# Supplementary material for: T-cell receptor structures and predictive models reveal comparable alpha and beta chain structural diversity despite differing genetic complexity
Source: Commun Biol. 2025 Mar 4;8:362. doi: 10.1038/s42003-025-07708-6 (PMC11880327; doi:10.1038/s42003-025-07708-6)
Supplement: Supplementary file 3 — Supplementary Data 1 [file 42003_2025_7708_MOESM3_ESM.xlsx]

## Sheet: Figure_1b
	TCR	abTCR	unique abTCR
Immunocore	204	202	193
STCRDab	704	679	331

## Sheet: Figure_1c
STCRDab										IC
alpha_v_gene_subgroup	count	beta_v_gene_subgroup	count	joint_alpha_beta_v_gene_subgroup	count					alpha_v_gene_subgroup	count	beta_v_gene_subgroup	count	joint_alpha_beta_v_gene_subgroup	count
H-TRAV12	121	H-TRBV6	184	H-TRAV1_H-TRBV6	92					H-TRAV12	87	H-TRBV6	88	H-TRAV12_H-TRBV6	63
H-TRAV1	99	M-TRBV13	152	H-TRAV12_H-TRBV6	54					H-TRAV21	48	H-TRBV7	32	H-TRAV21_H-TRBV6	15
M-TRAV11	62	H-TRBV7	48	M-TRAV11_M-TRBV13	54					H-TRAV4	11	H-TRBV5	22	H-TRAV21_H-TRBV7	14
H-TRAV26	37	H-TRBV19	37	M-TRAV14_M-TRBV13	27					H-TRAV3	7	H-TRBV9	16	H-TRAV12_H-TRBV7	11
M-TRAV14	33	H-TRBV5	34	H-TRAV26_H-TRBV7	24					H-TRAV8	7	H-TRBV11	13	H-TRAV21_H-TRBV9	8
H-TRAV8	29	H-TRBV9	29	M-TRAV9_M-TRBV13	21					H-TRAV9	5	H-TRBV27	6	H-TRAV4_H-TRBV11	7
H-TRAV21	26	H-TRBV25	23	H-TRAV12_H-TRBV12	20					H-TRAV1	5	H-TRBV19	5	H-TRAV21_H-TRBV5	7
H-TRAV10	21	H-TRBV28	23	H-TRAV10_H-TRBV25	20					H-TRAV13	4	H-TRBV18	4	H-TRAV12_H-TRBV5	5
M-TRAV9	21	H-TRBV12	20	M-TRAV9D_M-TRBV13	16					H-TRAV5	4	H-TRBV28	4	H-TRAV4_H-TRBV7	3
H-TRAV22	20	M-TRBV23	18	nan_nan	14					H-TRAV24	4	H-TRBV4	3	H-TRAV1_H-TRBV6	3
M-TRAV9D	16	H-TRBV2	15	H-TRAV8_H-TRBV24	13					H-TRAV22	4	H-TRBV10	2	H-TRAV17_H-TRBV6	2
H-TRAV24	15	H-TRBV27	13	H-TRAV27_H-TRBV19	13					H-TRAV17	3	H-TRBV13	2	H-TRAV12_H-TRBV10	2
H-TRAV27	14	H-TRBV11	13	M-TRAV4D_M-TRBV23	12					H-TRAV10	2	H-TRBV2	2	H-TRAV5_H-TRBV27	2
H-TRAV35	14	H-TRBV24	13	H-TRAV20_H-TRBV9	11					H-TRAV25	2	H-TRBV16	1	H-TRAV24_H-TRBV5	2
M-TRAV12	12	H-TRBV20	10	H-TRAV21_H-TRBV6	11					H-TRAV27	2	H-TRBV15	1	H-TRAV8_H-TRBV13	2
H-TRAV9	12	H-TRBV10	9	M-TRAV12_M-TRBV13	10					H-TRAV26	2	H-TRBV12	1	H-TRAV22_H-TRBV11	2
M-TRAV14D	12	M-TRBV1	9	H-TRAV12_H-TRBV30	9					H-TRAV20	1	H-TRBV3	1	nan_H-TRBV9	2
M-TRAV4D	12	H-TRBV30	9	H-TRAV22_H-TRBV6	9					H-TRAV41	1	H-TRBV29	1	H-TRAV8_H-TRBV6	2
H-TRAV20	12	H-TRBV3	8	H-TRAV19_H-TRBV6	9					H-TRAV39	1			H-TRAV13_H-TRBV27	2
M-TRAV4	10	M-TRBV17	7	H-TRAV8_H-TRBV28	8					H-TRAV35	1			H-TRAV9_H-TRBV9	2
H-TRAV19	10	H-TRBV4	5	H-TRAV12_H-TRBV27	8					H-TRAV6	1			H-TRAV25_H-TRBV5	2
H-TRAV4	10	H-TRBV29	5	M-TRAV7_H-TRBV2	8									H-TRAV3_H-TRBV4	2
M-TRAV6D	9	H-TRBV13	2	H-TRAV12_H-TRBV5	8									H-TRAV21_H-TRBV19	1
M-TRAV7	8	H-TRBV14	1	H-TRAV35_H-TRBV9	8									H-TRAV1_H-TRBV9	1
H-TRAV17	8			H-TRAV26_H-TRBV9	8									H-TRAV12_H-TRBV11	1
M-TRAV6	6			H-TRAV21_H-TRBV7	8									H-TRAV12_H-TRBV16	1
M-TRAV21/DV12	6			H-TRAV21_H-TRBV5	7									H-TRAV9_H-TRBV18	1
M-TRAV10	5			H-TRAV24_H-TRBV2	7									H-TRAV4_H-TRBV27	1
H-TRAV13	5			H-TRAV12_H-TRBV19	7									H-TRAV13_H-TRBV3	1
M-TRAV13D	4			M-TRAV14D_M-TRBV17	6									H-TRAV5_H-TRBV2	1
M-TRAV5	3			M-TRAV11_H-TRBV19	6									H-TRAV26_H-TRBV7	1
H-TRAV16	2			H-TRAV9_H-TRBV5	6									H-TRAV10_H-TRBV28	1
H-TRAV2	2			M-TRAV10_M-TRBV1	5									H-TRAV21_H-TRBV18	1
H-TRAV3	2			M-TRAV6D_M-TRBV13	5									H-TRAV21_H-TRBV11	1
H-TRAV5	2			H-TRAV1_H-TRBV10	5									H-TRAV3_H-TRBV19	1
H-TRAV39	1			M-TRAV4_M-TRBV23	5									H-TRAV9_H-TRBV11	1
H-TRAV36/DV7	1			H-TRAV12_H-TRBV29	4									H-TRAV3_H-TRBV15	1
				H-TRAV8_H-TRBV19	4									H-TRAV10_H-TRBV5	1
				M-TRAV4_M-TRBV13	4									H-TRAV12_H-TRBV19	1
				M-TRAV13D_M-TRBV13	4									H-TRAV27_H-TRBV5	1
				M-TRAV14_H-TRBV28	4									H-TRAV8_H-TRBV28	1
				H-TRAV35_H-TRBV27	4									H-TRAV13_H-TRBV5	1
				M-TRAV6D_H-TRBV3	4									H-TRAV21_H-TRBV2	1
				H-TRAV12_H-TRBV7	4									H-TRAV12_H-TRBV18	1
				M-TRAV21/DV12_H-TRBV28	4									H-TRAV22_H-TRBV18	1
				H-TRAV22_H-TRBV5	4									H-TRAV35_H-TRBV9	1
				H-TRAV24_H-TRBV7	4									H-TRAV3_H-TRBV6	1
				H-TRAV9_H-TRBV11	4									H-TRAV1_H-TRBV7	1
				H-TRAV22_H-TRBV7	4									H-TRAV27_H-TRBV12	1
				nan_H-TRBV11	4									H-TRAV22_H-TRBV5	1
				M-TRAV5_M-TRBV13	3									H-TRAV8_H-TRBV5	1
				H-TRAV13_H-TRBV7	3									H-TRAV3_H-TRBV29	1
				M-TRAV14D_M-TRBV1	3									H-TRAV3_H-TRBV9	1
				H-TRAV12_H-TRBV28	3									H-TRAV41_H-TRBV6	1
				M-TRAV14D_M-TRBV13	3									H-TRAV39_H-TRBV19	1
				H-TRAV26_H-TRBV20	3									H-TRAV12_H-TRBV27	1
				M-TRAV6_M-TRBV13	3									H-TRAV17_H-TRBV5	1
				M-TRAV12_H-TRBV13	2									H-TRAV26_H-TRBV19	1
				H-TRAV4_H-TRBV20	2									H-TRAV12_H-TRBV9	1
				M-TRAV14_nan	2									H-TRAV20_H-TRBV28	1
				H-TRAV1_H-TRBV20	2									H-TRAV9_H-TRBV28	1
				H-TRAV12_H-TRBV11	2									H-TRAV24_H-TRBV4	1
				M-TRAV6_H-TRBV3	2									H-TRAV5_H-TRBV11	1
				H-TRAV4_H-TRBV28	2									H-TRAV8_H-TRBV7	1
				H-TRAV8_H-TRBV6	2									H-TRAV6_H-TRBV6	1
				H-TRAV12_H-TRBV10	2									H-TRAV24_H-TRBV7	1
				H-TRAV4_H-TRBV9	2
				H-TRAV17_H-TRBV25	2
				nan_H-TRBV6	2
				M-TRAV21/DV12_M-TRBV13	2
				H-TRAV22_H-TRBV19	2
				H-TRAV35_H-TRBV10	2
				H-TRAV24_H-TRBV4	2
				H-TRAV2_H-TRBV19	2
				H-TRAV4_H-TRBV3	2
				H-TRAV17_H-TRBV5	2
				H-TRAV9_H-TRBV6	2
				H-TRAV4_H-TRBV5	2
				H-TRAV16_H-TRBV11	2
				H-TRAV5_H-TRBV19	1
				H-TRAV24_H-TRBV19	1
				nan_H-TRBV19	1
				H-TRAV3_H-TRBV29	1
				H-TRAV10_H-TRBV28	1
				H-TRAV17_H-TRBV7	1
				H-TRAV20_H-TRBV5	1
				H-TRAV13_H-TRBV4	1
				H-TRAV8_H-TRBV4	1
				H-TRAV27_H-TRBV25	1
				H-TRAV17_H-TRBV20	1
				M-TRAV11_M-TRBV1	1
				M-TRAV4_M-TRBV17	1
				H-TRAV19_H-TRBV5	1
				H-TRAV17_H-TRBV4	1
				H-TRAV5_H-TRBV20	1
				H-TRAV3_H-TRBV6	1
				nan_H-TRBV20	1
				M-TRAV11_H-TRBV28	1
				H-TRAV8_H-TRBV5	1
				H-TRAV22_H-TRBV11	1
				M-TRAV6_M-TRBV23	1
				H-TRAV26_H-TRBV5	1
				H-TRAV17_nan	1
				H-TRAV24_H-TRBV6	1
				H-TRAV39_H-TRBV5	1
				H-TRAV26_H-TRBV14	1
				H-TRAV13_H-TRBV27	1
				H-TRAV36/DV7_H-TRBV6	1

## Sheet: Figure_1d&e
cdra3_seq_id	cdra3_rmsd			cdrb3_seq_id	cdrb3_rmsd
0.538462	2.62652			0.428571	4.33502
0.461538	2.51009			0.333333	4.81949
0.307692	2.97967			0.461538	1.949
0.384615	4.13177			0.307692	2.50622
0.538462	3.37702			0.428571	5.27595
0.375	6.14486			0.285714	2.94496
0.133333	6.3455			0.357143	4.35197
0.230769	3.18698			0.538462	1.8913
0.214286	5.19906			0.461538	1.19407
0.538462	1.09203			0.461538	4.5452
0.384615	4.12726			0.538462	2.32329
0.384615	4.20376			0.307692	2.52343
0.307692	4.75998			0.428571	3.69447
0.538462	3.36365			0.615385	2.61566
0.461538	5.85965			0.461538	3.43723
0.461538	2.28948			0.384615	1.68137
0.538462	3.59833			1	1.32367
0.307692	3.30521			0.5	1.90519
0.846154	1.66133			0.384615	2.01695
0.384615	4.22769			0.615385	1.40939
0.357143	4.25128			0.4	3.74095
0.384615	4.04126			0.538462	2.27576
1	0.259604			0.307692	3.28117
0.230769	3.87999			0.357143	4.95825
0.307692	2.40901			0.461538	4.2375
0.615385	1.0889			0.461538	2.62067
0.615385	2.0439			0.538462	1.7716
0.384615	4.16991			0.384615	3.97312
0.461538	2.82753			0.357143	3.35056
0.384615	3.05183			0.357143	4.10243
0.307692	4.71155			0.285714	5.93227
0.307692	5.26876			0.466667	6.50018
0.461538	7.29514			0.357143	3.89679
0.333333	3.17014			0.307692	3.41919
0.307692	4.76296			0.357143	4.10801
0.230769	3.41403			0.357143	4.10915
0.461538	2.3658			0.538462	3.61555
0.307692	3.76431			0.384615	2.45725
0.538462	2.3924			0.538462	3.20927
0.384615	3.01611			0.461538	4.84719
0.230769	4.82613			0.384615	2.86897
0.384615	2.60568			0.384615	2.49524
0.230769	3.12995			0.384615	2.58659
0.615385	1.22473			0.461538	1.88675
0.4375	6.51235			0.615385	3.09643
0.307692	4.06954			0.428571	3.39636
0.384615	2.99682			0.307692	3.95693
0.384615	3.67614			0.461538	3.55659
0.461538	3.50111			0.615385	4.68354
0.307692	3.03198			0.538462	2.07752
0.538462	2.96261			0.285714	4.1188
0.307692	3.88787			0.428571	4.06546
0.384615	2.7439			0.461538	2.03575
0.307692	4.22016			0.384615	3.26408
0.461538	4.08846			0.357143	6.43804
0.615385	2.61691			0.307692	2.65683
0.384615	5.44626			0.384615	3.80901
0.384615	3.61998			0.357143	3.4506
0.307692	2.21558			0.285714	2.1398
0.307692	5.7816			0.461538	2.27482
0.615385	1.59932			0.357143	8.97886
0.384615	2.57707			0.357143	4.35164
1	0.359617			0.357143	2.5364
0.230769	6.37144			0.769231	3.20188
0.307692	4.16295			0.461538	0.977757
0.230769	5.41838			0.5	4.52972
0.307692	3.55859			0.538462	3.79125
0.461538	2.96977			0.357143	4.05906
0.538462	4.18644			0.642857	1.76687
0.307692	6.7603			0.428571	2.57425
0.357143	4.67571			0.5	4.41377
0.538462	3.21668			0.692308	1.04094
0.538462	2.4107			0.384615	3.29334
0.307692	2.20288			0.461538	2.48537
0.466667	2.66057			0.384615	4.32793
0.538462	2.93831			0.538462	4.20557
0.307692	6.03346			0.428571	4.14727
0.461538	2.87491			0.538462	3.89386
0.384615	4.32152			0.615385	1.83759
0.307692	3.8023			0.357143	4.00674
0.384615	4.00413			0.428571	5.18427
1	0.404101			0.214286	4.90632
0.285714	5.42209			0.384615	3.88185
0.538462	2.14947			0.538462	3.17316
0.307692	2.64064			0.642857	3.35598
0.307692	3.72985			0.461538	2.88846
0.307692	3.41896			0.538462	3.57991
0.285714	5.96692			0.357143	3.53346
0.461538	3.05846			1	1.21976
0.615385	2.92323			0.692308	2.74698
0.615385	2.42321			0.642857	3.80839
0.538462	2.49077			0.357143	1.99942
0.307692	4.22902			0.384615	3.19426
0.461538	2.88023			0.692308	2.90048
0.461538	4.60205			0.615385	4.54934
0.384615	3.9218			0.384615	2.22989
0.461538	2.80897			0.615385	3.13012
0.615385	3.65866			0.285714	2.63758
0.307692	6.52638			0.428571	2.79235
0.384615	5.29251			0.307692	2.90411
0.538462	1.4191			0.384615	4.06246
0.384615	3.24193			0.384615	6.99352
0.461538	2.20154			0.461538	2.26042
0.384615	4.96419			0.615385	3.87396
0.307692	3.43865			0.357143	1.83269
0.538462	2.29335			0.461538	5.52009
0.153846	3.97977			0.461538	3.5283
0.692308	2.76241			0.769231	1.57085
0.153846	6.38941			0.384615	1.68952
0.461538	4.90588			0.538462	4.6169
0.538462	2.00342			0.615385	2.90297
0.538462	1.99779			0.357143	9.73597
0.538462	3.05418			0.769231	3.49364
0.230769	3.63167			0.461538	1.32926
0.285714	8.34959			0.615385	2.87331
0.461538	2.6859			0.461538	1.84976
0.538462	4.28924			0.538462	3.15584
0.538462	2.61858			0.307692	3.12409
0.384615	4.1991			0.3125	5.88137
0.461538	4.76451			0.5	3.08181
0.230769	3.25357			0.428571	5.25668
0.461538	3.51618			0.4375	3.58048
0.307692	3.06536			0.384615	4.68971
0.307692	4.03946			0.538462	2.02334
0.615385	3.10198			0.307692	3.06908
0.384615	6.11718			0.461538	3.70003
0.384615	2.95487			0.307692	2.62549
0.538462	1.73334			0.461538	8.36103
0.538462	2.95468			0.285714	2.50383
0.307692	3.98403			0.428571	3.64567
0.538462	1.78788			0.461538	3.89342
0.307692	5.91456			0.428571	2.97267
0.307692	5.0451			0.538462	2.78033
0.307692	5.16277			0.307692	3.03198
0.538462	2.73346			0.307692	3.88995
0.384615	3.74404			0.384615	3.54258
0.307692	2.52961			0.466667	7.02008
0.384615	2.58584			0.615385	3.35957
0.307692	2.69716			0.466667	6.78162
0.307692	4.35059			1	0.572394
0.384615	3.47026			0.538462	1.48211
0.769231	1.28425			0.357143	4.03209
0.384615	4.70857			0.769231	3.31772
0.769231	1.15196			0.307692	3.52973
0.538462	1.97106			0.428571	4.43089
0.538462	2.32462			0.428571	3.67881
0.538462	1.81476			0.428571	6.59203
0.230769	5.97285			0.692308	2.05804
0.307692	6.09746			0.692308	1.70965
0.384615	4.56812			0.692308	2.25129
0.307692	6.54203			0.692308	1.84174
0.466667	2.86805			0.214286	5.5421
0.384615	2.72977			0.333333	7.38453
0.615385	3.07574			0.538462	2.54483
0.384615	2.69938			0.461538	7.49032
0.461538	0.884536			0.357143	4.55703
0.461538	2.9787			0.384615	2.24558
0.461538	3.62466			0.384615	4.02282
0.307692	2.67882			0.533333	6.5805
0.230769	4.45759			0.538462	3.6416
0.307692	4.78985			0.538462	3.84527
0.384615	8.08605			0.307692	3.93069
0.153846	4.50285			0.285714	3.46614
0.461538	1.87192			0.538462	1.41953
0.384615	1.28027			0.428571	2.0221
0.384615	4.0917			0.357143	5.29877
0.307692	4.358			0.461538	5.35581
0.538462	4.4582			0.384615	4.33572
0.461538	1.51694			0.538462	3.96476
0.615385	3.98321			0.4	4.27614
0.230769	3.1622			0.538462	3.46978
0.307692	4.57267			0.571429	6.36614
0.615385	3.09209			0.571429	5.03866
1	0.485834			0.5	4.10239
0.307692	4.57183			0.230769	5.05493
0.384615	2.76219			0.307692	3.18012
0.538462	2.79126			0.357143	3.35004
0.461538	3.1786			0.428571	3.54811
0.538462	4.841			0.384615	3.67811
0.384615	5.05265			0.538462	2.69301
0.230769	4.35519			0.307692	2.86994
0.538462	1.94002			0.428571	2.98226
0.384615	7.37037			0.307692	3.66634
0.461538	2.85873			0.384615	1.76355
0.4	5.58898			0.307692	3.51307
0.307692	3.46141			0.428571	5.45098
0.615385	2.87765			1	0.274764
0.230769	4.80933			0.692308	2.08891
0.230769	3.7718			0.384615	2.39792
0.384615	6.39825			0.357143	6.75355
0.307692	3.51842			0.333333	5.23937
0.230769	3.80365			0.615385	2.61046
0.538462	3.01986			0.461538	2.78859
0.846154	0.422297			0.5	3.57281
0.461538	4.78705			0.538462	1.02643
0.153846	4.51824			0.642857	6.69788
0.384615	4.26068			0.461538	2.94051
0.461538	1.23581			0.692308	3.94813
0.384615	4.85469			0.461538	4.55291
0.230769	3.10506			0.692308	1.40503
0.4	2.87468			0.692308	2.60614
0.538462	3.81439			0.642857	3.36572
0.461538	3.54963			0.538462	2.20884
0.384615	4.50374			0.538462	3.13422
0.538462	1.35452			0.384615	4.48236
0.461538	3.65552			0.4	4.58695
0.384615	4.18114			0.384615	1.83378
0.461538	7.5608			0.538462	3.7007
0.461538	2.60057			1	0.163715
0.461538	2.91048			0.357143	3.30855
0.384615	1.87687			0.307692	5.96388
0.384615	1.99299			0.615385	3.5613
0.461538	4.74378			0.285714	7.67715
0.461538	3.62621			0.538462	3.26378
0.384615	1.98236			0.4	4.63346
0.461538	4.99503			0.357143	3.06517
0.428571	3.81801			0.538462	1.55638
0.461538	4.39466			0.307692	4.99638
0.461538	2.72508			0.428571	3.96008
0.4	3.93195			0.538462	2.19817
0.538462	2.73947			0.461538	10.8036
0.384615	3.45126			0.6	5.11094
0.384615	1.86319			0.285714	3.1343
0.615385	3.01014			0.615385	2.33632
0.538462	4.98687			0.428571	5.0766
0.615385	2.6682			0.357143	5.91644
0.384615	2.9852			0.375	5.15479
0.461538	3.40339			0.384615	3.56819
0.153846	3.92084			0.615385	2.51957
0.307692	3.04072			0.4	6.70983
0.461538	1.86601			0.428571	3.26675
0.461538	1.43282			0.461538	2.40282
0.5	6.05143			0.285714	3.91355
0.307692	2.95536			0.428571	7.41848
0.461538	3.38556			0.384615	3.57321
0.307692	4.12294			0.428571	5.81572
0.461538	2.29957			0.384615	3.71902
0.461538	5.19675			0.538462	2.47694
0.384615	3.34426			0.307692	2.5224
0.230769	3.02457			0.428571	3.42324
0.461538	3.94382			0.538462	3.0655
0.307692	5.32099			0.357143	4.01469
0.384615	6.63828			0.538462	3.47494
0.0769231	3.26425			0.384615	2.47381
0.307692	3.8963			0.615385	2.82901
0.230769	5.3491			0.357143	4.05216
0.230769	5.04532			0.461538	2.94671
0.846154	0.757825			0.4	3.76526
0.538462	1.522			0.615385	3.14841
0.461538	4.41795			0.357143	4.75016
0.384615	1.45483			0.384615	4.29671
0.461538	4.55169			0.384615	2.6162
0.538462	2.40167			1	1.78692
0.307692	3.25894			0.5	2.29751
0.384615	3.05543			0.285714	5.01116
0.538462	3.06787			0.307692	2.40852
0.153846	5.37309			0.461538	1.95972
0.384615	2.35985			0.357143	4.94014
0.461538	6.71664			0.428571	3.32245
0.307692	3.27286			0.461538	4.30963
0.538462	2.39588			0.384615	2.16806
0.384615	5.14081			0.384615	4.02164
0.615385	5.4302			0.538462	3.03924
0.307692	2.782			0.4	3.52656
0.428571	3.58282			0.285714	4.40529
0.538462	1.86294			0.357143	3.97237
0.615385	3.11989			0.692308	2.12934
0.384615	6.23311			0.384615	7.10874
0.538462	2.27095			0.384615	3.84263
0.230769	3.55227			0.461538	1.8173
0.538462	6.11803			0.357143	3.33671
0.384615	4.65568			0.384615	2.27521
0.384615	2.17821			0.571429	3.00321
0.384615	2.98227			0.615385	7.93625
0.384615	6.43049			0.461538	7.53348
0.384615	2.6842			0.384615	3.18961
0.307692	3.47518			0.384615	2.76866
0.307692	5.13077			0.625	4.09292
0.615385	2.54356			0.428571	3.19218
0.461538	2.62439			0.357143	2.88012
0.384615	1.90557			0.384615	5.44392
0.307692	4.82164			0.357143	4.09079
0.307692	4.44131			0.4	5.03146
0.307692	4.61815			0.307692	3.20536
0.538462	4.56667			0.357143	3.08186
0.538462	2.63261			0.428571	3.47898
0.461538	2.0951			0.384615	2.92813
0.461538	2.25208			0.357143	2.64741
0.461538	3.03075			0.307692	3.06488
0.307692	3.77302			0.461538	1.60727
0.461538	2.7072			0.285714	3.01167
0.307692	3.57037			0.538462	2.85182
0.461538	2.48201			0.384615	2.44295
0.538462	2.08293			0.428571	2.51341
0.384615	2.18498			0.357143	5.89271
0.307692	3.6012			0.307692	3.07208
0.461538	2.53026			0.285714	3.63791
0.384615	2.70917			0.461538	2.4442
0.615385	2.7789			0.5	5.36944
0.357143	4.49099			0.5	7.30483
0.461538	2.30782			0.307692	4.30961
0.461538	3.85134			0.769231	4.18022
0.538462	2.35706			0.571429	2.98452
0.266667	3.98604			0.384615	2.34941
0.384615	4.1102			0.692308	2.55662
0.307692	4.66679			0.538462	2.27207
0.428571	4.03811			0.5	2.20221
0.384615	1.59857			0.5	5.87217
0.384615	2.82268			0.538462	2.71261
0.307692	4.67411			0.538462	5.39381
0.615385	1.36767			0.466667	4.02955
0.230769	3.53751			0.461538	7.50096
0.375	6.43354			0.461538	2.375
0.461538	3.00559			0.307692	2.25872
0.307692	1.58105			0.5	4.19556
0.307692	3.27596			0.307692	3.91351
0.384615	7.81165			0.461538	6.36578
0.461538	3.37946			0.461538	2.72506
0.461538	4.19467			0.5	4.89006
0.615385	3.3426			0.3125	5.67844
0.461538	1.40655			0.615385	3.36385
1	0.207708			0.5	4.62955
0.0769231	4.09349			0.428571	3.2056
0.538462	4.3242			0.384615	3.08522
0.307692	3.21424			0.538462	3.17098
0.461538	4.41699			0.538462	1.93913
0.384615	3.48149			0.307692	2.98038
0.384615	4.02218			0.384615	2.93428
0.538462	3.13326			0.3125	4.6767
0.384615	2.81584			0.461538	3.01762
0.307692	5.84769			0.384615	4.7418
0.384615	2.94548			0.357143	3.18818
0.538462	3.40011			0.357143	4.90568
0.538462	2.51615			0.461538	1.98118
0.357143	5.43528			0.461538	2.65032
0.461538	1.58325			0.428571	4.89808
1	0.183363			0.615385	2.59248
0.307692	3.01948			0.461538	2.60487
0.307692	1.8387			0.692308	0.874165
0.230769	3.75502			0.461538	1.46668
0.384615	2.64831			0.461538	1.51248
0.357143	3.76372			0.461538	4.43126
0.538462	5.26972			0.384615	4.2444
0.461538	2.75339			0.615385	3.53382
0.461538	2.22687			0.307692	1.32666
0.230769	5.47617			0.428571	4.0164
0.384615	3.85869			0.692308	1.53253
1	0.230924			0.266667	5.38419
0.384615	2.3833			0.5	4.86166
0.384615	6.21479			0.307692	2.51284
0.384615	2.62719			0.533333	7.34846
0.615385	2.9424			0.5	2.53712
0.538462	2.84612			0.538462	3.14506
0.384615	3.54046			0.384615	3.67397
0.461538	6.20786			0.461538	4.24191
0.1875	5.55076			0.461538	2.70171
0.307692	5.73031			0.538462	1.06588
0.307692	3.29354			0.615385	2.72013
0.307692	4.41671			0.461538	4.19352
0.230769	4.50227			0.307692	2.70051
0.615385	4.52475			0.538462	3.24651
0.307692	5.93259			0.538462	1.47544
0.538462	1.80474			0.428571	6.99173
0.307692	4.76044			0.307692	3.50515
0.307692	2.81306			0.307692	1.73714
0.384615	3.58593			0.538462	4.22248
0.384615	2.84013			0.4375	5.4954
0.461538	4.34415			0.615385	2.65636
0.461538	2.26456			0.307692	2.06255
0.538462	3.66291			0.384615	5.32325
0.461538	2.8819			0.384615	4.77778
0.153846	3.81369			0.461538	3.15559
0.384615	3.11477			0.461538	4.03318
0.230769	5.16095			0.538462	2.41646
0.461538	3.43177			0.538462	3.69945
0.615385	1.35324			0.533333	7.91889
0.461538	5.26164			0.461538	1.56089
0.384615	2.60051			0.692308	3.61622
0.538462	3.19982			0.428571	4.98113
0.384615	3.38495			0.538462	4.54016
0.384615	4.23245			0.461538	3.33522
0.307692	5.44515			0.5	8.41622
0.384615	5.67081			0.384615	2.04303
0.307692	2.47135			0.538462	2.1049
0.307692	3.22416			0.357143	3.74602
0.615385	3.22293			0.285714	3.24358
0.461538	3.20176			0.538462	3.51484
0.461538	2.44971			0.769231	3.08643
0.615385	2.7539			0.428571	4.03202
0.384615	2.98141			0.461538	3.07397
0.307692	4.28443			0.384615	3.89261
0.615385	3.02787			0.466667	4.98383
0.538462	3.99989			0.615385	2.23266
0.384615	6.26069			0.461538	8.17211
0.384615	3.97585			0.384615	2.55555
0.230769	4.49115			0.6	4.39154
0.307692	2.68663			0.384615	5.70728
0.307692	4.61173			0.538462	2.79902
0.384615	4.63834			0.307692	4.07625
0.307692	5.11406			0.615385	1.57492
0.230769	3.4686			0.428571	4.68351
0.384615	4.41041			0.357143	3.99071
0.4	6.88904			0.384615	4.557
0.384615	3.45253			0.384615	4.63784
0.384615	1.41425			0.538462	2.40552
0.461538	3.22602			0.538462	3.46201
0.375	7.297			0.538462	2.12585
0.307692	6.50585			0.461538	4.7635
0.384615	2.18102			0.461538	3.82335
0.153846	4.26263			0.538462	2.96456
0.538462	2.43812			0.307692	2.40665
0.461538	2.59179			0.5	4.28963
0.461538	2.38297			0.461538	3.31895
0.307692	5.01672			0.615385	1.68116
0.307692	3.09378			0.461538	5.32333
0.384615	6.29836			0.461538	4.22655
0.615385	3.14565			0.5	5.75296
0.307692	3.66715			0.538462	2.82698
0.384615	2.84707			0.615385	1.44027
0.357143	4.02279			0.615385	2.72779
1	2.76844			0.461538	3.31421
0.307692	4.76076			0.384615	5.69154
0.615385	3.34509			0.357143	2.20647
0.615385	2.58285			0.4	4.15762
0.307692	4.9836			0.5	2.64654
0.307692	5.1066			0.357143	5.89204
0.307692	4.84011			0.538462	4.37888
0.615385	4.54197			0.461538	5.56887
0.384615	4.03794			0.384615	2.60671
0.461538	5.87372			0.384615	3.7442
0.461538	2.42299			0.384615	3.37464
0.692308	1.46921			0.428571	2.04594
0.384615	4.32574			0.428571	3.80163
0.538462	3.53085			0.357143	4.66467
0.846154	3.56751			0.384615	3.60502
0.357143	4.08302			0.5	2.9594
0.384615	3.39011			0.384615	2.22468
0.615385	3.59311			0.538462	2.08313
0.615385	1.91104			0.615385	3.43435
0.307692	3.98396			0.333333	5.00148
0.307692	6.55558			0.538462	3.72337
0.538462	5.03308			0.461538	5.76896
0.384615	2.23459			0.461538	3.85855
0.615385	5.19917			0.538462	3.32806
0.461538	4.47892			0.461538	3.64869
0.461538	2.74138			0.384615	2.75721
0.307692	3.83786			0.307692	1.6306
0.461538	2.26294			0.615385	2.72718
0.384615	4.63981			0.642857	2.56852
0.615385	2.96641			0.470588	6.62067
0.615385	2.46787			0.461538	5.5303
0.538462	2.71404			0.357143	3.4095
0.533333	2.96918			0.428571	5.28264
0.615385	2.59237			0.285714	2.72059
0.230769	2.31664			0.5	2.41958
0.230769	5.40867			0.642857	3.45824
0.461538	4.17255			0.461538	4.22974
0.461538	1.66217			0.5	2.3975
0.307692	2.26234			0.307692	2.93396
0.461538	3.24649			0.384615	7.9272
0.461538	4.27893			0.461538	4.35802
0.230769	3.52094			0.357143	4.28577
0.384615	5.68561			0.428571	7.50788
0.615385	1.7642			0.615385	5.28808
0.538462	3.47166			0.357143	2.89734
0.538462	4.73971			0.461538	3.18748
0.307692	4.77135			0.538462	3.07185
0.461538	2.75173			0.357143	3.59069
0.230769	3.96086			0.5	4.43828
0.384615	1.95273			0.307692	2.25591
0.461538	2.66307			0.428571	4.17685
0.461538	2.9507			0.615385	2.05889
0.214286	6.68397			0.461538	2.08914
0.615385	2.11332			0.5	4.53074
0.461538	1.80185			0.307692	2.74117
0.4	4.26014			0.538462	2.52315
0.307692	3.2539			0.428571	5.58219
0.307692	4.85918			0.384615	2.86945
0.461538	1.63299			0.285714	5.47142
0.538462	2.28234			0.428571	3.97444
0.461538	4.02468			0.384615	3.00706
0.384615	3.20985			0.692308	1.66341
0.461538	3.4919			0.6	6.19786
0.538462	3.05204			0.352941	6.06102
0.307692	2.37773			0.461538	2.58157
0.307692	4.54822			0.692308	1.7124
0.384615	3.56728			0.384615	3.0777
0.384615	4.89886			0.384615	5.50176
0.461538	5.14792			0.384615	3.24515
0.461538	3.99851			0.428571	4.0488
0.384615	4.56625			0.266667	4.48152
0.428571	4.86337			0.461538	2.98939
0.384615	3.40059			0.692308	1.69066
0.538462	3.39794			0.384615	2.18319
0.384615	2.38021			0.5	4.34016
0.461538	2.1396			0.538462	1.84388
0.153846	6.38202			0.5	3.19864
0.538462	4.59531			0.428571	4.88553
0.384615	6.95027			0.461538	7.65914
0.384615	2.53366			0.461538	4.32602
0.461538	4.7839			0.538462	3.14057
0.461538	5.27003			0.428571	4.26336
0.461538	2.57054			0.384615	7.69332
0.230769	3.55136			0.615385	3.88996
0.384615	3.12297			0.615385	3.26357
0.307692	4.32548			0.357143	4.55189
0.384615	2.52539			0.461538	2.13193
0.384615	2.93644			0.384615	2.7338
0.230769	3.64982			0.466667	6.14048
0.923077	0.467199			0.461538	2.28409
0.384615	2.8884			0.307692	2.40088
0.230769	4.15408			0.307692	2.7923
0.307692	4.65312			0.461538	2.94563
0.538462	2.07049			0.285714	4.70326
0.461538	1.90909			0.466667	7.15703
0.923077	0.790575			0.615385	3.5974
0.384615	3.5342			0.538462	2.3084
0.384615	5.97327			0.538462	3.29254
0.538462	2.82521			0.428571	5.48415
0.461538	5.70549			0.384615	2.85149
0.384615	4.66332			0.571429	4.11478
0.538462	3.3725			0.714286	2.84297
0.769231	1.69964			0.461538	5.09988
0.538462	1.68209			0.428571	4.05937
0.461538	3.61861			0.461538	4.50071
0.384615	4.38903			0.461538	4.12432
0.769231	0.511186			0.428571	5.85581
0.384615	3.84197			0.538462	2.35647
0.384615	3.21484			0.538462	3.08587
0.384615	4.66768			0.357143	4.30096
0.538462	2.90168			0.461538	3.68514
0.615385	3.71767			0.615385	1.50905
1	0.44845			0.384615	2.94423
0.307692	6.61671			0.5	2.35913
0.461538	4.93881			0.5	5.24532
0.461538	3.877			0.615385	2.69961
0.384615	3.10793			0.333333	5.63477
0.307692	4.64872			0.538462	3.18553
0.307692	3.35259			0.384615	2.76966
0.615385	3.87568			0.352941	7.70916
0.384615	5.08377			0.538462	4.31731
0.230769	5.0035			0.384615	4.8662
0.307692	7.91632			0.461538	2.15497
0.285714	5.23461			0.411765	6.58567
0.307692	5.68389			0.538462	2.82083
0.230769	5.01966			0.428571	5.26853
0.461538	6.49462			0.384615	4.10079
0.307692	4.47622			0.5	4.21691
0.384615	4.98499			0.692308	1.8199
0.230769	3.75773			0.357143	3.39343
0.461538	2.8218			0.357143	6.12656
0.461538	1.42743			0.307692	3.46422
0.384615	4.0658			0.357143	2.60292
0.307692	4.34507			0.307692	3.80165
0.461538	3.85359			0.615385	2.189
0.384615	3.2015			0.428571	3.47174
0.615385	0.773414			0.307692	3.18848
0.615385	2.71299			0.538462	1.95578
0.538462	3.49183			0.285714	3.45494
0.307692	3.01105			0.461538	5.448
0.461538	4.10282			0.538462	3.76556
0.230769	5.55132			0.615385	1.77562
0.692308	1.29309			0.428571	2.86045
0.461538	4.49419			0.461538	4.93692
0.538462	3.77302			0.384615	2.62799
0.153846	4.66603			0.384615	1.86211
0.384615	8.5806			0.384615	2.96465
1	0.223386			0.384615	1.63841
0.384615	2.92564			0.357143	4.06752
0.461538	3.55185			0.5	5.07198
0.615385	4.76787			0.333333	4.37376
0.615385	2.20792			0.461538	2.62994
0.461538	3.84986			0.769231	1.51816
0.461538	5.49409			0.571429	2.5709
0.307692	5.97022			0.384615	3.16447
0.307692	4.14128			0.769231	1.42409
0.384615	0.868432			1	0.184423
0.428571	7.31063			0.615385	2.86093
0.384615	3.87175			0.285714	3.53067
0.384615	2.12185			0.461538	3.08914
0.692308	1.86549			0.571429	4.65028
0.461538	2.91424			0.461538	3.78065
0.538462	2.38901			0.538462	2.69838
0.538462	3.88655			0.461538	2.7321
0.538462	4.24592			0.538462	2.38016
0.384615	2.56448			0.384615	2.63535
0.307692	5.81804			0.461538	3.46127
0.461538	3.09579			0.294118	5.6257
0.230769	4.54297			0.571429	4.88476
0.384615	2.67206			0.692308	2.66557
0.461538	3.26718			0.615385	2.01275
0.384615	5.01359			0.357143	2.80125
0.538462	3.95697			0.428571	4.21984
0.538462	1.31349			0.428571	4.50383
0.461538	4.28281			0.25	3.52942
0.461538	4.57198			0.428571	1.82632
0.461538	2.64401			0.461538	3.19576
0.307692	6.50886			0.357143	5.42707
0.230769	6.70418			0.666667	5.68483
0.307692	4.26164			0.461538	2.91889
0.384615	4.44523			0.384615	2.50013
0.538462	8.51482			0.615385	8.12092
0.384615	5.53679			0.461538	3.63965
0.538462	2.76982			0.384615	2.56771
0.461538	3.0465			0.4375	4.94768
0.153846	3.46197			0.461538	2.49
0.461538	3.35117			0.571429	2.33146
0.0769231	3.12243			0.461538	2.88166
0.615385	2.41483			0.357143	3.96425
0.357143	5.17835			0.461538	2.39871
0.461538	5.12814			0.428571	2.30209
0.461538	2.84467			0.5	4.03584
0.461538	3.24181			0.692308	2.26524
0.461538	2.62127			0.428571	4.27467
0.615385	3.26967			0.538462	2.42582
0.230769	5.14827			0.692308	2.06877
0.428571	4.90461			0.615385	1.6425
0.307692	5.97815			0.461538	3.32281
0.461538	5.90873			0.384615	4.51612
0.230769	5.10661			0.428571	4.12731
0.384615	3.24618			0.384615	3.3879
0.307692	2.55152			0.538462	2.53292
0.461538	2.60413			0.333333	4.91769
0.461538	1.3761			0.357143	2.93236
0.285714	5.41087			0.357143	3.28407
0.461538	6.31483			0.538462	1.96408
0.461538	3.16174			0.285714	4.5627
1	0.600624			0.307692	3.47726
0.384615	2.60176			0.466667	4.73166
0.384615	4.08636			0.533333	5.88123
0.461538	2.81583			0.615385	2.99087
0.230769	2.84061			0.538462	4.05217
0.538462	4.42894			0.285714	3.9627
0.4375	6.44971			0.357143	3.20593
0.461538	2.72119			0.615385	1.93246
0.384615	4.91498			0.384615	2.93383
0.461538	2.57247			0.428571	4.00336
0.769231	1.43883			0.533333	2.99871
0.461538	3.30006			0.461538	3.27836
0.307692	2.93101			0.384615	7.843
0.461538	4.2528			0.538462	2.36633
0.538462	4.96104			0.357143	7.14089
0.461538	2.98684			0.307692	4.06059
0.230769	6.67601			0.461538	2.70696
0.357143	4.5791			0.538462	2.89687
0.285714	4.78037			0.461538	1.70188
0.384615	4.51107			0.615385	2.23317
0.538462	1.45736			0.6	5.6943
0.384615	3.00735			0.461538	2.21199
0.538462	3.06335			0.461538	5.02027
0.384615	7.29249			0.615385	6.15368
0.461538	4.17933			0.461538	3.36623
0.307692	2.90753			0.4375	6.04189
0.307692	3.68514			0.428571	6.00564
0.230769	3.36026			0.5	5.58199
0.461538	3.52446			0.615385	1.61538
0.538462	2.92906			0.461538	2.51044
0.428571	5.20607			0.307692	2.69204
0.461538	2.65613			0.461538	3.04918
0.153846	4.20098			0.461538	7.72518
0.230769	3.30243			0.615385	1.67358
0.307692	5.22693			0.384615	4.1158
0.384615	3.64141			0.461538	3.34612
0.461538	3.25404			0.615385	2.7482
0.461538	2.53922			0.461538	3.07552
0.461538	2.76739			0.333333	8.08739
0.615385	2.86668			0.538462	4.36123
0.384615	3.97851			0.615385	2.76461
0.153846	4.71354			0.384615	3.48434
0.461538	3.19121			0.307692	2.68309
0.461538	3.51333			0.461538	4.08849
0.307692	5.01182			0.5	3.20361
0.461538	1.79688			0.384615	2.97257
0.384615	5.18948			0.357143	2.39545
0.153846	5.08561			0.615385	4.08733
0.384615	4.17502			0.25	5.57439
0.307692	4.65629			0.307692	8.94955
0.307692	3.42561			0.4	4.72623
0.461538	3.23241			0.538462	1.17856
0.461538	2.8841			0.307692	3.42824
0.846154	0.402872			0.285714	2.38877
0.384615	3.59033			0.461538	1.90867
0.307692	4.58229			0.384615	4.59239
0.307692	3.58157			0.461538	4.72031
0.384615	4.48452			0.461538	0.722925
0.461538	3.62399			0.461538	2.86394
0.307692	3.72715			0.538462	3.05996
0.428571	3.34354			0.538462	4.43234
0.307692	4.98016			0.615385	2.60021
0.461538	2.04811			0.384615	2.32276
0.769231	5.25966			0.461538	1.15952
0.384615	2.33544			0.384615	2.53527
0.307692	3.92032			1	0.165313
0.384615	3.51726			0.538462	3.48176
0.307692	2.83403			0.4	5.51017
0.461538	3.98297			0.538462	2.22472
0.538462	2.82656			0.533333	2.72376
0.769231	0.590115			0.285714	7.12251
0.461538	4.05824			0.538462	2.42003
0.461538	3.43606			0.533333	6.07325
0.461538	4.0053			0.307692	5.32909
0.384615	2.88544			0.4	4.10186
0.307692	3.47778			0.357143	3.48705
0.615385	2.62964			0.333333	6.46145
0.307692	3.87255			0.384615	2.6589
0.357143	6.27016			0.461538	1.60598
0.384615	2.97214			0.461538	1.87141
0.461538	6.45912			0.571429	5.38898
0.384615	6.4764			0.357143	4.01908
0.692308	3.12352			0.615385	2.79138
0.384615	3.34341			0.571429	4.04567
0.153846	3.10171			0.357143	3.78894
0.384615	1.88881			0.461538	1.79337
0.538462	5.97001			0.357143	5.41729
0.357143	5.12301			0.615385	3.2081
0.384615	2.40942			0.384615	3.11125
0.461538	2.13505			0.357143	4.69039
0.384615	2.06657			0.769231	1.86651
0.214286	4.62615			0.285714	4.0797
0.307692	2.94649			0.538462	3.41719
1	1.14761			0.538462	1.85969
0.461538	2.03388			0.571429	6.22358
0.461538	4.31055			0.384615	3.56342
0.307692	2.95721			0.285714	3.02581
0.461538	4.20483			0.357143	4.96772
0.461538	2.24396			0.692308	3.55874
0.538462	3.09505			0.538462	3.27815
0.615385	2.21471			0.357143	5.27331
0.307692	4.6384			0.384615	3.00318
0.230769	3.397			0.461538	3.03321
0.384615	5.01122			0.357143	5.53863
0.538462	1.87977			0.615385	2.6639
0.307692	2.60768			0.461538	3.54257
0.384615	4.33401			0.3125	4.61845
0.307692	5.82241			0.615385	1.90585
0.461538	5.98399			0.571429	6.72016
0.461538	4.46259			0.428571	2.98458
0.538462	2.67763			0.461538	4.93344
0.307692	2.92074			0.461538	3.21305
0.384615	3.78451			0.615385	2.1369
0.461538	2.69787			0.384615	4.96485
0.153846	3.09848			0.461538	2.38031
0.769231	1.52408			0.466667	4.58131
0.461538	4.2085			0.428571	4.65667
0.357143	5.82164			0.461538	1.28808
0.307692	2.9958			0.357143	4.4273
0.230769	3.28414			0.461538	3.67611
0.538462	4.60823			0.384615	3.89597
0.846154	3.16115			0.461538	4.06685
0.769231	1.01061			0.357143	5.96448
0.384615	2.42149			0.538462	3.2527
0.461538	2.83536			0.461538	4.06007
0.384615	6.09623			0.538462	2.71466
0.461538	2.34897			0.307692	2.48309
0.307692	2.43081			0.4	5.94625
0.384615	5.05982			0.384615	2.4676
0.461538	4.92916			0.357143	3.96288
0.461538	4.84539			0.384615	3.36819
0.384615	4.64078			0.5	5.43158
0.461538	2.5755			0.357143	3.37755
0.461538	4.2774			0.428571	3.73917
0.461538	4.39036			0.5	2.73211
0.461538	2.59412			0.428571	6.15126
0.307692	3.51987			0.538462	5.60691
0.307692	4.90357			0.615385	1.04996
0.307692	3.90011			0.5	1.5348
0.357143	5.23541			0.692308	2.77043
0.461538	4.29981			0.538462	2.18013
0.538462	4.46333			0.307692	2.34507
0.461538	4.24689			0.384615	2.57131
0.615385	4.11861			0.461538	3.11619
0.307692	2.47402			0.3125	5.13737
0.461538	5.13423			0.461538	3.67264
0.461538	2.81832			0.333333	5.66074
0.307692	1.86825			0.307692	5.51797
0.461538	5.68726			0.461538	3.27564
0.307692	4.0296			0.1875	5.52573
0.384615	2.44147			0.615385	2.92119
0.384615	6.31147			0.357143	2.92888
0.230769	4.36065			0.461538	3.00898
0.428571	3.72711			0.384615	2.20877
0.461538	3.10335			0.692308	2.24273
0.307692	3.64069			0.538462	2.93018
0.384615	3.3248			0.384615	4.95204
0.714286	4.33262			0.5	5.45698
0.692308	3.61967			0.615385	4.60084
0.615385	2.65624			0.357143	5.5225
0.461538	1.93817			0.461538	2.69541
0.461538	3.36878			0.461538	1.46986
0.384615	4.68105			0.538462	1.46699
0.538462	4.12563			0.538462	1.58027
0.384615	2.59904			0.466667	6.18107
0.461538	3.20304			0.428571	4.63563
1	0.223989			0.384615	1.24187
0.230769	4.32621			0.5	3.93477
0.461538	2.50227			0.384615	2.81642
0.230769	8.81497			0.384615	4.91283
0.307692	3.60719			0.461538	4.00286
0.384615	2.63762			0.615385	3.3682
0.384615	2.26214			0.3125	3.93474
0.461538	4.74487			0.461538	4.97163
0.461538	3.00853			0.461538	1.55915
0.307692	4.24764			0.285714	7.79336
0.538462	5.97196			0.333333	4.39007
0.307692	3.98809			0.5	4.35373
0.230769	3.3859			0.307692	3.73188
0.307692	3.91369			0.357143	3.2765
0.384615	4.245			0.461538	2.36226
0.461538	5.84983			0.285714	4.38035
0.615385	3.01837			0.615385	3.13483
0.384615	5.46695			0.357143	5.25874
0.153846	4.18507			0.461538	4.30378
0.384615	3.47032			0.538462	1.57453
0.571429	4.55939			0.692308	2.27474
1	0.278859			0.428571	3.59531
0.285714	5.13478			0.5	2.66136
0.461538	2.43009			0.461538	2.71738
0.230769	3.88684			0.571429	3.62331
0.615385	1.61696			0.538462	2.03702
0.307692	2.56276			0.285714	4.35753
0.307692	2.37297			1	1.53597
0.461538	3.34671			0.461538	3.08172
0.461538	4.56077			0.461538	2.79336
0.461538	3.79701			0.538462	3.45408
0.230769	8.39704			0.428571	5.06772
0.230769	3.31046			0.384615	4.51845
0.461538	3.8722			0.692308	1.58795
0.230769	3.18818			0.384615	3.25453
0.384615	3.51893			0.615385	3.06943
0.307692	6.29721			0.384615	2.60743
0.461538	3.67356			0.428571	6.04073
0.538462	3.02675			0.461538	5.92999
0.230769	3.89157			0.461538	2.62046
1	0.12117			0.357143	5.28189
0.461538	3.76807			0.307692	1.78863
0.153846	4.59484			0.615385	2.90098
0.230769	3.34089			0.307692	5.42071
0.307692	4.68511			0.384615	3.8413
0.461538	2.46404			0.357143	3.94843
0.307692	4.65213			0.615385	2.47854
0.307692	3.69427			0.307692	4.0558
0.384615	3.64797			0.692308	4.18673
0.538462	4.04516			0.461538	2.95186
0.307692	4.18652			0.375	5.04697
1	0.969344			0.615385	2.7795
0.461538	4.00451			0.692308	3.63545
0.285714	5.50457			0.384615	2.93428
0.230769	3.75154			0.285714	3.39931
0.461538	4.23227			0.285714	5.08808
0.461538	2.87066			0.307692	4.09696
0.230769	3.18689			0.692308	3.42583
0.384615	6.32236			0.357143	3.44905
0.384615	3.21484			0.357143	3.11528
0.384615	5.44178			0.461538	3.80331
0.384615	4.99337			0.428571	5.9884
0.846154	0.40863			0.615385	2.39489
0.538462	2.54717			0.428571	3.96132
0.307692	2.39304			0.5	7.4662
0.307692	4.48683			0.333333	8.2388
0.538462	3.19463			0.461538	4.09676
0.307692	4.68455			0.571429	6.33341
0.384615	5.8524			0.428571	5.92562
0.384615	3.04939			0.428571	4.28428
0.384615	3.92768			0.384615	1.79458
0.846154	0.401595			0.615385	2.32909
0.307692	3.06614			0.428571	2.67749
0.384615	3.86839			0.357143	5.22705
0.692308	1.78137			0.25	5.12591
0.538462	0.956687			0.5	3.29468
0.461538	3.17792			0.538462	2.37483
0.384615	2.89539			0.538462	2.8837
0.615385	2.63801			0.5	1.69241
0.307692	4.22696			0.307692	2.84288
0.538462	2.47233			0.461538	3.90239
0.357143	4.87014			0.5	3.74026
0.384615	4.22802			0.285714	2.69667
0.692308	2.77609			0.615385	1.98206
0.461538	5.83145			0.357143	4.16306
0.461538	1.94673			0.384615	3.60255
0.384615	4.85651			0.357143	3.51692
0.285714	6.17688			0.384615	2.92494
0.230769	3.89938			0.538462	5.36875
0.384615	2.5149			0.5	5.61492
0.357143	5.4136			0.615385	1.76905
0.307692	4.62598			0.384615	2.90799
0.538462	3.19528			0.357143	2.91663
0.461538	3.4378			0.307692	3.47715
0.384615	1.27651			0.538462	3.52857
0.384615	6.49566			0.428571	3.82177
0.615385	2.00977			0.384615	5.59152
0.538462	3.39085			0.428571	3.04044
0.307692	2.87106			0.714286	2.65343
0.307692	4.42088			0.461538	2.58225
0.538462	4.00888			0.538462	3.3555
0.307692	2.07863			0.428571	5.67866
0.461538	4.46638			0.357143	4.26752
0.461538	2.07858			0.357143	5.48383
0.384615	4.14541			0.384615	3.44319
0.461538	2.07582			0.4	3.85152
0.307692	5.1501			0.357143	3.50603
0.384615	4.15149			0.214286	4.83676
0.384615	2.43722			0.428571	5.09475
0.461538	3.63036			0.428571	4.983
0.384615	1.48718			0.384615	4.58964
0.384615	2.80293			0.357143	3.47317
0.384615	2.28661			0.428571	6.33116
0.307692	3.55511			0.333333	5.82832
0.384615	3.90003			0.461538	1.9648
0.461538	4.40418			0.615385	3.65337
0.307692	5.68974			0.25	5.18784
0.307692	3.98058			0.615385	3.65995
0.384615	3.84609			0.214286	3.68747
0.285714	5.55431			0.285714	5.48039
0.384615	6.33234			0.461538	3.31522
0.307692	4.11377			0.4	6.44123
0.307692	4.5316			0.307692	2.45601
0.615385	3.47882			0.357143	3.32738
0.461538	5.15703			0.615385	1.49191
0.692308	4.68315			0.230769	2.00788
0.307692	3.17513			0.538462	1.72811
0.538462	1.88371			0.615385	1.72598
0.307692	3.83294			0.615385	3.22799
0.384615	5.26663			1	0.336971
0.538462	2.95543			0.428571	3.91218
0.230769	3.14328			0.384615	4.42594
0.615385	3.34693			0.5	3.48919
0.461538	3.29827			0.428571	7.90097
0.461538	2.69857			0.307692	3.24923
0.461538	1.73967			0.571429	3.20997
0.461538	5.01616			0.538462	1.82716
0.357143	4.97365			0.615385	4.46417
0.846154	0.651309			0.461538	2.43971
0.461538	4.42772			0.428571	4.20133
0.307692	4.84209			0.428571	3.75666
0.461538	3.54305			0.1875	6.13769
0.461538	2.34592			0.4	3.95519
0.307692	3.08675			0.428571	2.50121
0.461538	3.25292			0.285714	6.67996
0.538462	3.01951			0.357143	4.12699
0.384615	4.57207			0.5	1.29042
0.285714	3.74828			0.538462	2.4543
0.538462	3.74092			0.307692	3.65166
0.384615	4.13089			0.461538	2.74065
0.307692	4.15269			0.333333	7.45661
0.384615	2.47412			0.357143	4.1278
0.538462	2.44377			0.5	3.10929
0.307692	1.89137			0.285714	5.38661
0.692308	2.72835			0.5	3.14755
0.538462	2.43664			0.307692	2.77093
0.461538	3.38971			0.307692	2.47247
0.461538	1.79468			0.461538	2.24869
0.307692	4.46616			0.307692	2.05374
0.384615	4.01984			0.3125	5.74692
0.538462	4.41704			0.384615	2.38276
0.153846	3.85007			0.384615	4.29139
0.461538	2.85372			0.461538	5.01662
0.307692	2.88414			0.692308	2.48486
0.384615	4.9195			0.538462	2.85316
0.538462	2.14493			0.538462	2.90727
0.538462	2.5156			0.461538	3.29215
0.230769	3.90296			0.384615	3.74707
0.846154	0.602194			0.428571	4.88058
0.384615	2.36306			0.428571	2.94719
0.214286	5.34723			0.357143	3.91283
0.384615	5.20689			0.538462	2.32282
0.384615	3.57269			0.642857	7.66003
0.461538	3.14647			0.294118	5.23357
0.461538	4.86926			0.444444	7.42352
0.384615	4.04285			0.692308	1.78893
0.307692	4.42056			0.538462	3.03376
0.285714	6.75387			0.538462	2.85779
0.307692	5.05872			0.384615	3.98565
0.461538	4.98493			0.307692	2.64234
0.384615	4.7548			0.538462	4.68018
0.307692	2.37861			0.461538	3.48852
0.461538	6.38604			0.5	4.773
0.230769	3.12597			0.615385	1.77799
0.384615	5.47299			0.357143	3.60504
0.461538	1.62106			0.4	2.92482
0.307692	1.7612			0.428571	3.00313
0.384615	3.01359			0.357143	3.38261
0.461538	4.76175			0.615385	1.49549
0.538462	1.55287			0.357143	6.29084
0.384615	2.13323			0.384615	2.81188
0.461538	2.5293			0.384615	1.98764
0.307692	5.01982			0.538462	2.90079
0.461538	1.61311			0.285714	3.31513
0.384615	4.23057			0.285714	3.08591
0.333333	4.80668			0.615385	2.46544
0.461538	3.65403			0.307692	2.0621
0.461538	2.91834			0.692308	1.82475
0.461538	2.67392			0.384615	5.15104
0.357143	5.57664			0.357143	3.76437
0.461538	4.21392			0.357143	2.51552
0.307692	3.5005			0.384615	8.26219
0.230769	5.20947			0.357143	3.78089
0.538462	3.55197			0.384615	3.53836
0.615385	6.03457			0.357143	4.52681
0.307692	5.4379			0.461538	2.68639
0.384615	3.27418			0.538462	4.61473
0.384615	2.30766			0.428571	3.44909
0.384615	5.33399			0.357143	3.95856
0.538462	2.6115			0.625	5.52089
0.461538	4.55			0.6	5.1137
0.230769	4.91313			0.384615	2.91375
0.461538	7.62299			0.692308	2.59614
0.461538	2.83989			0.384615	3.6712
0.692308	3.359			0.384615	1.86213
0.384615	4.6364			0.357143	10.0859
0.384615	2.94463			0.769231	1.60833
0.461538	2.1719			0.307692	2.97016
0.384615	2.31411			0.461538	3.9857
0.307692	5.23129			0.461538	3.18165
0.384615	2.21692			0.538462	2.51738
0.461538	3.83403			0.538462	3.09417
0.461538	3.13379			0.461538	4.25316
0.461538	2.34318			0.285714	3.2263
0.384615	2.33743			0.538462	3.21975
0.428571	4.45396			0.538462	3.37415
0.538462	5.33603			0.461538	1.78981
0.538462	4.5218			0.384615	4.64153
0.307692	3.20327			0.307692	2.67326
0.307692	3.21657			0.466667	6.20278
0.384615	3.83081			0.375	5.11846
0.384615	5.36991			0.307692	3.47299
0.307692	4.88666			0.466667	4.69169
0.461538	4.23942			0.357143	3.44593
0.846154	1.60757			0.461538	1.46586
0.384615	5.38116			0.428571	7.34089
0.615385	2.7178			0.4	8.25261
0.307692	2.99538			0.692308	2.28196
0.538462	1.8778			0.6	4.11697
0.538462	1.32408			0.384615	2.98008
0.692308	2.18454			0.428571	5.3797
0.230769	2.97897			0.538462	2.64422
0.307692	4.02964			1	0.728883
0.384615	4.46973			0.384615	4.41679
0.384615	3.0189			0.615385	3.33042
0.230769	4.79246			0.461538	3.88982
0.384615	1.42803			0.466667	4.55486
0.538462	2.36416			0.307692	2.69524
0.384615	8.16583			0.357143	4.09919
0.384615	6.31332			0.384615	4.73566
0.230769	4.68484			0.461538	3.39666
0.538462	1.36079			0.357143	9.53966
0.461538	3.2441			0.307692	2.83678
0.538462	3.00224			0.384615	3.17665
0.384615	3.74514			0.461538	3.32376
0.307692	3.14691			0.461538	2.72647
0.384615	3.25248			0.333333	5.61035
0.846154	0.321339			0.384615	4.41614
0.461538	4.30557			0.357143	2.39963
0.384615	5.22519			0.615385	4.48752
0.357143	6.12677			0.461538	2.49941
0.307692	3.96373			0.5	3.36795
0.615385	3.14153			0.461538	3.12244
0.461538	4.5543			0.384615	2.50244
0.384615	2.97228			0.5	2.58585
0.461538	3.12645			0.538462	3.87487
0.461538	4.15059			0.615385	3.50241
0.615385	3.39662			0.384615	1.49666
0.615385	1.93339			0.692308	2.38567
0.461538	3.80421			0.384615	2.06496
0.461538	3.14641			0.384615	3.64231
0.307692	5.02625			0.307692	3.51675
0.461538	1.92365			0.384615	2.21794
0.214286	6.51165			1	0.479367
0.538462	3.82391			0.692308	3.92458
0.461538	2.54261			0.571429	2.28476
0.461538	5.32329			0.571429	4.99844
0.384615	2.74726			0.428571	5.11667
0.615385	3.42545			0.642857	5.11724
0.307692	2.4031			0.571429	2.26478
0.384615	2.77329			0.428571	5.95761
0.153846	4.95367			0.461538	3.55469
0.461538	6.97656			0.384615	2.91463
0.538462	5.23087			0.461538	2.71015
0.384615	5.32614			0.357143	5.46688
0.307692	1.99808			0.285714	6.88359
0.307692	4.2099			0.769231	1.4796
0.307692	5.43981			0.357143	10.5932
0.461538	5.84281			0.461538	2.29696
0.461538	2.96596			0.384615	4.49451
0.384615	3.74313			0.538462	3.61375
0.384615	4.7484			0.307692	2.94401
0.692308	3.05144			0.384615	2.31373
0.538462	2.9499			0.384615	4.50309
0.615385	2.70963			0.357143	3.68011
0.384615	4.70155			0.538462	2.70343
0.538462	2.98			0.384615	2.64288
0.384615	3.70341			0.615385	3.01214
0.461538	3.16253			0.461538	5.70717
0.692308	3.31231			0.538462	1.7101
0.615385	4.14971			0.428571	1.97699
0.307692	1.89412			0.357143	3.68776
0.538462	2.75138			0.384615	5.24223
0.538462	4.61532			0.384615	4.27713
0.384615	4.98074			0.461538	3.19542
0.307692	2.92066			0.384615	1.9893
0.307692	3.26439			0.615385	9.7884
0.538462	2.1264			0.428571	3.31714
0.769231	0.312836			0.461538	4.56259
0.538462	2.86492			0.714286	4.05345
0.461538	2.36477			0.538462	5.23104
0.357143	5.00093			0.461538	2.97766
0.615385	3.45696			0.642857	5.36724
0.384615	7.7889			0.428571	2.80088
0.538462	4.58813			0.428571	2.82039
0.461538	3.48434			0.230769	3.10256
0.461538	4.97424			0.538462	5.04414
0.384615	2.52592			0.357143	6.29675
0.615385	3.34212			0.538462	8.32411
0.384615	3.7783			0.5	2.41273
0.461538	4.36764			0.428571	4.50703
0.384615	3.34281			0.428571	3.74383
0.384615	2.45395			0.692308	2.92212
0.461538	4.30144			0.384615	4.49866
0.461538	4.09672			0.538462	1.97848
0.692308	3.50772			0.461538	3.61856
0.538462	5.10991			0.615385	3.57112
0.538462	2.15394			0.375	4.19319
0.307692	4.05498			0.384615	2.52072
0.384615	1.93555			0.692308	2.61171
0.307692	3.41222			0.357143	4.01414
0.461538	3.28245			0.538462	1.71456
0.230769	4.47377			0.461538	2.61417
0.461538	4.07262			0.384615	2.94334
0.230769	3.76605			0.461538	1.8495
0.307692	2.72441			0.461538	1.37326
0.461538	2.72516			0.357143	2.94445
0.538462	2.09464			0.384615	2.59149
0.461538	2.76587			0.357143	3.53812
0.230769	3.22862			0.692308	1.43744
0.230769	4.68218			0.384615	2.8674
0.307692	3.19936			0.428571	2.49355
0.384615	3.57549			0.692308	2.40051
0.384615	3.2793			1	0.192912
0.230769	3.48475			0.769231	1.99889
0.307692	4.35369			0.307692	2.40979
0.538462	3.42991			0.615385	2.84502
0.384615	6.2711			0.428571	3.45772
0.615385	2.53592			0.384615	7.34203
0.538462	2.40706			0.538462	2.49375
0.307692	5.07577			0.428571	6.26859
1	0.266876			0.615385	2.36585
0.384615	3.23973			0.384615	4.62002
0.307692	2.06596			0.461538	3.14849
0.384615	3.3144			0.538462	2.69579
0.307692	2.04781			0.307692	4.102
0.461538	4.08513			0.428571	4.96609
0.384615	2.05816			0.384615	1.54772
0.285714	3.92413			0.3125	5.11126
0.307692	5.78473			0.384615	3.02457
0.461538	2.07402			0.461538	3.97068
0.461538	4.4225			0.384615	2.51495
0.384615	3.66628			0.428571	2.84717
0.461538	3.34133			0.461538	2.61119
0.230769	6.41417			0.384615	3.20344
0.538462	4.62897			0.285714	4.49883
0.384615	4.55001			0.384615	3.08896
0.461538	3.51113			0.461538	2.75785
0.357143	6.53695			0.692308	2.52626
0.3125	8.4754			0.461538	2.48473
0.384615	2.95849			0.538462	2.69379
0.230769	2.94701			0.538462	3.51404
0.307692	2.28359			0.307692	3.25321
0.230769	3.78435			0.538462	4.92703
0.538462	1.59134			0.461538	3.5368
0.461538	2.76964			0.538462	3.5965
0.615385	2.26599			0.333333	4.47337
0.230769	5.09256			0.461538	4.81943
0.461538	2.53008			0.384615	2.83446
0.384615	1.85168			0.538462	1.6995
0.357143	4.8931			0.615385	1.70685
0.307692	5.38329			0.461538	2.26024
0.384615	4.26408			0.533333	5.09364
0.230769	3.94149			0.357143	4.48962
0.230769	2.95016			0.461538	2.08807
0.307692	5.22443			0.461538	4.03304
0.461538	4.99799			0.333333	4.53314
0.461538	4.77456			0.4	4.48636
0.538462	2.59706			0.384615	6.42867
0.461538	5.1341			0.538462	2.81647
0.461538	4.10468			0.5	3.75288
0.230769	3.06539			0.266667	4.79337
0.153846	4.02947			0.5	4.05459
0.230769	5.31243			0.714286	1.84797
0.384615	3.10375			0.357143	3.42376
0.461538	3.86899			0.692308	2.63572
0.461538	5.75443			0.384615	3.66781
0.538462	2.95508			0.461538	3.75514
0.692308	3.86989			0.533333	7.71481
0.384615	3.31003			0.384615	2.44385
0.461538	1.95697			0.461538	3.16778
0.307692	2.78961			0.538462	2.28052
0.384615	3.21739			0.461538	2.12484
0.538462	2.2221			0.428571	4.22671
0.307692	4.45807			0.615385	1.59749
0.461538	3.06496			0.428571	4.06536
0.538462	3.07245			0.384615	2.16163
0.538462	3.90023			0.461538	3.46894
0.307692	6.93438			0.384615	3.12452
0.384615	4.43701			0.384615	3.66049
0.384615	3.81522			0.615385	1.8111
0.384615	1.77313			0.461538	3.36372
0.461538	3.16995			0.307692	2.57285
0.384615	3.7781			0.357143	3.49956
0.384615	3.18194			0.538462	4.14198
0.384615	3.73266			0.461538	2.86999
0.461538	2.74224			0.461538	2.08
0.538462	1.93942			0.428571	3.35055
0.384615	4.71153			0.769231	2.32992
0.307692	4.78839			0.615385	4.00143
0.384615	2.92535			0.461538	4.96509
0.538462	4.79364			0.384615	4.1986
0.461538	2.52019			0.615385	1.77786
0.307692	5.30147			0.461538	2.89227
0.466667	4.47049			0.538462	2.10642
0.307692	3.10072			0.307692	4.40783
0.307692	3.20776			0.692308	1.78093
0.461538	4.01422			0.384615	4.34089
0.461538	0.765014			0.428571	3.88168
0.461538	4.41377			0.538462	5.04632
0.461538	3.00146			0.357143	4.99613
0.384615	4.87358			0.538462	2.62417
0.285714	5.44603			0.461538	3.38288
0.615385	3.84536			0.307692	2.67404
0.461538	3.93991			0.428571	5.25276
0.375	5.87239			0.642857	2.58252
0.307692	5.34851			0.461538	3.21322
0.461538	2.02227			0.538462	1.39555
0.307692	4.53625			0.461538	4.1833
0.230769	4.74009			0.538462	3.57017
0.461538	3.20831			0.461538	1.05245
0.461538	6.41839			0.428571	7.30081
0.307692	3.70321			0.307692	3.08378
0.384615	3.17677			0.642857	5.25209
0.461538	2.28624			0.375	3.49159
0.461538	5.2585			0.384615	3.03771
0.384615	3.36452			0.4	5.25103
0.307692	3.60614			0.461538	2.5239
0.384615	5.37891			0.538462	3.36048
0.538462	2.95845			0.461538	3.02744
0.538462	3.48338			1	0.816099
0.538462	2.33708			0.384615	3.41154
0.384615	2.76527			0.4	5.376
0.538462	1.68239			0.384615	2.7358
0.538462	2.48782			0.466667	6.88067
0.357143	5.44652			0.285714	7.85596
0.230769	3.68284			0.538462	2.69717
0.357143	6.46047			0.333333	5.614
0.461538	1.96774			0.357143	4.52046
0.461538	3.3859			0.384615	3.09076
0.461538	3.73646			0.461538	3.83076
0.307692	2.1165			0.461538	3.57795
0.384615	4.66541			0.5	3.48215
0.461538	3.22095			0.461538	2.38046
1	0.410613			0.307692	5.54039
0.307692	4.9797			0.384615	4.25548
0.461538	2.33245			0.538462	4.11477
0.307692	4.83433			0.25	3.84667
0.461538	3.60464			0.357143	5.06722
0.461538	5.70322			0.307692	5.21716
0.461538	2.96424			0.357143	10.3417
0.461538	2.17752			0.538462	3.11564
0.461538	2.46905			0.384615	5.02405
0.384615	3.87896			0.615385	3.12595
0.461538	1.69789			0.538462	3.88669
0.384615	4.67717			0.5	3.30543
0.461538	2.55609			0.769231	1.61642
0.307692	5.5966			0.428571	7.6646
0.461538	2.73116			0.384615	3.0853
0.307692	2.57107			0.538462	4.3475
0.461538	3.16857			0.285714	2.17008
0.769231	1.74432			0.5	4.07739
1	0.278509			0.461538	3.64296
0.461538	3.52841			0.5	5.06558
0.307692	4.1337			0.5	2.32312
0.307692	3.14484			0.428571	2.9022
1	0.702364			0.357143	2.56817
0.461538	2.48283			0.428571	7.0034
0.384615	4.30135			0.461538	2.20132
0.461538	4.1644			0.538462	3.00993
0.384615	2.21698			0.384615	4.12475
0.230769	3.56017			0.3125	5.81395
0.461538	2.0928			0.357143	6.12094
0.538462	3.40421			0.307692	3.9862
0.538462	3.99438			0.5	7.3978
0.357143	5.03927			0.642857	3.40225
0.461538	3.582			0.4375	6.42695
0.461538	3.50636			0.428571	3.761
0.384615	3.74734			1	0.404263
0.538462	2.41984			0.461538	2.17777
0.615385	1.86914			0.384615	3.18704
0.428571	3.68022			0.5	1.91135
0.538462	2.89838			0.538462	2.77142
0.461538	1.61042			0.384615	9.86927
0.384615	2.18554			0.692308	1.77512
0.307692	4.3444			0.428571	3.82489
0.461538	4.96039			0.307692	2.90929
0.615385	2.49983			0.5	1.95283
0.230769	3.48127			0.285714	3.57046
0.692308	3.19178			0.428571	4.60995
0.461538	4.42729			0.571429	2.10838
0.428571	4.86472			0.384615	7.69074
0.538462	2.02486			0.5	6.17509
0.384615	3.54479			0.384615	4.57824
0.333333	3.70669			0.357143	3.47371
0.230769	4.01999			0.384615	3.71145
0.230769	4.47162			0.461538	3.60292
0.384615	4.58286			0.615385	2.65166
0.384615	2.59086			0.615385	3.22901
0.384615	4.94306			0.538462	2.64855
0.461538	2.65509			0.538462	2.4566
0.461538	2.11397			0.571429	6.36846
1	1.02065			1	1.5
0.615385	2.84671			0.5	3.61123
0.153846	1.88276			0.428571	4.13605
0.384615	6.65147			0.352941	7.42648
0.307692	5.02858			0.357143	7.64139
0.461538	4.03474			0.461538	3.48264
0.538462	2.32341			0.615385	1.87912
0.461538	3.25312			0.307692	3.64174
0.307692	5.07595			0.357143	3.90269
0.230769	4.74581			0.428571	3.92359
0.384615	3.73623			0.5	3.69292
0.538462	4.43265			0.428571	5.3226
0.461538	5.74839			0.384615	2.10793
0.461538	2.69045			0.538462	4.00879
0.384615	2.55645			0.357143	5.0661
0.307692	3.08221			0.538462	2.95863
0.461538	4.82439			0.384615	3.33079
0.615385	3.09346			0.357143	3.04653
0.692308	2.54914			0.384615	2.27803
0.461538	5.47483			0.357143	2.50449
0.615385	4.97933			0.615385	1.79401
0.384615	4.20751			0.461538	4.2835
0.384615	4.48549			0.384615	2.85131
0.384615	4.2525			0.692308	4.16368
0.384615	1.6508			0.642857	2.6155
0.384615	4.984			0.384615	2.82369
0.307692	2.16628			0.461538	5.61907
0.615385	2.2831			0.615385	2.12579
0.461538	5.97993			0.615385	1.66042
0.307692	3.61702			0.461538	2.37444
0.384615	2.90415			0.461538	4.579
0.384615	2.67639			0.307692	3.02579
0.333333	5.93774			0.357143	3.13204
0.307692	2.58412			0.5	4.2498
0.461538	4.00141			0.384615	1.99706
0.384615	2.43486			0.461538	3.45505
0.461538	4.40802			0.538462	3.15425
0.3125	5.59405			0.384615	2.39257
0.307692	5.12979			0.461538	2.99927
0.230769	2.32773			0.375	4.58531
0.384615	3.82067			0.538462	2.18937
0.538462	3.10424			0.538462	3.31037
0.384615	4.25098			0.285714	3.39107
0.461538	3.59353			0.538462	2.21955
0.384615	2.20983			0.428571	4.41504
0.461538	2.79621			0.384615	5.40917
0.461538	3.36299			0.428571	7.46517
0.384615	4.16831			0.266667	5.38532
0.538462	2.49919			0.307692	1.59374
0.307692	4.46883			0.285714	3.17532
0.307692	4.25002			0.428571	3.04552
0.538462	4.14659			0.384615	3.21863
0.538462	1.50982			0.384615	1.30874
0.384615	5.24587			0.384615	5.28795
0.769231	2.73732			0.615385	8.94623
0.538462	4.90629			0.357143	2.02487
0.307692	5.52972			0.307692	3.08902
0.461538	1.96509			0.333333	5.23658
0.461538	6.15635			0.384615	2.73235
0.307692	2.65717			0.538462	3.11991
0.461538	2.02769			0.384615	6.14778
0.384615	3.24725			0.692308	3.99425
0.230769	3.16974			0.5	2.85641
0.461538	3.35477			0.615385	2.40972
0.538462	2.68332			0.461538	3.0371
0.153846	3.95341			0.428571	4.94967
0.461538	3.15017			0.384615	4.16112
0.538462	3.10982			0.428571	5.20046
0.461538	1.88677			0.357143	4.19389
0.4	8.02578			0.428571	4.61347
0.307692	4.00256			0.384615	1.93056
0.384615	1.80722			0.357143	2.05789
0.230769	5.74913			0.428571	5.27059
0.384615	1.92806			0.461538	4.0037
0.307692	5.24311			0.384615	2.60684
0.428571	3.98706			0.307692	3.49703
0.692308	2.80337			0.428571	1.34479
0.230769	4.83799			0.357143	3.53448
0.461538	1.90883			0.461538	2.27061
0.384615	2.84701			0.5	2.04168
0.307692	2.95286			0.428571	4.03854
0.384615	1.69996			0.357143	2.98823
0.461538	4.08985			0.375	7.34465
0.461538	6.02941			0.538462	4.19493
0.769231	0.863712			0.307692	1.67021
0.538462	1.827			0.357143	4.77269
0.538462	2.01199			0.538462	3.79228
0.384615	3.62363			0.571429	2.25639
0.846154	1.9867			0.466667	4.30706
0.461538	3.88731			0.615385	2.05222
0.461538	2.66613			0.461538	2.58866
0.384615	2.86771			0.538462	2.64231
0.538462	3.55184			0.384615	3.58606
0.307692	3.62279			0.285714	3.79964
0.461538	5.83898			0.5	2.33308
0.307692	4.9761			0.307692	3.20243
0.615385	2.72609			0.357143	4.06492
0.307692	3.15409			0.615385	2.58109
0.384615	3.46292			0.615385	7.93723
0.230769	3.29669			0.307692	5.2503
0.615385	0.682562			0.384615	2.86528
0.428571	2.60447			0.538462	7.27626
0.461538	3.22513			0.538462	3.53438
0.461538	4.30357			0.615385	4.79025
0.384615	2.56603			0.538462	4.44388
0.384615	1.28554			0.384615	4.30696
0.307692	3.62775			0.461538	3.53804
0.307692	3.57691			0.538462	3.07356
0.5	4.34779			0.285714	4.99253
0.384615	6.08489			0.769231	3.45273
0.384615	4.12491			0.461538	2.20675
0.384615	3.39502			0.230769	3.55965
0.384615	6.6318			0.769231	2.52371
0.384615	3.00184			0.384615	3.46519
0.230769	3.32639			0.538462	3.22863
0.615385	1.19134			0.285714	3.87122
0.461538	3.11478			0.538462	3.59174
0.307692	5.36108			0.4375	6.24875
0.461538	2.90342			0.230769	4.07687
0.307692	3.59082			0.461538	3.98939
0.307692	2.40523			0.384615	2.77216
0.307692	5.27246			0.615385	4.73875
0.692308	5.04875			0.538462	3.68641
0.461538	3.51434			0.357143	4.03418
0.538462	3.12921			0.384615	3.80336
0.461538	5.58494			0.615385	2.73971
0.461538	3.12473			0.285714	6.52243
0.538462	2.58711			0.384615	4.0967
0.692308	3.15029			0.466667	3.55954
0.615385	2.81814			0.357143	5.09134
0.692308	1.44421			0.571429	6.61348
0.266667	4.69383			0.384615	7.30655
0.461538	3.59257			0.357143	2.7781
0.769231	1.57538			0.538462	2.06592
0.307692	3.6944			0.692308	2.42722
0.461538	3.27373			0.538462	3.02408
0.307692	4.98267			0.428571	4.0393
0.307692	4.68601			0.538462	2.01231
0.615385	3.50901			0.384615	3.19426
0.538462	4.94265			0.571429	4.43834
0.461538	4.77856			0.357143	3.45348
0.461538	2.31686			0.428571	3.91201
0.461538	5.37257			0.428571	4.80667
0.230769	4.48018			0.461538	4.83977
0.307692	5.16025			0.769231	2.73761
0.538462	4.19391			0.538462	4.03067
0.4	3.43553			0.461538	3.62454
0.307692	5.14423			0.214286	3.9935
0.384615	3.53638			0.461538	3.85987
0.307692	4.97746			0.333333	6.50522
0.307692	3.84018			0.428571	4.47842
0.384615	2.91094			0.615385	2.19378
0.923077	0.316548			0.384615	1.86602
0.307692	7.46035			0.461538	3.19502
0.153846	3.79166			0.461538	3.58354
0.461538	3.57216			0.692308	2.09867
0.307692	5.68782			0.384615	1.98308
0.307692	3.39779			0.384615	2.0754
0.307692	6.42642			0.285714	3.89196
0.384615	2.47462			0.384615	3.72222
0.461538	2.22307			0.5	2.47944
0.538462	2.50272			0.571429	3.30986
0.384615	2.32994			0.307692	4.94813
0.307692	4.35113			0.571429	6.2846
0.538462	2.50876			0.25	6.30321
0.461538	5.34036			0.461538	1.56838
0.538462	6.24819			0.692308	2.62395
0.230769	5.0492			0.538462	1.36316
0.307692	4.14896			0.461538	3.40936
0.384615	4.66469			0.428571	5.02361
0.375	5.68513			0.357143	8.4225
0.461538	2.65533			0.357143	5.46445
0.461538	4.24108			0.615385	2.11756
0.333333	5.40308			0.5	4.81941
0.538462	5.26453			0.461538	2.81364
0.307692	6.16043			0.5	2.70827
0.307692	3.97387			0.538462	2.99587
0.384615	3.05158			0.615385	3.68792
0.538462	2.72783			0.307692	3.25674
0.461538	4.14003			0.428571	3.59131
0.384615	4.31885			0.461538	1.83599
0.307692	4.8651			0.333333	4.67651
0.230769	1.90282			0.538462	2.85496
0.461538	4.72972			0.5	2.87374
0.230769	5.03589			0.384615	3.10725
0.285714	3.04816			0.384615	2.84933
0.307692	1.9425			0.384615	3.69806
0.466667	4.40347			0.538462	2.15269
0.384615	2.87338			0.538462	3.37103
0.461538	3.92857			0.461538	3.40943
0.461538	3.22808			0.769231	3.65655
0.384615	3.13519			0.428571	4.29302
0.538462	3.40737			0.5	4.86816
0.461538	2.25277			0.384615	2.74927
0.384615	1.80393			0.357143	6.07757
0.153846	2.91867			0.357143	6.69912
0.384615	3.82962			0.615385	2.85206
0.538462	3.84224			0.615385	2.98312
0.384615	4.11754			0.461538	2.1877
0.461538	3.16206			0.428571	3.54786
0.538462	2.70636			0.428571	9.25311
0.538462	2.39965			0.692308	1.98013
0.538462	2.35421			0.428571	7.81941
0.538462	2.98799			0.538462	2.63849
0.230769	3.08418			0.461538	1.87991
0.307692	5.85182			0.461538	4.17175
0.615385	4.17066			0.384615	3.50452
0.615385	5.10399			0.384615	3.04407
0.230769	4.41745			0.307692	1.45188
0.384615	3.13504			0.538462	2.25008
0.307692	3.71233			0.538462	3.42957
0.538462	4.30802			0.307692	2.83563
0.461538	1.8686			0.384615	3.25944
0.384615	2.68891			0.357143	6.42875
0.461538	1.28069			0.461538	7.06317
0.307692	4.84749			0.384615	2.0065
0.461538	1.55392			0.428571	4.07918
0.461538	1.58094			0.615385	3.63769
0.214286	5.27858			0.428571	1.72919
0.307692	2.58662			0.461538	1.55031
0.307692	4.60952			0.769231	4.54261
0.384615	3.71024			0.384615	3.95828
0.5	4.79718			0.538462	1.71755
0.333333	4.55257			0.461538	3.43638
0.384615	4.01991			0.384615	1.46913
0.230769	3.24922			0.692308	2.91663
0.307692	4.14803			0.384615	3.90799
0.461538	1.65428			0.384615	3.68134
0.615385	1.07438			0.428571	3.9985
0.285714	5.72967			0.461538	2.43603
0.230769	5.04813			0.384615	3.2538
0.692308	3.31026			0.461538	2.81852
0.357143	6.93735			0.461538	3.28005
0.384615	3.66955			0.384615	4.87802
0.307692	3.87576			0.357143	3.69956
0.307692	3.09247			0.384615	4.08889
0.615385	3.34105			0.384615	1.75622
0.307692	4.78506			0.533333	6.0547
0.384615	3.07768			0.615385	5.4602
0.615385	2.26781			0.461538	3.27897
0.384615	1.82265			0.428571	4.29346
0.538462	2.81671			0.384615	1.36693
0.461538	3.03356			0.461538	3.23827
0.230769	6.97757			0.461538	3.89867
0.307692	3.33556			0.461538	3.07772
0.307692	4.7144			0.538462	0.993642
0.428571	4.13227			0.642857	4.86847
0.307692	5.26428			0.428571	8.63817
0.461538	6.54344			0.25	5.2542
0.461538	3.92081			0.533333	4.08018
0.307692	3.17154			0.285714	2.33957
0.307692	5.33906			0.357143	3.57458
0.461538	5.57802			0.5	2.64835
0.461538	3.25996			0.533333	4.07436
0.307692	1.84042			0.538462	4.4628
0.384615	3.68016			0.384615	3.37756
0.461538	3.16577			0.5	3.74827
0.384615	2.40019			0.307692	4.00427
0.307692	5.06868			0.428571	5.57113
0.461538	1.47613			0.384615	3.66348
0.692308	4.38318			0.5	2.26102
0.230769	7.18619			0.333333	6.5428
0.615385	2.03125			0.357143	4.13632
0.461538	1.67918			0.461538	1.62592
0.357143	5.37333			0.461538	3.65368
0.538462	3.11972			0.357143	4.11426
0.461538	3.59702			0.461538	6.68186
0.307692	1.82378			0.5	2.53308
0.461538	6.15892			0.5	10.3048
0.307692	4.19475			0.307692	2.91663
0.461538	3.63897			0.615385	1.93672
0.384615	4.78517			0.642857	5.11084
0.384615	3.59386			0.307692	4.45272
0.384615	3.82425			0.428571	5.82875
0.307692	6.39608			0.5	5.21172
0.307692	5.36065			0.461538	2.54879
0.307692	2.52214			0.384615	3.08076
0.461538	2.42205			1	0.221672
0.384615	2.871			0.615385	0.477211
0.428571	5.49196			0.428571	4.96339
0.384615	2.50836			0.538462	4.34471
0.461538	2.60892			0.307692	4.23323
0.538462	3.55101			0.5	6.89191
0.230769	3.12169			0.461538	2.78959
0.461538	3.51542			0.538462	3.10499
0.461538	3.20341			0.4375	5.43886
0.230769	3.79098			0.428571	5.23279
0.307692	4.26399			0.307692	2.9585
0.384615	2.61572			0.461538	3.83213
0.461538	1.74616			0.615385	3.86825
0.538462	2.53855			0.615385	4.21499
0.384615	3.02729			0.615385	1.90342
0.384615	3.78679			0.692308	6.45381
0.307692	4.50372			0.461538	3.0747
0.384615	2.35409			0.461538	3.20665
0.153846	5.50665			0.538462	3.12428
0.538462	4.96854			0.461538	3.23138
0.307692	4.41845			0.428571	3.86276
0.461538	2.77536			0.538462	3.06705
0.384615	2.61635			0.461538	1.45338
0.461538	3.67459			0.461538	4.65481
0.384615	3.26798			0.285714	3.57436
0.384615	3.82823			0.384615	10.7512
0.461538	2.69708			0.428571	5.97099
0.384615	3.36366			0.538462	2.54753
0.307692	3.5682			0.4375	5.4235
0.538462	2.3538			0.428571	3.43851
0.538462	3.36024			0.428571	4.65768
0.538462	3.78657			1	1.12298
0.538462	5.83648			0.461538	4.08879
0.615385	3.25662			0.461538	2.94981
0.538462	3.07021			0.384615	3.2632
0.230769	3.19403			0.5	5.16053
0.230769	3.03987			0.333333	4.59042
0.461538	1.73153			0.25	6.05483
0.153846	5.22518			0.461538	1.8047
0.461538	3.75815			0.307692	3.14008
0.461538	3.00034			0.615385	3.22912
0.307692	4.667			0.615385	2.29198
0.538462	5.81705			0.538462	2.85769
0.923077	0.299381			0.538462	2.09672
0.307692	3.86321			0.307692	1.59114
1	3.94894			0.615385	2.54685
0.384615	3.6006			0.357143	10.0168
0.307692	3.05583			0.285714	4.38842
0.230769	4.06988			0.285714	7.02715
0.307692	1.86424			0.428571	3.84847
0.384615	4.10734			0.4375	5.66756
0.461538	2.59868			0.333333	4.93073
0.461538	2.01567			0.538462	1.71498
0.461538	1.82146			0.461538	3.01813
0.230769	5.1865			0.428571	5.99301
0.461538	4.11813			0.538462	3.98879
0.384615	1.97165			0.615385	1.72688
0.461538	2.43481			0.461538	2.02713
0.384615	3.10023			0.307692	3.692
0.384615	2.84534			0.375	5.94361
0.307692	5.04435			0.461538	3.17646
0.230769	3.17747			0.461538	4.12374
0.461538	2.98816			0.538462	1.7939
0.384615	3.042			0.615385	2.46172
0.307692	4.89775			0.692308	1.67287
0.384615	6.61817			0.428571	3.37309
0.538462	3.72051			0.692308	1.4278
0.384615	2.76209			0.461538	4.02849
0.461538	2.66582			0.461538	3.31399
0.615385	1.80017			0.384615	2.41694
0.384615	2.95238			0.692308	2.28447
0.538462	1.21953			0.571429	7.53456
0.538462	2.43393			0.538462	2.63042
0.571429	4.18544			0.307692	2.5342
0.538462	2.77142			0.307692	2.02031
0.538462	2.45071			0.615385	1.85745
0.461538	1.94788			0.307692	4.20266
0.461538	5.74364			0.615385	3.43811
0.230769	3.04617			0.3125	6.17449
0.538462	4.26624			0.615385	4.77062
0.384615	2.39174			0.307692	3.08346
0.230769	2.98052			0.461538	8.58737
0.384615	2.75434			0.428571	2.10804
0.384615	3.98953			0.384615	3.40739
0.307692	4.21633			0.428571	3.53323
0.538462	1.00962			0.384615	3.76146
0.615385	1.5915			0.428571	3.68108
0.461538	2.73653			0.357143	3.22012
0.846154	0.847616			0.384615	3.28784
0.461538	1.75239			0.307692	2.8946
0.142857	5.64373			0.461538	2.15174
0.384615	4.70011			0.428571	3.5031
0.461538	2.82943			0.357143	4.40871
0.307692	4.77038			0.307692	3.45109
0.307692	4.96571			0.461538	3.39069
0.153846	4.65143			0.461538	3.51492
0.384615	2.42875			0.615385	1.48925
0.538462	4.78161			0.384615	4.47027
0.384615	5.31836			0.461538	4.65716
0.384615	5.52738			0.428571	4.19879
0.466667	4.37249			0.615385	1.78979
0.307692	5.07461			1	0.239595
0.692308	2.23372			0.5	4.24899
0.230769	5.36047			0.642857	3.19008
0.384615	3.05681			0.538462	3.64348
0.461538	1.83645			0.615385	2.82658
0.461538	4.38801			0.307692	2.36335
0.461538	3.1109			0.384615	1.66684
0.307692	2.17953			0.384615	2.11752
0.307692	5.1912			0.692308	3.69024
0.384615	4.77201			0.538462	3.93041
0.384615	2.71798			0.461538	3.59311
0.307692	4.64764			0.5	5.876
0.384615	4.68262			0.461538	2.51635
0.461538	1.76649			0.538462	3.21471
0.538462	2.43558			0.461538	2.69312
0.384615	3.74214			0.615385	2.68315
0.769231	0.288088			0.428571	6.98692
0.384615	3.11474			0.461538	3.80603
0.538462	3.03943			0.538462	2.56478
0.615385	4.90369			0.538462	2.38275
0.307692	3.128			0.615385	3.14753
0.461538	3.49279			0.571429	7.68743
0.692308	1.57269			0.466667	6.62143
0.461538	2.05967			0.538462	4.06109
0.461538	4.19267			0.5	2.29523
0.461538	2.2464			0.384615	3.29975
0.538462	3.27553			0.461538	1.64531
0.615385	4.42483			0.357143	5.8281
0.307692	4.8092			0.538462	3.01108
0.461538	4.59714			0.357143	3.72881
0.384615	3.8515			0.428571	4.14834
0.307692	5.72805			0.428571	4.09475
0.846154	1.83394			0.461538	3.32767
0.384615	3.47952			0.5625	4.00761
0.461538	3.57774			0.384615	1.80091
0.333333	3.23103			0.466667	3.88444
0.307692	2.40292			0.538462	3.58868
0.615385	3.7661			0.461538	3.72162
0.461538	3.2914			0.307692	2.52733
0.307692	4.39346			0.692308	3.01431
0.615385	6.58247			0.428571	5.75796
0.307692	2.91503			0.769231	1.31016
0.615385	3.63437			0.461538	2.47592
0.846154	1.88928			0.428571	3.17704
0.538462	2.81461			0.461538	1.28783
0.461538	3.58594			0.692308	3.91455
0.461538	2.01156			0.384615	2.14217
0.307692	3.75688			0.615385	2.10075
0.384615	2.31486			0.615385	9.92357
0.461538	3.06109			0.461538	3.12387
0.357143	6.71496			0.461538	1.43655
0.384615	2.99216			0.571429	6.813
0.538462	3.49171			0.384615	3.77497
0.230769	3.64822			0.571429	3.149
0.384615	2.24579			0.538462	3.09699
0.307692	4.90225			0.428571	2.8941
0.461538	4.41441			0.538462	2.17944
0.307692	4.49606			0.428571	3.71161
0.461538	2.88368			0.357143	5.18543
0.461538	4.06797			0.692308	1.2667
0.538462	4.85386			0.533333	6.71643
0.846154	0.707207			0.538462	5.15838
0.538462	2.20642			0.461538	3.13057
0.307692	3.12265			1	0.265042
0.307692	5.42793			0.428571	2.21754
0.384615	5.14467			0.384615	2.32289
0.461538	2.58192			0.307692	8.30183
0.461538	2.87043			0.5	3.24153
0.461538	2.77852			0.466667	5.98642
0.357143	4.43225			0.692308	2.20819
0.384615	4.97033			0.384615	3.49861
0.230769	3.76242			0.571429	5.79982
1	0.388983			0.461538	7.09711
0.428571	6.59452			0.384615	3.41812
0.538462	3.00934			0.615385	3.22833
0.384615	5.39581			0.461538	3.05499
0.538462	2.25962			0.461538	2.29593
0.692308	3.18165			0.692308	1.54969
0.461538	3.28407			0.692308	1.79441
0.538462	3.33773			0.375	6.23387
0.538462	3.51983			0.538462	4.77694
0.230769	6.19433			0.461538	4.50605
0.461538	3.5459			0.461538	3.10671
0.307692	3.27189			0.692308	1.16432
0.307692	4.51196			0.384615	1.9852
0.615385	3.48704			0.428571	7.05423
0.461538	6.8941			0.538462	3.20101
0.538462	3.06849			0.538462	1.10678
0.384615	2.23402			0.461538	5.39189
0.428571	8.94812			0.357143	2.39227
0.384615	3.39859			0.461538	1.82758
0.538462	3.40151			0.5	3.58388
0.384615	4.43812			0.461538	4.59487
0.461538	4.7972			0.461538	4.87808
0.615385	5.06946			0.214286	4.66797
0.846154	0.471202			0.307692	3.69719
0.538462	4.41431			0.538462	3.32621
0.538462	1.84805			0.428571	4.06841
0.384615	3.54072			0.384615	3.53504
0.384615	3.92834			0.428571	4.16323
0.307692	4.48145			0.461538	2.42012
0.538462	2.86686			0.375	5.11015
0.307692	4.05976			0.428571	3.88975
0.461538	4.85256			0.357143	4.31243
0.461538	4.31067			0.285714	3.67511
0.307692	3.30183			0.428571	4.2635
0.461538	1.39609			0.615385	1.7574
0.538462	3.46559			0.461538	2.97302
0.357143	6.07775			0.384615	1.9058
0.461538	4.53878			0.538462	2.92428
0.307692	2.9751			0.4	2.69985
0.4	5.11874			0.846154	1.01896
0.538462	1.32203			0.461538	2.65015
0.538462	3.39286			0.357143	3.97921
0.384615	3.57757			0.461538	3.1839
0.307692	3.53362			0.538462	2.87943
0.307692	2.05234			0.357143	4.00342
0.307692	3.98498			0.538462	4.04928
0.384615	5.52343			0.384615	4.17108
0.4	5.6731			0.357143	3.07532
0.461538	1.90747			0.692308	1.52657
0.384615	2.48401			0.428571	5.4285
0.384615	3.92368			0.538462	6.13225
0.384615	2.89165			0.615385	3.90389
0.461538	1.81377			0.538462	4.76819
0.384615	5.08676			0.384615	3.88803
0.615385	1.46155			0.25	3.7094
0.384615	2.57619			0.384615	6.72525
0.538462	2.59734			0.461538	3.50818
0.461538	5.67457			0.692308	1.28281
0.153846	4.77017			0.538462	1.65483
0.461538	3.18067			0.538462	2.09172
0.384615	3.05252			0.428571	3.77544
0.230769	3.41673			0.461538	5.97341
0.384615	2.61208			0.461538	2.44005
0.307692	5.91323			0.384615	3.56615
0.692308	3.5048			0.538462	2.40552
0.384615	4.24698			0.384615	1.90903
0.538462	5.38251			0.285714	3.9841
0.230769	4.11334			0.533333	5.84086
0.307692	6.47618			0.461538	3.3786
0.538462	3.14563			0.466667	5.6245
0.461538	3.7899			0.285714	3.63757
0.769231	1.2311			0.538462	1.98974
0.461538	4.65715			0.357143	3.52828
0.384615	2.93839			0.307692	1.73016
0.384615	4.97763			0.461538	3.26883
0.307692	4.46448			0.461538	3.55793
0.384615	1.51676			0.461538	3.84843
0.384615	2.49242			0.357143	3.91587
0.153846	4.73507			0.571429	5.62503
0.384615	5.29641			0.5	2.07991
0.357143	5.55525			0.384615	1.95206
0.307692	3.32725			0.571429	4.54526
0.384615	7.48594			0.357143	2.54055
0.461538	4.17653			0.461538	3.28604
0.307692	3.12146			0.307692	3.31059
0.307692	5.196			0.538462	2.8654
0.428571	5.49711			0.615385	2.7398
0.384615	6.55994			0.571429	2.9717
0.461538	5.66878			0.461538	1.83325
0.384615	3.1449			0.5	6.33468
0.615385	2.83555			0.357143	3.03141
0.461538	2.48935			0.357143	3.31592
0.384615	2.80153			0.307692	4.39093
0.384615	3.07998			0.428571	2.53017
0.384615	3.93939			0.357143	3.65481
0.384615	4.04225			0.357143	4.36852
0.307692	4.36187			0.428571	4.61657
0.153846	6.18195			0.375	6.27419
0.461538	2.99968			0.428571	3.86482
0.384615	4.02298			0.4	3.6187
0.538462	3.47462			0.307692	7.28412
0.615385	2.35726			0.538462	5.74023
0.384615	2.62701			0.428571	5.29228
0.538462	4.09986			0.384615	2.76225
0.384615	2.98032			0.307692	3.00009
0.307692	3.40186			0.333333	7.5825
0.307692	2.8868			0.461538	3.32166
0.461538	2.0559			0.538462	1.61587
0.230769	2.81719			0.5	4.78544
0.230769	3.83616			0.692308	1.81387
0.307692	4.0029			0.615385	3.41185
0.538462	2.38099			0.615385	5.25887
0.307692	5.29062			0.384615	3.98774
0.307692	3.98455			0.461538	2.9601
0.846154	0.550597			0.384615	7.85488
0.461538	3.56845			0.375	5.18191
0.461538	4.10539			0.357143	4.7479
0.461538	2.56555			0.384615	4.01131
0.384615	4.18907			0.692308	3.61516
0.538462	7.36965			0.428571	2.36562
0.461538	3.42261			0.357143	10.2779
0.538462	4.80473			0.538462	1.94739
0.461538	2.5605			0.307692	4.20038
0.461538	3.52113			0.538462	4.80299
0.384615	2.6263			0.307692	2.61009
0.461538	2.53263			0.428571	6.29674
0.461538	4.51878			0.461538	2.17613
0.538462	3.31335			0.461538	1.6949
0.384615	3.60248			0.692308	2.47661
0.538462	1.76254			0.615385	3.50187
0.384615	2.85502			0.285714	5.48009
0.692308	1.60419			0.384615	2.19199
0.615385	3.1686			0.384615	4.67997
0.230769	3.27757			0.461538	4.09003
0.384615	4.59803			0.461538	3.53585
0.769231	2.75917			1	0.187031
0.285714	7.83931			0.5	2.24878
0.461538	4.97746			0.461538	3.30341
0.307692	3.17405			0.615385	2.20814
0.266667	6.07722			0.533333	7.10499
0.384615	3.38107			0.307692	4.32464
0.384615	3.13902			0.428571	4.58606
0.384615	3.80447			0.428571	2.13972
0.461538	2.85932			0.461538	4.96935
0.461538	3.77207			0.307692	3.94904
0.384615	2.74853			0.461538	2.17557
0.615385	2.82781			0.461538	3.87752
1	0.343725			0.461538	3.48111
0.384615	3.09781			0.357143	3.98711
0.461538	2.86518			0.538462	3.6528
0.384615	4.24139			0.538462	3.14733
1	0.351789			0.692308	1.49782
0.285714	4.29425			0.538462	3.52954
0.461538	3.91294			0.533333	7.15047
0.461538	3.16135			0.538462	8.48342
0.384615	4.05635			0.461538	3.01065
0.384615	2.939			0.538462	2.66262
0.461538	2.44612			0.461538	5.54304
0.153846	3.46785			0.384615	2.82632
0.538462	3.15055			0.769231	1.63738
0.461538	1.41768			0.428571	2.41212
0.466667	4.57684			0.428571	4.21579
0.307692	2.91836			0.571429	3.58819
0.384615	3.67862			0.384615	3.2166
0.461538	2.7908			0.428571	3.99086
0.384615	3.34524			0.307692	3.02956
0.307692	3.05906			0.461538	3.38728
0.384615	3.93883			0.461538	3.08049
0.230769	3.70127			0.461538	2.83839
0.307692	2.24777			0.357143	4.29034
0.692308	1.00509			0.444444	4.41001
0.466667	3.6997			0.357143	5.1815
0.307692	6.26344			0.307692	2.25099
0.461538	2.37211			0.461538	2.77154
0.461538	2.47861			0.384615	2.03301
0.153846	4.51937			0.538462	3.87219
0.230769	3.67796			0.647059	4.23689
0.538462	3.5656			0.461538	3.17158
0.307692	5.45944			0.461538	3.4377
0.384615	5.74958			0.538462	9.25107
0.285714	6.40716			0.384615	3.74356
1	2.48122			0.428571	2.61617
0.230769	5.57413			0.357143	7.53442
0.307692	5.93761			0.538462	3.49911
0.461538	2.78353			0.384615	6.49588
0.538462	4.64031			0.461538	2.80248
0.384615	2.90091			0.307692	2.40209
0.466667	4.09832			0.615385	2.63567
0.769231	0.657257			0.538462	3.0557
0.428571	8.59224			0.461538	2.98148
0.428571	3.74406			0.615385	5.13764
1	1.13871			0.428571	4.2548
0.307692	2.49389			0.307692	3.45398
0.230769	2.23119			0.384615	2.64273
0.428571	3.90534			0.384615	3.59641
0.384615	4.2			0.461538	4.2805
0.538462	2.22223			0.538462	1.56323
0.384615	4.5471			0.357143	4.63017
0.307692	3.56384			0.538462	3.98883
0.384615	3.07569			0.615385	2.80418
0.307692	4.71808			0.357143	3.31786
0.461538	1.65878			0.307692	3.51295
0.461538	5.07926			0.769231	2.59336
0.538462	3.08323			0.538462	2.79202
0.461538	2.18231			0.384615	4.54318
0.384615	2.84511			0.384615	3.03659
0.384615	3.55645			0.384615	3.99102
0.307692	3.98108			0.538462	2.53678
0.384615	4.8299			0.375	5.42572
0.333333	4.68898			0.538462	2.45764
0.461538	2.82749			0.461538	3.53956
0.461538	6.59297			0.384615	4.58178
0.428571	4.4647			0.461538	2.65618
0.461538	3.32777			0.384615	3.52223
0.230769	5.21737			0.5	3.07696
0.384615	1.88316			0.384615	1.97607
0.538462	1.36394			0.375	5.5211
0.384615	1.87077			0.307692	4.15119
0.384615	4.27449			0.384615	1.57059
0.307692	4.79468			0.428571	3.22939
0.615385	2.25084			0.428571	3.82643
0.461538	4.58818			0.307692	3.81451
0.230769	3.04109			0.538462	2.57248
0.357143	5.74005			0.615385	4.92917
0.307692	3.07501			0.461538	2.11662
0.615385	3.37182			0.428571	4.49721
0.461538	1.40198			0.615385	2.81843
0.307692	4.73018			0.384615	5.02966
0.461538	3.3112			0.307692	3.27403
0.461538	4.23642			0.5	3.86474
0.461538	3.24503			0.538462	3.01918
0.230769	3.39771			0.428571	3.96074
0.538462	4.30389			0.307692	3.56742
0.307692	1.91456			0.384615	2.61931
[truncated: 8,001 more rows]

## Sheet: Figure_2a&d&e&f
TCRBuilder2+													TCRBuilder2													Alphafold Multimer												Alphafold3
pdb	A	fwa	cdra1	cdra2	cdra3	B	fwb	cdrb1	cdrb2	cdrb3			pdb	A	fwa	cdra1	cdra2	cdra3	B	fwb	cdrb1	cdrb2	cdrb3			pdb	A	fwa	cdra1	cdra2	cdra3	B	fwb	cdrb1	cdrb2	cdrb3		pdb	A	fwa	cdra1	cdra2	cdra3	B	fwb	cdrb1	cdrb2	cdrb3
7rrg	1.59975	0.961357	1.09994	0.687451	3.95186	0.717983	0.499431	0.490571	0.542964	1.64082			7rrg	1.49672	0.94354	1.00759	0.641725	3.62321	0.756251	0.590065	0.396807	0.584655	1.57997			7rrg	1.69678	1.1663	0.903181	1.44338	3.87676	1.13156	0.53681	0.332844	0.421201	3.09677		7n5p	0.631297	0.418824	0.441428	0.429001	1.54604	0.865611	0.826598	0.974586	0.434258	1.33024
7n5c	1.01272	1.02651	0.584912	0.913781	1.16403	0.621146	0.637482	0.48681	0.50678	0.58322			7n5c	1.01266	1.07384	0.694193	0.737884	0.714098	0.603237	0.608499	0.504053	0.58559	0.612573			7n5c	0.780398	0.60693	0.270247	0.358439	1.83939	0.866268	0.852645	0.95676	0.367156	1.1139		7pb2	0.893471	0.523826	0.460973	1.87235	1.68344	0.713699	0.674556	0.303009	0.461548	1.06675
7r7z	1.01071	0.808318	2.45701	0.664369	1.24312	0.766077	0.596447	0.57095	0.376453	1.59207			7r7z	1.13074	0.889655	2.6311	0.732871	1.58361	0.785648	0.651526	0.442311	0.390171	1.53853			7r7z	0.873598	0.607637	2.4173	0.70248	1.12026	0.420142	0.353306	0.171483	0.233026	0.811526		8gvb	1.09185	0.753997	2.53025	1.22087	1.7421	0.720169	0.675465	0.958907	1.05709	0.711084
7zt7	1.06203	1.04092	1.53076	0.840932	1.03495	0.720571	0.632493	0.654566	1.08894	1.07453			7zt7	0.792088	0.757956	1.5552	0.446257	0.57351	0.47749	0.427329	0.331278	0.479544	0.799808			7zt7	0.7557	0.783609	0.571283	0.708558	0.622675	1.04433	1.1404	0.435654	0.580875	0.483441		5wlg	1.21514	0.671389	2.04672	1.52138	2.88451	1.3992	0.686992	0.545846	1.51581	3.72445
7phr	1.52693	1.42022	1.0725	1.11995	2.5934	1.09921	0.885585	0.557776	2.58137	1.47266			7phr	1.37195	1.18959	1.60308	0.869103	2.57584	0.870836	0.866995	0.269732	0.577378	1.16578			7phr	0.555684	0.5459	0.492693	0.470799	0.717043	1.55054	1.69544	0.425954	0.717214	0.780686		7phr	0.603346	0.594131	0.751182	0.491863	0.668036	0.881217	0.950631	0.372521	0.378462	0.611537
8gvb	1.30253	1.0224	2.43599	1.42588	2.07172	0.923254	0.730232	0.718387	1.36293	1.62903			8gvb	1.1953	0.987296	2.35974	1.27566	1.62585	1.15566	0.722888	0.642433	1.18272	2.66495			8gvb	1.12651	0.743699	2.67974	1.21182	1.89386	0.801047	0.779096	0.901692	1.07809	0.753404		7ndq	0.844675	0.599959	1.21979	0.503423	1.66941	0.856475	0.53495	0.422173	0.31552	2.25102
8es9	1.60713	1.02135	1.31932	0.954012	3.62204	1.02855	0.746183	1.36631	1.5886	1.96299			8es9	1.63915	0.898575	1.16088	0.671373	3.97079	0.898145	0.718879	0.68588	1.72116	1.42913			8es9	1.32483	0.720099	0.779466	0.950494	3.18817	0.847805	0.649965	0.80644	1.29527	1.62013		7r7z	0.780241	0.522584	2.36612	0.615725	0.792199	0.729163	0.407925	0.618574	0.124978	1.8489
7pdw	0.687412	0.700484	0.566731	0.552154	0.696474	0.669574	0.618186	0.569356	0.502307	1.12914			7pdw	0.724384	0.672141	0.394169	0.394296	1.21989	0.576155	0.446823	0.425903	0.365938	1.34606			7pdw	0.422459	0.432067	0.231288	0.342368	0.449116	0.688979	0.723809	0.518332	0.363026	0.569558		6zkx	0.952452	0.567505	0.69956	0.541299	2.48327	0.935902	0.983031	0.311691	0.280306	0.948512
7rdv	1.18623	0.999035	0.619972	0.83072	2.36664	0.918946	0.607002	0.517106	0.717636	2.27828			7rdv	1.40322	1.03559	0.865349	0.461542	3.2743	1.10067	0.675546	0.557934	0.627552	2.87285			7rdv	0.643326	0.574282	0.56646	0.331293	1.14523	0.566843	0.601192	0.3106	0.158335	0.504923		7su9	1.09401	0.587335	0.495986	1.14264	2.72263	1.18085	0.354245	0.562506	0.272797	3.3677
7qpj	0.766615	0.817508	0.517031	0.544545	0.523249	0.685686	0.602336	0.378519	0.321327	1.37474			7qpj	0.860981	0.760094	0.776729	0.567198	1.53713	0.782825	0.77058	0.554141	0.394201	1.11439			7qpj	0.474351	0.491908	0.41547	0.456361	0.355445	0.809652	0.829742	0.339669	0.415088	0.969473		7z50	0.585267	0.378455	0.447268	0.291073	1.50756	0.944786	0.59858	0.491299	0.659582	2.41292
5wlg	1.58632	1.28299	3.65839	1.42845	2.05971	0.988639	0.701159	0.75198	1.70556	1.96623			5wlg	1.7624	1.32179	2.4048	1.95278	3.60168	1.238	0.611304	0.546954	1.16045	3.32182			5wlg	1.28628	0.822591	2.2494	1.56021	2.79912	1.28127	0.752012	0.835293	1.22151	3.21945		4nhu	0.578383	0.495806	0.932451	0.780427	0.735849	0.674381	0.696614	0.406594	0.336627	0.73416
8d5q	1.30467	1.0525	1.72125	0.711628	2.37824	1.05546	0.886309	1.30605	0.401351	1.90375			8d5q	1.15793	0.848833	0.935334	0.502287	2.48106	1.46673	0.782945	1.28929	0.470319	3.78366			8d5q	0.952121	0.670594	1.42625	0.495195	1.93399	0.635565	0.582032	0.307804	0.403162	1.06565		7pbc	0.476875	0.393241	0.52812	0.324472	0.919123	1.0664	1.11802	0.490704	0.420262	1.05974
7su9	0.709067	0.759225	0.464029	0.513165	0.503924	0.495626	0.408446	0.408211	0.456287	0.919968			7su9	0.762755	0.831276	0.489887	0.296857	0.46698	0.412339	0.35998	0.319429	0.313914	0.717259			7su9	1.29028	1.03651	0.704154	1.13278	2.54551	1.01366	0.461638	0.912261	0.543659	2.6763		7t2b	0.910661	0.641757	0.208504	0.312591	2.03507	0.556752	0.461131	0.648246	0.875698	0.938621
8shi	1.69134	1.19182	1.0478	1.49571	3.44637	0.797778	0.576262	0.453023	0.387143	1.80982			8shi	1.38468	1.00357	0.914708	0.928637	2.8168	1.43531	1.00232	0.884791	0.9845	3.29234			8shi	1.35525	0.736523	0.961951	0.514498	3.19455	0.4468	0.457963	0.296038	0.315146	0.469382		7l1d	1.35602	0.893293	1.1051	0.748139	3.2381	3.38608	1.74169	3.06026	2.02688	7.79193
7z50	1.06377	0.868663	0.873128	0.653365	2.24332	1.13615	1.03421	0.837473	1.23835	1.79782			7z50	0.89647	0.717775	0.565501	0.607703	1.95844	0.881676	0.837667	0.56984	0.723644	1.31914			7z50	0.977391	0.499261	0.922113	0.372964	2.74874	1.02081	0.734579	0.51121	0.562446	2.43247		8shi	1.66762	0.826443	1.30284	0.590414	3.99972	0.439139	0.421209	0.532957	0.239997	0.57467
8gvi	1.38333	1.07061	2.45351	1.3028	2.40395	0.946306	0.816226	0.646844	0.677381	1.68301			8gvi	1.12239	0.865495	2.98644	1.32037	0.939037	1.21477	0.937485	0.786229	0.866194	2.48598			8gvi	0.934397	0.615759	2.41696	1.11847	1.34768	1.10169	1.01256	0.922496	0.771105	1.70723		7na5	0.714291	0.445882	1.16029	0.655714	1.6984	0.683696	0.711603	0.479922	0.390589	0.660979
7n2q	0.827958	0.829936	0.527755	0.703879	1.03601	0.758677	0.656351	0.757925	0.82566	1.21712			7n2q	0.966686	1.00612	0.757844	0.636462	0.918175	1.17751	0.962172	0.649577	0.897929	2.24185			7n2q	0.73415	0.53734	0.701455	0.736021	1.72027	0.888609	0.538629	0.414642	0.36701	2.14248		7n2q	0.801146	0.432902	0.837449	0.736402	2.22967	0.727371	0.508195	0.416996	0.464405	1.60578
7rm4	2.04644	1.82085	3.67273	2.5001	2.13475	1.12972	0.615239	0.612995	0.513706	2.9052			7rm4	1.6397	1.54634	2.91056	1.65091	1.30923	0.993654	0.592672	0.42118	0.526341	2.47495			7rm4	1.14595	1.23083	0.737637	0.754525	0.765282	1.21797	0.807626	0.406541	0.531201	2.90203		7f5k	1.18889	0.716341	1.23046	0.943841	2.93771	0.786472	0.622399	0.562292	0.951372	1.58294
7q9b	1.41641	1.29236	1.24918	0.717731	2.95075	0.954195	0.675086	0.579094	0.688562	2.03611			7q9b	1.14718	0.903372	1.41324	0.578626	2.9683	1.19642	0.671293	0.599265	0.517397	2.90457			7q9b	1.03108	0.935572	0.874275	2.11724	0.883396	1.24636	1.15021	0.701451	0.75646	1.9407		7n2s	1.07155	0.69563	2.47471	0.848189	1.83933	0.613539	0.568386	0.739131	0.275505	0.899826
8dnt	1.04801	0.957643	1.0539	0.848496	1.69853	1.117	0.984216	0.776672	0.939507	1.93567			8dnt	0.896515	0.783882	0.995696	0.634757	1.60305	1.08923	0.998445	0.56046	0.860094	1.77675			8dnt	0.933506	0.787433	0.652918	1.83359	1.35785	1.00553	1.03367	0.503758	0.793104	1.03951		7n5c	0.985815	0.814846	0.404575	0.440533	2.15802	1.02625	1.02219	0.855903	0.350641	1.3604
7na5	1.02415	0.920522	1.49918	0.845302	1.53295	1.32011	1.39103	0.683193	1.20262	1.01377			7na5	1.16272	0.996257	2.65493	0.621408	1.23913	1.21385	1.27422	0.512204	0.503416	1.21278			7na5	0.837669	0.814391	1.0941	0.385361	1.04157	0.793988	0.756197	0.533678	0.361325	1.18768		7sg1	0.575619	0.512663	0.62098	0.568809	0.945427	0.769681	0.703491	0.771669	0.792869	1.14992
7ow5	1.31875	0.900707	1.68816	3.08249	1.63896	1.02023	0.625464	0.233428	0.551464	2.42507			7ow5	1.35056	1.03013	1.56276	1.8748	2.33428	0.732069	0.444833	0.493337	0.801739	1.66524			7ow5	0.734152	0.495832	0.483997	1.81803	0.999006	0.708035	0.669422	0.433443	0.572383	1.01486		7rk7	1.47411	1.22212	0.898463	0.575099	2.81311	2.72026	0.622423	0.809311	1.09962	6.8102
7sg1	1.05498	0.737841	0.97385	0.563341	2.58058	1.13109	0.986796	1.02165	0.953318	1.98941			7sg1	1.04191	0.761688	1.04416	0.813064	2.40068	0.903996	0.822027	0.833189	1.1187	1.30677			7sg1	1.44235	0.953231	2.14081	1.55925	3.2282	0.796097	0.595917	0.87613	0.732676	1.66822		7s8i	1.01219	0.508355	1.54008	0.534542	2.52007	0.548896	0.512806	0.396955	0.352485	0.882233
4nhu	0.980958	0.800091	1.66778	0.747336	1.70461	0.712567	0.732614	0.611184	0.378693	0.725987			4nhu	1.01046	0.874603	1.48327	0.789963	1.66894	0.698367	0.717339	0.53829	0.29614	0.770946			4nhu	0.713932	0.5331	1.10186	0.704622	1.4152	0.763427	0.74284	0.618847	0.364144	1.16382		8d5q	1.02168	0.721835	1.53576	0.368799	2.07759	0.606097	0.571602	0.303211	0.314993	0.958705
7n2s	1.22	0.815375	2.23305	0.682034	2.4063	0.655175	0.583398	0.776296	0.520707	1.01851			7n2s	1.18557	0.88962	2.59993	0.882788	1.81606	0.573785	0.49142	0.590162	0.486401	0.978475			7n2s	1.23726	0.677177	2.5253	0.982553	2.56795	0.709958	0.507902	0.60855	0.344052	1.54675		7fje	1.16241	0.877946	2.39669	1.99319	1.37618	1.07283	0.634403	1.37801	0.983229	2.46626
7t2c	1.22371	0.78127	0.986775	0.901036	3.05579	2.06267	1.27193	1.75038	1.84323	4.68408			7t2c	1.32968	0.900515	0.983619	0.997542	3.22483	1.68726	0.831162	1.66702	1.38102	4.12736			7t2c	1.20145	0.730742	1.29911	1.47684	2.88266	0.861385	0.585935	0.992436	1.00328	1.74489		7q9b	0.967426	0.819371	0.660176	0.475899	2.42173	1.01428	0.85932	0.570396	0.587814	1.83669
7s8i	1.08052	0.973675	0.845043	0.572592	1.8617	0.837962	0.584819	0.351889	0.783876	1.9793			7s8i	1.02424	0.872268	1.13169	0.530313	1.86913	0.655504	0.621977	0.394446	0.309788	1.04621			7s8i	0.782369	0.572287	1.215	0.501173	1.58187	0.57786	0.560971	0.566089	0.285868	0.799234		7n2r	0.72178	0.60621	0.954457	0.758872	1.28479	0.782091	0.354979	0.420769	0.322537	2.05357
7dzn	1.40816	1.16811	0.784489	0.58803	2.75427	0.944285	0.696614	0.836867	0.672412	2.22357			7dzn	1.18216	0.987328	0.729681	0.708546	2.25932	0.931608	0.715676	0.521284	0.910911	2.10011			7dzn	1.36023	0.874478	0.811378	0.403446	3.25295	0.632756	0.600145	0.524155	0.511831	0.954833		7rm4	1.283	1.29602	0.879708	0.608238	1.66776	1.63693	0.613636	0.709233	0.69261	4.56329
7pbc	0.698433	0.722609	0.513404	0.565986	0.652561	1.24284	1.31254	0.709879	0.494606	1.08651			7pbc	0.748096	0.703006	0.380935	0.451086	1.22811	1.1263	1.15199	0.632795	0.504261	1.3416			7pbc	0.462486	0.474497	0.22163	0.478301	0.453217	0.771542	0.814272	0.577368	0.385845	0.594063		7ow5	0.832086	0.47205	0.590067	2.20865	1.2079	0.556364	0.407544	0.23856	0.442939	1.17093
7fje	1.411	1.26448	2.44593	1.18085	1.77858	0.925732	0.70007	1.48336	1.06694	1.64923			7fje	1.23287	1.01898	2.43459	1.74121	1.39361	0.831335	0.681207	1.34824	0.723091	1.36995			7fje	1.17053	0.867848	2.39784	1.63516	1.75033	0.999308	0.710095	1.25708	0.971767	2.04724		7pbe	1.02788	0.756477	0.784042	2.74495	1.51668	0.680529	0.581718	0.714033	0.402698	1.27685
6zkx	0.783545	0.706616	0.434274	0.575819	1.39725	0.533692	0.498604	0.449154	0.419647	0.772014			6zkx	1.08656	0.671359	0.892087	0.811226	2.75223	1.05218	0.500547	0.523615	0.384005	2.71844			6zkx	0.957571	0.481645	0.543005	0.534188	2.6749	1.53692	0.731729	0.74609	0.463759	3.97655		7nme	0.779138	0.798848	0.731651	0.512465	0.793939	0.796802	0.854103	0.444233	0.382893	0.527767
7t2b	1.56175	1.14549	0.684581	1.28116	3.27887	0.770817	0.693952	0.531222	0.595974	1.39593			7t2b	1.24621	0.76682	0.570153	0.328765	2.9856	0.79315	0.735768	0.465845	0.697028	1.32299			7t2b	0.889256	0.6972	0.442442	0.536848	1.79546	0.453824	0.413695	0.493562	0.583685	0.654388		7dzn	1.11617	0.906589	0.51012	0.535982	2.23977	0.450729	0.430096	0.363744	0.229599	0.703718
7n2r	0.792356	0.831102	0.472571	0.698405	0.64215	0.685957	0.539339	0.584017	0.71277	1.30122			7n2r	0.927823	0.991151	0.676779	0.569751	0.631458	0.840312	0.528919	0.359583	0.553218	1.98056			7n2r	0.671361	0.609485	0.743398	0.69506	1.05171	0.857846	0.392988	0.437042	0.263644	2.25555		8es9	1.27199	0.660103	0.775671	1.01309	3.07078	0.809264	0.641463	0.69598	1.29176	1.46317
7pb2	0.891096	0.692697	1.22334	1.34213	1.36171	1.02761	0.588948	0.363985	0.871423	2.47552			7pb2	0.789083	0.760958	0.638331	0.69132	1.05199	0.910732	0.586888	0.46368	0.500326	2.10841			7pb2	1.35137	0.492118	0.728217	1.88358	3.4282	1.22456	1.10148	0.496287	0.723343	2.05486		8dnt	0.821547	0.716675	0.928688	0.778256	1.40951	1.23821	1.05337	0.474893	2.93781	1.30992
7l1d	2.00111	1.26092	1.4801	0.800945	4.98906	2.82071	1.25902	2.21744	1.47785	6.75844			7l1d	1.74694	1.1401	2.0774	0.741536	4.1022	2.32764	1.15852	1.89815	1.26122	5.4367			7l1d	1.7578	1.12825	1.99488	0.479713	4.21333	2.98406	1.43002	2.59402	1.61458	7.01572		7rrg	1.68206	0.929372	0.938269	1.02062	4.27425	0.814479	0.456145	0.468537	0.540781	2.09158
7nme	1.38881	1.14514	1.38271	0.792238	2.78833	0.754013	0.743658	0.940015	0.37017	0.912578			7nme	1.41178	1.14294	1.97973	0.590134	2.74159	0.608125	0.618673	0.643913	0.408279	0.59483			7nme	0.748102	0.721051	1.01293	0.537119	0.890939	0.814611	0.847125	0.649486	0.260299	0.816596		7ndt	1.02492	0.756691	0.433401	0.444485	2.29489	0.726008	0.740733	0.55888	0.348564	0.827695
7dzm	1.37541	1.10717	0.636095	0.6604	2.79575	0.989437	0.748927	0.97227	0.693511	2.25763			7dzm	1.15976	0.963803	0.576408	0.710379	2.25075	0.950805	0.737711	0.64768	0.992263	2.08723			7dzm	1.41822	0.86121	0.938659	0.415185	3.46848	0.634026	0.624593	0.484461	0.607556	0.781971		7t2c	1.13512	0.739073	0.83216	1.46018	2.69115	1.15549	0.55599	0.277619	0.984918	2.92798
7ndt	0.779868	0.784974	0.491625	0.973634	0.790104	0.540952	0.567941	0.331895	0.328693	0.480035			7ndt	0.693613	0.663308	0.348029	0.632853	1.0072	0.492564	0.516113	0.269316	0.259719	0.471642			7ndt	0.863444	0.606508	0.558319	0.518083	1.97172	0.652518	0.689246	0.357996	0.285663	0.588337		7rdv	0.85262	0.590109	0.546274	0.268572	2.07045	0.889624	0.632847	0.486487	0.328811	2.14837
7ndq	0.66823	0.667871	0.729903	0.472191	0.697965	0.441438	0.433854	0.385817	0.343969	0.561716			7ndq	1.09107	0.775905	1.25192	0.841964	2.25844	0.900416	0.648495	0.453383	0.680409	2.12856			7ndq	0.863802	0.650708	0.805224	1.43858	1.565	1.0283	0.71328	0.571457	0.403339	2.54215		7pdw	0.81479	0.814611	0.453348	0.511211	1.04596	0.496208	0.394027	0.309053	0.295212	1.14191
7n5p	0.845876	0.840209	0.661314	1.21707	0.79016	0.593609	0.619481	0.454298	0.475392	0.451911			7n5p	0.843698	0.870622	0.686033	0.876568	0.687058	0.539821	0.55262	0.444974	0.551233	0.436444			7n5p	0.78844	0.481605	0.282441	0.53779	2.05862	0.777874	0.720467	1.1086	0.441189	1.20525		8cx4	0.744491	0.623402	0.325207	0.625941	1.34571	0.522583	0.455666	0.469454	0.224992	0.917071
8cx4	1.4611	0.952498	0.603058	0.72446	3.32863	0.808708	0.795982	0.546795	0.407056	1.07063			8cx4	1.2521	0.756401	0.719471	0.598846	2.93469	0.890479	0.849477	0.433779	0.406028	1.3378			8cx4	0.68679	0.482921	0.631415	0.891914	1.33511	0.781914	0.784395	0.358633	0.376846	0.988098		7zt7	0.651192	0.670552	0.613391	0.681679	0.465313	0.523005	0.413104	0.302955	0.377937	1.11272
7rk7	1.43136	1.21638	0.797552	1.30859	2.57103	2.03942	0.729298	1.4461	0.723355	4.90459			7rk7	1.45685	1.15493	0.921303	1.21561	2.85389	2.06009	0.717279	0.672205	1.22467	4.98511			7rk7	2.55369	1.53899	3.3401	1.17399	5.7333	2.94859	0.908026	1.57978	1.26151	7.21754		7n2o	0.911219	0.557744	0.63874	0.782535	2.0243	0.557146	0.362016	0.392654	0.235562	1.30264
7f5k	1.40032	1.04024	2.21776	0.983407	2.78376	0.973862	0.702957	0.613043	0.880548	2.24328			7f5k	1.2433	1.04336	1.1647	0.677643	2.41378	0.910368	0.663454	0.693627	0.983094	2.02608			7f5k	1.046	0.736604	1.45914	0.599047	2.29019	0.695688	0.59789	0.583562	0.877191	1.19955		7dzm	0.862403	0.887706	0.403353	0.332371	0.998954	0.410315	0.404483	0.297359	0.371445	0.51878
7n2o	1.27149	1.01348	0.88168	0.823107	2.41684	0.734489	0.536363	0.709576	0.435769	1.55365			7n2o	1.40488	0.734801	0.970105	0.721766	3.3827	0.690427	0.543947	0.560678	0.564483	1.35336			7n2o	1.01522	0.63733	0.989057	1.12652	2.14009	0.511145	0.394502	0.378072	0.341933	1.04166		8gvi	0.951054	0.796876	2.33104	1.09903	0.63149	0.861763	0.812944	0.816891	0.742984	1.1887
7pbe	1.16453	1.02619	0.947177	1.53648	1.92946	0.793591	0.626363	1.41239	0.495513	1.46737			7pbe	1.06659	0.951961	1.00291	1.96252	1.37424	0.878408	0.59039	1.22491	0.396676	2.05876			7pbe	1.1295	0.785511	1.21057	3.02008	1.73732	0.843892	0.795173	0.672949	0.516281	1.31725		7qpj	0.831982	0.899385	0.470897	0.41798	0.55241	0.674699	0.651529	0.325674	0.250551	1.08592

## Sheet: Figure_2b
TCRBuilder2+					TCRBuilder2					Alphafold Multimer
pdb	cdra3	alpha_v_gene			pdb	cdra3	alpha_v_gene			pdb	cdra3	alpha_v_gene
7rrg	3.95186	H-TRAV4			7rrg	3.62321	H-TRAV4			7rrg	3.87676	H-TRAV4
7n5c	1.16403	M-TRAV21/DV12			7n5c	0.714098	M-TRAV21/DV12			7n5c	1.83939	M-TRAV21/DV12
7r7z	1.24312	H-TRAV21			7r7z	1.58361	H-TRAV21			7r7z	1.12026	H-TRAV21
7zt7	1.03495	H-TRAV1			7zt7	0.57351	H-TRAV1			7zt7	0.622675	H-TRAV1
7phr	2.5934	H-TRAV17			7phr	2.57584	H-TRAV17			7phr	0.717043	H-TRAV17
8gvb	2.07172	H-TRAV8			8gvb	1.62585	H-TRAV8			8gvb	1.89386	H-TRAV8
8es9	3.62204	H-TRAV20			8es9	3.97079	H-TRAV20			8es9	3.18817	H-TRAV20
7pdw	0.696474	H-TRAV12			7pdw	1.21989	H-TRAV12			7pdw	0.449116	H-TRAV12
7rdv	2.36664	M-TRAV5D			7rdv	3.2743	M-TRAV5D			7rdv	1.14523	M-TRAV5D
7qpj	0.523249	H-TRAV12			7qpj	1.53713	H-TRAV12			7qpj	0.355445	H-TRAV12
5wlg	2.05971	M-TRAV8			5wlg	3.60168	M-TRAV8			5wlg	2.79912	M-TRAV8
8d5q	2.37824	M-TRAV6			8d5q	2.48106	M-TRAV6			8d5q	1.93399	M-TRAV6
7su9	0.503924	H-TRAV4			7su9	0.46698	H-TRAV4			7su9	2.54551	H-TRAV4
8shi	3.44637	H-TRAV17			8shi	2.8168	H-TRAV17			8shi	3.19455	H-TRAV17
7z50	2.24332	M-TRAV5			7z50	1.95844	M-TRAV5			7z50	2.74874	M-TRAV5
8gvi	2.40395	H-TRAV8			8gvi	0.939037	H-TRAV8			8gvi	1.34768	H-TRAV8
7n2q	1.03601	H-TRAV21			7n2q	0.918175	H-TRAV21			7n2q	1.72027	H-TRAV21
7rm4	2.13475	H-TRAV6			7rm4	1.30923	H-TRAV6			7rm4	0.765282	H-TRAV6
7q9b	2.95075	H-TRAV12			7q9b	2.9683	H-TRAV12			7q9b	0.883396	H-TRAV12
8dnt	1.69853	H-TRAV12			8dnt	1.60305	H-TRAV12			8dnt	1.35785	H-TRAV12
7na5	1.53295	M-TRAV7			7na5	1.23913	M-TRAV7			7na5	1.04157	M-TRAV7
7ow5	1.63896	H-TRAV19			7ow5	2.33428	H-TRAV19			7ow5	0.999006	H-TRAV19
7sg1	2.58058	H-TRAV4			7sg1	2.40068	H-TRAV4			7sg1	3.2282	H-TRAV4
4nhu	1.70461	M-TRAV9			4nhu	1.66894	M-TRAV9			4nhu	1.4152	M-TRAV9
7n2s	2.4063	H-TRAV21			7n2s	1.81606	H-TRAV21			7n2s	2.56795	H-TRAV21
7t2c	3.05579	H-TRAV4			7t2c	3.22483	H-TRAV4			7t2c	2.88266	H-TRAV4
7s8i	1.8617	H-TRAV27			7s8i	1.86913	H-TRAV27			7s8i	1.58187	H-TRAV27
7dzn	2.75427	H-TRAV26			7dzn	2.25932	H-TRAV26			7dzn	3.25295	H-TRAV26
7pbc	0.652561	H-TRAV12			7pbc	1.22811	H-TRAV12			7pbc	0.453217	H-TRAV12
7fje	1.77858	H-TRAV12			7fje	1.39361	H-TRAV12			7fje	1.75033	H-TRAV12
6zkx	1.39725	H-TRAV21			6zkx	2.75223	H-TRAV21			6zkx	2.6749	H-TRAV21
7t2b	3.27887	H-TRAV17			7t2b	2.9856	H-TRAV17			7t2b	1.79546	H-TRAV17
7n2r	0.64215	H-TRAV21			7n2r	0.631458	H-TRAV21			7n2r	1.05171	H-TRAV21
7pb2	1.36171	H-TRAV19			7pb2	1.05199	H-TRAV19			7pb2	3.4282	H-TRAV19
7l1d	4.98906	H-TRAV12			7l1d	4.1022	H-TRAV12			7l1d	4.21333	H-TRAV12
7nme	2.78833	H-TRAV5			7nme	2.74159	H-TRAV5			7nme	0.890939	H-TRAV5
7dzm	2.79575	H-TRAV26			7dzm	2.25075	H-TRAV26			7dzm	3.46848	H-TRAV26
7ndt	0.790104	H-TRAV26			7ndt	1.0072	H-TRAV26			7ndt	1.97172	H-TRAV26
7ndq	0.697965	H-TRAV4			7ndq	2.25844	H-TRAV4			7ndq	1.565	H-TRAV4
7n5p	0.79016	M-TRAV21/DV12			7n5p	0.687058	M-TRAV21/DV12			7n5p	2.05862	M-TRAV21/DV12
8cx4	3.32863	H-TRAV21			8cx4	2.93469	H-TRAV21			8cx4	1.33511	H-TRAV21
7rk7	2.57103	H-TRAV4			7rk7	2.85389	H-TRAV4			7rk7	5.7333	H-TRAV4
7f5k	2.78376	M-TRAV7D			7f5k	2.41378	M-TRAV7D			7f5k	2.29019	M-TRAV7D
7pbe	1.92946	H-TRAV12			7pbe	1.37424	H-TRAV12			7pbe	1.73732	H-TRAV12

## Sheet: Figure_2c
TCRBuilder2+					TCRBuilder2					Alphafold Multimer
pdb	cdrb3	beta_v_gene			pdb	cdrb3	beta_v_gene			pdb	cdrb3	beta_v_gene
7rrg	1.64082	H-TRBV11			7rrg	1.57997	H-TRBV11			7rrg	3.09677	H-TRBV11
7n5c	0.58322	H-TRBV28			7n5c	0.612573	H-TRBV28			7n5c	1.1139	H-TRBV28
7r7z	1.59207	H-TRBV6			7r7z	1.53853	H-TRBV6			7r7z	0.811526	H-TRBV6
7zt7	1.07453	H-TRBV6			7zt7	0.799808	H-TRBV6			7zt7	0.483441	H-TRBV6
7phr	1.47266	H-TRBV19			7phr	1.16578	H-TRBV19			7phr	0.780686	H-TRBV19
8gvb	1.62903	H-TRBV7			8gvb	2.66495	H-TRBV7			8gvb	0.753404	H-TRBV7
8es9	1.96299	H-TRBV20			8es9	1.42913	H-TRBV20			8es9	1.62013	H-TRBV20
7pdw	1.12914	H-TRBV6			7pdw	1.34606	H-TRBV6			7pdw	0.569558	H-TRBV6
7rdv	2.27828	M-TRBV13			7rdv	2.87285	M-TRBV13			7rdv	0.504923	M-TRBV13
7qpj	1.37474	H-TRBV6			7qpj	1.11439	H-TRBV6			7qpj	0.969473	H-TRBV6
5wlg	1.96623	M-TRBV13			5wlg	3.32182	M-TRBV13			5wlg	3.21945	M-TRBV13
8d5q	1.90375	M-TRBV1			8d5q	3.78366	M-TRBV1			8d5q	1.06565	M-TRBV1
7su9	0.919968	H-TRBV5			7su9	0.717259	H-TRBV5			7su9	2.6763	H-TRBV5
8shi	1.80982	H-TRBV6			8shi	3.29234	H-TRBV6			8shi	0.469382	H-TRBV6
7z50	1.79782	M-TRBV12			7z50	1.31914	M-TRBV12			7z50	2.43247	M-TRBV12
8gvi	1.68301	H-TRBV7			8gvi	2.48598	H-TRBV7			8gvi	1.70723	H-TRBV7
7n2q	1.21712	H-TRBV9			7n2q	2.24185	H-TRBV9			7n2q	2.14248	H-TRBV9
7rm4	2.9052	H-TRBV11			7rm4	2.47495	H-TRBV11			7rm4	2.90203	H-TRBV11
7q9b	2.03611	H-TRBV6			7q9b	2.90457	H-TRBV6			7q9b	1.9407	H-TRBV6
8dnt	1.93567	H-TRBV7			8dnt	1.77675	H-TRBV7			8dnt	1.03951	H-TRBV7
7na5	1.01377	M-TRBV2			7na5	1.21278	M-TRBV2			7na5	1.18768	M-TRBV2
7ow5	2.42507	H-TRBV6			7ow5	1.66524	H-TRBV6			7ow5	1.01486	H-TRBV6
7sg1	1.98941	H-TRBV29			7sg1	1.30677	H-TRBV29			7sg1	1.66822	H-TRBV29
4nhu	0.725987	M-TRBV13			4nhu	0.770946	M-TRBV13			4nhu	1.16382	M-TRBV13
7n2s	1.01851	H-TRBV9			7n2s	0.978475	H-TRBV9			7n2s	1.54675	H-TRBV9
7t2c	4.68408	H-TRBV20			7t2c	4.12736	H-TRBV20			7t2c	1.74489	H-TRBV20
7s8i	1.9793	H-TRBV27			7s8i	1.04621	H-TRBV27			7s8i	0.799234	H-TRBV27
7dzn	2.22357	H-TRBV12			7dzn	2.10011	H-TRBV12			7dzn	0.954833	H-TRBV12
7pbc	1.08651	H-TRBV6			7pbc	1.3416	H-TRBV6			7pbc	0.594063	H-TRBV6
7fje	1.64923	H-TRBV6			7fje	1.36995	H-TRBV6			7fje	2.04724	H-TRBV6
6zkx	0.772014	H-TRBV6			6zkx	2.71844	H-TRBV6			6zkx	3.97655	H-TRBV6
7t2b	1.39593	H-TRBV6			7t2b	1.32299	H-TRBV6			7t2b	0.654388	H-TRBV6
7n2r	1.30122	H-TRBV9			7n2r	1.98056	H-TRBV9			7n2r	2.25555	H-TRBV9
7pb2	2.47552	H-TRBV6			7pb2	2.10841	H-TRBV6			7pb2	2.05486	H-TRBV6
7l1d	6.75844	H-TRBV9			7l1d	5.4367	H-TRBV9			7l1d	7.01572	H-TRBV9
7nme	0.912578	H-TRBV7			7nme	0.59483	H-TRBV7			7nme	0.816596	H-TRBV7
7dzm	2.25763	H-TRBV12			7dzm	2.08723	H-TRBV12			7dzm	0.781971	H-TRBV12
7ndt	0.480035	H-TRBV14			7ndt	0.471642	H-TRBV14			7ndt	0.588337	H-TRBV14
7ndq	0.561716	H-TRBV7			7ndq	2.12856	H-TRBV7			7ndq	2.54215	H-TRBV7
7n5p	0.451911	H-TRBV28			7n5p	0.436444	H-TRBV28			7n5p	1.20525	H-TRBV28
8cx4	1.07063	H-TRBV9			8cx4	1.3378	H-TRBV9			8cx4	0.988098	H-TRBV9
7rk7	4.90459	H-TRBV10			7rk7	4.98511	H-TRBV10			7rk7	7.21754	H-TRBV10
7f5k	2.24328	M-TRBV13			7f5k	2.02608	M-TRBV13			7f5k	1.19955	M-TRBV13
7n2o	1.55365	H-TRBV9			7n2o	1.35336	H-TRBV9			7n2o	1.04166	H-TRBV9
7pbe	1.46737	H-TRBV7			7pbe	2.05876	H-TRBV7			7pbe	1.31725	H-TRBV7

## Sheet: Figure_3
RMSD Matrices for figure 3 are supplied as compressed csv files in ‘Figure_3.zip'

## Sheet: Figure_4a&b
Sequence distance matrices for figure 4 are supplied as compressed csv files in ‘Figure_4a_b.zip'

## Sheet: Figure_4c
Sequence identity threshold	0	0.025	0.05	0.075	0.1	0.125	0.15	0.175	0.2	0.225	0.25	0.275	0.3	0.325	0.35	0.375	0.4	0.425	0.45	0.475	0.5	0.525	0.55	0.575	0.6	0.625	0.65	0.675	0.7	0.725	0.75	0.775	0.8	0.825	0.85	0.875	0.9	0.925	0.95	0.975	1	1.025	1.05	1.075
cdr1A	61	61	61	61	61	61	61	58	48	48	47	47	47	47	44	44	28	28	28	28	20	20	20	19	9	9	9	6	6	6	4	4	2	2	2	2	2	2	2	2	1	1	1	1
cdr1B	46	46	46	46	46	46	46	46	46	46	19	19	19	19	19	19	18	18	18	18	9	9	9	9	7	7	7	7	7	7	3	3	2	2	2	2	2	2	2	2	1	1	1	1
cdr2A	57	57	57	57	57	57	55	52	49	49	48	48	46	46	38	38	37	37	34	34	17	17	17	14	14	14	14	9	9	7	5	5	5	5	3	2	2	2	2	2	1	1	1	1
cdr2B	57	57	57	57	57	57	57	57	44	44	44	44	44	44	43	43	23	23	23	23	21	21	21	21	10	10	10	10	10	10	10	10	3	3	3	3	3	3	3	3	1	1	1	1
cdr3A	1969	1969	1969	1964	1737	1635	1612	1417	1002	898	684	557	444	392	280	216	166	146	131	93	62	62	52	42	28	27	23	15	11	9	6	5	5	4	2	2	2	1	1	1	1	1	1	1
cdr3B	1998	1998	1998	1998	1941	1924	1918	1735	1490	1431	1111	930	769	675	481	350	244	186	155	102	71	70	50	37	24	21	14	12	8	7	4	4	3	3	3	3	3	1	1	1	1	1	1	1

## Sheet: Figure_4d&e&f&g
4d – CDRA3 len 10 sequence logo
	A	C	D	E	F	G	H	I	K	L	M	N	P	Q	R	S	T	V	W	Y
0	0.268139	0	0.00993107	0.0794485	0.0132414	0.0993107	0	0.0132414	0	0.165518	0.0496553	0.00331036	0.0132414	0.00331036	0.0132414	0.0198621	0.102621	0.595864	0.00662071	0.0297932
1	0.0373902	0.00267073	0.0373902	0.0280427	0.00534146	0.0560853	0.00934756	0.0227012	0.0267073	0.0173597	0.00534146	0.0320488	0.0133537	0.0160244	0.0974817	0.12953	0.0373902	0.0160244	0.00534146	0.0040061
2	0.0303134	0	0.0352291	0.0172049	0.00819281	0.0598075	0.00245784	0.0122892	0.00983137	0.0163856	0.0147471	0.0155663	0.0270363	0.0114699	0.0294941	0.0311327	0.0221206	0.0114699	0.00163856	0.0114699
3	0.0415792	0	0.0382529	0.0116422	0.0182948	0.177959	0.00332634	0.00997901	0.0049895	0.0182948	0	0.0831584	0.0332634	0.0565477	0.029937	0.0731794	0.0898111	0.0166317	0.00166317	0.0382529
4	0.159036	0	0.0138292	0.0103719	0.0138292	0.601571	0.0034573	0.0034573	0.0034573	0.00691461	0	0.197066	0	0.0553168	0.0449449	0.266212	0.114091	0.00691461	0	0.0518595
5	0.197642	0	0.0697559	0.0029065	0.0377845	0.395284	0	0	0.0029065	0.0029065	0	0.215081	0	0.023252	0.0261585	0.0842884	0.122073	0	0.029065	0.0959144
6	0.0027026	0	0.0972936	0.0594572	0.0432416	0.162156	0	0	0	0	0	0.305394	0	0.118914	0.0486468	0.118914	0.067565	0	0	0.189182
7	0.129475	0	0.0758993	0	0	0.0178587	0	0.040182	1.16081	0	0.053576	0.138405	0.053576	0.205375	0.0758993	0	0.040182	0.013394	0	0
8	0	0	0	0	0.238601	0	0	0.122075	0	1.6924	0.0943304	0	0.0499396	0	0	0.0388419	0.0887816	0.072135	0	0.0943304
9	0.0273172	0	0	0	0.050732	0	0.0117074	0.597076	0	0.00390246	0	0.0195123	0	0.0351221	0.0663418	0.0468295	0.511222	0.257562	0	0.124879
4e – CDRB3 len 10 sequence logo
	A	C	D	E	F	G	H	I	K	L	M	N	P	Q	R	S	T	V	W	Y
0	0.372335	0	0	0	0	0.0237661	0	0.0792203	0	0	0	0	0	0.00792203	0	1.95674	0.134674	0.110908	0.0792203	0
1	0.0135129	0.0135129	0.0270259	0.0202694	0	0.0810776	0.0135129	0.00675647	0.00675647	0.0202694	0.0135129	0.0270259	0.0540517	0.00675647	0.358093	1.55399	0.0878341	0.0472953	0	0.00675647
2	0.0168198	0	0.0210247	0.0224264	0.0252297	0.0434511	0.00840989	0.00560659	0.00840989	0.0911071	0.00700824	0.00140165	0.0546643	0.0378445	0.0406478	0.0448527	0.0210247	0.0210247	0.00840989	0.00981153
3	0.0471773	0	0.0615357	0.0389726	0.00820475	0.198965	0.00615357	0.00820475	0.0123071	0.0369214	0.00410238	0.0164095	0.0307678	0.0471773	0.0635868	0.0451261	0.0574333	0.0225631	0.00410238	0.00615357
4	0.0570233	0	0.022402	0.0285117	0.0101827	0.195509	0.00610964	0.00814619	0.0122193	0.0366578	0.0101827	0.0162924	0.0366578	0.0427675	0.0733157	0.0590599	0.0407309	0.0468406	0.00814619	0
5	0.0327244	0	0.0481241	0.0192496	0.00577489	0.138597	0.0134747	0.00577489	0.00192496	0.0288744	0.00384992	0.128972	0.0211746	0.0307994	0.0288744	0.0577489	0.0481241	0.0211746	0.00769985	0.0288744
6	0.0143505	0	0.0861031	0.166466	0	0.111934	0.0172206	0.0028701	0.0057402	0.0028701	0	0.083233	0.00861031	0.0746227	0.028701	0.0373113	0.177946	0.0114804	0	0.172206
7	0.017104	0	0	0.93502	0	0.239456	0	0.0114027	0.108325	0.0114027	0	0	0.239456	0.0114027	0.017104	0.00570134	0.364886	0.0228054	0.00570134	0
8	0.520351	0	0	0	0	0	0	0.020814	0	0.360776	0.00693801	0	0	1.23497	0	0	0.00693801	0	0.00693801	0.263644
9	0	0	0	0	0.984935	0	0.297606	0	0	0	0	0	0	0	0	0	0.283435	0.00708587	0	0.899905
4f – CDRA3 Amino acid frequencies					4g – CDRB3 Amino acid frequencies
G	3287				G	3287
L	2045				L	2045
S	1949				S	1949
T	1889				T	1889
N	1659				N	1659
K	1383				K	1383
A	1373				A	1373
V	1370				V	1370
Y	1054				Y	1054
I	953				I	953
R	949				R	949
D	799				D	799
Q	787				Q	787
F	489				F	489
E	476				E	476
P	456				P	456
M	289				M	289
H	91				H	91
W	78				W	78
C	8				C	8

[truncated: 1 more sheets: Figure_4h]
