# Supplementary material for: T-cell receptor structures and predictive models reveal comparable alpha and beta chain structural diversity despite differing genetic complexity
Source: Commun Biol. 2025 Mar 4;8:362. doi: 10.1038/s42003-025-07708-6 (PMC11880327; doi:10.1038/s42003-025-07708-6)
Supplement: Supplementary file 4 — Supplementary Data 2 [file 42003_2025_7708_MOESM4_ESM.zip]

Archive with 13 entries (12 files):
- Figure_3/
- Figure_3/OTS_cdr1a_rmsd_matrix.csv
- Figure_3/OTS_cdr2a_rmsd_matrix.csv
- Figure_3/OTS_cdr3a_rmsd_matrix.csv
- Figure_3/OTS_cdr1b_rmsd_matrix.csv
- Figure_3/OTS_cdr2b_rmsd_matrix.csv
- Figure_3/OTS_cdr3b_rmsd_matrix.csv
- Figure_3/OAS_cdr1L_rmsd_matrix.csv
- Figure_3/OAS_cdr2L_rmsd_matrix.csv
- Figure_3/OAS_cdr3L_rmsd_matrix.csv
- Figure_3/OAS_cdr1H_rmsd_matrix.csv
- Figure_3/OAS_cdr2H_rmsd_matrix.csv
- Figure_3/OAS_cdr3H_rmsd_matrix.csv
