# Supplementary material for: T-cell receptor structures and predictive models reveal comparable alpha and beta chain structural diversity despite differing genetic complexity
Source: Commun Biol. 2025 Mar 4;8:362. doi: 10.1038/s42003-025-07708-6 (PMC11880327; doi:10.1038/s42003-025-07708-6)
Supplement: Supplementary file 4 — Supplementary Data 2 [file 42003_2025_7708_MOESM4_ESM.zip › Figure_3/OTS_cdr1a_rmsd_matrix.csv]

0.000000000000000000e+00	2.799902502233455159e+00	1.682765293903190296e+00	2.708948243085099072e+00	2.359473251614774725e+00	1.329720627660205601e+00	1.313987696302201247e+00	nan	2.138342436485532350e+00	2.701858831200712352e+00	3.225042297843908834e+00	2.426523349582471845e+00	2.912601760331217093e+00	2.209589855281959725e+00	nan	nan	1.700799022294012142e+00	3.581057053195575879e+00	3.261304281884052969e+00	8.507804450786004002e-01	2.048925484897703875e+00	3.211663783737007005e+00	2.654624546615561353e+00	7.913734980246293071e-01	2.314719637932738383e+00	1.944564292926534765e+00	3.615604687811939666e+00	1.811373683932290923e+00	1.967580183709871422e+00	3.184331646463963938e+00	2.252491597515011712e+00	1.631117552024919926e+00	2.670675905095747371e+00	2.283344029989921253e+00	2.353801093079403994e+00	2.665613682389353478e+00	1.788005786232161443e+00	2.653343470336287258e+00	1.863464515891460671e+00	1.796445623045017426e+00	2.606687199481489525e+00	1.750831092096843955e+00	1.741768578635654707e+00	3.728796483754900137e+00	3.278098801367186343e+00	2.534840021805170096e+00	1.806324320407551642e+00	nan	2.466880392200844430e+00	1.684848968813388304e+00
2.799902502233455159e+00	0.000000000000000000e+00	3.304269129022461282e+00	3.572243551315532173e+00	3.952972008995601083e+00	2.882251669371350911e+00	3.092817066270088233e+00	nan	1.448545793044135888e+00	3.989450704180790286e+00	4.592450687030652290e+00	1.590957432312392061e+00	3.926632337727977262e+00	1.394557307175700700e+00	nan	nan	3.152808212180773229e+00	4.979101485871283650e+00	4.787399072374076248e+00	2.512969984459193729e+00	3.536308743899668983e+00	4.449144653998492238e+00	3.909784054816924481e+00	2.484389171340031233e+00	2.246850774039893750e+00	3.563189936286411896e+00	5.290203561069836802e+00	1.836132877542075992e+00	3.044525085542569620e+00	4.802585441902401442e+00	1.178472297170607197e+00	3.053739386142323653e+00	3.895556072317650997e+00	4.040331784745620602e+00	1.087189416918745932e+00	3.924464853161242939e+00	3.244484255860511812e+00	4.059387040763261290e+00	3.426674945124421612e+00	3.066435444269412613e+00	3.766310138313825551e+00	3.258626535979482597e+00	3.390329944647769267e+00	5.395190394231295095e+00	4.840484456081629361e+00	6.995525819982864046e-01	3.495792139510472296e+00	nan	8.191516220459091890e-01	2.948368443503701641e+00
1.682765293903190296e+00	3.304269129022461282e+00	0.000000000000000000e+00	3.411593917262742970e+00	2.504463587184639461e+00	1.245786748316124459e+00	1.091023310774970279e+00	nan	2.475652080985085490e+00	3.602814370002565436e+00	2.991239488058002660e+00	3.162488019765714586e+00	2.324050503360392206e+00	2.577645444305076694e+00	nan	nan	5.460607514579411959e-01	3.161978543670993957e+00	3.136625433395952900e+00	1.953347756528427848e+00	1.968101200053172128e+00	2.588903273376493619e+00	3.514288911994353004e+00	1.962418627842796193e+00	2.655215757286553568e+00	7.620066337605388984e-01	3.721796608699516895e+00	2.178367790997917997e+00	1.310636208220084198e+00	3.282425963740517094e+00	2.542326130456630473e+00	8.144006587439793776e-01	3.523662673234085663e+00	2.460145236827851800e+00	2.945934820114592512e+00	3.418805196415573899e+00	6.673166956695524288e-01	2.826696073047619162e+00	6.179647083534616225e-01	1.474959710881920794e+00	3.509544010551818527e+00	3.387312919467404537e-01	4.892695438306568501e-01	3.993887897302680567e+00	2.939884719976210814e+00	2.787598815751071601e+00	6.015861943394075206e-01	nan	2.696684341106478477e+00	1.140070824137867866e+00
2.708948243085099072e+00	3.572243551315532173e+00	3.411593917262742970e+00	0.000000000000000000e+00	2.946248395279148280e+00	3.005263858415056166e+00	3.082345926353926568e+00	nan	3.242282457168547793e+00	1.159884189526958931e+00	2.679617884282351703e+00	3.460697342332223148e+00	3.935148322195221482e+00	3.218565557961626578e+00	nan	nan	3.365819656646918290e+00	2.939656400508908085e+00	2.658373037171636089e+00	2.862467492021344651e+00	2.740208595721030704e+00	2.930423156776931659e+00	9.838911027551774380e-01	2.989262799871893250e+00	2.770166067644165064e+00	3.561058724464107428e+00	2.936969919961570419e+00	2.828682492174327212e+00	3.348426602718444389e+00	2.475123797797506686e+00	3.361501709587431552e+00	3.246047210083264023e+00	9.266878015741397689e-01	2.978333167419919381e+00	3.424493737998639986e+00	7.327039502481027533e-01	3.472309399767768756e+00	3.127161771949962255e+00	3.370399099976960411e+00	3.234835791046214215e+00	9.439626765321478263e-01	3.428648979890735138e+00	3.446640808130708944e+00	3.131424210904202088e+00	2.843843484801200638e+00	3.502324225642740707e+00	3.466971540287431708e+00	nan	3.427392465227186324e+00	3.268466730683962762e+00
2.359473251614774725e+00	3.952972008995601083e+00	2.504463587184639461e+00	2.946248395279148280e+00	0.000000000000000000e+00	2.489920099716520063e+00	2.674976269302186349e+00	nan	3.261041123969545819e+00	3.008017396692521661e+00	2.015228875297503386e+00	3.511658769527449930e+00	3.020511856698462338e+00	3.375463635786667194e+00	nan	nan	2.378217804052244144e+00	2.219280769178913815e+00	2.080378742509933154e+00	2.847866666463950036e+00	1.880694474347671008e+00	2.403495346849064962e+00	2.849216945258905120e+00	2.847956403566156869e+00	2.550278494063784596e+00	2.267723287968509194e+00	2.876768918426119814e+00	2.417973733885701915e+00	2.802670284765363728e+00	1.874504972823697102e+00	3.409306231897812900e+00	2.503063786673045410e+00	2.862412176381974316e+00	3.519485212995777101e-01	3.604672877796152974e+00	2.871848113110612388e+00	2.434963131964584804e+00	6.297925361522994647e-01	2.139211486733522793e+00	2.905603562557039776e+00	2.981750379745320423e+00	2.504226129528271727e+00	2.430876043390322039e+00	2.719861123047394358e+00	2.164319614175648887e+00	3.637234851623557308e+00	2.270260380015793000e+00	nan	3.574685878486511648e+00	2.735153652344205710e+00
1.329720627660205601e+00	2.882251669371350911e+00	1.245786748316124459e+00	3.005263858415056166e+00	2.489920099716520063e+00	0.000000000000000000e+00	8.043631156819528449e-01	nan	2.383095341443295379e+00	3.351606186692856593e+00	2.957837342687009929e+00	2.986140069947110121e+00	3.257600847856707560e+00	2.334142976910778877e+00	nan	nan	1.260042410204081920e+00	3.280137570731298080e+00	3.084284629396202959e+00	1.133750843906711436e+00	1.697019091058265428e+00	2.660221386744185068e+00	3.242409730734146400e+00	1.275882027772547112e+00	2.287163916585361889e+00	1.832287691924466611e+00	3.448645987553094372e+00	2.032298298684112048e+00	8.082687283624273578e-01	3.201158709352325715e+00	2.478999237694229141e+00	6.940250660637607982e-01	3.247398125749007658e+00	2.486595495671165779e+00	2.670006881071124383e+00	3.084525008918391542e+00	1.614200962144133111e+00	2.874908719667956358e+00	1.408997262548933094e+00	6.543524797081228250e-01	3.212568757010172416e+00	1.305318781073087520e+00	1.510729018677589908e+00	3.758095887506722299e+00	2.918130907626411030e+00	2.555864803132381624e+00	1.629793473591186537e+00	nan	2.448169201571992470e+00	7.118666847097980810e-01
1.313987696302201247e+00	3.092817066270088233e+00	1.091023310774970279e+00	3.082345926353926568e+00	2.674976269302186349e+00	8.043631156819528449e-01	0.000000000000000000e+00	nan	2.378520952329804317e+00	3.280761529202272708e+00	3.203834621418080175e+00	3.116493643594717255e+00	2.712028359510233688e+00	2.373953657491315372e+00	nan	nan	1.261044673799972538e+00	3.396874586358988424e+00	3.226943269366502332e+00	1.327455879404482397e+00	1.911007548471854500e+00	2.803495264086053762e+00	3.211214132156026579e+00	1.450556636045626790e+00	2.558136500877562725e+00	1.656715054676833221e+00	3.547380947829171571e+00	2.268245343665583391e+00	1.356133753529754848e+00	3.359565540777481374e+00	2.474517705686001712e+00	1.086336021031527377e+00	3.225932790095370262e+00	2.656354003323178947e+00	2.840036180685687306e+00	3.036185373645980956e+00	1.475839654941959678e+00	3.028731525852649931e+00	1.446347455265984738e+00	8.639728386157731199e-01	3.209100748730826513e+00	1.242609433182721768e+00	1.345554622996398830e+00	3.952973939641176937e+00	2.994376876008928878e+00	2.745161159058328249e+00	1.491750290603896634e+00	nan	2.626512748312623380e+00	1.020422035686858520e+00
nan	nan	nan	nan	nan	nan	nan	0.000000000000000000e+00	nan	nan	nan	nan	nan	nan	nan	nan	nan	nan	nan	nan	nan	nan	nan	nan	nan	nan	nan	nan	nan	nan	nan	nan	nan	nan	nan	nan	nan	nan	nan	nan	nan	nan	nan	nan	nan	nan	nan	nan	nan	nan
2.138342436485532350e+00	1.448545793044135888e+00	2.475652080985085490e+00	3.242282457168547793e+00	3.261041123969545819e+00	2.383095341443295379e+00	2.378520952329804317e+00	nan	0.000000000000000000e+00	3.442604042811304943e+00	4.017005469773181403e+00	1.386762614849383679e+00	3.094044471933455220e+00	4.545420900468107317e-01	nan	nan	2.466858249692488236e+00	4.272170519615129614e+00	4.143070485891970911e+00	2.138773268743618061e+00	2.854124959794840155e+00	3.828821282156783745e+00	3.421124006623827096e+00	2.085994031046094932e+00	1.688995876324463019e+00	2.641392827749867944e+00	4.668191186526740033e+00	1.102178932019467483e+00	2.668251106997699740e+00	4.100630020748080362e+00	6.153721661239114349e-01	2.484245995185732081e+00	3.427569589034080266e+00	3.318819902866600557e+00	9.355281105752202286e-01	3.410141336347200625e+00	2.470123234157724390e+00	3.376564153159360426e+00	2.646283742460021848e+00	2.580976401602936399e+00	3.312334993775149172e+00	2.487603278537317664e+00	2.536481053347494186e+00	4.846210836106488173e+00	4.059333368413125420e+00	9.856729059467094212e-01	2.618865776131331202e+00	nan	9.012207635396792815e-01	2.440644681753521006e+00
2.701858831200712352e+00	3.989450704180790286e+00	3.602814370002565436e+00	1.159884189526958931e+00	3.008017396692521661e+00	3.351606186692856593e+00	3.280761529202272708e+00	nan	3.442604042811304943e+00	0.000000000000000000e+00	2.898419593354961243e+00	3.549325224160953862e+00	4.028203893571530969e+00	3.480528315862857269e+00	nan	nan	3.581764584063703349e+00	3.218808897001729452e+00	2.763777618265453206e+00	3.050967508576348131e+00	3.105875271041810493e+00	3.398528740073473831e+00	4.056806189382994310e-01	3.107861555389191288e+00	3.197479763278319176e+00	3.638349325528369871e+00	3.163123607724261710e+00	3.019041479983533893e+00	3.749491461257903335e+00	2.557225357629586693e+00	3.602764444998594939e+00	3.585872789923147064e+00	4.786176459633076918e-01	2.962001992891277080e+00	3.641010033133302848e+00	7.731737726229538366e-01	3.611612884478289320e+00	3.142886218839819001e+00	3.581082788162540442e+00	3.609416342422067547e+00	6.260573254312353786e-01	3.618107006351057642e+00	3.568998637856223066e+00	3.166296264367279178e+00	3.086058121640721019e+00	3.895278626079469841e+00	3.565517588555940254e+00	nan	3.825884983450395183e+00	3.626274560577691375e+00
3.225042297843908834e+00	4.592450687030652290e+00	2.991239488058002660e+00	2.679617884282351703e+00	2.015228875297503386e+00	2.957837342687009929e+00	3.203834621418080175e+00	nan	4.017005469773181403e+00	2.898419593354961243e+00	0.000000000000000000e+00	4.400951865632401372e+00	3.828216101446385355e+00	4.099386238170625418e+00	nan	nan	2.850369774698517933e+00	1.009600565706220143e+00	6.089827431229796195e-01	3.556211122680420722e+00	2.263554943827762678e+00	1.310587706528395735e+00	2.725475516090917427e+00	3.628856623925738933e+00	3.292375045414419610e+00	2.927961846108055433e+00	1.977363803313509028e+00	3.189229313133026711e+00	2.944983887986074578e+00	1.341801596347375058e+00	4.147180177050477923e+00	2.877505958015047050e+00	2.693472627744606385e+00	2.026311472955339088e+00	4.323245553785394435e+00	2.618601418283720506e+00	2.991236218796491375e+00	2.353099414467157757e+00	2.616173587841100101e+00	3.152476074620267354e+00	2.928282646235606634e+00	2.926836406887781017e+00	2.920840093937157711e+00	2.064737205607530157e+00	1.251536930594224772e+00	4.275250199711897459e+00	2.850025377903535162e+00	nan	4.205988815304381845e+00	3.076471787921654322e+00
2.426523349582471845e+00	1.590957432312392061e+00	3.162488019765714586e+00	3.460697342332223148e+00	3.511658769527449930e+00	2.986140069947110121e+00	3.116493643594717255e+00	nan	1.386762614849383679e+00	3.549325224160953862e+00	4.400951865632401372e+00	0.000000000000000000e+00	3.570708317560815637e+00	1.447108327987358445e+00	nan	nan	3.134422479920967675e+00	4.707992295541463257e+00	4.559827482405618859e+00	2.458408922846866851e+00	3.567600421822458401e+00	4.475506175632639305e+00	3.527060988527383145e+00	2.290377419711265627e+00	1.899349582107973999e+00	3.216296063615570855e+00	5.150104259963276476e+00	1.538343237316400769e+00	3.323147421250405742e+00	4.313622367013972614e+00	1.363727354007791881e+00	3.141086658484860017e+00	3.560302440307040683e+00	3.560660958007179300e+00	9.048855716453739761e-01	3.640463024799178715e+00	3.101986456080344734e+00	3.557709822624155027e+00	3.317918174023644085e+00	3.371417473533164788e+00	3.302062355682156891e+00	3.170876140897676443e+00	3.197733501708520443e+00	5.083072893780485657e+00	4.580096958444370259e+00	1.554218422021983459e+00	3.250841304868751891e+00	nan	1.642097809073951531e+00	3.237295668314625008e+00
2.912601760331217093e+00	3.926632337727977262e+00	2.324050503360392206e+00	3.935148322195221482e+00	3.020511856698462338e+00	3.257600847856707560e+00	2.712028359510233688e+00	nan	3.094044471933455220e+00	4.028203893571530969e+00	3.828216101446385355e+00	3.570708317560815637e+00	0.000000000000000000e+00	3.365202471907586812e+00	nan	nan	2.267503781321675849e+00	3.736225871160864020e+00	3.856258618617891099e+00	3.416964446407003031e+00	3.519420133400227080e+00	3.415018275980169271e+00	3.909096790759244211e+00	3.403481403190148136e+00	3.661917463831005914e+00	1.937343459379916144e+00	4.581407314325845803e+00	3.108810272467458002e+00	3.341890203972631923e+00	3.952435560201168929e+00	3.058097140198046571e+00	2.984234488855564305e+00	3.934548132553382871e+00	3.058937926121551687e+00	3.768053984498188846e+00	3.952307739989716850e+00	1.999841515596685992e+00	3.131127969328999949e+00	2.340425746169333188e+00	3.361663640438973033e+00	3.977422190948052716e+00	2.403003031413444290e+00	2.208497099123089225e+00	4.765441267167213724e+00	3.784630849249390305e+00	3.463225235098486898e+00	2.096711582262785090e+00	nan	3.416889318999162484e+00	3.130545495822432134e+00
2.209589855281959725e+00	1.394557307175700700e+00	2.577645444305076694e+00	3.218565557961626578e+00	3.375463635786667194e+00	2.334142976910778877e+00	2.373953657491315372e+00	nan	4.545420900468107317e-01	3.480528315862857269e+00	4.099386238170625418e+00	1.447108327987358445e+00	3.365202471907586812e+00	0.000000000000000000e+00	nan	nan	2.619034952835910701e+00	4.326304096023593893e+00	4.230020244564385301e+00	2.068552369836243354e+00	2.862983295828341213e+00	3.852751953574800492e+00	3.446960885177208667e+00	2.040434836771433336e+00	1.607865545944600294e+00	2.836746493675510017e+00	4.710123157268120586e+00	1.271833418175089658e+00	2.626636219377701753e+00	4.142852835311837012e+00	8.551219829437508579e-01	2.506535121255739185e+00	3.480662872831116417e+00	3.446528105593638536e+00	1.018301933871945453e+00	3.390291402687146238e+00	2.675101026536478077e+00	3.522409971584660404e+00	2.795205311240261725e+00	2.519490815063758937e+00	3.317694443991940911e+00	2.630007269395708835e+00	2.715406561198606461e+00	4.940472951472767882e+00	4.057667979033569239e+00	1.052039779321562785e+00	2.809129439082439283e+00	nan	9.246599884335132691e-01	2.480039381168754886e+00
nan	nan	nan	nan	nan	nan	nan	nan	nan	nan	nan	nan	nan	nan	0.000000000000000000e+00	nan	nan	nan	nan	nan	nan	nan	nan	nan	nan	nan	nan	nan	nan	nan	nan	nan	nan	nan	nan	nan	nan	nan	nan	nan	nan	nan	nan	nan	nan	nan	nan	nan	nan	nan
nan	nan	nan	nan	nan	nan	nan	nan	nan	nan	nan	nan	nan	nan	nan	0.000000000000000000e+00	nan	nan	nan	nan	nan	nan	nan	nan	nan	nan	nan	nan	nan	nan	nan	nan	nan	nan	nan	nan	nan	nan	nan	nan	nan	nan	nan	nan	nan	nan	nan	nan	nan	nan
1.700799022294012142e+00	3.152808212180773229e+00	5.460607514579411959e-01	3.365819656646918290e+00	2.378217804052244144e+00	1.260042410204081920e+00	1.261044673799972538e+00	nan	2.466858249692488236e+00	3.581764584063703349e+00	2.850369774698517933e+00	3.134422479920967675e+00	2.267503781321675849e+00	2.619034952835910701e+00	nan	nan	0.000000000000000000e+00	3.100642246920161771e+00	3.030821563634682914e+00	1.978949675548934417e+00	1.901103813620493854e+00	2.500473938815024777e+00	3.473510756830996637e+00	1.981347517199648189e+00	2.642139239641697390e+00	8.082719293114628556e-01	3.680848098036451521e+00	2.074018981454086141e+00	1.303247886614054663e+00	3.246947221157936880e+00	2.439637414487350497e+00	8.323850318517888036e-01	3.463992135634645475e+00	2.343717895146441244e+00	2.868925138168444189e+00	3.416327250393479620e+00	4.556798612448322294e-01	2.676865651128057522e+00	4.689693604830146856e-01	1.487316329246444635e+00	3.497501273025938495e+00	3.758305565440194784e-01	5.308391969831515178e-01	3.907199939940324995e+00	2.938552341109629484e+00	2.661785397613845916e+00	5.814892213137942134e-01	nan	2.596079198070894822e+00	1.040575622657472055e+00
3.581057053195575879e+00	4.979101485871283650e+00	3.161978543670993957e+00	2.939656400508908085e+00	2.219280769178913815e+00	3.280137570731298080e+00	3.396874586358988424e+00	nan	4.272170519615129614e+00	3.218808897001729452e+00	1.009600565706220143e+00	4.707992295541463257e+00	3.736225871160864020e+00	4.326304096023593893e+00	nan	nan	3.100642246920161771e+00	0.000000000000000000e+00	1.102901708472082465e+00	3.914037029998117312e+00	2.614657845608851616e+00	1.301121610068020296e+00	3.039008870036401966e+00	3.998140725615879187e+00	3.463825776167715365e+00	3.040866132390535270e+00	2.403485021734885319e+00	3.561377692380659266e+00	3.285020638200231158e+00	1.178127740180112015e+00	4.447370111253427183e+00	3.187839260299329069e+00	3.062151019128493967e+00	2.267151827761797023e+00	4.693819821509956469e+00	2.832924642207961696e+00	3.196157009504529078e+00	2.464389058472212124e+00	2.833656804813768026e+00	3.440557211983966024e+00	3.228785225546398685e+00	3.128249892695764700e+00	3.118279048422584854e+00	2.657818579358924183e+00	8.315441137626692347e-01	4.624815353333005419e+00	3.026256160075910362e+00	nan	4.534814299797075066e+00	3.401230794109484368e+00
3.261304281884052969e+00	4.787399072374076248e+00	3.136625433395952900e+00	2.658373037171636089e+00	2.080378742509933154e+00	3.084284629396202959e+00	3.226943269366502332e+00	nan	4.143070485891970911e+00	2.763777618265453206e+00	6.089827431229796195e-01	4.559827482405618859e+00	3.856258618617891099e+00	4.230020244564385301e+00	nan	nan	3.030821563634682914e+00	1.102901708472082465e+00	0.000000000000000000e+00	3.621755825887347680e+00	2.365061708918200001e+00	1.510391199216056357e+00	2.639006082552177723e+00	3.710009078021691664e+00	3.467897491995979742e+00	3.066258012023376889e+00	1.563861498538957617e+00	3.381195014557322853e+00	3.169991272142417493e+00	1.274461484728078631e+00	4.309374219196051570e+00	3.078801228224871345e+00	2.584579271484652274e+00	2.083555593652851368e+00	4.492770583485754088e+00	2.479595680803639013e+00	3.151880905230099117e+00	2.440737789289292525e+00	2.799934278512268282e+00	3.236251531569029449e+00	2.882559957895909353e+00	3.093219459235197366e+00	3.045904353637946649e+00	1.742590834801134747e+00	1.217923034034991137e+00	4.491507910951191285e+00	2.991149300419522650e+00	nan	4.413295243980026150e+00	3.215180013116346824e+00
8.507804450786004002e-01	2.512969984459193729e+00	1.953347756528427848e+00	2.862467492021344651e+00	2.847866666463950036e+00	1.133750843906711436e+00	1.327455879404482397e+00	nan	2.138773268743618061e+00	3.050967508576348131e+00	3.556211122680420722e+00	2.458408922846866851e+00	3.416964446407003031e+00	2.068552369836243354e+00	nan	nan	1.978949675548934417e+00	3.914037029998117312e+00	3.621755825887347680e+00	0.000000000000000000e+00	2.251607594361910269e+00	3.428024844303433571e+00	2.994797743772168452e+00	3.160590867186554020e-01	2.278375370127913691e+00	2.415455926622232408e+00	3.858261577826719080e+00	1.975801779848251227e+00	1.760378074561039119e+00	3.561702760129778600e+00	2.251943181737191768e+00	1.635818385254427021e+00	3.017662169310598053e+00	2.815866372605677626e+00	2.232174884636007217e+00	2.908593367080260172e+00	2.189834676417934389e+00	3.160153822898458920e+00	2.202267646275275936e+00	1.493404950654741770e+00	2.896413900008272257e+00	2.020517001390768730e+00	2.136398123629074330e+00	4.070631794005635129e+00	3.542900654370841007e+00	2.352389272508952800e+00	2.254642944979973418e+00	nan	2.274487211298349187e+00	1.561581539715452438e+00
2.048925484897703875e+00	3.536308743899668983e+00	1.968101200053172128e+00	2.740208595721030704e+00	1.880694474347671008e+00	1.697019091058265428e+00	1.911007548471854500e+00	nan	2.854124959794840155e+00	3.105875271041810493e+00	2.263554943827762678e+00	3.567600421822458401e+00	3.519420133400227080e+00	2.862983295828341213e+00	nan	nan	1.901103813620493854e+00	2.614657845608851616e+00	2.365061708918200001e+00	2.251607594361910269e+00	0.000000000000000000e+00	1.824963034188272326e+00	2.970986871662669948e+00	2.361365160652822315e+00	2.487373929019006447e+00	2.182461245907378888e+00	2.732832483428639048e+00	2.256721808230391701e+00	1.898089315641900088e+00	2.600096257237697106e+00	3.062243061937928612e+00	1.651044284424305175e+00	2.974425478061776040e+00	1.869497326622761024e+00	3.283931501042814727e+00	2.782367106709732418e+00	2.139389879973145892e+00	2.351633453957949538e+00	1.750036111857663945e+00	1.952954572184837589e+00	3.094316934104456962e+00	2.002391058759864340e+00	2.031612653266719803e+00	3.162413785863070537e+00	2.255887484468868109e+00	3.157113600603717707e+00	2.004325395724306791e+00	nan	3.027294003286051360e+00	1.775848937004828709e+00
3.211663783737007005e+00	4.449144653998492238e+00	2.588903273376493619e+00	2.930423156776931659e+00	2.403495346849064962e+00	2.660221386744185068e+00	2.803495264086053762e+00	nan	3.828821282156783745e+00	3.398528740073473831e+00	1.310587706528395735e+00	4.475506175632639305e+00	3.415018275980169271e+00	3.852751953574800492e+00	nan	nan	2.500473938815024777e+00	1.301121610068020296e+00	1.510391199216056357e+00	3.428024844303433571e+00	1.824963034188272326e+00	0.000000000000000000e+00	3.222071358180075507e+00	3.542299441187934494e+00	3.250789871844433687e+00	2.640228403688840597e+00	2.394435023988181754e+00	3.210551421268986072e+00	2.552143790361188991e+00	2.049419030745637471e+00	3.957261303982195333e+00	2.473802465953747642e+00	3.216665826003200390e+00	2.446038991593741496e+00	4.271148979547231939e+00	2.948458338232847087e+00	2.684225504496207559e+00	2.788807459278559442e+00	2.279243660383255321e+00	2.743385103777757461e+00	3.374706314875428603e+00	2.559821876858446199e+00	2.596826236967450185e+00	2.942568683609589009e+00	1.241699304790848668e+00	4.060915093475690796e+00	2.550950602030997327e+00	nan	3.956594200824863794e+00	2.661793130926108919e+00
2.654624546615561353e+00	3.909784054816924481e+00	3.514288911994353004e+00	9.838911027551774380e-01	2.849216945258905120e+00	3.242409730734146400e+00	3.211214132156026579e+00	nan	3.421124006623827096e+00	4.056806189382994310e-01	2.725475516090917427e+00	3.527060988527383145e+00	3.909096790759244211e+00	3.446960885177208667e+00	nan	nan	3.473510756830996637e+00	3.039008870036401966e+00	2.639006082552177723e+00	2.994797743772168452e+00	2.970986871662669948e+00	3.222071358180075507e+00	0.000000000000000000e+00	3.056544618065431429e+00	3.097833635991751322e+00	3.556543552866700875e+00	3.123478179638927710e+00	2.943993754859810075e+00	3.620303362773840572e+00	2.400014681623856116e+00	3.552115513478395936e+00	3.469207552540845008e+00	3.533712468216649305e-01	2.815973281846023024e+00	3.619925995584181155e+00	7.435923683623731906e-01	3.521365631682927155e+00	2.968437502495739455e+00	3.470593872434573068e+00	3.519722089821022859e+00	5.114784119031741128e-01	3.533991112938835499e+00	3.501112882792850822e+00	3.122717484501746910e+00	2.922868269851798484e+00	3.818819372939173284e+00	3.483212333843856534e+00	nan	3.747356292910771547e+00	3.536914604957623443e+00
7.913734980246293071e-01	2.484389171340031233e+00	1.962418627842796193e+00	2.989262799871893250e+00	2.847956403566156869e+00	1.275882027772547112e+00	1.450556636045626790e+00	nan	2.085994031046094932e+00	3.107861555389191288e+00	3.628856623925738933e+00	2.290377419711265627e+00	3.403481403190148136e+00	2.040434836771433336e+00	nan	nan	1.981347517199648189e+00	3.998140725615879187e+00	3.710009078021691664e+00	3.160590867186554020e-01	2.361365160652822315e+00	3.542299441187934494e+00	3.056544618065431429e+00	0.000000000000000000e+00	2.295422543632033019e+00	2.367605261739799793e+00	4.011798654201828462e+00	1.912037671469161815e+00	1.873609527708402833e+00	3.623326965343064199e+00	2.182229045570203141e+00	1.710154300699377128e+00	3.090325533323074136e+00	2.807396821474041460e+00	2.127487707871055456e+00	3.021295133206673533e+00	2.160393013011183250e+00	3.143127950579418073e+00	2.212331233760987725e+00	1.675225593620731646e+00	2.944146884645167717e+00	2.026944556792041219e+00	2.127198105446511889e+00	4.161853529113293426e+00	3.638892786657784928e+00	2.313880306928824293e+00	2.227374967521733140e+00	nan	2.254932425561115839e+00	1.695103916029214508e+00
2.314719637932738383e+00	2.246850774039893750e+00	2.655215757286553568e+00	2.770166067644165064e+00	2.550278494063784596e+00	2.287163916585361889e+00	2.558136500877562725e+00	nan	1.688995876324463019e+00	3.197479763278319176e+00	3.292375045414419610e+00	1.899349582107973999e+00	3.661917463831005914e+00	1.607865545944600294e+00	nan	nan	2.642139239641697390e+00	3.463825776167715365e+00	3.467897491995979742e+00	2.278375370127913691e+00	2.487373929019006447e+00	3.250789871844433687e+00	3.097833635991751322e+00	2.295422543632033019e+00	0.000000000000000000e+00	2.801419273338350280e+00	4.045114641737846739e+00	1.224301430532404256e+00	2.570996651212291262e+00	3.143161800832019903e+00	1.951915349025491464e+00	2.464166663213507746e+00	3.127628533699360336e+00	2.708003497518261415e+00	1.851307919004200331e+00	2.973775386408126220e+00	2.740190473079433975e+00	2.640827563372110998e+00	2.675121229163345049e+00	2.605754631141554256e+00	2.983386669728173235e+00	2.668170064478676551e+00	2.746284155163915219e+00	4.166514511358520245e+00	3.277719460991403988e+00	1.985194662622532302e+00	2.782473132225654400e+00	nan	1.928206395754791691e+00	2.560729392703145368e+00
1.944564292926534765e+00	3.563189936286411896e+00	7.620066337605388984e-01	3.561058724464107428e+00	2.267723287968509194e+00	1.832287691924466611e+00	1.656715054676833221e+00	nan	2.641392827749867944e+00	3.638349325528369871e+00	2.927961846108055433e+00	3.216296063615570855e+00	1.937343459379916144e+00	2.836746493675510017e+00	nan	nan	8.082719293114628556e-01	3.040866132390535270e+00	3.066258012023376889e+00	2.415455926622232408e+00	2.182461245907378888e+00	2.640228403688840597e+00	3.556543552866700875e+00	2.367605261739799793e+00	2.801419273338350280e+00	0.000000000000000000e+00	3.826780976642843779e+00	2.268341693725225205e+00	1.969530795918118526e+00	3.166764812427267373e+00	2.668291394844630737e+00	1.458713747321666476e+00	3.566838420473521065e+00	2.212249879112236250e+00	3.120008464039173646e+00	3.526600503098107797e+00	5.419060922601651731e-01	2.524814439092776919e+00	6.884525040348155045e-01	2.110421663315420915e+00	3.587623798810577025e+00	7.393534558538737977e-01	5.578352117568537993e-01	3.977346036684683117e+00	2.940583384530101707e+00	3.033435311921692801e+00	3.364137200315656662e-01	nan	2.968983068598841868e+00	1.732941296528833997e+00
3.615604687811939666e+00	5.290203561069836802e+00	3.721796608699516895e+00	2.936969919961570419e+00	2.876768918426119814e+00	3.448645987553094372e+00	3.547380947829171571e+00	nan	4.668191186526740033e+00	3.163123607724261710e+00	1.977363803313509028e+00	5.150104259963276476e+00	4.581407314325845803e+00	4.710123157268120586e+00	nan	nan	3.680848098036451521e+00	2.403485021734885319e+00	1.563861498538957617e+00	3.858261577826719080e+00	2.732832483428639048e+00	2.394435023988181754e+00	3.123478179638927710e+00	4.011798654201828462e+00	4.045114641737846739e+00	3.826780976642843779e+00	0.000000000000000000e+00	4.014087852102948162e+00	3.626433368194255102e+00	2.314256252057732333e+00	4.879762927428628494e+00	3.542868433554867913e+00	2.971817745924588916e+00	2.894158555395024646e+00	4.990714887825582480e+00	2.791804893737799720e+00	3.842276970617569454e+00	3.272237127241750976e+00	3.499316269726854056e+00	3.536065246679080509e+00	3.305968463127693990e+00	3.725398506839666002e+00	3.655658965258320681e+00	1.169730463677948640e+00	2.328878630236089542e+00	5.005107900007495836e+00	3.690081677093924206e+00	nan	4.912614947303774571e+00	3.565957355270138684e+00
1.811373683932290923e+00	1.836132877542075992e+00	2.178367790997917997e+00	2.828682492174327212e+00	2.417973733885701915e+00	2.032298298684112048e+00	2.268245343665583391e+00	nan	1.102178932019467483e+00	3.019041479983533893e+00	3.189229313133026711e+00	1.538343237316400769e+00	3.108810272467458002e+00	1.271833418175089658e+00	nan	nan	2.074018981454086141e+00	3.561377692380659266e+00	3.381195014557322853e+00	1.975801779848251227e+00	2.256721808230391701e+00	3.210551421268986072e+00	2.943993754859810075e+00	1.912037671469161815e+00	1.224301430532404256e+00	2.268341693725225205e+00	4.014087852102948162e+00	0.000000000000000000e+00	2.258989187317755665e+00	3.340807410323221038e+00	1.313586492841992692e+00	2.067020962713214782e+00	2.944001700181949843e+00	2.471899936945297416e+00	1.342022622462986092e+00	2.998763118815104267e+00	2.122130444731374688e+00	2.552241688042024670e+00	2.161960833814913219e+00	2.387548887460262392e+00	2.887069527974727823e+00	2.147113426427688765e+00	2.186655437822278891e+00	4.051456149354718761e+00	3.421660200535590945e+00	1.446207480686340530e+00	2.221291062762420943e+00	nan	1.401041646015934727e+00	2.159717571049536211e+00
1.967580183709871422e+00	3.044525085542569620e+00	1.310636208220084198e+00	3.348426602718444389e+00	2.802670284765363728e+00	8.082687283624273578e-01	1.356133753529754848e+00	nan	2.668251106997699740e+00	3.749491461257903335e+00	2.944983887986074578e+00	3.323147421250405742e+00	3.341890203972631923e+00	2.626636219377701753e+00	nan	nan	1.303247886614054663e+00	3.285020638200231158e+00	3.169991272142417493e+00	1.760378074561039119e+00	1.898089315641900088e+00	2.552143790361188991e+00	3.620303362773840572e+00	1.873609527708402833e+00	2.570996651212291262e+00	1.969530795918118526e+00	3.626433368194255102e+00	2.258989187317755665e+00	0.000000000000000000e+00	3.423129620018025676e+00	2.717684028110945338e+00	6.351515732863050046e-01	3.621620577468395830e+00	2.797961643561435618e+00	2.938153798324330435e+00	3.479746599569824461e+00	1.713627105700086695e+00	3.180023508107284513e+00	1.412905188501235143e+00	8.411938821386760745e-01	3.606896248025790452e+00	1.325921810031796877e+00	1.634024885880010602e+00	3.959151686454980723e+00	2.984497772437189944e+00	2.672327951410421676e+00	1.751464549286186889e+00	nan	2.569591080345003498e+00	7.800197592386262091e-01
3.184331646463963938e+00	4.802585441902401442e+00	3.282425963740517094e+00	2.475123797797506686e+00	1.874504972823697102e+00	3.201158709352325715e+00	3.359565540777481374e+00	nan	4.100630020748080362e+00	2.557225357629586693e+00	1.341801596347375058e+00	4.313622367013972614e+00	3.952435560201168929e+00	4.142852835311837012e+00	nan	nan	3.246947221157936880e+00	1.178127740180112015e+00	1.274461484728078631e+00	3.561702760129778600e+00	2.600096257237697106e+00	2.049419030745637471e+00	2.400014681623856116e+00	3.623326965343064199e+00	3.143161800832019903e+00	3.166764812427267373e+00	2.314256252057732333e+00	3.340807410323221038e+00	3.423129620018025676e+00	0.000000000000000000e+00	4.308143367323095774e+00	3.268039078612328119e+00	2.445594768596578206e+00	1.900127555530131573e+00	4.411515306436566419e+00	2.247547365416959320e+00	3.325441422546718151e+00	2.079554643742410391e+00	3.014646175955705498e+00	3.488900692374272694e+00	2.578520881955424837e+00	3.271165922095093492e+00	3.234611586581080722e+00	2.321543352346643996e+00	1.247433757912280505e+00	4.520610380734528810e+00	3.140971071133768167e+00	nan	4.445029762761564029e+00	3.478732977986441988e+00
2.252491597515011712e+00	1.178472297170607197e+00	2.542326130456630473e+00	3.361501709587431552e+00	3.409306231897812900e+00	2.478999237694229141e+00	2.474517705686001712e+00	nan	6.153721661239114349e-01	3.602764444998594939e+00	4.147180177050477923e+00	1.363727354007791881e+00	3.058097140198046571e+00	8.551219829437508579e-01	nan	nan	2.439637414487350497e+00	4.447370111253427183e+00	4.309374219196051570e+00	2.251943181737191768e+00	3.062243061937928612e+00	3.957261303982195333e+00	3.552115513478395936e+00	2.182229045570203141e+00	1.951915349025491464e+00	2.668291394844630737e+00	4.879762927428628494e+00	1.313586492841992692e+00	2.717684028110945338e+00	4.308143367323095774e+00	0.000000000000000000e+00	2.541462329777925966e+00	3.547088089348179096e+00	3.475377910654635638e+00	9.389761262372549044e-01	3.586693025350336406e+00	2.422131421971453147e+00	3.503076436226777890e+00	2.695626835365140472e+00	2.687263712205558708e+00	3.444826155714488358e+00	2.522066256925598271e+00	2.563802912482999297e+00	5.017778614241774626e+00	4.289508422537871901e+00	7.228978666877948767e-01	2.650417224937550831e+00	nan	7.393816556452487143e-01	2.506240276531394251e+00
1.631117552024919926e+00	3.053739386142323653e+00	8.144006587439793776e-01	3.246047210083264023e+00	2.503063786673045410e+00	6.940250660637607982e-01	1.086336021031527377e+00	nan	2.484245995185732081e+00	3.585872789923147064e+00	2.877505958015047050e+00	3.141086658484860017e+00	2.984234488855564305e+00	2.506535121255739185e+00	nan	nan	8.323850318517888036e-01	3.187839260299329069e+00	3.078801228224871345e+00	1.635818385254427021e+00	1.651044284424305175e+00	2.473802465953747642e+00	3.469207552540845008e+00	1.710154300699377128e+00	2.464166663213507746e+00	1.458713747321666476e+00	3.542868433554867913e+00	2.067020962713214782e+00	6.351515732863050046e-01	3.268039078612328119e+00	2.541462329777925966e+00	0.000000000000000000e+00	3.466716662334213606e+00	2.480917573431462131e+00	2.818075427153541757e+00	3.348016935023407470e+00	1.220701225791058553e+00	2.877675297055438453e+00	9.278694596382147664e-01	9.941043455973346266e-01	3.461777421089393236e+00	8.550590100771215951e-01	1.124294173621640747e+00	3.841715986706617070e+00	2.914262757448224939e+00	2.609332890391171667e+00	1.222826227079968131e+00	nan	2.512159023093496479e+00	6.258006908295299375e-01
2.670675905095747371e+00	3.895556072317650997e+00	3.523662673234085663e+00	9.266878015741397689e-01	2.862412176381974316e+00	3.247398125749007658e+00	3.225932790095370262e+00	nan	3.427569589034080266e+00	4.786176459633076918e-01	2.693472627744606385e+00	3.560302440307040683e+00	3.934548132553382871e+00	3.480662872831116417e+00	nan	nan	3.463992135634645475e+00	3.062151019128493967e+00	2.584579271484652274e+00	3.017662169310598053e+00	2.974425478061776040e+00	3.216665826003200390e+00	3.533712468216649305e-01	3.090325533323074136e+00	3.127628533699360336e+00	3.566838420473521065e+00	2.971817745924588916e+00	2.944001700181949843e+00	3.621620577468395830e+00	2.445594768596578206e+00	3.547088089348179096e+00	3.466716662334213606e+00	0.000000000000000000e+00	2.834756007625934604e+00	3.615608596360635474e+00	7.688535794985493776e-01	3.508537181418443840e+00	2.996381364135628278e+00	3.463504686089597939e+00	3.508524029917192255e+00	6.576198538648376779e-01	3.529332545753868899e+00	3.483199071518356060e+00	2.963347939128990305e+00	2.982824002998492041e+00	3.803616536481486232e+00	3.481257191533058570e+00	nan	3.737984052820060743e+00	3.505707343531252906e+00
2.283344029989921253e+00	4.040331784745620602e+00	2.460145236827851800e+00	2.978333167419919381e+00	3.519485212995777101e-01	2.486595495671165779e+00	2.656354003323178947e+00	nan	3.318819902866600557e+00	2.962001992891277080e+00	2.026311472955339088e+00	3.560660958007179300e+00	3.058937926121551687e+00	3.446528105593638536e+00	nan	nan	2.343717895146441244e+00	2.267151827761797023e+00	2.083555593652851368e+00	2.815866372605677626e+00	1.869497326622761024e+00	2.446038991593741496e+00	2.815973281846023024e+00	2.807396821474041460e+00	2.708003497518261415e+00	2.212249879112236250e+00	2.894158555395024646e+00	2.471899936945297416e+00	2.797961643561435618e+00	1.900127555530131573e+00	3.475377910654635638e+00	2.480917573431462131e+00	2.834756007625934604e+00	0.000000000000000000e+00	3.657380708330656649e+00	2.880084549706679375e+00	2.394633490745024407e+00	7.885686357440234717e-01	2.091542753464063598e+00	2.910717847535312597e+00	2.964589598175745078e+00	2.455444175108788318e+00	2.377606951626350273e+00	2.707311436318171172e+00	2.201217373013278689e+00	3.714626057522301572e+00	2.202396294209979288e+00	nan	3.648074197459320267e+00	2.716941827427640455e+00
2.353801093079403994e+00	1.087189416918745932e+00	2.945934820114592512e+00	3.424493737998639986e+00	3.604672877796152974e+00	2.670006881071124383e+00	2.840036180685687306e+00	nan	9.355281105752202286e-01	3.641010033133302848e+00	4.323245553785394435e+00	9.048855716453739761e-01	3.768053984498188846e+00	1.018301933871945453e+00	nan	nan	2.868925138168444189e+00	4.693819821509956469e+00	4.492770583485754088e+00	2.232174884636007217e+00	3.283931501042814727e+00	4.271148979547231939e+00	3.619925995584181155e+00	2.127487707871055456e+00	1.851307919004200331e+00	3.120008464039173646e+00	4.990714887825582480e+00	1.342022622462986092e+00	2.938153798324330435e+00	4.411515306436566419e+00	9.389761262372549044e-01	2.818075427153541757e+00	3.615608596360635474e+00	3.657380708330656649e+00	0.000000000000000000e+00	3.652404056392846154e+00	2.892687628092985186e+00	3.711891831621906945e+00	3.096581034727346360e+00	2.938411831953255504e+00	3.447150400214700205e+00	2.910319954533486797e+00	2.977845766578344211e+00	5.045529347973653600e+00	4.524766953582378015e+00	8.952151371068965968e-01	3.081342516752178629e+00	nan	9.965264488453882130e-01	2.786415362949809182e+00
2.665613682389353478e+00	3.924464853161242939e+00	3.418805196415573899e+00	7.327039502481027533e-01	2.871848113110612388e+00	3.084525008918391542e+00	3.036185373645980956e+00	nan	3.410141336347200625e+00	7.731737726229538366e-01	2.618601418283720506e+00	3.640463024799178715e+00	3.952307739989716850e+00	3.390291402687146238e+00	nan	nan	3.416327250393479620e+00	2.832924642207961696e+00	2.479595680803639013e+00	2.908593367080260172e+00	2.782367106709732418e+00	2.948458338232847087e+00	7.435923683623731906e-01	3.021295133206673533e+00	2.973775386408126220e+00	3.526600503098107797e+00	2.791804893737799720e+00	2.998763118815104267e+00	3.479746599569824461e+00	2.247547365416959320e+00	3.586693025350336406e+00	3.348016935023407470e+00	7.688535794985493776e-01	2.880084549706679375e+00	3.652404056392846154e+00	0.000000000000000000e+00	3.494062332580532892e+00	3.069077412646498804e+00	3.401635816786643396e+00	3.302016647121618576e+00	7.995261021060590112e-01	3.451068379627089122e+00	3.428111953337012796e+00	2.986903284395972413e+00	2.656848154929515093e+00	3.826703339569445195e+00	3.444496791976348504e+00	nan	3.739841905831601032e+00	3.373750137980122688e+00
1.788005786232161443e+00	3.244484255860511812e+00	6.673166956695524288e-01	3.472309399767768756e+00	2.434963131964584804e+00	1.614200962144133111e+00	1.475839654941959678e+00	nan	2.470123234157724390e+00	3.611612884478289320e+00	2.991236218796491375e+00	3.101986456080344734e+00	1.999841515596685992e+00	2.675101026536478077e+00	nan	nan	4.556798612448322294e-01	3.196157009504529078e+00	3.151880905230099117e+00	2.189834676417934389e+00	2.139389879973145892e+00	2.684225504496207559e+00	3.521365631682927155e+00	2.160393013011183250e+00	2.740190473079433975e+00	5.419060922601651731e-01	3.842276970617569454e+00	2.122130444731374688e+00	1.713627105700086695e+00	3.325441422546718151e+00	2.422131421971453147e+00	1.220701225791058553e+00	3.508537181418443840e+00	2.394633490745024407e+00	2.892687628092985186e+00	3.494062332580532892e+00	0.000000000000000000e+00	2.685692541914736164e+00	6.481305586159493703e-01	1.851505846379911446e+00	3.544474347872769826e+00	5.262443593491762384e-01	3.925387269386572120e-01	4.024751053961115765e+00	3.090400291328292415e+00	2.733255367369626487e+00	4.084486985331545195e-01	nan	2.683022982874431417e+00	1.406122332847581591e+00
2.653343470336287258e+00	4.059387040763261290e+00	2.826696073047619162e+00	3.127161771949962255e+00	6.297925361522994647e-01	2.874908719667956358e+00	3.028731525852649931e+00	nan	3.376564153159360426e+00	3.142886218839819001e+00	2.353099414467157757e+00	3.557709822624155027e+00	3.131127969328999949e+00	3.522409971584660404e+00	nan	nan	2.676865651128057522e+00	2.464389058472212124e+00	2.440737789289292525e+00	3.160153822898458920e+00	2.351633453957949538e+00	2.788807459278559442e+00	2.968437502495739455e+00	3.143127950579418073e+00	2.640827563372110998e+00	2.524814439092776919e+00	3.272237127241750976e+00	2.552241688042024670e+00	3.180023508107284513e+00	2.079554643742410391e+00	3.503076436226777890e+00	2.877675297055438453e+00	2.996381364135628278e+00	7.885686357440234717e-01	3.711891831621906945e+00	3.069077412646498804e+00	2.685692541914736164e+00	0.000000000000000000e+00	2.465145660215530832e+00	3.274959767849355607e+00	3.116267318567841560e+00	2.812412586490989685e+00	2.734299123273606025e+00	3.046006638694291890e+00	2.472952468725806430e+00	3.749847979068926751e+00	2.550068680939133969e+00	nan	3.700906045978425762e+00	3.097518513836587495e+00
1.863464515891460671e+00	3.426674945124421612e+00	6.179647083534616225e-01	3.370399099976960411e+00	2.139211486733522793e+00	1.408997262548933094e+00	1.446347455265984738e+00	nan	2.646283742460021848e+00	3.581082788162540442e+00	2.616173587841100101e+00	3.317918174023644085e+00	2.340425746169333188e+00	2.795205311240261725e+00	nan	nan	4.689693604830146856e-01	2.833656804813768026e+00	2.799934278512268282e+00	2.202267646275275936e+00	1.750036111857663945e+00	2.279243660383255321e+00	3.470593872434573068e+00	2.212331233760987725e+00	2.675121229163345049e+00	6.884525040348155045e-01	3.499316269726854056e+00	2.161960833814913219e+00	1.412905188501235143e+00	3.014646175955705498e+00	2.695626835365140472e+00	9.278694596382147664e-01	3.463504686089597939e+00	2.091542753464063598e+00	3.096581034727346360e+00	3.401635816786643396e+00	6.481305586159493703e-01	2.465145660215530832e+00	0.000000000000000000e+00	1.666458530620094969e+00	3.514538068551643857e+00	5.043218934217158500e-01	5.876955463241839706e-01	3.708513960737331860e+00	2.692875879686422280e+00	2.911212677349410693e+00	4.781930064914775014e-01	nan	2.831636441439021823e+00	1.235119527718154142e+00
1.796445623045017426e+00	3.066435444269412613e+00	1.474959710881920794e+00	3.234835791046214215e+00	2.905603562557039776e+00	6.543524797081228250e-01	8.639728386157731199e-01	nan	2.580976401602936399e+00	3.609416342422067547e+00	3.152476074620267354e+00	3.371417473533164788e+00	3.361663640438973033e+00	2.519490815063758937e+00	nan	nan	1.487316329246444635e+00	3.440557211983966024e+00	3.236251531569029449e+00	1.493404950654741770e+00	1.952954572184837589e+00	2.743385103777757461e+00	3.519722089821022859e+00	1.675225593620731646e+00	2.605754631141554256e+00	2.110421663315420915e+00	3.536065246679080509e+00	2.387548887460262392e+00	8.411938821386760745e-01	3.488900692374272694e+00	2.687263712205558708e+00	9.941043455973346266e-01	3.508524029917192255e+00	2.910717847535312597e+00	2.938411831953255504e+00	3.302016647121618576e+00	1.851505846379911446e+00	3.274959767849355607e+00	1.666458530620094969e+00	0.000000000000000000e+00	3.516963651320079265e+00	1.498478734428355885e+00	1.733978309847689303e+00	3.967167497450251545e+00	3.042671713699025116e+00	2.733422996293242591e+00	1.894273685290129627e+00	nan	2.613116257267782849e+00	7.067120853662821611e-01
2.606687199481489525e+00	3.766310138313825551e+00	3.509544010551818527e+00	9.439626765321478263e-01	2.981750379745320423e+00	3.212568757010172416e+00	3.209100748730826513e+00	nan	3.312334993775149172e+00	6.260573254312353786e-01	2.928282646235606634e+00	3.302062355682156891e+00	3.977422190948052716e+00	3.317694443991940911e+00	nan	nan	3.497501273025938495e+00	3.228785225546398685e+00	2.882559957895909353e+00	2.896413900008272257e+00	3.094316934104456962e+00	3.374706314875428603e+00	5.114784119031741128e-01	2.944146884645167717e+00	2.983386669728173235e+00	3.587623798810577025e+00	3.305968463127693990e+00	2.887069527974727823e+00	3.606896248025790452e+00	2.578520881955424837e+00	3.444826155714488358e+00	3.461777421089393236e+00	6.576198538648376779e-01	2.964589598175745078e+00	3.447150400214700205e+00	7.995261021060590112e-01	3.544474347872769826e+00	3.116267318567841560e+00	3.514538068551643857e+00	3.516963651320079265e+00	0.000000000000000000e+00	3.545764812419267997e+00	3.525387016228447745e+00	3.292846416954772426e+00	3.115524158780336617e+00	3.692777980887605782e+00	3.524605811503279895e+00	nan	3.632431743683757208e+00	3.552106410278126791e+00
1.750831092096843955e+00	3.258626535979482597e+00	3.387312919467404537e-01	3.428648979890735138e+00	2.504226129528271727e+00	1.305318781073087520e+00	1.242609433182721768e+00	nan	2.487603278537317664e+00	3.618107006351057642e+00	2.926836406887781017e+00	3.170876140897676443e+00	2.403003031413444290e+00	2.630007269395708835e+00	nan	nan	3.758305565440194784e-01	3.128249892695764700e+00	3.093219459235197366e+00	2.020517001390768730e+00	2.002391058759864340e+00	2.559821876858446199e+00	3.533991112938835499e+00	2.026944556792041219e+00	2.668170064478676551e+00	7.393534558538737977e-01	3.725398506839666002e+00	2.147113426427688765e+00	1.325921810031796877e+00	3.271165922095093492e+00	2.522066256925598271e+00	8.550590100771215951e-01	3.529332545753868899e+00	2.455444175108788318e+00	2.910319954533486797e+00	3.451068379627089122e+00	5.262443593491762384e-01	2.812412586490989685e+00	5.043218934217158500e-01	1.498478734428355885e+00	3.545764812419267997e+00	0.000000000000000000e+00	3.856949107138455957e-01	3.970926304042807775e+00	2.954642565844612712e+00	2.757104798967594306e+00	5.251904689139469395e-01	nan	2.680312461342681196e+00	1.075522087584652287e+00
1.741768578635654707e+00	3.390329944647769267e+00	4.892695438306568501e-01	3.446640808130708944e+00	2.430876043390322039e+00	1.510729018677589908e+00	1.345554622996398830e+00	nan	2.536481053347494186e+00	3.568998637856223066e+00	2.920840093937157711e+00	3.197733501708520443e+00	2.208497099123089225e+00	2.715406561198606461e+00	nan	nan	5.308391969831515178e-01	3.118279048422584854e+00	3.045904353637946649e+00	2.136398123629074330e+00	2.031612653266719803e+00	2.596826236967450185e+00	3.501112882792850822e+00	2.127198105446511889e+00	2.746284155163915219e+00	5.578352117568537993e-01	3.655658965258320681e+00	2.186655437822278891e+00	1.634024885880010602e+00	3.234611586581080722e+00	2.563802912482999297e+00	1.124294173621640747e+00	3.483199071518356060e+00	2.377606951626350273e+00	2.977845766578344211e+00	3.428111953337012796e+00	3.925387269386572120e-01	2.734299123273606025e+00	5.876955463241839706e-01	1.733978309847689303e+00	3.525387016228447745e+00	3.856949107138455957e-01	0.000000000000000000e+00	3.883021176626553217e+00	2.970807871926679944e+00	2.873560130116750599e+00	3.371283072925159163e-01	nan	2.803372324501719248e+00	1.308553811615697837e+00
3.728796483754900137e+00	5.395190394231295095e+00	3.993887897302680567e+00	3.131424210904202088e+00	2.719861123047394358e+00	3.758095887506722299e+00	3.952973939641176937e+00	nan	4.846210836106488173e+00	3.166296264367279178e+00	2.064737205607530157e+00	5.083072893780485657e+00	4.765441267167213724e+00	4.940472951472767882e+00	nan	nan	3.907199939940324995e+00	2.657818579358924183e+00	1.742590834801134747e+00	4.070631794005635129e+00	3.162413785863070537e+00	2.942568683609589009e+00	3.122717484501746910e+00	4.161853529113293426e+00	4.166514511358520245e+00	3.977346036684683117e+00	1.169730463677948640e+00	4.051456149354718761e+00	3.959151686454980723e+00	2.321543352346643996e+00	5.017778614241774626e+00	3.841715986706617070e+00	2.963347939128990305e+00	2.707311436318171172e+00	5.045529347973653600e+00	2.986903284395972413e+00	4.024751053961115765e+00	3.046006638694291890e+00	3.708513960737331860e+00	3.967167497450251545e+00	3.292846416954772426e+00	3.970926304042807775e+00	3.883021176626553217e+00	0.000000000000000000e+00	2.766793018714154950e+00	5.154332690469047407e+00	3.873177072798278164e+00	nan	5.097862672882313539e+00	3.932904131652991797e+00
3.278098801367186343e+00	4.840484456081629361e+00	2.939884719976210814e+00	2.843843484801200638e+00	2.164319614175648887e+00	2.918130907626411030e+00	2.994376876008928878e+00	nan	4.059333368413125420e+00	3.086058121640721019e+00	1.251536930594224772e+00	4.580096958444370259e+00	3.784630849249390305e+00	4.057667979033569239e+00	nan	nan	2.938552341109629484e+00	8.315441137626692347e-01	1.217923034034991137e+00	3.542900654370841007e+00	2.255887484468868109e+00	1.241699304790848668e+00	2.922868269851798484e+00	3.638892786657784928e+00	3.277719460991403988e+00	2.940583384530101707e+00	2.328878630236089542e+00	3.421660200535590945e+00	2.984497772437189944e+00	1.247433757912280505e+00	4.289508422537871901e+00	2.914262757448224939e+00	2.982824002998492041e+00	2.201217373013278689e+00	4.524766953582378015e+00	2.656848154929515093e+00	3.090400291328292415e+00	2.472952468725806430e+00	2.692875879686422280e+00	3.042671713699025116e+00	3.115524158780336617e+00	2.954642565844612712e+00	2.970807871926679944e+00	2.766793018714154950e+00	0.000000000000000000e+00	4.487378789453493333e+00	2.894789485052981171e+00	nan	4.371490398528711907e+00	3.116128055240501737e+00
2.534840021805170096e+00	6.995525819982864046e-01	2.787598815751071601e+00	3.502324225642740707e+00	3.637234851623557308e+00	2.555864803132381624e+00	2.745161159058328249e+00	nan	9.856729059467094212e-01	3.895278626079469841e+00	4.275250199711897459e+00	1.554218422021983459e+00	3.463225235098486898e+00	1.052039779321562785e+00	nan	nan	2.661785397613845916e+00	4.624815353333005419e+00	4.491507910951191285e+00	2.352389272508952800e+00	3.157113600603717707e+00	4.060915093475690796e+00	3.818819372939173284e+00	2.313880306928824293e+00	1.985194662622532302e+00	3.033435311921692801e+00	5.005107900007495836e+00	1.446207480686340530e+00	2.672327951410421676e+00	4.520610380734528810e+00	7.228978666877948767e-01	2.609332890391171667e+00	3.803616536481486232e+00	3.714626057522301572e+00	8.952151371068965968e-01	3.826703339569445195e+00	2.733255367369626487e+00	3.749847979068926751e+00	2.911212677349410693e+00	2.733422996293242591e+00	3.692777980887605782e+00	2.757104798967594306e+00	2.873560130116750599e+00	5.154332690469047407e+00	4.487378789453493333e+00	0.000000000000000000e+00	2.971717964941022583e+00	nan	2.538902988208881495e-01	2.539372913704091239e+00
1.806324320407551642e+00	3.495792139510472296e+00	6.015861943394075206e-01	3.466971540287431708e+00	2.270260380015793000e+00	1.629793473591186537e+00	1.491750290603896634e+00	nan	2.618865776131331202e+00	3.565517588555940254e+00	2.850025377903535162e+00	3.250841304868751891e+00	2.096711582262785090e+00	2.809129439082439283e+00	nan	nan	5.814892213137942134e-01	3.026256160075910362e+00	2.991149300419522650e+00	2.254642944979973418e+00	2.004325395724306791e+00	2.550950602030997327e+00	3.483212333843856534e+00	2.227374967521733140e+00	2.782473132225654400e+00	3.364137200315656662e-01	3.690081677093924206e+00	2.221291062762420943e+00	1.751464549286186889e+00	3.140971071133768167e+00	2.650417224937550831e+00	1.222826227079968131e+00	3.481257191533058570e+00	2.202396294209979288e+00	3.081342516752178629e+00	3.444496791976348504e+00	4.084486985331545195e-01	2.550068680939133969e+00	4.781930064914775014e-01	1.894273685290129627e+00	3.524605811503279895e+00	5.251904689139469395e-01	3.371283072925159163e-01	3.873177072798278164e+00	2.894789485052981171e+00	2.971717964941022583e+00	0.000000000000000000e+00	nan	2.902909272612799629e+00	1.478925266346223788e+00
nan	nan	nan	nan	nan	nan	nan	nan	nan	nan	nan	nan	nan	nan	nan	nan	nan	nan	nan	nan	nan	nan	nan	nan	nan	nan	nan	nan	nan	nan	nan	nan	nan	nan	nan	nan	nan	nan	nan	nan	nan	nan	nan	nan	nan	nan	nan	0.000000000000000000e+00	nan	nan
2.466880392200844430e+00	8.191516220459091890e-01	2.696684341106478477e+00	3.427392465227186324e+00	3.574685878486511648e+00	2.448169201571992470e+00	2.626512748312623380e+00	nan	9.012207635396792815e-01	3.825884983450395183e+00	4.205988815304381845e+00	1.642097809073951531e+00	3.416889318999162484e+00	9.246599884335132691e-01	nan	nan	2.596079198070894822e+00	4.534814299797075066e+00	4.413295243980026150e+00	2.274487211298349187e+00	3.027294003286051360e+00	3.956594200824863794e+00	3.747356292910771547e+00	2.254932425561115839e+00	1.928206395754791691e+00	2.968983068598841868e+00	4.912614947303774571e+00	1.401041646015934727e+00	2.569591080345003498e+00	4.445029762761564029e+00	7.393816556452487143e-01	2.512159023093496479e+00	3.737984052820060743e+00	3.648074197459320267e+00	9.965264488453882130e-01	3.739841905831601032e+00	2.683022982874431417e+00	3.700906045978425762e+00	2.831636441439021823e+00	2.613116257267782849e+00	3.632431743683757208e+00	2.680312461342681196e+00	2.803372324501719248e+00	5.097862672882313539e+00	4.371490398528711907e+00	2.538902988208881495e-01	2.902909272612799629e+00	nan	0.000000000000000000e+00	2.439333917342220381e+00
1.684848968813388304e+00	2.948368443503701641e+00	1.140070824137867866e+00	3.268466730683962762e+00	2.735153652344205710e+00	7.118666847097980810e-01	1.020422035686858520e+00	nan	2.440644681753521006e+00	3.626274560577691375e+00	3.076471787921654322e+00	3.237295668314625008e+00	3.130545495822432134e+00	2.480039381168754886e+00	nan	nan	1.040575622657472055e+00	3.401230794109484368e+00	3.215180013116346824e+00	1.561581539715452438e+00	1.775848937004828709e+00	2.661793130926108919e+00	3.536914604957623443e+00	1.695103916029214508e+00	2.560729392703145368e+00	1.732941296528833997e+00	3.565957355270138684e+00	2.159717571049536211e+00	7.800197592386262091e-01	3.478732977986441988e+00	2.506240276531394251e+00	6.258006908295299375e-01	3.505707343531252906e+00	2.716941827427640455e+00	2.786415362949809182e+00	3.373750137980122688e+00	1.406122332847581591e+00	3.097518513836587495e+00	1.235119527718154142e+00	7.067120853662821611e-01	3.552106410278126791e+00	1.075522087584652287e+00	1.308553811615697837e+00	3.932904131652991797e+00	3.116128055240501737e+00	2.539372913704091239e+00	1.478925266346223788e+00	nan	2.439333917342220381e+00	0.000000000000000000e+00
1.998186945340519438e+00	2.613201201091630121e+00	2.153418571578657126e+00	2.872287029381733525e+00	2.290283397373899632e+00	2.389681953523679958e+00	2.228333964795425448e+00	nan	1.391155197658071607e+00	2.888870450162198900e+00	3.187954334337970597e+00	1.991327152709268189e+00	2.589871112172884793e+00	1.582169376143650830e+00	nan	nan	2.142537827934036354e+00	3.377011667800495776e+00	3.243650080632834776e+00	2.407419779158315620e+00	2.514747281700032033e+00	3.189795648155506314e+00	2.852896789333821292e+00	2.345890072903009660e+00	1.706688326698473368e+00	2.018411630349113750e+00	3.971624861509740256e+00	1.117097290595593817e+00	2.722873858725868956e+00	3.190863263439892794e+00	1.663012977590545338e+00	2.425327488335395021e+00	2.862674211441110561e+00	2.352867524098867236e+00	2.039521858958133649e+00	2.888466456942625271e+00	2.024967714474840363e+00	2.369172890334119153e+00	2.174382948837682239e+00	2.675182439676705659e+00	2.846782414857886412e+00	2.161165652906561263e+00	2.082626878091229372e+00	4.045097833564932799e+00	3.235220186760662919e+00	2.165928615302500582e+00	2.076507684965430478e+00	nan	2.089143174986043405e+00	2.501358748620841066e+00
1.670716517248760136e+00	2.846159838804917630e+00	8.342122056348388881e-01	3.389525539024669243e+00	2.689914694318667809e+00	8.088809489043066181e-01	1.115193001752379232e+00	nan	2.317587836000435164e+00	3.737317754000787584e+00	3.112859881337314949e+00	3.014701786870334299e+00	2.802885110306448269e+00	2.367323481758341952e+00	nan	nan	7.636859049159324675e-01	3.396269055940920989e+00	3.306653990738723792e+00	1.624041408345148874e+00	1.885583944011343549e+00	2.692595730170938673e+00	3.635604598581533065e+00	1.679036726323421602e+00	2.458161979269295916e+00	1.431258884199063663e+00	3.785028740350297571e+00	2.014103831608963890e+00	7.842380624835459946e-01	3.501823747081501015e+00	2.334178587905028746e+00	4.226600965819166666e-01	3.622321901642193698e+00	2.680671679012762265e+00	2.636530046071457800e+00	3.508881241746943935e+00	1.124240024604409971e+00	3.030691720193912975e+00	9.956193037364621246e-01	1.018262492818342357e+00	3.605565914106802161e+00	7.870729071886223283e-01	1.077003979385361632e+00	4.078503154282632437e+00	3.159986567195724128e+00	2.391138167421638538e+00	1.226243736255665739e+00	nan	2.312064155548806621e+00	5.339997376781355776e-01
3.209111328627157089e+00	4.281670859762901848e+00	2.762092431347392019e+00	2.854373527161974344e+00	2.760689852580992198e+00	2.476956556768983742e+00	2.723637015512269777e+00	nan	3.812942143647798598e+00	3.475689454726218042e+00	1.758350153955497097e+00	4.481723624555661090e+00	3.875405243718057946e+00	3.745885593692540372e+00	nan	nan	2.710345211961883383e+00	1.870260154349495219e+00	1.882803004518595724e+00	3.219429375187619069e+00	1.777776901309768842e+00	9.174703014809852952e-01	3.314583596484471872e+00	3.386230227347637012e+00	3.158433068503831098e+00	3.014436686689203171e+00	2.304143948791040675e+00	3.255070568106090523e+00	2.375167875207501833e+00	2.382427905747096286e+00	3.967247900503826585e+00	2.435781882897973372e+00	3.297004102989709917e+00	2.828390464712120522e+00	4.184851424265473518e+00	2.921078647757792357e+00	2.980773154153566473e+00	3.204629460666585494e+00	2.558932586522327579e+00	2.489403871798860024e+00	3.417932874743971006e+00	2.752684276966132160e+00	2.849064595265400346e+00	3.025790333991053238e+00	1.601705538672449247e+00	3.967213059125095143e+00	2.882367249504937945e+00	nan	3.851394529883549467e+00	2.523026655217202041e+00
2.179134201984465946e+00	4.001595585029972924e+00	2.387825204711641724e+00	2.926946891407472773e+00	6.882489962452126298e-01	2.320345350717866406e+00	2.517975015792488946e+00	nan	3.270384517576607308e+00	2.990860399406108705e+00	2.082306330447034171e+00	3.429817842523309679e+00	3.108967137365298505e+00	3.330594840046450678e+00	nan	nan	2.348376977500647111e+00	2.214700389116700308e+00	2.112729162964069651e+00	2.618443908802319253e+00	1.917825504765632294e+00	2.422822531735236318e+00	2.865135409515410458e+00	2.615352137843505620e+00	2.498633404622278675e+00	2.204773638064193353e+00	2.866961963565745730e+00	2.473018355027278403e+00	2.690973518702611145e+00	1.740551078560297116e+00	3.461222807010767788e+00	2.390973172477806497e+00	2.895405961088915792e+00	7.137017898825384066e-01	3.570125659113677852e+00	2.808273823354029197e+00	2.418306061195651058e+00	1.148553724199163018e+00	2.113666161755099804e+00	2.776917094042743006e+00	2.930726674943961552e+00	2.409817063522522229e+00	2.352814363832722577e+00	2.738888741155295570e+00	2.087435692760871042e+00	3.680219204709067604e+00	2.218547907967705068e+00	nan	3.619592220478357714e+00	2.644151524456008762e+00
1.819506497918099042e+00	3.124694164136709418e+00	6.711625061433036388e-01	3.367665199024320266e+00	2.434541606963290583e+00	1.037888894478001145e+00	1.303405362520266841e+00	nan	2.511933629663239298e+00	3.666402997444481393e+00	2.822008154743993025e+00	3.186423602407991940e+00	2.740320898446392484e+00	2.588387063790664300e+00	nan	nan	5.942877957539648426e-01	3.088909375359639053e+00	3.055005408915819398e+00	1.933545249591977377e+00	1.738862550816412611e+00	2.407730473410860661e+00	3.543342356437276131e+00	1.969653984338667341e+00	2.525213858281825985e+00	1.185744012135867997e+00	3.675440089233517060e+00	2.069628222012985574e+00	8.756145054860170474e-01	3.252473907147137133e+00	2.542855918372277646e+00	4.358559642130426237e-01	3.550390876108490801e+00	2.404901051565596415e+00	2.889744929250333882e+00	3.460458496495497194e+00	9.740600953225805325e-01	2.771294381561287601e+00	6.262699789208023837e-01	1.278481638481140381e+00	3.559851462177000325e+00	6.276424396944326745e-01	9.402078344713270530e-01	3.936312873903806242e+00	2.878134617857365907e+00	2.649707442350205167e+00	9.705581190309776618e-01	nan	2.564716943560596984e+00	8.554138153031777270e-01
2.976874085924901436e+00	3.738724236908671283e+00	2.605172904091499042e+00	2.857206646858684085e+00	3.477118978025128371e+00	2.245159013333737352e+00	2.518937006755420427e+00	nan	3.406307453249582728e+00	3.432212940327875383e+00	2.723531974261503397e+00	3.974418317266628531e+00	4.299013558073449204e+00	3.232384812998708057e+00	nan	nan	2.683395327907842631e+00	2.916657848622509430e+00	2.982144673717987526e+00	2.804515703762904710e+00	2.413102666232859406e+00	2.217171893639590330e+00	3.256332145371648501e+00	2.961723589963155767e+00	2.976684730571827586e+00	3.102820450750787717e+00	3.563984952435662379e+00	3.022130569674945200e+00	1.972961452501963198e+00	3.141879588421833347e+00	3.522339484055110326e+00	2.228761041797124864e+00	3.328313972578318403e+00	3.494533858788316127e+00	3.672426078214658940e+00	2.999195193883727129e+00	2.964393133062421803e+00	3.855985810096063116e+00	2.681864519823914161e+00	2.240612058899484893e+00	3.241783591916755469e+00	2.642878696540413852e+00	2.854171537581234652e+00	4.107123995232011104e+00	2.575523531539980926e+00	3.472912084378653397e+00	2.940569645865622750e+00	nan	3.335764644582800642e+00	2.374967972680529726e+00
nan	nan	nan	nan	nan	nan	nan	nan	nan	nan	nan	nan	nan	nan	nan	nan	nan	nan	nan	nan	nan	nan	nan	nan	nan	nan	nan	nan	nan	nan	nan	nan	nan	nan	nan	nan	nan	nan	nan	nan	nan	nan	nan	nan	nan	nan	nan	nan	nan	nan
1.713929802881914544e+00	3.111260331181936678e+00	1.507320910459650554e+00	3.170155075204661888e+00	2.715548302683336246e+00	6.327906913517397092e-01	1.049500461668219753e+00	nan	2.634195260635483482e+00	3.562751318994173744e+00	3.017585146035224763e+00	3.392774217584866747e+00	3.403378897074066600e+00	2.590365476722106042e+00	nan	nan	1.491567666802572578e+00	3.344706315186813939e+00	3.101462990471741676e+00	1.445909732593261277e+00	1.617721061109301361e+00	2.595169205758225406e+00	3.478018610181099923e+00	1.635529942223503230e+00	2.563371621140850820e+00	2.102930797963971976e+00	3.295231333330543855e+00	2.337097210745768816e+00	8.973199378845683194e-01	3.358145619846168550e+00	2.771448824398324629e+00	9.150737691517745187e-01	3.452879335197519328e+00	2.712249540073225607e+00	2.957258434554209892e+00	3.239379377996629561e+00	1.867270805072215767e+00	3.132417847396454125e+00	1.607025288533039609e+00	5.722652767261263707e-01	3.485624431508537402e+00	1.521228725065845833e+00	1.714124613396520225e+00	3.737180431066093433e+00	2.961810689623929793e+00	2.773701397821296322e+00	1.867246760641248615e+00	nan	2.657271298543184557e+00	6.310041670323800478e-01
3.463082578764576258e+00	4.626233102600749270e+00	2.978973362761230703e+00	3.009302589957280283e+00	2.244622892176248552e+00	2.916543966703032620e+00	3.121025352922779827e+00	nan	4.059340419318341553e+00	3.471377181954078850e+00	1.226235861992116316e+00	4.635274471858481071e+00	3.720895729211926461e+00	4.051691202174974471e+00	nan	nan	2.886386295512735511e+00	1.020782614797604460e+00	1.460882709311656313e+00	3.658936411442120118e+00	2.063788331034886792e+00	8.647685820515160771e-01	3.254976918131009977e+00	3.775637129771814759e+00	3.225087041066447391e+00	3.011258865648403393e+00	2.489360710086564676e+00	3.357349898739714344e+00	2.835710408951236161e+00	1.748891048206327348e+00	4.206162164926564806e+00	2.818147081974621937e+00	3.281091941200468654e+00	2.342186619605022280e+00	4.487388228054641104e+00	3.010460485936925501e+00	3.083985519262856467e+00	2.532496830403791588e+00	2.645138513223859622e+00	3.022272559191770291e+00	3.429011296575627199e+00	2.963491946271211930e+00	3.021115783875329530e+00	2.940520365944814696e+00	9.085056636101123129e-01	4.288668958124281616e+00	2.939112967488403783e+00	nan	4.180232391325152896e+00	3.012012177619759257e+00
3.887888892943532682e+00	5.461686724746041222e+00	3.923915500242209919e+00	2.995304829007969794e+00	2.833503540442002588e+00	3.659425021699647118e+00	3.815646812575171687e+00	nan	4.883101922111404924e+00	3.279454358221273846e+00	1.716622744151105051e+00	5.293711056142853977e+00	4.712082718569169160e+00	4.898926089801517669e+00	nan	nan	3.869376820364436753e+00	2.012744711712585843e+00	1.355874087137132422e+00	4.115420644828670760e+00	2.885234223523773789e+00	2.238222062520564215e+00	3.191330450159670207e+00	4.255687222348674581e+00	4.089780749965579609e+00	3.981743994293430955e+00	8.493061782550018757e-01	4.169010973632746087e+00	3.796589374575201070e+00	1.973059287297714848e+00	5.086573918708275244e+00	3.739357410340795163e+00	3.087286866588403900e+00	2.883465718642310716e+00	5.190534655896382965e+00	2.859686288373356255e+00	4.039304734054956825e+00	3.199083301296033799e+00	3.658651247202862500e+00	3.779776439365676310e+00	3.367306166273150936e+00	3.922042844333109901e+00	3.879797794136730982e+00	1.309909510903327634e+00	2.007599824169574720e+00	5.193739162302561496e+00	3.877323346797951764e+00	nan	5.104691885788945171e+00	3.819273267937920657e+00
3.297423326303052793e+00	4.493392499518987115e+00	2.832071402287850592e+00	2.960655452786604691e+00	2.306384230306587568e+00	2.680688697008846155e+00	2.872944085851255380e+00	nan	3.951394807058771441e+00	3.510120170715328669e+00	1.484480098819588090e+00	4.564379626563919601e+00	3.650156906340614960e+00	3.922762729499800205e+00	nan	nan	2.744304419439235421e+00	1.326542850269527341e+00	1.605226908523708085e+00	3.427128719046612648e+00	1.853512792635420681e+00	7.511714560718358857e-01	3.318608992372432898e+00	3.566115415429015112e+00	3.152574423545034588e+00	2.917128776234925613e+00	2.351946760279303383e+00	3.325767177047720402e+00	2.663106835052211796e+00	1.929351670058832013e+00	4.098328185462493778e+00	2.627024752615227055e+00	3.323806485328431481e+00	2.413856336390893365e+00	4.368154706593611714e+00	2.976073086679983604e+00	2.964724391619673938e+00	2.673257575246223983e+00	2.535851121422246557e+00	2.761377447023556808e+00	3.462151739827621810e+00	2.818676902981069876e+00	2.877004629535271363e+00	2.935285097242390506e+00	1.114224920720423784e+00	4.168080947979013295e+00	2.834874241058105149e+00	nan	4.061087436896550606e+00	2.765589532780231785e+00
1.756948218433757480e+00	3.659114803619993861e+00	1.859333888605684493e+00	2.685571686318172890e+00	1.095669605898545784e+00	1.931101646816675510e+00	2.152167385201272154e+00	nan	2.941662908407105981e+00	2.803753256869832455e+00	2.037600672763621112e+00	3.193059318492868393e+00	2.872111952596304807e+00	3.082918124081714950e+00	nan	nan	1.773504765226757485e+00	2.332979589647884655e+00	2.148386667653616300e+00	2.296737892143056126e+00	1.743198306619804017e+00	2.296968836373692646e+00	2.677987229181629569e+00	2.300361227645967510e+00	2.405681625963148385e+00	1.708672406034386970e+00	2.835000212519399820e+00	2.147009823106051929e+00	2.270577691685041977e+00	1.998387409955753480e+00	3.067726886166987743e+00	1.875869550104318328e+00	2.655005332237506011e+00	1.015081335573528420e+00	3.223308074462024386e+00	2.669325661267401451e+00	1.813769607448265209e+00	1.463773572068166162e+00	1.558715178280679403e+00	2.415722001848888301e+00	2.734051629589682175e+00	1.833825727602008904e+00	1.760154550992141687e+00	2.737673364645678120e+00	2.312601133555029165e+00	3.289554190652768995e+00	1.647894182957277298e+00	nan	3.238087923130096524e+00	2.147033926945444371e+00
2.807812941452278110e+00	4.146647217147871878e+00	3.600850833673034934e+00	1.281585449613073413e+00	3.074349241092893870e+00	3.479261073043059760e+00	3.342288043672418052e+00	nan	3.488773987167756108e+00	6.907726701642681322e-01	3.005613214452194981e+00	3.557291113501309887e+00	3.831932500706628275e+00	3.514458945043551719e+00	nan	nan	3.621297396859604945e+00	3.181281762985417760e+00	2.902394650702150081e+00	3.200898887322998654e+00	3.236224704878206904e+00	3.392135588577098293e+00	6.467918773553061884e-01	3.236321997773891734e+00	3.261788935012272184e+00	3.601289973275459744e+00	3.450649277514060032e+00	3.136743741283869902e+00	3.876249322704217182e+00	2.561024019655726569e+00	3.660303609772679767e+00	3.673222478697824922e+00	8.710378425837319583e-01	3.030668899046474074e+00	3.757610154138304015e+00	9.660921756337885746e-01	3.616733485905718748e+00	3.181023247299240353e+00	3.613130160002013369e+00	3.775686524352846796e+00	6.843107145289605286e-01	3.644197372948003721e+00	3.590971639368015556e+00	3.478320774034413976e+00	3.070059789406598849e+00	3.998764340391803174e+00	3.564960798671623188e+00	nan	3.925593777738063839e+00	3.789090611201169079e+00
3.445666652007453923e+00	4.536235960521120880e+00	2.935590252360246843e+00	3.064666993435800624e+00	2.316889420824983947e+00	2.815507744141826585e+00	3.092903755546373201e+00	nan	4.064792052491530860e+00	3.614656087296468367e+00	1.290453174909473422e+00	4.637892755141454160e+00	3.766530288577450314e+00	4.055104895515770025e+00	nan	nan	2.808853345716244121e+00	1.285531815599704419e+00	1.567076358927304458e+00	3.593982663768800379e+00	1.960576130921567906e+00	7.545614906086399731e-01	3.402124164199371581e+00	3.719987422886833706e+00	3.233050163530650334e+00	3.001902797123862321e+00	2.409769727690601826e+00	3.345834122950792189e+00	2.699556614948172228e+00	1.973014542839753416e+00	4.178570008137511671e+00	2.692818926915015343e+00	3.397717499499639526e+00	2.418704827644633237e+00	4.437955929700075686e+00	3.131376164768124859e+00	3.034435051410040440e+00	2.656366001217264738e+00	2.580442860969856422e+00	2.922648460111715529e+00	3.551544828918871133e+00	2.899901520372115904e+00	2.971119555507185872e+00	2.875977312185599377e+00	1.265549885624048132e+00	4.206901966532086590e+00	2.909722999969325929e+00	nan	4.110167655447739321e+00	2.869576262162036429e+00
nan	nan	nan	nan	nan	nan	nan	nan	nan	nan	nan	nan	nan	nan	nan	nan	nan	nan	nan	nan	nan	nan	nan	nan	nan	nan	nan	nan	nan	nan	nan	nan	nan	nan	nan	nan	nan	nan	nan	nan	nan	nan	nan	nan	nan	nan	nan	nan	nan	nan
3.622455091982869302e+00	4.729346095330691391e+00	3.122779895870426259e+00	2.985742055716445353e+00	2.461752863826017990e+00	3.094107713823424977e+00	3.334063061641286296e+00	nan	4.204839757445725468e+00	3.515190111695861486e+00	1.184139660126718008e+00	4.727836328220195838e+00	3.884224837272184150e+00	4.214018954880426548e+00	nan	nan	3.021781228544837994e+00	8.533466899868745736e-01	1.454343453301390587e+00	3.819324043548925740e+00	2.338358033328932439e+00	9.555760717887249456e-01	3.319579149372556159e+00	3.940779754494839526e+00	3.331245544584942486e+00	3.118513440735537934e+00	2.497440095812293759e+00	3.490389620855761876e+00	2.998597484034734251e+00	1.689666420976281724e+00	4.342165620419656591e+00	2.968001055513421971e+00	3.316104657088322583e+00	2.536863053822349112e+00	4.570852449157202457e+00	3.041838548039364376e+00	3.191479007350263686e+00	2.745260544196260089e+00	2.775412092111866791e+00	3.214618809000110655e+00	3.467063340048716746e+00	3.060209014349155154e+00	3.118258971139284075e+00	2.889008813368911355e+00	1.180782980770898272e+00	4.396087060369329613e+00	3.056438685739017114e+00	nan	4.304915910305686211e+00	3.139932455733541072e+00
1.910886832773302402e+00	1.845732071629951454e+00	2.373257361508455343e+00	3.035637662609242060e+00	2.671150319949200824e+00	2.270802361794855173e+00	2.424066927339722621e+00	nan	9.227589174692338858e-01	3.168477990355584861e+00	3.533513658632394527e+00	1.285419797670236619e+00	3.383601935510674785e+00	1.115304889248684095e+00	nan	nan	2.308077436597232523e+00	3.882472000113966981e+00	3.714550917689939613e+00	2.068481104793338687e+00	2.547048270359851152e+00	3.546437039390936352e+00	3.116918384298720035e+00	1.971084261888459421e+00	1.265609900445543445e+00	2.447528407691476726e+00	4.335543886551564086e+00	4.294154288568532984e-01	2.546262771783756929e+00	3.584941012446853925e+00	1.215375048914879352e+00	2.330726246096354259e+00	3.132803715488877927e+00	2.726768574292291358e+00	1.126101485123730095e+00	3.185292998410288678e+00	2.318233202444030638e+00	2.761728668258985664e+00	2.416903129144619022e+00	2.613014585892044828e+00	3.034266805348420526e+00	2.360060457741588458e+00	2.382149749015442186e+00	4.365426536486717524e+00	3.698391570933933004e+00	1.408090326511277857e+00	2.412918823433939597e+00	nan	1.370611078955103812e+00	2.410919740234604092e+00
3.297498245706307340e+00	4.623556597035194393e+00	2.805305623492257094e+00	2.913424038044607922e+00	2.303163937794858729e+00	2.773641517448773630e+00	2.947895617139162372e+00	nan	3.991622630040008612e+00	3.370103298504463663e+00	1.248740505691459557e+00	4.559807515144048473e+00	3.636814424081178387e+00	3.984482426948625200e+00	nan	nan	2.757050275142144180e+00	1.010557669445595330e+00	1.381080873633370842e+00	3.494522128418151574e+00	1.926128508373844195e+00	5.846948959027691295e-01	3.200305627521393692e+00	3.611463781944018958e+00	3.220818303708413932e+00	2.841481741193359944e+00	2.300242249788177595e+00	3.342524833159969511e+00	2.748230316529031381e+00	1.695804409796546564e+00	4.165280456880224413e+00	2.677006967859168363e+00	3.214564370882105226e+00	2.363665289132984348e+00	4.407507299874535711e+00	2.878448465244094923e+00	2.940764076798828341e+00	2.688866920170765784e+00	2.512874375043529618e+00	2.896005418954759936e+00	3.344850696551574742e+00	2.790749374741838817e+00	2.827519104735030542e+00	2.828013149665582038e+00	8.986631331371627285e-01	4.267217131448541423e+00	2.776665522167784506e+00	nan	4.164010297307289221e+00	2.867306057972332400e+00
1.636801082954780773e+00	3.308116724826296817e+00	6.451004966296487453e-01	3.353785450786001210e+00	2.215414309494769807e+00	1.407352314207144461e+00	1.422626737884285619e+00	nan	2.536423621114945792e+00	3.465199270306900114e+00	2.804189460212103580e+00	2.964809147861364735e+00	2.304554884228401157e+00	2.645177726543515018e+00	nan	nan	7.992332628438360009e-01	3.007803328348957361e+00	2.985738908336292408e+00	2.003903296082482743e+00	2.084759782537919826e+00	2.614134447555910956e+00	3.366362099082667036e+00	1.945788041404422630e+00	2.545397373843081290e+00	7.317570679803725442e-01	3.713356198559143895e+00	2.057005523761766597e+00	1.515359974075572325e+00	3.041068842538427131e+00	2.577498433508506270e+00	1.087033039020254943e+00	3.394146837668583050e+00	2.160385624675710936e+00	2.894226530138619857e+00	3.339563121420879632e+00	8.296892788623126958e-01	2.527323484086573480e+00	7.708307241454899206e-01	1.789919852242869647e+00	3.341825868144888911e+00	7.214546866431481575e-01	7.704962896170898246e-01	3.822358403779236635e+00	2.850673418104508805e+00	2.850301058496312656e+00	7.373412314537788337e-01	nan	2.787837091475333651e+00	1.515288098102518966e+00
2.311021926275913074e+00	1.233353514068181278e+00	2.733133564142322225e+00	3.457276164557447906e+00	3.520385313470126842e+00	2.605262586241133160e+00	2.626347727493630657e+00	nan	4.792415001697099552e-01	3.657730414914264649e+00	4.336826114254175302e+00	1.164591039299666342e+00	3.338456512324991188e+00	5.931699280460398516e-01	nan	nan	2.715144684597218916e+00	4.600584649516339830e+00	4.491887945517034630e+00	2.244446822025760735e+00	3.147762830533982203e+00	4.153146539816568783e+00	3.625689452218967102e+00	2.157466911605645077e+00	1.822531139208029227e+00	2.906043289464094403e+00	5.038972262510243993e+00	1.319641501118778981e+00	2.883526760325390459e+00	4.380910406208195162e+00	5.935824385329664388e-01	2.716655602651525392e+00	3.654627699284126230e+00	3.581329779631370780e+00	7.161278752315327623e-01	3.647127465242840039e+00	2.720166766508882450e+00	3.602154792850797538e+00	2.927154394164390716e+00	2.828398701909148105e+00	3.489647529639815726e+00	2.751932783552145434e+00	2.814902974839031735e+00	5.185154855807606822e+00	4.382695845432893478e+00	8.698960822904265866e-01	2.888448855434138096e+00	nan	8.376293192346720984e-01	2.698589854680801370e+00
1.535414678854367443e+00	3.123658363989662234e+00	7.070483593823522206e-01	3.193236535182271574e+00	2.346827955482696293e+00	8.033413624634051509e-01	9.652431337583842197e-01	nan	2.475654750514697966e+00	3.459774156788983923e+00	2.751191059589422228e+00	3.172445963865580421e+00	2.671694922050549703e+00	2.568975912686769281e+00	nan	nan	5.647179915450027954e-01	3.050810770965317165e+00	2.887759074069401688e+00	1.680447407568716134e+00	1.690208399279819362e+00	2.421781826723574227e+00	3.365307803099971906e+00	1.741872586970322212e+00	2.531037335245477138e+00	1.194110287913880741e+00	3.386277081235535835e+00	2.072278184925834932e+00	9.634860617052924958e-01	3.137932961756597194e+00	2.525480195621057078e+00	5.306164247545465118e-01	3.340426011678949703e+00	2.318212237514903684e+00	2.850319878565962473e+00	3.240205790896442117e+00	9.251259546904757602e-01	2.714076809188026740e+00	7.283290715428811790e-01	1.031295424689272933e+00	3.382118422679201153e+00	6.283489337778588313e-01	8.096926997348334876e-01	3.665510911529350047e+00	2.821444258860069887e+00	2.681761518370140429e+00	9.594530884813876614e-01	nan	2.601238420113554550e+00	6.252335608805978939e-01
1.550965454718947312e+00	2.750201284495563225e+00	1.092645609994638001e+00	3.140746258378486200e+00	2.714214552368691358e+00	7.001905335204089420e-01	9.617321003223094911e-01	nan	2.303310669338766381e+00	3.483817055608257718e+00	3.095826677053326481e+00	3.034694474475950976e+00	2.977352453560906387e+00	2.326338478081123373e+00	nan	nan	1.005201796750271104e+00	3.441885093497865533e+00	3.274576211694200545e+00	1.456426649813994834e+00	1.847473282118416993e+00	2.725849695411618701e+00	3.355964200612452153e+00	1.567790882632777549e+00	2.492715301715011211e+00	1.733340234951081138e+00	3.700798867325761687e+00	2.017919271702675044e+00	7.414967676337566038e-01	3.497261900444711635e+00	2.302078016992203491e+00	6.286424370424534835e-01	3.350911458697328538e+00	2.701197794628688253e+00	2.653566222769769389e+00	3.267998857462380613e+00	1.366397294896340320e+00	3.036596340501052538e+00	1.258334945328635657e+00	8.149812136515212080e-01	3.356931963507503447e+00	1.117716536833771368e+00	1.368218037386748742e+00	4.022010556131981218e+00	3.139417536404306652e+00	2.363022848840658163e+00	1.491464440749689313e+00	nan	2.258039449849572833e+00	5.604372259665184597e-01
1.739404368283289370e+00	2.794030787287589135e+00	1.177372685633437221e+00	3.297258850474253045e+00	2.625720475911828888e+00	6.767650807466658591e-01	1.263286798398672861e+00	nan	2.393440115958382020e+00	3.697956800130755006e+00	3.015506503857782850e+00	3.057271007476209501e+00	3.146870646238768998e+00	2.379185893414894171e+00	nan	nan	1.117918544614439735e+00	3.355184797554944698e+00	3.228273392320261337e+00	1.571898155050536205e+00	1.730184999211775931e+00	2.635176861505609036e+00	3.579302675709964632e+00	1.666173023914881757e+00	2.349835357093393196e+00	1.769964772537248043e+00	3.691775308803209921e+00	1.980214986660942200e+00	5.240385990177440778e-01	3.431144715347453911e+00	2.437275120759860414e+00	4.629982401844611184e-01	3.572154704583297313e+00	2.625466869072384579e+00	2.659649827077689377e+00	3.444005412578235337e+00	1.506579648441766839e+00	2.995850367606306186e+00	1.239409808720911998e+00	9.308844156910456302e-01	3.556798093790216608e+00	1.156112135216569081e+00	1.450683229288015630e+00	3.979500339001766918e+00	3.089346440939109151e+00	2.401394449897393368e+00	1.558343374736109510e+00	nan	2.304705235113930328e+00	5.729296986668419578e-01
2.643233841998755107e+00	4.130651339906379782e+00	2.506494810657317274e+00	2.555399477717580581e+00	2.156146214384298432e+00	2.248189415740907915e+00	2.433986335209386453e+00	nan	3.536759516247617086e+00	2.810805662131376170e+00	1.307201238316496816e+00	4.024944697160660390e+00	3.611718047365309214e+00	3.518510394044625844e+00	nan	nan	2.443619160269220103e+00	1.697123777347251394e+00	1.380936613271890767e+00	2.804417733702613269e+00	1.710247794905239704e+00	1.276923715081037081e+00	2.652692711599128117e+00	2.900472243196902777e+00	2.949531904195542342e+00	2.677950163871663847e+00	2.140607389571719477e+00	2.867747900704779696e+00	2.281417677038071634e+00	1.831096265372706089e+00	3.703810552085824881e+00	2.297994210798673720e+00	2.679882608865562954e+00	2.177167782982128763e+00	3.883111651319178126e+00	2.432477134638602934e+00	2.685350300602874718e+00	2.596368568293986545e+00	2.313220084113500885e+00	2.371729705288236456e+00	2.799357874396156021e+00	2.524827667236271722e+00	2.569502929031069360e+00	2.582631850726694989e+00	1.220947949937057908e+00	3.825410127440103114e+00	2.557255650463375218e+00	nan	3.723381519981830756e+00	2.474590639573726492e+00
2.008572848706545511e+00	2.451733890869643773e+00	2.224738015582744310e+00	2.813897304137358280e+00	2.210427299397111689e+00	2.366162069126676926e+00	2.332407507700666294e+00	nan	1.384802170252348530e+00	2.877571967230490912e+00	3.113330602205074626e+00	1.952664664212422574e+00	2.742052645895665997e+00	1.595161907208727525e+00	nan	nan	2.160052226360472005e+00	3.355085752306210090e+00	3.214632002680911871e+00	2.399418479567877682e+00	2.402473283460345055e+00	3.160190805954926407e+00	2.822086097490482448e+00	2.344781204130600649e+00	1.567270214692320751e+00	2.102866062107061840e+00	3.951507844708822770e+00	9.196919013306366075e-01	2.670326675742642486e+00	3.160126706328084012e+00	1.625925231227050016e+00	2.385270306756832159e+00	2.823688811565435053e+00	2.271180087968730277e+00	1.955858081643679025e+00	2.893648940679368398e+00	2.079287745636395623e+00	2.274136093605892306e+00	2.177553350359989093e+00	2.678684211454659625e+00	2.821783178435787853e+00	2.208176715643710430e+00	2.155915350486076854e+00	3.987453414651219052e+00	3.247970460911977941e+00	2.042507126458223965e+00	2.135067482925802285e+00	nan	1.969019290070491701e+00	2.464439823555883535e+00
3.357710464276399964e+00	4.433138640530754238e+00	3.074608197494124173e+00	2.936491225858401055e+00	2.805383537448482123e+00	2.660504781058254498e+00	2.982311534802606801e+00	nan	3.999905263040508085e+00	3.494557971001892582e+00	1.785630979526682927e+00	4.486593472999998333e+00	4.286217182138654103e+00	3.876745457698438813e+00	nan	nan	3.062997855911501865e+00	1.789251236646859811e+00	1.941027954657982724e+00	3.309041902606039809e+00	2.225243755554797254e+00	1.466001724104779802e+00	3.329327771285892634e+00	3.453304255669196632e+00	3.084612459345286162e+00	3.323689865005019062e+00	2.563181327566015355e+00	3.382825951304246903e+00	2.582818491007341510e+00	2.102666028349120975e+00	4.193996263431114535e+00	2.733654141160152040e+00	3.362399740214838673e+00	2.890748057735514909e+00	4.287465151733166557e+00	2.939913515633237662e+00	3.338986663970100910e+00	3.206671067162432109e+00	2.917173791377213110e+00	2.723448902574249875e+00	3.388533652161688003e+00	3.078408992480876627e+00	3.201866352369068469e+00	3.123936889982710685e+00	1.424173155553628778e+00	4.178484978288310003e+00	3.228100642257980990e+00	nan	4.071038317877631485e+00	2.877188118560871199e+00
1.691063342964004068e+00	3.212306788178006300e+00	1.270805076937026490e+00	3.157880610586910386e+00	2.634219725696352654e+00	7.485782009637366174e-01	6.579909798770732232e-01	nan	2.571435091610565493e+00	3.473247307092770075e+00	3.002591969300846486e+00	3.423168875117569954e+00	3.062647808294501672e+00	2.568114414677374224e+00	nan	nan	1.287131442192191333e+00	3.250241385083584955e+00	3.038334586090285949e+00	1.610426015590734394e+00	1.681054372994394308e+00	2.548468177327019024e+00	3.388611180709451887e+00	1.778666900668562256e+00	2.628592202289889546e+00	1.834565494090710347e+00	3.327299831687478893e+00	2.364202217013392726e+00	1.114326512703785133e+00	3.320420986184406509e+00	2.688734219817034532e+00	9.843253475306448230e-01	3.372333336972856532e+00	2.634336018434995541e+00	3.035925644562551540e+00	3.168530661376289803e+00	1.603732665112358013e+00	3.016803276457888927e+00	1.415424657357529981e+00	5.426735738280987764e-01	3.431256345043707245e+00	1.314938056747991357e+00	1.468324494609048125e+00	3.793938060979182403e+00	2.855608172725326188e+00	2.846367207941275623e+00	1.617135504864837481e+00	nan	2.718767426928978992e+00	7.080957096590494437e-01
3.907015484660852689e+00	5.285394545708805403e+00	3.399233735633334419e+00	3.224339768921166360e+00	2.511828745837833665e+00	3.563759296620967465e+00	3.666839757297883473e+00	nan	4.574846822021884307e+00	3.515712547957931200e+00	1.230342009897216204e+00	5.096396786802853462e+00	3.953832334533928794e+00	4.647707599447713278e+00	nan	nan	3.324306974072693599e+00	5.703119565042250594e-01	1.277252060613672136e+00	4.246008421083729445e+00	2.782725992792280501e+00	1.406826476482512689e+00	3.351817169867027602e+00	4.346793620861945762e+00	3.811595723637729360e+00	3.262057107082721341e+00	2.455786791984813089e+00	3.873961386640832671e+00	3.521978790805669668e+00	1.540608611860243782e+00	4.751407705050503694e+00	3.421009085539833183e+00	3.349119159469147622e+00	2.535755034151357723e+00	5.022726424719924587e+00	3.139443669988131180e+00	3.413921376683664022e+00	2.734166076628404607e+00	3.032186342366994136e+00	3.678825716856924721e+00	3.574562320424766515e+00	3.341974164905129108e+00	3.327850086229438897e+00	2.755688628100410043e+00	1.175357444332153944e+00	4.912781437365708825e+00	3.232447939612429266e+00	nan	4.817811019420730645e+00	3.595529258198910227e+00
nan	nan	nan	nan	nan	nan	nan	nan	nan	nan	nan	nan	nan	nan	nan	nan	nan	nan	nan	nan	nan	nan	nan	nan	nan	nan	nan	nan	nan	nan	nan	nan	nan	nan	nan	nan	nan	nan	nan	nan	nan	nan	nan	nan	nan	nan	nan	nan	nan	nan
1.090526523804491221e+00	3.140647980136826334e+00	7.299579071300756894e-01	3.074327784459711665e+00	2.314219251919495068e+00	8.510935869311111457e-01	6.818247537466712860e-01	nan	2.336548283108256907e+00	3.196232618001332515e+00	2.958192527457084164e+00	2.913722873720468787e+00	2.611257302866787811e+00	2.410437445578101467e+00	nan	nan	8.783167061070146220e-01	3.198210972253063389e+00	3.034369995670016529e+00	1.377013226672731072e+00	1.854890524141828756e+00	2.711186791264939444e+00	3.124267909536424082e+00	1.381174571858977629e+00	2.451952060500738995e+00	1.163874205669435336e+00	3.531143209737741984e+00	2.035316544972067820e+00	1.358251763443962368e+00	3.100964629755110558e+00	2.433787410943233809e+00	9.030580573210756912e-01	3.141514576527303593e+00	2.259429547816488970e+00	2.731588551304511725e+00	3.033329867574833916e+00	1.046356789465944903e+00	2.658668074592136499e+00	1.019228707842519954e+00	1.221554805311484859e+00	3.115280474688440382e+00	8.429399346050250319e-01	9.145571893837196598e-01	3.768883870363671562e+00	2.890724724296697801e+00	2.730881129137862739e+00	1.002965919288215879e+00	nan	2.641532170743406738e+00	1.082876782347210076e+00
2.713234777693661837e+00	3.971132088503102953e+00	3.641144671717395642e+00	1.163942963018482102e+00	3.099129702466048908e+00	3.405445420816150204e+00	3.319772209220758441e+00	nan	3.410939540224526390e+00	3.217884993239889524e-01	3.071254155191307511e+00	3.480822055757656575e+00	4.036788003221452037e+00	3.455204213371580124e+00	nan	nan	3.631230231622975868e+00	3.374125389114766005e+00	2.946212219542990063e+00	3.066514192318175347e+00	3.234744792018466431e+00	3.549597533803194427e+00	5.139093501615434878e-01	3.118726669668527407e+00	3.200437369092699491e+00	3.679190167166118908e+00	3.314132122499783950e+00	3.033267643900859234e+00	3.818490218197375885e+00	2.704502003525568021e+00	3.573993382478328762e+00	3.639886806134712938e+00	5.584064135235314863e-01	3.056892351012836961e+00	3.602753376417948683e+00	8.679476122972492602e-01	3.646046541338630043e+00	3.206795050502499134e+00	3.641632146289712324e+00	3.677259081348770664e+00	5.591665307810257390e-01	3.662629513337855247e+00	3.611132915887234507e+00	3.299864769718757973e+00	3.256804512156706188e+00	3.870006722503763541e+00	3.610487127867203938e+00	nan	3.803436684208258090e+00	3.688371443167018704e+00
2.409834846391478269e+00	1.097836021487186509e+00	3.082506714057045905e+00	3.409221049319322017e+00	3.576595012574140142e+00	2.860542440113674090e+00	2.985431480767458456e+00	nan	1.008930462715191156e+00	3.571735720011040449e+00	4.417240680437905631e+00	5.988850242370170607e-01	3.585650686926178832e+00	1.100306509225089657e+00	nan	nan	3.023178351052306922e+00	4.746049811787975692e+00	4.581139160985763681e+00	2.365392184547720156e+00	3.444459013625380983e+00	4.409901450553880942e+00	3.543668544828849409e+00	2.238884590587115753e+00	1.887981700420130249e+00	3.199297873261271352e+00	5.140532657203944034e+00	1.408103749656650416e+00	3.163786138070657561e+00	4.420937441603206786e+00	9.447144285799520258e-01	3.016120541289776025e+00	3.563444361169468610e+00	3.629581219411349924e+00	5.325226867229999606e-01	3.637328253475652584e+00	3.020352206769052472e+00	3.637999111569718558e+00	3.231408112470836258e+00	3.172247048344761122e+00	3.360946480694970706e+00	3.078126445687026980e+00	3.130576997605256206e+00	5.147681803569455816e+00	4.601749767964382620e+00	1.075352953991969063e+00	3.197046569025784990e+00	nan	1.151718497810817921e+00	3.032322709540220540e+00
1.974184157101164017e+00	3.824000617416656311e+00	1.978643523084759881e+00	2.691061111458713739e+00	8.436160763791229478e-01	1.995152774601776979e+00	2.113406609060363373e+00	nan	3.065732139745076967e+00	2.838613494919368652e+00	1.934692617095310929e+00	3.479778354577236943e+00	2.808289904195963693e+00	3.184910926244993057e+00	nan	nan	1.888989811373390282e+00	2.096939940360902810e+00	1.969584256547537882e+00	2.466262099822298826e+00	1.609868453880083816e+00	2.121851295389164616e+00	2.690158496431935831e+00	2.516423455611393134e+00	2.458171620797389156e+00	1.845147411959667805e+00	2.669767825067169476e+00	2.334176310002446630e+00	2.349139830383756067e+00	1.835670533804571125e+00	3.216726231167885697e+00	2.002276382233151519e+00	2.677764156846892618e+00	8.506374828790412845e-01	3.466626946763959882e+00	2.627749437086939199e+00	1.957818826903581222e+00	1.186636387627558298e+00	1.656282599423074542e+00	2.375260227875251040e+00	2.814787491201967473e+00	1.975650183436061136e+00	1.907017890746049771e+00	2.703742284403979124e+00	1.993970609493667334e+00	3.465085660741378693e+00	1.785324697064955890e+00	nan	3.385716828641293752e+00	2.199014277994437716e+00
2.728349563146174273e+00	4.050308239852897785e+00	3.494001253250054173e+00	1.059695218143691164e+00	2.895393187016646941e+00	3.140155774139183009e+00	3.078483530689578362e+00	nan	3.504327540629593063e+00	8.140665237238836616e-01	2.673760692022477681e+00	3.730733234793342401e+00	4.066345990642133756e+00	3.490818698797259145e+00	nan	nan	3.497708294259509021e+00	2.902513828318328049e+00	2.495179641540014703e+00	2.970495804001463291e+00	2.906383309834779549e+00	3.080093271942285327e+00	8.481732088700901784e-01	3.079201043743732935e+00	3.056717280530805159e+00	3.599559982794648061e+00	2.788119679788334082e+00	3.094436900873162699e+00	3.549360591091381689e+00	2.275931650276308726e+00	3.695077099117849428e+00	3.430330282163711164e+00	8.994699995158181860e-01	2.900935225208407076e+00	3.751854812950769169e+00	4.525244138416060768e-01	3.578494236981769383e+00	3.073448162140647533e+00	3.477244753749080708e+00	3.333576681220871585e+00	9.407042456508831751e-01	3.528188291307522206e+00	3.505989250979980820e+00	2.936990703635384392e+00	2.695619505461654075e+00	3.952694350027293080e+00	3.516807662756098907e+00	nan	3.867345982709943009e+00	3.448810886189272562e+00
1.321319286412869998e+00	2.995825343542375396e+00	7.420809859569390543e-01	3.175929643586015150e+00	2.366793656978932958e+00	9.069805992248856086e-01	1.037247632763409255e+00	nan	2.356460899023208988e+00	3.410973215067408582e+00	2.929859257652766225e+00	2.836964253914298961e+00	2.577161456186919164e+00	2.392825965745409178e+00	nan	nan	8.300401550995949451e-01	3.214961889171093379e+00	3.108601341967326182e+00	1.490363618832522885e+00	1.908778883288758221e+00	2.651918038499580188e+00	3.291538392404499191e+00	1.476392628571939980e+00	2.427489100334823124e+00	1.246149193240410735e+00	3.620866646277571377e+00	1.951892361703661205e+00	1.116011997900510755e+00	3.197752592787456383e+00	2.384531992042686177e+00	7.217081410089680737e-01	3.310443509028340170e+00	2.343324444907662674e+00	2.677001923635416780e+00	3.227418763021693948e+00	1.089678197539954096e+00	2.719012162516469377e+00	9.993870446143515718e-01	1.341815387697831374e+00	3.238055246105642659e+00	9.011724434202986744e-01	1.042690139576488262e+00	3.826805606888278088e+00	2.947586662185243345e+00	2.563370973443040324e+00	1.110361295273585069e+00	nan	2.489959512424595012e+00	1.130637758731059650e+00
1.829576853826316629e+00	1.864741874964857660e+00	2.352812868651868339e+00	2.935043875154783155e+00	2.643088055573295847e+00	2.231790946708577472e+00	2.279743589138608417e+00	nan	9.436525134151854122e-01	3.060837808016359407e+00	3.580895669165059303e+00	1.200825924337670436e+00	2.943288268972776844e+00	1.010566339350725151e+00	nan	nan	2.347859130557619967e+00	3.824506660876017872e+00	3.718255624798804337e+00	1.977386260468091628e+00	2.597289119233312960e+00	3.538014485186274261e+00	2.993086638579471437e+00	1.873001299060520264e+00	1.269913603935971969e+00	2.426712907923020079e+00	4.383431056233114020e+00	8.067808533306302099e-01	2.594104438519428957e+00	3.524703614092454806e+00	1.160073137828763423e+00	2.373467654441740571e+00	3.052438776573569879e+00	2.714860243560666575e+00	1.306292841916748326e+00	3.043771856571055423e+00	2.351099440868845480e+00	2.728902925189031325e+00	2.473181312941142185e+00	2.590795009164387430e+00	2.883220028739509111e+00	2.402106890780527859e+00	2.427037047888675136e+00	4.455934394316531488e+00	3.609238858611160339e+00	1.522961840318028726e+00	2.443103700392276867e+00	nan	1.479391145741253411e+00	2.497436648386968105e+00
1.845472994540372946e+00	2.171181419415039837e+00	2.201523929395973411e+00	2.912672793696267082e+00	2.584560828317887360e+00	2.285719165960713450e+00	2.145031088045060486e+00	nan	9.570549907334698903e-01	2.936605590753424089e+00	3.472223702776088938e+00	1.693582038427227543e+00	2.681758770792893376e+00	1.194223913237421053e+00	nan	nan	2.189667460219990591e+00	3.701159603304116530e+00	3.543163334908916440e+00	2.160322637315238214e+00	2.516906250452664473e+00	3.408278647189533217e+00	2.906931601761052253e+00	2.093155701591797424e+00	1.664734096222395099e+00	2.191614837014468353e+00	4.203311706610978860e+00	1.008589687542479352e+00	2.655591007905492518e+00	3.484653930703557112e+00	1.238220920000292935e+00	2.378183095376536382e+00	2.932397340164351274e+00	2.631910948279017504e+00	1.652282730306225966e+00	2.954618328717391496e+00	2.120460199010124391e+00	2.676866429900561783e+00	2.293592760039945055e+00	2.551240768361911382e+00	2.874862706715603178e+00	2.227170090814932113e+00	2.190309920976673652e+00	4.318689650865093377e+00	3.499402186552994731e+00	1.777312645837407112e+00	2.208492112308447552e+00	nan	1.694090650918574026e+00	2.417869298214051721e+00
1.215955802822609622e+00	2.833935242908514063e+00	8.640447625114073826e-01	3.191676363371351854e+00	2.560984986871534197e+00	7.189269372963018601e-01	9.551754396726908070e-01	nan	2.137105725278359181e+00	3.381925873864693788e+00	3.126196931550597746e+00	2.721820292995768220e+00	2.981438026108833572e+00	2.192835086599926431e+00	nan	nan	9.766387221329606572e-01	3.437271691422180808e+00	3.267931987340206845e+00	1.267226997528541732e+00	1.949571933528653878e+00	2.887197626600077616e+00	3.320875462276125845e+00	1.271670615169870233e+00	2.298329959985521587e+00	1.411584460822449705e+00	3.737956920538443306e+00	1.826587252178353049e+00	1.061616036827220722e+00	3.354622482587431342e+00	2.251292494532336264e+00	7.009404030190016233e-01	3.325035625451414845e+00	2.513006430927432699e+00	2.434388061997139197e+00	3.231394444071894245e+00	1.203247736490171027e+00	2.908957340320928786e+00	1.150624849970209640e+00	1.116164505021355557e+00	3.279311427311024207e+00	8.883694497055157901e-01	1.076035672840192303e+00	3.952795104925855174e+00	3.165242248039876749e+00	2.422055782133847313e+00	1.233811483165241141e+00	nan	2.338856454293233078e+00	8.496444587108673563e-01
2.879988263616024557e+00	4.394212982956141822e+00	2.771354579654218941e+00	3.383950969673564124e+00	1.030289348039415076e+00	3.071611222256331430e+00	3.218352580323772916e+00	nan	3.667606886817454281e+00	3.363417845285373353e+00	2.257663644433232975e+00	3.872081683443649780e+00	2.970248073615169737e+00	3.884022279970682501e+00	nan	nan	2.605484748876432111e+00	2.404872578305184749e+00	2.369343619775918341e+00	3.479713414378904357e+00	2.509567618791104682e+00	2.717863962833792169e+00	3.217062032901023105e+00	3.447430455782646952e+00	3.127364796071895992e+00	2.316414798508778183e+00	3.276843235492808315e+00	2.845278715621301746e+00	3.300580982214533776e+00	2.226094613789864063e+00	3.754871415507170518e+00	2.924302758040356665e+00	3.206881187273315614e+00	9.716330718503811692e-01	4.009846137955361378e+00	3.340348298893948797e+00	2.545087180338632127e+00	1.001189547000347124e+00	2.315860884580244416e+00	3.480715460676824247e+00	3.369905438177520196e+00	2.714288958390643547e+00	2.593517773121079895e+00	2.951917256521339183e+00	2.619230294071904108e+00	4.024449025065847785e+00	2.370764046372571432e+00	nan	3.992294026049414413e+00	3.184890147448012243e+00
2.660306294028430774e+00	3.869281403306270573e+00	3.558977470059628168e+00	8.705369994106159082e-01	2.936419756592381081e+00	3.272212457296463484e+00	3.201734782730129236e+00	nan	3.352318036647897070e+00	6.113047647765319503e-01	2.920939367774824102e+00	3.438475899753628884e+00	3.903770182297073177e+00	3.349379500500112794e+00	nan	nan	3.556411523090138527e+00	3.142199989769257851e+00	2.801154226103793832e+00	2.967823017028954791e+00	3.024037692622313589e+00	3.307162728992746992e+00	5.537852939515656159e-01	3.043110721500200455e+00	2.997830348577793735e+00	3.618247926717083285e+00	3.187581546673535104e+00	2.966415088453193238e+00	3.706953249168203346e+00	2.484129638319016564e+00	3.513182855940865323e+00	3.536249500889503850e+00	6.366559987612707694e-01	2.937239208874516727e+00	3.561365117410146830e+00	5.697367812816265253e-01	3.590293982726810995e+00	3.072326560321114286e+00	3.559991784463307329e+00	3.551966986543648730e+00	4.852102001600825942e-01	3.598524645036451197e+00	3.556320339849574630e+00	3.254406261878245221e+00	3.012246819668189080e+00	3.788304196193884810e+00	3.559019728991808851e+00	nan	3.716357697867869625e+00	3.588973583345754559e+00
1.682091888154337189e+00	3.307014537043212687e+00	4.879744010039376856e-01	3.290458030558118363e+00	2.296316853504431599e+00	1.066999189966115980e+00	1.032478141594839416e+00	nan	2.557720329956618688e+00	3.521684868856379769e+00	2.738779163099709368e+00	3.278410414655505534e+00	2.408938422175069594e+00	2.664549025466070642e+00	nan	nan	4.057102152749500479e-01	2.963860709029028762e+00	2.879027047899693326e+00	1.919737132661098800e+00	1.724140037962492489e+00	2.341532421732431146e+00	3.416269061312911859e+00	1.963729848480186835e+00	2.641364660351833038e+00	9.366629814058577974e-01	3.455498134720790926e+00	2.176875648061970647e+00	1.162048851758867185e+00	3.117258864217339109e+00	2.607976774044728607e+00	6.971837312978567125e-01	3.409447094602247930e+00	2.265140514748671396e+00	3.019237206084106173e+00	3.311153736936007341e+00	7.440447595311545648e-01	2.642825957884588295e+00	4.649566408543314155e-01	1.254326395602441080e+00	3.454171028892565332e+00	4.744892591332663390e-01	6.445300232410358099e-01	3.748058163829553813e+00	2.730358295777661315e+00	2.824816554025591842e+00	7.041032514294339739e-01	nan	2.738962616403191497e+00	9.105645507435604635e-01
nan	nan	nan	nan	nan	nan	nan	nan	nan	nan	nan	nan	nan	nan	nan	nan	nan	nan	nan	nan	nan	nan	nan	nan	nan	nan	nan	nan	nan	nan	nan	nan	nan	nan	nan	nan	nan	nan	nan	nan	nan	nan	nan	nan	nan	nan	nan	nan	nan	nan
nan	nan	nan	nan	nan	nan	nan	nan	nan	nan	nan	nan	nan	nan	nan	nan	nan	nan	nan	nan	nan	nan	nan	nan	nan	nan	nan	nan	nan	nan	nan	nan	nan	nan	nan	nan	nan	nan	nan	nan	nan	nan	nan	nan	nan	nan	nan	nan	nan	nan
2.963890483958403710e+00	4.465054964641396396e+00	3.010837074144673053e+00	2.409343023269632678e+00	1.891797413984675824e+00	2.841492660704227013e+00	3.059749865460192453e+00	nan	3.800135973664064970e+00	2.618356912427126204e+00	1.288305536806812146e+00	4.022397365032113647e+00	3.893677844463041549e+00	3.778874507372719460e+00	nan	nan	3.001104444844596042e+00	1.245564768761780128e+00	1.374919486368753940e+00	3.237030871732379467e+00	2.291537755141405786e+00	1.776286832823298800e+00	2.445784353679373968e+00	3.293739017146421588e+00	2.825739727573401083e+00	2.992229297334740412e+00	2.430477166880876450e+00	3.047069917547872819e+00	3.016186485322168487e+00	7.446030090208449748e-01	4.015575995370321394e+00	2.920542432585318871e+00	2.525357725721887103e+00	1.942442789253515878e+00	4.089725447441401762e+00	2.242842712848149844e+00	3.135677407984043263e+00	2.202374071233303088e+00	2.791555611059908237e+00	3.140484024976939015e+00	2.549774797395894410e+00	3.024406782808748417e+00	3.036182237881946744e+00	2.560483499539054630e+00	1.059957599991254051e+00	4.185321342726738614e+00	2.962636895835625062e+00	nan	4.100244649486618265e+00	3.174332451844451342e+00
3.388514164476741364e+00	4.796553891236535527e+00	3.249608880938283040e+00	2.677521719730122651e+00	2.131917237207827664e+00	3.120588374440600887e+00	3.302540004262307871e+00	nan	4.150151821688364606e+00	2.969237106273773019e+00	9.403201482910845677e-01	4.616986941287470003e+00	4.003491773109109531e+00	4.188136748616509308e+00	nan	nan	3.173857570461357636e+00	1.062523257967950663e+00	7.318515314171071262e-01	3.672266976228252933e+00	2.199527281354394237e+00	1.354450704558769480e+00	2.843625737543250320e+00	3.782154295343804318e+00	3.336167256290815342e+00	3.212583820181954319e+00	1.627133281270141119e+00	3.420538660864500535e+00	3.228000666179370093e+00	1.265652361141654136e+00	4.361423634624173040e+00	3.129024085190156068e+00	2.805732956847416304e+00	2.182158980246194702e+00	4.517625114678902598e+00	2.549282335189493764e+00	3.318667085584505738e+00	2.515531232343482859e+00	2.919346480288444567e+00	3.284726168530256452e+00	3.047400662390304937e+00	3.216976193280688179e+00	3.191998738737796604e+00	2.012459435732472990e+00	1.097547136514595456e+00	4.496022800935745245e+00	3.142191276914710230e+00	nan	4.403432054149324593e+00	3.254241235802914467e+00
1.589722778243715773e+00	2.814487626970333167e+00	1.645113837265282264e+00	3.222937674253353535e+00	3.112530624212336949e+00	7.144719258010177043e-01	1.136667260315924910e+00	nan	2.433564246499843264e+00	3.589013686691418403e+00	3.449718777212831711e+00	3.040227628331289011e+00	3.648483491485416508e+00	2.342803465199787549e+00	nan	nan	1.713546494036761736e+00	3.780199915693409629e+00	3.564278403604371537e+00	1.089451044659817125e+00	2.169785113533618137e+00	3.114615215062710885e+00	3.524464283963085531e+00	1.268151075539209582e+00	2.485778142238935118e+00	2.301394617243187390e+00	3.751910656019006751e+00	2.281482231391300797e+00	1.021851378542238287e+00	3.680611147025972585e+00	2.554346652184719346e+00	1.115256443352822924e+00	3.514431346284421664e+00	3.100636287574302763e+00	2.617240803218182865e+00	3.323311493592471688e+00	2.035858781530705652e+00	3.488819293633880658e+00	1.923121286410631514e+00	7.557172790106595484e-01	3.451274948116719532e+00	1.685541792194717337e+00	1.903539204883778480e+00	4.113113476372654453e+00	3.408453881694171184e+00	2.533326700045576807e+00	2.094502507051463347e+00	nan	2.433977742937496469e+00	9.290632506498345267e-01
1.317543823690535243e+00	3.366087170103563064e+00	1.095286038543198615e+00	2.987900376995992424e+00	2.100297954806470635e+00	9.601519612542950277e-01	1.199298507371965083e+00	nan	2.695067404061964655e+00	3.126023036699034030e+00	2.471012589905089651e+00	3.150687350452378688e+00	3.084867730855832768e+00	2.780264423490575787e+00	nan	nan	1.021366138823481595e+00	2.872279954792541723e+00	2.595175317035520735e+00	1.570954848098289780e+00	1.757234978192832697e+00	2.413998969528850402e+00	3.036589728877024719e+00	1.594180946358533468e+00	2.568919582593040651e+00	1.421983244233067545e+00	3.094953761435279560e+00	2.128645089771894927e+00	1.238928653360324095e+00	2.762606131570318979e+00	2.785340584123318308e+00	9.409717180715873042e-01	3.021037755864819818e+00	2.033357989590169890e+00	2.958099490970335754e+00	2.962100972268394194e+00	1.284489454761383653e+00	2.503172381084028064e+00	1.063893140078808308e+00	1.330899844924978703e+00	3.055278176845484861e+00	1.066897283400289664e+00	1.131499023060545062e+00	3.248023492940832924e+00	2.603317878010025233e+00	2.961494323200340339e+00	1.208372131357609458e+00	nan	2.891772226021736447e+00	1.164030053220699745e+00
2.278470199567481203e+00	9.362724765998222676e-01	2.579942552901143937e+00	3.237972997988719737e+00	3.380262588542112479e+00	2.257712101716569109e+00	2.473664763282571677e+00	nan	7.880593137923286307e-01	3.615280742374106904e+00	3.995632812541347612e+00	1.629933881840996301e+00	3.448638357999513460e+00	8.295361180066744833e-01	nan	nan	2.480230544617632926e+00	4.350553204181411893e+00	4.189137925592418377e+00	2.079028820810972178e+00	2.815771586156629702e+00	3.786065121703630076e+00	3.546364388250082822e+00	2.067984476913750314e+00	1.778624543141609227e+00	2.869885060624297157e+00	4.649196365485162907e+00	1.208927714915568163e+00	2.407717873485730298e+00	4.233058844161902812e+00	8.193624403943690071e-01	2.360220957265527275e+00	3.533511528373199706e+00	3.447568145291405539e+00	9.453696266212404664e-01	3.525298158390568481e+00	2.590784149809212344e+00	3.530947328876393509e+00	2.698002844903472308e+00	2.428346875683388362e+00	3.440051291879935302e+00	2.561148487038483079e+00	2.682248708424024297e+00	4.835045079227355380e+00	4.163955306240120890e+00	4.729776471646091607e-01	2.790109347217844427e+00	nan	3.409489861248011233e-01	2.270415753933638037e+00
3.173382050203211513e+00	4.784466993534288726e+00	2.978234199025679096e+00	2.728655208018617717e+00	1.792527800087320378e+00	3.126046928912804557e+00	3.195252067376564309e+00	nan	3.964166905127631590e+00	2.809152014876858061e+00	1.254464007037504603e+00	4.275790316501238308e+00	3.470998930435603480e+00	4.020922689154906138e+00	nan	nan	2.958980395763261662e+00	8.964771737334303880e-01	1.273659619406978916e+00	3.594130114427785294e+00	2.451737441963532049e+00	1.649359931529833734e+00	2.640297793342571531e+00	3.628774031401709177e+00	3.206847567643634545e+00	2.795094691867634040e+00	2.553979043683129113e+00	3.253860242657625079e+00	3.271437684703726312e+00	8.833077047074455734e-01	4.169439479233858492e+00	3.084253819678479669e+00	2.717782138982201001e+00	1.806972596883594129e+00	4.383296895560877537e+00	2.515201135215172190e+00	3.014391631996782728e+00	2.048634050212090774e+00	2.696220131714704760e+00	3.401490791339363273e+00	2.817340959259797994e+00	2.987905247739309100e+00	2.940938919966696208e+00	2.668940783424464058e+00	9.661841277587757126e-01	4.426135601147570320e+00	2.812404369695781892e+00	nan	4.338352573537558321e+00	3.358604471282935933e+00
2.096322997566438584e+00	3.270521661027975480e+00	1.262200045938530302e+00	3.465420955487941601e+00	2.864300891859167031e+00	9.975630038449944115e-01	1.115526494560489246e+00	nan	2.768013574123716847e+00	3.875146697385397410e+00	3.054696957401824342e+00	3.641580716841217757e+00	3.006076925269930200e+00	2.775516920655667796e+00	nan	nan	1.187159373661783146e+00	3.294047596483969276e+00	3.178470342429984274e+00	1.968482876884733335e+00	1.836009833281174286e+00	2.471640710322870138e+00	3.762171860625596942e+00	2.115651061383141851e+00	2.834536018167198801e+00	1.847799999009694938e+00	3.535198070911056867e+00	2.531577034684454830e+00	8.796826717445428434e-01	3.537298564207910889e+00	2.811627400165558122e+00	8.802048246927524078e-01	3.738448511881626413e+00	2.876218590006661913e+00	3.195214658359841309e+00	3.550518456503574338e+00	1.566825333159074241e+00	3.232083718848057341e+00	1.335091301771639927e+00	7.110118197608081836e-01	3.793922507174322334e+00	1.247513552352481847e+00	1.480311205326286128e+00	4.008238317689494679e+00	2.970125843423450096e+00	2.859566416291009272e+00	1.622307450352020286e+00	nan	2.749261823428644558e+00	6.240127496302168009e-01
2.568019861418470384e+00	4.124124473209775488e+00	2.693588036008948805e+00	3.103523852600757138e+00	5.210989288040447365e-01	2.822524614009223498e+00	2.955196497207728701e+00	nan	3.409396707526839876e+00	3.079757296006900624e+00	2.227516815128996353e+00	3.593197317808717539e+00	2.939440135788870201e+00	3.569542605331602836e+00	nan	nan	2.552191927716079167e+00	2.382034180612916607e+00	2.309765767758522159e+00	3.134035702245770771e+00	2.243794768368730708e+00	2.664021966989942314e+00	2.911381445417400293e+00	3.105062735419963360e+00	2.791945301361600240e+00	2.349450930171230745e+00	3.179053223924183769e+00	2.584696458662053775e+00	3.125380929193360302e+00	2.044826263272762734e+00	3.526422234046044046e+00	2.788181633606061638e+00	2.936985205118315623e+00	5.507267787537095671e-01	3.758067392825237718e+00	3.028675107170035741e+00	2.544723107914634852e+00	4.598527163104636495e-01	2.313980360660415236e+00	3.249047212553448194e+00	3.058585642535333271e+00	2.685606040657037230e+00	2.587676862061469851e+00	2.929242727415491299e+00	2.421471823302397297e+00	3.798576236210657431e+00	2.386500795406644837e+00	nan	3.748316138172159029e+00	3.043211618553136599e+00
2.285702370041570397e+00	4.037955335394701528e+00	2.293541135778901285e+00	3.138852388476435884e+00	7.761168567208092117e-01	2.477142117570220403e+00	2.527286334169018378e+00	nan	3.259377434413864627e+00	3.068008173532230654e+00	2.104569876842742548e+00	3.580271912256344002e+00	2.689479367805374999e+00	3.434005060365048934e+00	nan	nan	2.149368982206760759e+00	2.392320964255691962e+00	2.108639085800676494e+00	2.877315611078784308e+00	2.013514273290450518e+00	2.460869224752513240e+00	2.941351140028646949e+00	2.849400302140504326e+00	2.886310312212537532e+00	1.965697235195852599e+00	2.914613480700528836e+00	2.493474857673402934e+00	2.791003691122406316e+00	2.216223566247551791e+00	3.356122172143819693e+00	2.439509871604241820e+00	2.930991098459544641e+00	7.494863325418520406e-01	3.651084691512593849e+00	3.010640684181758786e+00	2.140409081814601766e+00	1.109814911213633071e+00	1.926945705517897345e+00	2.850551370933229300e+00	3.091468121534428182e+00	2.292578271969075043e+00	2.154218089502871081e+00	2.756980243061069480e+00	2.344869768408610611e+00	3.684835316151260809e+00	1.984974222978326930e+00	nan	3.630573122596236768e+00	2.662775527995848268e+00
2.585654943618445945e+00	3.752257573008702440e+00	3.512726897524085068e+00	8.710099727421906080e-01	2.935163118226784551e+00	3.150518766734001108e+00	3.142229310271480003e+00	nan	3.331434631889530262e+00	5.432610153227538374e-01	2.841667128056027725e+00	3.459156954245820259e+00	3.986116675416087496e+00	3.350891931081142694e+00	nan	nan	3.470053297691147787e+00	3.193914496878607512e+00	2.749159353577787179e+00	2.865215743505442170e+00	2.964861031597462837e+00	3.300475014743311508e+00	3.935951055733887261e-01	2.948806781993130954e+00	3.021729393301527899e+00	3.616206195372970278e+00	3.082305304305743121e+00	2.893183643371835423e+00	3.545545383095427994e+00	2.567388823291259392e+00	3.460350051665157523e+00	3.417198748135357622e+00	3.641380193514550667e-01	2.915564638515315998e+00	3.505485798463768621e+00	7.415463625433676986e-01	3.540167968436594315e+00	3.065601320896639503e+00	3.491101324884236856e+00	3.403715938865334856e+00	5.707251020271243425e-01	3.536464153382287368e+00	3.514157918616019227e+00	3.125183979235821585e+00	3.050797825288263709e+00	3.695878403320292716e+00	3.521192415878713788e+00	nan	3.622635058309952694e+00	3.446976230199727542e+00
3.474537464508935081e+00	4.637421298086806587e+00	3.104249153144741591e+00	2.883973914403327843e+00	2.407767241472998254e+00	2.945001992404967961e+00	3.218535712997850684e+00	nan	4.137053123089073914e+00	3.402282230085084791e+00	1.262674003807894296e+00	4.573658607554003552e+00	4.010280851286255555e+00	4.101448635831486556e+00	nan	nan	3.039364564596089835e+00	9.372217846633356109e-01	1.513342246106289535e+00	3.613479794767225695e+00	2.371634339599115737e+00	1.231043436150380144e+00	3.201857205763280145e+00	3.735772244234768280e+00	3.135638532162933867e+00	3.164922034537085427e+00	2.513777701302669865e+00	3.413875972257399027e+00	2.885662775375264388e+00	1.469510692940969365e+00	4.294710071684039399e+00	2.907018771066392837e+00	3.224725386731202903e+00	2.501142560518416325e+00	4.458560126598380968e+00	2.901500459857838887e+00	3.235407140226575162e+00	2.691127615636649928e+00	2.823757704505186261e+00	3.082194824206239137e+00	3.313781613971326756e+00	3.068334036649829955e+00	3.145761486034293952e+00	2.886864891961951507e+00	9.973586921557308083e-01	4.339263024222524301e+00	3.102171767101419508e+00	nan	4.247638115338598475e+00	3.095332034978088398e+00
nan	nan	nan	nan	nan	nan	nan	nan	nan	nan	nan	nan	nan	nan	nan	nan	nan	nan	nan	nan	nan	nan	nan	nan	nan	nan	nan	nan	nan	nan	nan	nan	nan	nan	nan	nan	nan	nan	nan	nan	nan	nan	nan	nan	nan	nan	nan	nan	nan	nan
1.954590516285624080e+00	1.558538210235822286e+00	2.645995998167221863e+00	2.961654743011986834e+00	2.837330828335828503e+00	2.292198238680791977e+00	2.627615256820078571e+00	nan	1.315606085354459553e+00	3.172515958826161775e+00	3.607324707479534709e+00	1.056302031088516058e+00	3.518450691895374849e+00	1.351666388365461380e+00	nan	nan	2.566607434985057612e+00	4.009610026675294314e+00	3.813730253301022444e+00	1.935987213895050019e+00	2.746858835956784262e+00	3.706894972504314989e+00	3.098736667014126311e+00	1.821146532576529031e+00	1.360938944078657897e+00	2.803688993493458348e+00	4.388316527636422215e+00	8.141519342905523260e-01	2.554638190320113633e+00	3.659033035483562735e+00	1.415968264095719187e+00	2.437905332531440372e+00	3.116542214080262330e+00	2.890351673533819277e+00	1.003492767225721227e+00	3.177531302880189923e+00	2.645700469271658140e+00	2.957138279589984098e+00	2.702319997616372760e+00	2.698802785173572083e+00	2.936771643330342130e+00	2.635699118524753359e+00	2.713893000753505369e+00	4.348601494664530165e+00	3.858721352704426621e+00	1.378014678048059993e+00	2.760320627640787894e+00	nan	1.403551674658439552e+00	2.547883981854172752e+00
1.191940695013036899e+00	2.742023508831369583e+00	1.271372474744437264e+00	3.130489213121217862e+00	2.691727109263713835e+00	9.117441780976798249e-01	1.322615110603503563e+00	nan	2.256014213659832901e+00	3.359542414643617025e+00	3.197127119804607176e+00	2.611332541995166512e+00	3.196907617278631264e+00	2.299671299275647840e+00	nan	nan	1.292622965326561513e+00	3.556829778490420146e+00	3.364132842960457115e+00	1.139450520487793383e+00	2.166391844097906194e+00	3.052959622377194648e+00	3.294282875096933516e+00	1.126368964625269919e+00	2.310385153990258456e+00	1.733643194013996469e+00	3.783383823052354433e+00	1.875819056107395966e+00	1.218244471547657026e+00	3.388713028675824912e+00	2.319474054276184916e+00	9.674790521790260778e-01	3.286087296784688583e+00	2.638798068864684598e+00	2.350714692288343510e+00	3.219131703750645279e+00	1.502127932185834736e+00	3.028663386386396983e+00	1.486716791562397555e+00	1.367911091720641403e+00	3.205637296846387763e+00	1.241717973507336259e+00	1.409541197543535462e+00	3.926053365712958154e+00	3.334361486955649045e+00	2.394555073515016286e+00	1.562562086075528045e+00	nan	2.346673708986212414e+00	1.107510900785065644e+00
3.361841926384446122e+00	4.882509614035413392e+00	3.326272829471829340e+00	2.746113180821942557e+00	2.225033874144550339e+00	3.146973030562458362e+00	3.418769199506746848e+00	nan	4.311786852402112125e+00	2.908310996449152253e+00	7.228701510481905235e-01	4.604835197437901151e+00	4.299355080126915141e+00	4.359991823240959796e+00	nan	nan	3.229724708136658240e+00	1.320154334594255019e+00	6.725008011118333018e-01	3.650333123002358349e+00	2.570556493734633907e+00	1.792295834220666739e+00	2.775203676264923924e+00	3.731892618531319261e+00	3.498046181995307258e+00	3.313447896011050720e+00	1.662414650146242234e+00	3.476480728807146203e+00	3.198846049982786877e+00	1.248825225304082132e+00	4.488403132962719866e+00	3.169912987472379928e+00	2.728175380485840851e+00	2.223848624864091406e+00	4.559359698136269401e+00	2.615383182548150831e+00	3.386257593867378901e+00	2.591255174079230006e+00	3.005859532124377065e+00	3.344931081244995053e+00	2.955735563043798475e+00	3.277049179933898326e+00	3.267660028210239265e+00	1.653368107557291022e+00	1.429217922191849288e+00	4.599840013252988413e+00	3.226684629915681501e+00	nan	4.530883577305707455e+00	3.337299015293778925e+00
1.704552646360670387e+00	3.258270507460961696e+00	6.863053505370445562e-01	3.315538366745125476e+00	2.283767856380167771e+00	1.016899648662275668e+00	1.203339782030981464e+00	nan	2.555809200165487294e+00	3.561348501347742168e+00	2.688889803446832261e+00	3.261879147781670873e+00	2.724565168277018223e+00	2.667373758013805940e+00	nan	nan	5.457575064371869011e-01	2.986506312629663373e+00	2.856090647892130630e+00	1.889951971860304836e+00	1.639288301165740869e+00	2.346615275213578489e+00	3.466308816991300557e+00	1.935428634066464815e+00	2.584079148228930922e+00	1.111031636431242475e+00	3.411083462874534789e+00	2.094151985195642052e+00	1.032684910970586456e+00	3.114749561263071342e+00	2.633136188703691261e+00	5.752076412210354039e-01	3.446691250624711156e+00	2.243416910212039816e+00	2.951817155089251354e+00	3.359574832050375992e+00	9.073732209685619887e-01	2.649702055760488673e+00	5.225743740073246490e-01	1.230303401029606336e+00	3.504292798499190287e+00	5.675607425136937056e-01	7.762354025587424600e-01	3.674733364573155026e+00	2.767157954375236262e+00	2.776740003678901392e+00	8.537861858568496221e-01	nan	2.695410607442316753e+00	7.707636145380384329e-01
2.734019004199751635e+00	4.028711750575683759e+00	3.597035210395548965e+00	9.809735925277436319e-01	2.912882657290856159e+00	3.323242639188952463e+00	3.279319196328758679e+00	nan	3.503517282823442436e+00	3.938816678648361380e-01	2.768402548163044319e+00	3.647411184033985343e+00	4.069821636107405105e+00	3.547557092237659138e+00	nan	nan	3.566903276331351513e+00	3.107637553895398419e+00	2.626414142154324782e+00	3.083556482805394516e+00	3.038609823903431817e+00	3.288299249247589984e+00	4.401206399334623431e-01	3.160189610648096892e+00	3.183186153264845775e+00	3.643204103947513151e+00	2.942316034924623569e+00	3.042773048027184402e+00	3.717063836998433679e+00	2.445520962082543548e+00	3.662229422446077631e+00	3.552668501093584119e+00	2.934310754239153329e-01	2.881804667560337929e+00	3.708491055908014200e+00	6.861440645638955393e-01	3.607252939600001707e+00	3.053280907472395889e+00	3.549365329680053360e+00	3.581912052497463250e+00	6.803738448338548794e-01	3.612067470221002718e+00	3.560146677270435767e+00	2.940296010539364513e+00	3.008296536226014339e+00	3.931165618241806659e+00	3.559876709531407446e+00	nan	3.858182607893929195e+00	3.593103081593295833e+00
2.686430653570224258e+00	4.095957809061426147e+00	2.682047619090710988e+00	2.562229099626055717e+00	2.674321890194540252e+00	2.138611488045668363e+00	2.376153988311645371e+00	nan	3.607761208514128182e+00	2.988001208879949466e+00	1.875187202017642329e+00	4.148471831043081259e+00	4.008596915128403104e+00	3.524404315354588313e+00	nan	nan	2.655261851919217708e+00	2.259575537475730034e+00	1.857802015099308646e+00	2.652657852213333278e+00	1.814344821230002403e+00	1.654841305354627590e+00	2.868651995282057499e+00	2.811376883955245987e+00	3.049661759524833204e+00	3.020324212244696938e+00	2.011776740026006483e+00	3.057222742293364881e+00	2.203338869967740976e+00	2.325109754201320822e+00	3.797900515190729465e+00	2.314661860764297252e+00	2.850036328671496033e+00	2.704889886056629500e+00	3.900823501859006726e+00	2.498714025953334250e+00	2.949554312431583725e+00	3.158654712422729549e+00	2.590273104764117651e+00	2.172884231803036581e+00	2.949053624433004561e+00	2.707676522138457997e+00	2.783931871021196436e+00	2.668387602748113707e+00	1.779262299126213698e+00	3.836201874134197443e+00	2.857326226007258718e+00	nan	3.726331299500781125e+00	2.369376552468318575e+00
1.893033218677198093e+00	2.916736909572485548e+00	1.238883226804278870e+00	3.341773653195089899e+00	2.839476401222746915e+00	7.500971735687587127e-01	1.245208780923129588e+00	nan	2.562981052566633000e+00	3.762836086692417314e+00	3.084379635743337289e+00	3.209705544879133843e+00	3.205974943098109708e+00	2.508863439875141044e+00	nan	nan	1.236286373847008679e+00	3.390812479802972401e+00	3.308695638446554899e+00	1.665873809816586615e+00	1.945722674478474357e+00	2.649168236745614191e+00	3.626661753628261931e+00	1.774423186399773034e+00	2.516131885338066532e+00	1.909824409016116276e+00	3.776859253884123468e+00	2.215096657453036855e+00	3.018204949754383359e-01	3.509953369446059401e+00	2.574226293812619026e+00	5.878308438080923626e-01	3.636219606391215997e+00	2.843087520733297513e+00	2.835790008246974914e+00	3.491610653615520476e+00	1.635737411423215937e+00	3.196582800380264544e+00	1.399879579848342104e+00	8.333171358620640179e-01	3.599151676068438110e+00	1.276505618371376327e+00	1.593748359493160738e+00	4.108432747121330664e+00	3.093133803491135314e+00	2.543014854546797654e+00	1.703842212191949423e+00	nan	2.441609462307421818e+00	7.576878583507313802e-01
6.176261170972755510e-01	2.578946828116965406e+00	1.802380862789876748e+00	2.906489446480929217e+00	2.743334914925667611e+00	1.183259350210020155e+00	1.319455748977902410e+00	nan	2.106720016112802796e+00	3.020876421036783110e+00	3.502066546208420839e+00	2.371256932555136476e+00	3.299213373994026366e+00	2.090578712918685689e+00	nan	nan	1.825937615992964336e+00	3.875079540078199436e+00	3.584387024353259843e+00	3.564657347340224325e-01	2.210448744277298427e+00	3.395932411236992632e+00	2.965014560024100909e+00	2.486705253129853077e-01	2.312307261456248320e+00	2.215526344802390746e+00	3.872989984102016781e+00	1.890105906134635694e+00	1.787395403011383443e+00	3.513848270516187089e+00	2.202761110491133767e+00	1.573397499510152953e+00	2.991880007400755659e+00	2.694504580821843742e+00	2.203211371206104552e+00	2.929585858406914323e+00	1.999808246051726357e+00	3.049151438949637694e+00	2.051868771991811613e+00	1.609144931951329349e+00	2.872612642356187962e+00	1.874871257335954500e+00	1.956009525516716696e+00	4.039112173920354820e+00	3.519316259751073428e+00	2.360125574226698220e+00	2.057776368172815395e+00	nan	2.294171292618184754e+00	1.583313882930373451e+00
2.338929608980607533e+00	6.767590385220789706e-01	2.714338258363782952e+00	3.326094082295684373e+00	3.580808213070218571e+00	2.345010189214810747e+00	2.522780738271203305e+00	nan	9.991410214940420476e-01	3.710409764533298738e+00	4.185187573655562154e+00	1.528181477854110293e+00	3.509346780135941035e+00	9.868418926441929750e-01	nan	nan	2.583908266707799051e+00	4.542244853985909714e+00	4.376829325271163640e+00	2.082546154482143752e+00	3.086749747130919541e+00	3.976088917500815612e+00	3.642271571318201229e+00	2.056475903850067954e+00	1.992126674252320262e+00	2.991258460808150943e+00	4.834429602202386711e+00	1.499233870340219710e+00	2.510613263080290203e+00	4.407361021300814308e+00	7.969021785108019174e-01	2.490202359253628206e+00	3.626302708803335939e+00	3.655413792005202112e+00	9.234842632108598570e-01	3.624504520049264489e+00	2.687310823131375592e+00	3.731566051433897968e+00	2.870547607564957637e+00	2.519562447695034901e+00	3.513114081141902378e+00	2.687911112030178629e+00	2.798247738425678754e+00	5.004491178226300185e+00	4.362345220734324514e+00	4.169686324758561380e-01	2.926140389629900973e+00	nan	4.647201176011554469e-01	2.406199343784601208e+00
3.451877565379940727e+00	5.035503614695084451e+00	3.350218341767686070e+00	2.743020410174619617e+00	1.879101234752581284e+00	3.482786377606934991e+00	3.547618818308480027e+00	nan	4.273929215298654327e+00	2.772142129324199455e+00	1.312937495052735493e+00	4.584731462172960903e+00	3.610002905278799190e+00	4.398896526487719782e+00	nan	nan	3.267371595805514950e+00	1.064162268944407685e+00	1.165059209608910740e+00	3.943598410620726913e+00	2.755109526168336931e+00	1.988152336243029117e+00	2.613471332603206854e+00	3.993522818714266176e+00	3.510820781055115081e+00	3.096698869525855269e+00	2.307218076963641451e+00	3.545786183529316737e+00	3.685006567158453095e+00	9.427844627029355884e-01	4.430582409114646403e+00	3.456716834118968684e+00	2.612228081045711026e+00	1.897851104111478060e+00	4.670677354112331869e+00	2.540184801149765637e+00	3.281864896433044354e+00	2.018899689848912438e+00	3.003140895235977048e+00	3.737619526633148226e+00	2.855497004133590533e+00	3.324125976137736860e+00	3.233809526119635791e+00	2.268974115123383317e+00	1.447348563450990611e+00	4.713103376612569839e+00	3.101501864689127252e+00	nan	4.644698494420539170e+00	3.665574662893305913e+00
nan	nan	nan	nan	nan	nan	nan	nan	nan	nan	nan	nan	nan	nan	nan	nan	nan	nan	nan	nan	nan	nan	nan	nan	nan	nan	nan	nan	nan	nan	nan	nan	nan	nan	nan	nan	nan	nan	nan	nan	nan	nan	nan	nan	nan	nan	nan	nan	nan	nan
1.851773346419624433e+00	1.579077303602980598e+00	2.452709473516725414e+00	2.980659321710367848e+00	2.859117902591871818e+00	2.226019722213432139e+00	2.398755007060537014e+00	nan	7.861183592287974697e-01	3.125676736264048738e+00	3.633027961330879574e+00	1.181424772884381635e+00	3.405056495393183447e+00	9.633480582272235804e-01	nan	nan	2.378338086385023420e+00	4.019056377216469578e+00	3.790930933005042025e+00	1.918701694663693447e+00	2.629979796289518834e+00	3.650348276514499002e+00	3.090932494303577638e+00	1.826746768717554481e+00	1.438259610278577183e+00	2.587458621433504913e+00	4.344622495006988494e+00	5.922872940416403775e-01	2.527799759898791354e+00	3.722117053221023930e+00	1.042743396264268707e+00	2.352981874710793786e+00	3.091109141890821643e+00	2.902488707590392014e+00	8.494626572987890034e-01	3.148899263307650909e+00	2.413275564931305794e+00	2.986572266950808796e+00	2.527653214993372810e+00	2.543180026613196976e+00	2.984062411338091358e+00	2.430483901992720686e+00	2.472498747730099478e+00	4.387928964073299021e+00	3.827781411014879343e+00	1.200761139791809651e+00	2.534030618338953822e+00	nan	1.177794723777299657e+00	2.371483258150964613e+00
1.427467188085543182e+00	2.495588977627532845e+00	2.228625467527582504e+00	2.810752237540640852e+00	2.323608366495931943e+00	1.773766339296907857e+00	2.244773744439338969e+00	nan	2.453200010270398579e+00	3.004491400110045340e+00	3.122863633197547450e+00	2.328419000806047023e+00	3.246501499656204714e+00	2.541691338829753288e+00	nan	nan	2.054059085360040893e+00	3.597137972758097213e+00	3.334396342574258210e+00	1.550099162689836829e+00	2.435127558734682118e+00	3.344411742859258130e+00	2.864168975486576230e+00	1.471337038803620656e+00	2.255647910923922250e+00	2.385083018998994664e+00	3.861389795179844153e+00	1.745922620074913389e+00	2.090969859777335405e+00	3.213861689399512667e+00	2.399524965536496524e+00	1.913207840688400330e+00	2.861893974084231740e+00	2.271203365794475459e+00	2.312043946782628812e+00	2.993223659754918664e+00	2.201245682088034616e+00	2.522696184697865274e+00	2.167892278894735458e+00	2.312751299433813301e+00	2.771096748858621783e+00	2.182790889950161350e+00	2.280459589359645101e+00	3.713233473154027742e+00	3.504501854190630095e+00	2.391286190681952917e+00	2.282729936646423763e+00	nan	2.399771066019484422e+00	2.065926457261623383e+00
1.361199993594335744e+00	2.833471669173611929e+00	1.227586834891002621e+00	3.152929068423222514e+00	2.774686064694209975e+00	5.480270196435756969e-01	5.178695517428414385e-01	nan	2.274990229875887504e+00	3.442371752240500182e+00	3.283083723387388186e+00	2.944094015943446330e+00	2.973251933212926357e+00	2.227167360283588859e+00	nan	nan	1.304404398007163568e+00	3.548428669966413818e+00	3.361202540941652384e+00	1.143238104798238286e+00	2.000971694834470682e+00	2.906297016585781101e+00	3.355042123644087937e+00	1.259979751725604391e+00	2.439860163701047746e+00	1.836952528896170556e+00	3.681057826414710910e+00	2.147265566049122221e+00	1.090253474296422498e+00	3.509303202481217188e+00	2.341258950468478872e+00	9.622958966775702061e-01	3.365608213891735367e+00	2.778167494578151153e+00	2.632103714889727719e+00	3.187989798864243607e+00	1.592541843993156681e+00	3.136581888186559031e+00	1.550751798463242626e+00	6.741843742784379145e-01	3.313735647978932608e+00	1.336588157389646758e+00	1.508836120107311496e+00	4.042918414132308236e+00	3.165890837338686481e+00	2.507290582629830844e+00	1.670797794766983424e+00	nan	2.402892620103444177e+00	8.848939529573524032e-01
2.675035765049110115e+00	3.795792030914320492e+00	3.418020353873735928e+00	5.454879362683049404e-01	2.700932213854851049e+00	2.990851693295511371e+00	3.053431455883784729e+00	nan	3.395148468518359941e+00	1.079490839963512583e+00	2.480025789659352498e+00	3.627220834650986436e+00	3.961059632024392041e+00	3.371833238034320779e+00	nan	nan	3.371590405953128755e+00	2.752781301842926354e+00	2.399478021318211418e+00	2.878198173369090451e+00	2.659633187157961487e+00	2.863032701104795574e+00	8.796009452251103422e-01	3.008802463062162591e+00	2.843056431837784448e+00	3.546909913009009596e+00	2.689120456003599280e+00	2.900248279512032124e+00	3.356190235364827412e+00	2.187000444642466235e+00	3.543875067157753467e+00	3.258917914952125905e+00	8.356030126773620337e-01	2.734612104300023994e+00	3.617636406570028829e+00	6.129539835412601834e-01	3.484766940575430461e+00	2.876669694434891511e+00	3.349410655770256984e+00	3.226530350629838839e+00	9.594093803120465891e-01	3.444515310874688652e+00	3.443918918123606510e+00	2.843553068534772521e+00	2.618932439368824916e+00	3.707742891495709792e+00	3.451198454250386849e+00	nan	3.624171495112563424e+00	3.284925190538961370e+00
2.712284008920400336e+00	7.435253916988801004e-01	2.988073836295337404e+00	3.584905279870707506e+00	3.851806907700085603e+00	2.695629129717887373e+00	2.810129702473891378e+00	nan	1.222013699036355039e+00	3.997006133256880478e+00	4.450597120231709170e+00	1.848747480066269544e+00	3.484714126058397365e+00	1.304022350477985981e+00	nan	nan	2.813929571079913039e+00	4.772911531195905610e+00	4.624000434219004418e+00	2.501805824073735529e+00	3.365270362242108959e+00	4.198020938284147796e+00	3.932656839981913066e+00	2.489236553342943026e+00	2.312329301252511904e+00	3.200161655844393049e+00	5.101367701880616501e+00	1.847726733505888008e+00	2.862072434828277334e+00	4.709640226452937561e+00	8.798901568650293603e-01	2.819338584267636616e+00	3.898318159375947278e+00	3.936214337104639416e+00	1.258797789467697381e+00	3.909938381396167006e+00	2.882323873048146634e+00	3.969314490474438184e+00	3.104080788063193985e+00	2.794816377226589488e+00	3.818568748390610779e+00	2.929887110268769579e+00	3.031605101013190584e+00	5.290098443076455048e+00	4.635038593110185623e+00	6.494879965624058560e-01	3.149495073827705660e+00	nan	7.445473027893171336e-01	2.662596878664752253e+00
1.563550906731659529e+00	3.086164110872178679e+00	1.010546584512602708e+00	3.172259265945243989e+00	2.693662899859592397e+00	4.992417265936940352e-01	6.932061973302787727e-01	nan	2.501080460282844697e+00	3.516114057254492220e+00	3.017010712047914378e+00	3.196499598545676335e+00	2.999131868423015046e+00	2.476571765403868586e+00	nan	nan	1.107249036551448684e+00	3.276359343660464329e+00	3.123076731800527917e+00	1.443940957175299911e+00	1.801079458230496311e+00	2.571749534624053535e+00	3.423785240399499497e+00	1.563726290174389577e+00	2.517240695369386660e+00	1.672838209737136372e+00	3.452594881089421808e+00	2.244524831005200838e+00	7.966940651608933610e-01	3.327903835758511342e+00	2.584240347054835407e+00	6.148480765153732097e-01	3.418202783677189771e+00	2.687603125055398667e+00	2.855537384203309159e+00	3.221270011393825516e+00	1.441488464427464811e+00	3.089829625982826400e+00	1.289565790213318186e+00	6.357493146032568987e-01	3.396547825780699359e+00	1.093467935410652681e+00	1.290974206149887671e+00	3.845564205877137542e+00	2.937845958771793331e+00	2.700118614947216056e+00	1.475576847183428297e+00	nan	2.596150295547050568e+00	6.625800337704217391e-01
2.540658652227901548e+00	1.138583644473506018e+00	2.650029656562920888e+00	3.537085195124940462e+00	3.664335239929567223e+00	2.519264665567815253e+00	2.529508961092822528e+00	nan	8.185834691701342480e-01	3.892967838522114032e+00	4.300059810763490198e+00	1.811299526586823250e+00	3.264739585660289656e+00	9.049820877720270440e-01	nan	nan	2.547764456342778594e+00	4.578838698228235415e+00	4.464210563738831183e+00	2.407057927079154780e+00	3.115113180725150865e+00	3.980302873377346451e+00	3.834368715483544410e+00	2.394831922458841245e+00	2.094324119145137608e+00	2.868082720442076461e+00	4.979385510742311283e+00	1.596878090237868753e+00	2.683478891826517110e+00	4.534651195564749493e+00	5.705777297087573086e-01	2.578431660128773117e+00	3.821342341883124050e+00	3.750339518921968374e+00	1.219232023166786583e+00	3.793615187918068621e+00	2.578737707611130858e+00	3.784248318025941415e+00	2.814228907369483057e+00	2.613749511924438274e+00	3.742912886434921926e+00	2.625685075689947023e+00	2.708160878224830537e+00	5.216782221079064641e+00	4.397189965055452454e+00	6.577835703696346403e-01	2.821706069561181973e+00	nan	6.053686988948876468e-01	2.464561811789771628e+00
3.161051792218229295e+00	4.019119217023910728e+00	3.002787122388299146e+00	2.790942544183424801e+00	3.059313757608015383e+00	2.387973470697513090e+00	2.711767453302289965e+00	nan	3.703276561015011570e+00	3.457134635274393908e+00	2.295051820745543480e+00	4.271823804586182050e+00	4.280142221981686923e+00	3.528776990765734034e+00	nan	nan	2.982795103908118417e+00	2.372780619780122002e+00	2.419021847908039202e+00	2.959011604141139617e+00	2.141837612051019413e+00	1.796977276213034269e+00	3.293924146499850547e+00	3.143281612764159405e+00	2.909471198656840230e+00	3.375483226253616298e+00	2.857070097809425224e+00	3.230016201604915427e+00	2.345344208413911335e+00	2.581110243034140606e+00	3.881951160226781994e+00	2.562459959800086562e+00	3.329175564006862320e+00	3.148077450018134549e+00	3.980868138564748637e+00	2.867407101674919634e+00	3.300017517157131763e+00	3.456652782076718111e+00	2.926022409596610530e+00	2.368334482798230667e+00	3.330198708364740856e+00	3.013156637368995749e+00	3.179015429666340875e+00	3.511983956687352748e+00	1.937850663719713040e+00	3.817384808222660020e+00	3.242897183921560345e+00	nan	3.697411333324944316e+00	2.597128786581349491e+00
3.608624380124159536e+00	4.507771586456031265e+00	2.863284926489751303e+00	3.493689624723040232e+00	2.733761949120077084e+00	2.825732630014731850e+00	3.011860818825717434e+00	nan	4.006640382324718530e+00	4.140925826171614865e+00	2.177755664171781014e+00	4.717934960528842758e+00	3.606525419271550348e+00	3.963770915693493713e+00	nan	nan	2.780392698105994764e+00	1.951025815930111929e+00	2.359918920122262787e+00	3.673446766795013918e+00	2.049915607155224251e+00	1.128507891990123690e+00	3.952241410968541313e+00	3.812765750903146067e+00	3.277872822052297241e+00	2.960813295761623110e+00	2.969251871596517045e+00	3.482151950813769048e+00	2.700432748684352902e+00	2.667304853662797015e+00	4.121072036037052300e+00	2.660500421263623405e+00	3.953138928063638868e+00	2.862499440763569325e+00	4.454499726184351971e+00	3.594446572518958494e+00	2.999986227037766184e+00	3.065969292985521122e+00	2.579933989794686244e+00	2.852287028128080326e+00	4.057363715016419903e+00	2.846087337881491486e+00	2.932378469393716269e+00	3.582788262608123553e+00	1.840212902230054626e+00	4.142579167418251274e+00	2.897659924460127545e+00	nan	4.033631355236244609e+00	2.795270295135700245e+00
1.551404166440380816e+00	3.347756517154072853e+00	8.695262432263703989e-01	3.107289215339819943e+00	2.385713634339562628e+00	7.882241846211417435e-01	5.958550059970532109e-01	nan	2.600998500068369523e+00	3.369324564711873915e+00	2.804501702303594080e+00	3.367114929299970250e+00	2.693166328161195278e+00	2.628146056939217878e+00	nan	nan	9.970337186715959588e-01	3.008481529919229569e+00	2.856691153610084299e+00	1.673409474698047905e+00	1.557756473423199894e+00	2.356679273231969240e+00	3.275602954745026718e+00	1.787421223439765061e+00	2.609682512503137541e+00	1.422545575574662102e+00	3.231500495152479946e+00	2.306728296041925752e+00	1.153575396406362641e+00	3.084084366882239969e+00	2.712688060312836047e+00	8.039575928748392553e-01	3.272091502913413663e+00	2.366303055859472870e+00	3.079517212433544149e+00	3.086181593145909563e+00	1.279618565943629216e+00	2.778491691997138968e+00	1.052302135951413753e+00	9.021259729790824800e-01	3.305695929405258582e+00	9.954453465775751075e-01	1.104194317897424726e+00	3.645518090407781742e+00	2.649093447514611732e+00	2.932286152278381408e+00	1.221627367315021750e+00	nan	2.813504041372405062e+00	8.681932837445583973e-01
3.480123178875722090e+00	4.702161759641622751e+00	2.962220244331424279e+00	2.924533496741642757e+00	2.238102001487219272e+00	3.043752293204075698e+00	3.198899381475452941e+00	nan	4.115230913774273525e+00	3.355534480836226408e+00	1.012826943079923492e+00	4.648999018666692074e+00	3.537606010751454200e+00	4.168495580993550220e+00	nan	nan	2.840034291681230449e+00	6.894852629047015791e-01	1.226773150244247157e+00	3.761803489861122785e+00	2.279591357396987927e+00	8.344457958875073356e-01	3.157106718405909618e+00	3.867646872888656162e+00	3.368482358055489012e+00	2.885260094665975661e+00	2.377491795576174294e+00	3.411300897019177381e+00	2.990252536320136212e+00	1.619311120266282211e+00	4.231223269402810239e+00	2.900826804201368514e+00	3.148298242630727994e+00	2.304368839734589169e+00	4.526942260295125031e+00	2.933004205569784695e+00	2.972356753524212802e+00	2.515535588164978353e+00	2.593076443020275512e+00	3.169133588331023876e+00	3.340248472600281460e+00	2.907274386660120946e+00	2.921597379365444613e+00	2.732281919787252544e+00	1.089398039526485951e+00	4.353869706157355246e+00	2.839189061249563384e+00	nan	4.267350965705754007e+00	3.084111400476349463e+00
1.549954909952819371e+00	2.843255722104697014e+00	6.413082285259849025e-01	3.239853295039531123e+00	2.580328563521182339e+00	1.063308091501681929e+00	1.172892622779988958e+00	nan	2.214416021828057080e+00	3.525430014725468908e+00	3.070771874796613066e+00	2.849019511066124277e+00	2.531172537481054530e+00	2.322398784287743823e+00	nan	nan	6.367266713568400238e-01	3.310259149562438274e+00	3.256804401989203512e+00	1.710942681923048436e+00	2.009713127270021715e+00	2.725567710770193663e+00	3.427364079452534629e+00	1.730033283898569030e+00	2.400719144187159593e+00	1.113227152027955524e+00	3.817065064770710059e+00	1.908074242688831745e+00	1.176514769755429457e+00	3.379313438636468714e+00	2.209940042335746924e+00	7.161125376851303903e-01	3.419138876461587095e+00	2.553077214602646805e+00	2.562295721216629296e+00	3.341719709376897995e+00	8.096354869916752017e-01	2.883560894416993925e+00	8.684295155682398848e-01	1.368887453018742706e+00	3.388254662689922370e+00	5.758824746775302872e-01	7.998761014044641904e-01	4.045319822502386309e+00	3.149573293333931989e+00	2.385400140182202033e+00	9.549027087685737492e-01	nan	2.313657157742502690e+00	9.285998669924614424e-01
1.975649602238363833e+00	3.678412932435617844e+00	1.241880362497403745e+00	3.245061903141578163e+00	2.139607686068763837e+00	1.314908672873509543e+00	1.597198118944453071e+00	nan	3.030463793955727958e+00	3.475338243646516112e+00	2.231259631075772631e+00	3.680964927691489308e+00	3.096657655610986382e+00	3.140913559718412795e+00	nan	nan	1.098892615162514907e+00	2.629074652143474466e+00	2.384616965050325721e+00	2.192515294751651300e+00	1.551352772431424221e+00	2.037084668816712352e+00	3.377649750298679532e+00	2.272759799323384566e+00	2.842819319530965227e+00	1.513811059903150902e+00	2.906073751768353475e+00	2.412764511976477344e+00	1.244401762527175714e+00	2.782863798823961510e+00	3.132861910407988226e+00	1.011734076290006223e+00	3.329451870880419051e+00	2.076443477116768577e+00	3.377862705914274066e+00	3.258030677569057065e+00	1.394248631419940931e+00	2.562830234452958322e+00	9.260323831679321271e-01	1.477927064699672277e+00	3.464442838402548741e+00	1.128732400277572712e+00	1.219077081818598751e+00	3.154195320882105857e+00	2.444038182206867305e+00	3.238607750176088818e+00	1.260073544646231447e+00	nan	3.156857237472606048e+00	1.139770820656211825e+00
3.563705627285862487e+00	4.426104555336439539e+00	2.881947467799384377e+00	3.495184851755964051e+00	2.930238383235779231e+00	2.683895467817487557e+00	2.931048981770628004e+00	nan	3.999597937986730134e+00	4.182578219279522003e+00	2.315045610072402393e+00	4.719015101790213329e+00	3.853480183833368766e+00	3.906412190265629469e+00	nan	nan	2.821472793671766954e+00	2.201278802082045960e+00	2.505372354454022954e+00	3.526889298790507166e+00	1.977479151136419366e+00	1.269780812006341186e+00	3.995050036597658227e+00	3.685332282169896612e+00	3.270785847926991785e+00	3.102530321711072236e+00	3.001341748824279954e+00	3.491665613995652784e+00	2.513638833326084843e+00	2.833463237872228646e+00	4.120109676158890899e+00	2.564254273330530243e+00	4.000519229083182360e+00	3.049717170054686566e+00	4.407198159263983506e+00	3.612585671390102338e+00	3.096798196673429704e+00	3.306819950694873445e+00	2.657479688056058276e+00	2.672011911320021138e+00	4.076777620562151760e+00	2.882019274326216074e+00	3.007569703287333418e+00	3.674498596753230650e+00	1.969794720294941737e+00	4.082889661078263899e+00	3.003174086696053902e+00	nan	3.965592412519149068e+00	2.676389173668602517e+00
1.431931920735338259e+00	2.846553130685241850e+00	1.374198506474545001e+00	3.127971982283412888e+00	2.648331695387727169e+00	5.552167966929743015e-01	1.236562180555403900e+00	nan	2.458819461070497869e+00	3.476120788458368249e+00	3.035609199003848069e+00	2.964220112164174914e+00	3.388301665990224532e+00	2.440480824028163909e+00	nan	nan	1.350895575981842178e+00	3.413675694942162941e+00	3.204497949171933424e+00	1.181975133756804741e+00	1.865830592786341668e+00	2.796959978159633486e+00	3.389137495590195837e+00	1.284303078640449236e+00	2.351958325002419414e+00	1.934741843459667043e+00	3.541300101508793485e+00	2.043869496303153177e+00	7.965100302679661848e-01	3.315058546711976195e+00	2.547122023644107891e+00	7.413358557277666128e-01	3.372869703296795141e+00	2.618952437003529532e+00	2.606232520643839035e+00	3.243790685707737875e+00	1.698910098728810159e+00	3.036263800919070999e+00	1.500432895489229423e+00	9.569699094750645507e-01	3.335288197474016947e+00	1.360091200638149145e+00	1.581988317135309075e+00	3.782964092988082339e+00	3.132267437628300399e+00	2.522579251473175521e+00	1.723571991879674581e+00	nan	2.445086817152829273e+00	7.740291519335319448e-01
2.382620116016018752e+00	1.099753414108885607e+00	2.968244230850745513e+00	3.456975275224413835e+00	3.532230405643153937e+00	2.759525784480313160e+00	2.897820922413999245e+00	nan	8.537690862859231844e-01	3.646967907435718637e+00	4.349813807155377354e+00	7.583466173193644799e-01	3.557228831096513666e+00	9.849175460188867026e-01	nan	nan	2.900813376208491334e+00	4.679164748160732579e+00	4.517729523073684028e+00	2.322065580987288325e+00	3.325361946648633715e+00	4.305269069320972974e+00	3.622135512392541390e+00	2.203930092240695249e+00	1.797254105903738353e+00	3.093561122046873724e+00	5.063212165410871712e+00	1.284596643866716015e+00	3.039375840952363461e+00	4.390195624842216482e+00	8.560522472027041196e-01	2.889068037021571111e+00	3.629011587191895760e+00	3.588663292874044508e+00	3.135212425034149542e-01	3.682281374652760952e+00	2.906784115277589287e+00	3.603424321751687920e+00	3.108432026996844844e+00	3.050656101110000851e+00	3.453758679704396872e+00	2.949749994136159348e+00	3.005388380280606953e+00	5.099367788400013701e+00	4.525363872762245165e+00	9.183120746672377432e-01	3.081190747549806375e+00	nan	9.969899614947818067e-01	2.888834073038573980e+00
2.288097525156732370e+00	1.333306257667814299e+00	2.665293635957408203e+00	3.396904062642717381e+00	3.343153447065119632e+00	2.612416810773124709e+00	2.631786032249216589e+00	nan	8.587196591849407534e-01	3.613127263143544265e+00	4.168462817779570173e+00	9.179530928405055246e-01	2.993812432927075662e+00	9.757502657984000738e-01	nan	nan	2.606885910671106199e+00	4.427078778344903931e+00	4.332052301353717105e+00	2.315410297913864213e+00	3.203003008326225309e+00	4.050635442280501763e+00	3.554895660099895771e+00	2.202956817700851389e+00	1.770175061790258741e+00	2.738645030667581803e+00	4.953259321548937777e+00	1.302520959822985658e+00	2.890825088725011316e+00	4.222357109936850428e+00	6.332744257670166466e-01	2.697198611939692015e+00	3.572951218272383045e+00	3.425219536511368013e+00	9.180551727895973624e-01	3.596174972565016059e+00	2.568152839376348862e+00	3.407583493420021536e+00	2.833769201464634513e+00	2.904627329736843677e+00	3.389403092986439159e+00	2.673919984328581023e+00	2.704596960314056719e+00	5.025678473215398512e+00	4.280528484060380556e+00	1.006099127725480713e+00	2.771481164515683826e+00	nan	1.076240212019184517e+00	2.755417457597975073e+00
1.972261196265047589e+00	1.551181413112947327e+00	2.548439656416412458e+00	3.099105952472507752e+00	3.323773077490188133e+00	2.303080436603869963e+00	2.352838231748432651e+00	nan	9.004181815293978985e-01	3.276436084081529199e+00	4.004739288037419520e+00	1.067331223210046476e+00	3.353683986662963523e+00	8.450594882185227252e-01	nan	nan	2.579934426354301813e+00	4.312111412839470859e+00	4.120631112708993626e+00	1.900618384332951383e+00	3.006879343630368684e+00	3.913682780980637155e+00	3.260083584458201234e+00	1.805910748488767981e+00	1.752933241968890554e+00	2.773997580244282446e+00	4.586099722520621036e+00	1.351283807436101103e+00	2.648338370332718128e+00	4.040775137609235124e+00	1.030300113890642466e+00	2.510572260213754792e+00	3.276705499458373083e+00	3.383092865738126509e+00	8.931303267079939712e-01	3.235516810864433879e+00	2.597696124296164921e+00	3.494827433758305180e+00	2.793730662832292655e+00	2.576335290033363368e+00	3.066061936792515041e+00	2.588125469895746100e+00	2.633728986343478962e+00	4.704425176589171365e+00	4.088197173609088964e+00	1.319621336214307661e+00	2.757538510235986617e+00	nan	1.317669197822244787e+00	2.540510724085391026e+00
1.432570249039097243e+00	2.812740065304298653e+00	1.129021982765479493e+00	3.193132456017478749e+00	2.596698626570328017e+00	6.670239513283954258e-01	9.607976998771696753e-01	nan	2.354520326680426212e+00	3.476721844134623485e+00	3.025718800886254112e+00	2.896579991850902314e+00	2.781796011961648052e+00	2.367140269519954821e+00	nan	nan	1.028599828086010692e+00	3.356192705659945208e+00	3.171808835637019541e+00	1.311790605872627413e+00	1.933759374220636040e+00	2.706801818282495997e+00	3.370821382602263050e+00	1.349014380842581184e+00	2.439359931102193180e+00	1.651956475379536382e+00	3.618124327920883676e+00	2.022149331503991565e+00	9.069616488161094114e-01	3.369852943187119365e+00	2.360248101740469728e+00	7.740331077668387572e-01	3.371909808886191851e+00	2.598207885854191712e+00	2.609075775328460800e+00	3.249827822512332265e+00	1.366062106026842748e+00	2.955932318675634551e+00	1.312426266304554945e+00	9.398065508363223630e-01	3.336496513913282946e+00	1.139916538614810460e+00	1.333203228189593803e+00	3.887632902074233954e+00	3.049429949435595866e+00	2.452461277636513337e+00	1.480122873769297964e+00	nan	2.387581601675201615e+00	8.849479679221440298e-01
2.311789493165643972e+00	2.317899761871200504e+00	2.385697759571719256e+00	2.797019023393725767e+00	2.389857313249135196e+00	2.101887156380445099e+00	2.405805767172182641e+00	nan	1.722993019133854053e+00	3.196435457383814516e+00	2.881551050571531380e+00	2.264680312807355378e+00	3.352011641669730313e+00	1.779383052996063252e+00	nan	nan	2.283446238231146896e+00	3.196424484783878306e+00	3.027925089806733361e+00	2.354330735512216499e+00	2.203813578241352822e+00	2.863781541197435221e+00	3.125018720447028997e+00	2.390057079881117374e+00	1.117335405238883750e+00	2.513919295595132386e+00	3.560533735497484198e+00	1.130609713261696569e+00	2.280136069735556603e+00	3.109029427132408596e+00	1.964815040517801759e+00	2.190481859139989051e+00	3.072616759645900864e+00	2.532513250588220632e+00	1.998001589297300873e+00	2.979153373104572289e+00	2.378411389259318831e+00	2.578100419403871690e+00	2.300024416803639671e+00	2.328617358627533385e+00	3.080117816824294419e+00	2.325227383090908262e+00	2.377977487990084349e+00	3.693263268128173848e+00	3.102213657146556169e+00	1.992846956689224625e+00	2.466020567631369786e+00	nan	1.947545703843497122e+00	2.188062863837067162e+00
3.208364174172737560e+00	4.109077300490573847e+00	2.898750537581018527e+00	3.039232968319775186e+00	3.161186762104698733e+00	2.350758432063667858e+00	2.666404362424155128e+00	nan	3.773133141661804135e+00	3.724703532630102565e+00	2.468289382797823173e+00	4.381248617668962453e+00	4.231958173403522316e+00	3.596112559271206432e+00	nan	nan	2.906527164691910858e+00	2.528844160124733786e+00	2.601364690187016215e+00	3.001071870119603524e+00	2.059515396459363323e+00	1.756680103417418204e+00	3.567917296541203154e+00	3.184576672704047873e+00	3.045900017925382119e+00	3.292763996786979508e+00	2.919361690881811633e+00	3.333193852429972903e+00	2.274007840060597196e+00	2.821494154074087213e+00	3.942389207647830851e+00	2.457542636421040427e+00	3.593236747143087495e+00	3.246650748936396269e+00	4.068987328399527037e+00	3.118871153549752862e+00	3.224792785054862332e+00	3.600233878217092176e+00	2.840484827861948336e+00	2.334738436927046745e+00	3.584350356340971544e+00	2.923791718147744412e+00	3.086356672660812261e+00	3.624522020409289613e+00	2.108810525434015037e+00	3.870977795583349756e+00	3.161887027077827650e+00	nan	3.749742587711400787e+00	2.517040667135192589e+00
3.628686106852015980e-01	2.672347383787257336e+00	1.583327257157306933e+00	2.828083872963924605e+00	2.411159083034595696e+00	1.071899225858797600e+00	1.190084108385065953e+00	nan	2.068230233223245840e+00	2.924557399056836537e+00	3.240934463376521357e+00	2.397940841070287821e+00	3.058964634828848173e+00	2.098985656853062043e+00	nan	nan	1.594152194300419101e+00	3.611666760016683853e+00	3.310796753614560828e+00	6.272588363901528963e-01	1.988148232837716689e+00	3.171275587888869207e+00	2.863914468941411773e+00	5.725027311964639987e-01	2.231888564537228614e+00	1.928634930487486576e+00	3.655774790600653468e+00	1.743759702260002431e+00	1.713514244033389478e+00	3.271267284533526887e+00	2.182074910462385109e+00	1.417853534834423890e+00	2.877968259627609715e+00	2.356654491103496341e+00	2.257747337416185829e+00	2.837704957765033065e+00	1.748671872011359207e+00	2.736399613058741576e+00	1.777216905224635823e+00	1.562653184002715578e+00	2.797781555616822846e+00	1.653123300085295622e+00	1.697918983503214019e+00	3.797266105678056114e+00	3.288578357676471331e+00	2.390946616270955616e+00	1.780508563731318494e+00	nan	2.320722233626102859e+00	1.462740179873254664e+00
2.326661130025516666e+00	2.864038265248113113e+00	2.336072611267304033e+00	2.738089102516642726e+00	2.215762632950573519e+00	2.077437049170920425e+00	2.451586855779842811e+00	nan	2.679803408974613887e+00	3.121980828092211002e+00	2.618554548290353168e+00	2.887035010004034508e+00	3.122416928307635953e+00	2.713582697064754523e+00	nan	nan	2.161989583203144161e+00	2.807674341595850720e+00	2.920973755731059551e+00	2.417272695953214701e+00	2.553591319128676318e+00	2.803798565335790638e+00	2.893487509271942315e+00	2.453703013185766224e+00	2.012669691752516865e+00	2.437858911413937069e+00	3.832441254580463585e+00	1.989160960756184870e+00	2.116634243799162984e+00	2.682266579950641106e+00	2.639022535822598048e+00	2.119547574686853508e+00	2.936794783201412073e+00	2.280217726668960054e+00	2.829457984294600603e+00	2.969876084125339766e+00	2.331290488188197063e+00	2.221024610123945475e+00	2.173519507579267263e+00	2.359745794050020162e+00	2.887509756054143395e+00	2.275064346230518897e+00	2.447960455583894746e+00	3.820979516426504574e+00	2.779818721270657544e+00	2.660703878235948228e+00	2.383185992299290845e+00	nan	2.620245364026914991e+00	2.286055191559170918e+00
nan	nan	nan	nan	nan	nan	nan	nan	nan	nan	nan	nan	nan	nan	nan	nan	nan	nan	nan	nan	nan	nan	nan	nan	nan	nan	nan	nan	nan	nan	nan	nan	nan	nan	nan	nan	nan	nan	nan	nan	nan	nan	nan	nan	nan	nan	nan	nan	nan	nan
2.865887663425545906e+00	4.150000114102747162e+00	2.650108290609476835e+00	2.483820838495711225e+00	2.032238290797471425e+00	2.606448819502592773e+00	2.839210445621210166e+00	nan	3.500482315074644024e+00	2.858549560881993745e+00	1.379413223477706785e+00	3.824276108897786131e+00	3.541175822931941664e+00	3.471952309060292841e+00	nan	nan	2.637153172884191932e+00	1.310717897793878484e+00	1.655570286648865519e+00	3.102007663176541197e+00	1.978025298308869084e+00	1.317931754685564671e+00	2.667359396154226125e+00	3.157785469843821691e+00	2.673627280114925675e+00	2.659570546285144665e+00	2.756203865090169014e+00	2.795039439218991451e+00	2.667642348327248669e+00	1.416079275136588711e+00	3.684967230731891252e+00	2.557213050812866317e+00	2.752748433375077575e+00	2.080183093935250582e+00	3.830639932100846412e+00	2.460176332906673036e+00	2.786382909127885554e+00	2.384017886067118841e+00	2.425742477240872219e+00	2.901257742051671862e+00	2.731742837956533165e+00	2.661946467215174916e+00	2.710382047055425403e+00	3.020259382320620301e+00	1.176531139704146467e+00	3.814703015909024497e+00	2.629744928957904904e+00	nan	3.722608924957261145e+00	2.855015189259188624e+00
1.629942332982697861e+00	3.296812556564002961e+00	8.594835222880765624e-01	3.229619085921652921e+00	2.446647002782594171e+00	7.168329701427528233e-01	7.904971442494427292e-01	nan	2.631311910774140728e+00	3.530270795697149744e+00	2.805537645571215766e+00	3.352458519832172357e+00	2.795369815259745483e+00	2.649280244971160769e+00	nan	nan	9.204219201195223965e-01	3.051456738617811304e+00	2.906321707358432427e+00	1.663969172472934188e+00	1.582740270659516391e+00	2.340898083468935909e+00	3.432359199347108092e+00	1.760157559403014105e+00	2.606382872204991763e+00	1.442922842182746690e+00	3.293252914436151979e+00	2.293338555772820531e+00	9.379615397975274993e-01	3.149325322483402356e+00	2.725685783651208283e+00	6.037503827815979829e-01	3.426151103241166229e+00	2.435939462195706007e+00	3.040817826895655163e+00	3.239347844982915170e+00	1.272060030972490097e+00	2.853462298726781921e+00	1.008251001617680886e+00	8.576015522736577523e-01	3.443253937653914409e+00	9.403722586882463652e-01	1.102937689445163683e+00	3.682676260093143306e+00	2.706483219476895297e+00	2.874400562032177309e+00	1.232408113124301652e+00	nan	2.770518875708259277e+00	7.385763050661889872e-01
1.691723532118579509e+00	3.608925698702571072e+00	1.904569192991788951e+00	2.878604426497443303e+00	1.100155310483806215e+00	1.921213425804428887e+00	2.011686701845469383e+00	nan	2.812107319518517556e+00	2.934239396731636695e+00	2.317524868355732348e+00	3.039098236521824870e+00	2.711000701004751878e+00	2.869110682687160629e+00	nan	nan	1.914503285904146201e+00	2.528825214916563091e+00	2.358933544186918141e+00	2.171827241728682356e+00	1.693129435026539120e+00	2.419035972600147577e+00	2.822183491903486718e+00	2.138102193715899269e+00	2.360572068579269711e+00	1.784221628676668780e+00	3.035583992881556892e+00	2.123515346742412824e+00	2.334822173082932828e+00	2.206990873956926169e+00	2.995594580717977351e+00	1.979229522059478663e+00	2.861835775003614302e+00	1.093569645929947765e+00	3.160536166972518046e+00	2.767388588075974543e+00	1.977566333121588249e+00	1.583581101575129324e+00	1.743692853366210826e+00	2.411952573624675633e+00	2.841456864822422990e+00	1.984460287023404046e+00	1.909592000885673491e+00	3.033618998519769239e+00	2.307396129800121098e+00	3.263574752515398192e+00	1.805146724549781423e+00	nan	3.191472733130111372e+00	2.271335115439469643e+00
1.902985977838860032e+00	1.840328271285821993e+00	2.501944052317534251e+00	2.828719786799216429e+00	2.572691130685344607e+00	2.247170887854103238e+00	2.539109512946068570e+00	nan	1.275713669598290911e+00	2.996659882446080392e+00	3.329210064033451211e+00	1.281122223562977780e+00	3.463054276237908180e+00	1.396011265660562772e+00	nan	nan	2.410392238658424446e+00	3.746351222952499782e+00	3.513733469935166998e+00	2.032674517296034544e+00	2.557709964490415988e+00	3.481484128115992505e+00	2.941470670216917327e+00	1.942037191239530447e+00	1.221596040737054523e+00	2.589307130331892637e+00	4.108381540862031223e+00	5.215435923944006236e-01	2.520819242028397689e+00	3.406034042732823508e+00	1.468050326006837825e+00	2.358731483553830444e+00	2.931829825155590541e+00	2.627991094127987370e+00	1.213174489840398218e+00	3.013562384406986538e+00	2.455036677746816665e+00	2.704856988620720326e+00	2.501307712091008995e+00	2.640573039717266202e+00	2.824573545202759384e+00	2.468239669320845042e+00	2.504046626920452212e+00	4.054011672008354772e+00	3.624796703554774790e+00	1.555167807806913993e+00	2.547652062257718342e+00	nan	1.552354755654764773e+00	2.451603660023421671e+00
2.307729359738872610e+00	2.999535953273486655e+00	1.909797588627690113e+00	3.416422729866250396e+00	2.495679730609867253e+00	1.499085013679253064e+00	1.617213366467672442e+00	nan	2.400379459709184538e+00	3.774322768038002263e+00	3.160460191050595835e+00	3.212912835261628075e+00	3.210867820831883712e+00	2.298487627978288650e+00	nan	nan	1.943800436266389653e+00	3.261758012521204009e+00	3.266976529071571544e+00	2.157970450908109683e+00	1.965602131846426515e+00	2.749095830847957167e+00	3.654899717638428136e+00	2.268478030120238298e+00	2.031534976454631103e+00	2.284098548256612293e+00	3.808349518641243048e+00	2.192468846549913142e+00	1.653429670740752977e+00	3.334012666772157907e+00	2.600977301122935792e+00	1.679472377940134153e+00	3.700319497607247321e+00	2.610039096756319843e+00	2.931303589740250182e+00	3.452823839885035717e+00	2.212504358430988027e+00	2.729916761659668900e+00	1.939710046214023320e+00	1.451097725064690813e+00	3.690485279342988978e+00	1.985986180159330372e+00	2.176976733656095675e+00	4.181283051478869695e+00	2.826713947724666998e+00	2.700680163021450753e+00	2.197586806988585550e+00	nan	2.548521890362384301e+00	1.670564984160907818e+00
3.815525448523273688e+00	5.455281091680729944e+00	3.351181763118531443e+00	3.280861927870382999e+00	2.356605865841086889e+00	3.666901630528547340e+00	3.676577714597125901e+00	nan	4.597832756845518176e+00	3.386558265698683012e+00	1.387101648586179126e+00	5.062215090875528567e+00	3.739348131892195060e+00	4.721788995492631535e+00	nan	nan	3.293892261928352383e+00	8.805435195174780016e-01	1.260995133673727064e+00	4.266278521722158601e+00	2.932322100154635347e+00	1.686066504945021638e+00	3.257096012489864467e+00	4.330880610080250825e+00	3.977829872552560708e+00	3.104687161540049978e+00	2.415014688749184124e+00	3.919765978330283840e+00	3.713623739117907441e+00	1.510387644852352551e+00	4.790867701055928407e+00	3.521585635105433543e+00	3.252533363996468641e+00	2.326832171632088109e+00	5.075385130410716705e+00	3.100760650417861530e+00	3.317354144957397555e+00	2.588500875812236757e+00	2.987964304531811166e+00	3.829277658499801618e+00	3.503829798065892120e+00	3.306236017200255617e+00	3.227083930200380646e+00	2.583148148279673428e+00	1.403493199838595329e+00	5.043760317451297936e+00	3.106763766211709576e+00	nan	4.955227152055753592e+00	3.716959027449355801e+00
2.060537387353100325e+00	4.112343596114164335e+00	2.049690652900495902e+00	2.874751235350033962e+00	1.080681058702022135e+00	2.333647716799409633e+00	2.316012547661841836e+00	nan	3.208052427176063315e+00	2.814049057463387182e+00	2.117794540775562950e+00	3.586109608528123882e+00	2.687908984571830917e+00	3.375183390523816662e+00	nan	nan	2.026570386397394063e+00	2.230897148587750234e+00	2.096260980692381537e+00	2.704031201980798382e+00	1.853864246574135954e+00	2.327302805086670201e+00	2.720191760318540819e+00	2.708509669504802542e+00	2.785076845788638344e+00	1.752016395196761556e+00	2.838978317782018923e+00	2.527344757314932355e+00	2.701346934433855651e+00	1.929602777347996234e+00	3.382030129035328070e+00	2.265576202273561268e+00	2.719361617480446469e+00	9.237443688606457037e-01	3.637471285678568034e+00	2.713800758353480447e+00	1.981847041747407667e+00	1.375791477232229498e+00	1.755698591479579518e+00	2.730582842294027035e+00	2.859686228286491882e+00	2.054334226336549829e+00	1.902097245775313361e+00	2.810368808570056220e+00	2.177340781999351993e+00	3.721889261313406028e+00	1.742954080561925023e+00	nan	3.645296976935882949e+00	2.497796710207553783e+00
3.650309075024741112e+00	4.341846692497179028e+00	3.160566393623311487e+00	3.095179461698780443e+00	3.022764489070692839e+00	2.971177505871587243e+00	3.264883411837531835e+00	nan	4.021723430074662708e+00	3.714282236369984336e+00	1.832986666021148459e+00	4.765076798760844667e+00	4.081087695567429563e+00	4.061926223702884364e+00	nan	nan	2.945027640726763707e+00	2.170122698875136091e+00	2.043870761088356858e+00	3.720500227793363646e+00	2.245721638313530555e+00	1.410523721497436433e+00	3.545133616246113117e+00	3.887430610499100325e+00	3.517342590809539704e+00	3.317741634057706168e+00	2.554832674043507890e+00	3.408592460151899761e+00	2.731117593236908281e+00	2.801956527704422051e+00	4.097614272626600496e+00	2.814100834210369939e+00	3.458177571438823428e+00	3.068911824637169161e+00	4.374002460473127130e+00	3.296832785748486483e+00	3.195329220641356827e+00	3.350256888020835877e+00	2.800096637773402897e+00	2.920272350132797179e+00	3.733634063470363973e+00	3.040803673481864866e+00	3.142028238215030189e+00	3.096748141832058376e+00	2.232720053411495265e+00	4.022582487730682388e+00	3.151512147477034009e+00	nan	3.928036659755588911e+00	2.787249794737547415e+00
1.793880686177807826e+00	3.214335996650253158e+00	5.223721455265651903e-01	3.476298448366188065e+00	2.518268585211362431e+00	1.439100408359499594e+00	1.253516045267827783e+00	nan	2.414556054822118103e+00	3.654447547346029612e+00	3.062398026921842042e+00	3.173491726355798015e+00	2.134043342431652057e+00	2.583170634723795267e+00	nan	nan	4.412009855922668922e-01	3.232609197106861565e+00	3.203239500653492833e+00	2.106867972162908664e+00	2.017640833875083306e+00	2.652357386745816115e+00	3.569459605129753577e+00	2.111153447041913545e+00	2.705005471445182774e+00	6.835876674691899746e-01	3.844267792678297546e+00	2.157041390587040475e+00	1.551962808191645671e+00	3.392386464033691151e+00	2.412439010776143089e+00	1.060223312862936806e+00	3.564276881488772197e+00	2.482749125252959654e+00	2.903538629090898660e+00	3.497547929303719272e+00	4.053653927608054097e-01	2.793425456651429162e+00	6.137831208191458776e-01	1.606124446788851801e+00	3.598109807719067188e+00	4.124112566204913288e-01	4.532501491569704832e-01	4.108277976930811093e+00	3.063144142710177764e+00	2.707287917408545574e+00	5.182125695285840772e-01	nan	2.631770079646832183e+00	1.183216359614743807e+00
1.814001063827308302e+00	3.309040062169643637e+00	1.046468806808093621e+00	3.303634988317018184e+00	2.679285468582425001e+00	8.358618154909539522e-01	7.571267258363042485e-01	nan	2.660176560417085057e+00	3.639745383035116522e+00	2.972249210161248101e+00	3.495521180607731093e+00	2.858005061972529681e+00	2.658369469806809438e+00	nan	nan	1.122701059004025614e+00	3.184228313785674835e+00	3.046563245424706690e+00	1.766612127266322885e+00	1.687450999027083842e+00	2.423001333958587633e+00	3.544808166173968988e+00	1.905904316783868513e+00	2.722163290437950689e+00	1.661431176704747381e+00	3.360888572623743187e+00	2.432832513108725614e+00	9.859462993904427597e-01	3.345074828779301068e+00	2.762311102719559486e+00	8.131827475566163477e-01	3.532745018445015983e+00	2.681588830912091215e+00	3.128276259487690503e+00	3.320715737389809075e+00	1.459385748021127860e+00	3.077256750905821292e+00	1.231005664002061906e+00	6.955435667460417859e-01	3.564737670203361297e+00	1.130998426152141967e+00	1.302430632498240648e+00	3.836458368170446942e+00	2.807854684668221967e+00	2.896815769216053216e+00	1.453956148345916688e+00	nan	2.776522913687510030e+00	7.159531501498108685e-01
3.532073586591263137e+00	5.004689820414696122e+00	2.992875601563979693e+00	3.133971958138193958e+00	2.395544549280792967e+00	3.090982255286044200e+00	3.141901955890026521e+00	nan	4.284654072492687149e+00	3.410814515274753767e+00	1.216992948442752853e+00	4.903819212444309628e+00	3.675953292534942296e+00	4.330328073209339657e+00	nan	nan	2.917332079368014863e+00	8.312011132021168702e-01	1.235918241927638661e+00	3.819972243338659368e+00	2.393242726641727103e+00	1.050876407274160762e+00	3.234426228452095486e+00	3.929991034230025271e+00	3.649538325820466333e+00	2.957168568710365708e+00	2.403817498670874020e+00	3.646524788560776109e+00	3.038230611298630812e+00	1.704118253095808111e+00	4.454167543309861088e+00	2.983565258544036425e+00	3.254438750785901391e+00	2.415364536045323529e+00	4.779056781653107322e+00	3.016961471768429881e+00	3.063141402127720792e+00	2.675460660484682673e+00	2.669548954429322052e+00	3.135578195449372885e+00	3.468058635151812119e+00	2.963569695318423403e+00	2.976385156587847192e+00	2.869872346673758123e+00	7.670801314116798553e-01	4.628850785905173737e+00	2.893384936051781153e+00	nan	4.518461063329001881e+00	3.138548720267641645e+00
3.402140116713704199e+00	4.634493658682581341e+00	2.817751751658569059e+00	3.185521060342501265e+00	2.653744135189847420e+00	2.705048308295211257e+00	2.897747442047471367e+00	nan	4.048638004556136316e+00	3.736468309676042043e+00	1.770787809984361250e+00	4.688856523316033531e+00	3.828856336455739307e+00	3.988105913683432924e+00	nan	nan	2.802431590651980553e+00	1.553658372848327973e+00	1.912607658912114150e+00	3.477299140373509623e+00	1.938089840298665267e+00	8.366242515754347409e-01	3.572178698733241564e+00	3.615427302931319975e+00	3.285357793092988477e+00	2.964151764275936962e+00	2.593735240262762698e+00	3.477135226224733699e+00	2.619347117733332730e+00	2.173611924799498496e+00	4.234241630518134514e+00	2.607957821300459944e+00	3.594802140986673500e+00	2.723655825306295242e+00	4.463494427121919017e+00	3.188749719439615493e+00	3.035992549761299397e+00	3.052017596354741791e+00	2.584927195860602378e+00	2.760735550186664167e+00	3.676111995351248218e+00	2.816422108464863072e+00	2.902704360231652014e+00	3.233867365225941981e+00	1.279617331514643741e+00	4.280799817166520249e+00	2.880434128430937601e+00	nan	4.164704612629456015e+00	2.772678184016790670e+00
1.392212098401850895e+00	3.115524940595340464e+00	1.192834229693968684e+00	3.186939576006917907e+00	2.759556370997310992e+00	7.416195998839001380e-01	4.608906794748309221e-01	nan	2.387071606495582810e+00	3.411412591501734148e+00	3.281878527170903670e+00	3.037746010784657891e+00	2.991767904355826957e+00	2.321414786901518479e+00	nan	nan	1.418604094882789157e+00	3.476760330118390918e+00	3.326814115317941134e+00	1.262802842895607291e+00	2.019073702571251516e+00	2.889801099953025698e+00	3.345879347317447738e+00	1.346306505500185491e+00	2.481679557461919039e+00	1.782903882570020970e+00	3.664745833721630763e+00	2.282609587010487662e+00	1.292750479763876026e+00	3.402207731032397486e+00	2.530517452390808053e+00	1.094083311357229471e+00	3.378674523350789105e+00	2.747696837244649970e+00	2.791113214667847231e+00	3.152473698168130944e+00	1.659782532011445655e+00	3.131626099963066512e+00	1.582969655513249752e+00	8.932513736877325528e-01	3.300866996662873643e+00	1.362430816637162145e+00	1.508635449107815774e+00	4.041711256869594315e+00	3.049723569334226614e+00	2.764662475358290017e+00	1.646866513124656484e+00	nan	2.647054596595829423e+00	1.148179238954025072e+00
1.774260747813927841e+00	3.024649794588386786e+00	8.685949352740128804e-01	3.331696988759282441e+00	2.485719102983669160e+00	7.987447590836362910e-01	1.198230065646060938e+00	nan	2.501112211075131597e+00	3.669285643488300774e+00	2.843821029925584831e+00	3.143008894285683308e+00	2.932680050865737797e+00	2.523481933803736865e+00	nan	nan	8.033771566623139071e-01	3.148233743525041817e+00	3.071459108224753987e+00	1.761384859747850085e+00	1.750936167587129555e+00	2.451689221542482588e+00	3.538876817947008036e+00	1.814235135112728381e+00	2.455125351588177907e+00	1.444556836502093322e+00	3.642984469972488260e+00	2.057221968848081062e+00	5.822075829573066796e-01	3.277897642995649896e+00	2.529068125271725087e+00	3.240650967958729756e-01	3.547593247156732410e+00	2.478067258467318901e+00	2.828935908694180323e+00	3.434037637695090517e+00	1.212696019785098667e+00	2.842499988443892622e+00	9.166505759108535267e-01	1.041616986495648378e+00	3.537023592902234892e+00	8.706899592354929718e-01	1.171560854354026349e+00	3.915445086874096425e+00	2.886723622480574569e+00	2.589474880301743998e+00	1.244397245399210261e+00	nan	2.501004562325850333e+00	7.520587727136349709e-01
1.590572786089831103e+00	2.842396837830262868e+00	9.371677353239526997e-01	3.255813534799453901e+00	2.635340204747416593e+00	6.395783177958253019e-01	1.083922702270595284e+00	nan	2.364723046134658446e+00	3.617515857142703517e+00	3.026403637169965410e+00	3.010336411888943964e+00	2.974405958019339380e+00	2.381256458140212917e+00	nan	nan	8.965195027682488771e-01	3.354062381160665129e+00	3.227804545745875053e+00	1.503920407719631536e+00	1.781658759512317447e+00	2.633679484140077687e+00	3.503304289630217561e+00	1.578037771509600118e+00	2.420737397195513285e+00	1.577317023386942241e+00	3.671079402101704137e+00	1.998116874313758728e+00	6.131937625541452608e-01	3.418827206009602993e+00	2.388285953960404218e+00	2.796787040595399843e-01	3.495684168157818572e+00	2.625003183614202928e+00	2.650144126184747151e+00	3.382331134105510895e+00	1.275082079198364138e+00	2.995378231272906255e+00	1.093509951823287585e+00	9.306028205574401468e-01	3.475315801908593016e+00	9.467913711867925741e-01	1.222147106400190086e+00	3.962530313519537994e+00	3.089086636140213837e+00	2.421259438262363339e+00	1.353679134852276755e+00	nan	2.334833492517030873e+00	5.413057258019756679e-01
1.355068413785579962e+00	3.234267393418485348e+00	1.167471439038117120e+00	2.971715614004642347e+00	2.199635631182252027e+00	6.859361844543704345e-01	7.925451982507654147e-01	nan	2.533458381152275951e+00	3.203036835459415865e+00	2.689585384275810842e+00	3.263603554828262698e+00	3.004271279073485346e+00	2.568320676242482392e+00	nan	nan	1.155942210444512730e+00	3.021300494438548867e+00	2.733502762513282391e+00	1.470438356822045156e+00	1.353677985645041604e+00	2.396279671066351202e+00	3.116385022993475307e+00	1.594654582883048954e+00	2.504653031809702668e+00	1.636042562593593486e+00	3.064245747128389041e+00	2.133668660260794603e+00	1.153036578177423443e+00	2.986154708594989327e+00	2.677190101649849385e+00	8.724624251008581410e-01	3.098830693875401554e+00	2.165861315037889145e+00	2.954315925345346816e+00	2.957514564605669083e+00	1.464596442091965489e+00	2.619301579149212245e+00	1.200802529444389366e+00	9.043122939946608430e-01	3.169598873538899131e+00	1.218737449397937489e+00	1.305942783100678017e+00	3.424241039481122240e+00	2.648951093902697007e+00	2.851011202802915090e+00	1.404924878264998345e+00	nan	2.733779200860604774e+00	8.255487476584221218e-01
3.512809609205132411e+00	4.616288158061655267e+00	2.989867945530853888e+00	3.241353484498907811e+00	2.366775887118929500e+00	2.863525130731791268e+00	3.055737840575929010e+00	nan	4.040333394484405538e+00	3.828514580228434383e+00	1.844092453820777466e+00	4.635537154781086855e+00	3.760601484044106435e+00	3.993011770466984078e+00	nan	nan	2.937818581804605866e+00	1.508781563597849207e+00	1.944078167739499152e+00	3.624043546297296192e+00	2.111163909129080363e+00	1.216834025082428994e+00	3.644469050644588037e+00	3.754066695830349687e+00	3.103415431474077391e+00	3.039953829279216535e+00	2.610804640100671037e+00	3.438075591625707084e+00	2.871924210454927628e+00	2.063757913919972431e+00	4.210403953284685308e+00	2.814128778452469781e+00	3.651806593293346559e+00	2.528501919938703768e+00	4.462001630780108030e+00	3.266569367138052016e+00	3.130583018993646771e+00	2.683152789108114167e+00	2.715365744960654304e+00	2.963551358462953367e+00	3.749445533761361471e+00	2.990385350506092887e+00	3.039353627728232254e+00	3.153873586601466883e+00	1.375652985633794456e+00	4.278313838872940700e+00	2.999348017473451478e+00	nan	4.175088867673228066e+00	2.975054754611875740e+00
1.494769857096086341e+00	3.570188715912441246e+00	1.358651437641251958e+00	3.255468486649709892e+00	2.144939634363319581e+00	2.056301320938763499e+00	1.848865655613137537e+00	nan	2.492327806628910292e+00	3.114788163295405532e+00	3.007122336295927845e+00	2.854591682558094146e+00	2.294075650037829650e+00	2.738323354375110874e+00	nan	nan	1.429549843903175965e+00	3.272124815021461242e+00	3.068016296939954035e+00	2.212361831221978381e+00	2.357934405897581076e+00	3.015815612650214028e+00	3.069220347541574689e+00	2.105294094747392819e+00	2.791444840710696873e+00	1.125929374374483816e+00	3.680371268477626856e+00	2.076668803961876808e+00	2.377807983955748217e+00	3.093545030842500765e+00	2.628412753803261559e+00	1.882240181136667356e+00	3.069626876361041923e+00	2.029432725662397630e+00	2.929874636281206701e+00	3.150655665749394707e+00	1.216372694695630807e+00	2.378404381135625911e+00	1.410515942309483073e+00	2.469856209197972774e+00	3.086309448726802351e+00	1.412912977844754892e+00	1.169315906837628871e+00	3.697545716441540620e+00	3.139126104065969258e+00	3.054462205572025635e+00	1.122935317802922661e+00	nan	2.996591159587928210e+00	2.152063115175535835e+00
nan	nan	nan	nan	nan	nan	nan	nan	nan	nan	nan	nan	nan	nan	nan	nan	nan	nan	nan	nan	nan	nan	nan	nan	nan	nan	nan	nan	nan	nan	nan	nan	nan	nan	nan	nan	nan	nan	nan	nan	nan	nan	nan	nan	nan	nan	nan	nan	nan	nan
1.599026618028880353e+00	2.914299115473611756e+00	7.549447316498982818e-01	3.271472189681352116e+00	2.404539620719812199e+00	8.024463998253978936e-01	1.136298767566716883e+00	nan	2.336544989548713147e+00	3.593550304889892466e+00	2.956961895249305527e+00	2.970315058568786082e+00	2.790776932860690618e+00	2.371370248516165180e+00	nan	nan	7.636652438600892712e-01	3.230261181069836507e+00	3.169040978679039444e+00	1.649310835030640243e+00	1.680099545116132687e+00	2.554147065451900289e+00	3.469336984231070176e+00	1.685256314782607401e+00	2.335204197140652305e+00	1.308559069442732037e+00	3.711789197175919597e+00	1.928057641998668581e+00	8.570601762304093096e-01	3.297957464143163264e+00	2.374099699381748696e+00	3.504147451062172292e-01	3.484295106376792628e+00	2.390526800168567778e+00	2.687709676729135744e+00	3.374064951378247912e+00	1.107476730046864200e+00	2.753880754207719050e+00	8.615599190499735327e-01	1.177348182171377378e+00	3.456272020758074159e+00	8.166607560201551985e-01	1.075541746807473054e+00	3.967223358369413422e+00	2.980015001762748472e+00	2.475338227368427013e+00	1.128567600582809582e+00	nan	2.384808062381081672e+00	8.202746664813400645e-01
2.430664207753073125e+00	8.745367668354165902e-01	2.718791265262940460e+00	3.417168131508523832e+00	3.598670420033693862e+00	2.375486662506994584e+00	2.620476587631894727e+00	nan	1.073588843196885190e+00	3.815430087987355279e+00	4.169228440149012727e+00	1.751074745595187609e+00	3.657059268289617471e+00	1.091164857911776975e+00	nan	nan	2.591537617596760601e+00	4.560387553510770964e+00	4.382706826359171082e+00	2.170243036710648443e+00	2.981272204538087500e+00	3.948846617594266029e+00	3.741719762880713507e+00	2.153046236621856568e+00	2.011980400863856211e+00	3.036203210295930432e+00	4.829936725534611064e+00	1.441131816756634931e+00	2.474889800181950594e+00	4.448119032177724641e+00	9.959065894753509340e-01	2.453603874917650973e+00	3.724781554801290806e+00	3.665126754151811550e+00	9.763692368526856180e-01	3.725247854374181156e+00	2.712854133009493740e+00	3.741809675213783049e+00	2.839716223466832723e+00	2.528294720857728439e+00	3.631765932419026566e+00	2.680568983179202114e+00	2.818417995542557897e+00	5.011838285418733996e+00	4.371350493839888607e+00	4.331709501784957728e-01	2.932681224120269992e+00	nan	4.122349286928178036e-01	2.345575576024269360e+00
nan	nan	nan	nan	nan	nan	nan	nan	nan	nan	nan	nan	nan	nan	nan	nan	nan	nan	nan	nan	nan	nan	nan	nan	nan	nan	nan	nan	nan	nan	nan	nan	nan	nan	nan	nan	nan	nan	nan	nan	nan	nan	nan	nan	nan	nan	nan	nan	nan	nan
2.876665596098995525e+00	4.323610222725434937e+00	2.691562031451202763e+00	2.438174597668938848e+00	1.825793537437734537e+00	2.654278894890557794e+00	2.842706480030534610e+00	nan	3.655636921538874429e+00	2.723137531748529572e+00	9.231033690331068575e-01	3.998173616651800710e+00	3.475138794494150307e+00	3.676950519127158312e+00	nan	nan	2.631463181678361352e+00	9.874751811673631030e-01	1.116071388426067568e+00	3.182179515417550508e+00	2.006938408706214982e+00	1.170645914257819831e+00	2.530632135553770201e+00	3.241340167042889853e+00	2.879221223310060918e+00	2.653383492645903008e+00	2.314644854391503248e+00	2.920030690101691473e+00	2.752262273200202003e+00	1.134207576984292976e+00	3.818784031642342480e+00	2.632246024767428416e+00	2.578769242054865796e+00	1.874398841789527870e+00	4.003035399506699399e+00	2.344820834354718553e+00	2.768089774708897277e+00	2.195554563495137224e+00	2.418865306393585879e+00	2.915237256137621191e+00	2.661376325513695740e+00	2.691890097058057485e+00	2.696115346721811967e+00	2.545900896136295444e+00	9.011468549931019867e-01	3.993352523683918687e+00	2.615527660564673340e+00	nan	3.910804545239907171e+00	2.896587565929686470e+00
2.614385983530995272e+00	3.783746897141145205e+00	3.419166014150450295e+00	7.451833639610434545e-01	2.938233774325353043e+00	3.074535603798218553e+00	3.055687037776060766e+00	nan	3.286712921907119167e+00	6.611075426351551432e-01	2.765975821162608206e+00	3.502998899016322110e+00	4.001487559172345776e+00	3.295338479421489275e+00	nan	nan	3.395901832094709416e+00	3.049740808705981188e+00	2.674363587754409188e+00	2.850523912995014619e+00	2.858917390547641268e+00	3.124292003932675588e+00	6.347207124462919126e-01	2.953283988741628008e+00	2.933067632092744237e+00	3.540257208049816917e+00	2.988210557438819137e+00	2.892185831397291906e+00	3.457953274611974770e+00	2.467796770206991841e+00	3.455988240045881010e+00	3.329840939501280683e+00	6.702460151647736675e-01	2.929729529546411637e+00	3.505711415935696795e+00	4.755425594661852329e-01	3.476566624041379061e+00	3.091194499940149054e+00	3.399709856557028065e+00	3.291448514713664952e+00	7.036251257699404071e-01	3.440402431225999536e+00	3.432079619455905561e+00	3.126237540638929335e+00	2.885036396447186569e+00	3.676621406625079747e+00	3.441282035476794121e+00	nan	3.595468016465689143e+00	3.346155994119878407e+00
5.662790860944154625e-01	2.630015406983380100e+00	1.757055561814316436e+00	2.894879868749383967e+00	2.744834218370600709e+00	1.262241214177410420e+00	1.167589896600723876e+00	nan	1.997255146112123514e+00	2.951377712942014675e+00	3.574263147060631418e+00	2.380939608194659218e+00	3.130564354654251868e+00	1.984812256924378460e+00	nan	nan	1.845582341923529546e+00	3.877465075040217535e+00	3.612775126846506701e+00	5.559295497913454565e-01	2.223352996837800077e+00	3.429359642562691768e+00	2.916643417065761579e+00	5.272611273417755484e-01	2.309136743096328548e+00	2.145763315551888262e+00	3.903627881081076723e+00	1.914662232633573602e+00	1.925576280819913499e+00	3.525343661264276118e+00	2.142965692049131121e+00	1.666475579764548298e+00	2.953624865679465028e+00	2.695644087749091700e+00	2.231203390973446776e+00	2.864019979956124562e+00	1.969732268154028798e+00	3.038268867797327744e+00	2.055499259493105857e+00	1.627440106532533237e+00	2.836553597350154110e+00	1.861872888421341354e+00	1.912225012838259186e+00	4.112279253261332812e+00	3.500817807765784551e+00	2.403956849215879821e+00	2.016047833856777771e+00	nan	2.318328081220240477e+00	1.644294481277122300e+00
2.616562596722340039e+00	3.741917717691433332e+00	3.508773879791840411e+00	7.930202758328473989e-01	2.901719075551015159e+00	3.155015704040765812e+00	3.186847659386109477e+00	nan	3.291263672961884712e+00	5.618209279261389133e-01	2.838186418289113444e+00	3.362423845191763405e+00	4.051958491373325089e+00	3.293790664621456088e+00	nan	nan	3.487902051484825350e+00	3.147905148736757308e+00	2.777683176339794890e+00	2.874807376399018732e+00	2.936899782293671990e+00	3.269230304544898491e+00	5.107083450982117245e-01	2.944723624477008528e+00	2.893303883458974379e+00	3.600792093253618820e+00	3.134134132429446939e+00	2.849556010780058379e+00	3.557847484686286865e+00	2.492428824256490927e+00	3.448746620484015146e+00	3.417172425762227128e+00	6.141356556004810008e-01	2.889022784491947160e+00	3.441489674541218236e+00	6.078099138062120765e-01	3.557005004251387881e+00	3.050673990782086342e+00	3.484869885297033676e+00	3.440181473410411250e+00	4.083420125489958807e-01	3.535241221702155823e+00	3.524016496801079867e+00	3.160369969997667727e+00	3.019928174424398204e+00	3.674424812755683778e+00	3.522633313063445737e+00	nan	3.606642505493348860e+00	3.475046100686055350e+00
nan	nan	nan	nan	nan	nan	nan	nan	nan	nan	nan	nan	nan	nan	nan	nan	nan	nan	nan	nan	nan	nan	nan	nan	nan	nan	nan	nan	nan	nan	nan	nan	nan	nan	nan	nan	nan	nan	nan	nan	nan	nan	nan	nan	nan	nan	nan	nan	nan	nan
1.883603213993689129e+00	3.814347909807286108e+00	1.996677529894965053e+00	2.964671188523161138e+00	1.140384005976678772e+00	2.033023127137769226e+00	2.132311495967449400e+00	nan	3.019620140921381868e+00	3.001461987944444854e+00	2.297880512378638773e+00	3.207699474737844003e+00	2.826291413857572543e+00	3.075703781336719178e+00	nan	nan	2.045510497203372857e+00	2.405815303119716919e+00	2.298840416751097404e+00	2.339983634453278505e+00	1.902089991837018657e+00	2.487148067772688709e+00	2.914064296372558260e+00	2.330722321540832365e+00	2.438515447284598903e+00	1.833314753648652928e+00	2.994648284799543259e+00	2.326084718803716811e+00	2.447270325908559752e+00	2.056210218345545293e+00	3.214359180603422406e+00	2.109540691048490846e+00	2.941489088857686784e+00	1.117072207672668016e+00	3.346584072545311983e+00	2.823781838368533137e+00	2.082093280123352930e+00	1.594115683463921629e+00	1.826229996424796553e+00	2.489895105271883846e+00	2.934456568260647824e+00	2.047358847414603833e+00	1.977057686114362500e+00	2.944053185755085789e+00	2.249848728173726276e+00	3.486227230726125281e+00	1.878642187512217454e+00	nan	3.419918690036597653e+00	2.358916595102116265e+00
1.752361652523119595e+00	3.106865944461468576e+00	1.194381557635597391e+00	3.457001062864020202e+00	2.730732686682194377e+00	8.241760010896704847e-01	1.059329289171081490e+00	nan	2.487279479767161128e+00	3.769206300524827302e+00	3.182325314947735517e+00	3.271627176224985778e+00	3.219296526960726101e+00	2.450760516442115122e+00	nan	nan	1.278866573923255201e+00	3.488020265570344502e+00	3.325569848398089334e+00	1.598789988846726740e+00	1.638176874117978077e+00	2.696074032251904562e+00	3.675793370744816269e+00	1.694488291526908164e+00	2.567440246807793702e+00	1.833513174737566587e+00	3.654697691413578475e+00	2.208966047843424096e+00	8.459285504846942860e-01	3.547838823143962816e+00	2.624459193165283200e+00	7.310796559549217477e-01	3.684460399417494703e+00	2.720899874982368960e+00	2.876470960098009400e+00	3.513452035329954093e+00	1.638225962441836048e+00	3.121590973122376322e+00	1.381875241225277051e+00	8.926468621576593154e-01	3.681091038618070854e+00	1.300165117442920071e+00	1.502289845443860461e+00	4.050167777413701486e+00	3.090273262644112950e+00	2.671931734348814480e+00	1.612427877049354974e+00	nan	2.543629229071818099e+00	7.915546031934342919e-01
1.841555568324638958e+00	2.829840852495471459e+00	1.191268790702602276e+00	3.369022891363560479e+00	2.745670037548416875e+00	7.119844207591756735e-01	1.085496370197000626e+00	nan	2.416912983501204426e+00	3.790885718710803598e+00	3.160680572460515148e+00	3.169607210877741554e+00	3.028390097523903535e+00	2.382358154087085733e+00	nan	nan	1.125674701729028726e+00	3.437481807701285863e+00	3.345472516078451974e+00	1.634563579790447196e+00	1.804094929204840936e+00	2.656995596947381522e+00	3.662999133966990506e+00	1.749268187904060801e+00	2.460875545573194323e+00	1.807374580346764903e+00	3.777786960412321093e+00	2.144707232419917897e+00	6.611144089544597202e-01	3.563532789560307723e+00	2.428580605309051510e+00	6.290893091676459381e-01	3.665856532657590705e+00	2.768047548612090125e+00	2.765128805863013461e+00	3.507158995360745379e+00	1.519785772880053898e+00	3.097668593193953157e+00	1.311729488081611272e+00	7.501189004245828462e-01	3.658038952537309818e+00	1.216915707172299799e+00	1.500906388063950825e+00	4.147453655361746705e+00	3.120262282935841291e+00	2.439108703717297821e+00	1.606097177755224426e+00	nan	2.333090338461637714e+00	5.744644589837578641e-01
nan	nan	nan	nan	nan	nan	nan	nan	nan	nan	nan	nan	nan	nan	nan	nan	nan	nan	nan	nan	nan	nan	nan	nan	nan	nan	nan	nan	nan	nan	nan	nan	nan	nan	nan	nan	nan	nan	nan	nan	nan	nan	nan	nan	nan	nan	nan	nan	nan	nan
1.634717945822399043e+00	3.073878037138950248e+00	1.189969243499668927e+00	3.170710828498322087e+00	2.666501244782069513e+00	5.476825521236668992e-01	7.909505615776680765e-01	nan	2.537657481055079156e+00	3.500569586025020996e+00	2.972097097829061063e+00	3.309583041449237761e+00	3.118084692570478822e+00	2.531934539002676399e+00	nan	nan	1.181461826626112099e+00	3.297566167982528995e+00	3.067657843555780861e+00	1.500471296186918213e+00	1.716350702116912430e+00	2.562965335468887051e+00	3.402300395217064732e+00	1.655325578586978930e+00	2.596758570890491669e+00	1.830376341993813050e+00	3.369225890839440574e+00	2.252139967730311554e+00	7.452447648323589080e-01	3.371395631106620883e+00	2.624776732857857287e+00	7.138418175796189535e-01	3.384403478821781608e+00	2.658630250617664892e+00	2.921485884368657082e+00	3.220437701796224239e+00	1.550765426851180129e+00	3.063566429588711060e+00	1.346489444937833291e+00	4.467548091379380248e-01	3.421949904829129530e+00	1.227102477861324870e+00	1.426674889484576658e+00	3.778226677170979375e+00	2.937058139429742809e+00	2.710370950604268359e+00	1.593924969312625173e+00	nan	2.595630393872310204e+00	5.043474983905682496e-01
nan	nan	nan	nan	nan	nan	nan	nan	nan	nan	nan	nan	nan	nan	nan	nan	nan	nan	nan	nan	nan	nan	nan	nan	nan	nan	nan	nan	nan	nan	nan	nan	nan	nan	nan	nan	nan	nan	nan	nan	nan	nan	nan	nan	nan	nan	nan	nan	nan	nan
2.395460484116704425e+00	4.146460551045058729e+00	2.481842802895964706e+00	3.063418320916726501e+00	5.815078198121262920e-01	2.599694875472355893e+00	2.780391041615455805e+00	nan	3.419068893736894932e+00	3.022555701748025569e+00	1.945995178014314098e+00	3.592074384630340678e+00	3.009305903717843123e+00	3.564506767733539583e+00	nan	nan	2.369187997322590888e+00	2.243792354475380169e+00	2.025506557745146541e+00	2.959414910057404757e+00	2.079145243057378689e+00	2.471235089188167144e+00	2.879168959005002026e+00	2.931145785172314611e+00	2.836148261044496355e+00	2.187082449187737865e+00	2.875657760144416208e+00	2.541113735013983632e+00	2.864588950108744925e+00	1.920439684792043966e+00	3.550938871708576805e+00	2.544556764572181162e+00	2.882131155987119442e+00	4.449694612819711792e-01	3.731356027173715617e+00	2.968189495661999189e+00	2.388275856295282829e+00	9.565918351626783167e-01	2.107783126937412543e+00	3.043232693238434372e+00	3.004409511781565900e+00	2.475530258660132432e+00	2.373960081452211490e+00	2.588528444135512530e+00	2.269908797243686660e+00	3.798125755201866127e+00	2.201791931813243064e+00	nan	3.748518147858139749e+00	2.829850725533248124e+00
3.085783376113007126e+00	4.535935488381221958e+00	2.943618969784573824e+00	2.701890442790289004e+00	2.316660078856372706e+00	2.641534291042857419e+00	2.879150595655203482e+00	nan	3.946464167683810587e+00	2.985760592791799173e+00	1.079859374019173091e+00	4.447211539677215164e+00	4.096570814232626923e+00	3.926356220302732236e+00	nan	nan	2.879995416106749584e+00	1.507965224915520430e+00	1.081713722402710021e+00	3.234786555384872919e+00	1.998353262445536682e+00	1.339647024540244757e+00	2.842491544006552573e+00	3.352039031303631234e+00	3.226738562585907744e+00	3.093544372127497333e+00	1.827524483417174661e+00	3.231540351870612504e+00	2.637085468771088514e+00	1.681938756038005911e+00	4.152544352559157659e+00	2.693998548113984093e+00	2.839149925645056971e+00	2.339153273957554013e+00	4.284226911498858925e+00	2.582985026199549949e+00	3.121259888875060007e+00	2.741453921252996029e+00	2.696892006322479496e+00	2.731012722616886546e+00	3.019212360110692384e+00	2.934380346072963164e+00	2.980142278299716008e+00	2.296624739211266863e+00	1.099196428501025169e+00	4.235084420605115696e+00	2.968619701199087579e+00	nan	4.129275864535414620e+00	2.829011446056383772e+00
1.964839616629140195e+00	2.285126238297661150e+00	2.518864221232663958e+00	2.585983247608611091e+00	2.251914167602386385e+00	2.170224632547537613e+00	2.495883378491570603e+00	nan	1.782927748969290072e+00	2.799402258040281755e+00	2.932662274902861910e+00	1.735870386110366370e+00	3.385801168639412939e+00	1.836824183310342473e+00	nan	nan	2.444619715592270204e+00	3.304912637593877989e+00	3.068203545422502287e+00	2.086845836309207503e+00	2.438460322022077964e+00	3.162983594154842759e+00	2.736477105324760739e+00	2.040435412063316800e+00	1.112695707563832181e+00	2.605109000843530254e+00	3.648511539220484767e+00	1.051995436362885616e+00	2.498703588282356947e+00	2.943836021580096940e+00	1.954582486151512200e+00	2.378521214318340959e+00	2.716464489672534288e+00	2.359989073419414218e+00	1.790938604104720167e+00	2.701143824017731454e+00	2.506547091309788922e+00	2.426079173871687811e+00	2.483825452012518031e+00	2.543539284406618251e+00	2.614278848178484882e+00	2.491769964483191657e+00	2.524799459426307013e+00	3.582164038070219103e+00	3.200425779136485183e+00	2.089162105892687915e+00	2.575375564444811527e+00	nan	2.093901064450466976e+00	2.464514290852153344e+00
3.204038958430163397e+00	4.561974737583973649e+00	2.728040658535423546e+00	2.820155363563310758e+00	2.313045693316418294e+00	2.761721711278389169e+00	2.938670213732266667e+00	nan	3.909310247251833736e+00	3.149275905502673556e+00	8.773536926945239012e-01	4.434022546101541451e+00	3.682897190639246254e+00	3.932360554666797903e+00	nan	nan	2.656656905792960988e+00	9.506456265246472359e-01	1.148905814952654980e+00	3.448934274220892604e+00	2.078101955031962600e+00	7.287503269330019018e-01	2.980449729737506548e+00	3.537469300217788160e+00	3.260188874842273155e+00	2.752901565558968144e+00	2.342932234966125460e+00	3.208444434214995145e+00	2.666973002088006695e+00	1.624898838135878654e+00	4.072430864618185709e+00	2.634694947978688084e+00	3.000898808627965320e+00	2.323820703285216727e+00	4.298389392805861853e+00	2.763126886778623170e+00	2.830330270799531256e+00	2.683724517627758654e+00	2.430807379989740280e+00	2.885928937192014487e+00	3.143240249186461721e+00	2.692719075198787060e+00	2.730145831953859847e+00	2.741994817954948260e+00	8.978164309699364631e-01	4.193173146256919281e+00	2.677968338209421262e+00	nan	4.095693306162366376e+00	2.848751202094959467e+00
2.571995578017622464e+00	6.427716103467899789e-01	2.878071938824390941e+00	3.459966875755892346e+00	3.615504445835033831e+00	2.523238960179780221e+00	2.811221082969301843e+00	nan	1.204996717552570873e+00	3.898868064140751155e+00	4.202202188424540630e+00	1.617820600714792167e+00	3.691528806217405645e+00	1.208842380567872743e+00	nan	nan	2.727939865814029474e+00	4.585480528378105269e+00	4.433932213577109316e+00	2.327455769126559382e+00	3.127962982266154324e+00	4.023504087172868005e+00	3.809986443850083226e+00	2.300742453734462956e+00	1.928181614877696015e+00	3.143967394852230424e+00	4.924532390249433789e+00	1.447333359989628976e+00	2.620532237092947359e+00	4.466532883430236467e+00	1.004398031038554739e+00	2.608173069998386495e+00	3.790412853707108454e+00	3.693923083162497178e+00	9.555589385864894370e-01	3.807488095346495349e+00	2.839324713395857014e+00	3.742290767400814566e+00	2.970568067493039699e+00	2.715447786294034938e+00	3.678289837152723507e+00	2.832159927589714687e+00	2.966574293529683715e+00	5.058471060473615388e+00	4.449168357354097658e+00	3.578916843156034755e-01	3.070702821682076866e+00	nan	4.679556216382367850e-01	2.531333956541255592e+00
2.714368948898644884e+00	4.202190508917463596e+00	3.555421565075294943e+00	1.592973965209242282e+00	3.010510554907530167e+00	3.472395663397633392e+00	3.257819828944115148e+00	nan	3.524425204742983375e+00	6.665934201289451799e-01	3.024323462897619663e+00	3.662853646521303297e+00	3.752101781360363209e+00	3.597779226199176339e+00	nan	nan	3.552642651176706412e+00	3.287279892033144968e+00	2.849439753267691611e+00	3.184088783512432741e+00	3.215812441514539710e+00	3.486367203990835328e+00	8.109872761690836152e-01	3.218389591759231561e+00	3.402330848837186839e+00	3.520974281737743627e+00	3.325483610677733015e+00	3.147574916535258005e+00	3.891720031098091948e+00	2.654578804437167427e+00	3.662692169827205912e+00	3.661715205183869060e+00	8.905683768621954766e-01	2.957255895759923536e+00	3.797660058779336989e+00	1.134987012826077057e+00	3.521374883222430974e+00	3.101550334034560485e+00	3.555655507825553840e+00	3.729318547844996612e+00	9.995286613159016786e-01	3.587010173719769934e+00	3.489492545650294986e+00	3.319124502376315178e+00	3.152932619244335655e+00	4.055494473070917927e+00	3.468643404550750819e+00	nan	3.985601204442591250e+00	3.728378975792781880e+00
1.285807803029544782e+00	3.206555505675885431e+00	1.325364312489163421e+00	2.999725868476756929e+00	2.087527994502767381e+00	1.080467061251110916e+00	1.512919548908088885e+00	nan	2.644422003312282499e+00	3.161023295671620215e+00	2.600082943068706243e+00	2.876937797165973976e+00	3.195488677367070096e+00	2.700481676200785053e+00	nan	nan	1.276139030594465984e+00	3.031183239625882209e+00	2.785915475707026800e+00	1.513816333963296845e+00	1.901952107172798501e+00	2.628960442232007644e+00	3.060688871076851836e+00	1.474132693794037108e+00	2.391036256682173899e+00	1.582657881289615487e+00	3.315527182039684106e+00	1.985045691591331263e+00	1.363026230552966567e+00	2.820921232468307505e+00	2.706014286738778196e+00	1.075843752329264769e+00	3.057569849477974167e+00	2.026999571120628563e+00	2.772989091808737427e+00	3.029931024878540491e+00	1.493674686142665742e+00	2.487829261359612687e+00	1.318085749937939699e+00	1.642053633075064800e+00	3.021314149190544196e+00	1.322707877492654616e+00	1.391987872613630772e+00	3.344311775693022959e+00	2.826943005255217134e+00	2.836142180663447476e+00	1.440572296499025740e+00	nan	2.788557144286832212e+00	1.446430636540712689e+00
nan	nan	nan	nan	nan	nan	nan	nan	nan	nan	nan	nan	nan	nan	nan	nan	nan	nan	nan	nan	nan	nan	nan	nan	nan	nan	nan	nan	nan	nan	nan	nan	nan	nan	nan	nan	nan	nan	nan	nan	nan	nan	nan	nan	nan	nan	nan	nan	nan	nan
3.552359001063059907e+00	4.924530353334923838e+00	3.142067797861165079e+00	2.907696978728584458e+00	2.110439535420528312e+00	3.315554216983811919e+00	3.397817023035731854e+00	nan	4.205547551079918733e+00	3.172204422554592895e+00	1.036734376508560596e+00	4.650845766913120904e+00	3.506505638118381452e+00	4.287073833074777518e+00	nan	nan	3.057729381660019730e+00	4.866188855336737173e-01	1.048443536333984794e+00	3.935607837862238334e+00	2.548981052037930795e+00	1.288367941097390279e+00	3.002590451841877783e+00	4.011994958003816336e+00	3.466160059805986737e+00	2.955471642354975614e+00	2.301354639805697211e+00	3.504297047997260606e+00	3.362523748676605972e+00	1.306678751669920535e+00	4.358503009255005445e+00	3.208097584905306388e+00	2.999267506903148917e+00	2.168254341120283257e+00	4.640573453955386007e+00	2.807862408299400592e+00	3.119436413973134758e+00	2.365037460970297545e+00	2.787683428234381200e+00	3.493517500356253080e+00	3.203481658465162862e+00	3.106010498981470302e+00	3.057369445368142813e+00	2.524968023728007882e+00	1.091593906904575029e+00	4.566779914820773278e+00	2.956137683032459496e+00	nan	4.486378431223634777e+00	3.412289873716205513e+00
2.997215862403946218e+00	4.650388968029480985e+00	2.945596690208357238e+00	2.500951761471444268e+00	1.864877362822480844e+00	2.933617611607559184e+00	3.102168818711007692e+00	nan	3.947308015003187176e+00	2.593005860691974362e+00	8.037351226572869711e-01	4.225576052859351783e+00	3.698357086483947676e+00	4.002356193873815471e+00	nan	nan	2.893769548327362440e+00	1.046657675770703566e+00	8.039269898025305228e-01	3.381738825027739370e+00	2.266027008741007265e+00	1.546357016764143610e+00	2.441662125512970238e+00	3.433021281024150717e+00	3.207308682516224252e+00	2.854122407841213960e+00	2.053207211148584399e+00	3.168138878808946401e+00	3.065866235232959092e+00	8.776295199846630979e-01	4.128319749690111173e+00	2.921387323984499851e+00	2.463203000656745356e+00	1.844681245084994536e+00	4.268378760425764362e+00	2.310281751840270292e+00	2.996783837309672460e+00	2.238353143987791061e+00	2.656209054876649045e+00	3.208936627350514215e+00	2.614705315780565531e+00	2.933994272354127464e+00	2.895593720906339819e+00	2.128014058697746513e+00	1.090274688629301547e+00	4.326317490263607013e+00	2.810552051353329528e+00	nan	4.250480434560342857e+00	3.165770299125496567e+00
2.343361065660373832e+00	1.821592995459783149e+00	2.646957231303583846e+00	2.921013430588079718e+00	2.741275234944197781e+00	2.149164731744419576e+00	2.553322288342159130e+00	nan	1.623888060453235527e+00	3.443494655424221840e+00	3.345856898128267698e+00	1.852826377623628007e+00	3.621611078745521795e+00	1.530088365181214050e+00	nan	nan	2.558462071275018346e+00	3.616138735189736497e+00	3.557247263722016939e+00	2.174784095377738424e+00	2.505996966029608419e+00	3.266505370137860798e+00	3.331698168551384676e+00	2.198346470787729157e+00	7.124144415640537575e-01	2.863394229968649007e+00	4.081929046862122767e+00	1.157266379524265254e+00	2.340002459628179210e+00	3.416865470089290202e+00	1.766550547185164799e+00	2.323722403032725037e+00	3.325231908070807485e+00	2.891469086857260340e+00	1.622762510785995982e+00	3.204772130185123302e+00	2.709428254954341586e+00	2.885065947219019211e+00	2.652242742048484647e+00	2.439413287202019553e+00	3.196786380484779588e+00	2.626123722574837505e+00	2.743283225059688135e+00	4.206143993597653896e+00	3.471391576449467831e+00	1.606840022687405334e+00	2.819185579215613302e+00	nan	1.586630203908359071e+00	2.371102447849489092e+00
2.010863142722409513e+00	2.979153254244922167e+00	1.473993203381430250e+00	3.373171445004086610e+00	2.785113799507140886e+00	9.026181307909904028e-01	1.556482826291339272e+00	nan	2.703210455470413720e+00	3.806647807315197696e+00	2.960072708060470070e+00	3.300077852061976902e+00	3.446633766026495849e+00	2.657670755213946023e+00	nan	nan	1.414648260902589438e+00	3.331792424737673564e+00	3.219025510601526197e+00	1.765964581540604650e+00	1.875753222022806366e+00	2.601246574033294845e+00	3.672294079902740371e+00	1.873227119263418006e+00	2.531418645571180015e+00	2.082051095189679124e+00	3.685133670079910662e+00	2.227821425687221968e+00	3.375860809590263134e-01	3.437232749725835035e+00	2.736330613693014779e+00	7.207060944070864394e-01	3.668769876877827851e+00	2.782529633445434136e+00	2.893963868187439559e+00	3.544465225168139000e+00	1.831376946156622054e+00	3.154457869895980426e+00	1.498577222515136809e+00	1.025184215540900112e+00	3.653785199094463643e+00	1.458118670095344571e+00	1.773465967426443024e+00	3.974381237832030234e+00	3.056906798882512266e+00	2.623234997942566871e+00	1.859539581889011250e+00	nan	2.530023068834636124e+00	8.607589542835237806e-01
3.233641762853059820e+00	4.855971188424356377e+00	3.170371438918790918e+00	2.614359805312341578e+00	1.822425727249152416e+00	3.224737354960886648e+00	3.363356622236660431e+00	nan	4.045906001592205925e+00	2.669103340301835381e+00	1.236042084379981754e+00	4.351181326556830875e+00	3.821271242509324928e+00	4.107645152772818165e+00	nan	nan	3.154126343878937533e+00	1.032329751739164747e+00	1.237107080705232454e+00	3.659410376674524290e+00	2.417429764835642647e+00	1.811801556557127713e+00	2.514772728065443719e+00	3.702527814036367104e+00	3.222711885593068537e+00	3.013103829828390090e+00	2.443372349741772975e+00	3.298604032209210057e+00	3.399984430321366435e+00	6.901613727562508904e-01	4.279905840256131633e+00	3.205128258494257310e+00	2.581923199394442925e+00	1.799212819816052411e+00	4.433215979642483262e+00	2.404859647567719527e+00	3.219949926667806217e+00	2.069679938076732562e+00	2.869376307381319435e+00	3.524436190333570362e+00	2.711168987266529218e+00	3.168556746022765047e+00	3.128554359208960634e+00	2.505214311230615554e+00	1.131307672236730344e+00	4.513472480470992920e+00	3.003640404644488449e+00	nan	4.422567544500385139e+00	3.466117340865060292e+00
3.373854224710995275e+00	4.698151086815610000e+00	3.597861739958064575e+00	2.879374497233768260e+00	2.769258882257529919e+00	3.066539520306095223e+00	3.426952497136114495e+00	nan	4.415602383324001678e+00	3.283605965722548259e+00	2.017452423804104278e+00	4.754861497245787660e+00	4.672145784714658134e+00	4.432021654904994001e+00	nan	nan	3.467103966301775753e+00	2.713263976131506272e+00	1.926173718985328964e+00	3.468936400557198763e+00	2.593658681862641924e+00	2.539994458199274163e+00	3.179221889623390584e+00	3.619442946021121710e+00	3.695575243102473095e+00	3.795598531463917791e+00	1.271161057391805516e+00	3.637328057273766291e+00	3.163611455826481400e+00	2.592950703522644229e+00	4.538886723379182087e+00	3.189908243538670973e+00	3.025620584274975489e+00	2.814470401586318449e+00	4.546643590320040396e+00	2.926711713834444062e+00	3.706899224623176003e+00	3.159852499267553849e+00	3.345980780822715328e+00	3.211119982972785003e+00	3.274709685134078008e+00	3.567728161700525646e+00	3.579060415334635703e+00	1.414303220113936721e+00	2.681139978004101643e+00	4.510994263121072656e+00	3.628442312404456249e+00	nan	4.447526082769095446e+00	3.223813188444631272e+00
1.639186854395556781e+00	3.249766352438977268e+00	5.651363238307921533e-01	3.348852999850441048e+00	2.220863053557899924e+00	1.412643975795885298e+00	1.459750933453683341e+00	nan	2.459761944800254341e+00	3.507466910750899558e+00	2.796586130770865708e+00	2.992804025024563330e+00	2.290025850591355105e+00	2.620756130538382411e+00	nan	nan	5.500300714681093384e-01	3.043107882079902016e+00	2.980373110760127009e+00	2.026894542401998400e+00	1.942212912767220967e+00	2.560343372795879535e+00	3.416883352276257391e+00	1.988674635328158358e+00	2.546827303831653122e+00	6.074365115170414775e-01	3.645817117822489628e+00	1.977750776554807244e+00	1.506091442646868339e+00	3.103790355627531472e+00	2.493808429697114359e+00	9.827402439551762292e-01	3.410522133769806175e+00	2.165487880843622204e+00	2.829582808363769963e+00	3.375460210450655474e+00	5.551571002903123997e-01	2.533725563913108658e+00	5.129354626686281060e-01	1.781380549949686642e+00	3.411502509378955050e+00	4.951465786042003048e-01	4.731315798609375678e-01	3.782470236690204768e+00	2.924808127132798585e+00	2.739985385584487343e+00	4.731800953834921497e-01	nan	2.679560564840870462e+00	1.339077332445690827e+00
nan	nan	nan	nan	nan	nan	nan	nan	nan	nan	nan	nan	nan	nan	nan	nan	nan	nan	nan	nan	nan	nan	nan	nan	nan	nan	nan	nan	nan	nan	nan	nan	nan	nan	nan	nan	nan	nan	nan	nan	nan	nan	nan	nan	nan	nan	nan	nan	nan	nan
2.751365066050590613e+00	3.648298436307502168e+00	2.471707212963431655e+00	2.476471575117515478e+00	2.949075873809863690e+00	2.140289503073995903e+00	2.421974016059631030e+00	nan	3.254347863622326198e+00	3.076162749755975145e+00	2.071552437713795936e+00	3.817999905471550104e+00	3.795613030324593407e+00	3.159318170743579568e+00	nan	nan	2.434308896238508435e+00	2.288409115643419423e+00	2.308842868074469923e+00	2.691722592709548056e+00	1.912077672055538580e+00	1.528550989635531154e+00	2.919378274069849510e+00	2.827997322067751007e+00	2.752897370377467734e+00	2.810699689249567257e+00	2.941725813428110126e+00	2.767622937213652268e+00	2.011702379361003157e+00	2.548814512368723140e+00	3.380123732682416726e+00	2.129914573328064886e+00	2.947047687969418739e+00	2.977169020080246753e+00	3.523322054095126887e+00	2.598623951363857376e+00	2.697770295605342206e+00	3.352225798582356031e+00	2.409381294275670271e+00	2.210633763419548092e+00	2.934253601216622709e+00	2.451259463110955661e+00	2.599666923403932461e+00	3.487782844799968807e+00	2.025182985925022550e+00	3.359271731405125472e+00	2.671321013397391475e+00	nan	3.253952637013721283e+00	2.247067340291596160e+00
1.931833857436323854e+00	3.543440566963948157e+00	1.089219577472664735e+00	3.352106092973198948e+00	2.267036943814763728e+00	1.169536423951290649e+00	1.479999481072599377e+00	nan	2.905781106178665585e+00	3.587742147520057934e+00	2.430843271685417584e+00	3.564883849204769195e+00	3.027807922955384701e+00	2.994374198804850007e+00	nan	nan	9.920544063681592251e-01	2.779416957435084878e+00	2.599903820342865046e+00	2.071727843563227811e+00	1.599333937951971096e+00	2.160511718246866497e+00	3.495530998895607588e+00	2.139500218508781249e+00	2.759014536783411131e+00	1.448412895491116625e+00	3.124722766614040026e+00	2.341019521316627383e+00	1.041880004166599205e+00	2.934608811035421372e+00	3.015131988901463167e+00	8.197880481751916859e-01	3.466682548839185252e+00	2.210622005634666820e+00	3.248794901224445919e+00	3.363903607174678179e+00	1.335487450891609251e+00	2.678454245998801220e+00	8.572923010496785734e-01	1.320224139125430129e+00	3.553934041524123177e+00	9.826071607797850493e-01	1.147091517904144320e+00	3.393500772290524381e+00	2.547336665863237037e+00	3.099441604609976419e+00	1.209965823955133413e+00	nan	3.015959663412647540e+00	9.755362577076854835e-01
6.772580733422566279e-01	2.616024354585940515e+00	1.617229566214989145e+00	3.012840979268621044e+00	2.740705451063138121e+00	1.124132060698082025e+00	1.205942697911660977e+00	nan	2.095852137420534334e+00	3.101040706686177817e+00	3.468950299105923563e+00	2.495025053196080922e+00	3.131922134261150070e+00	2.155202811938406349e+00	nan	nan	1.611549483471759858e+00	3.898098772433038484e+00	3.544195678408977646e+00	7.162745246488472217e-01	2.215876624587330923e+00	3.376586801175725849e+00	3.047399131136142802e+00	6.867126644985335204e-01	2.483643163590798064e+00	2.048466780925751962e+00	3.804766736453673026e+00	1.870261626488295192e+00	1.655431001618901998e+00	3.623092613689351538e+00	2.152433548872280333e+00	1.417250104344639272e+00	3.039018600204188125e+00	2.679718473114417243e+00	2.265703654474502393e+00	3.045857804468003138e+00	1.773895402176950631e+00	3.055724542170074276e+00	1.860822146741443195e+00	1.499440270286027221e+00	2.988839868861922877e+00	1.677985493981587029e+00	1.737426240548958223e+00	3.961475174690388013e+00	3.579903024109686971e+00	2.336479158390991184e+00	1.866250995416369296e+00	nan	2.273190690449311990e+00	1.392467833289247947e+00
2.614094036567925272e+00	1.236643964432563747e+00	3.301512411682150372e+00	3.602845292553901402e+00	3.799546124638906619e+00	3.128385880152603438e+00	3.218287474303292317e+00	nan	1.293480019109701118e+00	3.734210788142946935e+00	4.677352366941110340e+00	6.315273270307883990e-01	3.606864863340691674e+00	1.375726681508059546e+00	nan	nan	3.249376951766977939e+00	4.986967316414459894e+00	4.841117259542755846e+00	2.592627846078506160e+00	3.732066208986564160e+00	4.675471599018963254e+00	3.702329182726025181e+00	2.449227916600489774e+00	2.169087358541027744e+00	3.389783354252370540e+00	5.426819532538572410e+00	1.725996706582988649e+00	3.442843618987388776e+00	4.652033974384752746e+00	1.121085611671524429e+00	3.277198926526596168e+00	3.733074413065242680e+00	3.850698580339158017e+00	8.532477965321584312e-01	3.829818815775587026e+00	3.218611537971657111e+00	3.830403530453349248e+00	3.466680066529603810e+00	3.447591229705252225e+00	3.499977306363492691e+00	3.307005130665804593e+00	3.353636192435951902e+00	5.409878164065018424e+00	4.853762416892537068e+00	1.297259157262157681e+00	3.405384949821654406e+00	nan	1.398130759428448000e+00	3.309991162013970367e+00
1.804429419528861933e+00	2.082844455496271951e+00	2.235882820401633886e+00	2.851975507894908279e+00	2.390322712684008533e+00	2.143903669985558480e+00	2.323271126588123625e+00	nan	1.217396589250169692e+00	2.954540136752612511e+00	3.188635040906295792e+00	1.482149200418576118e+00	3.197737395738278643e+00	1.396414633821568385e+00	nan	nan	2.173015012060906859e+00	3.555669532251203080e+00	3.346385731614906600e+00	2.032176145416070501e+00	2.387705585613418169e+00	3.288335429052738235e+00	2.914619018159191999e+00	1.944686766521325660e+00	1.212922388920355088e+00	2.276545258323032339e+00	3.956096007407956971e+00	4.487793428085753433e-01	2.423878658897731686e+00	3.254132799539259491e+00	1.494383638500774492e+00	2.208776154169878936e+00	2.909035529050735924e+00	2.445012226195504290e+00	1.402656693724779524e+00	2.952560535178344381e+00	2.181220078089440850e+00	2.526675470996389894e+00	2.242358687835515507e+00	2.508036885078490652e+00	2.835408149959525392e+00	2.210333507664568931e+00	2.207594541038726987e+00	3.949714989195793002e+00	3.409785852875048207e+00	1.705214131538312250e+00	2.253930969627571557e+00	nan	1.679427396531788075e+00	2.307662126630334765e+00
3.097546007137141011e+00	4.292913937240063760e+00	2.876377786949277482e+00	2.659660611966376376e+00	2.170017830385315261e+00	2.579910705162408835e+00	2.827980411187815957e+00	nan	3.777905431310123685e+00	3.126880419555154500e+00	1.171694798578894359e+00	4.331340288975441766e+00	3.824691172366193381e+00	3.754552922905778800e+00	nan	nan	2.760438328167866384e+00	1.428424115509045800e+00	1.256432404614860721e+00	3.223137122384431397e+00	1.768296785686590988e+00	1.003096220612573086e+00	2.950405406576582124e+00	3.353369897788101905e+00	2.992611935027230441e+00	2.992552205318256053e+00	1.984387846352806628e+00	3.086670702334299854e+00	2.589900420420307547e+00	1.766654488934046086e+00	3.942347108649538523e+00	2.606416845286913198e+00	2.937921216775690514e+00	2.267077845748592058e+00	4.138473046860303484e+00	2.643232502909404147e+00	2.999858508009583424e+00	2.572322217888105556e+00	2.586776624198476426e+00	2.677416726665915903e+00	3.114628907792494239e+00	2.855901088881859895e+00	2.904247797394539976e+00	2.512650247483652066e+00	1.123557165098717059e+00	3.998701863316341587e+00	2.883746361294415639e+00	nan	3.897892347826957593e+00	2.720572052479471203e+00
1.737939504001855040e+00	3.627602762465775399e+00	1.125755568436935583e+00	3.034527502076419747e+00	2.194022050722056250e+00	1.437211798190953349e+00	1.234010339453493810e+00	nan	2.666307717620198581e+00	3.285172882046644816e+00	2.592320810170953393e+00	3.397428556107763953e+00	2.575871270446452588e+00	2.722075052522442640e+00	nan	nan	1.288248224234761263e+00	2.787142142265350397e+00	2.608375194852400103e+00	2.043095506245354631e+00	1.494685555368696628e+00	2.120175120875686492e+00	3.202640317931510161e+00	2.116304643392723950e+00	2.682350158920128180e+00	1.425648877450601093e+00	2.907412688617953211e+00	2.305386525661789143e+00	1.677567892278488904e+00	2.878436761046341275e+00	2.873456562180267682e+00	1.287308041303272255e+00	3.179507763449245683e+00	2.179511920429366700e+00	3.208923923133282674e+00	2.992862088876186544e+00	1.422294289107124854e+00	2.638291029149322675e+00	1.197878816518801459e+00	1.670310960126816457e+00	3.232685468784466387e+00	1.273280276635081476e+00	1.192291214575135649e+00	3.335532300714336262e+00	2.474191789093085347e+00	3.106158025778269050e+00	1.285646872618283254e+00	nan	2.988498548675407651e+00	1.487048564979277065e+00
2.707447541649681266e+00	3.630081378236926337e+00	3.526900203944603351e+00	5.953276990264446678e-01	2.919984714172676465e+00	3.013966035687477785e+00	3.139942770231420877e+00	nan	3.334579313981900661e+00	1.171179474268666532e+00	2.726448283409336426e+00	3.536085129289840090e+00	4.160683564143232260e+00	3.325937823764817836e+00	nan	nan	3.466365537022074506e+00	3.078064511198177478e+00	2.648160853905349388e+00	2.837724736822512916e+00	2.783273484265638142e+00	3.096824180868527066e+00	1.087567124134442897e+00	2.974646096882921142e+00	2.816075772788767306e+00	3.694272356774510158e+00	2.749024635860559229e+00	2.879219475666112693e+00	3.393785875866888624e+00	2.526663595765169745e+00	3.476102295801603237e+00	3.308855364908040997e+00	9.486665601364387967e-01	2.951853205302144456e+00	3.473366906601834003e+00	7.998247476877474726e-01	3.589869514984032950e+00	3.108259095567381003e+00	3.467640434655588688e+00	3.233589836511354676e+00	1.089889549814352820e+00	3.533762611581089619e+00	3.544410235766494832e+00	2.894514498611622244e+00	2.962248713635400321e+00	3.594066746238259835e+00	3.579485113013082476e+00	nan	3.524262083117416289e+00	3.286520431207878623e+00
3.663915577538276569e+00	4.780491334842530193e+00	3.141625550156442070e+00	3.028186205989644275e+00	2.370021569301504538e+00	3.216740229009971586e+00	3.379483852354833395e+00	nan	4.198351708239691504e+00	3.465017412879093150e+00	1.154552374170892959e+00	4.726356801938438323e+00	3.693222958754919905e+00	4.240227264959280262e+00	nan	nan	3.023539920915268464e+00	6.431645020933239865e-01	1.378340173118649536e+00	3.924476619182013515e+00	2.457547017076735507e+00	1.022043073184539352e+00	3.268215725946957750e+00	4.030829162602760363e+00	3.388459457591558976e+00	3.058252172224532828e+00	2.565573454137267451e+00	3.497709339614844204e+00	3.143575896910135281e+00	1.637718391237659610e+00	4.327520992201643324e+00	3.081352028791057851e+00	3.272343351326693295e+00	2.452886954707591549e+00	4.610491580999940275e+00	3.036466550718306401e+00	3.152849300262126953e+00	2.603244230250703062e+00	2.778744564225729352e+00	3.328780546333184986e+00	3.453358979239834703e+00	3.079033363558661751e+00	3.103834609159665803e+00	2.919967102583846064e+00	1.099740893598746272e+00	4.436124377073833003e+00	3.023201805621735350e+00	nan	4.348559933387803333e+00	3.251691028907113701e+00
nan	nan	nan	nan	nan	nan	nan	nan	nan	nan	nan	nan	nan	nan	nan	nan	nan	nan	nan	nan	nan	nan	nan	nan	nan	nan	nan	nan	nan	nan	nan	nan	nan	nan	nan	nan	nan	nan	nan	nan	nan	nan	nan	nan	nan	nan	nan	nan	nan	nan
2.652987062096043402e+00	4.253353530264791793e+00	2.754600185862302819e+00	3.106560828659323814e+00	6.179487450851395280e-01	2.906717955990124835e+00	3.003837858536517302e+00	nan	3.489446183704072446e+00	3.069006969141937269e+00	2.189930785805412228e+00	3.730372072429809727e+00	2.973060719602390378e+00	3.664203824793700548e+00	nan	nan	2.616664590891605080e+00	2.340395376323021193e+00	2.203547006927544682e+00	3.239224011404531200e+00	2.285082898384569461e+00	2.652249558709554478e+00	2.926137135054539318e+00	3.224559206024860458e+00	2.914855037913567593e+00	2.386006923697672200e+00	3.028039348339944592e+00	2.695210687392139537e+00	3.224929202486683355e+00	2.022780059194224656e+00	3.621019460250925359e+00	2.875499895612350976e+00	2.922242825054620408e+00	6.254960891518700494e-01	3.869402759913239009e+00	3.010587748235877825e+00	2.587367694976271615e+00	6.755784981524168842e-01	2.362412225299352464e+00	3.307992086550044064e+00	3.092806672032724968e+00	2.733972777791303432e+00	2.609588517268439656e+00	2.773046429353595244e+00	2.418606049186187157e+00	3.915933937199835402e+00	2.423662974717467389e+00	nan	3.863006605897753243e+00	3.088869514127510651e+00
1.779238401494431798e+00	3.107327239381866946e+00	8.908516697371006154e-01	3.297576829863857473e+00	2.438759713225744363e+00	8.443651510417109485e-01	1.268810271659535305e+00	nan	2.551143063615337603e+00	3.665002251977379721e+00	2.804950352758273979e+00	3.224821806772782740e+00	2.945620491502245475e+00	2.586754523118964144e+00	nan	nan	8.605000371593087838e-01	3.095466410804007751e+00	3.017477411997784742e+00	1.793781962067421576e+00	1.576911404791085713e+00	2.374190965702544176e+00	3.550733210397144735e+00	1.869463198916073932e+00	2.460226480489600576e+00	1.438809348672651867e+00	3.503783046486603325e+00	2.096346684596440468e+00	7.360159783731423655e-01	3.218459921030441429e+00	2.616571426712069659e+00	2.856122770315276949e-01	3.540062336946826704e+00	2.421460390723602973e+00	2.883773013802883867e+00	3.410389291724064798e+00	1.244486458133125417e+00	2.821570358835278736e+00	8.614832697179704013e-01	1.116928195869673734e+00	3.550530169096659527e+00	8.688731774561652133e-01	1.142905182798620967e+00	3.797749748201491471e+00	2.861015126541385012e+00	2.657874267436977522e+00	1.216150549099306977e+00	nan	2.566761854813246035e+00	6.692439033735594345e-01
2.161860971789919983e+00	3.687758427937771977e+00	1.713766674111701249e+00	3.185821613192658663e+00	2.165753004528447878e+00	1.346576270399235220e+00	1.777486317627811063e+00	nan	3.094743130200608316e+00	3.576082465040252067e+00	2.305798861148499412e+00	3.772804620322920410e+00	3.449668935104623024e+00	3.105959456880755809e+00	nan	nan	1.689676715261750228e+00	2.618301249926733298e+00	2.405750301824130855e+00	2.193554466127675795e+00	1.245941161402113417e+00	1.988532341741253262e+00	3.488265413869528153e+00	2.327109892170802219e+00	2.636387681323636212e+00	2.038097111230809944e+00	2.712562042368644288e+00	2.503524676958790440e+00	1.402166761172917830e+00	2.712711652486668790e+00	3.288164943229590520e+00	1.268148883779921077e+00	3.442793166232847923e+00	2.154370021903405430e+00	3.423246433191940330e+00	3.228080594721060681e+00	2.009276519138381900e+00	2.648771342800816164e+00	1.490256776556307505e+00	1.508580591158111162e+00	3.533652493282755103e+00	1.667931981406894248e+00	1.796303780112456394e+00	3.078251540962074539e+00	2.356329355156214334e+00	3.302324725898560409e+00	1.842863780745887636e+00	nan	3.197762154084397235e+00	1.313864964451686879e+00
3.033210690656755748e+00	1.738270171667825714e+00	2.714581807896970123e+00	3.731604880675408520e+00	3.770055242361246339e+00	2.595337485797433619e+00	2.834465604623119361e+00	nan	1.637682803091521588e+00	4.290059739571230324e+00	4.095072239564222727e+00	2.660880138880066248e+00	3.542867441390457728e+00	1.696675670517734158e+00	nan	nan	2.572325693768283017e+00	4.386122135346163020e+00	4.341109868415000683e+00	2.858760063396137863e+00	2.969929307311124145e+00	3.659953594636903507e+00	4.191130574994018865e+00	2.915956755254909716e+00	2.304522883787336607e+00	3.014198150338493587e+00	4.811428769122032989e+00	1.917995911215432780e+00	2.481667286657877280e+00	4.563919334967905250e+00	1.615740690371200605e+00	2.468554526141541139e+00	4.142371959918311752e+00	3.857486203249937962e+00	1.959632128622221803e+00	4.090636640963746906e+00	2.690605186776982904e+00	3.920963696620979988e+00	2.738924719696585353e+00	2.601644692165721473e+00	4.130186447597133714e+00	2.634656442278141775e+00	2.795027080792772178e+00	5.118548366586472831e+00	4.286692092585965952e+00	1.261953381357760362e+00	2.912137754442451598e+00	nan	1.177856022146005488e+00	2.324422982375538904e+00
nan	nan	nan	nan	nan	nan	nan	nan	nan	nan	nan	nan	nan	nan	nan	nan	nan	nan	nan	nan	nan	nan	nan	nan	nan	nan	nan	nan	nan	nan	nan	nan	nan	nan	nan	nan	nan	nan	nan	nan	nan	nan	nan	nan	nan	nan	nan	nan	nan	nan
2.842693392446818734e+00	4.213321798050028377e+00	3.709199133082206501e+00	1.613140460693603062e+00	3.006901307993984584e+00	3.584570818036417972e+00	3.486519196872147841e+00	nan	3.627897277472688753e+00	6.870893680614882371e-01	3.030090494907650811e+00	3.626073319026457131e+00	3.916357906347224471e+00	3.703519907410329548e+00	nan	nan	3.691886704459863999e+00	3.316201398934785161e+00	2.920851033105713590e+00	3.309836612871644768e+00	3.300662263902200522e+00	3.586446505133684237e+00	7.315802356708691612e-01	3.314865404514879987e+00	3.389403793236941631e+00	3.654276663136386993e+00	3.472431888168417746e+00	3.172693783089095554e+00	4.001422932217524320e+00	2.632075286967137551e+00	3.739878781618590331e+00	3.777673043638525296e+00	8.695550252629605792e-01	2.945281435769243839e+00	3.810296386150869630e+00	1.263598666963122730e+00	3.667452257453863496e+00	3.071879518550383548e+00	3.674954100169621984e+00	3.899411367861919331e+00	8.730031043937571678e-01	3.735073416924733269e+00	3.656504924869519613e+00	3.343530815722525418e+00	3.244971462533994710e+00	4.111773144113785250e+00	3.615726519149940366e+00	nan	4.055505469217399295e+00	3.892015467632718551e+00
3.029372799865579946e+00	4.392579004193679637e+00	2.859771173106063102e+00	2.618807238593400033e+00	2.104102727242131099e+00	2.591540948683892065e+00	2.819789550486607954e+00	nan	3.855538353555091557e+00	2.963036723569498765e+00	9.234305845952632819e-01	4.367034121514204337e+00	3.810640267973830042e+00	3.859543328702293774e+00	nan	nan	2.742683526401020533e+00	1.338723416286972556e+00	9.533918757362274121e-01	3.208450207669712118e+00	1.881269871590523834e+00	1.131096641149699877e+00	2.792465276988157719e+00	3.329633477652165663e+00	3.124775064337127706e+00	2.957834346197666164e+00	1.799538224559845245e+00	3.129195717771615648e+00	2.607889006903271856e+00	1.609917795500734883e+00	4.014558452468615535e+00	2.624685578348090687e+00	2.774140876130409605e+00	2.160996001386221277e+00	4.205345193295749517e+00	2.544086931704878207e+00	2.971594215531496719e+00	2.508668406744122947e+00	2.564939666265848128e+00	2.693299856584409291e+00	2.984603598966857341e+00	2.836462998628247689e+00	2.869369290106303705e+00	2.251457278945185880e+00	1.041110145529290820e+00	4.100173585631176287e+00	2.842807214617204092e+00	nan	4.004751180116632447e+00	2.747189178028444534e+00
3.231088791489294287e+00	4.459540803487874960e+00	2.960064429991529966e+00	2.807305558680148749e+00	2.605933028178424316e+00	2.627375234553441352e+00	2.895202152945563157e+00	nan	3.943187864047749791e+00	3.285112026696409782e+00	1.490272596463005916e+00	4.453958742249464642e+00	4.113892705955775497e+00	3.860266275234283118e+00	nan	nan	2.939415375936999197e+00	1.580689590089795704e+00	1.593953203480712011e+00	3.267516591952460026e+00	2.042979381219588664e+00	1.211521133925805405e+00	3.131998584789908335e+00	3.400689729273879358e+00	3.123331967778906648e+00	3.162280289425453361e+00	2.239404885945173174e+00	3.306483606941843956e+00	2.587811552205324883e+00	1.910079269957211334e+00	4.145466192715916875e+00	2.675616492109687883e+00	3.153046694825686558e+00	2.672909591902924209e+00	4.265916385728901972e+00	2.757984690410061557e+00	3.193883356228540027e+00	3.037560615233010353e+00	2.773002354295985850e+00	2.707595369671616847e+00	3.225119609238894292e+00	2.964256518115391259e+00	3.049003488637624937e+00	2.818696501893143136e+00	1.188332812052010024e+00	4.177922715313898472e+00	3.064839560022966314e+00	nan	4.071065069501382361e+00	2.823314735447429502e+00
nan	nan	nan	nan	nan	nan	nan	nan	nan	nan	nan	nan	nan	nan	nan	nan	nan	nan	nan	nan	nan	nan	nan	nan	nan	nan	nan	nan	nan	nan	nan	nan	nan	nan	nan	nan	nan	nan	nan	nan	nan	nan	nan	nan	nan	nan	nan	nan	nan	nan
1.789736221513281933e+00	3.197443432533613183e+00	1.035962227164194838e+00	3.261020768495881850e+00	2.628984512006674379e+00	7.166245161935571595e-01	9.702726686963158986e-01	nan	2.665927652148057270e+00	3.620128803695796815e+00	2.844290637355650908e+00	3.426323879024388397e+00	2.968790502837434175e+00	2.684613936387038269e+00	nan	nan	9.716176659037611962e-01	3.142054550364952625e+00	2.986459226865976202e+00	1.726516609779954248e+00	1.705987631196407728e+00	2.388110097157304601e+00	3.506659393316922557e+00	1.853121443885736186e+00	2.675387723859904199e+00	1.652162708998174079e+00	3.384534513960642865e+00	2.319243996543741915e+00	6.297984476702402912e-01	3.297227043164286275e+00	2.718437202044323708e+00	5.426168766036103541e-01	3.487084120869847759e+00	2.618042055577011862e+00	3.042289556571026843e+00	3.335873161720251279e+00	1.378401094655149040e+00	3.012754740838085254e+00	1.121049517293499553e+00	6.759256748457618258e-01	3.528053725656250084e+00	1.033988280576368268e+00	1.268243888886741555e+00	3.776059714446098781e+00	2.834782260842365620e+00	2.784383065992531936e+00	1.410304517689454418e+00	nan	2.681573045479717088e+00	4.977399368255761569e-01
2.284813613284124578e+00	1.666171966935463988e+00	2.926292850706405879e+00	3.405658213822790437e+00	3.324421259719576582e+00	2.810182895844030693e+00	2.871801996647366462e+00	nan	9.640815408433452971e-01	3.462791990101953932e+00	4.260915855934535479e+00	6.651876115368643427e-01	3.537216391258020565e+00	1.101684650064145066e+00	nan	nan	2.911342332389760035e+00	4.543518357988912015e+00	4.404321053216381010e+00	2.350397090590203852e+00	3.265308948780035081e+00	4.262165588199092525e+00	3.450790869574678954e+00	2.205159967832976520e+00	1.659169186237919424e+00	2.984570102656260104e+00	5.015237799939821883e+00	1.229145019559175322e+00	3.154008637466552134e+00	4.174695396145226667e+00	1.150254592607846016e+00	2.946063114183820275e+00	3.494392742617094427e+00	3.375829496080091197e+00	8.315627720569754855e-01	3.535493291328902110e+00	2.874251072479804492e+00	3.366738845653995504e+00	3.075554911160784943e+00	3.140902852494428910e+00	3.298170797735275883e+00	2.935774391195087318e+00	2.955973884753078984e+00	5.025437642589697163e+00	4.358458780700767754e+00	1.430261267998691466e+00	2.998791421079396002e+00	nan	1.459405899027146347e+00	3.004435100602549813e+00
2.072919606682749549e+00	1.645544987642831192e+00	2.317178583999957020e+00	3.152177540403038325e+00	2.908491404287858462e+00	2.251070183171049788e+00	2.339269379187820519e+00	nan	6.306096396467406606e-01	3.385226908970829562e+00	3.698973463366273862e+00	1.297678652518826414e+00	3.048392765848252139e+00	7.942737929611265457e-01	nan	nan	2.287291866078641878e+00	3.967460198947863059e+00	3.857056487196518724e+00	2.133893910116480441e+00	2.661316691444027605e+00	3.567082442135838249e+00	3.337294811124579930e+00	2.066039601687764904e+00	1.242215244719341083e+00	2.438108626025019099e+00	4.449179601527399441e+00	7.259134589648795766e-01	2.506935194115595067e+00	3.784953056008839134e+00	9.041360980756253385e-01	2.309272301635245217e+00	3.343750382155202150e+00	2.997012389212033945e+00	1.037259868798328988e+00	3.317923975086567001e+00	2.285782978452645331e+00	3.015058236268773229e+00	2.434765698189447214e+00	2.526094473498187387e+00	3.229423293875049783e+00	2.319471735279420521e+00	2.355178319597063918e+00	4.570837542930589414e+00	3.799291179759065606e+00	1.168497602538623559e+00	2.428333463641842105e+00	nan	1.131479911810725492e+00	2.357547310886099368e+00
2.427021433145070350e+00	1.255125492281818023e+00	3.097718249220098308e+00	3.371421431901950427e+00	3.460784444102583901e+00	2.894235018356151379e+00	3.077092348250717091e+00	nan	1.293392904431111878e+00	3.548861145978519982e+00	4.296151866586370716e+00	4.999695072161072784e-01	3.555848040618686756e+00	1.383093873383349992e+00	nan	nan	3.015543500355669426e+00	4.644862426691472201e+00	4.488249211719801401e+00	2.438287152673671798e+00	3.460418247388264756e+00	4.357773594004044959e+00	3.493198141170712923e+00	2.298025590929788198e+00	1.861056002720823832e+00	3.175606254365266334e+00	5.094403937988749576e+00	1.407366805090504380e+00	3.181152198751782123e+00	4.309389488020141101e+00	1.152999648536183974e+00	3.022294671412454115e+00	3.511810965492724090e+00	3.519181528274395010e+00	7.942645594313322288e-01	3.624359352909694021e+00	3.003967488510724149e+00	3.505808316587488260e+00	3.210895330418238380e+00	3.261782404556756720e+00	3.290113936410165252e+00	3.086754033029747823e+00	3.135591322360474109e+00	5.034487206433025719e+00	4.546215404982762998e+00	1.245784828038218217e+00	3.184013389854913445e+00	nan	1.355798772925673967e+00	3.094353695171990548e+00
2.506623800218218179e+00	8.772483980845210416e-01	2.898409115713431294e+00	3.515125968227287956e+00	3.800076579969407398e+00	2.580320153687625684e+00	2.724915286566454764e+00	nan	8.985442419588618446e-01	3.850460694371913295e+00	4.451536798679376794e+00	1.690448700934289450e+00	3.642057497204105765e+00	9.326687427029218824e-01	nan	nan	2.824112707496335695e+00	4.781497421078643839e+00	4.622760963741570528e+00	2.261071326933085324e+00	3.188073199151406634e+00	4.212879508675417384e+00	3.807597930288591392e+00	2.233292596039329059e+00	2.155235389872826257e+00	3.191078512070018025e+00	5.046303957018198005e+00	1.634416489039830722e+00	2.765732147904053306e+00	4.641506544178977123e+00	9.165664637170868323e-01	2.706893621759446589e+00	3.802434467695300135e+00	3.852391012660475678e+00	9.301388213432429941e-01	3.795704733410992571e+00	2.914272907222991815e+00	3.926981014134948378e+00	3.063382043733612115e+00	2.711653425198255807e+00	3.682204988244536015e+00	2.883117576607079346e+00	3.003840367966863489e+00	5.250503130338943336e+00	4.569173212439486598e+00	5.855042235987025778e-01	3.115355343187226733e+00	nan	5.118228782351447181e-01	2.583270205932486796e+00
2.989429622402568931e+00	3.989749355914507412e+00	2.686647229540488624e+00	2.704217685380056579e+00	2.951649730300908381e+00	2.303701080006003377e+00	2.643843270381882604e+00	nan	3.599554122075586005e+00	3.254602941817835049e+00	1.922964292246743589e+00	4.126205314928354184e+00	4.041490952207072773e+00	3.491621209270976856e+00	nan	nan	2.668224352925429255e+00	2.118140566686777859e+00	2.161784695047884064e+00	2.914609752639690132e+00	2.033745362967421588e+00	1.487911698356456869e+00	3.095692897864668058e+00	3.054833425367828870e+00	2.956074950205668905e+00	3.022067666595850355e+00	2.828182386822136074e+00	3.037725109179148841e+00	2.127505058862161569e+00	2.419870690122813972e+00	3.757123766996018688e+00	2.311707939997027950e+00	3.131068495991163214e+00	2.976147353572767162e+00	3.860867098443110379e+00	2.771145022626017695e+00	2.958335780384304670e+00	3.369326281949300395e+00	2.585989664761839002e+00	2.357534800894209415e+00	3.132108224536698238e+00	2.670199160039627539e+00	2.832577484797927259e+00	3.367243614331219881e+00	1.814200373253853638e+00	3.717313911453525854e+00	2.887091770447083761e+00	nan	3.608377009556757997e+00	2.449131177075623444e+00
3.989657164127875966e+00	5.007391296449044127e+00	3.422482806065440641e+00	3.463727236300008894e+00	3.001726758394344330e+00	3.272328555013981788e+00	3.546720701843895984e+00	nan	4.539507838207510027e+00	4.045381782327804210e+00	1.733816324748234550e+00	5.229539267221938736e+00	4.412386752288342429e+00	4.523829323978710626e+00	nan	nan	3.314201976221156087e+00	1.720031188152398638e+00	1.904404110357100777e+00	4.074530631852063323e+00	2.356543310375327938e+00	1.170095185897220391e+00	3.879043086159931431e+00	4.231036614581100253e+00	3.763806692980126822e+00	3.538214095316305485e+00	2.445687883722107880e+00	3.880243355514341186e+00	3.081500408595436724e+00	2.459191540554079847e+00	4.701733345719324220e+00	3.126959371672708432e+00	3.845387376697825044e+00	3.063771367547689639e+00	4.918477614128068609e+00	3.540089954207363832e+00	3.556942196862012739e+00	3.344166583064188902e+00	3.074422421064287647e+00	3.270139589067067476e+00	4.047778636971614219e+00	3.355822252983289289e+00	3.441975645697225250e+00	3.070564260558959813e+00	1.710732481435369046e+00	4.671042488268820847e+00	3.415898688025686525e+00	nan	4.561286671343388832e+00	3.208719311332667079e+00
1.216854134073011684e+00	2.829681910968857128e+00	1.070356071478909765e+00	3.121300771166094279e+00	2.557019776256228116e+00	3.599862765937263953e-01	7.944049882339907498e-01	nan	2.270813732865094359e+00	3.392515707653589008e+00	3.068825030262515963e+00	2.863174190934858476e+00	3.063034158172663002e+00	2.272383928176907819e+00	nan	nan	1.088888323393024882e+00	3.394279275797468909e+00	3.194283764353707866e+00	1.090359582969895991e+00	1.852962888847975664e+00	2.800505238001845143e+00	3.311273110175703582e+00	1.164381474471355871e+00	2.332301530019309066e+00	1.640731609878854691e+00	3.584387448554775091e+00	1.958611106968211724e+00	8.851916713414490490e-01	3.310531847045712794e+00	2.358733936056518044e+00	6.594410214104107215e-01	3.309100415644391280e+00	2.531304948436629676e+00	2.543541295853456230e+00	3.180736434005857927e+00	1.409768678817709286e+00	2.926685358587954866e+00	1.295477122620045440e+00	7.982116758707944459e-01	3.269722821122055922e+00	1.105260982563087468e+00	1.300011127507685993e+00	3.849554555258282385e+00	3.074644273704219888e+00	2.466973527644705122e+00	1.447722102873011840e+00	nan	2.377432655475063772e+00	6.798378551272949988e-01
3.237984663486663361e+00	4.706544269635228872e+00	2.997632501532272009e+00	2.757059549263074949e+00	2.387601913512674923e+00	2.883008964106227090e+00	3.048443775586456184e+00	nan	3.995343498109522162e+00	3.040735606894527709e+00	1.432764161799622737e+00	4.391795246196743108e+00	3.978781828666756670e+00	3.942227946052216048e+00	nan	nan	3.049441225228643582e+00	1.174835672380489804e+00	1.471359687355304091e+00	3.429995002144559102e+00	2.310201465726292369e+00	1.466785076413895661e+00	2.907346393153543929e+00	3.518377017513970362e+00	3.120673438900317898e+00	3.057039172584911757e+00	2.432487935874297680e+00	3.348517821356769009e+00	2.957606080910358148e+00	1.319737134275687840e+00	4.238686722380156091e+00	2.918800447389035213e+00	2.976167016063346438e+00	2.426874907672738946e+00	4.359389972893317200e+00	2.577915470185368374e+00	3.210402994178025438e+00	2.768586210676348358e+00	2.822170964016712080e+00	3.065714842071990187e+00	3.003945911350293763e+00	3.022947851739561376e+00	3.057606546324328711e+00	2.832662690354707191e+00	8.269659152394545076e-01	4.392671995693664400e+00	3.023080303333983476e+00	nan	4.286626814226661253e+00	3.144072108790001430e+00
1.775621294285519181e+00	3.258035043991803992e+00	1.087583870816819287e+00	3.278402420173669007e+00	2.715784899194952473e+00	7.012058571017178998e-01	7.701062269408711636e-01	nan	2.627304105472492601e+00	3.623741293508070616e+00	2.995787386719132694e+00	3.456350798367423316e+00	3.061228464540972194e+00	2.619799923251540097e+00	nan	nan	1.160165653981601652e+00	3.237427238398045137e+00	3.079927599272476613e+00	1.676434459792786491e+00	1.711423455919855341e+00	2.498347895275768504e+00	3.536097533025616357e+00	1.826214775174430649e+00	2.661896818796033237e+00	1.727439986734392807e+00	3.394167272068630670e+00	2.387289784650743929e+00	8.532535233018868626e-01	3.356272925066823731e+00	2.744812907583475514e+00	7.221683534248357628e-01	3.520609782376510566e+00	2.707579881490987272e+00	3.059362685243411040e+00	3.314674738900925011e+00	1.508887782132944722e+00	3.109302421962947705e+00	1.271232119139845462e+00	5.353401687347246751e-01	3.550718388201583142e+00	1.135887692057627296e+00	1.340134793712560279e+00	3.845764626741485781e+00	2.873436510114791620e+00	2.849200553723263862e+00	1.502839375995769888e+00	nan	2.728307492228593034e+00	5.500842131220079478e-01
1.777485421120421183e+00	1.965053372920510411e+00	2.473663280643576989e+00	2.867921017386467764e+00	2.526853239688564123e+00	2.367007221933791428e+00	2.468206187049822642e+00	nan	1.170856993167010307e+00	2.879030178050613120e+00	3.481890999606236825e+00	1.127847855571157520e+00	3.097407006545667585e+00	1.362912995271718053e+00	nan	nan	2.410439378509440012e+00	3.816179694054408600e+00	3.614170772876604154e+00	2.048110596466242939e+00	2.672737138028058901e+00	3.614173096350588921e+00	2.834309839785077223e+00	1.915866238950137745e+00	1.424456062227876130e+00	2.471649618128330506e+00	4.287206702619595688e+00	7.263984834665732082e-01	2.735086559311584509e+00	3.433585237105839738e+00	1.345869519113506385e+00	2.497985961225235751e+00	2.864959900999890952e+00	2.568602771046132105e+00	1.321704110703117774e+00	2.962299725595336053e+00	2.384460338024932735e+00	2.593849556750456475e+00	2.518939678841970675e+00	2.760752573571523261e+00	2.736188911545312852e+00	2.473621816673240659e+00	2.466211681267149292e+00	4.236687278957236735e+00	3.660954381417643511e+00	1.692513765479359611e+00	2.473142833817550734e+00	nan	1.681456514448504302e+00	2.604423300433481803e+00
2.283913985491357490e+00	1.901800536767269900e+00	2.323961299322678364e+00	3.155305321716880051e+00	2.768218580020468167e+00	2.244369439528779431e+00	2.366229402373272173e+00	nan	9.845831560149195250e-01	3.455325453522595236e+00	3.491943678113418326e+00	1.880975009094971284e+00	3.132452952019166403e+00	1.145810866922704507e+00	nan	nan	2.245449526161191312e+00	3.760632872554507067e+00	3.643652846022736647e+00	2.336135480263397124e+00	2.447367329647367917e+00	3.316851949678961020e+00	3.404226484544204290e+00	2.327399690425421497e+00	1.191901986776364719e+00	2.440153358028700037e+00	4.228642801744915580e+00	8.156398513707162623e-01	2.434187188011264880e+00	3.665754098879641987e+00	1.290205146263943226e+00	2.261289207117303413e+00	3.386336159993684980e+00	2.882085117328147650e+00	1.491234172166319594e+00	3.328801366229177106e+00	2.276474248314485305e+00	2.875837538956017791e+00	2.339225953697470661e+00	2.437255435257875469e+00	3.365038955910474083e+00	2.285837630128011888e+00	2.330063774332487014e+00	4.404696775853201629e+00	3.608700319895993935e+00	1.414694695621139031e+00	2.401252694180379343e+00	nan	1.341147860558736360e+00	2.237950136880736185e+00
3.738471348607529610e+00	5.130157049878963704e+00	3.083863549983592911e+00	3.305568434838364933e+00	2.514859317004134454e+00	3.308933772519904171e+00	3.359889551629555271e+00	nan	4.445836457618750792e+00	3.631229787062639325e+00	1.331129594936590665e+00	5.039514313033043535e+00	3.585585724955124842e+00	4.521781575658492258e+00	nan	nan	2.993212774010311161e+00	8.219403784059672313e-01	1.397129750840993223e+00	4.060872637650859041e+00	2.601378390276680719e+00	1.114054346461841982e+00	3.456976593401571929e+00	4.171253965871448699e+00	3.806761691136002046e+00	2.971629329347295290e+00	2.505838132067320423e+00	3.790143407265748721e+00	3.220222807540819687e+00	1.861805902432243309e+00	4.579458978744057163e+00	3.125570035500882859e+00	3.448646975371808310e+00	2.538111618505242806e+00	4.925772140393015697e+00	3.242695519802110571e+00	3.095309161537647125e+00	2.775773568858939111e+00	2.724413875113588013e+00	3.371850984669051421e+00	3.675384409581108347e+00	3.030193790208342008e+00	3.021672022726332063e+00	2.901567688876036222e+00	1.216068184192682367e+00	4.743284027821913718e+00	2.932658149123029911e+00	nan	4.645810757499750032e+00	3.288671463196644051e+00
nan	nan	nan	nan	nan	nan	nan	nan	nan	nan	nan	nan	nan	nan	nan	nan	nan	nan	nan	nan	nan	nan	nan	nan	nan	nan	nan	nan	nan	nan	nan	nan	nan	nan	nan	nan	nan	nan	nan	nan	nan	nan	nan	nan	nan	nan	nan	nan	nan	nan
1.463552008904970725e+00	2.726577458777498908e+00	1.108642447685703525e+00	3.256412491102047557e+00	2.548122035874750946e+00	7.638086728294697370e-01	1.314357404333335033e+00	nan	2.305017716785615622e+00	3.563329231646156003e+00	3.047547299526963904e+00	2.782973099967961161e+00	3.026286518359818878e+00	2.329977865855869634e+00	nan	nan	1.046227878104335041e+00	3.415610209262280872e+00	3.272938934917430043e+00	1.377785016930310302e+00	1.903931747343287295e+00	2.803849381954564013e+00	3.455313248820126582e+00	1.386793709965909560e+00	2.302926695667227630e+00	1.631570316163390100e+00	3.790486563560632849e+00	1.839348332457615642e+00	8.155218949123377303e-01	3.379513469900810474e+00	2.328104025897016705e+00	5.793344892899094933e-01	3.458321490640217544e+00	2.522667624305313883e+00	2.475132220729559851e+00	3.383900625272286522e+00	1.378814640026202465e+00	2.890173209292265177e+00	1.214667870371514136e+00	1.201834489878250478e+00	3.403549090756324169e+00	1.088032299587901264e+00	1.352878409309495655e+00	3.967053695043427197e+00	3.180311556525651451e+00	2.337666570593197157e+00	1.439541009270917771e+00	nan	2.274318517928285655e+00	8.630628783882485777e-01
3.619664514170225278e+00	5.405371103888533035e+00	3.766302948025568753e+00	2.819842811668548777e+00	2.624376743618963559e+00	3.612853806990511618e+00	3.657691929750270798e+00	nan	4.712354059654610516e+00	2.845656888419362041e+00	1.713212928932557721e+00	5.055891992336917440e+00	4.392167031763556828e+00	4.751810000517674659e+00	nan	nan	3.747035757793307553e+00	1.971108850622015796e+00	1.241774168439301995e+00	3.950246644761127079e+00	2.866828732961803183e+00	2.334932621530178221e+00	2.787448886144525240e+00	4.059719589297490216e+00	4.029914783672301049e+00	3.766626746591374530e+00	1.111254391379190798e+00	4.025414399375239149e+00	3.822781857469869760e+00	1.725187123173570924e+00	4.929831580377097566e+00	3.707523864069242059e+00	2.722681984989562931e+00	2.637756034760298629e+00	5.055320941763434384e+00	2.521803467944931487e+00	3.867850342233283278e+00	2.981999027047332884e+00	3.543216235614558673e+00	3.770893905215035424e+00	2.987372519140961913e+00	3.795070007855867011e+00	3.710032241640404127e+00	1.338503415470097657e+00	1.888552978703568641e+00	5.124948864370797885e+00	3.686606043432607116e+00	nan	5.036540715775965182e+00	3.821396803953998056e+00
2.736566562099639999e+00	3.754972884218000573e+00	2.809184109673696472e+00	2.471655474187380186e+00	2.588821821434924342e+00	2.164344548946384172e+00	2.580130338595528983e+00	nan	3.470837715356658748e+00	2.996181609193318440e+00	1.832710951188739168e+00	3.878004050894018562e+00	4.135784807096841931e+00	3.364630438136209101e+00	nan	nan	2.709914183171968638e+00	2.309879837408923553e+00	1.998384348978711422e+00	2.634147916316145199e+00	1.898624918373389425e+00	1.787827294336524986e+00	2.824844438323718343e+00	2.770868826563370302e+00	2.734114586708042971e+00	3.130515430675597344e+00	2.427780724050839112e+00	2.808602721602390773e+00	2.144468484779071815e+00	2.313107467556160479e+00	3.614613207833906383e+00	2.338632991782583659e+00	2.828681064085619923e+00	2.651388004751003447e+00	3.651507332039316100e+00	2.535686885586653450e+00	3.024605075408866917e+00	3.018025603186662575e+00	2.670896719575064804e+00	2.283416876317144961e+00	2.878603853702253357e+00	2.801213992304103950e+00	2.926528493945385279e+00	2.853385395070247466e+00	1.946655155257507097e+00	3.557151606183974746e+00	2.978928331481404790e+00	nan	3.465803109528508230e+00	2.433783818441738411e+00
3.467534556012068059e+00	5.047626257571042885e+00	3.250030626639049736e+00	2.935928207092680875e+00	1.995737151228721862e+00	3.285055518344063064e+00	3.310103304428408943e+00	nan	4.247327557798341147e+00	3.078387146662464602e+00	1.446396188890647805e+00	4.713324561574280480e+00	3.732448781839346807e+00	4.294679436677216522e+00	nan	nan	3.212002087477904055e+00	9.372907419728017109e-01	1.258753793075045424e+00	3.828246318733441900e+00	2.558118122143631989e+00	1.751376877681164901e+00	2.921898258674592963e+00	3.919152171757631198e+00	3.402594125994119256e+00	3.125851368419716447e+00	2.276164988566528713e+00	3.582490881601559263e+00	3.440916937500698936e+00	1.063754589701565445e+00	4.460262101239990784e+00	3.300661290230939127e+00	2.952548568220163094e+00	2.070060338705058012e+00	4.719185735904915191e+00	2.705039871910563054e+00	3.297986369042484434e+00	2.169789399898806703e+00	2.958689821045413115e+00	3.435097971548516593e+00	3.163657016047140669e+00	3.252403951733570775e+00	3.204761755089751585e+00	2.571897732533445335e+00	8.336709721515659366e-01	4.702932136001113150e+00	3.104658409851028367e+00	nan	4.602016817375725211e+00	3.464032227920863960e+00
2.709842453841639021e+00	3.724158909297430320e+00	3.671948959955689595e+00	1.136730766755337907e+00	2.884713426458473062e+00	3.337253367164932261e+00	3.385458720622624096e+00	nan	3.364886772505876866e+00	9.436853999915727487e-01	3.020534612739097735e+00	3.228202937327824706e+00	3.983166253349848862e+00	3.368796278348269002e+00	nan	nan	3.633129067550688429e+00	3.292347842675247716e+00	2.983929019607234778e+00	2.994923190417788650e+00	3.181608184506032888e+00	3.514046144544208161e+00	8.158236089048696016e-01	3.026082906999937983e+00	2.900375836345395086e+00	3.697590368616986201e+00	3.449096643672846074e+00	2.897694716776578083e+00	3.767930933325290166e+00	2.570173165509586966e+00	3.470977913150954386e+00	3.605067577459970085e+00	9.426667413044075294e-01	2.894001172521199372e+00	3.441804225227109715e+00	1.047973265990947755e+00	3.673353052273926611e+00	2.970389379460756096e+00	3.640734070805685452e+00	3.682726504527293887e+00	5.618714831339365334e-01	3.700251318648482890e+00	3.679264605391338705e+00	3.337076793972679312e+00	3.220880816345269793e+00	3.706264778054650488e+00	3.657291951796894924e+00	nan	3.663708297654852064e+00	3.704753319719025662e+00
1.961348970743502784e+00	2.873294599023929141e+00	1.157546986657702837e+00	3.412648615896656690e+00	2.845008800147395434e+00	9.744787404092473126e-01	1.431437101503808318e+00	nan	2.546921628756383171e+00	3.830486965785113274e+00	3.089691730630927502e+00	3.135874202903785601e+00	3.023653369666448043e+00	2.532371940376304753e+00	nan	nan	1.100164569792894120e+00	3.368147124323120245e+00	3.357397601950196986e+00	1.806093278706215388e+00	2.043622397316057882e+00	2.644789383400247385e+00	3.686925593472570206e+00	1.868876338764015044e+00	2.519972588901516986e+00	1.757999858123302728e+00	3.917834146462787270e+00	2.177547123399419693e+00	5.641298904434902672e-01	3.525854702537878804e+00	2.512801967316584228e+00	6.190266159773863963e-01	3.700666567411891261e+00	2.842564225605965333e+00	2.786503956658764825e+00	3.578049900784380455e+00	1.477422154205575211e+00	3.171866002971315712e+00	1.283773429293688872e+00	1.142056246434316247e+00	3.647682727821215387e+00	1.144801744414828404e+00	1.483486977512006089e+00	4.203239852063965110e+00	3.137920055704455535e+00	2.479291757704798371e+00	1.577917748701727962e+00	nan	2.402314339064346882e+00	9.025642666554791749e-01
2.636103445870525253e+00	3.756423820490541132e+00	2.664058171318775425e+00	2.499673420196691698e+00	2.681435342301881963e+00	2.030100459654910594e+00	2.411677246837315547e+00	nan	3.432055546475235808e+00	3.050676256067270664e+00	1.973658421494266957e+00	3.941616174163390607e+00	4.059630556142134417e+00	3.336124475112580701e+00	nan	nan	2.576599433302425801e+00	2.455454211309672452e+00	2.097362331981986738e+00	2.526712558706237566e+00	1.664236128260212721e+00	1.707680461908803071e+00	2.900325641189730241e+00	2.687136355125402609e+00	2.839597234584367413e+00	3.033634877333082791e+00	2.306151760418788665e+00	2.833305400997895074e+00	2.022193101827902240e+00	2.510338818675815542e+00	3.578414478698659806e+00	2.171080871430327797e+00	2.879336576359380118e+00	2.726748911102183204e+00	3.647224517784134701e+00	2.570593442365987080e+00	2.899781028349026180e+00	3.148961923488137860e+00	2.543164257597610334e+00	2.116133462138479970e+00	2.959998133356640526e+00	2.662913772778750854e+00	2.778172417944320127e+00	2.862050692403782293e+00	2.067332592621379028e+00	3.523264082587636015e+00	2.849592696604031250e+00	nan	3.422374438201468916e+00	2.225293921363032279e+00
2.786367458073363945e+00	4.015084761458970419e+00	3.739783732221932500e+00	1.227174010031028439e+00	3.080417645969535378e+00	3.485334375084380820e+00	3.396242002217948919e+00	nan	3.482100428482537868e+00	5.551343834847354275e-01	3.104915850515049147e+00	3.463805305955915070e+00	4.049780073124586544e+00	3.498772579152701123e+00	nan	nan	3.739140668447936466e+00	3.355252496011466690e+00	2.958930444195610132e+00	3.122662873417552554e+00	3.314387202016494616e+00	3.585066482991314363e+00	6.680582097335414637e-01	3.167282794436221849e+00	3.187846883443401502e+00	3.759934624590035135e+00	3.348710363704103354e+00	3.107587257499763833e+00	3.931650423114231963e+00	2.643151697497483354e+00	3.640700973501154181e+00	3.755930697560474929e+00	7.549242007561017820e-01	3.067857899854487869e+00	3.650100258772124295e+00	8.433290680737366429e-01	3.749672892810262059e+00	3.202273564151135510e+00	3.746183062426175159e+00	3.767552280985972057e+00	5.579113991772742809e-01	3.774011473568586794e+00	3.718609005841269521e+00	3.308531176151100706e+00	3.239272818864227244e+00	3.947463422760856488e+00	3.715189418007048605e+00	nan	3.891411296757210092e+00	3.812849812661164961e+00
2.964617204779373516e+00	4.287779196031481277e+00	2.717985399930109569e+00	2.676469051916062103e+00	2.388625324513981241e+00	2.414012707762541066e+00	2.707621662454042344e+00	nan	3.790267332356963781e+00	3.193602030373360989e+00	1.496488897804742368e+00	4.231307870136666871e+00	3.825454983382421847e+00	3.721495173822351177e+00	nan	nan	2.695860644022615826e+00	1.548028189381224218e+00	1.626285376280468986e+00	3.031499218818100694e+00	1.860299068247944998e+00	1.148806121311799044e+00	3.037967227700561601e+00	3.157050902579666474e+00	2.943944334305962141e+00	2.888528538688376113e+00	2.256339422705329056e+00	3.140057830376122627e+00	2.445754677544987654e+00	1.781474395144126754e+00	3.961757749081068258e+00	2.445853233782558256e+00	3.051874625454220169e+00	2.449592520552483776e+00	4.077030603499256500e+00	2.659168431300312552e+00	2.933440430418266853e+00	2.843320720464789897e+00	2.525709023114765195e+00	2.583027617158552225e+00	3.093965954124312745e+00	2.717764156759709504e+00	2.792612272086662628e+00	2.759254290719675318e+00	1.287546465337572554e+00	4.004929962020276513e+00	2.800914549330955516e+00	nan	3.912697889466844714e+00	2.628318231356167267e+00
2.085604088078556462e+00	1.829666860731984146e+00	2.560988497668997166e+00	2.888311794033113333e+00	2.644264128453979623e+00	2.258267993018678865e+00	2.600842932007393138e+00	nan	1.482552332845326282e+00	3.196576735294382576e+00	3.380215781933736174e+00	1.291158606132190467e+00	3.453554648524798321e+00	1.480833093955537194e+00	nan	nan	2.492796507980714171e+00	3.728520119418749168e+00	3.604278884540172534e+00	2.107639457581827358e+00	2.658185134890732382e+00	3.466123985013639164e+00	3.101487706399764566e+00	2.031930857026976955e+00	9.796485802388016362e-01	2.687242056927573675e+00	4.215488951429589015e+00	8.517721640020222695e-01	2.490621920298292213e+00	3.418676575996450140e+00	1.591532911593912303e+00	2.376869186004430645e+00	3.111128932893886923e+00	2.744773287115437110e+00	1.347642528122231953e+00	3.117834259465791735e+00	2.560697498636467895e+00	2.768749478350806648e+00	2.592126866558339682e+00	2.670688290229176864e+00	2.937994493177846334e+00	2.553346288547956089e+00	2.620406160001584883e+00	4.184489789779390456e+00	3.623782193686756248e+00	1.592999980199946819e+00	2.672368833592694948e+00	nan	1.611000437309306532e+00	2.528146992813294691e+00
2.964937531969334295e+00	3.520636782469038106e+00	2.904124904623656356e+00	2.527033657275905121e+00	2.499429498898003477e+00	2.540781614302110913e+00	2.806848173510220867e+00	nan	3.015874794725007746e+00	2.981449396582442901e+00	2.032666628254437224e+00	3.734760409441780116e+00	4.061251852537459683e+00	2.988569614876653624e+00	nan	nan	2.800629406745350103e+00	2.517828714490348840e+00	2.133026316395246091e+00	3.024338499994573048e+00	1.819703039742714745e+00	1.958131111594918927e+00	2.850519145247006669e+00	3.157669987325368854e+00	2.417728180466167220e+00	3.125314605138689750e+00	2.608996076920036433e+00	2.397958227074261206e+00	2.474886594459215328e+00	2.625684614356694091e+00	3.236587923602258776e+00	2.579342791685625969e+00	2.817584393221916006e+00	2.592206961983641644e+00	3.411133823460934966e+00	2.635821184840728471e+00	3.036749937147611433e+00	2.856789645016390544e+00	2.695682586588179053e+00	2.569007558124618118e+00	3.001746077529927614e+00	2.885060619370980906e+00	2.962956231770389692e+00	3.028799180078265874e+00	2.294176934293572945e+00	3.233371275521163213e+00	2.980647920534946760e+00	nan	3.108850531251696747e+00	2.595941840873368989e+00
4.668403030665629894e-01	2.833458670357109188e+00	1.803503219907301780e+00	2.931209053837509071e+00	2.683487912403826670e+00	1.535584679530578756e+00	1.454701155055134976e+00	nan	2.126864783098812772e+00	2.853210430538414499e+00	3.519645970136183522e+00	2.321541979204569284e+00	3.109916330338534873e+00	2.177198292788182332e+00	nan	nan	1.907352997039338138e+00	3.858713643675445226e+00	3.554915500724977306e+00	9.015807515049014675e-01	2.370757338824129423e+00	3.500394335327971174e+00	2.840572233571093008e+00	7.601699872625191645e-01	2.419943707614277351e+00	2.094021450955447339e+00	3.874060407729331246e+00	1.920776652782577587e+00	2.127066795379283448e+00	3.440265833635142378e+00	2.272536262318981759e+00	1.820833588632589262e+00	2.869799201677039058e+00	2.604431031477775882e+00	2.291504748681840731e+00	2.854273119450226659e+00	1.960705992344648152e+00	2.965550438091846708e+00	2.087620296093261274e+00	1.958824840124731903e+00	2.747880275263431038e+00	1.901160247005271309e+00	1.887023027718186752e+00	3.981127789101025272e+00	3.531317418244309447e+00	2.574732545447672827e+00	1.980730570801388701e+00	nan	2.511974958126476754e+00	1.895193829105388694e+00
2.467962589617048508e+00	1.319333922526058522e+00	2.695309373893056915e+00	3.430985432105814859e+00	3.443448127704450634e+00	2.758974735050217397e+00	2.776809565289119597e+00	nan	8.975508116144308435e-01	3.648309133933346882e+00	4.183223428033170599e+00	1.358270508912909014e+00	2.926457686269629210e+00	1.197222369531784514e+00	nan	nan	2.576310800617138241e+00	4.469764761251208363e+00	4.359450518373495065e+00	2.576914816076191883e+00	3.243278283879574175e+00	4.057370479551478226e+00	3.596327084047206579e+00	2.494008581728371698e+00	2.033241906426270784e+00	2.718075691365289703e+00	4.998671075946629294e+00	1.375998440079895024e+00	2.968816895669610378e+00	4.346145009176251683e+00	5.192620826151832514e-01	2.754351440804072126e+00	3.581790675686127301e+00	3.498456967341165402e+00	1.116925624646866844e+00	3.680005676815152782e+00	2.499121418436253794e+00	3.492760208010320611e+00	2.793374421874021962e+00	3.002092627720761353e+00	3.485637009383205420e+00	2.650183643669404177e+00	2.673072059475428475e+00	5.067316806942153917e+00	4.403665283811223574e+00	9.552815784521044851e-01	2.731786907547004262e+00	nan	1.023139939745814742e+00	2.749070460184637188e+00
3.499253241925383673e+00	5.240647845336227739e+00	3.629742625086880281e+00	2.749325971194712004e+00	2.530224774387075826e+00	3.508318377963176804e+00	3.570463623020247113e+00	nan	4.512495912542223486e+00	2.776415328899562773e+00	1.614028698532788075e+00	4.862244813670416832e+00	4.318134269738212794e+00	4.566718001772759550e+00	nan	nan	3.600995809261099190e+00	1.983328162695105590e+00	1.188892685989728415e+00	3.843222398205299761e+00	2.762071662035715303e+00	2.271442591698952018e+00	2.731732780675597994e+00	3.938739523110938112e+00	3.879528952078686199e+00	3.623346870461479519e+00	1.106027791384195824e+00	3.811784714112885109e+00	3.698905419732908317e+00	1.757976371992576725e+00	4.740281301691538829e+00	3.576862156839482942e+00	2.652155207206781551e+00	2.537842617968565584e+00	4.849292147162856281e+00	2.480126453562160549e+00	3.714894716870194902e+00	2.893982413763854566e+00	3.398405263885317495e+00	3.681945650767421974e+00	2.916104740967598197e+00	3.646826670481311705e+00	3.557610750748599671e+00	1.276121955957918219e+00	1.929473618898178255e+00	4.931488166175284071e+00	3.540098779538415119e+00	nan	4.846549700196026045e+00	3.695629524199744331e+00
3.742903473504010758e+00	5.284227270282423561e+00	3.930198302637117891e+00	2.891973428133868484e+00	2.798318694917181215e+00	3.532277364740215031e+00	3.740431990804210294e+00	nan	4.816552947877211999e+00	3.135694457783181566e+00	1.743797682222497869e+00	5.148905944199674956e+00	4.761244689109201289e+00	4.813656476759697433e+00	nan	nan	3.853128558968584194e+00	2.164824080925764171e+00	1.437492066474299834e+00	3.918644574767276012e+00	2.878714400191524803e+00	2.384060888388586541e+00	3.032356140471823558e+00	4.056388178429822133e+00	4.001065322108496858e+00	4.034278915805376009e+00	1.076435582769020849e+00	4.074362510485360467e+00	3.685255377028683554e+00	1.986704258275099111e+00	4.998276468682026241e+00	3.680909235418805991e+00	2.945385234590209400e+00	2.852101509625032616e+00	5.060001880135379437e+00	2.736662517235306957e+00	4.054046205048330798e+00	3.159737649835162365e+00	3.684164360656681403e+00	3.660435520569348178e+00	3.197186428773239442e+00	3.930848648557577985e+00	3.912185369638526922e+00	1.351887156965090986e+00	2.062783940369815827e+00	5.077351399301144319e+00	3.917719221290146159e+00	nan	4.996054957140645847e+00	3.752470117694547636e+00
2.002783915134063619e+00	4.040118641442145275e+00	2.104695411046137998e+00	3.042616981487160199e+00	1.427924559919798497e+00	2.145560413384532072e+00	2.260418051053190158e+00	nan	3.170067180769189807e+00	3.053722395877978002e+00	2.374645363742039716e+00	3.327811291023541784e+00	3.108519643855034431e+00	3.187515870964421794e+00	nan	nan	2.233755357613680381e+00	2.465011575579466374e+00	2.405990707695650599e+00	2.419617744312879015e+00	1.961071775477067236e+00	2.504729612118146154e+00	2.969633549425282570e+00	2.385009988703135075e+00	2.546313213688687682e+00	2.020754166615610803e+00	3.075468040199170972e+00	2.511770473869685993e+00	2.528162805773049637e+00	2.049863020491045074e+00	3.417874120979221608e+00	2.205910146941101768e+00	3.036317981348048534e+00	1.371208125629157282e+00	3.491964258774057583e+00	2.865031148335077660e+00	2.301581834906980983e+00	1.870964857032452189e+00	2.005298542887755442e+00	2.626406788572440920e+00	2.966783137278379279e+00	2.205693651102612840e+00	2.155710023136889308e+00	3.063109110327163265e+00	2.214693206456916919e+00	3.682108877957993798e+00	2.056994799331090640e+00	nan	3.602687675059305761e+00	2.549322277857766217e+00
2.576737970452455340e+00	4.148232316266910580e+00	2.752085108358861554e+00	2.990008775253141682e+00	4.883080882837074199e-01	2.833957067054996504e+00	2.945800824734145174e+00	nan	3.424341211193425050e+00	2.980814855908852756e+00	2.174044586065950302e+00	3.655047036339369448e+00	3.005590411066224821e+00	3.568639687002266747e+00	nan	nan	2.621595999219203055e+00	2.279785513583637790e+00	2.210702964949183613e+00	3.128530366963603093e+00	2.155687051801588705e+00	2.588374197385144182e+00	2.820741595559117076e+00	3.123666495676319155e+00	2.762248841236122132e+00	2.431661768441992333e+00	3.047734131100320543e+00	2.620055553435554518e+00	3.158049915030482158e+00	1.899173305239075349e+00	3.567565802438339428e+00	2.826852342992965728e+00	2.843761428539738123e+00	5.366345163331869283e-01	3.795643405550564786e+00	2.896698192880859057e+00	2.622726244223431369e+00	4.868790996401907711e-01	2.380709270806927513e+00	3.238192064549645366e+00	2.988773460097490009e+00	2.742722696285857520e+00	2.643505233236682184e+00	2.851766857663887045e+00	2.297424038633772092e+00	3.835341892266794339e+00	2.455781200475417592e+00	nan	3.775055410278365553e+00	3.043548564838532311e+00
4.408281525400207790e-01	2.653972917595377012e+00	1.741337697468965606e+00	2.789904724333709840e+00	2.667098467209199519e+00	1.240096192359282590e+00	1.186550585459937635e+00	nan	2.027795564989865795e+00	2.847273084960564304e+00	3.468273895349381242e+00	2.428434452340024752e+00	3.100589041028474213e+00	2.044699511529029845e+00	nan	nan	1.805017212183182451e+00	3.795852330714254652e+00	3.503685693586842120e+00	5.747855878714143163e-01	2.154579131926872115e+00	3.362558412629838234e+00	2.810862135925431105e+00	5.996190653317589048e-01	2.312113604847748860e+00	2.126796476364598565e+00	3.775482831622515079e+00	1.874896265681698537e+00	1.892929046151329064e+00	3.437912740225101071e+00	2.168438983462266378e+00	1.628649909216764780e+00	2.829908659147363004e+00	2.608423125161127398e+00	2.260037185925787728e+00	2.771240466834973049e+00	1.930474192884902518e+00	2.958012792030338733e+00	2.004154299936570016e+00	1.615835065688826955e+00	2.745766011587289945e+00	1.826236239819356122e+00	1.868498604536205754e+00	3.972050083084175398e+00	3.443830177769843459e+00	2.415244990094570277e+00	1.974960438224992121e+00	nan	2.327891663660575539e+00	1.587108346544082060e+00
1.927460983112730064e+00	2.284744871290420143e+00	2.182131715006884409e+00	2.696936482346301567e+00	2.113507402308952621e+00	2.225612400896656684e+00	2.387834728220083580e+00	nan	1.515735430969507247e+00	2.811806985847028262e+00	2.859632234678259888e+00	1.912448266585013767e+00	2.901794581306949006e+00	1.756347218482619654e+00	nan	nan	2.028657719560868600e+00	3.237679544383277985e+00	3.030394995783211254e+00	2.297950204966103360e+00	2.261520894585979047e+00	3.016881675562729015e+00	2.737257503531360658e+00	2.245693669885125754e+00	1.511121796428599007e+00	2.098475376206407894e+00	3.763917838275323557e+00	6.960281087128076249e-01	2.456009097516512529e+00	3.039446636681735647e+00	1.655758123386804614e+00	2.203063515933797234e+00	2.706075758809511456e+00	2.153481590953858049e+00	1.844829732481649165e+00	2.842785350007374312e+00	2.001084258690058792e+00	2.216819659841039236e+00	2.044800951605524997e+00	2.574155818698537601e+00	2.733823192937101521e+00	2.110687147749736425e+00	2.087680283837229922e+00	3.718451984633277529e+00	3.203922341558105291e+00	1.921478052285295446e+00	2.075967557245831152e+00	nan	1.883050852743655357e+00	2.291428204650671763e+00
1.637710551312503426e+00	3.263469688489455844e+00	5.493660940754755417e-01	3.388392185388491740e+00	2.364243747255319050e+00	1.341810924801187355e+00	1.302014291820484893e+00	nan	2.424704052755287442e+00	3.531183574186094187e+00	2.903792687895740521e+00	3.112846817087855822e+00	2.459945166838517050e+00	2.596492410735946166e+00	nan	nan	4.873136641272620695e-01	3.141238883003925952e+00	3.047655161183613792e+00	1.978980676142149342e+00	1.910170521453355308e+00	2.614074550373826522e+00	3.463504657765194228e+00	1.970472427207613064e+00	2.621090991136248771e+00	7.181227803697141088e-01	3.672528793201603747e+00	2.047779133682769981e+00	1.472893301398906951e+00	3.211711870585665540e+00	2.488726351271200787e+00	9.588479825071628548e-01	3.450345231682301783e+00	2.298261838892566633e+00	2.848631463880283210e+00	3.397129175824245007e+00	5.503180858410214871e-01	2.670883797801286708e+00	5.217904997871971595e-01	1.592840968816203073e+00	3.490675077961956418e+00	3.403318613609059295e-01	3.820348584792883639e-01	3.882540090554112755e+00	2.972564903625837918e+00	2.747361332703329495e+00	4.669572059854287804e-01	nan	2.672146081834086306e+00	1.112745621139034968e+00
nan	nan	nan	nan	nan	nan	nan	nan	nan	nan	nan	nan	nan	nan	nan	nan	nan	nan	nan	nan	nan	nan	nan	nan	nan	nan	nan	nan	nan	nan	nan	nan	nan	nan	nan	nan	nan	nan	nan	nan	nan	nan	nan	nan	nan	nan	nan	nan	nan	nan
1.675372101207042386e+00	3.305132823077657545e+00	5.690248533318348345e-01	3.350173977139588644e+00	2.240084641961100687e+00	1.285864264166453275e+00	1.370483073768381299e+00	nan	2.571607307785240160e+00	3.503685698423906203e+00	2.714713553964468673e+00	3.062416735547055069e+00	2.398893439807935124e+00	2.685939741411908166e+00	nan	nan	6.071303219043711064e-01	2.942642422495740373e+00	2.903475638564958938e+00	1.983512444266078756e+00	1.990576748062284684e+00	2.489189407457035763e+00	3.405794390315953102e+00	1.950229583092351948e+00	2.562203752743766660e+00	7.562318426883012368e-01	3.615558996984851614e+00	2.080647606441316633e+00	1.342516616573628419e+00	3.024414023935249496e+00	2.605361642880261730e+00	9.199482404579839567e-01	3.417346620439090987e+00	2.189118306271311543e+00	2.916306647636917493e+00	3.352300721713192377e+00	7.429307913942694297e-01	2.570427670904630979e+00	5.992401388890247205e-01	1.623170101581184133e+00	3.398014703244036649e+00	5.337354039505585179e-01	6.564605670577864371e-01	3.759453991979026188e+00	2.788245484401780772e+00	2.838803519793263952e+00	6.701638616046248220e-01	nan	2.780191593540786155e+00	1.306470029457954762e+00
2.878381845597502764e+00	3.557580353307305820e+00	2.928307990535381933e+00	2.437193939165986034e+00	2.245408578041879544e+00	2.629814445629661268e+00	2.911856698537079069e+00	nan	3.010745027500607129e+00	2.898773581542210653e+00	2.074996733730519072e+00	3.688115258090815196e+00	3.983944761691130321e+00	3.041169152449783919e+00	nan	nan	2.817671273044107583e+00	2.560291246669448739e+00	2.161811857953158000e+00	3.054534526508916770e+00	1.518205187168843784e+00	2.030067902954338699e+00	2.785853634601187068e+00	3.176588349555724999e+00	2.449653892299705760e+00	3.046166981086746883e+00	2.429967065550057370e+00	2.336684632042479226e+00	2.699094632896300361e+00	2.580508406343056560e+00	3.244839896295612203e+00	2.618172798051056738e+00	2.710057187327821193e+00	2.309128165987600401e+00	3.383864276107467983e+00	2.593042087258738082e+00	2.996155730100118042e+00	2.610140414458574476e+00	2.651405799132598329e+00	2.796783570375865668e+00	2.936359360359791726e+00	2.896767386382785858e+00	2.916690447499303840e+00	2.755597483208838128e+00	2.441916124281014788e+00	3.258498725324836087e+00	2.913916158550172497e+00	nan	3.140771849049244668e+00	2.658226686674300954e+00
3.400844237968398076e+00	4.953565597634567830e+00	3.127632030244682504e+00	2.777331888958150863e+00	2.031187561159759181e+00	3.310430228459692703e+00	3.416787945963283057e+00	nan	4.113883978420803444e+00	2.880667192924644571e+00	1.183649340008155137e+00	4.475533565772874312e+00	3.684670205329662274e+00	4.192724363434276569e+00	nan	nan	3.113797813918622648e+00	7.734068581127826469e-01	1.233277823648412985e+00	3.831133241114525578e+00	2.544518939750818998e+00	1.610080691260974861e+00	2.727774962591075880e+00	3.873045747108536663e+00	3.372090595972198734e+00	2.938159537480172112e+00	2.543510776941005691e+00	3.405823833468447415e+00	3.414709943057915531e+00	9.942791428925451536e-01	4.335390495109501252e+00	3.218328421297495190e+00	2.784759311477468913e+00	2.012675674166685802e+00	4.543339504482725388e+00	2.600190387265338465e+00	3.159549064404530316e+00	2.279695690622707716e+00	2.815147519723643743e+00	3.575837410629393531e+00	2.915931955660167496e+00	3.116118247651213924e+00	3.073643498692433251e+00	2.664164733604002411e+00	1.089068095481662279e+00	4.575484897129173056e+00	2.947503772023534196e+00	nan	4.486529336126848122e+00	3.495785813781254525e+00
1.725354757960115393e+00	3.374461718663433807e+00	1.736112293104173032e+00	2.906580657107504351e+00	1.491209079331523801e+00	1.325915773634730677e+00	1.689194521345925848e+00	nan	2.751394267407573313e+00	3.211554060821148138e+00	2.365783463708999612e+00	3.119602044814112407e+00	3.051117558665937590e+00	2.698835706198678519e+00	nan	nan	1.767796441114316330e+00	2.537728038827236965e+00	2.493135036497319490e+00	1.848169352657404563e+00	1.404912132722776708e+00	2.256303513671394256e+00	3.071509308719065245e+00	1.899129076108890368e+00	2.045467778084532728e+00	1.915847972778287112e+00	3.086716040439497100e+00	2.096478014362002540e+00	1.699423022659132698e+00	2.330472299176984396e+00	2.938700510890564832e+00	1.487871629825712194e+00	3.114605675472943425e+00	1.546661895433044887e+00	3.062675458072578127e+00	2.908714091204727126e+00	2.013837800582007453e+00	1.928149718279415836e+00	1.612850543677170512e+00	1.790374143914779115e+00	3.060767071950338369e+00	1.816707357211612806e+00	1.914573271955331224e+00	3.245262396567644814e+00	2.199638075033160334e+00	3.057137740130516423e+00	1.854891031392275513e+00	nan	2.960375521515673292e+00	1.767969592313872296e+00
1.416396477973519419e+00	3.137355177258399852e+00	6.107664595012930464e-01	3.158630699614720871e+00	2.505418833441434678e+00	9.381167274666162292e-01	8.029035506348202178e-01	nan	2.427876280207843074e+00	3.359943369449091222e+00	2.987722096168177188e+00	3.011998163599668210e+00	2.493519182012001956e+00	2.485984704303374926e+00	nan	nan	7.573246684293348796e-01	3.197806521671751057e+00	3.124119553815309924e+00	1.608080050662908933e+00	2.026077460916303252e+00	2.660164878723395798e+00	3.250021087302465084e+00	1.619842660903183962e+00	2.554105503459238147e+00	1.162646764514246867e+00	3.688552622586447782e+00	2.147063104507940245e+00	1.204827461754186091e+00	3.222096206247480499e+00	2.446460901020785172e+00	8.223296344307328143e-01	3.275990201539554114e+00	2.469353853619777439e+00	2.822216822514199919e+00	3.173437815729330147e+00	9.686862077052832420e-01	2.815307385639779891e+00	9.781194549270969540e-01	1.215358771514336134e+00	3.228816841824627026e+00	7.570860542287830564e-01	9.285763660337702508e-01	3.944379278757966567e+00	2.925261095128702582e+00	2.717498753203660300e+00	1.015088765702666818e+00	nan	2.632013101297205893e+00	1.108655061402293418e+00
2.226288368541779139e+00	3.869769200432081835e+00	2.140117158084261284e+00	3.007575125356232171e+00	5.295608050079727569e-01	2.175147816884872132e+00	2.357168022255699658e+00	nan	3.156241198103429291e+00	3.162999158176085235e+00	1.981741430769297541e+00	3.474853853203561105e+00	2.795208155944912232e+00	3.244065223919275986e+00	nan	nan	2.048603041087224241e+00	2.118115752193349799e+00	2.064688065449884480e+00	2.658752614986202190e+00	1.681040265717979265e+00	2.164428092661106806e+00	3.010909154796883591e+00	2.673342758936544605e+00	2.477600547313787871e+00	1.931812776472249915e+00	2.856019052239893607e+00	2.364153191378443264e+00	2.463683645265559718e+00	1.938542108981604395e+00	3.306718907922097994e+00	2.149961658558631861e+00	3.024302571435647291e+00	6.567724948530827556e-01	3.529066633140383047e+00	2.951203097852434620e+00	2.129576197178294716e+00	1.041572474010454386e+00	1.782535044544082847e+00	2.584079306294004841e+00	3.104463575718329871e+00	2.150526002983980778e+00	2.097765217823650108e+00	2.816565086990938660e+00	2.026521728378209986e+00	3.517509126342379666e+00	1.944129501364199708e+00	nan	3.450106843167973114e+00	2.403796353599663149e+00
2.938022524243756095e+00	4.572511563621528552e+00	2.794769547311210189e+00	3.481301574307541724e+00	1.188202344240759434e+00	3.102849127852405076e+00	3.216266448322542271e+00	nan	3.772531038161099470e+00	3.355543421774149770e+00	2.118697852924883662e+00	4.081017659608854764e+00	3.116806453895399898e+00	4.006752367032250461e+00	nan	nan	2.623413125917424260e+00	2.401335948331132286e+00	2.171937023632548591e+00	3.558301566042896269e+00	2.472375212811638523e+00	2.665502682747708629e+00	3.227498296322518279e+00	3.530359530888340203e+00	3.381369153335803013e+00	2.382350621034522664e+00	3.056633330098875945e+00	2.954470076975798332e+00	3.293355305049805892e+00	2.316430768350918878e+00	3.886225335325816932e+00	2.954145486653812824e+00	3.200360259868966217e+00	1.061340453976803211e+00	4.165520425269032323e+00	3.381689684426578246e+00	2.581931431677165989e+00	1.273098915030495881e+00	2.329988112114014687e+00	3.450777863003660517e+00	3.437413578784908719e+00	2.743022811347126222e+00	2.602346923807730139e+00	2.742818440577649675e+00	2.544539736706334487e+00	4.174797208702409002e+00	2.398212068934018504e+00	nan	4.125010814125745107e+00	3.184046056279441927e+00
2.605220441046444790e+00	9.019291204328203637e-01	3.225629729431032100e+00	3.544087324065908540e+00	3.749660760366569257e+00	2.922612233519848779e+00	3.114305674273100344e+00	nan	1.103587522692338840e+00	3.795239018492550631e+00	4.527947628445248895e+00	8.407558341022310922e-01	3.809525597785093698e+00	1.150152670736318328e+00	nan	nan	3.149168863295542131e+00	4.861711194516596279e+00	4.706071488655037882e+00	2.463382740851387975e+00	3.514918556596690724e+00	4.488308021157076944e+00	3.763115629119789141e+00	2.357449265828189588e+00	1.897716506346891263e+00	3.377717891231609038e+00	5.227439459139778144e+00	1.525614366431880420e+00	3.198996356017723919e+00	4.568323117315395088e+00	1.046306381106136607e+00	3.085567296901842838e+00	3.769092348570632023e+00	3.815936965571616657e+00	3.987472842969883025e-01	3.810197371418579060e+00	3.180096236340411053e+00	3.818487979363289764e+00	3.359051799077721334e+00	3.205060507206878295e+00	3.564211078343666461e+00	3.202585268633617144e+00	3.281923468364253527e+00	5.258775096969613649e+00	4.711909510880248675e+00	9.399363526361299570e-01	3.362841808358691509e+00	nan	1.055269612241065413e+00	3.070015811352097224e+00
2.432281122217016200e+00	2.225323889780939091e+00	2.962248492554822477e+00	2.845988134631647792e+00	2.690355464286752873e+00	2.572747851398368812e+00	2.860251923798946105e+00	nan	1.774714426544657275e+00	3.207844720081609147e+00	3.518303682970842949e+00	1.740193631238986516e+00	3.836388772736679442e+00	1.726240467020883074e+00	nan	nan	2.932208280444353665e+00	3.718317805127896225e+00	3.683042558956763468e+00	2.409585731696476163e+00	2.776609926288149399e+00	3.589029270285990947e+00	3.132003709611677511e+00	2.397910490996350674e+00	4.599696176919813584e-01	3.065672165537567828e+00	4.246736431767762276e+00	1.315966750683153830e+00	2.895326760421689904e+00	3.299025397242175028e+00	2.021115495761321323e+00	2.781248766613122481e+00	3.154710018050967957e+00	2.834148239003688285e+00	1.784795832278254890e+00	3.059207870947263874e+00	3.006547751448155559e+00	2.734884857087508170e+00	2.969593117963859719e+00	2.915014308503008689e+00	2.995304393055840730e+00	2.960342351544812178e+00	3.027545283130220977e+00	4.278452040992786642e+00	3.568312799817036751e+00	2.040300942104839255e+00	3.053651377335389050e+00	nan	2.015727290117800496e+00	2.854914521325139454e+00
1.500521157887395596e+00	2.950610166554000102e+00	1.054696300535061804e+00	3.136401799376327126e+00	2.555566433675729776e+00	4.761574519295452834e-01	9.755577567160091945e-01	nan	2.456609923073063584e+00	3.478585590895936885e+00	2.885470885302643396e+00	3.109408782684648820e+00	3.094573733961262896e+00	2.479483656221158405e+00	nan	nan	9.774031486231038457e-01	3.237908299545776636e+00	3.043191727300397442e+00	1.416744387377846914e+00	1.757717146573272826e+00	2.576134244418220032e+00	3.376413196020418006e+00	1.526763262545367539e+00	2.453493209285743770e+00	1.646298249082769782e+00	3.448044995623395614e+00	2.061828831726970179e+00	6.049422098259912284e-01	3.262912355440462431e+00	2.511872350753069139e+00	4.379433840168098224e-01	3.352563271794319899e+00	2.534005741797467959e+00	2.739958592036717988e+00	3.238345676405657958e+00	1.359398774862644155e+00	2.933446982688340032e+00	1.161247430976136252e+00	7.398872511034912947e-01	3.364021788460696882e+00	1.022707670691827442e+00	1.254972123959955610e+00	3.741843586359412388e+00	2.965298484685180647e+00	2.558775016679588177e+00	1.410203918789008082e+00	nan	2.469080181576197575e+00	4.305880625753228941e-01
3.344373487525342359e+00	4.374703593340538710e+00	2.805079157806758428e+00	3.080198952376770549e+00	3.051361017153839228e+00	2.529211371085816840e+00	2.763714539391580516e+00	nan	3.931792227491672342e+00	3.651563368056326642e+00	1.937739866082767604e+00	4.615273176298297919e+00	4.050853069467957646e+00	3.845904209030282850e+00	nan	nan	2.762525619031610091e+00	1.991707874365445496e+00	2.123111336627161450e+00	3.301133107842510128e+00	2.090258487266842380e+00	1.161329979868317652e+00	3.483207564103795839e+00	3.464739233638112648e+00	3.327143680211714916e+00	3.111126939534532454e+00	2.735015592266494266e+00	3.410562382248112812e+00	2.303914360847259424e+00	2.569504098432279449e+00	4.080716663651712928e+00	2.478135462612847562e+00	3.499647710388833044e+00	3.097157990013593487e+00	4.303179108536126840e+00	3.127648480193658376e+00	3.053988441796156916e+00	3.454779004169807433e+00	2.649382499429692395e+00	2.459468565106246452e+00	3.585151322682126995e+00	2.786942695227775157e+00	2.932310323372264715e+00	3.422550605904672860e+00	1.656094224456532871e+00	4.065968028076575536e+00	2.975580063033170575e+00	nan	3.945146017642710223e+00	2.562838183972298456e+00
1.650979702674526095e+00	1.734001936714759662e+00	2.324686763642237253e+00	2.775363813123717271e+00	2.708166381045352011e+00	2.111996539328868661e+00	2.258563815845270994e+00	nan	9.016255149468095365e-01	2.878371102155851347e+00	3.470603482411123153e+00	1.167281583965551928e+00	3.230200774643861905e+00	1.032679374034052744e+00	nan	nan	2.290965915147693099e+00	3.840571257199761224e+00	3.616842588830862404e+00	1.788150513384029194e+00	2.532627874682504387e+00	3.514849608099567924e+00	2.836834626133429182e+00	1.689685727407230109e+00	1.429679370381412129e+00	2.462198137267775699e+00	4.192341741286866430e+00	6.359245647147764302e-01	2.448126622055513124e+00	3.520104797539719499e+00	1.158720921755754363e+00	2.254691936187376733e+00	2.854449198094802131e+00	2.736155412757136585e+00	1.057182750363222956e+00	2.910701779057732974e+00	2.318246122830344369e+00	2.855717186834378918e+00	2.425658001365917027e+00	2.476201762275405560e+00	2.718345827011934723e+00	2.328916068965492858e+00	2.364625709064697823e+00	4.225617356926221646e+00	3.644841047831797631e+00	1.401483135603293517e+00	2.421557134492861696e+00	nan	1.364557243273182507e+00	2.333933388889947391e+00
1.242703378262160374e+00	3.310829692302389216e+00	1.039030763669802848e+00	2.996050677109080684e+00	2.248753146135486158e+00	7.466452038376965028e-01	6.552141400027614582e-01	nan	2.522918974774979617e+00	3.160882514297566281e+00	2.767169989246854200e+00	3.213707332134077443e+00	2.891997631650376821e+00	2.561020851072882021e+00	nan	nan	1.135756102274000812e+00	3.041811820233414565e+00	2.787855173174439649e+00	1.420364614192942465e+00	1.517131328639593768e+00	2.484796809249074201e+00	3.097636391492381236e+00	1.520378789777178774e+00	2.523811418744053459e+00	1.500370467758940674e+00	3.137266326649843950e+00	2.174524829541043758e+00	1.272833676609679499e+00	2.966911297148659976e+00	2.686298367717690372e+00	9.267473971130489874e-01	3.091178148450524965e+00	2.197281501339683363e+00	2.952095684115204399e+00	2.933207262536420057e+00	1.388840556348555744e+00	2.663557540720540295e+00	1.177482303374512318e+00	9.954752789054767126e-01	3.133084352886176038e+00	1.120607677795345092e+00	1.181868063956710513e+00	3.482985269988169374e+00	2.663371499947467136e+00	2.914050887276663282e+00	1.292891810964021060e+00	nan	2.802252197099469821e+00	9.417534122789497086e-01
2.488076767811527201e+00	3.952031508704488161e+00	2.605830782216436603e+00	2.939247385936780255e+00	3.890043586360756867e-01	2.576619496649815932e+00	2.777651388817337530e+00	nan	3.325866895084244046e+00	3.052999922890540674e+00	2.038806487468388884e+00	3.569325146244303415e+00	3.066238392601281948e+00	3.452200524976485330e+00	nan	nan	2.444830119651792533e+00	2.223994495844389352e+00	2.124262867862020343e+00	2.956762309709118242e+00	2.061016651619898887e+00	2.471108028466532769e+00	2.873845390270824751e+00	2.969105914566480653e+00	2.561856158543433626e+00	2.364139742770697605e+00	2.920640330193090772e+00	2.478366698904250764e+00	2.871569525612722273e+00	1.898428843282808032e+00	3.438558597044071075e+00	2.587829611005474817e+00	2.872192922343453247e+00	6.271713242273805333e-01	3.651529642628779104e+00	2.907954101225856736e+00	2.496144402299205201e+00	5.019566432678549406e-01	2.221754341936152066e+00	2.971850559513593115e+00	3.012154070921523985e+00	2.585101077236640066e+00	2.521360553776704982e+00	2.735245223184185726e+00	2.237944103068526314e+00	3.650814079913197840e+00	2.362450851350198278e+00	nan	3.597543341371731707e+00	2.797369981921312476e+00
nan	nan	nan	nan	nan	nan	nan	nan	nan	nan	nan	nan	nan	nan	nan	nan	nan	nan	nan	nan	nan	nan	nan	nan	nan	nan	nan	nan	nan	nan	nan	nan	nan	nan	nan	nan	nan	nan	nan	nan	nan	nan	nan	nan	nan	nan	nan	nan	nan	nan
2.264323121294135266e+00	2.211606311942242442e+00	2.254174369650081555e+00	3.086817311400941843e+00	2.602011551448491833e+00	2.159394371707172411e+00	2.556335446334092598e+00	nan	1.707582537469688244e+00	3.462259506189642178e+00	3.070085851135974320e+00	1.942277806909386006e+00	3.372663111544993875e+00	1.807213356825811079e+00	nan	nan	2.126033148383350557e+00	3.435780961792415322e+00	3.344024538974568639e+00	2.344930210788704450e+00	2.437764443172870443e+00	3.065056077977269755e+00	3.379610870741492690e+00	2.307273494375500000e+00	1.287513635781475596e+00	2.346499582770112724e+00	3.964111498822881163e+00	9.969245885430936260e-01	2.198449051993080605e+00	3.331845335919931816e+00	1.834814744317234236e+00	2.063565786853475803e+00	3.335822616080224456e+00	2.688439535318889018e+00	1.697143210868121921e+00	3.341819090189910302e+00	2.192057605558562106e+00	2.771124316741353510e+00	2.181946942587157157e+00	2.500099577937157758e+00	3.278581119425556079e+00	2.162849870771550886e+00	2.227926637086259820e+00	3.985399621022686301e+00	3.425112615090430079e+00	1.765140705871726334e+00	2.299266997474495255e+00	nan	1.777375004653729773e+00	2.203411048924721616e+00
2.287395855058632854e+00	1.030770692342921180e+00	2.973899514422314816e+00	3.258683602207380847e+00	3.492138002773666816e+00	2.688088887537926741e+00	2.793319786794470794e+00	nan	8.318557039266899489e-01	3.440962569100661117e+00	4.287267985339953569e+00	8.248348414356000413e-01	3.521795520513320898e+00	9.082187065170951312e-01	nan	nan	2.913382365117399786e+00	4.615095142728515398e+00	4.423207764847076007e+00	2.204584596560383414e+00	3.282580360522114660e+00	4.255289349075122907e+00	3.419467948062791418e+00	2.104207790610630013e+00	1.815219682692727599e+00	3.121562957979849173e+00	4.949793039270477202e+00	1.337857027073489524e+00	3.020611755158467471e+00	4.308390651687926010e+00	8.241135728811176397e-01	2.887102138492027681e+00	3.431541371532745632e+00	3.550130020481583770e+00	5.209281037172909246e-01	3.469860155530880341e+00	2.930844237621955006e+00	3.580624113512095530e+00	3.126352602905571487e+00	2.961946337233364090e+00	3.248189691883264896e+00	2.965851002173925721e+00	3.025788434288870121e+00	5.002447496521574166e+00	4.440216453446145906e+00	9.977290196065268235e-01	3.106515084481046962e+00	nan	1.049935660022725203e+00	2.858666734235330686e+00
2.196190657849787176e+00	3.244852128557008442e+00	2.438010448166415767e+00	2.558751764398817130e+00	1.768619215333885997e+00	2.088476930438472490e+00	2.534857502483804925e+00	nan	3.051655333903077860e+00	2.965331156824215775e+00	2.299994190341451805e+00	3.201998761217772049e+00	3.267840999610804875e+00	3.128164564237029488e+00	nan	nan	2.233077533378366120e+00	2.633629885666615156e+00	2.543773635918064713e+00	2.412647286252344703e+00	2.287908447244594079e+00	2.668820062827605089e+00	2.746432153807944587e+00	2.478692219855641810e+00	2.295132158905594189e+00	2.490076690085975653e+00	3.222230591029271007e+00	2.212073651193624091e+00	2.256874741574042442e+00	2.358659413871893484e+00	3.042399525766853685e+00	2.142966212665364356e+00	2.709473205099701243e+00	1.803826318391659633e+00	3.150970544577638144e+00	2.794301973701196484e+00	2.394945369794002410e+00	1.872178237495427222e+00	2.166730121817895149e+00	2.484986300323326347e+00	2.765668935448020171e+00	2.361526363696119901e+00	2.454268584852215440e+00	3.087325129546208302e+00	2.703915144638834978e+00	3.051207341408950224e+00	2.394841493603506510e+00	nan	3.019697703594739213e+00	2.295202975184750471e+00
3.885806477200183906e+00	5.105973443864808559e+00	3.358671106986263144e+00	3.204943645729702251e+00	2.563870478591849800e+00	3.443076027359358360e+00	3.609200186609364369e+00	nan	4.490491790224903745e+00	3.591934641140138496e+00	1.197058307541319255e+00	5.011410625289141940e+00	4.013816916370308796e+00	4.536326419482333172e+00	nan	nan	3.263354312986005201e+00	6.143479520437127306e-01	1.370284389442933515e+00	4.157653258551376574e+00	2.703573144934304118e+00	1.277636403754370154e+00	3.413447641842786151e+00	4.266784415426696953e+00	3.659493094222789011e+00	3.273533855917423185e+00	2.540516056274226386e+00	3.774486126666188213e+00	3.355261365261841267e+00	1.623503062445367906e+00	4.646046828312377031e+00	3.305916721746190667e+00	3.410946266535277438e+00	2.616307402040634944e+00	4.896082268350352429e+00	3.177889163406409700e+00	3.386745714750114544e+00	2.791859163887696837e+00	2.995401851752056199e+00	3.544491931882520763e+00	3.608419117192203096e+00	3.288736711942481072e+00	3.309915946800505271e+00	2.869506618307591239e+00	1.170965788312587019e+00	4.756444262708098947e+00	3.232841677816861381e+00	nan	4.665381366289101273e+00	3.469970888809377207e+00
2.416594508574812838e+00	2.423381116994611340e+00	2.574262173809820364e+00	2.859053877375938413e+00	2.570236618422399033e+00	2.115201433261528319e+00	2.448791693857882645e+00	nan	1.849640031943951213e+00	3.358684763599597556e+00	3.101575761033049883e+00	2.360575960818014352e+00	3.709863717042038989e+00	1.756999508431670298e+00	nan	nan	2.555373411213253121e+00	3.280722952467062470e+00	3.253082515575055123e+00	2.298265820371611756e+00	2.233585236456617551e+00	2.967841653986588391e+00	3.279117445248644458e+00	2.369427534300603710e+00	7.082066410172567217e-01	2.791505909174277988e+00	3.713235058181599157e+00	1.383236240726245070e+00	2.323234242459978560e+00	3.096657016340310875e+00	2.167148476870959239e+00	2.291889774032557447e+00	3.268655815892499650e+00	2.726893796888448573e+00	2.088880575081220492e+00	3.055240375949214382e+00	2.714677464694169373e+00	2.749755699983147839e+00	2.560789084414633265e+00	2.326498804679780541e+00	3.198633644713182900e+00	2.567429219346208935e+00	2.665429955378068261e+00	3.946546587157558683e+00	3.070389896955783016e+00	2.108370465590220455e+00	2.739201983523815276e+00	nan	2.025495232511076882e+00	2.309576608021578714e+00
2.370282776372775402e+00	3.707127372021868705e+00	2.499242775058333699e+00	3.009404177808943537e+00	7.912769606844828330e-01	2.517199799093951196e+00	2.798351531643697321e+00	nan	3.210512948762625829e+00	3.123908360338391699e+00	2.142035683194719820e+00	3.367813107050053656e+00	2.894005816006592013e+00	3.349117564323639051e+00	nan	nan	2.290382717541466828e+00	2.476738107702163738e+00	2.359741224305148766e+00	2.848439295850982766e+00	1.987738869994162716e+00	2.535802954588270985e+00	2.918196179235255094e+00	2.826389102697793643e+00	2.624343846822629001e+00	2.263806834813274271e+00	3.219146055204881396e+00	2.274401512290627814e+00	2.718189238736100855e+00	2.248422182819289183e+00	3.252554541555974676e+00	2.429501573904894407e+00	2.930787753970268916e+00	7.954113066079087080e-01	3.462550056211394001e+00	3.066518160155663697e+00	2.357411434528664973e+00	9.010132714720525682e-01	2.088361031963969605e+00	2.970104463641499049e+00	3.031409606651768396e+00	2.472680714862346640e+00	2.439822983608321838e+00	2.981193501357212394e+00	2.515743788891371402e+00	3.400239709575681335e+00	2.244843761018024964e+00	nan	3.361753994140836088e+00	2.707372457626522788e+00
7.086356346024358377e-01	2.451565716511508786e+00	1.888924684721850378e+00	2.922018368408104028e+00	2.824194891926961493e+00	1.237028774582333401e+00	1.350747812270879811e+00	nan	2.019023848482761618e+00	3.050218088519577986e+00	3.620274359633916639e+00	2.287126091457001742e+00	3.282131634281060695e+00	1.979108037771301731e+00	nan	nan	1.925269495382871732e+00	3.972667821375276631e+00	3.698209328411007135e+00	3.141657522481701159e-01	2.324648479202891416e+00	3.513490086917097077e+00	2.991548627188127529e+00	2.349940091971935707e-01	2.276441403850531398e+00	2.309527302580586472e+00	3.990370439633177835e+00	1.878418379762378132e+00	1.850459609175309827e+00	3.615034589624446237e+00	2.108578875069655023e+00	1.667248618703135010e+00	3.023439853091091756e+00	2.785439962721239393e+00	2.122930978480035868e+00	2.962400811662454725e+00	2.093345942648771274e+00	3.109339526986678148e+00	2.157390497841071841e+00	1.631758614067438717e+00	2.884697294898999065e+00	1.972634044556869970e+00	2.067589013827074940e+00	4.158432526353983860e+00	3.616084824378472007e+00	2.265970513814342002e+00	2.168285539217661650e+00	nan	2.195518033442998451e+00	1.649448970581986584e+00
1.775320765998818606e+00	3.087591371066796153e+00	8.434490143149331320e-01	3.312896429916410757e+00	2.603804744175973518e+00	8.059180219689611180e-01	1.123366164063255512e+00	nan	2.510036603203792627e+00	3.661239395641140426e+00	2.904005203040953553e+00	3.256458022612370939e+00	2.955339844567227203e+00	2.556379603233902120e+00	nan	nan	8.160572481746136697e-01	3.197664005416154698e+00	3.090509402933304894e+00	1.767298204407391493e+00	1.714313426095570581e+00	2.466593032782543826e+00	3.557088727113127291e+00	1.860204370862284629e+00	2.548448767820830074e+00	1.470889259087447165e+00	3.548251760406655020e+00	2.139092016343290492e+00	6.601025406313820731e-01	3.341243730352562391e+00	2.573560589013604183e+00	3.096559086909557168e-01	3.538983918078208557e+00	2.581639030492682618e+00	2.875180680820325740e+00	3.416191075503990149e+00	1.200420985882182379e+00	2.970888545071343145e+00	9.159738387929898806e-01	9.340612370402765485e-01	3.566366680511591891e+00	8.035557462886473434e-01	1.091030821333870415e+00	3.880187201138619812e+00	2.948438106438182604e+00	2.632102883576791452e+00	1.227349765784621516e+00	nan	2.535878532766107529e+00	4.578750905720616049e-01
2.666786218232456207e+00	3.251214428868900885e+00	2.892234480520611495e+00	2.339746296890921951e+00	2.490961535113905168e+00	2.378020172124927445e+00	2.814436994751517318e+00	nan	3.010109950148264435e+00	2.914992096462853510e+00	2.167565992138539954e+00	3.544443218283651387e+00	4.108892711129050745e+00	2.988464992898301809e+00	nan	nan	2.739595475685061565e+00	2.826187224509948415e+00	2.368979217456637976e+00	2.696388717893897891e+00	1.663113169708543504e+00	2.212229247869637927e+00	2.766963740757557133e+00	2.826104629251832367e+00	2.491658607817087479e+00	3.150556286572439024e+00	2.637427963972785783e+00	2.261261990030857483e+00	2.345976099643397372e+00	2.762368138489720071e+00	3.147765643358650944e+00	2.391023959658484355e+00	2.693761314937783702e+00	2.527154981135547374e+00	3.182482601690477697e+00	2.641561035275272751e+00	3.002632178715740174e+00	2.867268497556509921e+00	2.662654440617891805e+00	2.567361283532345606e+00	2.848097428361911376e+00	2.855331356302561741e+00	2.945050056808323102e+00	2.890230766257941397e+00	2.696081781108823350e+00	3.008561279945832556e+00	2.964296430217442602e+00	nan	2.900951062955157145e+00	2.438136427344285373e+00
nan	nan	nan	nan	nan	nan	nan	nan	nan	nan	nan	nan	nan	nan	nan	nan	nan	nan	nan	nan	nan	nan	nan	nan	nan	nan	nan	nan	nan	nan	nan	nan	nan	nan	nan	nan	nan	nan	nan	nan	nan	nan	nan	nan	nan	nan	nan	nan	nan	nan
3.513253518854475121e+00	4.608360447711114638e+00	2.983040958304932211e+00	2.939998728159283647e+00	2.276680652089766443e+00	3.089264240992481092e+00	3.286864529419225356e+00	nan	4.035249545790035697e+00	3.405867292873435037e+00	1.213397216199165296e+00	4.492327058666888639e+00	3.569526124503537012e+00	4.068637343710911125e+00	nan	nan	2.879977053011170796e+00	7.380070509714271587e-01	1.544288190955161788e+00	3.779254296300583960e+00	2.406621621920637111e+00	1.066894621762984441e+00	3.193206568063034823e+00	3.865896724387283712e+00	3.193653673809238480e+00	2.891671670471335442e+00	2.773416822065298604e+00	3.322314327920129262e+00	3.014406186268344889e+00	1.590980855664627214e+00	4.150210878557029304e+00	2.930611083645557446e+00	3.217950406927427842e+00	2.357553719870194797e+00	4.416488637408122919e+00	2.985289287399283342e+00	2.998748024019054714e+00	2.505132145026493617e+00	2.636315532548991758e+00	3.264245409731844294e+00	3.329194152144222318e+00	2.928512307372965751e+00	2.966728834865973496e+00	3.046750070313416714e+00	1.200621485472373351e+00	4.257185607261225968e+00	2.874053012042445232e+00	nan	4.175924116052283530e+00	3.165633497560421006e+00
2.720490488182181199e+00	4.239720041720653199e-01	3.114964717094478974e+00	3.569787667120837504e+00	3.769003746080676898e+00	2.771934421299161677e+00	3.026774653680874838e+00	nan	1.271951158226476863e+00	3.991617291335170847e+00	4.427752570157289291e+00	1.488156688159956831e+00	3.800878389033721216e+00	1.260932957739805182e+00	nan	nan	2.979572636581830025e+00	4.795861334441651636e+00	4.657355453773591059e+00	2.488760841285370340e+00	3.365803094765853043e+00	4.281552129182892408e+00	3.906578647444052699e+00	2.445481117216067979e+00	1.995971534918879131e+00	3.353183116911807371e+00	5.173161949819534478e+00	1.586629410615051805e+00	2.903622810399057563e+00	4.632220532325585616e+00	1.026606205617381251e+00	2.874066069571488580e+00	3.896848555336747566e+00	3.855975907123191604e+00	9.104497696151536701e-01	3.931048934583934784e+00	3.068701985457358727e+00	3.862175758530220104e+00	3.218131049627336981e+00	2.983662326490179151e+00	3.753173513543724749e+00	3.083942303108418770e+00	3.209062787234631564e+00	5.274121180549649957e+00	4.667980045940061551e+00	4.440440622904068824e-01	3.296843848580774949e+00	nan	5.822484373406607849e-01	2.816172983627103665e+00
5.178581434272910844e-01	2.653285301264305840e+00	2.059291342844410622e+00	2.828423277354450427e+00	2.739661868493975305e+00	1.664896902240383225e+00	1.623837679926659616e+00	nan	2.077321058993449654e+00	2.765536275693275314e+00	3.636359549603588981e+00	2.190608959893882268e+00	3.185819507973889575e+00	2.117433464253500208e+00	nan	nan	2.099540428774092415e+00	3.984875185181171897e+00	3.672730526890384706e+00	8.406933648441687890e-01	2.464442298399167175e+00	3.638896978190841125e+00	2.739913690143374936e+00	6.907571609221038189e-01	2.378697654735034028e+00	2.326079650621697414e+00	3.997086825137089683e+00	1.908972226558983021e+00	2.293111392504973090e+00	3.522115652380923834e+00	2.179575809483643933e+00	2.014289707582998634e+00	2.777329895355829414e+00	2.673391586110011264e+00	2.182722053688551433e+00	2.785598984005569712e+00	2.158594406171508329e+00	2.984793974154100749e+00	2.303343601181428557e+00	2.087026870429103287e+00	2.640568398041105436e+00	2.137232466543703691e+00	2.139566778121517743e+00	4.084407865395633053e+00	3.665478347702574968e+00	2.476830252265450838e+00	2.214872563442472853e+00	nan	2.422125281722588230e+00	2.045290575621739659e+00
3.526512098287867047e+00	5.082499800783641497e+00	3.216385623755388945e+00	3.070990190660819685e+00	2.285034684068403710e+00	3.308027248064735470e+00	3.381890051222670390e+00	nan	4.375388856328408238e+00	3.131036207004107563e+00	9.147534243773083329e-01	4.873722166112872678e+00	3.832673918127884605e+00	4.496423819148919421e+00	nan	nan	3.088893277449630048e+00	1.259841975440443074e+00	6.178317869154332787e-01	3.920600134807368242e+00	2.622787667269514955e+00	1.633044846820888019e+00	3.010706781780088548e+00	4.005980485096500843e+00	3.828072231982908136e+00	3.095454983893942025e+00	1.763761027383256463e+00	3.639669226269832691e+00	3.322056189739666987e+00	1.699366502308441218e+00	4.525095108547867895e+00	3.231120713886030504e+00	2.946246694722204129e+00	2.271192479653826979e+00	4.788134674343770492e+00	2.898878641398461742e+00	3.187911685308085996e+00	2.600324553452867171e+00	2.845893014306033031e+00	3.400771964104722489e+00	3.288988089329603071e+00	3.159224534687400610e+00	3.092081341591305321e+00	1.945593786603641240e+00	1.445353798290303970e+00	4.727025686667449378e+00	3.025194765893041371e+00	nan	4.647260106033021643e+00	3.349890667692594359e+00
2.630180627543204697e+00	2.209040276407303605e+00	2.661808320187628141e+00	2.976664840526466183e+00	3.228576027085058531e+00	1.997842110221629719e+00	2.558129856645093181e+00	nan	2.327027916164597698e+00	3.671971777244968038e+00	3.315104198055494056e+00	2.683906771939483349e+00	4.044718871749827471e+00	2.100754337008243322e+00	nan	nan	2.624744946529672163e+00	3.606220902706708031e+00	3.621484779486486616e+00	2.235428965536103263e+00	2.461092467125585159e+00	3.003259770584750576e+00	3.498000172892469450e+00	2.348372504120904924e+00	1.826025306809049731e+00	3.129719937450793132e+00	4.110633595411648855e+00	1.972911442492097045e+00	1.863683036902141987e+00	3.587316596684829495e+00	2.390812253607949689e+00	2.112500562679261673e+00	3.530907350956666857e+00	3.321336026647921269e+00	2.333285740784910356e+00	3.326383515957690218e+00	2.913096363175005976e+00	3.507759242926575372e+00	2.722258756529745582e+00	2.189552595803606394e+00	3.381950455895450514e+00	2.674913530320813138e+00	2.918992714467375738e+00	4.391497478324266623e+00	3.401075872466662986e+00	2.059278627465957801e+00	3.010281902337188065e+00	nan	1.978513645140589139e+00	2.208114152201256619e+00
1.422165779840225186e+00	2.610508467168499713e+00	1.219740444797208445e+00	3.173161871692410596e+00	2.763437704627730085e+00	6.115356381639311945e-01	1.134869516068316875e+00	nan	2.236779154907926337e+00	3.519955726524943707e+00	3.186720692908911357e+00	2.779517442177531716e+00	3.067197351381403703e+00	2.246147738724573628e+00	nan	nan	1.167067416749682396e+00	3.536305600800722981e+00	3.364071506564825231e+00	1.203914743798633280e+00	2.032997725582684101e+00	2.904111069367010245e+00	3.425638098788760466e+00	1.278685223411753391e+00	2.340009435240232527e+00	1.800827699733261733e+00	3.761257479573784757e+00	1.913472269087029387e+00	7.984591050879450425e-01	3.509206408523967813e+00	2.250361307505569286e+00	7.041345590066159232e-01	3.407826906406481005e+00	2.744426537486811313e+00	2.413714060508330483e+00	3.314251274912431100e+00	1.482531216769480409e+00	3.110357744752556108e+00	1.417146327171327380e+00	9.423577437698623660e-01	3.365399547822609083e+00	1.194494848950308441e+00	1.438592738413731364e+00	4.005953083940592130e+00	3.290890233041168678e+00	2.252866938968407506e+00	1.608668712952014523e+00	nan	2.187665445622574811e+00	6.997578197861127336e-01
3.297988257066681861e+00	4.925091981407517139e+00	3.100814898905694950e+00	2.779728963977135869e+00	1.861565475936995728e+00	3.304400703772593761e+00	3.369211108233766350e+00	nan	4.107920267944892956e+00	2.772428116654904073e+00	1.111151150722183845e+00	4.436945636453454078e+00	3.478753668490810913e+00	4.212983017728563873e+00	nan	nan	3.040620715792018203e+00	9.422916433149097770e-01	1.080850908079307171e+00	3.781990566119581398e+00	2.548522292087867847e+00	1.724644048749176095e+00	2.615731753408427007e+00	3.814059713254587702e+00	3.443776991497341733e+00	2.860944446306014299e+00	2.438442578990134724e+00	3.368406898234197921e+00	3.436433698305645379e+00	1.024649081324445765e+00	4.282386304828109225e+00	3.224381791670956954e+00	2.655983687009603411e+00	1.835180612138496814e+00	4.524451146649781208e+00	2.564441506243165136e+00	3.067254717526007202e+00	2.092851307763742064e+00	2.766913107575952324e+00	3.569975525524652582e+00	2.844514711863546541e+00	3.084189725240311652e+00	3.006850874794202877e+00	2.463873698368334253e+00	1.214412843034948120e+00	4.553974217982809769e+00	2.867692767827573430e+00	nan	4.477428138994694606e+00	3.479414669727231679e+00
1.878940020718107951e+00	3.051538088583095387e+00	2.187615938103570912e+00	2.523325125951366932e+00	1.554886744137870203e+00	2.157125509699048482e+00	2.189824583253625612e+00	nan	2.129888226605228585e+00	2.475187723775007065e+00	2.408761571785046574e+00	2.534941902081058629e+00	2.944409225985400447e+00	2.255205028619370999e+00	nan	nan	2.153678744046684468e+00	2.643519606500353891e+00	2.426341749484555166e+00	2.299918938144716929e+00	1.947892513090682121e+00	2.625554658186210588e+00	2.433991108748621013e+00	2.288067197549571663e+00	1.616636361139056399e+00	2.095559497626763079e+00	3.163913720267850671e+00	1.424536919843750082e+00	2.523011699545235409e+00	2.301455172458659604e+00	2.397650815921290590e+00	2.283541847566349592e+00	2.447184659922175154e+00	1.620322349589784716e+00	2.561221326729193670e+00	2.406074505443659639e+00	2.163172821929200129e+00	1.736983557809117062e+00	2.065196278519628947e+00	2.459571279091432139e+00	2.506044011463232302e+00	2.184015626121601272e+00	2.120976046992884445e+00	3.198537890810720263e+00	2.454662334740298935e+00	2.735568094887933732e+00	2.090765401824512981e+00	nan	2.663665314067492851e+00	2.378753721576519542e+00
2.545012871750740757e+00	4.216439831493254076e+00	2.728036295492882513e+00	3.006127573947495080e+00	5.307393261985657862e-01	2.843482605675667241e+00	2.926080276449633644e+00	nan	3.465270869240836937e+00	2.938293561258469744e+00	2.159858261897436460e+00	3.656704641976944448e+00	2.968010946464768374e+00	3.609284533659590455e+00	nan	nan	2.620278311377990388e+00	2.275871719784452019e+00	2.179444163528196476e+00	3.125778017196738201e+00	2.209333044765223963e+00	2.606576340823585358e+00	2.784844916117737768e+00	3.105892056752849850e+00	2.841346396232977689e+00	2.395155415565954460e+00	3.038260637563035882e+00	2.667226339407227087e+00	3.180829591598024475e+00	1.870866359525929612e+00	3.607260451965346171e+00	2.843042328657030993e+00	2.815862817625852887e+00	5.202294957636994788e-01	3.828152495100141550e+00	2.874517067916841917e+00	2.609317166640854335e+00	6.228157274968333379e-01	2.379966501190375006e+00	3.259884417054594863e+00	2.943510741310683798e+00	2.734188581779838589e+00	2.622571337606669495e+00	2.814121693659503265e+00	2.283020641538581863e+00	3.907854942375435847e+00	2.433927021099703936e+00	nan	3.847450193600309820e+00	3.085135904930745188e+00
2.044954767847887211e+00	3.646478692088439999e+00	8.103463667293556716e-01	3.524855928360259405e+00	2.606440672075682308e+00	1.274842142702852232e+00	1.091534047057318269e+00	nan	2.834719529048739695e+00	3.732859671131921964e+00	2.881907893623437467e+00	3.685295667693408550e+00	2.774035960672637913e+00	2.901148532021019300e+00	nan	nan	1.000890195293591800e+00	3.027233067464665250e+00	2.960457334678429309e+00	2.203783872097405006e+00	1.775140811217237546e+00	2.341370016196894444e+00	3.658870357663082995e+00	2.292308667085577678e+00	2.898597272022056526e+00	1.306032403229465011e+00	3.420913184693606723e+00	2.549678049326241869e+00	1.331911308975855412e+00	3.273955323154575936e+00	2.938627794928073023e+00	1.029394250389300991e+00	3.652252931248577195e+00	2.573907167948559227e+00	3.356133603129799692e+00	3.475733282142681624e+00	1.231821970474829220e+00	2.986717438424298710e+00	9.253161380103281930e-01	1.208081631154855673e+00	3.719723396835316720e+00	8.757545946298272987e-01	1.000511933767688877e+00	3.858107755507127035e+00	2.702735176256107597e+00	3.194436695644613966e+00	1.105755580883006850e+00	nan	3.065738053773932936e+00	1.060808120540019717e+00
1.316172836431386051e+00	3.100985356147675898e+00	1.442230847235118185e+00	3.060020995888871997e+00	2.296831768850401190e+00	1.147806149389928532e+00	1.587302358372250310e+00	nan	2.621510092032079520e+00	3.216889472079732304e+00	2.756403544785576809e+00	2.788281286471561149e+00	3.312365779015783218e+00	2.679609277538872458e+00	nan	nan	1.366297741223854390e+00	3.202153198151860725e+00	2.951566046380363240e+00	1.468330910294368685e+00	2.117834892479465658e+00	2.814864496658897153e+00	3.126192616235121235e+00	1.412980800214440169e+00	2.415113674427115331e+00	1.714859141101525042e+00	3.471535266284882404e+00	1.992832779689427625e+00	1.399449135238246544e+00	2.973758696160282433e+00	2.661596669507503954e+00	1.191951888894896339e+00	3.117804863188114783e+00	2.241207242903009433e+00	2.675055142443746092e+00	3.100264768009135530e+00	1.571709906267628742e+00	2.665578478987213451e+00	1.475891658176803345e+00	1.663261931651588643e+00	3.060972367168103947e+00	1.403582536319859742e+00	1.492349094072902949e+00	3.474379808646310241e+00	3.009846797257931694e+00	2.765754538313254240e+00	1.576772356660279151e+00	nan	2.735911880928873607e+00	1.481867217648284552e+00
3.251564850432088427e+00	4.732389837675023969e+00	2.923679380384333726e+00	2.871516761876577117e+00	2.356222888818645167e+00	2.947236940325153487e+00	3.085382266015342267e+00	nan	4.073743773813907509e+00	3.039467252593850422e+00	8.361483415977474243e-01	4.622234803211528131e+00	3.824866877623752437e+00	4.182495406548964567e+00	nan	nan	2.794348936594784671e+00	1.447138817720113435e+00	7.186021082542594085e-01	3.582888131659653475e+00	2.250833013863150267e+00	1.315899865739998953e+00	2.936426589830466671e+00	3.679435770247753368e+00	3.578653852970637317e+00	2.903805784671095847e+00	1.593027923059637585e+00	3.349458596834432811e+00	2.921872051998203101e+00	1.865071811331476370e+00	4.223553439278661337e+00	2.845035102736025667e+00	2.847267879280868996e+00	2.332152174843553194e+00	4.441833696936204667e+00	2.764993788430241128e+00	2.933392471894262776e+00	2.749761557873240836e+00	2.576008999086232709e+00	3.030426182235900878e+00	3.170597501993192235e+00	2.851556342390551890e+00	2.809124953097517530e+00	1.937606324391221824e+00	1.528108724585142797e+00	4.375596840274926791e+00	2.788303991608106713e+00	nan	4.294473281065586789e+00	2.950951725251281577e+00
3.804198773051735039e+00	5.156109107462027552e+00	3.248479408315764871e+00	3.237071907876071020e+00	2.371135167521140286e+00	3.451106742807721339e+00	3.484580135083207519e+00	nan	4.429695386213674979e+00	3.549247702749603217e+00	1.379679740605116889e+00	4.992813530380191267e+00	3.546051683250621256e+00	4.503759191912541482e+00	nan	nan	3.161412417538933095e+00	7.164658857287751204e-01	1.363571556583046851e+00	4.154085272977427579e+00	2.657176115325966315e+00	1.277278930723179107e+00	3.372138369962847992e+00	4.252656492603668070e+00	3.722355331883186125e+00	3.084945057348241981e+00	2.464150437888074752e+00	3.782586764852435834e+00	3.448525465872871898e+00	1.698989274993706333e+00	4.580178417388604650e+00	3.318543270761199704e+00	3.370779653150136390e+00	2.437797224336370139e+00	4.928302955766838522e+00	3.148013209710922578e+00	3.239547570607553162e+00	2.588487648781317318e+00	2.889577951062843653e+00	3.553186343149920656e+00	3.595172584281087769e+00	3.214059177289473102e+00	3.177947965971912758e+00	2.833863098080871001e+00	1.150779091607164517e+00	4.776272164664209896e+00	3.076731560696790435e+00	nan	4.681449663342336365e+00	3.489898310339801135e+00
3.038554005553383508e+00	4.168687578579782560e+00	2.443784364970849499e+00	2.842259711106520204e+00	2.803399567627903988e+00	2.666145953510866917e+00	2.835567600221888807e+00	nan	3.458058054244513624e+00	3.133036707145631095e+00	1.690785554137385960e+00	4.098710371539572073e+00	3.670388620604369656e+00	3.550135064334542623e+00	nan	nan	2.406242692558982821e+00	2.023610346455288145e+00	1.943834084026577091e+00	3.312079675103407617e+00	2.120517161541607631e+00	1.481590447388654974e+00	3.032030507789758023e+00	3.395946610215003769e+00	3.150044884411177915e+00	2.548982011279199877e+00	2.763488066490277006e+00	2.839530525465415067e+00	2.453828679294599802e+00	2.463279352439315062e+00	3.616485353901027544e+00	2.377284430047193808e+00	2.993196647278024702e+00	2.755878996321290408e+00	3.839578578247382801e+00	2.886229184909632206e+00	2.522213949086416385e+00	3.154679306158214569e+00	2.218905988401129292e+00	2.769282528298368629e+00	3.158971197853690960e+00	2.363211776919119433e+00	2.391699562063251516e+00	3.145277677066455002e+00	2.070391377794286392e+00	3.716057506150673095e+00	2.412059462905999929e+00	nan	3.615979089418876136e+00	2.559951240882624823e+00
nan	nan	nan	nan	nan	nan	nan	nan	nan	nan	nan	nan	nan	nan	nan	nan	nan	nan	nan	nan	nan	nan	nan	nan	nan	nan	nan	nan	nan	nan	nan	nan	nan	nan	nan	nan	nan	nan	nan	nan	nan	nan	nan	nan	nan	nan	nan	nan	nan	nan
3.409978635374124600e+00	4.920715780046727161e+00	3.626739397544948673e+00	2.928630614260307130e+00	2.512898603935857178e+00	3.249843262892248674e+00	3.498158920454939924e+00	nan	4.477019861586898131e+00	3.203801868893396687e+00	1.870902548537932919e+00	4.800511445419565426e+00	4.434252386328196849e+00	4.521187111619141774e+00	nan	nan	3.520214154357733882e+00	2.473796861787721735e+00	1.626109132560739967e+00	3.627747076348185384e+00	2.610250225954095615e+00	2.471784007551299123e+00	3.113080973866257484e+00	3.753346720537006576e+00	3.754194439025154040e+00	3.711760762075491549e+00	8.961216519099952649e-01	3.706419712399517508e+00	3.429393349613074626e+00	2.291714200617688935e+00	4.626817015739647765e+00	3.358844236921846527e+00	2.965862854839598217e+00	2.563281030852265552e+00	4.681123367217356446e+00	2.876409905049120308e+00	3.705539201841061114e+00	2.901405364797299935e+00	3.354819609802074609e+00	3.427683043149504893e+00	3.249318205953288352e+00	3.615983194908503950e+00	3.569912976447086272e+00	9.063590305690885085e-01	2.465534079039540583e+00	4.694015527385174025e+00	3.584187569679923691e+00	nan	4.629975565629508516e+00	3.425871114287487806e+00
nan	nan	nan	nan	nan	nan	nan	nan	nan	nan	nan	nan	nan	nan	nan	nan	nan	nan	nan	nan	nan	nan	nan	nan	nan	nan	nan	nan	nan	nan	nan	nan	nan	nan	nan	nan	nan	nan	nan	nan	nan	nan	nan	nan	nan	nan	nan	nan	nan	nan
3.201368119935525058e+00	4.464196480257409227e+00	2.847220611832061987e+00	2.998629781418082008e+00	2.622513868515190527e+00	2.497353782201791272e+00	2.787640409173515632e+00	nan	3.992316506348770666e+00	3.498378285296188661e+00	1.591883741620880421e+00	4.545584844702315053e+00	4.060477846469487950e+00	3.913197479970832227e+00	nan	nan	2.797314330383635195e+00	1.736045473158885466e+00	1.737444201754530626e+00	3.208714355768381932e+00	1.931242206893098556e+00	1.139863174765317400e+00	3.329121445981026994e+00	3.351721769567112208e+00	3.225297628248897652e+00	3.089603187615657554e+00	2.315392798026254528e+00	3.350091091994846337e+00	2.392409362853233468e+00	2.135439764848547917e+00	4.161832166507720032e+00	2.509650621118062475e+00	3.343370545886077849e+00	2.682426409252093524e+00	4.317885362437982266e+00	2.984932283906271078e+00	3.088664621132770627e+00	3.058104705787230149e+00	2.642369487707658227e+00	2.541230031937823597e+00	3.434739073570636680e+00	2.847450172443378502e+00	2.952935255562239902e+00	2.915557097937806041e+00	1.329543248081524798e+00	4.168529718755195290e+00	2.964379414527051448e+00	nan	4.059747044977940256e+00	2.651328301456647996e+00
2.730236387509905160e+00	4.011458454453332045e+00	3.598138175093301250e+00	1.139952726389295234e+00	2.910302359075116474e+00	3.416370426279887074e+00	3.347218579260586857e+00	nan	3.486414287667367162e+00	5.652292620642922483e-01	2.887560995951037768e+00	3.497778615496505150e+00	3.840576311539839693e+00	3.536496449172620071e+00	nan	nan	3.568009258272196504e+00	3.168002495431752497e+00	2.786569734019416877e+00	3.133098365449345390e+00	3.169138027068331365e+00	3.381920405676504870e+00	4.771934422662238440e-01	3.169144388790872569e+00	3.196418617512655214e+00	3.580548158320131069e+00	3.256745932528421594e+00	3.036385119492120754e+00	3.824827763518936496e+00	2.499654616952518449e+00	3.601537654306941949e+00	3.615553898216631978e+00	5.637213312632584072e-01	2.876811766978966123e+00	3.667401856614763478e+00	9.168358026221029577e-01	3.570644152848429176e+00	3.009647422641989145e+00	3.563254602671141580e+00	3.732870106860154191e+00	5.412358711351104024e-01	3.620324507143227954e+00	3.558459631914768995e+00	3.185358129703795171e+00	3.113710267671432774e+00	3.911642986466975724e+00	3.532362643196115481e+00	nan	3.854550284132631344e+00	3.713841430381151998e+00
2.204354864415524862e+00	1.763477813980729447e+00	2.767616732596891005e+00	3.340632739128320150e+00	3.326068924350621181e+00	2.702442873748880814e+00	2.690589170138764974e+00	nan	8.566972226077036456e-01	3.395073007180525071e+00	4.200772413936830318e+00	7.574334370674570271e-01	3.343407467321427351e+00	9.836438859054013051e-01	nan	nan	2.793698308711272560e+00	4.452483319980622412e+00	4.311671530998070878e+00	2.290523716352011796e+00	3.227202255515201568e+00	4.157413739658984753e+00	3.395856461071647292e+00	2.154603924126048398e+00	1.687916244682649669e+00	2.834703287220804224e+00	4.896366993893313868e+00	1.299396898002934453e+00	3.067124185049271645e+00	4.124931321344719848e+00	1.068322522762145566e+00	2.845072479254079134e+00	3.433588051119454310e+00	3.381333193226178757e+00	9.195903931313965662e-01	3.437881446140275354e+00	2.731261674785147253e+00	3.403338017729233389e+00	2.967750677599509945e+00	3.007430091370252079e+00	3.231996925300017143e+00	2.794837970760075230e+00	2.796750846986417738e+00	4.950441320430465808e+00	4.263409222259122444e+00	1.482321505379432081e+00	2.864144050721651347e+00	nan	1.506015042767655965e+00	2.905699585514253336e+00
1.694830917494130285e+00	2.779513753352608418e+00	1.674637765338986339e+00	3.676186353392351780e+00	3.315293406475728677e+00	1.419783891807154141e+00	1.705985747591875379e+00	nan	2.392308083904512106e+00	3.840385512814816771e+00	3.854564768755607052e+00	2.665492710962241940e+00	3.547509156368457539e+00	2.374252056017247092e+00	nan	nan	1.785681850674811999e+00	4.145504402133643573e+00	4.051148049654549332e+00	1.452827101471677596e+00	2.802094410274482250e+00	3.676061478996911713e+00	3.782383548574753007e+00	1.379092416915912667e+00	2.649625968213300098e+00	2.156737405135512375e+00	4.581874639935750615e+00	2.241680635468312310e+00	1.557793907631647157e+00	4.001180733288871139e+00	2.436891581608418900e+00	1.493641613882071839e+00	3.823326570303681393e+00	3.251856640379477970e+00	2.428740955804980839e+00	3.756262669939200549e+00	1.952712168576835827e+00	3.596427366165321882e+00	2.006190655307206416e+00	1.697893165583768349e+00	3.666575822516198624e+00	1.678503656638177910e+00	1.913862282327914999e+00	4.721355490002373756e+00	3.880962965221636196e+00	2.488253363765140058e+00	2.041608827563940576e+00	nan	2.441335528806232169e+00	1.592560817037890875e+00
6.099912659977944074e-01	2.632377062495000697e+00	1.665028493497556106e+00	2.976803364473215474e+00	2.774876492534013028e+00	1.184973539533976439e+00	1.250666649254629448e+00	nan	2.040803998428751598e+00	3.048491757366793120e+00	3.533766348832914073e+00	2.373373558264369798e+00	3.219578487303751402e+00	2.040217165583382286e+00	nan	nan	1.765896544072536045e+00	3.877455412823106684e+00	3.609605161651881833e+00	5.390048479658513525e-01	2.232501282527641795e+00	3.417417528248457348e+00	3.014266923305333634e+00	4.617475138441747284e-01	2.315276820345467890e+00	2.097392396360117317e+00	3.896717028588719156e+00	1.865501193308121586e+00	1.764262100932247668e+00	3.538045631161862659e+00	2.184516266785386573e+00	1.517876341330819834e+00	3.039772623874002822e+00	2.712033474764361518e+00	2.196173015529636618e+00	2.972987439297176238e+00	1.911769440519987207e+00	3.082273584547118972e+00	1.967777944573864568e+00	1.596852549231307261e+00	2.918540111492173406e+00	1.756915035530983493e+00	1.829393903405980515e+00	4.071716549008039365e+00	3.528464470157593791e+00	2.377066079338905347e+00	1.949212490199467185e+00	nan	2.298471159339283698e+00	1.541728065510837853e+00
1.694197710885525954e+00	2.720500155743871051e+00	1.050978793526937238e+00	3.289369058274286051e+00	2.591440279583609563e+00	8.994573195033456203e-01	1.392604366145040462e+00	nan	2.353076723892166822e+00	3.663966325201196028e+00	3.006609803628933708e+00	2.896394694725290542e+00	2.936096934562454575e+00	2.391083139553175307e+00	nan	nan	9.132555630975942584e-01	3.349840771963232378e+00	3.262822296298402591e+00	1.646812858590652073e+00	1.883952198542808709e+00	2.662086781172835259e+00	3.529315869306201670e+00	1.681440139336951356e+00	2.366256945008698320e+00	1.569817867605789008e+00	3.799740166367641336e+00	1.896960120977970732e+00	7.602503218254563766e-01	3.427912166076737321e+00	2.314865631355703002e+00	5.102894385746472583e-01	3.526974741608514208e+00	2.583984086132726787e+00	2.569455614067840621e+00	3.454469599073952235e+00	1.263425370337618148e+00	2.925127717544195427e+00	1.103630986153570914e+00	1.245594747580852868e+00	3.493376785813580465e+00	1.012832966538721013e+00	1.290577378208348502e+00	4.016823437576909406e+00	3.153051189514853192e+00	2.310761453527553133e+00	1.379083375754211360e+00	nan	2.248343342038817472e+00	8.320162619219313438e-01
1.913347907436770523e+00	3.754451571206772975e+00	7.329938959843652624e-01	3.466046125459729677e+00	2.145371087034217528e+00	1.537492067723474465e+00	1.425772052917321453e+00	nan	2.866439542342934299e+00	3.576372821669626223e+00	2.586572835873363729e+00	3.543392611376025680e+00	2.420573760580265965e+00	3.008539763442215964e+00	nan	nan	8.215955546977298241e-01	2.767762354293111127e+00	2.685472114249269016e+00	2.298124627831406919e+00	1.756178752057278469e+00	2.240611265346956316e+00	3.500398647691425058e+00	2.316188169518250906e+00	2.868188227842183746e+00	7.825533889659150866e-01	3.289366394276673322e+00	2.409064077197187626e+00	1.616583640591656934e+00	2.934186371990215481e+00	2.984965369031744142e+00	1.157561554980736762e+00	3.492079929481708866e+00	2.079478321233809268e+00	3.353082970382044614e+00	3.394112812845005767e+00	9.093956715193237672e-01	2.517960107369321854e+00	5.439159156521777838e-01	1.733389720286172997e+00	3.568642495703406414e+00	7.437618326681949554e-01	6.509192078153691607e-01	3.551684036195477123e+00	2.556484385186621022e+00	3.250358173405224704e+00	6.086951899537806909e-01	nan	3.164042088972951472e+00	1.416251080871546053e+00
2.467111107583416452e+00	3.915426957666555019e+00	2.657211171064713273e+00	2.916413557932968637e+00	4.241752057787885888e-01	2.681784036889753420e+00	2.848739377868409584e+00	nan	3.258351963161638221e+00	2.987533246980201174e+00	2.177392204378344687e+00	3.488938044713849607e+00	2.967936128583192446e+00	3.398306502992599842e+00	nan	nan	2.501029753377914222e+00	2.346698565350605836e+00	2.261073833242562614e+00	2.984066033097169779e+00	2.028996781740322941e+00	2.557579597883993472e+00	2.814713685614699035e+00	2.981438395076526415e+00	2.579388984345883706e+00	2.372185900983077911e+00	3.073267871266748497e+00	2.428424646323378955e+00	3.000240562387274323e+00	1.998285641995158235e+00	3.378661518751925552e+00	2.676930616346049341e+00	2.827306755615179856e+00	5.522913799464500562e-01	3.600510642898743896e+00	2.885794366577389969e+00	2.523822503910089665e+00	4.792210998504068398e-01	2.276060613396272636e+00	3.103347949209087187e+00	2.959473839176764098e+00	2.640453633562497515e+00	2.562164366934874593e+00	2.885999456656805684e+00	2.368083744818395786e+00	3.613533688941093835e+00	2.383671730802364053e+00	nan	3.556241129768361375e+00	2.889633513107724649e+00
1.613914941253127289e+00	3.241755165060874244e+00	9.182066753620701238e-01	3.189484365592901494e+00	2.455638991422862460e+00	6.743686674529737468e-01	6.649424586803762693e-01	nan	2.574061095812251398e+00	3.495648440373098964e+00	2.847174493264259976e+00	3.322199702756225559e+00	2.777382938364445053e+00	2.593546053174208943e+00	nan	nan	9.453610031915689049e-01	3.083678729950297459e+00	2.928330372378477264e+00	1.634152867055703062e+00	1.661697746659571484e+00	2.407837665432824625e+00	3.398092208546116044e+00	1.742833976856369871e+00	2.584527000352135229e+00	1.475420025329414297e+00	3.325282451665088956e+00	2.280103580787272044e+00	9.871037294226180370e-01	3.176773195668409766e+00	2.662249395456928180e+00	7.042567359664443361e-01	3.388752335984291264e+00	2.453393763481321432e+00	3.006207547135317792e+00	3.205547994778862542e+00	1.282743479235392003e+00	2.847882128868424623e+00	1.063792401576598046e+00	7.503050602273452219e-01	3.413404240718445504e+00	9.789548892898198851e-01	1.146042298388151304e+00	3.713226563590263485e+00	2.741799561125671136e+00	2.831351648372974150e+00	1.278485378558201990e+00	nan	2.727147153305751637e+00	7.083432874902686471e-01
3.300174738304668232e+00	3.727638732332199112e+00	2.891601186300189141e+00	2.860130101148789628e+00	2.374356621775486342e+00	3.028642523983336332e+00	3.111526571945549602e+00	nan	3.199005226523180312e+00	3.184406106072496634e+00	1.910983038752326557e+00	3.873680479332219484e+00	3.162192797844954661e+00	3.358434995664598688e+00	nan	nan	2.659685456426541972e+00	2.157319233514551460e+00	2.079445754379426692e+00	3.604829893884924363e+00	2.421398288704873281e+00	1.928522381318656942e+00	3.023038085164974742e+00	3.682885503007418571e+00	2.842996910362923568e+00	2.766807638027781735e+00	3.029771339606173619e+00	2.603176477855018600e+00	2.967897082047922019e+00	2.586547137469223046e+00	3.234653265439958236e+00	2.872928939057747932e+00	2.960472620343114869e+00	2.483647897155361939e+00	3.659298473712744748e+00	2.985311754071237722e+00	2.728572770872659259e+00	2.482384382052706062e+00	2.525054823104622148e+00	3.077951947111697173e+00	3.233059996746646014e+00	2.794555319257131298e+00	2.792250922021060511e+00	3.225695636762813567e+00	2.295036072616792655e+00	3.395825488346701171e+00	2.717962182679542593e+00	nan	3.323335659457424374e+00	2.935666231301202966e+00
2.153699017483513334e+00	3.194048671068136169e+00	9.311954862400135813e-01	3.599484994917254266e+00	2.808356674654004514e+00	1.164998444059029303e+00	1.328905158971458889e+00	nan	2.606031028784142833e+00	3.955837593116900752e+00	3.089407643878738785e+00	3.447755994610531616e+00	2.956756072092159293e+00	2.642025725361549782e+00	nan	nan	9.271250911471768941e-01	3.307858392148914639e+00	3.288349500691556404e+00	2.137865253281267641e+00	1.876815591129667116e+00	2.498408661982562062e+00	3.840035573838054272e+00	2.227283063319272838e+00	2.701481767336598505e+00	1.509191141557401084e+00	3.805161431734031652e+00	2.325120180696368610e+00	8.617862793176890301e-01	3.585612624490650102e+00	2.638164490389933281e+00	6.821310902555660638e-01	3.837247359824139448e+00	2.808823940679982201e+00	3.056589634116178011e+00	3.691091451170763538e+00	1.264510201485417928e+00	3.160986765287036704e+00	1.009795428790233762e+00	1.134750968802439308e+00	3.870219016172277815e+00	9.093291111164421014e-01	1.188843815072237575e+00	4.195357547312135615e+00	3.046035573334319846e+00	2.716007586163791565e+00	1.303384721467243823e+00	nan	2.599740954209255772e+00	8.032999384728994885e-01
nan	nan	nan	nan	nan	nan	nan	nan	nan	nan	nan	nan	nan	nan	nan	nan	nan	nan	nan	nan	nan	nan	nan	nan	nan	nan	nan	nan	nan	nan	nan	nan	nan	nan	nan	nan	nan	nan	nan	nan	nan	nan	nan	nan	nan	nan	nan	nan	nan	nan
3.580464725651416824e+00	5.010463118599784771e+00	3.795584959911401768e+00	2.694751754342792349e+00	2.703112973882528358e+00	3.423156449693733894e+00	3.641636697020882441e+00	nan	4.536642769194518365e+00	3.010517815744519599e+00	1.864773675825663446e+00	4.873988290010316859e+00	4.603543101037598007e+00	4.568126159619515292e+00	nan	nan	3.716209141998279453e+00	2.358422786448274522e+00	1.566681904196833619e+00	3.787221998762732245e+00	2.781768852624451949e+00	2.471177464455477590e+00	2.931774246099834613e+00	3.924025642148387227e+00	3.756272824412621336e+00	3.875531265744424303e+00	8.169377655553347051e-01	3.817574849209076415e+00	3.620634304846790830e+00	2.136731193383667460e+00	4.715623291218694391e+00	3.553891934345673409e+00	2.778713861201377977e+00	2.758184062571608752e+00	4.757978840605676218e+00	2.643297251008534854e+00	3.886423737437369130e+00	3.061486756231591944e+00	3.542892352877443862e+00	3.578017037076375306e+00	3.079707416162831723e+00	3.781087869046997341e+00	3.743515030105498909e+00	9.537063202685451824e-01	2.385096099557105553e+00	4.800066212608286698e+00	3.760126707882842645e+00	nan	4.730296429524156743e+00	3.607572184742512622e+00
2.753635235425882843e+00	4.397179554112558009e+00	2.606883623110128667e+00	3.230653279557105684e+00	7.153255815648228433e-01	2.819571336047452359e+00	2.886864760577608102e+00	nan	3.587281754311623327e+00	3.253094718404983876e+00	2.031134527972936255e+00	3.872321267595446148e+00	2.814714108446974894e+00	3.709374035081333343e+00	nan	nan	2.507742367267141947e+00	2.086775466429278580e+00	2.054973312975851396e+00	3.287788113327750228e+00	2.275146537302512151e+00	2.405689527055399068e+00	3.089429244553960618e+00	3.278258919604969623e+00	2.966679175030206839e+00	2.256758256010815256e+00	2.941224972485768863e+00	2.799543193781102168e+00	3.078962560372999757e+00	1.942444696416166350e+00	3.718797272182777114e+00	2.764113919536482111e+00	3.104727124879320233e+00	8.138553259539900164e-01	4.012925680554789487e+00	3.111851484516428457e+00	2.497766948700619327e+00	8.676404841464820938e-01	2.238425147654457437e+00	3.199356896246025705e+00	3.239071690303883422e+00	2.613918826081351288e+00	2.501386162033412131e+00	2.779755802041630197e+00	2.117739828704671368e+00	4.014406154012351458e+00	2.317236337514628985e+00	nan	3.953232479885965045e+00	3.026103415350086756e+00
1.962822674075610729e+00	3.448058406159669964e+00	6.731302701255300613e-01	3.604987944994862303e+00	2.557593235479563631e+00	1.734236325485530195e+00	1.491544783542614550e+00	nan	2.565375528538246463e+00	3.738243421269491940e+00	3.091152537458337068e+00	3.316203635788432802e+00	2.059003447899312444e+00	2.762686520501223875e+00	nan	nan	6.717457937664281786e-01	3.229317632326294429e+00	3.216713156013830233e+00	2.354491749702097181e+00	2.136117248646385747e+00	2.689674788519786475e+00	3.667762441914917293e+00	2.348793574047018939e+00	2.862837062830951851e+00	5.459554197417899601e-01	3.870471738084990676e+00	2.300996659953473245e+00	1.826709767518837069e+00	3.403657827009660686e+00	2.577404829073766557e+00	1.322511765456455768e+00	3.654938432652138136e+00	2.512306456617430683e+00	3.072348867993461408e+00	3.597562396399391016e+00	4.217159977940272420e-01	2.817868663489826453e+00	7.033048981431295754e-01	1.897512704330977851e+00	3.706773187819982329e+00	5.707797334913271570e-01	3.914334290518518555e-01	4.123590757712337407e+00	3.096314289038393230e+00	2.908090440455136871e+00	4.158564318930906278e-01	nan	2.833979899540438385e+00	1.454578809251379168e+00
2.421775132358516824e+00	3.078351823901011919e+00	2.708704865224251357e+00	2.353788530483795327e+00	3.322356948468933258e+00	1.901674255161494687e+00	2.081154276902730249e+00	nan	2.927395023656689688e+00	2.905175285404349328e+00	2.946454357205607444e+00	3.467214518298044279e+00	3.885877167513783537e+00	2.771976174404605864e+00	nan	nan	2.637604959082799461e+00	3.339711716486723603e+00	2.988033208258179751e+00	2.071795950989497204e+00	2.393721190334047400e+00	2.653512295640352736e+00	2.777382419016015014e+00	2.262683022027077051e+00	2.745438080732159225e+00	3.212396643060920098e+00	3.137547278435360631e+00	2.699379775600112108e+00	2.010315991553672799e+00	3.320245552432349090e+00	3.002936606662904850e+00	2.271359288183424585e+00	2.770468378665739362e+00	3.373472251544534561e+00	3.128885366549005287e+00	2.465433963337516410e+00	2.936992145654442332e+00	3.697967392727290470e+00	2.818642150329905061e+00	1.809199392012061924e+00	2.767385616426641715e+00	2.725868692107757063e+00	2.878718099517255880e+00	3.677787442054635036e+00	2.937601011510214466e+00	2.968573410781840671e+00	3.034917519024844523e+00	nan	2.871496817925399014e+00	2.156150486317568227e+00
nan	nan	nan	nan	nan	nan	nan	nan	nan	nan	nan	nan	nan	nan	nan	nan	nan	nan	nan	nan	nan	nan	nan	nan	nan	nan	nan	nan	nan	nan	nan	nan	nan	nan	nan	nan	nan	nan	nan	nan	nan	nan	nan	nan	nan	nan	nan	nan	nan	nan
nan	nan	nan	nan	nan	nan	nan	nan	nan	nan	nan	nan	nan	nan	nan	nan	nan	nan	nan	nan	nan	nan	nan	nan	nan	nan	nan	nan	nan	nan	nan	nan	nan	nan	nan	nan	nan	nan	nan	nan	nan	nan	nan	nan	nan	nan	nan	nan	nan	nan
nan	nan	nan	nan	nan	nan	nan	nan	nan	nan	nan	nan	nan	nan	nan	nan	nan	nan	nan	nan	nan	nan	nan	nan	nan	nan	nan	nan	nan	nan	nan	nan	nan	nan	nan	nan	nan	nan	nan	nan	nan	nan	nan	nan	nan	nan	nan	nan	nan	nan
3.699791445108599586e+00	5.208118363821929719e+00	3.892259598487822547e+00	2.718576723836045428e+00	2.724279107711314207e+00	3.512189642920565014e+00	3.779598809482859423e+00	nan	4.703777856121619472e+00	3.021709118663584714e+00	1.621428376913616853e+00	5.022424859146183529e+00	4.905022402877984966e+00	4.690978740501764221e+00	nan	nan	3.841679409612727802e+00	2.077800551079460156e+00	1.433948998329748870e+00	3.891764667440281489e+00	2.720018926117584890e+00	2.302559962689417539e+00	2.914807207198129912e+00	4.023622475376315677e+00	3.827918344776940263e+00	3.997630420664069817e+00	1.231648080832372205e+00	3.923665506260538560e+00	3.646814133947087644e+00	1.815818623209547900e+00	4.919896519105448007e+00	3.620110786168563077e+00	2.836671228403061740e+00	2.753312184805464469e+00	4.931078459403320124e+00	2.635424879076146532e+00	4.039932788206134440e+00	3.092375517034258614e+00	3.633218819829261648e+00	3.699306855437015429e+00	3.061366777066711009e+00	3.890144716248312928e+00	3.887069415293928465e+00	1.414131806862807705e+00	2.027397964517596574e+00	4.980498564934375594e+00	3.876222112705955958e+00	nan	4.887855520724440517e+00	3.733424991927577263e+00
1.558303141927833035e+00	3.048966575042260096e+00	7.162931929435555345e-01	3.202446697907535889e+00	2.390819546826766562e+00	8.918168425106461905e-01	1.227601058342380869e+00	nan	2.435649267470185286e+00	3.463934156763956551e+00	2.786039664853725117e+00	2.999886048075609768e+00	2.834334230648428044e+00	2.501186527439711593e+00	nan	nan	7.141691923210493620e-01	3.092187912739910338e+00	3.009291296644107661e+00	1.686101475322714371e+00	1.819947943009853297e+00	2.515468969657291165e+00	3.348649579466472570e+00	1.706704854413907624e+00	2.429779971237075120e+00	1.248988119664580454e+00	3.619563238078814305e+00	1.952970151719564118e+00	8.539220019197464318e-01	3.143407408071317466e+00	2.482699930509267627e+00	4.428715083840499833e-01	3.357734593275550683e+00	2.342065247807646688e+00	2.747011309516524058e+00	3.289886162707626127e+00	1.050821781756438922e+00	2.730726899049372047e+00	7.875975225478526465e-01	1.248687669678107293e+00	3.335592755311963753e+00	6.998188070574326014e-01	9.887260918492518647e-01	3.821461792666339896e+00	2.877549013010048728e+00	2.596151944915115362e+00	1.040234924795872207e+00	nan	2.516474302286205056e+00	8.944915583975941997e-01
2.522935051460593936e+00	9.179129988125372952e-01	3.168904539928498298e+00	3.505836701183139947e+00	3.682673100306001590e+00	2.902176840354429466e+00	3.078798728704840393e+00	nan	1.156035249434348211e+00	3.731529121897121826e+00	4.512390411294725290e+00	7.178164297249000070e-01	3.604477401787431035e+00	1.187290766774553141e+00	nan	nan	3.107981968697691499e+00	4.829648704645586044e+00	4.698556562593237729e+00	2.410489717460227332e+00	3.509758662151726494e+00	4.473861288089802990e+00	3.680484494430748210e+00	2.285914203771112430e+00	1.951581942697609762e+00	3.316919714061383750e+00	5.255704056283327041e+00	1.530925233040701494e+00	3.177998305696907444e+00	4.531969560267764763e+00	1.034496333619289388e+00	3.052938604435285086e+00	3.707923407236146218e+00	3.739536365750315561e+00	6.078415397272923792e-01	3.769125250918251790e+00	3.132085911216818008e+00	3.738282789103688941e+00	3.319450272684028480e+00	3.217724167404056423e+00	3.477835401398541304e+00	3.171650879696995329e+00	3.252158077153861626e+00	5.273200577094658392e+00	4.684120903060852825e+00	9.919341592602224367e-01	3.314641941078110499e+00	nan	1.090944521213619955e+00	3.084869128653151549e+00
nan	nan	nan	nan	nan	nan	nan	nan	nan	nan	nan	nan	nan	nan	nan	nan	nan	nan	nan	nan	nan	nan	nan	nan	nan	nan	nan	nan	nan	nan	nan	nan	nan	nan	nan	nan	nan	nan	nan	nan	nan	nan	nan	nan	nan	nan	nan	nan	nan	nan
3.159833649221466700e+00	4.666100195352151481e+00	2.959754070243913127e+00	2.561724226871159082e+00	1.937723257506375196e+00	2.958239614745187485e+00	3.080699994684153786e+00	nan	3.919830008372658270e+00	2.789842628619302989e+00	9.942507779552188785e-01	4.319260383295461025e+00	3.623906293095264797e+00	3.949197660836508028e+00	nan	nan	2.930456662999561868e+00	7.009212546965895019e-01	9.662098898381558110e-01	3.492390816468473602e+00	2.215761498891495318e+00	1.285129689944392029e+00	2.629215921207199269e+00	3.567313825098108904e+00	3.112226405107212823e+00	2.880634073980342880e+00	2.187478911462418463e+00	3.227318728866729547e+00	3.089079755597511578e+00	9.145122282350955922e-01	4.126316246760674211e+00	2.953819848081606914e+00	2.669445036633220081e+00	1.984386258099192002e+00	4.326379829052060089e+00	2.389631500592528379e+00	3.038713808762706137e+00	2.274660718838384277e+00	2.681994162224002221e+00	3.176758644868497683e+00	2.801970808618325925e+00	2.960564306001471913e+00	2.938855318566599095e+00	2.476577398351239356e+00	6.656168742520601755e-01	4.331991959277884163e+00	2.857642803554664379e+00	nan	4.239745778715781732e+00	3.174610738676438615e+00
2.370706261255466352e+00	3.993374673194009183e+00	2.646336226858305718e+00	3.020564302381816724e+00	4.443030147763704640e-01	2.685184954268367008e+00	2.847831110248377762e+00	nan	3.301398780869759353e+00	2.968905027211619085e+00	2.195974152492388587e+00	3.443854609843979730e+00	3.007855299879831801e+00	3.442147714022233185e+00	nan	nan	2.513178272804578395e+00	2.454080122273265108e+00	2.256061660264223612e+00	2.929960442722294278e+00	2.095924908201117098e+00	2.672367234858879392e+00	2.819018133859247044e+00	2.896672237546097595e+00	2.709404129372075420e+00	2.352702748051354487e+00	3.071895519916677753e+00	2.441999401591002705e+00	3.012916599154532360e+00	2.045891701724334322e+00	3.432337125565189773e+00	2.689551533787602366e+00	2.837812203242799036e+00	3.913269582465438989e-01	3.610163171208811139e+00	2.934220685318181587e+00	2.528366809151521899e+00	6.875545174735454568e-01	2.294172552553093158e+00	3.136609096416008935e+00	2.951429207214109507e+00	2.645012479626363433e+00	2.547009244291282837e+00	2.804848642749113719e+00	2.435579583163093087e+00	3.687963213622658110e+00	2.371584268753904379e+00	nan	3.636375596889008133e+00	2.932956708363046783e+00
1.531494440679914026e+00	3.106746590100589067e+00	6.944130266670912599e-01	3.403884876000231152e+00	2.237259156009949734e+00	1.364686939580119107e+00	1.381172083628642744e+00	nan	2.292049959769677958e+00	3.500450246884733829e+00	2.904006771001511833e+00	2.866479595155019933e+00	2.309991282205901442e+00	2.462650023132741950e+00	nan	nan	6.495106785587325682e-01	3.204569081910549677e+00	3.053198329459300364e+00	1.908652777778582665e+00	1.938698204343903830e+00	2.714407857713243999e+00	3.429240865156357732e+00	1.858676606742176718e+00	2.492585168168223397e+00	7.925644230367639986e-01	3.662265352118119655e+00	1.826413538382289259e+00	1.513663406279624590e+00	3.224990262036377953e+00	2.340933106925940699e+00	1.025654782342468652e+00	3.417174833841963633e+00	2.191904151384715504e+00	2.677143359641934506e+00	3.402566848117903220e+00	6.850296203044510257e-01	2.545894743609502964e+00	7.030195602136779520e-01	1.708325979882909795e+00	3.435965361933824180e+00	6.575472024776340962e-01	5.994187009002563959e-01	3.803598095742615204e+00	3.027984760652857599e+00	2.601991403846620976e+00	6.485404626689826868e-01	nan	2.535260834521973816e+00	1.283517287013999697e+00
nan	nan	nan	nan	nan	nan	nan	nan	nan	nan	nan	nan	nan	nan	nan	nan	nan	nan	nan	nan	nan	nan	nan	nan	nan	nan	nan	nan	nan	nan	nan	nan	nan	nan	nan	nan	nan	nan	nan	nan	nan	nan	nan	nan	nan	nan	nan	nan	nan	nan
2.263662660717731701e+00	4.267280386892004174e+00	2.167569540095092062e+00	2.950953389018293294e+00	1.117898542439078824e+00	2.484640297161765599e+00	2.429834425739629822e+00	nan	3.358710014560223556e+00	2.902800334031130358e+00	2.109115825570834879e+00	3.737649547541645134e+00	2.587553885123047959e+00	3.537086796496368368e+00	nan	nan	2.126326191622963879e+00	2.156992341856230677e+00	2.043229219925733364e+00	2.898912551956038364e+00	2.071668494003715999e+00	2.350790634171983751e+00	2.797428557823317341e+00	2.911210395548454510e+00	2.926999285384831229e+00	1.829707640822235248e+00	2.791474391170903235e+00	2.708886965425165272e+00	2.846714796879666221e+00	1.918984914679783493e+00	3.509485832288929519e+00	2.428504801282658221e+00	2.782489526190368601e+00	1.030868584917883135e+00	3.814025761559786787e+00	2.781091879360319652e+00	2.057909521870009417e+00	1.358395228212183836e+00	1.865278354634739788e+00	2.842948475513648265e+00	2.948435055352315537e+00	2.172365724068896498e+00	2.001702503166821856e+00	2.753226396733351233e+00	2.155833987484471859e+00	3.868333617982812278e+00	1.847000549861555818e+00	nan	3.799568867553560825e+00	2.639585509827405030e+00
1.422047633018283408e+00	2.903435503057228306e+00	1.074329306305295662e+00	3.140413270729801365e+00	2.273583925520595184e+00	6.706139518494981244e-01	1.261585500417949701e+00	nan	2.382714821252125414e+00	3.424711603672056182e+00	2.784108067196335856e+00	2.859759837953518069e+00	3.128652222531653759e+00	2.403866903672365662e+00	nan	nan	1.035806264022350875e+00	3.159213413741174925e+00	2.993398194048213057e+00	1.428254415412811618e+00	1.678294251699201656e+00	2.581906527856253408e+00	3.315241964143362363e+00	1.451731231396222066e+00	2.234222989584021324e+00	1.548442011041678112e+00	3.514885525502945640e+00	1.828768437986023176e+00	8.361470976080661588e-01	3.101948606538685205e+00	2.460109741070194200e+00	5.505044778483564327e-01	3.320109231572073938e+00	2.248372229571327985e+00	2.601191899250359096e+00	3.230019477457461985e+00	1.373700857305329093e+00	2.658937606970302348e+00	1.099965693612642958e+00	1.175760450936548462e+00	3.285455702311350645e+00	1.076234986167282859e+00	1.297477091767957891e+00	3.688316862281543873e+00	2.898990571761658419e+00	2.515309039712726680e+00	1.361403675865726637e+00	nan	2.442210888362349230e+00	9.002486442739883188e-01
2.678413793533460652e+00	3.858379926435796303e+00	2.558975001377826075e+00	2.286724508083122664e+00	2.247081505030237736e+00	2.186566047249460798e+00	2.445619437296061793e+00	nan	3.382268079344237233e+00	2.745467859623012430e+00	1.328202792330424931e+00	3.911656462925072297e+00	3.677100155479594790e+00	3.341050768674269644e+00	nan	nan	2.466566943051682781e+00	1.740113918022172079e+00	1.476488572429158541e+00	2.766858203860874443e+00	1.633332878271593236e+00	1.183557714855532295e+00	2.557552257848774602e+00	2.896018615858924949e+00	2.736170400493582733e+00	2.779732761237167615e+00	2.180040960939987560e+00	2.727715476792723415e+00	2.194461875698222375e+00	1.920882829419903182e+00	3.529554213976811905e+00	2.255378798421646902e+00	2.566015633030696019e+00	2.306151201564823339e+00	3.714525812902610635e+00	2.290547809000070156e+00	2.725698492882691504e+00	2.666245066013052334e+00	2.359590336173835290e+00	2.297386643749271151e+00	2.685219866916952025e+00	2.559256569767430101e+00	2.638655687386875393e+00	2.666225467649488756e+00	1.370765697021319340e+00	3.590619502623801029e+00	2.647195350566708516e+00	nan	3.485236403224624802e+00	2.386249228332015360e+00
1.745007018039981705e+00	2.223296193460280179e+00	2.159827745247071107e+00	2.849257954894462763e+00	2.503463323103265914e+00	2.225974635670236346e+00	2.093676662913981801e+00	nan	1.056852333893346430e+00	2.847393790159808979e+00	3.409740528699722883e+00	1.647174377466509299e+00	2.645698260043987560e+00	1.246175217797388157e+00	nan	nan	2.170740540199064927e+00	3.627156260993987580e+00	3.480431745760104612e+00	2.077753248616950543e+00	2.475241472065590642e+00	3.365219190061813581e+00	2.813989128823428221e+00	1.998663422094717923e+00	1.606864112538685996e+00	2.153584191266365355e+00	4.153795349139292270e+00	1.015850585568434106e+00	2.619850313078383675e+00	3.375254948271983135e+00	1.316120745350379817e+00	2.336073580748788903e+00	2.856181716129337911e+00	2.547189777200265404e+00	1.678437560661171446e+00	2.865094733932923354e+00	2.107018622125437002e+00	2.602265195516082930e+00	2.268477978002407358e+00	2.522446723298219950e+00	2.770240600406925768e+00	2.203267991197617626e+00	2.166082209215992815e+00	4.258232997197898939e+00	3.412477154449752526e+00	1.853698468393399690e+00	2.178102269958688275e+00	nan	1.780402772499060982e+00	2.414637256370735674e+00
1.866679185467373436e+00	3.030892817006006990e+00	9.854689060920019950e-01	3.295360650796387070e+00	2.357813518813016262e+00	9.643848123703363528e-01	1.337731724561614932e+00	nan	2.528755082403691734e+00	3.709835541545667859e+00	2.798143111087247892e+00	3.234115041687237735e+00	2.742855180236294821e+00	2.567818011746210161e+00	nan	nan	8.589302763027288901e-01	3.073289306435609269e+00	3.018684219821810011e+00	1.896442828472367781e+00	1.495382049602038466e+00	2.304698414104907833e+00	3.572515013646375248e+00	1.972599888606291429e+00	2.436819082641880740e+00	1.446692091522228996e+00	3.514949800380750222e+00	2.074394266121807107e+00	8.922803987420795391e-01	3.244911457835672586e+00	2.549769033475772329e+00	5.108099675517927540e-01	3.561393583418486219e+00	2.372174164924718109e+00	2.891327373696797043e+00	3.431626346309819997e+00	1.235514919033800840e+00	2.728875608323594548e+00	8.738066404886892791e-01	1.224568659147830640e+00	3.579187025154062063e+00	9.806338031618678786e-01	1.211822851103325549e+00	3.822591811239958837e+00	2.856093442375721825e+00	2.587577736944337570e+00	1.251881238907727845e+00	nan	2.498710214065336999e+00	7.929527803347111714e-01
3.169371017234679400e+00	4.685716406291213332e+00	3.022061086942159580e+00	2.539534696381287926e+00	1.780162930974411140e+00	3.073154954913980497e+00	3.214521699915171560e+00	nan	3.954349816345732904e+00	2.711445546228567149e+00	9.340086355701651133e-01	4.274401007271854347e+00	3.582218979031777994e+00	4.013800405387243586e+00	nan	nan	2.962044444861986481e+00	7.218325005018402241e-01	9.930669516539292196e-01	3.563123630941584796e+00	2.339393203101225893e+00	1.503040902145584390e+00	2.530153202421884018e+00	3.618822588333071799e+00	3.138484547620331355e+00	2.872867912972483673e+00	2.304699471495021523e+00	3.201513637106851995e+00	3.206233127711060060e+00	7.222238141548685819e-01	4.136724078562561857e+00	3.039189661098508743e+00	2.570608807661326267e+00	1.810129234255720032e+00	4.332016037825347610e+00	2.389906563624563329e+00	3.040835209608870215e+00	2.050981577111356202e+00	2.704654222057007118e+00	3.342283345419972740e+00	2.716071519762023101e+00	3.007552367095957191e+00	2.972508083692939174e+00	2.410209702819244182e+00	9.495167242013884401e-01	4.348125871052024749e+00	2.859499552433118819e+00	nan	4.269431560223200250e+00	3.286277328675342613e+00
1.256020234204763941e+00	3.124109586569587815e+00	7.913420065521706848e-01	3.164068005351722057e+00	2.518514082736933446e+00	8.517721459567026976e-01	9.815340072154404849e-01	nan	2.348252514509516775e+00	3.318336000975824263e+00	2.974990299220862777e+00	2.888087351504056599e+00	2.939257063818789817e+00	2.407899373497073281e+00	nan	nan	9.981503995164981990e-01	3.269178424484621370e+00	3.096665039216058624e+00	1.405012124552367236e+00	1.948791352641624952e+00	2.754470129594057681e+00	3.262231612092346023e+00	1.415055325431743283e+00	2.449540204124756482e+00	1.348440428118173440e+00	3.535928038939986084e+00	1.991732398034693707e+00	1.128821264368736088e+00	3.198369696659064676e+00	2.491926010241293898e+00	7.605520002008615554e-01	3.261598848332593725e+00	2.452666615173257014e+00	2.662962253110226829e+00	3.162508541337174073e+00	1.205224200149370262e+00	2.888250714270673480e+00	1.103663347090520608e+00	1.208139278745449241e+00	3.224841068275353440e+00	8.566227561210338903e-01	9.960773321149484216e-01	3.761400942742528120e+00	2.988379957042917479e+00	2.676447456464679409e+00	1.166166897241135869e+00	nan	2.595427948444076094e+00	1.006186472188548953e+00
nan	nan	nan	nan	nan	nan	nan	nan	nan	nan	nan	nan	nan	nan	nan	nan	nan	nan	nan	nan	nan	nan	nan	nan	nan	nan	nan	nan	nan	nan	nan	nan	nan	nan	nan	nan	nan	nan	nan	nan	nan	nan	nan	nan	nan	nan	nan	nan	nan	nan
2.649964061133048165e+00	4.035971007622404017e+00	2.779171030428029265e+00	3.092587089634817765e+00	7.309034360333396263e-01	2.888592312794565853e+00	3.033394566943268256e+00	nan	3.398308381045904714e+00	3.127439828906400709e+00	2.328944592163600724e+00	3.548309770318609058e+00	2.940138107031713854e+00	3.574500757350856261e+00	nan	nan	2.611055735955470691e+00	2.464267639477192517e+00	2.411130925148568860e+00	3.197262428199760365e+00	2.432700133181916691e+00	2.790718021672522919e+00	2.957521171103144386e+00	3.177102718138401727e+00	2.729254941124699574e+00	2.417239587693612801e+00	3.243620311727981598e+00	2.586154378105803175e+00	3.202584747848159719e+00	2.126446706339903958e+00	3.475480350477867297e+00	2.864254866201590755e+00	2.955883067547734999e+00	8.682233429904333555e-01	3.710657808814779468e+00	3.060261660509639992e+00	2.580191169672653384e+00	5.148754651559599438e-01	2.396863034025198402e+00	3.305808875713191153e+00	3.085080949345134993e+00	2.749654690225162845e+00	2.647902581303791969e+00	2.959668502847987437e+00	2.581435950667031243e+00	3.741328166242624320e+00	2.464431624023169842e+00	nan	3.708575294947492829e+00	3.087559975406662716e+00
2.639660873888933335e+00	1.585312835324690361e+00	2.736704482362795066e+00	3.230001259279350556e+00	3.257448644079607991e+00	2.367345969975438447e+00	2.666722519231901956e+00	nan	1.406795611538557367e+00	3.708517292325780534e+00	3.690400297127975460e+00	2.350907171385847594e+00	3.529021357056848718e+00	1.541874862612443442e+00	nan	nan	2.541594011334710856e+00	4.045824452503104851e+00	3.858466474252338685e+00	2.476930321038734117e+00	2.667421768525765291e+00	3.478823477424280330e+00	3.646086314428143016e+00	2.530684017998045210e+00	1.890438107790672673e+00	2.968676404061790119e+00	4.293231807845745429e+00	1.473706440232408710e+00	2.443338659252841882e+00	4.066792289358921231e+00	1.556479673573317513e+00	2.434544637608496487e+00	3.578010009428655103e+00	3.343807347633970917e+00	1.691377588471214555e+00	3.545831844362667518e+00	2.690814020085985803e+00	3.415212816898286263e+00	2.679715719939449681e+00	2.430647527825229748e+00	3.609987693906352213e+00	2.627946394248345641e+00	2.758674932218597942e+00	4.518634155196115998e+00	3.932954095828894214e+00	1.266288674980153850e+00	2.866060724721366082e+00	nan	1.208989769415884208e+00	2.229165666805733359e+00
2.274605922394552948e+00	8.360369613523448429e-01	2.738540310853118331e+00	3.046977273966088529e+00	3.290257943459810708e+00	2.339848769261694716e+00	2.569082979785059173e+00	nan	9.166384628428951853e-01	3.416880097390238902e+00	3.904760162321449180e+00	1.519112171379115361e+00	3.425530100946264866e+00	9.994851137353324422e-01	nan	nan	2.597941572902370488e+00	4.264114208717174392e+00	4.063866587667739338e+00	2.122404431386121892e+00	2.874029811837870874e+00	3.794823253273490682e+00	3.348272281416076801e+00	2.110130969555881197e+00	1.729026349447846611e+00	2.951072983987990561e+00	4.540988867907945092e+00	1.208598191042480119e+00	2.590191264147526429e+00	4.111850847965746070e+00	8.404977369764055073e-01	2.520072359658190209e+00	3.321053618147467024e+00	3.363675778163210062e+00	9.478545955454046323e-01	3.335698591226074150e+00	2.686973799769690086e+00	3.423737510981654353e+00	2.802176136374758375e+00	2.537567778353258419e+00	3.230200690224690252e+00	2.686096444965874408e+00	2.789791935572070170e+00	4.671962076431683819e+00	4.108469951213058025e+00	7.224106217242014516e-01	2.888463471420233741e+00	nan	7.424622959604174621e-01	2.410456418491976560e+00
2.839480366422722835e+00	4.390972388037250873e+00	2.705125291782587649e+00	2.428965998033873142e+00	1.697451734773806287e+00	2.733974591907661900e+00	2.822838798999875554e+00	nan	3.644806390494962134e+00	2.609688924258172893e+00	1.158654183324879128e+00	3.986281872373635071e+00	3.268387668835818882e+00	3.682943526291956093e+00	nan	nan	2.664425510118885843e+00	1.015095604087798975e+00	1.196761664941124348e+00	3.209728938163535883e+00	2.102687209798870249e+00	1.396489426971037062e+00	2.420818488389592016e+00	3.258810905464792462e+00	2.906274430965560818e+00	2.602567988101221363e+00	2.406927646087896999e+00	2.958872764772010999e+00	2.915108081425515696e+00	1.026942602436875296e+00	3.814265410265750500e+00	2.741830217028617955e+00	2.489565470584950813e+00	1.748020722021363271e+00	4.044397709964001386e+00	2.257703738096434876e+00	2.757524535650938358e+00	2.018759768044095182e+00	2.451347776470922835e+00	3.000279292218424487e+00	2.576568688112238714e+00	2.725012936961015431e+00	2.697482223666900047e+00	2.618627530198657460e+00	8.843067083481579438e-01	4.060255781917317286e+00	2.594732985104840406e+00	nan	3.975187740114794366e+00	3.000601694944341258e+00
2.927191745706211545e+00	3.860547561461678434e+00	2.852952312694641890e+00	2.495848074891443336e+00	2.465583659934563077e+00	2.327805791084017528e+00	2.695507601265762609e+00	nan	3.526515136114274362e+00	3.088122290067865094e+00	1.633841473482594564e+00	4.028931496582676353e+00	3.978092099093474943e+00	3.439494555352331506e+00	nan	nan	2.736079114292739867e+00	1.992183145646978737e+00	1.799792599043986918e+00	2.887181500370147091e+00	1.735629345553552749e+00	1.392227801089359840e+00	2.904133733726552258e+00	3.032918240168854140e+00	2.746222625953499197e+00	3.105903413323475970e+00	2.314520020850061588e+00	2.870293744709644823e+00	2.317452148605058770e+00	2.168135182957474871e+00	3.672747880773704843e+00	2.434310873888065885e+00	2.902060750734700711e+00	2.562688150413782839e+00	3.785583898461783559e+00	2.569998164059970946e+00	3.030260391177908019e+00	2.882630663452772080e+00	2.642998539879587216e+00	2.429238750901521637e+00	2.995552957323174059e+00	2.832768454315133244e+00	2.943628620502284132e+00	2.835676005694143686e+00	1.647382630709692819e+00	3.634907440521816469e+00	2.968827755770171883e+00	nan	3.536555174923718514e+00	2.513210263035938308e+00
3.060892302864804293e+00	4.080623981328130867e+00	2.732676996063789332e+00	2.951275612590215314e+00	2.915572875668825503e+00	2.237010462303147484e+00	2.545387582525413528e+00	nan	3.704735633089719204e+00	3.590813428116901296e+00	2.202884110926881966e+00	4.312513617970392232e+00	3.977571245901606378e+00	3.563754095551002532e+00	nan	nan	2.720311821151773835e+00	2.310807458815355986e+00	2.332264723429362085e+00	2.918024618745979737e+00	1.853991897654001964e+00	1.495357261620958056e+00	3.429556084190251042e+00	3.087309070907839459e+00	3.009671598145912341e+00	3.095321680551490484e+00	2.668680471588807279e+00	3.215998495150793612e+00	2.165683869397188044e+00	2.634836866176472281e+00	3.865595316175919116e+00	2.314592003845073798e+00	3.446332140135365041e+00	2.997497109356707767e+00	4.018334945987462881e+00	3.007413584961713848e+00	3.036786239512162311e+00	3.365919079538161718e+00	2.639764292793464584e+00	2.247845705196469979e+00	3.461088095380359775e+00	2.759653433109880094e+00	2.902737889410682115e+00	3.356983163614156496e+00	1.893033456589653607e+00	3.820127467649729436e+00	2.965392548041879905e+00	nan	3.705084836269900261e+00	2.404080725207616620e+00
3.569990917543281572e+00	4.635133776341300305e+00	3.104473149396384191e+00	3.132348565721708944e+00	2.685202372960708850e+00	2.876447510793428641e+00	3.161589522464370638e+00	nan	4.178830885875640000e+00	3.706221810200890143e+00	1.652898630219522991e+00	4.791263225053302932e+00	4.183136859147813524e+00	4.120083225505455360e+00	nan	nan	3.020516825128794380e+00	1.519297117314877710e+00	1.895405252273036911e+00	3.623977840186069166e+00	2.117954842887786793e+00	1.121101980042956026e+00	3.505537386455641613e+00	3.776709376695280618e+00	3.297737072783910595e+00	3.263540238280956629e+00	2.713064204861397766e+00	3.518651156755025600e+00	2.732078852631225185e+00	2.083339126849592660e+00	4.335456576291512043e+00	2.801582505177257154e+00	3.531405587861766282e+00	2.758483941372123827e+00	4.546645210397942449e+00	3.191777127297240391e+00	3.279738184165621018e+00	2.993188969430165436e+00	2.814745969627034938e+00	2.918373019078334796e+00	3.655908551284514640e+00	3.065822223070626684e+00	3.186794910734950470e+00	3.268796321755919276e+00	1.304582586411910272e+00	4.324870647582294225e+00	3.146066406092905776e+00	nan	4.206804088700500266e+00	2.926527465693002039e+00
3.085692982559039343e+00	4.204255656540044406e+00	2.627625198101454895e+00	2.941360626953695157e+00	2.563466575465746189e+00	2.394782322404608088e+00	2.599953015734214112e+00	nan	3.676450147169349592e+00	3.520000527010668456e+00	1.932054351353508448e+00	4.269631405256386181e+00	3.613921487302600877e+00	3.577458046695613181e+00	nan	nan	2.624822854157998542e+00	1.764305890159965085e+00	2.066222176485172923e+00	3.095419762821923992e+00	1.800807767947407712e+00	1.094887797783244743e+00	3.354077963373093940e+00	3.234270493072011199e+00	2.902804586468086701e+00	2.826280175170797104e+00	2.721443608818868931e+00	3.154676951296143894e+00	2.381625748675364029e+00	2.206021000946814414e+00	3.848748579999151875e+00	2.390442185625512472e+00	3.393598733222763286e+00	2.659386253294163449e+00	4.065102557447484166e+00	2.953249067351703339e+00	2.871965938831277487e+00	2.977062919633589377e+00	2.468537749253000957e+00	2.474974937177190970e+00	3.415961530252528355e+00	2.649663965159526846e+00	2.751716088233477908e+00	3.342062784656421481e+00	1.404652106161000891e+00	3.892863064605518009e+00	2.755407696555008723e+00	nan	3.779716172270022767e+00	2.545174778023792328e+00
nan	nan	nan	nan	nan	nan	nan	nan	nan	nan	nan	nan	nan	nan	nan	nan	nan	nan	nan	nan	nan	nan	nan	nan	nan	nan	nan	nan	nan	nan	nan	nan	nan	nan	nan	nan	nan	nan	nan	nan	nan	nan	nan	nan	nan	nan	nan	nan	nan	nan
nan	nan	nan	nan	nan	nan	nan	nan	nan	nan	nan	nan	nan	nan	nan	nan	nan	nan	nan	nan	nan	nan	nan	nan	nan	nan	nan	nan	nan	nan	nan	nan	nan	nan	nan	nan	nan	nan	nan	nan	nan	nan	nan	nan	nan	nan	nan	nan	nan	nan
2.119968491150721501e+00	1.760593992829407650e+00	2.380587450188432097e+00	3.110676923982107489e+00	2.995196955147002349e+00	2.117355973402038849e+00	2.277884022242424589e+00	nan	8.812954030849501352e-01	3.398382614666600077e+00	3.618061766949364433e+00	1.637772699861181680e+00	3.418569673557569910e+00	9.083413228142983575e-01	nan	nan	2.360166578561705641e+00	3.916738785226204111e+00	3.744078814546393463e+00	2.036229296594140870e+00	2.555106157667464295e+00	3.470561217520029107e+00	3.378112245375487710e+00	2.016416142654801291e+00	1.271163524580869897e+00	2.597986684639266741e+00	4.201971240154603215e+00	9.513656130826252388e-01	2.371562076225345539e+00	3.743105089554405129e+00	1.262799807524268791e+00	2.253552343504960476e+00	3.359948220835874633e+00	3.087126020511825164e+00	1.159839774013855740e+00	3.260559748218403442e+00	2.430894164576885341e+00	3.173357147006842460e+00	2.496403653325106387e+00	2.314979260099143232e+00	3.268405760994211651e+00	2.363987763884705995e+00	2.425771623119769238e+00	4.390761790494433825e+00	3.694675498433292127e+00	1.331534817097040468e+00	2.547864921444383590e+00	nan	1.274222372940511105e+00	2.211152736105125971e+00
2.514987226221350181e+00	9.544852699277610597e-01	3.121516014180810927e+00	3.406010712754364178e+00	3.516806296437955837e+00	2.765028827294012448e+00	3.027627267581562975e+00	nan	1.196117290073722916e+00	3.691719750848376780e+00	4.258148452206532042e+00	9.269226818266310675e-01	3.822785274123531973e+00	1.235279105931326615e+00	nan	nan	3.003836976454452135e+00	4.636412026970753608e+00	4.448241357344080882e+00	2.372524770255341586e+00	3.313421566652441363e+00	4.259621664557423415e+00	3.640227623164712600e+00	2.277502675951886157e+00	1.682216533580811024e+00	3.271071487026553370e+00	4.995580643918752450e+00	1.298895969159744590e+00	3.018689078542004633e+00	4.350452884975260837e+00	1.139906232139147102e+00	2.924077708382262664e+00	3.635218768332700634e+00	3.595047596639457055e+00	5.109280359365523383e-01	3.677183566637675760e+00	3.051360910735511744e+00	3.595241045001701607e+00	3.206898831572911668e+00	3.069545766356028604e+00	3.463251408336299964e+00	3.071175017827990406e+00	3.157868860401861433e+00	5.001630530635398308e+00	4.505273959095291936e+00	9.454290671010632252e-01	3.238797521789409384e+00	nan	1.077896770648443470e+00	2.913760401013771872e+00
1.640530372497960521e+00	3.022374789503907255e+00	1.367923675133726036e+00	3.239015924489764497e+00	2.886398962797811052e+00	5.423422011892539141e-01	7.521438745781436896e-01	nan	2.502436270892058001e+00	3.589589699968660064e+00	3.216965725008293031e+00	3.255564894642566820e+00	3.267263363234742091e+00	2.435330087991160575e+00	nan	nan	1.426669035352350567e+00	3.493301890037614932e+00	3.303437481296692901e+00	1.326227863430237797e+00	1.909522985425028185e+00	2.788669430417233919e+00	3.506558122744073636e+00	1.491523526831310953e+00	2.560415253790610635e+00	2.019826655578416119e+00	3.581955747635643394e+00	2.332108429993275500e+00	8.686598928254352092e-01	3.502726030041324989e+00	2.615078532092799168e+00	9.051504351122767744e-01	3.505979835346074047e+00	2.883972299949215223e+00	2.847749292194220239e+00	3.292311402791917363e+00	1.783240025848252364e+00	3.265052289128814511e+00	1.615880865946857758e+00	3.087761912327049996e-01	3.483377040308982320e+00	1.427938217263245546e+00	1.650524273257880425e+00	4.005562964573088358e+00	3.084962495947460415e+00	2.679486876446558252e+00	1.810437912467847354e+00	nan	2.560914204599448851e+00	6.973870827140349338e-01
1.891232388912575280e+00	1.761737339376898914e+00	2.326993913299398198e+00	2.917090930420853212e+00	2.653156626122563200e+00	2.095560950082059115e+00	2.320605740006563167e+00	nan	9.481298505917370445e-01	3.131469104859018415e+00	3.400598942963082294e+00	1.373295778071176310e+00	3.312721048343710173e+00	1.059290124651190546e+00	nan	nan	2.268914358250721630e+00	3.750554907735060173e+00	3.559984776375866744e+00	1.947183554826900531e+00	2.448692667447761373e+00	3.395332655859510496e+00	3.089121551784689501e+00	1.883507547400278481e+00	1.116573284484806639e+00	2.466068086460218023e+00	4.111999248381727590e+00	4.323809531593651445e-01	2.368130632812120329e+00	3.491165534656321956e+00	1.247476865599021600e+00	2.208217775073854305e+00	3.082170647371364591e+00	2.725756016695902506e+00	1.110243148648773159e+00	3.082763811773127749e+00	2.321495467318338779e+00	2.802032273919704775e+00	2.378806013633736338e+00	2.414395873309015172e+00	2.990394897842747035e+00	2.310422936305177810e+00	2.354378438151901953e+00	4.180030922045144592e+00	3.577405853602186880e+00	1.361757856773519126e+00	2.421530283971061515e+00	nan	1.324428584566204270e+00	2.253114475064240452e+00
1.729222744781646393e+00	1.703123875908362006e+00	2.448032434957084114e+00	2.856179626789721482e+00	2.945820378347039359e+00	2.080954602806774911e+00	2.178622608939655869e+00	nan	9.325970592449293051e-01	2.993048900283147074e+00	3.694901525085263039e+00	1.209392821122730277e+00	3.338815004844835954e+00	8.241761414926314089e-01	nan	nan	2.492438779041960206e+00	3.983746255013226989e+00	3.795285331921155247e+00	1.650552677667071144e+00	2.631271550234797196e+00	3.627716174490483336e+00	2.961081366800848436e+00	1.566856619935968808e+00	1.427462185296325847e+00	2.687725973041118266e+00	4.315788206920082359e+00	1.059317208584542591e+00	2.483269777606994744e+00	3.654163378284982056e+00	1.245238661710804218e+00	2.348788588191662363e+00	3.018826776895636055e+00	2.999873232805115197e+00	1.101653434600625925e+00	2.935752364066808617e+00	2.561605163068999769e+00	3.120028984306766784e+00	2.650346788312152757e+00	2.391072278753156422e+00	2.810000535876786554e+00	2.505179107576901210e+00	2.573994722053413842e+00	4.451337024824929323e+00	3.688082380050106579e+00	1.481161632124608607e+00	2.651183809373581113e+00	nan	1.416550964824399017e+00	2.407562690979031750e+00
1.759739088426360398e+00	3.259931735567398015e+00	1.397305588253932473e+00	3.198456340097493911e+00	2.916277880839023062e+00	8.587545019634880150e-01	1.081334868117620918e+00	nan	2.676051724218591499e+00	3.549657763942188016e+00	3.083679778095827384e+00	3.444725429932218308e+00	3.468412593300800761e+00	2.668039189114575382e+00	nan	nan	1.473771615705582461e+00	3.407081610596276011e+00	3.164476358433535363e+00	1.590451582947692399e+00	1.908720531303805146e+00	2.723379570822900497e+00	3.489967756426047618e+00	1.773788314551477896e+00	2.680255598486982027e+00	2.044797714464123839e+00	3.366304430073439047e+00	2.409247581178326492e+00	9.715115434889204371e-01	3.418111399286591912e+00	2.827309004293215189e+00	9.314783176245345908e-01	3.445875352963115201e+00	2.893068769507828986e+00	3.003348259467844450e+00	3.261378057968755684e+00	1.785266573656745015e+00	3.303687501157547501e+00	1.578739306827628752e+00	7.646536652115615285e-01	3.485208501787000035e+00	1.387124991313189559e+00	1.576691772791025681e+00	3.792985543800854842e+00	3.072993073842788192e+00	2.861421877043355710e+00	1.776990938125476038e+00	nan	2.742754057647950994e+00	6.781394377391691819e-01
3.124344529784221614e+00	4.598736446623252760e+00	2.968507302365026579e+00	2.529630337925246941e+00	1.755131409027078648e+00	3.032245061737774083e+00	3.192854075584316220e+00	nan	3.896538417809078947e+00	2.743295760527122873e+00	1.099140700047065655e+00	4.188917935453198460e+00	3.524908991574601913e+00	3.954718657569844087e+00	nan	nan	2.912276953753116349e+00	8.215446298905856315e-01	1.239637561497406670e+00	3.516705843416942479e+00	2.308769021383310527e+00	1.529684035544156551e+00	2.548928537570953168e+00	3.566748409105787943e+00	3.041156845554740862e+00	2.811289251918056564e+00	2.497323578051413140e+00	3.145441623769834827e+00	3.174646728342515711e+00	7.768855439112164474e-01	4.064505950388726419e+00	2.985269963245188674e+00	2.604813904003644875e+00	1.789568376547513218e+00	4.256507034771185083e+00	2.415621637344692374e+00	2.986030867343834494e+00	2.003647932041666468e+00	2.654047109496481482e+00	3.329468027055970225e+00	2.708000691978487584e+00	2.955337875048858809e+00	2.930665042303731038e+00	2.593904809810342549e+00	1.069404126527464749e+00	4.272508111931331065e+00	2.806853664351569577e+00	nan	4.195952071307438302e+00	3.255857568239121758e+00
3.710166368485713573e+00	5.030000536791384924e+00	3.285556685199177540e+00	3.039470546480360635e+00	2.310022388751350242e+00	3.389241661265042893e+00	3.583704542397131654e+00	nan	4.400987148323211251e+00	3.407121549193182997e+00	1.069343264006316740e+00	4.832338492297699517e+00	3.937787910060103425e+00	4.473493162399474699e+00	nan	nan	3.186512992060051896e+00	7.539878098202159595e-01	1.233638874481141068e+00	4.038366428886550175e+00	2.604136774136419419e+00	1.352013026877255442e+00	3.239780578272250189e+00	4.129814533376362284e+00	3.564391834527449010e+00	3.148049136979346851e+00	2.313146734893526180e+00	3.642699963532710417e+00	3.371303338045847475e+00	1.421096971456716762e+00	4.555812596962296901e+00	3.244364115828038297e+00	3.215179841637735514e+00	2.343109333674718631e+00	4.763043708441576207e+00	3.023730101628548717e+00	3.286498861822973794e+00	2.572410326322660978e+00	2.894038792319749032e+00	3.573341812867991241e+00	3.416870349422028941e+00	3.213556558112618422e+00	3.204993206743002254e+00	2.498715788666748150e+00	1.359314316371831977e+00	4.679714253410530489e+00	3.110349607551516904e+00	nan	4.601760573522531317e+00	3.440059747671035950e+00
3.140046385984389232e+00	4.583186054550768773e+00	2.997740300690406645e+00	2.552694756904096973e+00	1.647823603111722823e+00	3.043909371802008934e+00	3.140515004770747076e+00	nan	3.907337026960312709e+00	2.769681340075202058e+00	1.096429807470450157e+00	4.276725167755991208e+00	3.352886180105206115e+00	3.986460106654747371e+00	nan	nan	2.890633484041360557e+00	8.432903804678564263e-01	1.082360673973613352e+00	3.542786154402581378e+00	2.272514231172213961e+00	1.493077649420047281e+00	2.575623716194015422e+00	3.613065432589706027e+00	3.102961713489035489e+00	2.818902756859412495e+00	2.282532058407095832e+00	3.181351167416567982e+00	3.214811071715767188e+00	9.387336105594674684e-01	4.044743521596459779e+00	3.023060582492735460e+00	2.592684005818278514e+00	1.730609863487258426e+00	4.304812188322816979e+00	2.427788928508875621e+00	2.961108113822154220e+00	1.871667116939834674e+00	2.654294335110704228e+00	3.281064494268400189e+00	2.789292423009540833e+00	2.976476841238830495e+00	2.924630502527020504e+00	2.434247501543481462e+00	1.059764499182956010e+00	4.272588111460351890e+00	2.804786063450168676e+00	nan	4.196663004287757737e+00	3.220735940488208549e+00
3.309129046072069702e+00	4.908121847593204023e+00	3.182190118340808560e+00	2.806514443619373633e+00	2.221827612766211324e+00	3.081515984245244866e+00	3.244838079901227523e+00	nan	4.271204883297170518e+00	2.906186563707331860e+00	7.369345564552171046e-01	4.696974749682368611e+00	4.042203426741130201e+00	4.347653655237584402e+00	nan	nan	3.080152348068410983e+00	1.298524836871900234e+00	3.460755394802447205e-01	3.634401636757314868e+00	2.424382624526056684e+00	1.596362447479158675e+00	2.789816090499926737e+00	3.728666715792944952e+00	3.612158126663201241e+00	3.160613795212734445e+00	1.442390812415287993e+00	3.504645423466002718e+00	3.139461327301288129e+00	1.454490784001591042e+00	4.445012411252379891e+00	3.084429932740218039e+00	2.729686391580608440e+00	2.209242076070386140e+00	4.606546297924541733e+00	2.622265169628839487e+00	3.228541179030852692e+00	2.605153186475325455e+00	2.856954588390900884e+00	3.209043883792819685e+00	3.029585589725813932e+00	3.139562604012211988e+00	3.102881939419181112e+00	1.661363042670075618e+00	1.308176320518330549e+00	4.603508071190294260e+00	3.064357415581851818e+00	nan	4.523128535884630708e+00	3.210674104516404004e+00
4.653611009099631879e-01	2.635822380872261839e+00	1.759163233774289292e+00	2.914654440668898783e+00	2.627576246492145717e+00	1.257990632582526302e+00	1.282081614401871628e+00	nan	2.043110956159569724e+00	2.965862134279934281e+00	3.487586153267434597e+00	2.305887536390444303e+00	3.134305366110602176e+00	2.046114786100694527e+00	nan	nan	1.805103030741186165e+00	3.827593277403259719e+00	3.546175102984245875e+00	5.433858418295495207e-01	2.234525309948920402e+00	3.410464807876028459e+00	2.919429857953542040e+00	3.977144886456927542e-01	2.288865631706080705e+00	2.104850132693341536e+00	3.889074335981991482e+00	1.849139946863769257e+00	1.907005265363427515e+00	3.450516160314256009e+00	2.159396929082392447e+00	1.646747440153162545e+00	2.953713858778326262e+00	2.576653518944610255e+00	2.206374837884930162e+00	2.901132154963549592e+00	1.934919003490400913e+00	2.921818671556461577e+00	2.011757597623796023e+00	1.692244227268892898e+00	2.829863330383572073e+00	1.846035089701720144e+00	1.897343261633007483e+00	4.030604788384386516e+00	3.476039273123680662e+00	2.399079371772777414e+00	1.979153826913871983e+00	nan	2.331182010774127900e+00	1.671488735294650363e+00
nan	nan	nan	nan	nan	nan	nan	nan	nan	nan	nan	nan	nan	nan	nan	nan	nan	nan	nan	nan	nan	nan	nan	nan	nan	nan	nan	nan	nan	nan	nan	nan	nan	nan	nan	nan	nan	nan	nan	nan	nan	nan	nan	nan	nan	nan	nan	nan	nan	nan
1.412657410243443490e+00	2.971491448663175383e+00	1.021036643837226032e+00	3.182463768310634933e+00	2.498642399508922640e+00	4.360255921434707527e-01	8.757451380061691548e-01	nan	2.394831438978611615e+00	3.450933342366206968e+00	2.935050783627133786e+00	3.007191649852575477e+00	3.018363651723200203e+00	2.412569916664130787e+00	nan	nan	9.954526904328476755e-01	3.248546867106700820e+00	3.067083811470987520e+00	1.320192251785410109e+00	1.827439428315629222e+00	2.651901608582741598e+00	3.366782000526480800e+00	1.394924343509484244e+00	2.394948787717133154e+00	1.573351924334113860e+00	3.517198929761149451e+00	2.027897325581080601e+00	7.763641081878147610e-01	3.232375748189282305e+00	2.480394370809899218e+00	5.909286251023228020e-01	3.362106439145827075e+00	2.472221662951628485e+00	2.686759928538443809e+00	3.232884883429337108e+00	1.351723574165325958e+00	2.874944482561500259e+00	1.168331235723492512e+00	7.363517451132129965e-01	3.357191510552895775e+00	1.005721235170342620e+00	1.237353533955064533e+00	3.791750865645163948e+00	2.940794224585337791e+00	2.580830413608696361e+00	1.374454703031585456e+00	nan	2.499544026747152703e+00	6.147661276546275699e-01
3.507991896704426793e+00	4.602592246639804152e+00	2.812223484421276787e+00	3.352401708545690528e+00	2.429621453531752628e+00	2.858339588187772229e+00	3.003418902658183232e+00	nan	4.010207526175239678e+00	3.908622944710173464e+00	1.860033702990323334e+00	4.667104699347667029e+00	3.455273250382334016e+00	3.998503298882159385e+00	nan	nan	2.736968589056932633e+00	1.543782265712883683e+00	2.017138761189645191e+00	3.665846662726779837e+00	2.006428856283409612e+00	9.033467774321403132e-01	3.719890285681224817e+00	3.787460121913687416e+00	3.261506256667017656e+00	2.826615593081550415e+00	2.757222052306973037e+00	3.431904015582953438e+00	2.790975498443524216e+00	2.283711131599106103e+00	4.143156054955063894e+00	2.697957903263373591e+00	3.729230054348298129e+00	2.549780348281908804e+00	4.476610484418757530e+00	3.392235720643184571e+00	2.921659017075183939e+00	2.757976811106385817e+00	2.496078598148887107e+00	2.935851446613412019e+00	3.847900118766532707e+00	2.801510800739365425e+00	2.849735448707941377e+00	3.312567435402028249e+00	1.464669437378115058e+00	4.226158821655277009e+00	2.782386582978812584e+00	nan	4.118728793101180230e+00	2.871081805120800023e+00
2.383853557863653272e+00	3.650985861422293866e+00	2.469883560672642364e+00	2.315374748074128242e+00	2.365300430644798890e+00	1.945982096552491436e+00	2.273532984514171407e+00	nan	3.250241577635382129e+00	2.717273277425015454e+00	1.703484304305589392e+00	3.696037591464448990e+00	3.694419255331588214e+00	3.197157218818804658e+00	nan	nan	2.372201856132056808e+00	2.230139378488499968e+00	1.823158151480696265e+00	2.395460964786570557e+00	1.630420683502489254e+00	1.638764294793516374e+00	2.555968943665306359e+00	2.514736295736647254e+00	2.711085757190664580e+00	2.767951268858896086e+00	2.269632392941431931e+00	2.598633729519762348e+00	1.991400060650541759e+00	2.233805269800515081e+00	3.382940432097043093e+00	2.082723142607901146e+00	2.554264778834952399e+00	2.392897285149740760e+00	3.486488642112966829e+00	2.317439923543022307e+00	2.663723249109611224e+00	2.818357082881872699e+00	2.335076027384847208e+00	2.095870349502265029e+00	2.635811531935386753e+00	2.474557264121743039e+00	2.563427672888991093e+00	2.696143016736615827e+00	1.851395262540517450e+00	3.406339457528187342e+00	2.606694334082641173e+00	nan	3.314150539122079575e+00	2.199962872814534620e+00
2.429932591618720661e+00	4.129931022115187034e+00	1.548470621456910168e+00	3.353335842234793418e+00	2.411056497787170461e+00	1.987853817629126052e+00	1.707752951980110234e+00	nan	3.081120826436850813e+00	3.656548418738748918e+00	2.728261617162027086e+00	3.975691590255538088e+00	2.573208064390538841e+00	3.118007059225005762e+00	nan	nan	1.718843128742553183e+00	2.696831737753410341e+00	2.729467791527813159e+00	2.693625800303152129e+00	1.603826408612019971e+00	1.949413739107561216e+00	3.549986181558092202e+00	2.787231269559826252e+00	3.071920698136275885e+00	1.727622714058491216e+00	3.118444960068321059e+00	2.815506195561736646e+00	2.077530534974880716e+00	3.015498158847529808e+00	3.345441757945534889e+00	1.752795407137723638e+00	3.563720001797241466e+00	2.394421363807388126e+00	3.781730279744228262e+00	3.302120771892573803e+00	1.835369242054654126e+00	2.800229115217125475e+00	1.514539987673729327e+00	2.073125635924722765e+00	3.640204405485633732e+00	1.682632786890156273e+00	1.654893536045697111e+00	3.680361782125588732e+00	2.353470620304979111e+00	3.571184612695533556e+00	1.640469734226254639e+00	nan	3.424699950270994719e+00	1.939982690164891777e+00
1.625420925935706418e+00	3.009826599826268101e+00	6.421378604524097256e-01	3.273422674511647923e+00	2.388466039326128776e+00	9.075256903683521781e-01	1.191972858416547876e+00	nan	2.413518610313345913e+00	3.559330121685133186e+00	2.838191418744780758e+00	3.043473700794110393e+00	2.687382171247870044e+00	2.498983841255077998e+00	nan	nan	5.169558813099196515e-01	3.128985442685940033e+00	3.052056928312169681e+00	1.745795710874204154e+00	1.739417198742824633e+00	2.474711314236675008e+00	3.444217173872810012e+00	1.774824341995744570e+00	2.449205744608957236e+00	1.159743891467287069e+00	3.633913755453703320e+00	1.972640898789690622e+00	8.936390938128736527e-01	3.229197658912908331e+00	2.435145827817191133e+00	3.777130806333341972e-01	3.443938451460671235e+00	2.359129511774902266e+00	2.756711413162880042e+00	3.361651782048168613e+00	8.998028071078472134e-01	2.730031697204553964e+00	6.529125284548921160e-01	1.219609462171995284e+00	3.448140411961276186e+00	5.844655903749144121e-01	8.738861293005756314e-01	3.872294929452341883e+00	2.919478993942735023e+00	2.552892279605313064e+00	9.407858948386493836e-01	nan	2.479947366371646034e+00	7.736062216513585055e-01
1.888781624051415919e+00	3.761501467007815958e+00	1.399467809814980868e+00	3.007667710978247921e+00	1.932666811926486483e+00	1.705448591436996120e+00	1.475361327911516529e+00	nan	2.809505233974098015e+00	3.205060898706167727e+00	2.409124565286820729e+00	3.510705105189062092e+00	2.328919105733476602e+00	2.901841593350117599e+00	nan	nan	1.440142281861448215e+00	2.590018075380068563e+00	2.370217594690886553e+00	2.276716969959937664e+00	1.526678646885138990e+00	1.999332540014491455e+00	3.110361374308667770e+00	2.336966049761667996e+00	2.796148128326199078e+00	1.480048781606723818e+00	2.763409594977464856e+00	2.407001312912032898e+00	1.973697488071701533e+00	2.712500958329536083e+00	2.989908398623810193e+00	1.599805475078865280e+00	3.086063434779310555e+00	1.934809001697446851e+00	3.383451484784648411e+00	2.926637414684190475e+00	1.524381545728928478e+00	2.378722461723357107e+00	1.319591196062821936e+00	1.918298080875087797e+00	3.189804342984074559e+00	1.508931475431936287e+00	1.376446751213450392e+00	3.154586555935203762e+00	2.306805209878105334e+00	3.270975341551524807e+00	1.395621109863641962e+00	nan	3.168776272414552952e+00	1.772632763815127133e+00
2.214082576669610614e+00	1.573697701837027951e+00	2.919286716176032748e+00	3.340650784236903093e+00	3.392859825934834817e+00	2.781591726312894419e+00	2.824666867003580162e+00	nan	1.009467580236518724e+00	3.391147559859220451e+00	4.282283127692651625e+00	4.586556084722926974e-01	3.387439988795369672e+00	1.109569160967662338e+00	nan	nan	2.913549467416157501e+00	4.574722933234795619e+00	4.411063877966383551e+00	2.265252761004747484e+00	3.342391104439068616e+00	4.297059863677586300e+00	3.384210859104968883e+00	2.112385058357399537e+00	1.812258319793276451e+00	2.997395522680029512e+00	4.992347315335429414e+00	1.351681574727187529e+00	3.144119179081324322e+00	4.206863261344765625e+00	1.081283290537697006e+00	2.946617408352801171e+00	3.421188364234080126e+00	3.439237771001392829e+00	7.821977095885946918e-01	3.469793636641096413e+00	2.875994603112332459e+00	3.458719298965396760e+00	3.100329164655041936e+00	3.117809273579619234e+00	3.198944876378527535e+00	2.938075600307780810e+00	2.958136415304228883e+00	4.994460945238808236e+00	4.395809513137951541e+00	1.417859618072986327e+00	3.016649376973242536e+00	nan	1.460899766038207259e+00	3.003850647409733732e+00
3.329309453536883012e+00	4.146017197626805206e+00	2.491277272437524726e+00	3.419645484212386677e+00	3.392951010770965503e+00	2.620592630639934750e+00	2.561287004005782464e+00	nan	3.677997256735651810e+00	3.962831212595331110e+00	2.916977788404392591e+00	4.576952229298189678e+00	3.028471627793143828e+00	3.662121333532244005e+00	nan	nan	2.439121261474952007e+00	2.838180142460489552e+00	3.093173280207984099e+00	3.390148664703783954e+00	2.344685156857465813e+00	1.953194676201690960e+00	3.752885968679693374e+00	3.558264123756957442e+00	3.562240371454192811e+00	2.787035176687973959e+00	3.758711491610419841e+00	3.430008315191860113e+00	2.388194957975589894e+00	3.467491904655291446e+00	3.675898993742084286e+00	2.407422496043690963e+00	3.782766681028387090e+00	3.423830616937746374e+00	4.256921939429660462e+00	3.555742739727155488e+00	2.637587217256544214e+00	3.657678192800550843e+00	2.410801319155067457e+00	2.469016809746055863e+00	3.884332017411438631e+00	2.517461390371339203e+00	2.656339049082822701e+00	4.414681276646754249e+00	2.632322243851544563e+00	3.748441265480382700e+00	2.645559802283007578e+00	nan	3.613568722137183720e+00	2.455331943907820946e+00
1.583042389485337820e+00	3.443089361453676389e+00	1.351379983712208244e+00	3.149596877161592534e+00	1.906481816840479793e+00	1.905095334591995870e+00	1.711308763557823465e+00	nan	2.611811392133592591e+00	3.087145820879352076e+00	2.684890213167331119e+00	3.148327133544399192e+00	2.082762907947182995e+00	2.865608977344779706e+00	nan	nan	1.211357015282049421e+00	3.002361227464250160e+00	2.729848753928633798e+00	2.259359490128259207e+00	1.962758855789227930e+00	2.662192884816437566e+00	3.018435654614077368e+00	2.225482229875378248e+00	2.822598222074481633e+00	1.086522388411984563e+00	3.360011529516742090e+00	2.114520576652500594e+00	2.212776500617182673e+00	2.949823039957058413e+00	2.627646836551693621e+00	1.727581626658891922e+00	2.978322526943303128e+00	1.825374393287573893e+00	3.044322102721957801e+00	3.073698421803299219e+00	1.054097302375633038e+00	2.169940898958007569e+00	1.171684227034816672e+00	2.207927554687614258e+00	3.104266818999021904e+00	1.334111759186855650e+00	1.091210555029350937e+00	3.428605036364900105e+00	2.897922717424170180e+00	3.031014480512178810e+00	1.004116617833996417e+00	nan	2.973887615992784283e+00	1.879897828887268529e+00
3.448803288450254190e+00	4.307601823552929865e+00	3.086030871416582055e+00	2.932215570454385745e+00	2.444754185716495609e+00	3.083421572935131749e+00	3.411720002808885432e+00	nan	3.741595062947087325e+00	3.255652514145335186e+00	1.435740577132539997e+00	4.193298686402441078e+00	4.134734616604656132e+00	3.808506141107888876e+00	nan	nan	3.004001083993439458e+00	1.855281018608656129e+00	1.753316818613208206e+00	3.725507803548655961e+00	2.463454777384617600e+00	1.920011649083174454e+00	3.105018981741620721e+00	3.796729351104264349e+00	3.071536605288176514e+00	3.091064441171351707e+00	2.682334204199301020e+00	2.915283332430152807e+00	2.932124308171327964e+00	2.216848528034287558e+00	3.914966953320344167e+00	2.928821532198699895e+00	3.062165062664183868e+00	2.460130436533945808e+00	4.045749569613934504e+00	3.037450903749160158e+00	3.131278449116429830e+00	2.724453891506070313e+00	2.750994207299483296e+00	3.270976365810632558e+00	3.227338330664882182e+00	3.013197171241512429e+00	3.055736228782059971e+00	2.729678673789966759e+00	2.105758565747795075e+00	3.966454228420141170e+00	3.024989804150957973e+00	nan	3.875780016003026240e+00	3.126938530218749790e+00
2.079584001398101289e+00	3.449455204747529979e+00	7.033688635758662544e-01	3.605145995095802025e+00	2.762856432307272403e+00	1.400203473495453377e+00	1.318137503979036618e+00	nan	2.700981829583356753e+00	3.837859945797466477e+00	3.033000508257937433e+00	3.548906351348050325e+00	2.686999784997769591e+00	2.806689911441662133e+00	nan	nan	7.626785249501289998e-01	3.189579111521327892e+00	3.186063133998356722e+00	2.230588395899057108e+00	1.933660776904960521e+00	2.480946286584728266e+00	3.758523593540579188e+00	2.301527257108646030e+00	2.883908740010539429e+00	1.158651689068003199e+00	3.731579343021998785e+00	2.436234083015756280e+00	1.279426972339615221e+00	3.449476746951623429e+00	2.760251969023300944e+00	9.247222308075030428e-01	3.750195843597763812e+00	2.716848833227987647e+00	3.189175818179540212e+00	3.625106208705978439e+00	9.847255646793998674e-01	3.093674463901108229e+00	7.725683643633231013e-01	1.376893202498267854e+00	3.814812648144624951e+00	6.048188445784526968e-01	8.159825258592547925e-01	4.115149090914905550e+00	2.953154581404822121e+00	2.942092118181287574e+00	9.260840683267342888e-01	nan	2.834056818041269743e+00	9.701624331732473516e-01
2.250231074254095631e+00	2.422802755867706992e+00	2.424843801507011065e+00	3.306895675549732960e+00	2.462032824851964730e+00	2.689809099019099037e+00	2.672442492198165986e+00	nan	1.797719422017384661e+00	3.371218365454713428e+00	3.511895116558314101e+00	1.744232924334454093e+00	2.140774587123837946e+00	2.008623124234739876e+00	nan	nan	2.290727840504283019e+00	3.666806167701926356e+00	3.674746054709528753e+00	2.624855233292303858e+00	2.870301643432149330e+00	3.528551839681230096e+00	3.272066606492840091e+00	2.505664972095398291e+00	1.808809295414475660e+00	2.165398995522135994e+00	4.543141759724210971e+00	1.404831037727631848e+00	2.957209425452585805e+00	3.475802178330358760e+00	1.686419921826400437e+00	2.635200070083770552e+00	3.310491743137759624e+00	2.550240139480019153e+00	2.040928596717252574e+00	3.395120880992294143e+00	2.140661388507490326e+00	2.386324453311285509e+00	2.396184872179020875e+00	3.053931398602066860e+00	3.217764268505834302e+00	2.400747467153091286e+00	2.338876061292122444e+00	4.498433619953286389e+00	3.633876014638310004e+00	2.079001499502960204e+00	2.269260244772865587e+00	nan	2.138574932833277931e+00	2.798314493916266521e+00
1.403928936421815488e+00	3.193179195474487031e+00	1.183016308857206766e+00	3.056331235908410715e+00	2.551240581503667393e+00	6.008318095041779161e-01	4.457605435403728666e-01	nan	2.481056939534126649e+00	3.302730294294200508e+00	2.992903334879797761e+00	3.224934683457894913e+00	3.047200332885315444e+00	2.466061596355350716e+00	nan	nan	1.301659259968817262e+00	3.242196760082667328e+00	3.013034477014199464e+00	1.354419014250879405e+00	1.705182294694328027e+00	2.625289103004600388e+00	3.237853324458797921e+00	1.498939430938329931e+00	2.514111263213150149e+00	1.753499087991131633e+00	3.295168773372826099e+00	2.261311712436754551e+00	1.172018051985111775e+00	3.205039544862442913e+00	2.638309167718403181e+00	9.663294782832585472e-01	3.234025216183313400e+00	2.534507329682686994e+00	2.908309771589253412e+00	3.023503829156260370e+00	1.582432171272062815e+00	2.950956675577778299e+00	1.418850166089196563e+00	6.610568594862191727e-01	3.246679962063768965e+00	1.276635853330254644e+00	1.402348842583876154e+00	3.708054787176620515e+00	2.831546612597972690e+00	2.836085369638734921e+00	1.559027313265328951e+00	nan	2.713688241377318899e+00	8.517948774909349652e-01
2.229093053549487280e+00	2.859836306013763707e+00	2.655001446266655130e+00	3.115309075354274260e+00	2.384403820041825828e+00	2.901804469718025636e+00	2.799737319346093933e+00	nan	1.823287337678539677e+00	2.932181290931534789e+00	3.515441901536608515e+00	1.859508405336608217e+00	2.754884709412727783e+00	2.058737042545343066e+00	nan	nan	2.632098368704573144e+00	3.700584524967428290e+00	3.589089554572535423e+00	2.737783204473822174e+00	2.958020258676732794e+00	3.700350821577456983e+00	2.905658688790071942e+00	2.607158286491438215e+00	1.924583854756486856e+00	2.395511025853678699e+00	4.399038840404786654e+00	1.479005600948870125e+00	3.283067307433441329e+00	3.327265208909458760e+00	2.007779406026258595e+00	2.941556475919238522e+00	2.954887093124624720e+00	2.413899727735811851e+00	2.220053793648164131e+00	3.085714321370791602e+00	2.467341327496835657e+00	2.323769733819601502e+00	2.647340303503138426e+00	3.287387343113547633e+00	2.883247214180151285e+00	2.664369248939118417e+00	2.559620833141619922e+00	4.296486671763972254e+00	3.612843559043568131e+00	2.519648570284013012e+00	2.494142569821161448e+00	nan	2.493042142067876998e+00	3.090236533409904673e+00
2.673123126467713107e+00	4.072572796871377854e+00	2.039279743430255643e+00	3.607986890727810980e+00	2.528898037683491307e+00	1.792537708921056794e+00	2.200479792427213255e+00	nan	3.461278212653027264e+00	4.013532478838333972e+00	2.525851032202065305e+00	4.156890579242999095e+00	3.883393283701338738e+00	3.441837255495193482e+00	nan	nan	2.075189181547091088e+00	2.746926182925924387e+00	2.666647370258870442e+00	2.650370542683679886e+00	1.575401426929033954e+00	2.111556072054304511e+00	3.932717770608027852e+00	2.771805489389588484e+00	2.923808559740581625e+00	2.346853836474748878e+00	2.966408030842043964e+00	2.896317608013512235e+00	1.688709768813993373e+00	2.919301122350043798e+00	3.688516671243442513e+00	1.626308958907674240e+00	3.905041879459750120e+00	2.513657145730849862e+00	3.785760702417831691e+00	3.647342685255594574e+00	2.386699511161227250e+00	2.979166746023240719e+00	1.828999027143807243e+00	1.871347281302593979e+00	3.973645724384231137e+00	2.000932068682983900e+00	2.155749940782007101e+00	3.362088214412227938e+00	2.461322028893674130e+00	3.663277503749643227e+00	2.178376543223531581e+00	nan	3.551170760943258120e+00	1.717757455978813574e+00
1.655427924127595540e+00	3.093640521040325719e+00	6.401467639519823338e-01	3.265816768610226628e+00	2.329199619742035043e+00	9.510407319094593692e-01	1.231096134263974573e+00	nan	2.423433739456063218e+00	3.559914938512632521e+00	2.812286877412117470e+00	3.089175697083223149e+00	2.719330341485016955e+00	2.499315199650158359e+00	nan	nan	6.858511023799293005e-01	3.085345269476184260e+00	3.012055409081582535e+00	1.808474965759242936e+00	1.601181170072344395e+00	2.425490627135977739e+00	3.453018679780503586e+00	1.850401133091566175e+00	2.415396821038954034e+00	1.159257854158692647e+00	3.547427131185070692e+00	1.969053587571534925e+00	9.646333347016309290e-01	3.187991605425127162e+00	2.498533098670983499e+00	3.894593144872680046e-01	3.448327726062731191e+00	2.295989223185381789e+00	2.805230441595989443e+00	3.349815047660329892e+00	9.950182379610774674e-01	2.697816561480852915e+00	6.462495574545182864e-01	1.294924103805488835e+00	3.455415766765385310e+00	6.518540049111665180e-01	8.863540205177647957e-01	3.801770013164674555e+00	2.877767512325423827e+00	2.617497527281495540e+00	9.501330375910033155e-01	nan	2.528428996502773973e+00	8.402474263319439363e-01
nan	nan	nan	nan	nan	nan	nan	nan	nan	nan	nan	nan	nan	nan	nan	nan	nan	nan	nan	nan	nan	nan	nan	nan	nan	nan	nan	nan	nan	nan	nan	nan	nan	nan	nan	nan	nan	nan	nan	nan	nan	nan	nan	nan	nan	nan	nan	nan	nan	nan
3.052830163105677119e+00	4.479997334508883711e+00	2.806620256110437861e+00	2.712669997507398456e+00	2.291345840060479588e+00	2.567613661194287467e+00	2.818372471582089922e+00	nan	3.904015112520038855e+00	3.143818294581208761e+00	1.341820569201733315e+00	4.332415409411614071e+00	3.868047157428679217e+00	3.845588880176921798e+00	nan	nan	2.802940976644370252e+00	1.318415075278989601e+00	1.440859969238371452e+00	3.179305347336590426e+00	1.955445476298349750e+00	1.149847116164221639e+00	2.986452559065179813e+00	3.292419456033193637e+00	3.030035191977793030e+00	2.933070900155652971e+00	2.205900180510475206e+00	3.230593338543918058e+00	2.614277139362151114e+00	1.538561034105659253e+00	4.098772087636450401e+00	2.596932362515737669e+00	3.016824189926809563e+00	2.348458564924365444e+00	4.225078647988715019e+00	2.633346727195605474e+00	3.018268529449328774e+00	2.728988216684236967e+00	2.602041199802649807e+00	2.745483345862173241e+00	3.071116637820812123e+00	2.819704843928233728e+00	2.875097685412558057e+00	2.676334107598179912e+00	9.973362613652145825e-01	4.181787952137775655e+00	2.858990238833771791e+00	nan	4.084315949197329765e+00	2.806335019159722943e+00
1.295099898362979784e+00	3.127155082657171903e+00	8.035091867790485898e-01	3.108765315175849864e+00	2.375669375502849068e+00	9.372562611910855157e-01	9.696382999225144905e-01	nan	2.470679435068873442e+00	3.295920515799362960e+00	2.884309089781791791e+00	2.916928138588840813e+00	2.463543637486593774e+00	2.509281704510884392e+00	nan	nan	9.441707728491329776e-01	3.133519572852636159e+00	3.014450055712266430e+00	1.489410390391220806e+00	1.899558425727598365e+00	2.597523384853323680e+00	3.192190985063457553e+00	1.478692965850822771e+00	2.483762444977596573e+00	1.259800868269788099e+00	3.513874183817483843e+00	2.091590600813995948e+00	1.238863535541711025e+00	3.103268927251975118e+00	2.508484016259619143e+00	8.497547400504629200e-01	3.215481315341226498e+00	2.345781595842118872e+00	2.791285490518351509e+00	3.099726295423164135e+00	1.141347326406634055e+00	2.742796862344652808e+00	1.095685463531394843e+00	1.344923613134259677e+00	3.146054418007867781e+00	9.638604138709607749e-01	1.050276840139331869e+00	3.740378389574941842e+00	2.852742388241023885e+00	2.722973338621369699e+00	1.147504478650523074e+00	nan	2.656138042661063015e+00	1.242622705176046338e+00
1.628230884620089469e+00	3.161055849721889910e+00	9.561300038395109668e-01	3.283204530514519881e+00	2.504799547575264018e+00	7.853776277231450109e-01	6.839573811659458435e-01	nan	2.465993007968650286e+00	3.516878867385886398e+00	2.959179469110632787e+00	3.276021477554901473e+00	2.772578327101029583e+00	2.501212996888434237e+00	nan	nan	9.574044808364814418e-01	3.204843274884289883e+00	3.036773162331060316e+00	1.653419218336674934e+00	1.729082150025716746e+00	2.546825007724331957e+00	3.429076761881887148e+00	1.748163423439154318e+00	2.594993911561159550e+00	1.485003269998937725e+00	3.480704712082399954e+00	2.213131104496383728e+00	1.045581554700751870e+00	3.300258902413699236e+00	2.553275805014650235e+00	8.284256224393167223e-01	3.429361264528466346e+00	2.491868710784638008e+00	2.938631598091297370e+00	3.279553877212010082e+00	1.288716857504474511e+00	2.871223499989789651e+00	1.096084861433741287e+00	7.396326476079239098e-01	3.471904410885950476e+00	1.005729515111537076e+00	1.178521033188346223e+00	3.858872924825094142e+00	2.837904196584471794e+00	2.751670561799048453e+00	1.286978222983256703e+00	nan	2.638352911907139386e+00	7.242857780490705721e-01
1.761026827691170249e+00	3.434477585755995044e+00	1.481050623619259321e+00	3.193382218931795968e+00	2.221173807933158439e+00	1.106661669520718982e+00	1.582524805314019289e+00	nan	2.892409919426582210e+00	3.402553710055251202e+00	2.393641632620928217e+00	3.388325855868022707e+00	3.431035571675042917e+00	2.957484533004704819e+00	nan	nan	1.367605701142943886e+00	2.868202014378823606e+00	2.541421968362599149e+00	1.836578330503487955e+00	1.756148122514866960e+00	2.386542611942557901e+00	3.323453481347947935e+00	1.894486890566047022e+00	2.644617763246468467e+00	1.818433465675391547e+00	2.993286262041483070e+00	2.252488596680188415e+00	1.152169075251289643e+00	2.837376384184551181e+00	3.022434024485600723e+00	1.084142938682853829e+00	3.281582713692471565e+00	2.168402876993929418e+00	3.099217124302840798e+00	3.200998834876264798e+00	1.681943539874908300e+00	2.653635825760880085e+00	1.334312387129658939e+00	1.353071164325048148e+00	3.347990853312001303e+00	1.384583105337638953e+00	1.511753391788148271e+00	3.147717092101233849e+00	2.624745482372957905e+00	3.072797236684144284e+00	1.612897171498972382e+00	nan	3.007237463107364839e+00	1.171373578625945600e+00
3.025510513967569093e+00	4.183267371229395515e+00	2.746468651226944946e+00	2.640848474939606394e+00	2.484123797154079938e+00	2.630806149455352738e+00	2.950876665779347263e+00	nan	3.662694908210911038e+00	3.053433461870977972e+00	1.590040779299105367e+00	3.956492347245634367e+00	3.925460654932255267e+00	3.602441013781077839e+00	nan	nan	2.756306640291828369e+00	1.617440390479407908e+00	1.951994391396898454e+00	3.163869706933912340e+00	2.215365323163884348e+00	1.537283443151703288e+00	2.865433635087357267e+00	3.229370382856737276e+00	2.816307094371921504e+00	2.865161990489873745e+00	2.991593187857159108e+00	2.957465252116456611e+00	2.570396938913891649e+00	1.762155404257064850e+00	3.827930936515206550e+00	2.565391764566558042e+00	2.955206208277932234e+00	2.507961458460819859e+00	3.908352483198387350e+00	2.660903771858331268e+00	2.943147015191544646e+00	2.835454213364344334e+00	2.571091881234704779e+00	2.892741230785152773e+00	2.889027491231294764e+00	2.746690150268971564e+00	2.853259866050501525e+00	3.254966073717498354e+00	1.506759252738524735e+00	3.888751964794644689e+00	2.809463010715840703e+00	nan	3.799043007395672689e+00	2.871344495521336970e+00
3.671320063802091305e+00	5.514840226402836443e+00	3.851247291517652105e+00	2.958899416535735849e+00	2.627701634211235593e+00	3.771429658572930776e+00	3.820595194245641313e+00	nan	4.807576208833220122e+00	2.878713819833144338e+00	1.766573370802576148e+00	5.080680355768397938e+00	4.444743181263339338e+00	4.886380576919557406e+00	nan	nan	3.809974032808080668e+00	2.137838650082610314e+00	1.322626762827968872e+00	4.065567057333538514e+00	3.087726212242039914e+00	2.559503962491260332e+00	2.827189094545796255e+00	4.148844141232807203e+00	4.186917023290462225e+00	3.799642453463245140e+00	1.266483742055511508e+00	4.077776000794529843e+00	3.967612920281995414e+00	1.826022733532045805e+00	5.014848286232155949e+00	3.835144294939361931e+00	2.746238324403399655e+00	2.608171654899788194e+00	5.122445550235644518e+00	2.665079158735474074e+00	3.903771290676179007e+00	2.961837838693083924e+00	3.604264687426438574e+00	3.958448271749412495e+00	3.037070690300547771e+00	3.865630168183178395e+00	3.757905618371436329e+00	1.099597150533180079e+00	2.162588007898341935e+00	5.222157418239080862e+00	3.722893151256068567e+00	nan	5.146542178327400130e+00	3.964396461271667782e+00
2.143512560781380305e+00	3.450031984905612692e+00	1.967311702355982295e+00	3.197549409275161736e+00	1.248383094337190968e+00	2.194707963397918515e+00	2.446483694743242676e+00	nan	2.717428462499749564e+00	3.368933117565856783e+00	2.520246627072678880e+00	3.064341445922496021e+00	2.609903508850658138e+00	2.868128487149885775e+00	nan	nan	1.863778071643546808e+00	2.712807575361904977e+00	2.719464891256650585e+00	2.596242788876364838e+00	1.691080310596620784e+00	2.525051671283093047e+00	3.238015622477706579e+00	2.568978352002853516e+00	2.291745900851434925e+00	1.719198839155779091e+00	3.501105607934804187e+00	1.933212437721426591e+00	2.410838339302642908e+00	2.613307525357651429e+00	2.852584824945106234e+00	2.003233565387457560e+00	3.252837614778537834e+00	1.217793553831426623e+00	3.084397251641775917e+00	3.262623402768705549e+00	1.888375864493422762e+00	1.483088192032695041e+00	1.594899936319229772e+00	2.658305147559563153e+00	3.291717399105049235e+00	1.939189128787451866e+00	1.917915223187429463e+00	3.451691450079867440e+00	2.705040331137859244e+00	3.017067742341287495e+00	1.726184525569007588e+00	nan	2.962430343241895248e+00	2.284924029012710633e+00
nan	nan	nan	nan	nan	nan	nan	nan	nan	nan	nan	nan	nan	nan	nan	nan	nan	nan	nan	nan	nan	nan	nan	nan	nan	nan	nan	nan	nan	nan	nan	nan	nan	nan	nan	nan	nan	nan	nan	nan	nan	nan	nan	nan	nan	nan	nan	nan	nan	nan
4.844599564573117689e-01	2.665857895685871615e+00	1.774003034801228118e+00	2.900240680159885898e+00	2.625329990336870534e+00	1.254163278768362089e+00	1.386178069258906076e+00	nan	2.102243701827279931e+00	2.944729865696975590e+00	3.436775933844519404e+00	2.372680967071770564e+00	3.262246932917655773e+00	2.124770386007440948e+00	nan	nan	1.811320650134613297e+00	3.809712802620015548e+00	3.508483013393495664e+00	5.527535524874079842e-01	2.159872187130090548e+00	3.384700743557080838e+00	2.908336767497532449e+00	4.499906909078222883e-01	2.298603174633020885e+00	2.135979772906538177e+00	3.824899193854070401e+00	1.826770284846253256e+00	1.850930783475514652e+00	3.421088963217391310e+00	2.242695038371856686e+00	1.594559232757405631e+00	2.931850476491455915e+00	2.549971403475244536e+00	2.221649338541896501e+00	2.895312146207037696e+00	1.956733612833088998e+00	2.928163337662728072e+00	1.993487012888935705e+00	1.700544405961884387e+00	2.833166920397781396e+00	1.830884776690513416e+00	1.892301058423874194e+00	3.954564130619407258e+00	3.476123506403290708e+00	2.425237951859357644e+00	1.982054935906270243e+00	nan	2.356734854081832253e+00	1.611403085532405521e+00
1.833465151300208484e+00	1.813128762559667928e+00	2.352931407524445184e+00	2.850378824427111990e+00	2.535679954517063628e+00	2.177532649586573665e+00	2.337192434952449105e+00	nan	9.562001972437230712e-01	2.990842383369435975e+00	3.393507145686176063e+00	1.295895407993808757e+00	3.168767236546082167e+00	1.107848584468848152e+00	nan	nan	2.291963600111021293e+00	3.728389267736281987e+00	3.542024440129529328e+00	1.986085467794188819e+00	2.476087352287253296e+00	3.431609108060114988e+00	2.940104226580629199e+00	1.902755731069165401e+00	1.153653488874990529e+00	2.427833523941588911e+00	4.161190260696127297e+00	3.911126299865740896e-01	2.497260152172602776e+00	3.432069582069698477e+00	1.219795264932214796e+00	2.299066963952058895e+00	2.953611883811840144e+00	2.602670291642668943e+00	1.204423997345454245e+00	2.987773766685559274e+00	2.312150803303524516e+00	2.649878137559458668e+00	2.394446016589310666e+00	2.527770299494918937e+00	2.855173999153321152e+00	2.347674483494406772e+00	2.370076409507144266e+00	4.192850343614678010e+00	3.560629207163579224e+00	1.465524922126691942e+00	2.407254333868350749e+00	nan	1.428619736775792015e+00	2.371637401965482894e+00
2.145607706864692599e+00	3.592830261699022198e+00	1.052915355774204587e+00	3.542416379582235653e+00	2.747536336592627304e+00	1.295765965414322540e+00	1.190964378564313808e+00	nan	2.836324058460623743e+00	3.853462231874506649e+00	3.004418733073044745e+00	3.767462462393342815e+00	2.907140136930386642e+00	2.885675919102260067e+00	nan	nan	1.153253384157858719e+00	3.165567360499222715e+00	3.083055351914519182e+00	2.221295877554124942e+00	1.668946519807744444e+00	2.348736566132501036e+00	3.772989638421380132e+00	2.346961877531582363e+00	2.919132946122850569e+00	1.566896037225772531e+00	3.419150959556513492e+00	2.603258464797968852e+00	1.305766638291281589e+00	3.431742529417733945e+00	2.945731181184103598e+00	1.016759896493423021e+00	3.750127270640995825e+00	2.733209857459464764e+00	3.371543983979353509e+00	3.548255875640811574e+00	1.411498126357394689e+00	3.137230373506711967e+00	1.124264546952492116e+00	1.172982301774062597e+00	3.834271851998560798e+00	1.083878388339081233e+00	1.209223586784747839e+00	3.931956778292812427e+00	2.839407289715377480e+00	3.118675785524691602e+00	1.341389066105614480e+00	nan	2.985542863984402828e+00	9.410713120049364333e-01
1.990814042322966104e+00	3.833052192961790450e+00	1.986644048966063947e+00	2.711894447886986192e+00	8.952209823705408187e-01	2.131292452620393352e+00	2.222451272964088620e+00	nan	3.074415015908012805e+00	2.808216698463916305e+00	1.948938032032971446e+00	3.437060252043848241e+00	2.661175564368976953e+00	3.235712027180831729e+00	nan	nan	1.864282657659995790e+00	2.148071270221152407e+00	1.990482600825344894e+00	2.554067105991904896e+00	1.756499826250651930e+00	2.189694521713234643e+00	2.670231683166395698e+00	2.579097787875705983e+00	2.565907922453128709e+00	1.748963998264733588e+00	2.735107967176082955e+00	2.333338008375029471e+00	2.476209648184902523e+00	1.897001980541316968e+00	3.187753614784819334e+00	2.084954256872463496e+00	2.643381501814992429e+00	8.568042753371374332e-01	3.449529527007213492e+00	2.652396467168086858e+00	1.874031261079547761e+00	1.211815813765484862e+00	1.634635442564172259e+00	2.528078926833081663e+00	2.793605178599176231e+00	1.958576372015839562e+00	1.850067656109265490e+00	2.691568587657182654e+00	2.141772290988522620e+00	3.464353375974344118e+00	1.710197707171366099e+00	nan	3.402862878497285415e+00	2.287210328893098055e+00
1.722666882358520501e+00	3.157841160646328138e+00	1.550484459273439253e+00	2.624147518315148364e+00	2.521885289997884971e+00	1.553909366679791404e+00	1.808348270174409134e+00	nan	2.625044688627706346e+00	2.890831959569037046e+00	2.482051700439194430e+00	2.955227615626661031e+00	3.036652901601825771e+00	2.645100982023619096e+00	nan	nan	1.565774901505150973e+00	2.877261666400774409e+00	2.746538808390831754e+00	1.900631548513879610e+00	1.949586430178585905e+00	2.329514673980375594e+00	2.742869290608113353e+00	1.906243049717276872e+00	2.471128063876820935e+00	1.896538885840218569e+00	3.330382903102952596e+00	2.048225113138578468e+00	1.514556282486972494e+00	2.810511444572715511e+00	2.666456382613057841e+00	1.362073203960841639e+00	2.776169733504902037e+00	2.468452634744469076e+00	2.820749980821104064e+00	2.727298221648587262e+00	1.775905773641425656e+00	2.861384217246827788e+00	1.614096472391052250e+00	1.920923745839644203e+00	2.693424597413415444e+00	1.607125104980956287e+00	1.717770105587802743e+00	3.514770439882537900e+00	2.671034392157981330e+00	2.761761844048820080e+00	1.741124084085249324e+00	nan	2.689644836985077170e+00	1.767781658375477294e+00
nan	nan	nan	nan	nan	nan	nan	nan	nan	nan	nan	nan	nan	nan	nan	nan	nan	nan	nan	nan	nan	nan	nan	nan	nan	nan	nan	nan	nan	nan	nan	nan	nan	nan	nan	nan	nan	nan	nan	nan	nan	nan	nan	nan	nan	nan	nan	nan	nan	nan
[truncated: 1,627 more rows]
[truncated: 1,950 more columns]
