# Supplementary material for: T-cell receptor structures and predictive models reveal comparable alpha and beta chain structural diversity despite differing genetic complexity
Source: Commun Biol. 2025 Mar 4;8:362. doi: 10.1038/s42003-025-07708-6 (PMC11880327; doi:10.1038/s42003-025-07708-6)
Supplement: Supplementary file 4 — Supplementary Data 2 [file 42003_2025_7708_MOESM4_ESM.zip › Figure_3/OTS_cdr2a_rmsd_matrix.csv]

0.000000000000000000e+00	3.961423310720998625e+00	2.419688294549009910e+00	2.729867002547479160e+00	2.492607937300074461e+00	2.923770533220457324e+00	2.819145531645517622e+00	nan	2.568609701798849621e+00	2.560379602628854112e+00	3.022909690150793693e+00	3.357268570064117164e+00	1.052827594830899827e+01	3.233854251355547049e+00	nan	nan	2.503925802381419263e+00	3.091061324469011939e+00	2.413655169710989590e+00	4.540789002298856181e-01	6.316974881631164607e+00	3.090152981997882353e+00	2.371027089357510054e+00	7.321903784365400014e-01	2.827255880183150438e+00	2.363137302404116902e+00	1.934867349277815674e+00	1.177666164201989218e+00	1.159201499669875846e+00	2.659561101921506854e+00	2.843963685986116374e+00	1.519795458056996118e+00	2.634318869115498174e+00	2.975160266540041398e+00	2.905166867200615677e+00	3.009221364108967123e+00	2.770487543156515908e+00	2.280895515410349628e+00	2.310680356087319698e+00	2.768667097034943403e+00	2.232032445557287303e+00	2.497125047841213696e+00	2.548289683674310524e+00	2.163730170332827107e+00	2.713385384972058834e+00	3.052473320826861070e+00	2.735919923950161259e+00	nan	2.669986041458960013e+00	2.405330407402304971e+00
3.961423310720998625e+00	0.000000000000000000e+00	2.556042817181322313e+00	3.059589902750340151e+00	2.793412754374537954e+00	2.735810095764294125e+00	2.739277623892936386e+00	nan	2.659220458283377386e+00	2.935938268052312061e+00	5.277792003241027707e+00	1.703401782268096243e+00	1.045105361219170170e+01	1.623461596940240392e+00	nan	nan	2.808169178936718691e+00	5.252842399916512584e+00	4.631158419840111229e+00	3.973924534638970218e+00	5.603193010316371847e+00	5.754723244429810869e+00	2.953383424396489154e+00	4.121944939031922495e+00	1.931166329651162306e+00	2.483355107719663390e+00	4.105339917888433554e+00	3.826286796279292357e+00	4.124157322241297940e+00	3.187427824324377212e+00	3.327716751222892455e+00	4.655607822074047775e+00	2.656755360957768985e+00	2.984606122514749327e+00	2.261387177013840066e+00	3.412929091925927416e+00	2.734883278152106190e+00	2.675801508293220721e+00	2.659057328510174845e+00	2.920350938781013816e+00	2.940031231425379588e+00	2.694824453126404951e+00	2.832124770590074281e+00	4.172099802143471869e+00	3.142969276307991500e+00	2.232702241244743480e+00	2.557200829769268768e+00	nan	2.551932755165768896e+00	3.046496135982678322e+00
2.419688294549009910e+00	2.556042817181322313e+00	0.000000000000000000e+00	2.426248715728296812e+00	7.936937029174838676e-01	2.850077964021251908e+00	2.712980076364432502e+00	nan	1.874377227632107346e+00	2.456844040179992916e+00	3.528274087031211703e+00	1.615109548176920651e+00	1.023034360149400435e+01	1.768455954819816212e+00	nan	nan	6.398736849915280800e-01	3.481183177657711347e+00	2.820442504751868640e+00	2.494276442667748395e+00	5.628094005309066006e+00	3.870409552872208447e+00	2.496371851032320510e+00	2.674961990703806247e+00	1.842689300687350373e+00	4.557371132374553602e-01	3.043276829332861144e+00	2.430776668577478095e+00	2.908711262406886711e+00	2.546374499033527972e+00	2.197167777625963936e+00	3.462277110983329909e+00	2.255135949694161202e+00	1.469343845512651292e+00	2.049372611745750028e+00	2.676269934549645235e+00	7.443264269438121250e-01	6.295310251092760545e-01	4.359892287160772040e-01	1.062877370445220127e+00	1.924382363866896650e+00	5.596966055345211632e-01	6.596135029929998117e-01	3.171242189321758609e+00	2.640171079962449152e+00	1.602886313079179947e+00	5.583713762709454631e-01	nan	1.250793910105864937e+00	9.880325997255882120e-01
2.729867002547479160e+00	3.059589902750340151e+00	2.426248715728296812e+00	0.000000000000000000e+00	2.160723692010202424e+00	1.042787558763018207e+00	1.481664338478789311e+00	nan	2.659407717503122104e+00	6.062886924158255031e-01	4.147822209814184369e+00	2.486405751719070967e+00	9.805273010850928728e+00	2.358995411906128048e+00	nan	nan	2.202091019135539618e+00	4.127897053994626475e+00	3.886331519479699015e+00	2.656644773263112214e+00	5.342674223245676757e+00	4.630618570615204099e+00	1.240272472351325650e+00	3.148940314912020089e+00	2.725115072906201696e+00	2.303637385000369520e+00	3.395374270780964210e+00	2.991611605613842872e+00	2.839789952689431018e+00	3.511644103009326390e+00	3.600346402700389525e+00	3.612866938557026231e+00	6.632347677074842407e-01	1.815017848093353203e+00	2.390740849515248456e+00	6.497763187586230726e-01	2.459191528226335688e+00	2.118912146258657536e+00	2.412430101612182298e+00	2.086416609035193659e+00	6.809688324214014932e-01	2.850998071082916141e+00	2.913363086432414040e+00	3.476181168213660300e+00	3.266688771669275404e+00	3.244277308330490328e+00	2.581447030372882701e+00	nan	2.983297134446834864e+00	2.074011760353270617e+00
2.492607937300074461e+00	2.793412754374537954e+00	7.936937029174838676e-01	2.160723692010202424e+00	0.000000000000000000e+00	2.704619374735160786e+00	2.700166202272051397e+00	nan	1.840793430479750636e+00	2.159056902191603733e+00	3.643715611888806105e+00	1.613162964051320980e+00	1.028916549221165866e+01	1.667505041321371229e+00	nan	nan	8.155556835762879375e-01	3.506679076451263644e+00	3.032822589043648875e+00	2.493034441360996833e+00	5.669428304096925331e+00	3.969850483978176747e+00	2.275808202635712263e+00	2.773621953467847234e+00	2.010313702321470775e+00	8.355979028098371453e-01	2.923093699649357724e+00	2.422536423518401261e+00	2.709608898286454792e+00	2.901177473968920228e+00	2.466718376391047851e+00	3.392079010520246296e+00	2.022850672086404344e+00	1.177016198921052359e+00	1.961139108352590643e+00	2.360883441974259256e+00	9.345982076704452135e-01	5.807869844948319038e-01	9.716656280967258530e-01	8.995580870491324266e-01	1.661888318837922318e+00	1.175746995016994312e+00	1.098056204340180253e+00	3.025180955192312116e+00	2.867491165797965813e+00	1.967634722858057961e+00	1.118967227577792878e+00	nan	1.565370758489634140e+00	8.095196888168245675e-01
2.923770533220457324e+00	2.735810095764294125e+00	2.850077964021251908e+00	1.042787558763018207e+00	2.704619374735160786e+00	0.000000000000000000e+00	9.479202886943401962e-01	nan	2.810718291300720484e+00	1.122081508201138611e+00	4.252895500536822304e+00	2.753101038710981996e+00	9.578434106951474902e+00	2.636989200570137193e+00	nan	nan	2.711413456770667807e+00	4.313919967987629001e+00	4.093847380754790599e+00	2.906332183365369026e+00	5.120254301949550779e+00	4.770984888255763501e+00	1.451358851610107248e+00	3.310138709029511794e+00	2.893043075075492077e+00	2.764760761876838835e+00	3.608606340093347242e+00	3.238235413503246729e+00	3.209946078499161359e+00	3.488695604380940729e+00	3.655424427480210348e+00	3.878462063683190131e+00	1.162501655469644790e+00	2.346981950178040677e+00	2.606086101615286310e+00	1.583191710526360652e+00	2.955919233144386205e+00	2.582222337397542145e+00	2.817553620029790817e+00	2.642313066067897065e+00	1.425067289574859508e+00	3.210196667737859944e+00	3.325654043676670391e+00	3.637543303059086686e+00	3.253644300066699468e+00	3.356820325927395654e+00	3.004365839691371054e+00	nan	3.221824858423957938e+00	2.631996791352398724e+00
2.819145531645517622e+00	2.739277623892936386e+00	2.712980076364432502e+00	1.481664338478789311e+00	2.700166202272051397e+00	9.479202886943401962e-01	0.000000000000000000e+00	nan	2.928919084828685016e+00	1.638584278720489618e+00	4.264087997339776059e+00	2.882842781220403161e+00	8.916761571528443397e+00	2.713080838374456683e+00	nan	nan	2.583334398059228487e+00	4.448260883995985182e+00	4.135220809086571414e+00	2.877782733296965212e+00	4.498860276740160202e+00	4.810209632253966916e+00	1.671988207690563666e+00	3.228357207257138484e+00	2.978838517354836402e+00	2.679609003538240053e+00	3.634250938504705264e+00	3.307375147155450446e+00	3.122757762141575633e+00	3.510825304287624959e+00	3.728048782038509312e+00	3.813446314046210706e+00	1.577373320863222572e+00	2.317644152906150445e+00	2.350133556394895074e+00	1.867493129307013389e+00	2.753289727354778726e+00	2.564030000320499436e+00	2.642921361047531281e+00	2.674859560916923673e+00	1.713004735725429883e+00	3.002967581587956403e+00	3.079412830515369848e+00	3.640172817760431112e+00	3.346981825603972283e+00	3.378142150614884986e+00	2.828431447632522744e+00	nan	3.116916245781802264e+00	2.646575920852976438e+00
nan	nan	nan	nan	nan	nan	nan	0.000000000000000000e+00	nan	nan	nan	nan	nan	nan	nan	nan	nan	nan	nan	nan	nan	nan	nan	nan	nan	nan	nan	nan	nan	nan	nan	nan	nan	nan	nan	nan	nan	nan	nan	nan	nan	nan	nan	nan	nan	nan	nan	nan	nan	nan
2.568609701798849621e+00	2.659220458283377386e+00	1.874377227632107346e+00	2.659407717503122104e+00	1.840793430479750636e+00	2.810718291300720484e+00	2.928919084828685016e+00	nan	0.000000000000000000e+00	2.433704912907657114e+00	3.682165701168171879e+00	1.766156687735219055e+00	1.088715129812991478e+01	1.747957264626953444e+00	nan	nan	2.092100022543542881e+00	3.567034490779000144e+00	3.074010874760166878e+00	2.598036885077301683e+00	6.246258731908075568e+00	3.897209996468212090e+00	2.341760873241980789e+00	2.639463283911010372e+00	1.061920997322602256e+00	1.814531636806681947e+00	3.124376718109827422e+00	2.351339773556633261e+00	2.723866862578070869e+00	1.586320824118562234e+00	1.398395724408594942e+00	3.000260975889389670e+00	2.421517998812047434e+00	2.384620695326663320e+00	2.762707242704828037e+00	3.025148879589152351e+00	2.425931870793531786e+00	1.443622854461593885e+00	1.901690568056033426e+00	2.353968334822355679e+00	2.208027083506427068e+00	1.993023456148862227e+00	2.209069386356529385e+00	3.200858206483587765e+00	1.472166152059611210e+00	1.839143905359469588e+00	2.346246983098010830e+00	nan	1.220267115928649559e+00	1.926245038586300806e+00
2.560379602628854112e+00	2.935938268052312061e+00	2.456844040179992916e+00	6.062886924158255031e-01	2.159056902191603733e+00	1.122081508201138611e+00	1.638584278720489618e+00	nan	2.433704912907657114e+00	0.000000000000000000e+00	3.908431135867077355e+00	2.520623815395413914e+00	9.880211485086725531e+00	2.338630649463667499e+00	nan	nan	2.293545178263050488e+00	3.858063686582766216e+00	3.705344855994133102e+00	2.496068446081048275e+00	5.483886704139908197e+00	4.328452083130110317e+00	7.660034680713075916e-01	2.944740308213159796e+00	2.513773138306382382e+00	2.315243493263285934e+00	3.072319531540770754e+00	2.753453056518798903e+00	2.724591968926998842e+00	3.173004330318108135e+00	3.350550132723613128e+00	3.377090368888960636e+00	4.715738227157423856e-01	2.053116514335335374e+00	2.291780478704283031e+00	9.905679304762432524e-01	2.584549796164963276e+00	2.078213993823819106e+00	2.413140117623458814e+00	2.271914473356084763e+00	6.808979937453076836e-01	2.820215972975062435e+00	2.908067091421746131e+00	3.142606928141567835e+00	2.920468030849571850e+00	3.159797335292513498e+00	2.673497576122762176e+00	nan	2.867905556257260624e+00	2.161773821010484653e+00
3.022909690150793693e+00	5.277792003241027707e+00	3.528274087031211703e+00	4.147822209814184369e+00	3.643715611888806105e+00	4.252895500536822304e+00	4.264087997339776059e+00	nan	3.682165701168171879e+00	3.908431135867077355e+00	0.000000000000000000e+00	4.758430563394822954e+00	1.056282414621624000e+01	4.566590867086989469e+00	nan	nan	3.329864198982749546e+00	9.204975320458431698e-01	1.575203881276453943e+00	2.735180657515514202e+00	7.176986835443114998e+00	1.065264119391339470e+00	3.737147522808321298e+00	2.736718913503564554e+00	4.086253180497511295e+00	3.690850248972983749e+00	3.637300460222309795e+00	3.078334941155672855e+00	2.334838352696075425e+00	3.348786577128898045e+00	3.771269738449857911e+00	2.305436121280218575e+00	4.138449460276470759e+00	4.076181667400771147e+00	4.653794478489382769e+00	4.197232939656871942e+00	3.835914864046145123e+00	3.463053006723125993e+00	3.611827436265316660e+00	3.839617708749227365e+00	3.607126715425284402e+00	3.813340113461765934e+00	3.561034968154370706e+00	3.931463931740635243e+00	3.134754118981020632e+00	4.490027093393989865e+00	3.972417610237646723e+00	nan	3.675870992915467372e+00	3.296206181533796631e+00
3.357268570064117164e+00	1.703401782268096243e+00	1.615109548176920651e+00	2.486405751719070967e+00	1.613162964051320980e+00	2.753101038710981996e+00	2.882842781220403161e+00	nan	1.766156687735219055e+00	2.520623815395413914e+00	4.758430563394822954e+00	0.000000000000000000e+00	1.086671415495082549e+01	9.677349487537084682e-01	nan	nan	1.828641744536580793e+00	4.625383181486732553e+00	4.026576124863200157e+00	3.412579976631981538e+00	5.871124819386754012e+00	5.077124558021719025e+00	2.762162976709110040e+00	3.622530689625516054e+00	1.575384608785731499e+00	1.497290025495392474e+00	3.740924678669138359e+00	3.193661394753269711e+00	3.705668295767400089e+00	2.985520781004666002e+00	2.458793596833820150e+00	4.313503069389527766e+00	2.280375438010313616e+00	1.834323593133030172e+00	2.373692219098233025e+00	2.828122035893843922e+00	1.809621271218095018e+00	1.559814603679847034e+00	1.674018397116312284e+00	1.730347976282303746e+00	2.242510172096780163e+00	1.788601651149882343e+00	2.024435689071696132e+00	3.740773486874052534e+00	2.964142270879520868e+00	1.535691618638783451e+00	1.689281169991610376e+00	nan	1.686876102740844097e+00	1.861782980146970745e+00
1.052827594830899827e+01	1.045105361219170170e+01	1.023034360149400435e+01	9.805273010850928728e+00	1.028916549221165866e+01	9.578434106951474902e+00	8.916761571528443397e+00	nan	1.088715129812991478e+01	9.880211485086725531e+00	1.056282414621624000e+01	1.086671415495082549e+01	0.000000000000000000e+00	1.040228902529509369e+01	nan	nan	1.005854772969032140e+01	1.099567990174009680e+01	1.110371395906156522e+01	1.058865812743716361e+01	5.691795316666262039e+00	1.105070212846502997e+01	9.580321882010776946e+00	1.071320616103637136e+01	1.078725382599517424e+01	1.040440719519630619e+01	1.086910974638949057e+01	1.103322611463848446e+01	1.056707803144883862e+01	1.095744361610674389e+01	1.136092930868406015e+01	1.096607657776682210e+01	9.789993988165091920e+00	1.001942017983173727e+01	9.106611340440505131e+00	9.667723224648471003e+00	9.997928879036646066e+00	1.035635129330161952e+01	1.022983437540850282e+01	1.044834842521697560e+01	9.954495518145014543e+00	1.027615995634021928e+01	1.007807400593163294e+01	1.083757871699534547e+01	1.090149367000704750e+01	1.116655958049976505e+01	1.015884604067954200e+01	nan	1.055944107474296523e+01	1.044867253338504298e+01
3.233854251355547049e+00	1.623461596940240392e+00	1.768455954819816212e+00	2.358995411906128048e+00	1.667505041321371229e+00	2.636989200570137193e+00	2.713080838374456683e+00	nan	1.747957264626953444e+00	2.338630649463667499e+00	4.566590867086989469e+00	9.677349487537084682e-01	1.040228902529509369e+01	0.000000000000000000e+00	nan	nan	1.951997255164185097e+00	4.457221962182044805e+00	3.933347740227714606e+00	3.259082138584863397e+00	5.538715760023245949e+00	4.959807369408659738e+00	2.487305163128687990e+00	3.483916713200268411e+00	1.477148147888353469e+00	1.654289271872319000e+00	3.445333121632528250e+00	3.079045846955079657e+00	3.430482937525151765e+00	3.044489032804806872e+00	2.651343772514530794e+00	4.107344621355508707e+00	2.115009989278374469e+00	1.954039059654954613e+00	2.113858046335053142e+00	2.611038675106436724e+00	1.960198021929945078e+00	1.654543141650209215e+00	1.829792465773909305e+00	1.955135147953467101e+00	2.151147817053853828e+00	1.983891787188142297e+00	2.114650603898498460e+00	3.494451200520687362e+00	2.935670395435549640e+00	2.057577027861836161e+00	1.931862040323097496e+00	nan	1.856116718174801505e+00	2.017678526158510177e+00
nan	nan	nan	nan	nan	nan	nan	nan	nan	nan	nan	nan	nan	nan	0.000000000000000000e+00	nan	nan	nan	nan	nan	nan	nan	nan	nan	nan	nan	nan	nan	nan	nan	nan	nan	nan	nan	nan	nan	nan	nan	nan	nan	nan	nan	nan	nan	nan	nan	nan	nan	nan	nan
nan	nan	nan	nan	nan	nan	nan	nan	nan	nan	nan	nan	nan	nan	nan	0.000000000000000000e+00	nan	nan	nan	nan	nan	nan	nan	nan	nan	nan	nan	nan	nan	nan	nan	nan	nan	nan	nan	nan	nan	nan	nan	nan	nan	nan	nan	nan	nan	nan	nan	nan	nan	nan
2.503925802381419263e+00	2.808169178936718691e+00	6.398736849915280800e-01	2.202091019135539618e+00	8.155556835762879375e-01	2.711413456770667807e+00	2.583334398059228487e+00	nan	2.092100022543542881e+00	2.293545178263050488e+00	3.329864198982749546e+00	1.828641744536580793e+00	1.005854772969032140e+01	1.951997255164185097e+00	nan	nan	0.000000000000000000e+00	3.333078343043249792e+00	2.887888559610672701e+00	2.535774757865340234e+00	5.505272154755622260e+00	3.798934019020416830e+00	2.392019918345005269e+00	2.840079878104904587e+00	2.237557979954524878e+00	7.823903653571271377e-01	3.221904011071173191e+00	2.602055730670667533e+00	2.869481490289719883e+00	2.773959204620930041e+00	2.472843398854061903e+00	3.500164518902594946e+00	2.163876869505572564e+00	1.102446506124712622e+00	2.198162822997818733e+00	2.384430467585226143e+00	5.810269012465395511e-01	7.517355159661422981e-01	7.465179896591608300e-01	7.673975111750142020e-01	1.698802835263756306e+00	1.069421059264612062e+00	9.733949281003668741e-01	3.367317771087592781e+00	2.774209104440426010e+00	2.073515742139046658e+00	7.778633556837291074e-01	nan	1.545120194898372823e+00	7.004123390899714696e-01
3.091061324469011939e+00	5.252842399916512584e+00	3.481183177657711347e+00	4.127897053994626475e+00	3.506679076451263644e+00	4.313919967987629001e+00	4.448260883995985182e+00	nan	3.567034490779000144e+00	3.858063686582766216e+00	9.204975320458431698e-01	4.625383181486732553e+00	1.099567990174009680e+01	4.457221962182044805e+00	nan	nan	3.333078343043249792e+00	0.000000000000000000e+00	1.349484747713308286e+00	2.788682092865436335e+00	7.346460640600179559e+00	1.127172376409284471e+00	3.727759539165103497e+00	2.774594730462985659e+00	3.826613119057070911e+00	3.657100481938511116e+00	3.588103707688395705e+00	2.967642909624013114e+00	2.518520714216342160e+00	3.233794821377816042e+00	3.574621197022143093e+00	2.398360618893266238e+00	4.049526526843000518e+00	4.077263045110095518e+00	4.583085779316760089e+00	4.189431020137113215e+00	3.883225942641491013e+00	3.349735839161746664e+00	3.618440914327861968e+00	3.847392808212030779e+00	3.574963081516003172e+00	3.774666563725959989e+00	3.560304930367628629e+00	3.932707362059296496e+00	3.045548257627595845e+00	4.353623173094377741e+00	3.963090222058347933e+00	nan	3.600908638879842361e+00	3.303086696889631302e+00
2.413655169710989590e+00	4.631158419840111229e+00	2.820442504751868640e+00	3.886331519479699015e+00	3.032822589043648875e+00	4.093847380754790599e+00	4.135220809086571414e+00	nan	3.074010874760166878e+00	3.705344855994133102e+00	1.575203881276453943e+00	4.026576124863200157e+00	1.110371395906156522e+01	3.933347740227714606e+00	nan	nan	2.887888559610672701e+00	1.349484747713308286e+00	0.000000000000000000e+00	2.209472817242179588e+00	7.207189477510959286e+00	1.639728463612080578e+00	3.619661917304910936e+00	2.079557592793755294e+00	3.295988920044276238e+00	2.958026836936604287e+00	3.006744511873027825e+00	2.297870712122377146e+00	2.374468375134448639e+00	2.732543989441134968e+00	2.994417777319039242e+00	2.356348804742655290e+00	3.809502327865058380e+00	3.721746291879446833e+00	4.173095464581629166e+00	4.072383641939946841e+00	3.316281550234226660e+00	2.823133491259369521e+00	2.934655417950406964e+00	3.302645364429754427e+00	3.309326488901678243e+00	3.026475161223592725e+00	2.915105012000413609e+00	3.372258399432005227e+00	2.732624097094390692e+00	3.542303278270709566e+00	3.265530082227599440e+00	nan	2.995789545292515399e+00	2.830198527155698862e+00
4.540789002298856181e-01	3.973924534638970218e+00	2.494276442667748395e+00	2.656644773263112214e+00	2.493034441360996833e+00	2.906332183365369026e+00	2.877782733296965212e+00	nan	2.598036885077301683e+00	2.496068446081048275e+00	2.735180657515514202e+00	3.412579976631981538e+00	1.058865812743716361e+01	3.259082138584863397e+00	nan	nan	2.535774757865340234e+00	2.788682092865436335e+00	2.209472817242179588e+00	0.000000000000000000e+00	6.449828456225341178e+00	2.872115597553359212e+00	2.354028091537936351e+00	7.254187933083046103e-01	2.899794371338236587e+00	2.461163509835770924e+00	1.984873866811374565e+00	1.097027887357703513e+00	9.155543233978549189e-01	2.757816034078909073e+00	2.938046552947138235e+00	1.401118547824579785e+00	2.613494923534478431e+00	2.968175635290665415e+00	3.062451963233855157e+00	2.916147073942543688e+00	2.839520334027952231e+00	2.316853190087200698e+00	2.419764013041075579e+00	2.734312605435639920e+00	2.158012464969507604e+00	2.628983428730096161e+00	2.659773632360157070e+00	2.254057410669287886e+00	2.736307003194203613e+00	3.211037723478782357e+00	2.834499694115404811e+00	nan	2.795975432509353986e+00	2.365767521528526096e+00
6.316974881631164607e+00	5.603193010316371847e+00	5.628094005309066006e+00	5.342674223245676757e+00	5.669428304096925331e+00	5.120254301949550779e+00	4.498860276740160202e+00	nan	6.246258731908075568e+00	5.483886704139908197e+00	7.176986835443114998e+00	5.871124819386754012e+00	5.691795316666262039e+00	5.538715760023245949e+00	nan	nan	5.505272154755622260e+00	7.346460640600179559e+00	7.207189477510959286e+00	6.449828456225341178e+00	0.000000000000000000e+00	7.589621830327549112e+00	5.252567450023433615e+00	6.629020051800651459e+00	6.060726749545835901e+00	5.760675405787254455e+00	6.755778241963812825e+00	6.664656476318301159e+00	6.592700206593604229e+00	6.775475908747859322e+00	6.702352888833595479e+00	7.353979913961039117e+00	5.271726374869692755e+00	5.428930581042261672e+00	4.307863281562791968e+00	5.438674567994945086e+00	5.426849541752333472e+00	5.802860283169204436e+00	5.644408444384628076e+00	5.764372787120891850e+00	5.486090439392885543e+00	5.610586094306089677e+00	5.489592719628775264e+00	6.760552426518210645e+00	6.766829368775429288e+00	6.246088643057267298e+00	5.457562018470738074e+00	nan	6.004044135638526569e+00	5.896117647833506226e+00
3.090152981997882353e+00	5.754723244429810869e+00	3.870409552872208447e+00	4.630618570615204099e+00	3.969850483978176747e+00	4.770984888255763501e+00	4.810209632253966916e+00	nan	3.897209996468212090e+00	4.328452083130110317e+00	1.065264119391339470e+00	5.077124558021719025e+00	1.105070212846502997e+01	4.959807369408659738e+00	nan	nan	3.798934019020416830e+00	1.127172376409284471e+00	1.639728463612080578e+00	2.872115597553359212e+00	7.589621830327549112e+00	0.000000000000000000e+00	4.098332762790608541e+00	2.712420398908989227e+00	4.235194390320794255e+00	4.011124386723992963e+00	3.593332599777164571e+00	3.079523946567819692e+00	2.561507449261434033e+00	3.277294132634670287e+00	3.653857135836428682e+00	2.113810267851927716e+00	4.513296319701824544e+00	4.585243512978676605e+00	4.818814731896501335e+00	4.734422495809350373e+00	4.309566195463199634e+00	3.777111773079368184e+00	3.932212478192506744e+00	4.360130498845868452e+00	4.049805441480899937e+00	4.016931326421599557e+00	3.839899948761042126e+00	3.893121192995184998e+00	3.194047111861263222e+00	4.591111728398341363e+00	4.318547005304784747e+00	nan	3.843329871997318126e+00	3.788826282509882848e+00
2.371027089357510054e+00	2.953383424396489154e+00	2.496371851032320510e+00	1.240272472351325650e+00	2.275808202635712263e+00	1.451358851610107248e+00	1.671988207690563666e+00	nan	2.341760873241980789e+00	7.660034680713075916e-01	3.737147522808321298e+00	2.762162976709110040e+00	9.580321882010776946e+00	2.487305163128687990e+00	nan	nan	2.392019918345005269e+00	3.727759539165103497e+00	3.619661917304910936e+00	2.354028091537936351e+00	5.252567450023433615e+00	4.098332762790608541e+00	0.000000000000000000e+00	2.694919570948711929e+00	2.458531391988293624e+00	2.383094743961293727e+00	2.878091716645851061e+00	2.573761284812713601e+00	2.524110138526151292e+00	2.908104684065636825e+00	3.178950715201373622e+00	3.056639783417705036e+00	9.120815194263068859e-01	2.371136547789722826e+00	2.096494718851910743e+00	1.493886395295799252e+00	2.681193916777162123e+00	2.142009084504086225e+00	2.433842394378429752e+00	2.574115458957917379e+00	1.063995736827302974e+00	2.760971976058535837e+00	2.830377931972048788e+00	2.933109588328940642e+00	2.686042907562084636e+00	3.200326853684682504e+00	2.763898119223435312e+00	nan	2.781944139127380478e+00	2.337216500687182119e+00
7.321903784365400014e-01	4.121944939031922495e+00	2.674961990703806247e+00	3.148940314912020089e+00	2.773621953467847234e+00	3.310138709029511794e+00	3.228357207257138484e+00	nan	2.639463283911010372e+00	2.944740308213159796e+00	2.736718913503564554e+00	3.622530689625516054e+00	1.071320616103637136e+01	3.483916713200268411e+00	nan	nan	2.840079878104904587e+00	2.774594730462985659e+00	2.079557592793755294e+00	7.254187933083046103e-01	6.629020051800651459e+00	2.712420398908989227e+00	2.694919570948711929e+00	0.000000000000000000e+00	2.945036401617643129e+00	2.677719577337607237e+00	2.136087187393421960e+00	1.146645715262477383e+00	1.319039704378995204e+00	2.578568074408005728e+00	2.819172907433970199e+00	1.310765352019150010e+00	3.025829129387580974e+00	3.372094746271445231e+00	3.300019434119496164e+00	3.443360695267139615e+00	3.119070013905270056e+00	2.542593803015016363e+00	2.632315732151482734e+00	3.086862450689846327e+00	2.638141571181261913e+00	2.717858042485826964e+00	2.773785623573373549e+00	2.357178338940216555e+00	2.637920420983035807e+00	3.183999849808619054e+00	3.052132098767379453e+00	nan	2.848771546940751076e+00	2.680601635917474468e+00
2.827255880183150438e+00	1.931166329651162306e+00	1.842689300687350373e+00	2.725115072906201696e+00	2.010313702321470775e+00	2.893043075075492077e+00	2.978838517354836402e+00	nan	1.061920997322602256e+00	2.513773138306382382e+00	4.086253180497511295e+00	1.575384608785731499e+00	1.078725382599517424e+01	1.477148147888353469e+00	nan	nan	2.237557979954524878e+00	3.826613119057070911e+00	3.295988920044276238e+00	2.899794371338236587e+00	6.060726749545835901e+00	4.235194390320794255e+00	2.458531391988293624e+00	2.945036401617643129e+00	0.000000000000000000e+00	1.759093185183172592e+00	3.098553507870787538e+00	2.636654896980334950e+00	3.259714113754585973e+00	1.968439472096254805e+00	1.717079222339630062e+00	3.613103271442234643e+00	2.333382356614043029e+00	2.646602182970968720e+00	2.508334014287456171e+00	3.055325472487579574e+00	2.420294417736183146e+00	1.698070055081051910e+00	1.854511438894471231e+00	2.512805453110781517e+00	2.387999959718733134e+00	1.886214846096181841e+00	2.158526044239068131e+00	3.227800452953004662e+00	1.964542699425239736e+00	1.693973529495110375e+00	2.175972329940536021e+00	nan	1.462004800353472689e+00	2.299208299946086775e+00
2.363137302404116902e+00	2.483355107719663390e+00	4.557371132374553602e-01	2.303637385000369520e+00	8.355979028098371453e-01	2.764760761876838835e+00	2.679609003538240053e+00	nan	1.814531636806681947e+00	2.315243493263285934e+00	3.690850248972983749e+00	1.497290025495392474e+00	1.040440719519630619e+01	1.654289271872319000e+00	nan	nan	7.823903653571271377e-01	3.657100481938511116e+00	2.958026836936604287e+00	2.461163509835770924e+00	5.760675405787254455e+00	4.011124386723992963e+00	2.383094743961293727e+00	2.677719577337607237e+00	1.759093185183172592e+00	0.000000000000000000e+00	2.906768267485758894e+00	2.374039670503126143e+00	2.893972703309800831e+00	2.490380146026437647e+00	2.192651898296762880e+00	3.435190967676032159e+00	2.117329955734965630e+00	1.441566127046883805e+00	2.017007598652373890e+00	2.556144130275904036e+00	8.145722009773270766e-01	6.191321395927601445e-01	3.584323240093689744e-01	1.097414286118683524e+00	1.798680665982128390e+00	7.218936468711066867e-01	9.099524660617338556e-01	3.018773465483818974e+00	2.604681602614744573e+00	1.618308872479636396e+00	6.930888663931414895e-01	nan	1.240651516303629576e+00	1.044445884364231025e+00
1.934867349277815674e+00	4.105339917888433554e+00	3.043276829332861144e+00	3.395374270780964210e+00	2.923093699649357724e+00	3.608606340093347242e+00	3.634250938504705264e+00	nan	3.124376718109827422e+00	3.072319531540770754e+00	3.637300460222309795e+00	3.740924678669138359e+00	1.086910974638949057e+01	3.445333121632528250e+00	nan	nan	3.221904011071173191e+00	3.588103707688395705e+00	3.006744511873027825e+00	1.984873866811374565e+00	6.755778241963812825e+00	3.593332599777164571e+00	2.878091716645851061e+00	2.136087187393421960e+00	3.098553507870787538e+00	2.906768267485758894e+00	0.000000000000000000e+00	1.983184978153259115e+00	2.185972819240927567e+00	3.262226568849564856e+00	3.275640930782062643e+00	2.353318189668140104e+00	3.089789610490715877e+00	3.653227042815936354e+00	3.096386899512300506e+00	3.577047613746896726e+00	3.394431825650738421e+00	2.869167629120209728e+00	2.883674091998071898e+00	3.523492103980706336e+00	2.972665723145929473e+00	3.072984142911876049e+00	3.105166146932069271e+00	7.631659779765924689e-01	3.331502095388317652e+00	3.469531783256785573e+00	3.345436205115067896e+00	nan	3.079434019871971628e+00	3.229914925633969869e+00
1.177666164201989218e+00	3.826286796279292357e+00	2.430776668577478095e+00	2.991611605613842872e+00	2.422536423518401261e+00	3.238235413503246729e+00	3.307375147155450446e+00	nan	2.351339773556633261e+00	2.753453056518798903e+00	3.078334941155672855e+00	3.193661394753269711e+00	1.103322611463848446e+01	3.079045846955079657e+00	nan	nan	2.602055730670667533e+00	2.967642909624013114e+00	2.297870712122377146e+00	1.097027887357703513e+00	6.664656476318301159e+00	3.079523946567819692e+00	2.573761284812713601e+00	1.146645715262477383e+00	2.636654896980334950e+00	2.374039670503126143e+00	1.983184978153259115e+00	0.000000000000000000e+00	1.645148301621957909e+00	2.541082322871675903e+00	2.506414679278667013e+00	1.781096726680419629e+00	2.842087778620331129e+00	3.109712324090200486e+00	3.159003426165482686e+00	3.306295645610855427e+00	2.870560759008865759e+00	2.234795309386364615e+00	2.393582300399178742e+00	2.785006907983346824e+00	2.439230748237301238e+00	2.471686785769620531e+00	2.571655288124732319e+00	2.237986125632788870e+00	2.615733859572617170e+00	2.851901614683225450e+00	2.803210385253604997e+00	nan	2.553644646611448188e+00	2.390407130990395590e+00
1.159201499669875846e+00	4.124157322241297940e+00	2.908711262406886711e+00	2.839789952689431018e+00	2.709608898286454792e+00	3.209946078499161359e+00	3.122757762141575633e+00	nan	2.723866862578070869e+00	2.724591968926998842e+00	2.334838352696075425e+00	3.705668295767400089e+00	1.056707803144883862e+01	3.430482937525151765e+00	nan	nan	2.869481490289719883e+00	2.518520714216342160e+00	2.374468375134448639e+00	9.155543233978549189e-01	6.592700206593604229e+00	2.561507449261434033e+00	2.524110138526151292e+00	1.319039704378995204e+00	3.259714113754585973e+00	2.893972703309800831e+00	2.185972819240927567e+00	1.645148301621957909e+00	0.000000000000000000e+00	2.995310616670841419e+00	3.172068351155840737e+00	1.073177835279907733e+00	2.954622966432749465e+00	3.108592824059472459e+00	3.359759641224988602e+00	3.058914288778291635e+00	3.152125384625094728e+00	2.600750086177749498e+00	2.800771192698854328e+00	2.947121346905988037e+00	2.379632285532226721e+00	3.005297254930600737e+00	3.008374046979572114e+00	2.418523606041715457e+00	2.872671934797595306e+00	3.631742454612830073e+00	3.221580703624554953e+00	nan	3.071929599277232636e+00	2.565869087961387685e+00
2.659561101921506854e+00	3.187427824324377212e+00	2.546374499033527972e+00	3.511644103009326390e+00	2.901177473968920228e+00	3.488695604380940729e+00	3.510825304287624959e+00	nan	1.586320824118562234e+00	3.173004330318108135e+00	3.348786577128898045e+00	2.985520781004666002e+00	1.095744361610674389e+01	3.044489032804806872e+00	nan	nan	2.773959204620930041e+00	3.233794821377816042e+00	2.732543989441134968e+00	2.757816034078909073e+00	6.775475908747859322e+00	3.277294132634670287e+00	2.908104684065636825e+00	2.578568074408005728e+00	1.968439472096254805e+00	2.490380146026437647e+00	3.262226568849564856e+00	2.541082322871675903e+00	2.995310616670841419e+00	0.000000000000000000e+00	1.212609182047698519e+00	2.883864863062579609e+00	3.228209182304605296e+00	3.471129821365161128e+00	3.591555121310403997e+00	3.813472441565859850e+00	3.111250316047348363e+00	2.408885282442410958e+00	2.489490017441171155e+00	3.266015223310158255e+00	2.997598925749692000e+00	2.531374648286167428e+00	2.721066942979947445e+00	3.428631650654460294e+00	6.320789868174231385e-01	2.515518130857345991e+00	2.978700790747710769e+00	nan	1.850160775999599272e+00	2.756393881810839996e+00
2.843963685986116374e+00	3.327716751222892455e+00	2.197167777625963936e+00	3.600346402700389525e+00	2.466718376391047851e+00	3.655424427480210348e+00	3.728048782038509312e+00	nan	1.398395724408594942e+00	3.350550132723613128e+00	3.771269738449857911e+00	2.458793596833820150e+00	1.136092930868406015e+01	2.651343772514530794e+00	nan	nan	2.472843398854061903e+00	3.574621197022143093e+00	2.994417777319039242e+00	2.938046552947138235e+00	6.702352888833595479e+00	3.653857135836428682e+00	3.178950715201373622e+00	2.819172907433970199e+00	1.717079222339630062e+00	2.192651898296762880e+00	3.275640930782062643e+00	2.506414679278667013e+00	3.172068351155840737e+00	1.212609182047698519e+00	0.000000000000000000e+00	3.193280549495926213e+00	3.334828501071581019e+00	3.186672469689504350e+00	3.422740306336724103e+00	3.992566884134004734e+00	2.816171714289505967e+00	2.070683657321650717e+00	2.200340578866466501e+00	2.909908652439099797e+00	3.056580019850319019e+00	2.096606382004563507e+00	2.336183901448080302e+00	3.377867729314221634e+00	1.507717808406274562e+00	1.635142211098831178e+00	2.563658735678331801e+00	nan	1.336713921353370971e+00	2.450011239835452326e+00
1.519795458056996118e+00	4.655607822074047775e+00	3.462277110983329909e+00	3.612866938557026231e+00	3.392079010520246296e+00	3.878462063683190131e+00	3.813446314046210706e+00	nan	3.000260975889389670e+00	3.377090368888960636e+00	2.305436121280218575e+00	4.313503069389527766e+00	1.096607657776682210e+01	4.107344621355508707e+00	nan	nan	3.500164518902594946e+00	2.398360618893266238e+00	2.356348804742655290e+00	1.401118547824579785e+00	7.353979913961039117e+00	2.113810267851927716e+00	3.056639783417705036e+00	1.310765352019150010e+00	3.613103271442234643e+00	3.435190967676032159e+00	2.353318189668140104e+00	1.781096726680419629e+00	1.073177835279907733e+00	2.883864863062579609e+00	3.193280549495926213e+00	0.000000000000000000e+00	3.611393343784738974e+00	3.932699027663108637e+00	4.034440818505753867e+00	3.826844360244879173e+00	3.803535863703081166e+00	3.183717776896863860e+00	3.337678044000732758e+00	3.699356335611234226e+00	3.117103340214097518e+00	3.470889809368085999e+00	3.513697109786898753e+00	2.595178724997229125e+00	2.805240073546487523e+00	4.020718275090726657e+00	3.831667006381541007e+00	nan	3.437775795063133355e+00	3.201783471853530294e+00
2.634318869115498174e+00	2.656755360957768985e+00	2.255135949694161202e+00	6.632347677074842407e-01	2.022850672086404344e+00	1.162501655469644790e+00	1.577373320863222572e+00	nan	2.421517998812047434e+00	4.715738227157423856e-01	4.138449460276470759e+00	2.280375438010313616e+00	9.789993988165091920e+00	2.115009989278374469e+00	nan	nan	2.163876869505572564e+00	4.049526526843000518e+00	3.809502327865058380e+00	2.613494923534478431e+00	5.271726374869692755e+00	4.513296319701824544e+00	9.120815194263068859e-01	3.025829129387580974e+00	2.333382356614043029e+00	2.117329955734965630e+00	3.089789610490715877e+00	2.842087778620331129e+00	2.954622966432749465e+00	3.228209182304605296e+00	3.334828501071581019e+00	3.611393343784738974e+00	0.000000000000000000e+00	1.946911142769643943e+00	1.994483864963997322e+00	1.056476210332168097e+00	2.377712832277693700e+00	1.959888760626264492e+00	2.218043358928587505e+00	2.144038185216901038e+00	7.734581233056729843e-01	2.598161133452205451e+00	2.705723159906281428e+00	3.141344190325876529e+00	3.049409420266728787e+00	2.944566578265212176e+00	2.418448103213020062e+00	nan	2.755565105269631943e+00	2.128657531546473081e+00
2.975160266540041398e+00	2.984606122514749327e+00	1.469343845512651292e+00	1.815017848093353203e+00	1.177016198921052359e+00	2.346981950178040677e+00	2.317644152906150445e+00	nan	2.384620695326663320e+00	2.053116514335335374e+00	4.076181667400771147e+00	1.834323593133030172e+00	1.001942017983173727e+01	1.954039059654954613e+00	nan	nan	1.102446506124712622e+00	4.077263045110095518e+00	3.721746291879446833e+00	2.968175635290665415e+00	5.428930581042261672e+00	4.585243512978676605e+00	2.371136547789722826e+00	3.372094746271445231e+00	2.646602182970968720e+00	1.441566127046883805e+00	3.653227042815936354e+00	3.109712324090200486e+00	3.108592824059472459e+00	3.471129821365161128e+00	3.186672469689504350e+00	3.932699027663108637e+00	1.946911142769643943e+00	0.000000000000000000e+00	2.253259717573504073e+00	1.978384556743191025e+00	1.146255686690519360e+00	1.276254986355317200e+00	1.526404924843210331e+00	8.007911779469900626e-01	1.562207364514789809e+00	1.902423789289431344e+00	1.850727640890713177e+00	3.704101262582101040e+00	3.364948091162255128e+00	2.596454565429660910e+00	1.542281529841140753e+00	nan	2.165153218054007400e+00	1.053381781438293308e+00
2.905166867200615677e+00	2.261387177013840066e+00	2.049372611745750028e+00	2.390740849515248456e+00	1.961139108352590643e+00	2.606086101615286310e+00	2.350133556394895074e+00	nan	2.762707242704828037e+00	2.291780478704283031e+00	4.653794478489382769e+00	2.373692219098233025e+00	9.106611340440505131e+00	2.113858046335053142e+00	nan	nan	2.198162822997818733e+00	4.583085779316760089e+00	4.173095464581629166e+00	3.062451963233855157e+00	4.307863281562791968e+00	4.818814731896501335e+00	2.096494718851910743e+00	3.300019434119496164e+00	2.508334014287456171e+00	2.017007598652373890e+00	3.096386899512300506e+00	3.159003426165482686e+00	3.359759641224988602e+00	3.591555121310403997e+00	3.422740306336724103e+00	4.034440818505753867e+00	1.994483864963997322e+00	2.253259717573504073e+00	0.000000000000000000e+00	2.602257323555884572e+00	1.996574054808703869e+00	2.099970252473378984e+00	1.952913322510279492e+00	2.366104800399060348e+00	2.189805681507012380e+00	2.053008083293532238e+00	2.045612972582245614e+00	3.078801508104556550e+00	3.628536919438287711e+00	2.734362347365907997e+00	2.004947643123121903e+00	nan	2.602578092443442959e+00	2.488240660233667523e+00
3.009221364108967123e+00	3.412929091925927416e+00	2.676269934549645235e+00	6.497763187586230726e-01	2.360883441974259256e+00	1.583191710526360652e+00	1.867493129307013389e+00	nan	3.025148879589152351e+00	9.905679304762432524e-01	4.197232939656871942e+00	2.828122035893843922e+00	9.667723224648471003e+00	2.611038675106436724e+00	nan	nan	2.384430467585226143e+00	4.189431020137113215e+00	4.072383641939946841e+00	2.916147073942543688e+00	5.438674567994945086e+00	4.734422495809350373e+00	1.493886395295799252e+00	3.443360695267139615e+00	3.055325472487579574e+00	2.556144130275904036e+00	3.577047613746896726e+00	3.306295645610855427e+00	3.058914288778291635e+00	3.813472441565859850e+00	3.992566884134004734e+00	3.826844360244879173e+00	1.056476210332168097e+00	1.978384556743191025e+00	2.602257323555884572e+00	0.000000000000000000e+00	2.618886352271394546e+00	2.374771162428428894e+00	2.647186673972724336e+00	2.302844853995825503e+00	1.028776951763476610e+00	3.098453380353911157e+00	3.110875408900827477e+00	3.678037095688185154e+00	3.546866957348798088e+00	3.658701563360755582e+00	2.794574912764943075e+00	nan	3.275110172029187972e+00	2.304664912090768958e+00
2.770487543156515908e+00	2.734883278152106190e+00	7.443264269438121250e-01	2.459191528226335688e+00	9.345982076704452135e-01	2.955919233144386205e+00	2.753289727354778726e+00	nan	2.425931870793531786e+00	2.584549796164963276e+00	3.835914864046145123e+00	1.809621271218095018e+00	9.997928879036646066e+00	1.960198021929945078e+00	nan	nan	5.810269012465395511e-01	3.883225942641491013e+00	3.316281550234226660e+00	2.839520334027952231e+00	5.426849541752333472e+00	4.309566195463199634e+00	2.681193916777162123e+00	3.119070013905270056e+00	2.420294417736183146e+00	8.145722009773270766e-01	3.394431825650738421e+00	2.870560759008865759e+00	3.152125384625094728e+00	3.111250316047348363e+00	2.816171714289505967e+00	3.803535863703081166e+00	2.377712832277693700e+00	1.146255686690519360e+00	1.996574054808703869e+00	2.618886352271394546e+00	0.000000000000000000e+00	1.042810882208899725e+00	7.938142081565807695e-01	9.082288947182726169e-01	2.013810119803875587e+00	1.014591495867458004e+00	8.676899233122331578e-01	3.491986617701779316e+00	3.173149916555656258e+00	2.124649013350044413e+00	6.066483303483901635e-01	nan	1.704698570869907837e+00	1.093592009718487912e+00
2.280895515410349628e+00	2.675801508293220721e+00	6.295310251092760545e-01	2.118912146258657536e+00	5.807869844948319038e-01	2.582222337397542145e+00	2.564030000320499436e+00	nan	1.443622854461593885e+00	2.078213993823819106e+00	3.463053006723125993e+00	1.559814603679847034e+00	1.035635129330161952e+01	1.654543141650209215e+00	nan	nan	7.517355159661422981e-01	3.349735839161746664e+00	2.823133491259369521e+00	2.316853190087200698e+00	5.802860283169204436e+00	3.777111773079368184e+00	2.142009084504086225e+00	2.542593803015016363e+00	1.698070055081051910e+00	6.191321395927601445e-01	2.869167629120209728e+00	2.234795309386364615e+00	2.600750086177749498e+00	2.408885282442410958e+00	2.070683657321650717e+00	3.183717776896863860e+00	1.959888760626264492e+00	1.276254986355317200e+00	2.099970252473378984e+00	2.374771162428428894e+00	1.042810882208899725e+00	0.000000000000000000e+00	7.586473340500760054e-01	1.050332891964204762e+00	1.583981877826394324e+00	1.022436655433621944e+00	1.087990373211134454e+00	2.979494780145637733e+00	2.402977284024105487e+00	1.756632817900223076e+00	1.115151491568842301e+00	nan	1.191633847074376140e+00	7.169122337095951147e-01
2.310680356087319698e+00	2.659057328510174845e+00	4.359892287160772040e-01	2.412430101612182298e+00	9.716656280967258530e-01	2.817553620029790817e+00	2.642921361047531281e+00	nan	1.901690568056033426e+00	2.413140117623458814e+00	3.611827436265316660e+00	1.674018397116312284e+00	1.022983437540850282e+01	1.829792465773909305e+00	nan	nan	7.465179896591608300e-01	3.618440914327861968e+00	2.934655417950406964e+00	2.419764013041075579e+00	5.644408444384628076e+00	3.932212478192506744e+00	2.433842394378429752e+00	2.632315732151482734e+00	1.854511438894471231e+00	3.584323240093689744e-01	2.883674091998071898e+00	2.393582300399178742e+00	2.800771192698854328e+00	2.489490017441171155e+00	2.200340578866466501e+00	3.337678044000732758e+00	2.218043358928587505e+00	1.526404924843210331e+00	1.952913322510279492e+00	2.647186673972724336e+00	7.938142081565807695e-01	7.586473340500760054e-01	0.000000000000000000e+00	1.229611691205112711e+00	1.904358803647134168e+00	5.635241498272799410e-01	7.402834949373484630e-01	2.993420990753403288e+00	2.610057516861134630e+00	1.654865976849362541e+00	6.135363503624088333e-01	nan	1.211273858164632067e+00	1.132606965658183640e+00
2.768667097034943403e+00	2.920350938781013816e+00	1.062877370445220127e+00	2.086416609035193659e+00	8.995580870491324266e-01	2.642313066067897065e+00	2.674859560916923673e+00	nan	2.353968334822355679e+00	2.271914473356084763e+00	3.839617708749227365e+00	1.730347976282303746e+00	1.044834842521697560e+01	1.955135147953467101e+00	nan	nan	7.673975111750142020e-01	3.847392808212030779e+00	3.302645364429754427e+00	2.734312605435639920e+00	5.764372787120891850e+00	4.360130498845868452e+00	2.574115458957917379e+00	3.086862450689846327e+00	2.512805453110781517e+00	1.097414286118683524e+00	3.523492103980706336e+00	2.785006907983346824e+00	2.947121346905988037e+00	3.266015223310158255e+00	2.909908652439099797e+00	3.699356335611234226e+00	2.144038185216901038e+00	8.007911779469900626e-01	2.366104800399060348e+00	2.302844853995825503e+00	9.082288947182726169e-01	1.050332891964204762e+00	1.229611691205112711e+00	0.000000000000000000e+00	1.657686420097362001e+00	1.535304870654227605e+00	1.492621827498587184e+00	3.634664688329304116e+00	3.202834137593161046e+00	2.236435831478875702e+00	1.130945866234442043e+00	nan	2.005341946156735222e+00	6.486014297412053820e-01
2.232032445557287303e+00	2.940031231425379588e+00	1.924382363866896650e+00	6.809688324214014932e-01	1.661888318837922318e+00	1.425067289574859508e+00	1.713004735725429883e+00	nan	2.208027083506427068e+00	6.808979937453076836e-01	3.607126715425284402e+00	2.242510172096780163e+00	9.954495518145014543e+00	2.151147817053853828e+00	nan	nan	1.698802835263756306e+00	3.574963081516003172e+00	3.309326488901678243e+00	2.158012464969507604e+00	5.486090439392885543e+00	4.049805441480899937e+00	1.063995736827302974e+00	2.638141571181261913e+00	2.387999959718733134e+00	1.798680665982128390e+00	2.972665723145929473e+00	2.439230748237301238e+00	2.379632285532226721e+00	2.997598925749692000e+00	3.056580019850319019e+00	3.117103340214097518e+00	7.734581233056729843e-01	1.562207364514789809e+00	2.189805681507012380e+00	1.028776951763476610e+00	2.013810119803875587e+00	1.583981877826394324e+00	1.904358803647134168e+00	1.657686420097362001e+00	0.000000000000000000e+00	2.332056619419005550e+00	2.381429572399047512e+00	3.100384239628119154e+00	2.794741518192225271e+00	2.841148157417856535e+00	2.136006582584434099e+00	nan	2.480887662692683904e+00	1.527836950544787742e+00
2.497125047841213696e+00	2.694824453126404951e+00	5.596966055345211632e-01	2.850998071082916141e+00	1.175746995016994312e+00	3.210196667737859944e+00	3.002967581587956403e+00	nan	1.993023456148862227e+00	2.820215972975062435e+00	3.813340113461765934e+00	1.788601651149882343e+00	1.027615995634021928e+01	1.983891787188142297e+00	nan	nan	1.069421059264612062e+00	3.774666563725959989e+00	3.026475161223592725e+00	2.628983428730096161e+00	5.610586094306089677e+00	4.016931326421599557e+00	2.760971976058535837e+00	2.717858042485826964e+00	1.886214846096181841e+00	7.218936468711066867e-01	3.072984142911876049e+00	2.471686785769620531e+00	3.005297254930600737e+00	2.531374648286167428e+00	2.096606382004563507e+00	3.470889809368085999e+00	2.598161133452205451e+00	1.902423789289431344e+00	2.053008083293532238e+00	3.098453380353911157e+00	1.014591495867458004e+00	1.022436655433621944e+00	5.635241498272799410e-01	1.535304870654227605e+00	2.332056619419005550e+00	0.000000000000000000e+00	4.570229695047813845e-01	3.165293656523994414e+00	2.713571556926959616e+00	1.454278030110675912e+00	6.984662073179856989e-01	nan	1.170064531389193752e+00	1.420401274475469044e+00
2.548289683674310524e+00	2.832124770590074281e+00	6.596135029929998117e-01	2.913363086432414040e+00	1.098056204340180253e+00	3.325654043676670391e+00	3.079412830515369848e+00	nan	2.209069386356529385e+00	2.908067091421746131e+00	3.561034968154370706e+00	2.024435689071696132e+00	1.007807400593163294e+01	2.114650603898498460e+00	nan	nan	9.733949281003668741e-01	3.560304930367628629e+00	2.915105012000413609e+00	2.659773632360157070e+00	5.489592719628775264e+00	3.839899948761042126e+00	2.830377931972048788e+00	2.773785623573373549e+00	2.158526044239068131e+00	9.099524660617338556e-01	3.105166146932069271e+00	2.571655288124732319e+00	3.008374046979572114e+00	2.721066942979947445e+00	2.336183901448080302e+00	3.513697109786898753e+00	2.705723159906281428e+00	1.850727640890713177e+00	2.045612972582245614e+00	3.110875408900827477e+00	8.676899233122331578e-01	1.087990373211134454e+00	7.402834949373484630e-01	1.492621827498587184e+00	2.381429572399047512e+00	4.570229695047813845e-01	0.000000000000000000e+00	3.222105255640371979e+00	2.883864019242456944e+00	1.822446191259770254e+00	7.624947625381864880e-01	nan	1.384017560075801123e+00	1.408452871510615934e+00
2.163730170332827107e+00	4.172099802143471869e+00	3.171242189321758609e+00	3.476181168213660300e+00	3.025180955192312116e+00	3.637543303059086686e+00	3.640172817760431112e+00	nan	3.200858206483587765e+00	3.142606928141567835e+00	3.931463931740635243e+00	3.740773486874052534e+00	1.083757871699534547e+01	3.494451200520687362e+00	nan	nan	3.367317771087592781e+00	3.932707362059296496e+00	3.372258399432005227e+00	2.254057410669287886e+00	6.760552426518210645e+00	3.893121192995184998e+00	2.933109588328940642e+00	2.357178338940216555e+00	3.227800452953004662e+00	3.018773465483818974e+00	7.631659779765924689e-01	2.237986125632788870e+00	2.418523606041715457e+00	3.428631650654460294e+00	3.377867729314221634e+00	2.595178724997229125e+00	3.141344190325876529e+00	3.704101262582101040e+00	3.078801508104556550e+00	3.678037095688185154e+00	3.491986617701779316e+00	2.979494780145637733e+00	2.993420990753403288e+00	3.634664688329304116e+00	3.100384239628119154e+00	3.165293656523994414e+00	3.222105255640371979e+00	0.000000000000000000e+00	3.504606591859185549e+00	3.473033124447959530e+00	3.455375233947681313e+00	nan	3.153206688999409479e+00	3.365470850216652821e+00
2.713385384972058834e+00	3.142969276307991500e+00	2.640171079962449152e+00	3.266688771669275404e+00	2.867491165797965813e+00	3.253644300066699468e+00	3.346981825603972283e+00	nan	1.472166152059611210e+00	2.920468030849571850e+00	3.134754118981020632e+00	2.964142270879520868e+00	1.090149367000704750e+01	2.935670395435549640e+00	nan	nan	2.774209104440426010e+00	3.045548257627595845e+00	2.732624097094390692e+00	2.736307003194203613e+00	6.766829368775429288e+00	3.194047111861263222e+00	2.686042907562084636e+00	2.637920420983035807e+00	1.964542699425239736e+00	2.604681602614744573e+00	3.331502095388317652e+00	2.615733859572617170e+00	2.872671934797595306e+00	6.320789868174231385e-01	1.507717808406274562e+00	2.805240073546487523e+00	3.049409420266728787e+00	3.364948091162255128e+00	3.628536919438287711e+00	3.546866957348798088e+00	3.173149916555656258e+00	2.402977284024105487e+00	2.610057516861134630e+00	3.202834137593161046e+00	2.794741518192225271e+00	2.713571556926959616e+00	2.883864019242456944e+00	3.504606591859185549e+00	0.000000000000000000e+00	2.706865958621831325e+00	3.091507280929021384e+00	nan	2.027815820609352837e+00	2.675969860116692356e+00
3.052473320826861070e+00	2.232702241244743480e+00	1.602886313079179947e+00	3.244277308330490328e+00	1.967634722858057961e+00	3.356820325927395654e+00	3.378142150614884986e+00	nan	1.839143905359469588e+00	3.159797335292513498e+00	4.490027093393989865e+00	1.535691618638783451e+00	1.116655958049976505e+01	2.057577027861836161e+00	nan	nan	2.073515742139046658e+00	4.353623173094377741e+00	3.542303278270709566e+00	3.211037723478782357e+00	6.246088643057267298e+00	4.591111728398341363e+00	3.200326853684682504e+00	3.183999849808619054e+00	1.693973529495110375e+00	1.618308872479636396e+00	3.469531783256785573e+00	2.851901614683225450e+00	3.631742454612830073e+00	2.515518130857345991e+00	1.635142211098831178e+00	4.020718275090726657e+00	2.944566578265212176e+00	2.596454565429660910e+00	2.734362347365907997e+00	3.658701563360755582e+00	2.124649013350044413e+00	1.756632817900223076e+00	1.654865976849362541e+00	2.236435831478875702e+00	2.841148157417856535e+00	1.454278030110675912e+00	1.822446191259770254e+00	3.473033124447959530e+00	2.706865958621831325e+00	0.000000000000000000e+00	1.747485387728234585e+00	nan	1.426377124449110356e+00	2.148676012742514185e+00
2.735919923950161259e+00	2.557200829769268768e+00	5.583713762709454631e-01	2.581447030372882701e+00	1.118967227577792878e+00	3.004365839691371054e+00	2.828431447632522744e+00	nan	2.346246983098010830e+00	2.673497576122762176e+00	3.972417610237646723e+00	1.689281169991610376e+00	1.015884604067954200e+01	1.931862040323097496e+00	nan	nan	7.778633556837291074e-01	3.963090222058347933e+00	3.265530082227599440e+00	2.834499694115404811e+00	5.457562018470738074e+00	4.318547005304784747e+00	2.763898119223435312e+00	3.052132098767379453e+00	2.175972329940536021e+00	6.930888663931414895e-01	3.345436205115067896e+00	2.803210385253604997e+00	3.221580703624554953e+00	2.978700790747710769e+00	2.563658735678331801e+00	3.831667006381541007e+00	2.418448103213020062e+00	1.542281529841140753e+00	2.004947643123121903e+00	2.794574912764943075e+00	6.066483303483901635e-01	1.115151491568842301e+00	6.135363503624088333e-01	1.130945866234442043e+00	2.136006582584434099e+00	6.984662073179856989e-01	7.624947625381864880e-01	3.455375233947681313e+00	3.091507280929021384e+00	1.747485387728234585e+00	0.000000000000000000e+00	nan	1.591762005160223037e+00	1.280670866733636393e+00
nan	nan	nan	nan	nan	nan	nan	nan	nan	nan	nan	nan	nan	nan	nan	nan	nan	nan	nan	nan	nan	nan	nan	nan	nan	nan	nan	nan	nan	nan	nan	nan	nan	nan	nan	nan	nan	nan	nan	nan	nan	nan	nan	nan	nan	nan	nan	0.000000000000000000e+00	nan	nan
2.669986041458960013e+00	2.551932755165768896e+00	1.250793910105864937e+00	2.983297134446834864e+00	1.565370758489634140e+00	3.221824858423957938e+00	3.116916245781802264e+00	nan	1.220267115928649559e+00	2.867905556257260624e+00	3.675870992915467372e+00	1.686876102740844097e+00	1.055944107474296523e+01	1.856116718174801505e+00	nan	nan	1.545120194898372823e+00	3.600908638879842361e+00	2.995789545292515399e+00	2.795975432509353986e+00	6.004044135638526569e+00	3.843329871997318126e+00	2.781944139127380478e+00	2.848771546940751076e+00	1.462004800353472689e+00	1.240651516303629576e+00	3.079434019871971628e+00	2.553644646611448188e+00	3.071929599277232636e+00	1.850160775999599272e+00	1.336713921353370971e+00	3.437775795063133355e+00	2.755565105269631943e+00	2.165153218054007400e+00	2.602578092443442959e+00	3.275110172029187972e+00	1.704698570869907837e+00	1.191633847074376140e+00	1.211273858164632067e+00	2.005341946156735222e+00	2.480887662692683904e+00	1.170064531389193752e+00	1.384017560075801123e+00	3.153206688999409479e+00	2.027815820609352837e+00	1.426377124449110356e+00	1.591762005160223037e+00	nan	0.000000000000000000e+00	1.680117675921856124e+00
2.405330407402304971e+00	3.046496135982678322e+00	9.880325997255882120e-01	2.074011760353270617e+00	8.095196888168245675e-01	2.631996791352398724e+00	2.646575920852976438e+00	nan	1.926245038586300806e+00	2.161773821010484653e+00	3.296206181533796631e+00	1.861782980146970745e+00	1.044867253338504298e+01	2.017678526158510177e+00	nan	nan	7.004123390899714696e-01	3.303086696889631302e+00	2.830198527155698862e+00	2.365767521528526096e+00	5.896117647833506226e+00	3.788826282509882848e+00	2.337216500687182119e+00	2.680601635917474468e+00	2.299208299946086775e+00	1.044445884364231025e+00	3.229914925633969869e+00	2.390407130990395590e+00	2.565869087961387685e+00	2.756393881810839996e+00	2.450011239835452326e+00	3.201783471853530294e+00	2.128657531546473081e+00	1.053381781438293308e+00	2.488240660233667523e+00	2.304664912090768958e+00	1.093592009718487912e+00	7.169122337095951147e-01	1.132606965658183640e+00	6.486014297412053820e-01	1.527836950544787742e+00	1.420401274475469044e+00	1.408452871510615934e+00	3.365470850216652821e+00	2.675969860116692356e+00	2.148676012742514185e+00	1.280670866733636393e+00	nan	1.680117675921856124e+00	0.000000000000000000e+00
1.237282776110817606e+00	3.676028272352096504e+00	2.463239364090709316e+00	2.864330170547771726e+00	2.463450048664947101e+00	3.001111681787434815e+00	3.050616533340127834e+00	nan	2.258211364119125708e+00	2.656960805239241719e+00	3.124002283073279873e+00	3.134406030534321097e+00	1.089771915387477108e+01	2.971354203293896656e+00	nan	nan	2.618946167203596076e+00	3.091305919911361499e+00	2.444960009386055955e+00	1.146587744946030218e+00	6.381791598611435745e+00	3.146692065454514076e+00	2.497847053704405962e+00	1.081177115617891094e+00	2.562763820460151276e+00	2.439639126225320975e+00	2.233737156997622098e+00	1.316615500780544901e+00	1.363050185771448097e+00	2.565534346082142036e+00	2.625656340261284249e+00	1.765161811499235123e+00	2.724239411626233842e+00	3.006671990360006319e+00	3.023579764409727311e+00	3.237030784526642169e+00	2.891224302417581882e+00	2.253037928304558513e+00	2.463120809682013412e+00	2.739377153157841693e+00	2.360563053090352525e+00	2.562164850033028962e+00	2.633535326900470430e+00	2.379264439518511409e+00	2.595439358895584192e+00	2.875624132901923868e+00	2.841708324582307821e+00	nan	2.579140090669167495e+00	2.411429955779837098e+00
9.128470751445111331e-01	3.983407997322177874e+00	2.646059667842171059e+00	2.428812286457818548e+00	2.553757498094277434e+00	2.696113524009656093e+00	2.791037094455433021e+00	nan	2.628239451896742018e+00	2.236101908954782669e+00	2.830938259103408239e+00	3.423147926805303332e+00	1.074067853146062568e+01	3.307119459137900730e+00	nan	nan	2.584093783375182696e+00	2.880530908741103513e+00	2.494846952498646964e+00	7.508172663290644255e-01	6.711372978465578676e+00	3.052254232357283659e+00	2.176615415738374359e+00	1.260326449377606073e+00	3.024740163342653609e+00	2.544234989499346788e+00	2.030467108784808961e+00	1.491388199250480495e+00	9.027823713930942517e-01	2.864964746593867684e+00	3.035243078197255251e+00	1.483009425603040388e+00	2.420585927272651539e+00	2.900985780215346033e+00	3.192100898211419846e+00	2.667123499155128474e+00	2.927041738777194091e+00	2.379128850633905667e+00	2.539908908856391090e+00	2.734798426088052903e+00	1.965060585175707475e+00	2.861509440358318113e+00	2.888026341094737770e+00	2.247424729430284263e+00	2.752582771285004171e+00	3.369174704650122809e+00	2.980718515219284992e+00	nan	2.929104710296014602e+00	2.356545115768401644e+00
2.931005876371703955e+00	5.336635274518555683e+00	3.540353520496366979e+00	4.208336755395823303e+00	3.636381909773803933e+00	4.364023957423118993e+00	4.369961861109313617e+00	nan	3.721344755113766833e+00	3.933017895118344320e+00	1.037620540428262572e+00	4.760749116416207016e+00	1.059709930082158635e+01	4.626380021112409757e+00	nan	nan	3.442738089497797471e+00	1.023917134756070046e+00	1.684338261178434992e+00	2.686110670333934802e+00	7.008215216679331228e+00	7.867342308460910649e-01	3.707908394500639915e+00	2.598739461626647262e+00	3.998979611527370803e+00	3.704653144930018183e+00	3.560178214512409678e+00	2.919964939999083686e+00	2.406872982185731313e+00	3.290404613973842540e+00	3.637066693479188206e+00	2.242289720857287172e+00	4.095574770351054994e+00	4.213664267903234339e+00	4.382651000820158238e+00	4.284247860837657740e+00	3.920160218968097077e+00	3.481651325383093187e+00	3.630328082727642958e+00	3.984958877615146555e+00	3.649740401746627061e+00	3.718711498241351165e+00	3.510891810738014041e+00	3.853035454547309779e+00	3.178653993888225227e+00	4.402905822072644249e+00	3.962474415442179154e+00	nan	3.674893708656312263e+00	3.457886567763848618e+00
3.815995188743633193e+00	1.280083724645532550e+00	2.312302711281596146e+00	2.909506552872410445e+00	2.384983391592992330e+00	3.048840912324850549e+00	3.239445495225749205e+00	nan	2.278715286121596684e+00	2.975149409472879647e+00	5.374663263843009631e+00	1.020945376379459590e+00	1.127713821304009834e+01	1.380735185798514841e+00	nan	nan	2.624778678335423887e+00	5.147354930752801927e+00	4.501303380575894408e+00	3.879927499440787297e+00	6.130302805055822368e+00	5.636539535974076642e+00	3.250694251307206795e+00	4.060185968419514069e+00	1.833247070707292536e+00	2.189371897664658562e+00	4.067637430381919827e+00	3.633320631269933987e+00	4.221720289668670745e+00	3.474125338481284242e+00	2.894504581476720073e+00	4.856235780512892397e+00	2.691804947434554673e+00	2.605683998053478945e+00	2.731820471037975651e+00	3.308035911723314015e+00	2.564226100620207838e+00	2.346819017484196745e+00	2.371495179676805787e+00	2.408389679125257921e+00	2.798596006317457530e+00	2.404671898566573152e+00	2.685683190250558905e+00	4.114432026647564022e+00	3.471159916040984950e+00	1.831047910080490393e+00	2.298962683885690694e+00	nan	2.417750019929206129e+00	2.644755648544713456e+00
8.572390142389256784e-01	4.057089650360607536e+00	2.786841260464768766e+00	2.829856676486897094e+00	2.667850921594930202e+00	3.151574700560051845e+00	3.063630555599751393e+00	nan	2.694386358794448544e+00	2.658606017872476190e+00	2.407513518593205504e+00	3.657702899875472813e+00	1.050688890291100108e+01	3.416569238189210544e+00	nan	nan	2.759442378542591001e+00	2.524190994141375821e+00	2.292497253259937029e+00	6.521993268395167576e-01	6.667581828081364570e+00	2.596053310940479530e+00	2.435635261904850246e+00	1.085526234795902933e+00	3.158114479385442763e+00	2.741259319654166582e+00	1.925576416609059205e+00	1.386279223920630077e+00	5.544042916496559892e-01	2.860266173205204154e+00	3.105176107500399851e+00	1.082921576735571101e+00	2.847110394910998377e+00	3.114514072008061518e+00	3.258790146308474522e+00	3.027273985425580349e+00	3.031869347229945166e+00	2.524540719739099437e+00	2.666334416512929906e+00	2.939620720081070004e+00	2.343094294841958192e+00	2.901077506881180934e+00	2.893202742477969380e+00	2.206527019465255535e+00	2.773993126323825109e+00	3.575941509658189688e+00	3.124089075175159547e+00	nan	2.972201903767861975e+00	2.534384126596850528e+00
5.909770595413813332e+00	6.307949559645924076e+00	5.698306270330757428e+00	5.040466245491529662e+00	5.787974467911771725e+00	4.848987476152944787e+00	4.165153554780846257e+00	nan	6.194472814656858617e+00	5.211995545465533120e+00	6.186336692232627499e+00	6.286552267270136163e+00	5.952007871384361160e+00	6.016632780045209294e+00	nan	nan	5.354579174696815436e+00	6.651241969249691799e+00	6.729742165043066215e+00	5.932266914521207468e+00	4.284482858239277547e+00	6.832311028379080220e+00	5.017442661211857668e+00	6.197691514481337371e+00	6.260476957610621618e+00	5.794912285713810896e+00	6.650561496967706709e+00	6.467973403692904633e+00	5.797238082575757900e+00	6.501627621790216693e+00	6.859592251850585853e+00	6.350219534841468949e+00	5.186832296703815182e+00	5.209509763561126050e+00	5.142961290408361030e+00	4.905504411059133041e+00	5.428908090856170432e+00	5.724841528198087559e+00	5.646731283650891164e+00	5.747802425521276071e+00	5.194567877585495985e+00	5.873107377052972033e+00	5.713471159561834156e+00	6.660278070324364919e+00	6.389299483247643074e+00	6.784608444937517469e+00	5.723720817392901949e+00	nan	5.975195076325073629e+00	5.665692840724472212e+00
nan	nan	nan	nan	nan	nan	nan	nan	nan	nan	nan	nan	nan	nan	nan	nan	nan	nan	nan	nan	nan	nan	nan	nan	nan	nan	nan	nan	nan	nan	nan	nan	nan	nan	nan	nan	nan	nan	nan	nan	nan	nan	nan	nan	nan	nan	nan	nan	nan	nan
2.609352976640963551e+00	2.874322377002621831e+00	9.015530223043499713e-01	2.112948172715917838e+00	6.574675024831099224e-01	2.678192909887814555e+00	2.747791532593200969e+00	nan	2.004183866711686690e+00	2.208039745161959555e+00	3.760306546875572309e+00	1.577515575048699770e+00	1.060202921689961286e+01	1.816900382644878409e+00	nan	nan	7.570624071491875995e-01	3.715910773011112944e+00	3.144217117052405808e+00	2.588744176513814388e+00	5.923188829338648098e+00	4.189432686087000590e+00	2.450471859927297213e+00	2.889822815356613006e+00	2.224391635717797744e+00	8.854420861864454873e-01	3.300764295901477574e+00	2.535116545190781334e+00	2.804657453467791495e+00	2.964529968834839657e+00	2.564524579229890744e+00	3.481264591954138066e+00	2.099982694374417314e+00	9.915218227311780597e-01	2.353258761649070330e+00	2.350829489482201051e+00	9.736898779670996040e-01	7.346075575554127379e-01	1.080984832780039540e+00	4.558260315582885469e-01	1.614314166641190873e+00	1.345881293834100045e+00	1.363693503496651527e+00	3.401153941733598529e+00	2.915110558511936567e+00	1.980676348834603084e+00	1.129176385767334923e+00	nan	1.715654292781745305e+00	4.436662450503435773e-01
2.558986057078998844e+00	5.323417555959707670e+00	3.491918701656037793e+00	4.370610504766395898e+00	3.683313226820149833e+00	4.470906621660978963e+00	4.514200665874451346e+00	nan	3.482388842161586506e+00	4.060852843794283018e+00	1.502581520092216127e+00	4.671028261377698776e+00	1.114157321439975945e+01	4.571841463881174406e+00	nan	nan	3.508261068047703102e+00	1.373588412482388055e+00	1.166022913736732391e+00	2.392708132026559742e+00	7.415889894713828312e+00	9.720547801497569917e-01	3.844914200195990173e+00	2.123862112293621873e+00	3.782357740203049268e+00	3.626399841584932116e+00	3.152523488663455442e+00	2.518777494336637890e+00	2.274046656236228259e+00	2.802858311411688952e+00	3.181033758476075057e+00	1.845250748938614960e+00	4.207215870264752411e+00	4.341874548830402247e+00	4.463633533560169120e+00	4.547279970516190595e+00	4.000471597900184584e+00	3.433447525450114224e+00	3.574467340969081253e+00	4.076157310918700816e+00	3.784249098716160553e+00	3.624155308453248736e+00	3.496605695432559280e+00	3.469737193163484168e+00	2.801868221077122634e+00	4.049407917595336137e+00	3.944060992712187019e+00	nan	3.413195655438686860e+00	3.507184779050708912e+00
1.976996839081054835e+00	4.863550006951726346e+00	3.543917069660609265e+00	3.654771686434118205e+00	3.390704338920925487e+00	3.748778380824073775e+00	3.810217903638033476e+00	nan	3.387513232776540484e+00	3.241117306557788069e+00	3.728507199532795191e+00	4.234971016551454248e+00	1.107399463829960951e+01	4.058314847936745018e+00	nan	nan	3.697989661037145215e+00	3.686107099329074543e+00	3.214536758973458141e+00	2.013997771724788333e+00	6.983329089913456578e+00	3.531452877153956393e+00	2.936108891901106688e+00	2.012303452013550320e+00	3.473273504999723649e+00	3.454766281978054021e+00	1.261075243737385554e+00	2.105377903072881196e+00	2.149091302083471433e+00	3.323155827081136326e+00	3.451560742751944577e+00	1.880081809665434589e+00	3.320896427677733520e+00	4.118482105490810063e+00	3.536954124204978456e+00	3.857988710844623359e+00	3.986845192965517093e+00	3.280877359296756612e+00	3.430292819282739103e+00	4.071760517952099256e+00	3.254174043242973990e+00	3.588940056430203196e+00	3.627042378866627281e+00	1.216604458272008582e+00	3.358084290706512043e+00	3.788518436889056318e+00	3.919154437874766472e+00	nan	3.487550480757672045e+00	3.656886240871544569e+00
2.870755946736137432e+00	5.365521461873934861e+00	3.531380978251722258e+00	4.189499268439119462e+00	3.613695949856718492e+00	4.346925008671759905e+00	4.421144563521480997e+00	nan	3.673802448829656342e+00	3.904860162193316775e+00	8.552223630351319938e-01	4.736770727542407577e+00	1.090770822190899558e+01	4.648361781980832497e+00	nan	nan	3.422347339240164654e+00	7.777815367168173788e-01	1.453495226135534502e+00	2.597087500319400721e+00	7.372765247588247028e+00	6.015686564858137020e-01	3.729000574736809792e+00	2.504547861663020125e+00	3.988806571853581673e+00	3.675600571522879889e+00	3.500068015189302439e+00	2.822371617444165093e+00	2.298541986654296210e+00	3.234539430423190698e+00	3.573153231857573608e+00	2.083264946756784308e+00	4.084780637738220754e+00	4.193927283285550978e+00	4.522503590713682797e+00	4.272276453837562826e+00	3.929824561010312856e+00	3.445558190887048955e+00	3.617396162372173762e+00	3.941947327162633297e+00	3.616998013121758060e+00	3.754189829825940183e+00	3.558041630344025208e+00	3.783799503814669674e+00	3.106704728599284593e+00	4.387471842614891315e+00	3.992037206370400604e+00	nan	3.663017647942371280e+00	3.393763637887018625e+00
1.215521524567674705e+00	3.625114697730191793e+00	2.372164997811874620e+00	3.080828475697418245e+00	2.443665621037807156e+00	3.287576181003418085e+00	3.253268739228808215e+00	nan	2.648343489515984306e+00	2.871554341214463069e+00	3.585094767749382072e+00	3.187892004262070422e+00	1.079648260451881292e+01	3.025921202197048299e+00	nan	nan	2.671282186321546348e+00	3.506878255870823136e+00	2.652335701955363945e+00	1.299938745770865989e+00	6.358719345373206266e+00	3.520361250791511409e+00	2.712104770496516881e+00	1.193858417097103830e+00	2.664842292424150827e+00	2.334338479275676281e+00	1.754719764684143035e+00	1.211531068808391565e+00	1.900590659859348053e+00	2.919846049718642256e+00	2.874500779172638687e+00	2.236305634171882328e+00	2.820227589656107092e+00	3.173523291044805905e+00	2.723505457547596542e+00	3.395272357271563735e+00	2.791976142477509804e+00	2.342231147972028804e+00	2.329031271113825241e+00	2.840527105366248861e+00	2.599340146394830686e+00	2.358738371994963945e+00	2.441432702873960636e+00	1.881305675452874304e+00	3.064251989278563570e+00	2.765866137647366774e+00	2.666186094070371659e+00	nan	2.659291761100880169e+00	2.615010828323247161e+00
2.266099918331503815e+00	3.655184721587930952e+00	2.582906773284869839e+00	1.513125885119291247e+00	2.326860296641739101e+00	1.899055459688663960e+00	2.082366156974411631e+00	nan	2.416686554144693577e+00	1.138329173030947050e+00	3.138035184404112332e+00	3.097524976654364881e+00	9.630065904852777692e+00	2.817833386018791852e+00	nan	nan	2.350614994794354651e+00	3.149486161732504730e+00	3.229429171350616912e+00	2.150612820571664141e+00	5.514504269270491754e+00	3.549095060139064284e+00	8.029859739142251041e-01	2.546802082342315199e+00	2.751230093785971498e+00	2.503107160021415645e+00	2.841607634810340510e+00	2.444825652120655946e+00	2.132821169137991912e+00	2.874148886112784407e+00	3.195464642680851952e+00	2.648657287238616043e+00	1.443867742384206343e+00	2.441017519336693198e+00	2.609128699943409124e+00	1.574599852805840028e+00	2.746043668343534083e+00	2.190711110934374872e+00	2.545934026192062660e+00	2.596835082665630789e+00	1.197573674061710447e+00	2.892301486689174972e+00	2.876796969669499493e+00	2.989482860700810818e+00	2.579118438551786241e+00	3.488654720280255805e+00	2.900909868101770872e+00	nan	2.842060047046600424e+00	2.226761006912332252e+00
2.480043475505519623e+00	5.096648661302769945e+00	3.196479299731011636e+00	4.188104918216554395e+00	3.412418154095460565e+00	4.328517339105075301e+00	4.294786046410377978e+00	nan	3.380343243904230022e+00	3.937980143409156142e+00	1.307716998008003007e+00	4.456934276403145212e+00	1.081230109265184680e+01	4.322968483655766470e+00	nan	nan	3.212925204632021803e+00	1.276985427906571324e+00	9.440749878026049036e-01	2.315580090115582301e+00	7.049870159384989954e+00	1.078337715409201092e+00	3.737406877167702923e+00	2.112231201155365223e+00	3.631309606306640791e+00	3.367513085842532838e+00	3.102937181191987470e+00	2.522894726326093462e+00	2.259446605375682982e+00	2.850161554504276662e+00	3.179758756160214528e+00	2.067389227908267291e+00	4.053448887204264217e+00	4.057684259845333763e+00	4.211140273617308694e+00	4.346192840849035122e+00	3.675551433579923533e+00	3.193902940311259986e+00	3.285536386274614085e+00	3.780858728887355635e+00	3.613821209635396325e+00	3.329782396994106275e+00	3.171373586872547001e+00	3.418674021748883352e+00	2.856452723670896532e+00	3.868225026159016089e+00	3.620905337706657789e+00	nan	3.219885742781145144e+00	3.257002677830797666e+00
nan	nan	nan	nan	nan	nan	nan	nan	nan	nan	nan	nan	nan	nan	nan	nan	nan	nan	nan	nan	nan	nan	nan	nan	nan	nan	nan	nan	nan	nan	nan	nan	nan	nan	nan	nan	nan	nan	nan	nan	nan	nan	nan	nan	nan	nan	nan	nan	nan	nan
2.956004717796892667e+00	5.126097902877764234e+00	3.262015253189654018e+00	3.999722926204908990e+00	3.273922075677542232e+00	4.254463909602016258e+00	4.424764441171336493e+00	nan	3.451581853491045848e+00	3.733876417342262499e+00	1.437861233700097996e+00	4.410830017297697303e+00	1.109629676347225491e+01	4.271114963960009447e+00	nan	nan	3.173340289971959827e+00	6.847984119167606076e-01	1.261995246680264415e+00	2.648749724775395276e+00	7.214690434842433220e+00	1.474898758936356247e+00	3.639116338614313051e+00	2.622905016584381244e+00	3.629243746564743134e+00	3.458120424626510037e+00	3.440253959511606396e+00	2.713255146551985408e+00	2.513860252097515513e+00	3.240684374107750010e+00	3.419592234912105955e+00	2.461706907353770291e+00	3.885161567228716084e+00	3.931547447868277256e+00	4.367054969852886437e+00	4.067040711027505751e+00	3.710547319180130366e+00	3.151716872329147989e+00	3.437808093395720466e+00	3.656119468030725184e+00	3.436996528915113203e+00	3.534657162685722831e+00	3.339862886739433101e+00	3.793507658822453443e+00	3.104422537585326491e+00	4.103264653919239890e+00	3.740316543529391691e+00	nan	3.449784096733894856e+00	3.146910155641466034e+00
2.473221762390318990e+00	4.179102669488313104e+00	3.029009554522687608e+00	3.423532297855323314e+00	3.141711045439401051e+00	3.466012946159143127e+00	3.313925737124779225e+00	nan	2.924744605150108256e+00	3.012267610831834919e+00	2.750519860390607807e+00	4.014699879231757862e+00	9.368822062585762112e+00	3.859832370553683667e+00	nan	nan	3.014254858853152808e+00	2.824944962704344142e+00	3.001490493463043752e+00	2.544459289065996721e+00	5.742202168160509324e+00	2.728597952550072314e+00	2.439269745298929593e+00	2.475373035221940299e+00	3.166441316608367806e+00	3.044993752038850587e+00	3.153241252889827706e+00	2.784172513418650574e+00	2.514320619826900138e+00	2.396661308506896404e+00	3.029267246585015894e+00	2.404045684829986040e+00	3.074245183118251123e+00	3.630765632730709402e+00	3.169396531025475916e+00	3.519349211096218344e+00	3.341321998337523969e+00	2.894857606406493034e+00	2.915640280399708573e+00	3.620826939521489596e+00	2.943345697810293871e+00	3.044118706425304133e+00	2.966694167060097254e+00	3.300581565731036005e+00	2.328355353085593382e+00	3.791095399061824800e+00	3.395598189743421536e+00	nan	3.003094023979614224e+00	3.154663432058128159e+00
3.036500513820421965e+00	5.540111615686385882e+00	3.594580163052887301e+00	4.402024515799578985e+00	3.672382069860265386e+00	4.564368213759923520e+00	4.634697611133824502e+00	nan	3.602191164250466038e+00	4.112922117030321623e+00	8.985798509807252366e-01	4.762917027849282725e+00	1.103844156729021186e+01	4.603585952533032710e+00	nan	nan	3.507247980127492504e+00	4.992883740276589655e-01	1.365718204924098123e+00	2.793462579596876605e+00	7.414811251629865652e+00	8.358911195588210052e-01	3.925556842760985710e+00	2.674204073410611837e+00	3.942068934691230098e+00	3.751100393862530691e+00	3.544487618851327682e+00	2.905761754746451597e+00	2.545053100618016817e+00	3.131695082010876430e+00	3.482533727300435089e+00	2.262407081356768934e+00	4.300129105061646584e+00	4.289137965280104048e+00	4.658055959512819477e+00	4.501286876905687961e+00	4.034814334156116900e+00	3.488279800474914705e+00	3.711457845761823915e+00	4.055320819077929073e+00	3.827459446311710867e+00	3.800230333069655853e+00	3.594287743081393760e+00	3.885637859189577270e+00	2.996451533171494042e+00	4.330546516614956154e+00	4.070939318263095963e+00	nan	3.588944801908428683e+00	3.482171753557650629e+00
2.101569117409564758e+00	2.796906233823960086e+00	6.697819383348693201e-01	2.560324979355292019e+00	1.162130558689791426e+00	2.944228295341733137e+00	2.823924681205516318e+00	nan	1.651346056634969139e+00	2.523600141723986390e+00	3.389638942745594630e+00	1.824862965641860679e+00	1.049114826647579868e+01	1.998831778096134437e+00	nan	nan	1.094395031131043527e+00	3.331771385731279178e+00	2.540279665528520692e+00	2.197403237061066772e+00	5.982831840459092554e+00	3.614875776862669809e+00	2.489209483531239275e+00	2.301628278537772854e+00	1.755226332073687834e+00	6.663833480421719191e-01	2.781694500634401379e+00	2.019031728563437156e+00	2.720351924792733023e+00	2.123674871334154446e+00	1.832135427958496932e+00	3.095000710365063856e+00	2.381549660863156781e+00	1.855833353156704169e+00	2.338870077463537811e+00	2.853298894474916025e+00	1.237321606848274858e+00	8.071198689844575336e-01	6.575440787893487293e-01	1.439719620279111600e+00	2.004164478442172381e+00	7.053542610998870810e-01	9.748298685807973429e-01	2.920091920991497947e+00	2.304854773339040985e+00	1.541615863662613384e+00	1.040742495851127547e+00	nan	1.102569230740007677e+00	1.169134572068900813e+00
3.576252946292232338e+00	1.590739142187657107e+00	1.770636018066837236e+00	2.744427378208989854e+00	1.879283395928678768e+00	3.043665028078139656e+00	3.144523772927864780e+00	nan	2.092301227886348425e+00	2.822968964894966515e+00	5.070460846131974897e+00	5.572048201629670183e-01	1.101759413070100102e+01	1.070256217498968265e+00	nan	nan	2.059775860283075133e+00	4.908708439961249503e+00	4.237993874666226901e+00	3.639478690724794241e+00	5.994786182052965984e+00	5.371615041899485021e+00	3.086040896381297305e+00	3.828937742250984932e+00	1.730320364010960121e+00	1.646767003253637895e+00	3.871743701876581234e+00	3.418695925716875195e+00	3.927702981526502768e+00	3.294261251162700965e+00	2.736018740867835142e+00	4.576767510007599959e+00	2.541665433033488686e+00	2.118814748950162308e+00	2.504155970791227759e+00	3.050974668660957345e+00	1.942197330895508722e+00	1.857187378094445451e+00	1.838973994610934248e+00	1.902819302996430872e+00	2.543273955680990461e+00	1.892481074243629102e+00	2.140858917057214761e+00	3.894581732120064643e+00	3.303721838819220213e+00	1.649200750435848573e+00	1.744442933674916762e+00	nan	1.965628937871394255e+00	2.131239590131764228e+00
2.662807301260328607e+00	2.861566815814781783e+00	1.009826260911264928e+00	2.115369735426882336e+00	8.926176793002448262e-01	2.631267193296163320e+00	2.723892505228159067e+00	nan	2.143176486882361509e+00	2.258349045526694354e+00	3.799144771265815734e+00	1.607010918424901735e+00	1.066394731121004469e+01	1.890936557528738460e+00	nan	nan	8.908967260265552301e-01	3.755348508309654054e+00	3.149926627381478106e+00	2.625905820369052623e+00	5.928682459433709973e+00	4.255666896995565551e+00	2.551707460244676984e+00	2.932200642143027114e+00	2.310666724035032704e+00	1.041210867374286364e+00	3.440630282315867206e+00	2.613799991513967136e+00	2.896729371250758245e+00	3.062057137095858916e+00	2.689110409763596721e+00	3.583555750861926459e+00	2.139633901506836189e+00	1.039506390026750049e+00	2.446597050877298063e+00	2.399405662618015800e+00	1.092295540777725060e+00	9.442058546680344167e-01	1.212145031618078850e+00	3.605195333721136208e-01	1.655452484446401140e+00	1.470663575659547861e+00	1.505565316505094176e+00	3.554044597459373289e+00	3.011589585704595340e+00	2.004189399862869703e+00	1.177005202977498666e+00	nan	1.879478207073594476e+00	6.082221147449572429e-01
1.392228087223281063e+00	4.249555916356700713e+00	3.151641741598162572e+00	2.869588649293051574e+00	2.977722420012978155e+00	3.186514639840676288e+00	3.247605678262744711e+00	nan	2.898926221485326415e+00	2.657938184989422581e+00	2.677270632242986448e+00	3.888091921464615019e+00	1.094146745503164198e+01	3.701459828467155599e+00	nan	nan	3.061491335424002980e+00	2.725548208501834324e+00	2.653219750407409983e+00	1.213471509362656686e+00	6.939785120927350448e+00	2.738977143193950248e+00	2.501065319278691135e+00	1.636330078320394010e+00	3.409279670744303825e+00	3.048255901388174038e+00	2.203006862044964986e+00	1.804055366199472488e+00	8.195015968141236007e-01	3.002786619067282281e+00	3.285981093238206974e+00	1.216799903294575547e+00	2.966686135603144425e+00	3.355422142380115602e+00	3.700840835762511105e+00	3.032212723103324681e+00	3.367067198234369840e+00	2.812086377980687502e+00	3.023990689518566199e+00	3.169260122990023021e+00	2.410134700843451494e+00	3.315112324779165842e+00	3.330008302243709473e+00	2.469900549032042480e+00	2.855274820686170667e+00	3.858120799934716239e+00	3.480159018395311055e+00	nan	3.302980623774375513e+00	2.758920670937243802e+00
1.650568393669391565e+00	4.750206321256071895e+00	3.551743707589185117e+00	3.421327124257896646e+00	3.436326327044706197e+00	3.734450209867184789e+00	3.549275642245267370e+00	nan	3.219514065286738891e+00	3.261733847952350551e+00	2.416254235698811925e+00	4.422267456229341143e+00	1.040790658597082263e+01	4.147182074750045189e+00	nan	nan	3.481995527530720391e+00	2.623386776078949989e+00	2.813845947709723294e+00	1.560013276143498384e+00	6.945162535692538164e+00	2.444986493318761944e+00	2.919053322479800539e+00	1.766339127270738718e+00	3.867936031321809853e+00	3.504615230703720385e+00	2.600902949575592427e+00	2.167043175199177885e+00	1.015237032921015192e+00	3.251542608943025492e+00	3.615530323193853146e+00	9.639296460555479840e-01	3.551259388891516267e+00	3.785746450668847629e+00	3.983039610142653508e+00	3.535841814358351876e+00	3.752456174851652282e+00	3.262567660926497304e+00	3.378384011920299912e+00	3.673403055701005560e+00	2.995247783377722683e+00	3.594057755679584076e+00	3.580873123335291730e+00	2.836374001258257227e+00	3.111640423671408140e+00	4.326656985137928402e+00	3.875541261702913687e+00	nan	3.610091491987478030e+00	3.212535904409678178e+00
3.149157887434189451e+00	5.467192078839169689e+00	3.722820393692758412e+00	4.508386898450942759e+00	3.852392626068592563e+00	4.624776685069320159e+00	4.671910391320992950e+00	nan	3.644343157140893741e+00	4.220026055115358332e+00	9.443828039434597477e-01	4.869138310573128514e+00	1.103013273933326488e+01	4.731516267330516001e+00	nan	nan	3.632493682395310675e+00	8.611777096205130988e-01	1.551688501206145210e+00	2.925346850746444183e+00	7.570755921975234060e+00	1.067943565000913253e+00	4.005594127946777938e+00	2.780280510538701844e+00	4.040529916832334756e+00	3.876905834337720957e+00	3.805531365759724505e+00	3.033075805597477803e+00	2.686383922697500370e+00	3.080780024349430768e+00	3.516456005515514960e+00	2.335046314333970141e+00	4.424742305287122868e+00	4.407612958383912982e+00	4.878569009917630872e+00	4.611458370377805593e+00	4.147559454741651663e+00	3.610768420914680199e+00	3.813548064162628481e+00	4.166656296351045619e+00	3.944543229685517183e+00	3.920866714701177536e+00	3.752987704467825480e+00	4.109893158488752363e+00	2.919805755258920943e+00	4.447223076513886930e+00	4.202753759307953807e+00	nan	3.685209982236512971e+00	3.576235326130106085e+00
8.667003666058704647e-01	3.709135421055156812e+00	2.578163739714807612e+00	2.711115968271542886e+00	2.584789068740681373e+00	2.870473888388878514e+00	2.976008268445136107e+00	nan	2.463400275488310420e+00	2.474074743593352999e+00	3.431852638032904856e+00	3.231131117895288618e+00	1.101164538457887687e+01	3.112611070725237461e+00	nan	nan	2.720939136966120664e+00	3.349773608067890152e+00	2.709308712066509361e+00	9.032302528818013654e-01	6.575731500628163140e+00	3.461479053226864444e+00	2.322833549749766746e+00	1.004927681443426035e+00	2.672423116682791644e+00	2.477729564239186111e+00	2.044944202244702414e+00	9.700715984873421460e-01	1.482808422067700471e+00	2.678224970585032505e+00	2.786466065767771561e+00	1.768888717780250586e+00	2.552735560652069857e+00	3.114798091127113366e+00	3.040268380834073803e+00	3.065492744020670735e+00	2.986157807529209673e+00	2.371512563266739537e+00	2.513230991702074313e+00	2.855956347754270208e+00	2.242477514949725581e+00	2.673897488794918953e+00	2.792704852631400225e+00	2.256116839925022433e+00	2.710660173238423898e+00	2.957991001478164517e+00	2.917890104693088293e+00	nan	2.779494266795378810e+00	2.529788942498245152e+00
3.097969628515882423e+00	5.286229871515661927e+00	3.458853297667400906e+00	4.194091830789184350e+00	3.484955643778737233e+00	4.371372852858868896e+00	4.531653699801387880e+00	nan	3.484414283997308015e+00	3.892905930179103358e+00	1.259263277647887369e+00	4.564636317031246726e+00	1.108907163341161883e+01	4.356158877618054426e+00	nan	nan	3.380990336814025721e+00	4.898308775080789657e-01	1.331730153646948356e+00	2.790954920245137583e+00	7.280806134594463686e+00	1.202158623120155312e+00	3.734214780835045211e+00	2.713249263230894215e+00	3.710989532329119545e+00	3.638287808946896629e+00	3.470283608478327952e+00	2.844262117532406098e+00	2.582701434678172703e+00	3.158122883485102061e+00	3.440179187713704234e+00	2.412245099061328446e+00	4.076537844108435671e+00	4.158432828212098364e+00	4.545007796546653545e+00	4.285934073359108254e+00	3.932265131808454495e+00	3.338916217833689082e+00	3.625062589748274444e+00	3.894283368186519212e+00	3.633227195466580017e+00	3.715155733489714507e+00	3.514408640726572219e+00	3.812478863870851775e+00	2.991942606450803233e+00	4.204541721221446871e+00	3.951073082218223398e+00	nan	3.528969225583178826e+00	3.347130622698279989e+00
3.123719254479927709e+00	2.650197724232077778e+00	2.966560374703081315e+00	1.385133709104621191e+00	2.850946057267148781e+00	8.901264214622692794e-01	8.514163045847523703e-01	nan	3.170837117026580110e+00	1.459883082779050989e+00	4.800307049538333537e+00	2.879472417656205430e+00	9.186789846146307781e+00	2.719405412329970684e+00	nan	nan	2.824702476703438325e+00	4.990659397754297899e+00	4.640934006346649987e+00	3.184330731741831233e+00	4.652397783682030052e+00	5.349689453481954793e+00	1.615490937321589549e+00	3.569883576183412011e+00	3.160041922268688186e+00	2.842591338974551629e+00	3.834059496831284441e+00	3.498137606768696006e+00	3.374370727159650585e+00	3.777702836487405236e+00	3.975907949440613542e+00	4.081255171941162274e+00	1.396495591631087940e+00	2.389993534980177081e+00	2.237467592259556159e+00	1.760404091901858870e+00	2.937047452010395077e+00	2.761945331315712515e+00	2.867791318094456532e+00	2.826546738879355924e+00	1.690544365385659109e+00	3.250031978859415638e+00	3.345964404637650436e+00	3.774403247271436168e+00	3.607557208902909540e+00	3.530007425337823523e+00	3.042005005216612989e+00	nan	3.346944077393439354e+00	2.861865527269761067e+00
2.938264069172976001e+00	4.996333699978293019e+00	3.200389583884958533e+00	3.899341728415826935e+00	3.246846499926149932e+00	4.136010631852220953e+00	4.295518912804149103e+00	nan	3.319669090928561772e+00	3.652258578680128043e+00	1.181933549252824678e+00	4.307235451792123193e+00	1.105718800731456852e+01	4.179758948735288193e+00	nan	nan	3.094595945391824809e+00	5.054015549931920592e-01	1.186735784092588730e+00	2.650310923738296243e+00	7.271155505898321714e+00	1.473630641838726829e+00	3.571107547084385825e+00	2.636862479594075381e+00	3.519807168622916205e+00	3.378160653253882817e+00	3.487750372590745052e+00	2.761596895317188327e+00	2.507733642438902510e+00	3.079986243091633824e+00	3.337099205703032645e+00	2.476438311453376340e+00	3.801944350790332106e+00	3.835894002461978314e+00	4.350223260853762319e+00	3.981556247510113611e+00	3.644514029326452409e+00	3.082754952497726464e+00	3.348708548706414323e+00	3.578914252762552373e+00	3.360022990561811529e+00	3.479226021208285058e+00	3.313494820095949311e+00	3.829648429914447316e+00	2.905403436300207254e+00	4.030366484431458396e+00	3.677392989657271904e+00	nan	3.349421613303291245e+00	3.058202900280382774e+00
nan	nan	nan	nan	nan	nan	nan	nan	nan	nan	nan	nan	nan	nan	nan	nan	nan	nan	nan	nan	nan	nan	nan	nan	nan	nan	nan	nan	nan	nan	nan	nan	nan	nan	nan	nan	nan	nan	nan	nan	nan	nan	nan	nan	nan	nan	nan	nan	nan	nan
3.423580689935213694e+00	2.744903137899270096e+00	3.038391179577823120e+00	1.276212514977884682e+00	2.892213341899232848e+00	8.090152896921083414e-01	1.067372643585074332e+00	nan	3.360018526448048881e+00	1.604421459199545152e+00	4.713267589042157368e+00	2.867244428497160769e+00	9.290541912501927513e+00	2.729666751609870268e+00	nan	nan	2.866940406753625048e+00	4.834697472579709832e+00	4.549716158230488361e+00	3.417686470995137338e+00	4.818531429123121157e+00	5.359354041299263294e+00	2.026107856242015615e+00	3.858395258829406149e+00	3.264877973488626850e+00	2.972275637247890678e+00	4.069239447371215235e+00	3.796947596727122676e+00	3.754606817110013761e+00	4.062161151631788591e+00	4.219253489189053852e+00	4.504665260476065747e+00	1.488871231385417104e+00	2.320808768791015719e+00	2.635018061284300384e+00	1.639914772531981146e+00	3.011422797688882103e+00	2.859753194724873993e+00	3.020675795948462028e+00	2.739164370191992770e+00	1.807612322905975732e+00	3.425142404012275765e+00	3.509417528622071014e+00	4.088075413636937050e+00	3.855689242843394204e+00	3.633116441797536122e+00	3.083446353494478487e+00	nan	3.548092461786383822e+00	2.901756159345330488e+00
2.367109334128109754e+00	2.620143722339433268e+00	1.846641691211604375e+00	1.070510603850710396e+00	1.684839069539243894e+00	1.613228071282666543e+00	1.635391634552897600e+00	nan	2.308731796125850000e+00	9.848312045907089418e-01	3.804307199908798509e+00	2.244382162411764803e+00	9.399629292108318879e+00	1.946405684753815590e+00	nan	nan	1.769526943933300567e+00	3.793535501288019418e+00	3.477308014212227238e+00	2.366479150937094378e+00	4.978399618706048635e+00	4.233345814843747945e+00	9.939197316786306802e-01	2.739096395831007946e+00	2.220299707983335313e+00	1.764991485009273831e+00	2.862415621796249976e+00	2.581654276441955886e+00	2.718253550938547924e+00	3.057129203825154740e+00	3.160020626897141582e+00	3.384756816223662312e+00	7.594235052863607116e-01	1.746091618959668690e+00	1.642957376741446929e+00	1.239905347735620333e+00	1.946338364565970425e+00	1.637840979470960967e+00	1.825837676717563030e+00	1.915094450760717937e+00	8.871784992541569270e-01	2.159295609491302503e+00	2.212315784602392643e+00	2.941740321121601998e+00	2.934171879317024612e+00	2.796921231655514539e+00	2.021585022012829302e+00	nan	2.416708337253326011e+00	1.849728123761734233e+00
3.447306741190980794e+00	1.358407959812437005e+00	1.749387190785252066e+00	2.711531606152597806e+00	1.881071845153512889e+00	2.912444818165000893e+00	2.958507000746796400e+00	nan	1.890434298370332611e+00	2.744376752663057140e+00	4.944558873733597260e+00	4.807449214345662081e-01	1.080186458804919880e+01	9.464556238261990773e-01	nan	nan	2.054908993857357480e+00	4.814666328040837939e+00	4.162426055526596613e+00	3.523162954526481094e+00	5.789246993956862042e+00	5.252030242747270705e+00	2.919252460443132691e+00	3.691897542254861442e+00	1.531311965089869886e+00	1.641917371908029555e+00	3.808753794563660477e+00	3.271911819324881066e+00	3.834291511315836676e+00	3.052387265172195274e+00	2.550350135608648650e+00	4.444422363684622290e+00	2.465139070976059887e+00	2.137522828334494029e+00	2.337552484734377156e+00	3.054803437906681296e+00	1.962745640406142744e+00	1.801388892532227448e+00	1.800464644359558219e+00	2.003309555100887263e+00	2.495905251437121386e+00	1.833817729761510362e+00	2.094116221356660645e+00	3.820022082988037138e+00	3.073721540448154155e+00	1.553331997060884095e+00	1.777805791130084190e+00	nan	1.783539062646213091e+00	2.147626992743329133e+00
1.290403119499136331e+00	4.035378744866285672e+00	2.900611506237082970e+00	2.932571199927511252e+00	2.834357426814951175e+00	3.101762467971090231e+00	3.108985006664024109e+00	nan	2.909628419831916890e+00	2.590194627700923125e+00	3.067429743568069078e+00	3.740817284373149310e+00	1.026282453641667658e+01	3.469797820999549032e+00	nan	nan	2.987145943696492001e+00	3.001912465373765215e+00	2.661176910142857732e+00	1.164560267900495605e+00	6.120334985777520664e+00	3.056891616657122057e+00	2.231828861648923024e+00	1.209686428401631986e+00	2.989245573897842512e+00	2.901747664383315328e+00	1.950985898329401502e+00	1.386287329739281926e+00	1.457521519636225671e+00	2.989723702611435385e+00	3.246084857282019343e+00	1.656052395281008671e+00	2.678544463835629497e+00	3.445528491072731292e+00	2.997476326413377024e+00	3.106077918945390870e+00	3.272369451815378749e+00	2.711818720719492148e+00	2.885117303046262460e+00	3.310874929921868048e+00	2.500625523041552611e+00	3.011704099602222851e+00	3.003892552458176990e+00	2.158209686594590337e+00	2.956151621596366130e+00	3.527990985650798272e+00	3.277299285141987095e+00	nan	3.109963062473906525e+00	2.932677518732040411e+00
2.434993638277293648e+00	3.275523252812565289e+00	2.208332198832708926e+00	7.123872785606649716e-01	1.893175263595705538e+00	1.604295231714539804e+00	1.847065822369407639e+00	nan	2.472350920890449721e+00	7.515923826704415944e-01	3.662488943913989825e+00	2.555755492433446463e+00	9.775775605168819382e+00	2.349209591222812588e+00	nan	nan	1.933230996727095530e+00	3.645406222870710700e+00	3.478761116360867156e+00	2.321726130236886121e+00	5.482169270443054465e+00	4.167157044545240829e+00	1.085192095748560348e+00	2.821013120372102279e+00	2.635248313732906134e+00	2.104878579103615976e+00	3.083185004865784506e+00	2.638251432255673379e+00	2.431189239393588775e+00	3.256740043490245373e+00	3.383580677247323365e+00	3.169924661549726519e+00	9.093830329002305923e-01	1.745466917405231966e+00	2.348184419881111040e+00	7.198862614033050278e-01	2.254326017219697942e+00	1.857451955558907741e+00	2.196913595783172024e+00	1.948430785574331914e+00	5.204301260070455237e-01	2.614181595323380680e+00	2.623642135012211885e+00	3.215728457536370044e+00	3.006391546328188280e+00	3.220537753996591590e+00	2.422744184908128595e+00	nan	2.746268810612036315e+00	1.786233488009046244e+00
1.122880068355560201e+00	3.780353087522040578e+00	2.481500870891301336e+00	2.298072597547256901e+00	2.433961058991063187e+00	2.582285684772618772e+00	2.492161497454961072e+00	nan	2.656928521579529967e+00	2.123885333642935080e+00	3.001836723580936006e+00	3.355760986970973470e+00	9.979128713531192574e+00	3.038952943865789180e+00	nan	nan	2.468909790940272853e+00	3.081986813109471868e+00	2.628511194485317670e+00	1.090854089638716218e+00	5.817678583831520811e+00	3.347013620919785826e+00	1.917252917774036280e+00	1.457970214183968327e+00	2.764382698628610857e+00	2.443252529421338970e+00	2.128722468220816566e+00	1.723790599651930266e+00	1.425908851622655016e+00	2.904668186780742456e+00	3.230107647292954631e+00	1.948704370591495483e+00	2.201498178243143755e+00	2.772922052940464788e+00	2.754347869198960463e+00	2.429657703835456761e+00	2.774981770616994581e+00	2.250476541093044069e+00	2.447335443083515472e+00	2.781026579025218215e+00	1.937364883887695566e+00	2.717522557686293805e+00	2.710455673704224910e+00	2.397383635215960762e+00	2.810786016143442367e+00	3.349238219460989985e+00	2.832787872343090374e+00	nan	2.802370370320003357e+00	2.428820664866659040e+00
1.308811260619228367e+00	3.897192461730336621e+00	2.238977566694089205e+00	2.399895480794806080e+00	2.066583372399463325e+00	2.852919821197162253e+00	2.790089049839617807e+00	nan	2.714327854441191068e+00	2.331788270179739442e+00	2.986918083338633512e+00	3.200149345525884037e+00	1.019657964838970621e+01	2.885028642003605093e+00	nan	nan	2.214765854325153605e+00	2.955718223718167614e+00	2.449131582905097027e+00	1.112439995046439201e+00	5.902086073911543274e+00	3.247854966444286173e+00	2.274073105440499898e+00	1.573461045820219173e+00	2.785051100627477627e+00	2.267551651280781400e+00	2.084100420866033421e+00	1.652213017496354741e+00	1.304141386461225682e+00	3.191081746285238552e+00	3.280740455891532292e+00	2.075084878428445467e+00	2.382926039598031842e+00	2.573193440896025308e+00	2.642239609589635663e+00	2.511229303974323201e+00	2.489211312224679506e+00	2.077390251722684766e+00	2.266948733719530207e+00	2.425203329931025387e+00	1.953510662692881983e+00	2.500040937513612782e+00	2.397934737298417218e+00	2.400326711824912529e+00	3.106165717768194945e+00	3.244496170801370649e+00	2.570293866440287012e+00	nan	2.766170187271090430e+00	2.155807728960883018e+00
1.396266474632726462e+00	3.338691274711262036e+00	2.051352208845754976e+00	2.332267038995113229e+00	2.063659357934887417e+00	2.617980118982740301e+00	2.600175278448192628e+00	nan	2.597755334327969123e+00	2.255508976724701409e+00	3.930450329208355686e+00	2.813038848436027362e+00	1.037705277735019394e+01	2.558189501232377872e+00	nan	nan	2.278466549952765430e+00	3.879853759151191461e+00	3.013412402257369838e+00	1.415152856375925250e+00	5.846385314708258285e+00	3.991359092403050646e+00	2.265285527041746239e+00	1.655562425947620042e+00	2.477570662185809347e+00	2.009391193482791937e+00	1.990700820416194450e+00	1.620950591005058561e+00	1.835020617871762072e+00	3.261538377239606046e+00	3.148800721575095274e+00	2.609423441055681359e+00	2.135292969280603081e+00	2.603570308368064357e+00	2.252292615262827091e+00	2.589477669542512572e+00	2.400045831790857065e+00	2.036046426631288320e+00	2.041960497926198492e+00	2.368938933219938647e+00	2.003901719068576170e+00	2.235183777432808938e+00	2.299347893155028189e+00	2.180133538136323601e+00	3.279197687195196220e+00	2.737482614453614627e+00	2.310992440999090292e+00	nan	2.655356566406767094e+00	2.250541998770618335e+00
7.081867371834871250e-01	3.797984127493199580e+00	2.283612094431910489e+00	2.635855068614826546e+00	2.269433794541006133e+00	2.957864760278260619e+00	2.975528247395839987e+00	nan	2.483065658859390901e+00	2.516060464949491315e+00	2.982668811387072960e+00	3.140117491561811303e+00	1.091120607087228933e+01	3.044075679390172429e+00	nan	nan	2.370060839853786572e+00	3.005575510489760127e+00	2.319792370994176789e+00	6.584812066493670457e-01	6.692316371550577792e+00	3.134511390298930777e+00	2.469791392675743769e+00	9.917067688235488010e-01	2.782522590610700508e+00	2.189301646255775946e+00	1.921588629167572559e+00	1.134559109123611131e+00	1.259437537742794433e+00	2.780061217239246929e+00	2.838138732355581784e+00	1.751371558021239894e+00	2.589478336788309853e+00	2.771812774370961741e+00	2.987854559290657797e+00	2.930175408283098193e+00	2.604708422122006262e+00	2.108631343520267709e+00	2.202917274215238308e+00	2.457418629369471752e+00	2.119465064833085499e+00	2.418108601799951796e+00	2.475220210311855240e+00	2.130298697701674460e+00	2.810760107099292693e+00	2.956651529994029026e+00	2.601000378650774714e+00	nan	2.629990499234065027e+00	2.154029217932664331e+00
2.229133269802804129e+00	2.521383224796263534e+00	6.051198942034340389e-01	2.242610244084170201e+00	6.258537423270316147e-01	2.643526678114420214e+00	2.558250329800487943e+00	nan	1.537763760560833415e+00	2.186715528920542440e+00	3.535038259588210163e+00	1.563903681709245319e+00	1.027330922454948237e+01	1.629742387685830129e+00	nan	nan	8.419280498789435407e-01	3.441189650449675508e+00	2.876163140148908060e+00	2.306655478022651362e+00	5.687350085209096129e+00	3.832118118854594080e+00	2.208881000517897153e+00	2.528063674395005567e+00	1.673588551293977655e+00	5.822567811907333191e-01	2.722070516570932242e+00	2.234558292140273572e+00	2.595397373433146804e+00	2.443863291768979096e+00	2.083944029643380436e+00	3.189729955098064451e+00	2.036028625590874164e+00	1.382243572903540496e+00	1.870509874597518163e+00	2.512234664645246252e+00	9.991471835565176596e-01	3.920113363837480769e-01	6.061953534389225018e-01	1.185901540308113677e+00	1.722603083007707481e+00	8.784530816344029436e-01	9.398451433553441925e-01	2.824500119560853229e+00	2.479253498071296136e+00	1.678192697405010092e+00	1.035182817688000023e+00	nan	1.158764933393430674e+00	9.793324510906820102e-01
2.373495507217949552e+00	3.081215860024352882e+00	2.144847990461668630e+00	7.622468077145101439e-01	1.865478582444674238e+00	1.565261700587844862e+00	1.711815953142489022e+00	nan	2.430182018197367455e+00	7.299594243637214097e-01	3.689246972544835579e+00	2.495563412143366300e+00	9.602831404140996341e+00	2.233928962649784911e+00	nan	nan	1.926180558651493957e+00	3.699719360964544457e+00	3.491251933069097202e+00	2.306362539088193664e+00	5.303389552864089751e+00	4.165805922119200311e+00	9.137234461152753395e-01	2.774863646399977402e+00	2.516904106374952654e+00	2.034734370053505437e+00	2.977789328549627079e+00	2.614188297073788636e+00	2.505182728891398369e+00	3.139961206325849297e+00	3.331239005096562789e+00	3.204149777559052392e+00	8.102881445092637858e-01	1.771063876407330095e+00	2.115039449921302328e+00	8.192534595174324474e-01	2.197370030932194407e+00	1.814694409146734522e+00	2.106677420844817128e+00	1.998595883822783303e+00	5.848175968985541706e-01	2.507940443555012333e+00	2.534890651178598908e+00	3.087220883058895637e+00	2.929060121748268131e+00	3.123015735267344883e+00	2.342470771770194915e+00	nan	2.653733917434452305e+00	1.858940672365338997e+00
1.520984704358773643e+00	4.534766691578341558e+00	3.112409313282846757e+00	3.403254937999270258e+00	3.075970282703843761e+00	3.681363337390892720e+00	3.770244252580179811e+00	nan	2.794201408083668792e+00	3.161483504756221308e+00	2.377554470907716322e+00	3.975301520870262895e+00	1.131909227781332739e+01	3.885334226341849995e+00	nan	nan	3.138470870231075072e+00	2.300137691114016558e+00	1.957175315560241380e+00	1.335588700517357008e+00	7.487839105743428370e+00	2.296970911028772822e+00	3.010264451426444943e+00	1.371999263339332309e+00	3.315385709220738608e+00	3.052289219795666142e+00	2.324188356428205537e+00	1.534012631973917351e+00	1.342326906423227051e+00	2.637789336331597845e+00	2.909719943151673593e+00	9.721433035077492457e-01	3.393565388755642065e+00	3.655541622448521988e+00	4.037325439411052486e+00	3.602833660590084808e+00	3.511289588402169759e+00	2.845659447761699212e+00	3.037623640714198547e+00	3.353306992909761863e+00	2.847950091731212385e+00	3.245329845859553863e+00	3.275967479951005235e+00	2.679007225554969285e+00	2.562957828593725562e+00	3.714804960505398768e+00	3.537876734286813818e+00	nan	3.157866708011234813e+00	2.835026312521281788e+00
nan	nan	nan	nan	nan	nan	nan	nan	nan	nan	nan	nan	nan	nan	nan	nan	nan	nan	nan	nan	nan	nan	nan	nan	nan	nan	nan	nan	nan	nan	nan	nan	nan	nan	nan	nan	nan	nan	nan	nan	nan	nan	nan	nan	nan	nan	nan	nan	nan	nan
nan	nan	nan	nan	nan	nan	nan	nan	nan	nan	nan	nan	nan	nan	nan	nan	nan	nan	nan	nan	nan	nan	nan	nan	nan	nan	nan	nan	nan	nan	nan	nan	nan	nan	nan	nan	nan	nan	nan	nan	nan	nan	nan	nan	nan	nan	nan	nan	nan	nan
2.613457587986367070e+00	3.002832513600971254e+00	2.362529487052385413e+00	3.241657126761411156e+00	2.587587849940855556e+00	3.334636448903550043e+00	3.532791988665835436e+00	nan	1.343315541359789478e+00	2.899837352748203312e+00	3.325469659426887770e+00	2.659895692335436657e+00	1.130584980605421919e+01	2.724159260835382845e+00	nan	nan	2.615567086163407939e+00	3.092728673337012957e+00	2.530793982503944051e+00	2.629817123376782639e+00	7.010882146414617822e+00	3.286542023734524864e+00	2.772139522669488709e+00	2.528079403173124184e+00	1.599781237379146237e+00	2.291015111327475928e+00	3.021253448324951130e+00	2.304067470639159954e+00	2.913352116478234777e+00	8.557840620931396192e-01	1.160599735016186518e+00	2.889784267506112059e+00	2.949275306394544494e+00	3.264314282974497772e+00	3.511631506198907626e+00	3.546541356374150578e+00	2.991744728742990578e+00	2.150376992531333187e+00	2.359176633186409688e+00	2.999519334860315301e+00	2.731403653834685308e+00	2.432271691985676387e+00	2.652183793097069309e+00	3.208043091535685676e+00	9.026839939337942820e-01	2.300663713796988752e+00	2.828660396281140965e+00	nan	1.780569042225905951e+00	2.513172350200664873e+00
2.670796082527560067e+00	4.054642097113059229e+00	2.563806553495557417e+00	3.755068504376857685e+00	2.691812656684938077e+00	3.895068282909169177e+00	3.942336069681588118e+00	nan	2.727873492059335270e+00	3.520484745977590979e+00	1.881850919249398624e+00	3.627667150159239906e+00	1.100983587241252160e+01	3.535472001641030371e+00	nan	nan	2.659892870040186263e+00	1.697138428592201986e+00	1.520325721083369608e+00	2.519106895905798282e+00	6.966180830217044928e+00	1.820861600843333372e+00	3.403362070471120049e+00	2.419316239674508040e+00	2.989163739292806987e+00	2.729994243276115284e+00	3.005000027984240152e+00	2.473191322022449512e+00	2.592859159877268560e+00	2.609274484968667540e+00	2.596430388707504644e+00	2.732150980858196743e+00	3.598387451168505891e+00	3.459533020129107239e+00	3.708597537735938587e+00	3.997494319393033013e+00	3.050688742734382064e+00	2.539925586443175121e+00	2.669760213848273001e+00	3.064750133311879843e+00	3.176529532021887370e+00	2.686638917716681174e+00	2.591049481382858399e+00	3.209884681098541748e+00	2.601498664762014634e+00	3.106289628878827980e+00	2.981587745853363280e+00	nan	2.653744351035443927e+00	2.628639048315568605e+00
8.005543825053229590e-01	3.995027326366307641e+00	2.495231459222246428e+00	2.986853441299539114e+00	2.532682307786323861e+00	3.233266945381697344e+00	3.260296989807156987e+00	nan	2.522762631692052171e+00	2.794861149830753178e+00	2.857500439750062959e+00	3.389529827303790377e+00	1.109667572583473749e+01	3.343223617343667353e+00	nan	nan	2.642192711286527551e+00	2.825446376785055058e+00	2.132294012653545234e+00	7.800307056600012112e-01	6.962951071673130876e+00	2.850697732771359405e+00	2.664713423237516476e+00	6.841276222133382268e-01	2.838963350235471417e+00	2.438075996891091890e+00	1.963374429612567473e+00	1.115279058235825183e+00	1.286556141488562233e+00	2.622798201290265308e+00	2.708446234507342787e+00	1.445334749315657419e+00	2.863792054847413837e+00	3.149875246934666695e+00	3.232021048084422699e+00	3.293957364059128867e+00	2.917521613760540866e+00	2.326134496446160771e+00	2.432762522870834054e+00	2.813696025713861459e+00	2.450274472998616559e+00	2.577027357902112570e+00	2.650106765858887048e+00	2.167592913420356204e+00	2.678560476379922228e+00	3.018398631015211997e+00	2.863881464269658839e+00	nan	2.730172119926643326e+00	2.433065210064628392e+00
1.475892876346742266e+00	4.144009181816714182e+00	2.894439981710384302e+00	3.537647600776515855e+00	2.884686254250848236e+00	3.705345013203388493e+00	3.785018157576156561e+00	nan	2.580636250497754691e+00	3.244340520138583539e+00	2.738437839143041064e+00	3.695765584278737581e+00	1.132739674379627814e+01	3.621074530149732684e+00	nan	nan	3.090556482960479467e+00	2.584659533598593129e+00	2.033902622844811603e+00	1.375836414755512660e+00	7.292387012588172013e+00	2.527525225681255261e+00	3.040889730045508443e+00	1.053856723828605624e+00	2.950666777300285926e+00	2.884454905620654763e+00	2.106548055724785762e+00	1.284615150787218107e+00	1.572066713700411622e+00	2.545924587073822298e+00	2.618006132570293687e+00	1.421504813337893358e+00	3.325638371907424062e+00	3.609861827386274591e+00	3.597440209386073118e+00	3.856882519344254856e+00	3.381029251728890461e+00	2.678865560084772390e+00	2.856883171914028186e+00	3.287425667114698413e+00	2.980254511327850686e+00	2.920595884591397517e+00	2.987867307530861716e+00	2.302496208739064354e+00	2.605502314744499781e+00	3.244361023754761764e+00	3.322845755035562565e+00	nan	2.883931989255500206e+00	2.866591975456636021e+00
3.057478643514278449e+00	2.169748670100268839e+00	1.382627886023350516e+00	2.661113845325921545e+00	1.626877975260823117e+00	2.946399519107914866e+00	3.029800538778634422e+00	nan	1.384884635989060531e+00	2.660051236305185807e+00	4.262625460002976929e+00	1.013015044759410621e+00	1.085421951608496016e+01	1.405352181955090929e+00	nan	nan	1.675649005650186929e+00	4.109525936584645045e+00	3.485943888184809492e+00	3.116942657552031815e+00	6.028654512091945250e+00	4.495133849512978230e+00	2.786401419775226707e+00	3.219467396794803982e+00	1.342847709265829081e+00	1.382711123842605749e+00	3.657636061729640620e+00	2.888169724880456091e+00	3.491623433663508358e+00	2.417891067785067793e+00	1.913517768646558759e+00	3.982453138220426681e+00	2.481210123509259624e+00	2.006916387848636241e+00	2.682549530610450539e+00	2.996678618059722243e+00	1.803770186092066963e+00	1.355507862697848287e+00	1.535217165705800024e+00	1.754091904694361048e+00	2.302166325440436090e+00	1.509595336415336941e+00	1.795471197317360934e+00	3.710181932595469245e+00	2.473663617300239537e+00	1.291632634925304002e+00	1.596623132428369063e+00	nan	1.213581024730314484e+00	1.670481819540586832e+00
2.617406426476557080e+00	2.851865238583159989e+00	2.311431696616117470e+00	3.212602996207367223e+00	2.631931713339080048e+00	3.197605949363268696e+00	3.198817010806960681e+00	nan	1.302611880041487424e+00	2.915572582405355995e+00	3.277374335960675289e+00	2.674098438632109165e+00	1.075473515179387185e+01	2.746296769470095711e+00	nan	nan	2.506582312037351379e+00	3.221873969102970747e+00	2.747845332053438838e+00	2.704601506801431299e+00	6.580766929783539609e+00	3.340186473757171814e+00	2.690815533029716988e+00	2.593625780688333382e+00	1.784906261939731786e+00	2.282540022327317786e+00	3.275724249811327482e+00	2.553734937518801651e+00	2.934485149875788235e+00	4.397828395065256357e-01	1.183018315151206812e+00	2.941638062448676205e+00	2.967033061835449903e+00	3.124682992212648003e+00	3.330776465103180595e+00	3.528050509316636330e+00	2.848322263503772600e+00	2.144893525111076560e+00	2.260254641962242683e+00	2.965157758843630642e+00	2.726263825221503012e+00	2.319284266189749033e+00	2.527998059566691325e+00	3.413024729810086200e+00	5.745467927384972917e-01	2.307567636513709441e+00	2.736812623208663808e+00	nan	1.609175760684156353e+00	2.469554634080862066e+00
2.611155217164550457e+00	2.796799207016277045e+00	9.521613295639063113e-01	2.168882312973126059e+00	7.924653800302960960e-01	2.664394213739298856e+00	2.766963130142169547e+00	nan	2.010780663389419853e+00	2.262616400762321067e+00	3.738165255596142877e+00	1.564247455509749196e+00	1.071783344529648296e+01	1.861327299887399089e+00	nan	nan	8.842077713313477583e-01	3.670849049730341651e+00	3.087418454439398108e+00	2.588629082002277038e+00	5.978009230521664108e+00	4.151080434908554828e+00	2.518324469682914568e+00	2.874324457819507295e+00	2.208033531931250515e+00	9.674030856786782762e-01	3.331776248087426673e+00	2.531839102690877752e+00	2.849026184640211845e+00	2.956146358682556041e+00	2.524207211787893534e+00	3.524648428423627244e+00	2.141780234950763528e+00	1.124532386955152452e+00	2.385160455137861124e+00	2.467408137458388051e+00	1.095618466820894810e+00	8.423446277651450709e-01	1.147311450771375307e+00	4.936877110522359113e-01	1.677124300310392613e+00	1.376791975399990653e+00	1.420507624926380608e+00	3.445829755803010652e+00	2.923637594799360251e+00	1.896620008571845206e+00	1.158727718781483063e+00	nan	1.768163179742809898e+00	6.182369926518871406e-01
2.966203361042598186e+00	2.405133403587578655e+00	1.233954450508841560e+00	2.009345529961287458e+00	8.785372840723300047e-01	2.505165297932291146e+00	2.577667893969767476e+00	nan	2.174402589804854458e+00	2.151139760035693627e+00	4.353388710597091205e+00	1.265720902814963189e+00	1.039192265574899388e+01	1.440651140758135051e+00	nan	nan	1.193464562321443712e+00	4.249845711203007248e+00	3.717262510886504945e+00	2.978565756120074681e+00	5.608686667885188548e+00	4.755766923477354524e+00	2.468532714980953280e+00	3.324466323618980645e+00	2.233797117053335501e+00	1.143191714690413585e+00	3.381337300680816949e+00	2.919102922161155078e+00	3.181148561056856838e+00	3.399010506944482479e+00	2.915755596759426638e+00	3.993927811091355196e+00	1.952841249864770257e+00	8.894635365916910841e-01	1.980544743090099535e+00	2.260362134231079789e+00	1.106808657402411633e+00	1.145749935920360230e+00	1.323177507530338692e+00	7.757111941971160940e-01	1.715840054351897237e+00	1.595469232996321818e+00	1.629191380712156967e+00	3.429233951768113631e+00	3.343506510204696358e+00	2.059613449741146241e+00	1.277217184072942491e+00	nan	1.964955318254408390e+00	1.162122601849207459e+00
3.515686505961234776e+00	2.374667012199791483e+00	1.763000179767606701e+00	2.311990624547868745e+00	1.491908809239180123e+00	2.817376194210692297e+00	2.801007266721323052e+00	nan	2.830431544715071190e+00	2.513712845815809782e+00	4.851746165588811444e+00	1.660515432984699169e+00	1.003901607050863731e+01	1.577585509947060594e+00	nan	nan	1.778794336575040935e+00	4.752172976411631389e+00	4.251676614653560726e+00	3.524192462084231092e+00	5.259448784699745971e+00	5.317118857299805157e+00	2.823621059096931063e+00	3.863263338958086379e+00	2.667533744017031694e+00	1.742786478800462779e+00	3.720483991770095589e+00	3.484436689828519729e+00	3.740153683990912636e+00	4.070737550150680839e+00	3.572273963135986552e+00	4.600745937184337109e+00	2.236750447936533437e+00	1.508467835416228420e+00	1.947707038452550776e+00	2.430475156772256451e+00	1.516592440912517770e+00	1.859896638927268198e+00	1.889101448722648957e+00	1.444051168796135709e+00	2.202019773554531046e+00	2.048841633070849877e+00	2.022360618947607325e+00	3.745259637702229583e+00	4.000786093747689343e+00	2.551862582241700927e+00	1.639889821036639717e+00	nan	2.599863408685531674e+00	1.897456235493705456e+00
2.162642775472041201e+00	2.498765423748526615e+00	2.039130576560680641e+00	1.327747733192023105e+00	1.908748498061259236e+00	1.503107507941944032e+00	1.657026089235672073e+00	nan	2.031735693755800654e+00	9.394825721625427173e-01	3.792900593733631087e+00	2.306411014580559193e+00	9.705890517018477937e+00	2.109504192665515365e+00	nan	nan	2.046556922516115762e+00	3.760682182413849883e+00	3.454274892303134337e+00	2.207540824831556225e+00	5.179164621489387166e+00	4.100803908579649715e+00	6.054971385752497826e-01	2.494213244009645614e+00	2.019416398729132478e+00	1.920202359898485867e+00	2.690448793190891585e+00	2.343829952663677219e+00	2.510013777436868043e+00	2.645413924956882656e+00	2.795064242382192088e+00	3.038118914999228704e+00	8.386457471346334680e-01	2.136430936222199595e+00	1.712555878701188750e+00	1.702533540399767675e+00	2.298472249272359047e+00	1.748815160202697561e+00	1.968899324757340086e+00	2.245414303709658554e+00	1.019814527616379030e+00	2.260829717285079976e+00	2.385540935913907923e+00	2.733047272521393012e+00	2.516492609736853847e+00	2.635390499275457099e+00	2.292514049151554101e+00	nan	2.362124281192550246e+00	2.047212573620293519e+00
2.913119810597777359e+00	4.975685921936181977e+00	3.223406409642467274e+00	3.922155058256003635e+00	3.231723268936920856e+00	4.137382583392845703e+00	4.322628704741125816e+00	nan	3.279185991518017040e+00	3.654705960188563196e+00	1.382321800794169775e+00	4.293145071774802091e+00	1.116617431198350907e+01	4.149456372658646863e+00	nan	nan	3.141324439397101376e+00	6.017935515808492397e-01	1.233833989380536122e+00	2.606626933442606209e+00	7.263097965323774829e+00	1.479852304523799678e+00	3.563108474041732698e+00	2.580773383492517947e+00	3.503608797044628353e+00	3.400083365715064865e+00	3.425346585904650354e+00	2.659277515417614257e+00	2.453517921334519070e+00	3.081369591344190972e+00	3.286909517597440988e+00	2.408113951278535225e+00	3.821178507395151414e+00	3.867544826295181259e+00	4.360571880834910097e+00	4.026098925059202749e+00	3.686556581630954899e+00	3.082034249804431081e+00	3.384705707049488144e+00	3.593174753238810748e+00	3.366036776196401181e+00	3.502559557627591857e+00	3.335587989905299366e+00	3.760294458960567354e+00	2.914005903578048340e+00	3.997185443211098921e+00	3.716109778297100874e+00	nan	3.360167060131470596e+00	3.071740323334009481e+00
nan	nan	nan	nan	nan	nan	nan	nan	nan	nan	nan	nan	nan	nan	nan	nan	nan	nan	nan	nan	nan	nan	nan	nan	nan	nan	nan	nan	nan	nan	nan	nan	nan	nan	nan	nan	nan	nan	nan	nan	nan	nan	nan	nan	nan	nan	nan	nan	nan	nan
9.090719069133276209e-01	4.311528837988771734e+00	2.772337611868260332e+00	3.059265746001463171e+00	2.731160722364204041e+00	3.322244324828115491e+00	3.377077227908023449e+00	nan	2.629483083731606996e+00	2.826940975826504943e+00	2.831312355817527493e+00	3.617622644145358723e+00	1.100455322277204040e+01	3.477098080145113901e+00	nan	nan	2.867246952201023102e+00	2.784525960901847341e+00	2.167288504635134228e+00	7.337963456079801272e-01	6.951215932423393973e+00	2.771221967752687920e+00	2.634968145774656101e+00	7.441142476771344105e-01	2.993477103556960728e+00	2.715430383243613743e+00	1.858949347199769120e+00	8.846602720186739210e-01	1.115561951973976340e+00	2.681707716277784925e+00	2.832047911763352577e+00	1.106275800046943925e+00	2.959107209926678639e+00	3.339870483845944538e+00	3.444676249405307367e+00	3.319688529397580190e+00	3.190979268357276410e+00	2.534399529169712117e+00	2.721045354267954686e+00	3.084958550154016876e+00	2.532895349906062243e+00	2.874818049108037954e+00	2.924335364776948776e+00	2.120706820926651304e+00	2.698980440800942571e+00	3.321957410150959245e+00	3.166776845828333631e+00	nan	2.894854762806948312e+00	2.643191052600322610e+00
8.681700651755387410e-01	3.515542838902508294e+00	2.264100537802229862e+00	2.614916528552241992e+00	2.337585782319288707e+00	2.808182472468339963e+00	2.829975730869925599e+00	nan	2.445770003762532063e+00	2.469696233762845416e+00	3.366684466691706845e+00	3.013089057294904283e+00	1.086906279645836726e+01	2.942368248407932096e+00	nan	nan	2.430788691305477034e+00	3.381667580572332632e+00	2.618251302586558360e+00	9.767862889080727307e-01	6.469163817653948989e+00	3.518463622686040182e+00	2.400205665188507087e+00	1.082607838947950984e+00	2.594738890816314925e+00	2.189591622977728136e+00	2.171158316803512456e+00	1.337625334202185767e+00	1.601142504273593614e+00	2.710563507179986953e+00	2.761317122085869880e+00	2.008268429386350196e+00	2.454835913782307255e+00	2.830710823593909353e+00	2.785236907651473803e+00	2.979158469457488856e+00	2.655492650571752211e+00	2.141151844360269951e+00	2.197954335725267327e+00	2.538939249929245356e+00	2.145535685386848801e+00	2.361592503615715266e+00	2.482879729546730196e+00	2.323809636451269700e+00	2.766730856276901296e+00	2.712604169424871259e+00	2.551481786523256190e+00	nan	2.597488972491491577e+00	2.288418418572480295e+00
2.490733897626409288e+00	4.918567218634575688e+00	3.175134502629100020e+00	3.906181748103557005e+00	3.343840569871626034e+00	4.028191955763861465e+00	4.128851975429982168e+00	nan	3.222412600314852327e+00	3.674954455951479293e+00	1.397724958436089127e+00	4.318422620214033891e+00	1.112559263317973013e+01	4.219889176628186966e+00	nan	nan	3.136073673944549167e+00	1.374524027077314914e+00	8.344770937084781126e-01	2.241527634907163335e+00	7.437199993528725628e+00	1.549686136004619685e+00	3.579586243991256467e+00	2.168095068368549594e+00	3.581551074285229230e+00	3.298491268758284356e+00	3.194136114828704631e+00	2.412419512033614044e+00	2.239426194198900433e+00	2.815168322410964041e+00	3.136637899583169187e+00	2.070103936739916328e+00	3.853904563558580687e+00	3.904038074236869882e+00	4.428104506996904277e+00	4.079993435559502224e+00	3.655484255380990088e+00	3.101905777012056831e+00	3.243105031723619636e+00	3.580440313567164523e+00	3.349287220416577782e+00	3.408229359059705033e+00	3.313918832838306461e+00	3.529846800799079087e+00	2.711019204835179774e+00	3.863142716985186631e+00	3.627659180651499504e+00	nan	3.258079751787816392e+00	3.027795969306637858e+00
1.861567136866111749e+00	3.924619415258241428e+00	2.726829628161821173e+00	2.377992700246943425e+00	2.515144084155277238e+00	2.547012341036906324e+00	2.734275496826716001e+00	nan	2.516724273965094572e+00	2.169873678921713456e+00	3.247862592923115965e+00	3.269679188893663380e+00	1.072853932150848877e+01	3.213389240090288812e+00	nan	nan	2.568845549689901198e+00	3.281327771325452503e+00	3.144051637886161377e+00	1.806560321279750303e+00	6.472684725779686232e+00	3.510018552291308769e+00	2.142160923435499686e+00	2.055934196154360905e+00	3.067544673431901625e+00	2.667093102669350735e+00	2.826889197985706037e+00	2.285140812898394103e+00	1.617373337298537717e+00	3.013362799871674991e+00	3.073977778144481476e+00	2.210474428447563700e+00	2.379132363712805898e+00	2.678841606628501903e+00	3.195430103838221125e+00	2.650799993917542174e+00	2.923618184242835927e+00	2.365248106410583695e+00	2.708786661563948428e+00	2.635643896522702256e+00	1.979435980726289790e+00	2.984015634435218445e+00	2.974837374985711769e+00	2.873777326542483745e+00	2.826174071108913832e+00	3.282937664621634166e+00	3.067002776204981629e+00	nan	2.916433420952179834e+00	2.289019827992980538e+00
2.762138242345429262e+00	2.640292208798749485e+00	2.425612280612939209e+00	9.635013920719828207e-01	2.171649320604308819e+00	1.334792813643047360e+00	1.696997482642483623e+00	nan	2.533049034636854380e+00	6.521426768898783699e-01	4.303557453237411679e+00	2.440636663774296444e+00	9.671736502287732407e+00	2.210999630306538233e+00	nan	nan	2.346879046944668534e+00	4.217007807290549692e+00	4.012792375053307659e+00	2.762275531603589407e+00	5.156932113909537208e+00	4.654534328015684785e+00	8.357672888278159240e-01	3.146334158706895145e+00	2.404755598880159440e+00	2.281508922504856596e+00	3.094920123523648314e+00	2.959357243206774513e+00	3.025624123896106799e+00	3.346120581501457192e+00	3.433889409208873644e+00	3.676722032697745224e+00	3.821115769852367339e-01	2.160491783787052533e+00	1.855302673134685110e+00	1.224532858361863319e+00	2.539021267439800056e+00	2.135166060031713275e+00	2.373520355656776104e+00	2.391907728824766988e+00	1.038753651275676537e+00	2.717941343575332347e+00	2.814352334473388506e+00	3.119091720272129997e+00	3.168487876712433593e+00	3.092699025238004662e+00	2.586653021515754602e+00	nan	2.882275145405643002e+00	2.353949051395915593e+00
3.402105952891044893e+00	5.841332330808326034e+00	3.890088623402789825e+00	4.769870494557401308e+00	3.978762298922995821e+00	4.957269478000212892e+00	4.963090263093482335e+00	nan	3.919242459655881472e+00	4.489288907228621284e+00	1.050997485358357686e+00	5.087783385605460396e+00	1.091593907715933121e+01	4.904384814991175290e+00	nan	nan	3.823866688768617017e+00	7.641653032770582277e-01	1.621148894729062429e+00	3.199068742192572756e+00	7.469816437788245445e+00	1.002880043498376450e+00	4.248487277779719129e+00	3.058801781927531938e+00	4.186340697575342773e+00	4.074277915203698974e+00	3.867340534241593630e+00	3.310886753946453709e+00	3.018673189086612751e+00	3.310888156373639202e+00	3.705947112836422530e+00	2.619910704614699437e+00	4.650296802470650803e+00	4.616796126409148826e+00	4.924381875244562501e+00	4.838071277679659055e+00	4.340176668294616569e+00	3.790934838998914813e+00	3.994706981416759284e+00	4.418927660073513231e+00	4.207767827623158041e+00	4.047090935786143540e+00	3.846033491900018753e+00	4.224269440290171929e+00	3.192408548774303689e+00	4.630606420172779458e+00	4.345672084108149313e+00	nan	3.848439851441711301e+00	3.853704607723279274e+00
1.791607983202840870e+00	4.140450531567842596e+00	3.252816165951817773e+00	2.681276167694411239e+00	3.047142375311054696e+00	3.092679590006192747e+00	3.056893180504914653e+00	nan	3.146715203083060963e+00	2.620473548643740269e+00	2.375097957772212443e+00	4.023873985780129559e+00	1.043858790682040905e+01	3.765971998070010152e+00	nan	nan	3.050116271251243738e+00	2.561926572802233792e+00	2.885348969443676026e+00	1.516388869887909330e+00	6.842789526022951208e+00	2.697167544961841301e+00	2.561164655452893069e+00	2.043518267601670324e+00	3.823330713393388702e+00	3.210424740169917079e+00	2.836851251854505485e+00	2.319914151812589864e+00	8.304308118225561808e-01	3.499601671286138860e+00	3.784283098681188839e+00	1.736657182542400868e+00	2.993485131668568222e+00	3.155729226354863748e+00	3.775899942216099259e+00	2.761226967451020808e+00	3.298143525952438981e+00	2.952590877555914428e+00	3.110266138410070269e+00	2.975067126113045468e+00	2.317665354633781316e+00	3.456434052005818547e+00	3.419748424654116992e+00	3.054332551107790117e+00	3.208025037354045317e+00	4.245056835146439056e+00	3.515673324389801735e+00	nan	3.608529884159301204e+00	2.650606432898391152e+00
1.145598065947158073e+00	4.622375198212857583e+00	3.186340522676382125e+00	3.485547553623333794e+00	3.268233122409036184e+00	3.588995345230900913e+00	3.493819031290229304e+00	nan	2.912665590415142169e+00	3.212523059707404371e+00	2.577712754633275871e+00	4.115321197526561114e+00	1.071014417664689233e+01	3.986435061155110482e+00	nan	nan	3.245804619448285244e+00	2.685568291290446830e+00	2.342357885213919744e+00	1.185691517538434603e+00	6.866678764542041513e+00	2.431950851066222441e+00	2.861710689162577204e+00	9.548875393521848443e-01	3.363871893054944717e+00	3.151362173408045475e+00	2.300388728818065331e+00	1.588214115160393902e+00	1.259971458907119812e+00	2.583065154812283382e+00	2.953120936210809955e+00	7.389590800911058910e-01	3.381048120103920418e+00	3.793919080388645781e+00	3.739567128883003466e+00	3.731391110372942244e+00	3.578387971142572788e+00	2.998623964775454009e+00	3.074776084316340974e+00	3.591528344990484900e+00	2.974866215201000141e+00	3.204478260100519282e+00	3.234323443429458322e+00	2.530955116447015651e+00	2.600645981048050004e+00	3.673790690181088170e+00	3.559759930503561876e+00	nan	3.165308783515725199e+00	3.098505875255765485e+00
2.853504330213208817e+00	2.528856388720638559e+00	1.570509040695383884e+00	3.016462172251467067e+00	1.831322860120294660e+00	3.185593963601558443e+00	3.251020164459663242e+00	nan	1.031159587911810060e+00	2.898324566321841989e+00	3.891110549104836114e+00	1.508790868425719633e+00	1.114328026479641309e+01	1.903844561885323028e+00	nan	nan	1.863336907946498311e+00	3.772691206293004917e+00	3.141252016235169808e+00	2.930856641354820269e+00	6.401078177945786152e+00	4.036453029147757832e+00	2.898828736584524446e+00	2.943824271248558944e+00	1.392273674487518598e+00	1.533091289122081369e+00	3.431375859340157319e+00	2.619630872346297323e+00	3.221717447592397310e+00	1.768934144470718728e+00	1.094986904045379905e+00	3.527460631842338046e+00	2.810228775909032528e+00	2.364486637798768776e+00	2.930440873983750194e+00	3.405495357749284580e+00	2.079422924978290954e+00	1.452805839817136624e+00	1.618547601674464653e+00	2.080228952307864088e+00	2.526358368628423889e+00	1.554582766610244082e+00	1.847851659677512970e+00	3.493056565857477036e+00	1.919481011051380026e+00	1.187532693038576781e+00	1.891300239427916807e+00	nan	8.758618847526095097e-01	1.790872587354285006e+00
2.802110895884846631e+00	2.488095807332373788e+00	2.410983910546487863e+00	3.316327975127590033e+00	2.731175819436483465e+00	3.271833548015070647e+00	3.359348447486219413e+00	nan	1.461576865108764389e+00	2.967830020250874057e+00	3.735858504832542337e+00	2.598146691200615255e+00	1.095478234953876040e+01	2.658506927453735180e+00	nan	nan	2.740261898660994344e+00	3.497682818475386313e+00	2.968263725998532720e+00	2.913343528149059836e+00	6.591139490457019967e+00	3.686573445714340203e+00	2.745445638079089257e+00	2.755318722196007819e+00	1.426558040053176990e+00	2.360597020660926137e+00	3.213616560452736248e+00	2.639524382361972510e+00	3.271288847974821667e+00	8.852936854395226929e-01	1.286485393622170070e+00	3.295472226150083728e+00	2.921398397697757332e+00	3.367990821601409834e+00	3.199886807755962792e+00	3.661449037620921221e+00	3.026244583616804817e+00	2.297402488676922871e+00	2.396837390092684927e+00	3.175399459250916490e+00	2.876734157108047363e+00	2.392414688468912587e+00	2.637381230824868528e+00	3.367142978670977005e+00	1.093768809940583342e+00	2.128361759959800814e+00	2.818147598653813812e+00	nan	1.784215540854406035e+00	2.775508451945685184e+00
nan	nan	nan	nan	nan	nan	nan	nan	nan	nan	nan	nan	nan	nan	nan	nan	nan	nan	nan	nan	nan	nan	nan	nan	nan	nan	nan	nan	nan	nan	nan	nan	nan	nan	nan	nan	nan	nan	nan	nan	nan	nan	nan	nan	nan	nan	nan	nan	nan	nan
2.430534549337602712e+00	3.135169166462896229e+00	2.564815310807865956e+00	2.971831139897911367e+00	2.691241128861182386e+00	2.953394481434630681e+00	2.731331609226941737e+00	nan	2.430711391129366739e+00	2.615020085167139907e+00	3.865794590341165460e+00	3.168980183138495388e+00	9.356120822827790562e+00	2.914912766875723538e+00	nan	nan	2.836772259244745964e+00	3.826217045247531701e+00	3.441721150489331027e+00	2.582895707341411828e+00	4.964389390682153014e+00	3.891503831130418867e+00	2.023136826122673426e+00	2.425672640516441714e+00	2.302215884032293935e+00	2.616547194409475807e+00	2.901558835677178205e+00	2.501343900080106319e+00	2.978713689431828904e+00	2.400250869121363095e+00	2.736455473284532758e+00	3.093819526177774115e+00	2.480531004993714372e+00	3.276263744526987765e+00	2.115129253229589334e+00	3.256435916193625602e+00	3.004500543420444370e+00	2.471221323712211593e+00	2.538181594362230786e+00	3.291302114739008911e+00	2.623588129272489855e+00	2.471388585179187913e+00	2.575501222516540789e+00	2.913448531706897437e+00	2.499845890648115354e+00	2.845475656419941934e+00	2.863219937538258097e+00	nan	2.535259901111067915e+00	2.981324736980774492e+00
2.345524784509147587e+00	3.034633610126128644e+00	2.866024035663949476e+00	2.672826915719714425e+00	2.847782706413153342e+00	2.607078916206210017e+00	2.539403829491047926e+00	nan	3.116227622782619555e+00	2.517150592877917425e+00	4.800069907663891300e+00	3.127744441831687094e+00	9.967588996190690054e+00	2.843264328265676433e+00	nan	nan	3.052237433639125808e+00	4.742147822717096339e+00	4.171963591091362389e+00	2.504326613760588405e+00	5.258658294448768089e+00	4.896422601528684027e+00	2.391707776288068743e+00	2.663867736665310293e+00	2.971957455121144953e+00	2.792097810829975657e+00	2.697356162714400263e+00	2.590718079699761756e+00	2.895978690352007501e+00	3.829195314624432633e+00	3.670764856692494860e+00	3.555292057206068446e+00	2.323049475213333714e+00	3.101762725553145028e+00	2.085062418935660133e+00	3.019145671276466381e+00	3.044977413496159802e+00	2.822642012445355952e+00	2.791603800376919242e+00	3.095472120653796733e+00	2.558929583727957535e+00	2.908878154618642853e+00	3.015426465377850196e+00	2.620346605713348431e+00	3.851628826929569094e+00	3.125903096045054674e+00	2.969327476713980563e+00	nan	3.228382495846523259e+00	3.114331244371686847e+00
2.964495072999758563e+00	2.376137460828451342e+00	2.586481364890545809e+00	1.356475210616324478e+00	2.511906954062751218e+00	9.882912851045436708e-01	8.436122175278517599e-01	nan	2.963202943423632885e+00	1.519245084114720701e+00	4.742464330083008051e+00	2.524519586664752513e+00	9.255310371998564989e+00	2.391393042241447553e+00	nan	nan	2.498409219710483686e+00	4.899740188789437845e+00	4.424580456309383791e+00	3.022882031536280767e+00	4.680745986691023042e+00	5.277803194541210274e+00	1.724569771955872799e+00	3.387160059637111864e+00	2.881482984740859621e+00	2.482040428014135269e+00	3.630751999475705372e+00	3.302552721961673043e+00	3.265798339195953304e+00	3.689750921445024812e+00	3.814289496985721506e+00	4.025020737138349070e+00	1.338234578636771088e+00	2.086217929725145748e+00	1.987637657677064240e+00	1.768543937217952333e+00	2.563183946939121327e+00	2.450422457156964828e+00	2.515886420219175079e+00	2.463065752443559742e+00	1.604598971406111518e+00	2.872940482951832131e+00	2.976783518599340095e+00	3.581420345965267593e+00	3.569284819674226394e+00	3.170519801821988004e+00	2.645444544228118033e+00	nan	3.063572107985591764e+00	2.560567997233273108e+00
2.841015194203162952e+00	2.809700570078566439e+00	2.446932063952540481e+00	3.900388563800614716e-01	2.154319240089574539e+00	1.102799868451740606e+00	1.558133072036806288e+00	nan	2.720208016263413242e+00	5.911657738150366548e-01	4.404988348547647092e+00	2.404889277094867772e+00	9.809814002402614364e+00	2.215087378529560169e+00	nan	nan	2.273089921191183915e+00	4.408411027072484778e+00	4.111036904543841963e+00	2.789125167963960816e+00	5.269905746650488609e+00	4.901682391186811927e+00	1.216308254056211569e+00	3.254853834473632190e+00	2.681939090984243101e+00	2.301542209534216621e+00	3.383259243554243678e+00	3.065312400141696703e+00	2.956832851131294237e+00	3.607527213258333809e+00	3.683727299241053466e+00	3.725678074293946818e+00	4.969534106809216367e-01	1.867073341149377841e+00	2.151192750782303431e+00	7.662059053358383220e-01	2.476074401748860510e+00	2.155009683941238485e+00	2.415542511977814666e+00	2.148154425500010234e+00	8.052207771293476979e-01	2.830390676710451636e+00	2.912798357281373374e+00	3.420143895790249911e+00	3.377485152767671917e+00	3.204744927897060780e+00	2.575833812767897690e+00	nan	3.023522797999676825e+00	2.188158535692389162e+00
2.951779250981729774e+00	2.603205927524697927e+00	1.606929631734537178e+00	3.135941161389478093e+00	1.894267853892096731e+00	3.288841603289717863e+00	3.379139762685598125e+00	nan	1.390237055667502108e+00	3.043506221436568016e+00	4.061641641552866666e+00	1.524499130101931721e+00	1.136397268757355938e+01	2.090402320640938338e+00	nan	nan	1.916218830356396507e+00	3.940930926213864538e+00	3.236197277988230869e+00	3.037710539565788181e+00	6.593098156129023835e+00	4.178514683747098779e+00	3.105117784172609863e+00	3.065990544376332672e+00	1.644603454507509444e+00	1.557614436890858212e+00	3.488762490614748302e+00	2.697573093257011223e+00	3.365478228472651878e+00	2.037979474053812190e+00	1.192490827584725466e+00	3.686572273308609038e+00	2.936059266047236438e+00	2.417447771382187582e+00	3.035028922432486898e+00	3.548245669224971532e+00	2.095882020325410267e+00	1.569158793768577143e+00	1.635545351048083518e+00	2.061995523380868445e+00	2.654250315224208734e+00	1.566881226760991286e+00	1.893249494526387133e+00	3.530223988453845774e+00	2.219188246953096577e+00	9.730967745203239483e-01	1.857890297863853402e+00	nan	1.088063199700797679e+00	1.840953343917789864e+00
3.196403837637020739e+00	3.119951113489343619e+00	3.159996217752051972e+00	1.296876192740807232e+00	3.024876818423939628e+00	9.692996555408756043e-01	9.593436118828521098e-01	nan	3.264515881774615380e+00	1.450622632682304625e+00	4.385507976698351129e+00	3.211836059992269732e+00	9.028652922259819746e+00	3.001638045141526323e+00	nan	nan	2.906714444279014042e+00	4.552009027278649533e+00	4.446192293395642814e+00	3.202973760941004944e+00	4.823755683347523693e+00	4.973954964442743432e+00	1.662205184655566104e+00	3.669059452660426768e+00	3.382256707323779477e+00	3.065578738648694124e+00	3.873808986869557991e+00	3.651033406245932866e+00	3.357713744609528206e+00	3.829303599093117683e+00	4.098537692052050652e+00	4.072034941927124230e+00	1.566477290662658728e+00	2.494479180235905869e+00	2.778169167290185815e+00	1.501381393979212664e+00	3.113153249559061475e+00	2.917075949209519958e+00	3.063561399053298384e+00	2.935539872126442074e+00	1.703576916867951985e+00	3.504319614889344514e+00	3.556585068025255758e+00	3.903853013777165870e+00	3.569031901718548561e+00	3.879272535580450043e+00	3.254356575061285728e+00	nan	3.521514425854070485e+00	2.913376865652757441e+00
3.021232508146464824e+00	2.251673015006665057e+00	1.579620867789903293e+00	2.859996280327696816e+00	1.836421983867964514e+00	3.017750574434480360e+00	3.141790925728604744e+00	nan	1.287302358410135961e+00	2.783816912310850711e+00	4.233314265799082321e+00	1.176366773611395633e+00	1.122168299718295970e+01	1.743511657006246995e+00	nan	nan	1.858874096146462929e+00	4.110924596697988598e+00	3.455290197380909589e+00	3.100088601141914424e+00	6.303565069392431219e+00	4.411531932623465657e+00	2.875902493565786422e+00	3.172293390254485868e+00	1.325073770509507476e+00	1.504588257129497064e+00	3.610856480904307553e+00	2.835045542257467410e+00	3.388787908078952249e+00	2.085230857943003890e+00	1.442345379966888830e+00	3.765606851374368347e+00	2.651577548252368466e+00	2.285940682397801460e+00	2.843053241635443484e+00	3.266462909949940485e+00	2.059596603484981081e+00	1.510054737201805164e+00	1.617104624139159785e+00	2.000503679810678559e+00	2.432559992649588665e+00	1.623026431829732052e+00	1.950840231686581605e+00	3.661937758762045636e+00	2.162723077936417937e+00	1.053402205182538465e+00	1.815563506854986242e+00	nan	1.182765263916996767e+00	1.817454928984061358e+00
3.362200166718563477e+00	5.737409012312974177e+00	3.882929119272717777e+00	4.709423383350432424e+00	3.974774730585104887e+00	4.870530811951255146e+00	5.023054700503395864e+00	nan	3.837929797711435942e+00	4.371845920508113714e+00	1.278841594639131385e+00	5.012176929443329598e+00	1.141304005494226104e+01	4.905074978122214269e+00	nan	nan	3.808807296591115943e+00	7.543903216513582199e-01	1.528402574251954027e+00	3.124146715827023968e+00	7.849541169421326181e+00	9.732006889463660215e-01	4.197502704709183519e+00	2.974546856850684762e+00	4.108329055425276266e+00	4.026904465199593552e+00	3.762868000437215255e+00	3.162559029366279528e+00	2.897300108730922918e+00	3.161330513379218221e+00	3.553169549025506857e+00	2.460347468223322398e+00	4.554096061605234169e+00	4.638782046664806202e+00	4.994954570808033623e+00	4.794726109550958348e+00	4.366847862337409403e+00	3.772339913956407553e+00	3.998838381481891968e+00	4.394878431394955598e+00	4.120587145111175076e+00	4.091757311984023815e+00	3.907986314463162802e+00	4.131485041692608107e+00	3.033504912644272355e+00	4.543183475487750478e+00	4.372581191760247066e+00	nan	3.809803315074227203e+00	3.806964407852087007e+00
3.083305681723034208e+00	5.578722743991761490e+00	3.760973397902199533e+00	4.734057174639790588e+00	3.938001241111391604e+00	4.865678805178517585e+00	4.821834797843357556e+00	nan	3.920105505463492346e+00	4.420825294381914183e+00	1.424186125618595922e+00	5.033174470073781492e+00	1.085236968476474928e+01	4.916623398052943017e+00	nan	nan	3.755905607579629102e+00	1.291874613534350180e+00	1.696334631987647334e+00	2.937723424471075706e+00	7.408577501763520701e+00	7.559268949555714157e-01	4.152140359304937967e+00	2.724738786988753159e+00	4.169890223032466814e+00	3.900884067633216379e+00	3.584928979909970170e+00	3.072923980924289644e+00	2.780718267262943133e+00	3.180167179701067770e+00	3.611770236877886564e+00	2.397040680513212063e+00	4.553913207547017450e+00	4.621300731609218282e+00	4.639324942918246819e+00	4.837201791222386582e+00	4.186462553894969574e+00	3.744299230755486541e+00	3.815289280689786455e+00	4.365491761982193353e+00	4.139382188409393315e+00	3.860198596349232680e+00	3.661496373078826139e+00	3.909098553347634120e+00	3.169759770069545457e+00	4.487735240963704797e+00	4.183360899653569831e+00	nan	3.756313642157824706e+00	3.826751439595492688e+00
2.859824357464847200e+00	2.826470768958249113e+00	2.808729553972931114e+00	1.271953083084360836e+00	2.745270380662596210e+00	5.631925406495404962e-01	4.739525995746323717e-01	nan	2.861198271950103678e+00	1.399012086814775513e+00	4.248213791562839958e+00	2.871943681639746337e+00	9.194112716593107137e+00	2.702072775159816587e+00	nan	nan	2.681599026148021814e+00	4.364047795166400512e+00	4.100690895395677771e+00	2.871683658074858592e+00	4.756452929480571079e+00	4.764706500049562088e+00	1.525302000555200266e+00	3.233131332483999199e+00	2.913076083809347683e+00	2.768571082751812185e+00	3.638794746500837451e+00	3.277571007662667846e+00	3.134165437330568516e+00	3.485540719517453923e+00	3.709978702793915950e+00	3.798307895367220688e+00	1.386960035819044812e+00	2.402097154151594083e+00	2.519610830794629219e+00	1.714644973681921369e+00	2.913232178771259395e+00	2.601907637190298495e+00	2.773827948446772940e+00	2.720474087680774922e+00	1.587262871577741707e+00	3.138022169577657117e+00	3.234006275869676816e+00	3.657667847332696009e+00	3.274421956784026477e+00	3.394622024924190296e+00	2.960971577534224242e+00	nan	3.196401090230349684e+00	2.673529111756591803e+00
2.951754412256902604e+00	5.200514658259590917e+00	3.129343481796902360e+00	3.995771756082576509e+00	3.160869861238098544e+00	4.300583476960873064e+00	4.416130457854070102e+00	nan	3.325940866089061032e+00	3.772868101993565038e+00	1.303192279171685897e+00	4.275818580278807346e+00	1.111752224661663213e+01	4.158027713591283536e+00	nan	nan	3.028025706542681661e+00	6.821320441530639433e-01	1.172132742627685742e+00	2.696094213080504343e+00	7.273144913066312611e+00	1.611882791571157547e+00	3.699372150888416311e+00	2.708253101206973046e+00	3.515197087229270601e+00	3.309853120679651095e+00	3.410141405737453280e+00	2.777883700513933629e+00	2.575328757197714147e+00	3.111687751814765868e+00	3.247183280968485075e+00	2.520217254529276474e+00	3.893724746990959940e+00	3.796826978358883498e+00	4.333570719162286089e+00	4.067950992967658053e+00	3.581971882034203691e+00	3.021076627911761125e+00	3.269229627398530624e+00	3.548349087731241358e+00	3.436778964231399502e+00	3.381171722831624482e+00	3.192494672436505532e+00	3.784675893162231297e+00	2.969224352471989459e+00	3.962525525837983675e+00	3.585715328143968428e+00	nan	3.257465808735064972e+00	3.031038872560182007e+00
2.572639182752079368e+00	2.832187001639049129e+00	8.559832643386781070e-01	3.086987756103455993e+00	1.357879034932905737e+00	3.411225303429687550e+00	3.192142176852056146e+00	nan	2.050738519211114053e+00	3.035541565171740341e+00	3.549207018464367369e+00	2.063032112675772023e+00	1.025798005736230500e+01	2.246819559991563242e+00	nan	nan	1.290294708947251845e+00	3.475796404224113623e+00	2.810815975529774580e+00	2.698899453365864787e+00	5.606881170207851817e+00	3.712905284013014562e+00	2.911134617174814476e+00	2.704831351222665603e+00	2.019122124512916283e+00	1.136580307003733914e+00	3.202109149594429827e+00	2.528971893043760133e+00	3.120748750841411123e+00	2.465802561481613697e+00	2.028644859084571817e+00	3.515623435923151963e+00	2.835029565696638887e+00	2.155600657718148128e+00	2.230474151221015333e+00	3.350592403010586917e+00	1.291117916911874719e+00	1.228753657340197147e+00	1.005100666775082363e+00	1.755930013933054923e+00	2.547868891920712198e+00	5.324745091606962744e-01	5.536485688934452698e-01	3.312588727522798315e+00	2.685520489175459158e+00	1.552750251797636150e+00	1.046415688805197419e+00	nan	1.291365452801015001e+00	1.606615095613100896e+00
1.821392897674928957e+00	4.201488578495024662e+00	3.105762279614869836e+00	3.010247510782424030e+00	2.916572748086538436e+00	3.183248810025899544e+00	3.052904216268552684e+00	nan	2.865233514548474414e+00	2.868134074944020284e+00	3.151011528917994298e+00	3.772942810174843675e+00	1.067899474754026024e+01	3.589820720170393553e+00	nan	nan	3.052663907287871403e+00	3.186798290418408008e+00	2.938485989469913129e+00	1.771694871611842137e+00	6.487204207354237973e+00	3.043755012458638110e+00	2.579078642604539784e+00	2.014437219633992804e+00	3.335940750740199245e+00	3.035246980128422312e+00	2.302583311452754522e+00	2.234907850863536272e+00	1.284129669756238767e+00	3.006248757107432557e+00	3.151643711927162972e+00	1.657958601711374769e+00	3.051281760649043662e+00	3.296140060812553063e+00	3.396779862148800344e+00	3.283988560829918857e+00	3.319596610492623334e+00	2.771567436044881205e+00	2.958647632118284410e+00	3.230833572274529164e+00	2.552529606276419116e+00	3.206871543540150693e+00	3.200175173856991684e+00	2.495831563334256042e+00	2.962556484588932726e+00	3.753705844581801898e+00	3.402316975996902304e+00	nan	3.186634206470244646e+00	2.868417367360859060e+00
3.046374848914362943e+00	5.479433139772798889e+00	3.693042690268746320e+00	4.558244124210070858e+00	3.848317525296700570e+00	4.649850303564244669e+00	4.519691468985202576e+00	nan	3.932859360783063529e+00	4.282619423044434548e+00	1.249847909253450240e+00	4.980986684489843164e+00	1.025901098704825642e+01	4.824943531797796226e+00	nan	nan	3.635862898391035269e+00	1.429239413712326101e+00	1.919763191057635598e+00	2.898369364138696280e+00	6.907577367935093804e+00	1.033926310667345083e+00	3.987709166067096245e+00	2.740319245377101698e+00	4.185942699215049245e+00	3.865375454536319033e+00	3.676921262785178612e+00	3.184984641996200683e+00	2.687040906843796151e+00	3.347948614820997815e+00	3.788563812680818543e+00	2.493751255310022508e+00	4.403355529193275331e+00	4.414289485833426951e+00	4.437059358842013523e+00	4.641594416089154684e+00	4.049298900406211210e+00	3.674685510093109730e+00	3.740041784001691294e+00	4.245752999172540676e+00	4.007961866162877307e+00	3.810863961237966890e+00	3.581038506884296257e+00	3.927435507255607749e+00	3.306013807350043798e+00	4.536462773447860641e+00	4.099177527724832792e+00	nan	3.752887037336848586e+00	3.748040808861108797e+00
7.801941883112738507e-01	3.953759042366047360e+00	2.501135888949564734e+00	2.575547428638170988e+00	2.390067370689949122e+00	2.985402613277506223e+00	2.970380287942421926e+00	nan	2.617936848730475941e+00	2.442241149473462158e+00	2.722463299566468820e+00	3.369859747854441867e+00	1.065004214744776689e+01	3.140365510439477870e+00	nan	nan	2.517263512738552311e+00	2.800508117394278074e+00	2.266060485204902886e+00	5.520077480796142799e-01	6.556930449828891838e+00	2.961469642819770431e+00	2.337224426073634564e+00	1.096013779139338729e+00	2.941547584943467353e+00	2.427824681694133346e+00	1.815922210611722543e+00	1.193598957012485862e+00	1.009572384035847481e+00	2.880044773207976583e+00	3.054113374353421229e+00	1.522891150518310921e+00	2.599303037993029086e+00	2.868943991295753282e+00	3.091711452732342380e+00	2.771288320853688258e+00	2.784430805245961871e+00	2.260482229180785563e+00	2.423006946324489874e+00	2.642859655132885788e+00	2.089924418824035790e+00	2.660681739386203670e+00	2.680810867389009200e+00	2.100708264670045011e+00	2.830364513654841652e+00	3.295035879476590157e+00	2.829065889251394239e+00	nan	2.811751141710685964e+00	2.284413854244986553e+00
3.255450625234640682e+00	1.376168206516384274e+00	1.632696407945206651e+00	2.679293239187747311e+00	1.762775810561053813e+00	2.876518168735890502e+00	2.893519172965458353e+00	nan	1.657243266768331669e+00	2.667070165300994944e+00	4.697625431055377554e+00	6.232436372225620413e-01	1.063475148457551178e+01	7.671292469009279857e-01	nan	nan	1.951440179355883542e+00	4.580249141684589631e+00	3.932907799105686664e+00	3.346706350846974765e+00	5.663238952224721068e+00	5.006849983215769129e+00	2.777238758410498942e+00	3.498140629298172488e+00	1.306895229084756416e+00	1.531923012879397694e+00	3.569477152102195294e+00	3.080762782287158164e+00	3.655644344178134997e+00	2.812521822299653529e+00	2.280680925278266269e+00	4.243060176586237020e+00	2.399041127419512254e+00	2.105623726899045867e+00	2.229926302370402791e+00	3.023405415427930176e+00	1.913155831061123191e+00	1.644711101191871805e+00	1.663506994940772588e+00	2.009927569226578559e+00	2.419382691245652417e+00	1.695990001792096580e+00	1.951182991504895936e+00	3.596207287863857793e+00	2.833758397153942621e+00	1.481965536405353223e+00	1.724226861009161560e+00	nan	1.529100240568713964e+00	2.074497785794116034e+00
3.061520577557030443e+00	2.215175758263603800e+00	1.372097618155295518e+00	2.986166405027168125e+00	1.706413728413173958e+00	3.252199784446515807e+00	3.321662044616426002e+00	nan	1.452021958544415181e+00	2.947256303536606836e+00	4.310058492957698384e+00	1.146040571784674222e+00	1.118172447929707225e+01	1.683769092007816548e+00	nan	nan	1.803353821319391148e+00	4.127157179197603831e+00	3.386094035446781447e+00	3.146842750541964051e+00	6.354475338705470655e+00	4.474168434332250754e+00	3.061057036163096434e+00	3.193317894721253491e+00	1.385926287657624822e+00	1.359939402150445176e+00	3.528734419917251675e+00	2.824172483427185298e+00	3.530759100983601240e+00	2.365756452420203271e+00	1.668174320364897767e+00	3.953598082488946286e+00	2.764531360372279867e+00	2.269859614266708014e+00	2.793637472527365162e+00	3.345000032594967809e+00	1.887221198622996532e+00	1.444759785248353579e+00	1.494191239405520344e+00	1.906194454757145884e+00	2.574931798089207025e+00	1.364029263221813171e+00	1.710523522067755708e+00	3.582506107283367047e+00	2.495890707582670398e+00	8.467451618010382042e-01	1.581373436965461288e+00	nan	1.122270935659865021e+00	1.803679121565941346e+00
3.158685501631113723e+00	2.363690896479162529e+00	2.670458379502361979e+00	3.238389263762460502e+00	2.600639633164996134e+00	3.239246116419930210e+00	2.949977999505202675e+00	nan	2.993418713311748913e+00	3.084266700348375689e+00	5.034570530215270345e+00	2.820671845121733856e+00	9.299924354052544473e+00	2.575337411348859185e+00	nan	nan	2.980610525476424577e+00	4.909200064506202388e+00	4.451832536176626220e+00	3.351691255318533624e+00	4.480434006265875624e+00	5.043521733277406049e+00	2.814548414766650630e+00	3.424330410013552761e+00	2.782912957400724530e+00	2.688401603679432483e+00	3.247232959209006342e+00	3.316019062705573450e+00	3.702456658389903676e+00	3.774102901170770075e+00	3.569324359840829519e+00	4.279965678025608788e+00	2.850274969889887711e+00	3.014909549406171507e+00	1.270477123898501981e+00	3.552389755218806844e+00	2.755458245990128230e+00	2.695908443879119876e+00	2.608268203735174318e+00	3.081199749590796788e+00	3.055509557448365943e+00	2.527606737892888145e+00	2.579814522863988824e+00	3.141557993880499833e+00	3.897353876015072327e+00	2.856862566649599700e+00	2.703807654770209012e+00	nan	2.924810494072903833e+00	3.161809963141821278e+00
8.654085531502666573e-01	3.483771025404035271e+00	2.191190989208793294e+00	2.950866842351662189e+00	2.308513048931189804e+00	3.122068250253153376e+00	2.962512052058200229e+00	nan	2.346134830374090097e+00	2.806982353577002431e+00	2.980745278299668843e+00	3.112515962064012598e+00	1.060758140693181417e+01	2.967589056422454075e+00	nan	nan	2.365279986931714706e+00	3.028453864783718696e+00	2.302710556410547227e+00	1.063065765503952598e+00	6.411771853110439956e+00	3.058201402379866263e+00	2.621224677421676308e+00	1.062449141229859784e+00	2.560386764095414769e+00	2.145919746513516024e+00	1.939396239840493363e+00	1.472781561622107604e+00	1.476521294004113249e+00	2.459038474662716300e+00	2.608048627050211454e+00	1.846308100364878024e+00	2.809972119990849837e+00	2.878722944590792476e+00	2.749175547539714159e+00	3.272454656871164769e+00	2.547633477685456338e+00	2.100455928783774517e+00	2.063355994304422847e+00	2.615691175796686085e+00	2.420576037180609319e+00	2.206364491848063825e+00	2.254873796393654928e+00	2.177282861799152869e+00	2.586607097656630661e+00	2.770363249796200744e+00	2.513832098027900752e+00	nan	2.365541004847302009e+00	2.316114086752776746e+00
2.833561058395186905e+00	3.666520967577115098e+00	2.767054885180337376e+00	3.380918879717170977e+00	2.906220104917427438e+00	3.324680213475201818e+00	3.327590896600217896e+00	nan	2.241744878091959770e+00	3.359572276671573654e+00	3.900451633913022409e+00	2.793933915380919508e+00	1.163918040355101624e+01	3.171800015627432856e+00	nan	nan	2.923421968047409614e+00	4.005633249100090332e+00	3.289661134558606204e+00	2.884160176881551685e+00	7.490739611648213447e+00	4.143178606361453298e+00	3.371711869466560429e+00	2.897019621624186581e+00	2.854254858271557449e+00	2.630367353514714068e+00	3.710551012861661224e+00	2.819514873404282529e+00	3.134884156254404974e+00	2.391518163202959180e+00	2.287155749974180807e+00	3.179343962994109152e+00	3.408127215640082586e+00	3.089259916286221319e+00	3.674324842286349480e+00	3.914623692623208751e+00	3.123730048019496497e+00	2.576994643877172475e+00	2.618418771069982220e+00	2.823716587954220092e+00	2.962447965670857997e+00	2.733669030687194468e+00	3.045447726894978224e+00	3.761612670676497849e+00	2.506923021228734783e+00	2.575173480269429049e+00	2.989988041011029551e+00	nan	2.536914918534869390e+00	2.581666747046273525e+00
3.255091805019991291e+00	5.514154750418668094e+00	3.690796426169737021e+00	4.532813704255162612e+00	3.737989383224351592e+00	4.686987027058610700e+00	4.818062095251383070e+00	nan	3.600429926377298084e+00	4.203618647307676426e+00	1.334200556102498547e+00	4.767906554143360509e+00	1.120849842241207917e+01	4.593422052948904266e+00	nan	nan	3.656203009822776462e+00	7.020864841843593718e-01	1.484083238855160802e+00	3.004542619525842895e+00	7.526406337949731906e+00	1.121731660557030441e+00	4.007894416495687118e+00	2.839087733577013495e+00	3.876204121404405623e+00	3.858807678725459933e+00	3.591058734947348174e+00	3.009209934827820732e+00	2.807168026438859432e+00	3.104158060840075617e+00	3.425028311704115147e+00	2.479081972832438474e+00	4.374322445046335162e+00	4.446974576192880058e+00	4.725504022678381766e+00	4.650505620372729965e+00	4.188686759385372049e+00	3.570538324098659011e+00	3.832989891281790129e+00	4.191113265163013857e+00	3.960187687243359456e+00	3.880368966712019585e+00	3.699861041429532094e+00	3.925813942244376520e+00	2.954453121971652330e+00	4.312216912725119755e+00	4.179684376158871117e+00	nan	3.638521324747286290e+00	3.626846959413486005e+00
7.601721132232660549e-01	4.184668325754627993e+00	2.765981662587405410e+00	3.327876337576689991e+00	2.891992089458323534e+00	3.462279971984545401e+00	3.331364604143212560e+00	nan	2.688743201419444784e+00	3.097028524652748249e+00	2.724720883458688458e+00	3.731554372162035893e+00	1.065417728339483183e+01	3.596561449063965910e+00	nan	nan	2.928136119097266565e+00	2.795585732866660233e+00	2.147003041314165195e+00	8.762748927425632051e-01	6.647656049041454907e+00	2.636814234599045292e+00	2.794265017532153283e+00	4.243936176843125518e-01	3.021466519810785289e+00	2.753397664377633447e+00	2.064131208584270905e+00	1.196647370102187136e+00	1.380944794564829659e+00	2.500240192356923963e+00	2.761094712570093535e+00	1.236752356183340007e+00	3.179118069607845598e+00	3.495041799935394877e+00	3.334880463120376337e+00	3.615675278045537233e+00	3.188908738910421814e+00	2.645527113804931663e+00	2.673174808976323202e+00	3.232355116255356986e+00	2.800531614109089684e+00	2.747642453138957386e+00	2.803773252385914461e+00	2.290144244025160258e+00	2.606252575040176822e+00	3.240444623740266650e+00	3.122720451260512231e+00	nan	2.832712225958570862e+00	2.809696657250114082e+00
2.283245200670550812e+00	3.294015495352633938e+00	2.624315993576357364e+00	2.179415719586464295e+00	2.389210763899359158e+00	2.469030011276795111e+00	2.884997280819256993e+00	nan	2.339681024191503589e+00	1.916562552658501950e+00	3.886106974321942964e+00	2.755999201414684130e+00	1.105232849902245995e+01	2.508162762353186803e+00	nan	nan	2.718580474516403722e+00	3.815571682828926114e+00	3.166642205671122312e+00	2.177189183185623822e+00	6.753250193671291868e+00	4.129928892838003129e+00	2.114401101458555754e+00	2.464769581437070922e+00	2.405919283031316969e+00	2.451871581393803901e+00	2.229604386128843707e+00	2.142708349612185259e+00	2.448166888284957210e+00	2.993090179865894207e+00	3.022706048306587068e+00	2.941851030370917552e+00	1.996112493695414880e+00	2.758445370961631227e+00	3.059361393532155304e+00	2.451081476331643305e+00	3.006988388190883210e+00	2.252264872330401069e+00	2.589736469226051163e+00	2.713196384014429974e+00	1.953656584212019931e+00	2.891094549744059883e+00	3.059820311812352589e+00	2.210915177377332785e+00	2.864746320440201721e+00	3.002645979714522628e+00	2.965068392406260411e+00	nan	2.753340564777706057e+00	2.488803061308956455e+00
nan	nan	nan	nan	nan	nan	nan	nan	nan	nan	nan	nan	nan	nan	nan	nan	nan	nan	nan	nan	nan	nan	nan	nan	nan	nan	nan	nan	nan	nan	nan	nan	nan	nan	nan	nan	nan	nan	nan	nan	nan	nan	nan	nan	nan	nan	nan	nan	nan	nan
4.294963565632251346e+00	5.026177827956618493e+00	4.522818364432353633e+00	3.986141665095196629e+00	4.621927501043345821e+00	3.675521980202776540e+00	3.336155063917870756e+00	nan	4.600966970509793974e+00	3.690655433530137586e+00	4.226393980947623419e+00	5.351329302937090304e+00	7.576554111523370771e+00	5.093115154797696498e+00	nan	nan	4.245398699908372819e+00	4.555101048409221143e+00	5.016063651363477760e+00	4.217179621765273723e+00	4.122401464480314637e+00	4.561857624866325622e+00	3.167973445005932476e+00	4.315330600842523623e+00	4.857212570360350590e+00	4.609167484789912450e+00	5.287111487178814961e+00	4.652250816768570552e+00	3.901927891543080396e+00	4.378222538539076503e+00	5.176322178439868971e+00	4.143138291618589264e+00	3.854187699602587891e+00	4.526446313924442855e+00	4.140896396541608127e+00	3.921093618187345253e+00	4.488152195637545638e+00	4.430641979671229969e+00	4.532914833124537246e+00	4.741557202664202997e+00	3.788770148587710107e+00	4.738478003300880204e+00	4.540418332173660865e+00	5.353585449345426461e+00	4.145069103184800596e+00	5.554480687403735573e+00	4.785836547758974824e+00	nan	4.698343959157905481e+00	4.383885220081786827e+00
2.465571504524037394e+00	3.113276333143828456e+00	1.095695671960932316e+00	2.041273967099307640e+00	7.412952805835817394e-01	2.624100782616825001e+00	2.627964243365409569e+00	nan	2.021902105929548554e+00	2.133896976108492716e+00	3.506554092205135031e+00	1.860649962524314915e+00	1.043390536056645601e+01	1.993117107006761479e+00	nan	nan	7.609449568379706985e-01	3.517522170472565435e+00	3.066280177036130095e+00	2.439650803353419217e+00	5.856135409020727600e+00	3.971694667348125485e+00	2.318296041840965049e+00	2.793098521682141566e+00	2.382949293440432381e+00	1.069147353606647810e+00	3.217815111656860516e+00	2.495232192328696641e+00	2.542454606632639003e+00	2.911791627624065626e+00	2.609347209520116451e+00	3.236889246671898590e+00	2.103983894068575999e+00	9.090613749718585712e-01	2.371486293605741036e+00	2.245406455082684438e+00	1.061799258759154263e+00	7.799354857910459904e-01	1.168050971135936367e+00	6.717822344944377466e-01	1.503973729671284065e+00	1.503588531417168417e+00	1.449414624785885453e+00	3.328932198686485489e+00	2.827109094372244780e+00	2.254664952047692683e+00	1.342143598008438410e+00	nan	1.771621200762109272e+00	3.620525239195332423e-01
3.655407893216453985e+00	9.228819116871949113e-01	2.328084768351795120e+00	2.965565126626624970e+00	2.493559129384208983e+00	3.005416384491899962e+00	3.044579167671265019e+00	nan	2.232051047462032312e+00	2.935965709513747246e+00	5.303787866220948999e+00	1.484233729340364238e+00	1.088081984029041926e+01	1.568435605887314344e+00	nan	nan	2.745733025539822680e+00	5.057604863490698932e+00	4.443570497370078698e+00	3.785834370228214674e+00	5.811142587388995473e+00	5.445247087732764335e+00	3.026281422132124810e+00	3.874891178169863615e+00	1.606017777372337418e+00	2.204372213437534533e+00	3.845226564605172204e+00	3.586415617612729090e+00	4.180369706179288158e+00	3.195336687181836499e+00	2.797047576724650320e+00	4.716077049962384748e+00	2.607896893560132323e+00	2.841644275120750240e+00	2.369418669297330027e+00	3.356656062458657441e+00	2.660126474749952230e+00	2.368304143915576532e+00	2.330219895399501695e+00	2.722031683789564394e+00	2.844302971157827375e+00	2.315415837371803676e+00	2.623578230403303291e+00	3.893499230572206926e+00	3.257958415303328970e+00	1.863264833933737874e+00	2.363950099246832082e+00	nan	2.365098354900797339e+00	2.856229350198346673e+00
1.007848534025290510e+00	3.792348302979125396e+00	2.652044638168310264e+00	2.760858420237918498e+00	2.613698274750563044e+00	2.929344564850383748e+00	3.008432929758890317e+00	nan	2.468480565650214675e+00	2.551083526805115298e+00	3.427461334911973800e+00	3.265665288080368711e+00	1.099962945197689024e+01	3.093737445481147041e+00	nan	nan	2.789671628508284762e+00	3.359059939513144855e+00	2.751622855434804560e+00	9.713421537292625807e-01	6.582027571851845948e+00	3.442546569277494584e+00	2.398929784517558783e+00	1.019255926881887042e+00	2.727111394041611181e+00	2.565787397594058827e+00	2.126442851219173757e+00	1.236446114620948888e+00	1.364999891609126825e+00	2.768921989794320471e+00	2.913061065559846785e+00	1.737569168107204076e+00	2.637781739569163619e+00	3.131928098825546236e+00	3.044696289936236866e+00	3.115477612966254473e+00	3.031852760489558207e+00	2.432516208900788790e+00	2.610948041781689266e+00	2.875159148269004650e+00	2.300212982888969027e+00	2.759173098781825928e+00	2.840053288615241645e+00	2.309623648664048456e+00	2.785939751111915719e+00	3.077229928001109727e+00	2.999561868652206531e+00	nan	2.848417513852948613e+00	2.574144240779155268e+00
1.984839252811154697e+00	3.570485514443873409e+00	2.061565244712119327e+00	3.107297626099434051e+00	1.994158222907840061e+00	3.505879322452229552e+00	3.555232214405664948e+00	nan	2.437046692239013268e+00	2.959217841528392956e+00	2.926310214721572489e+00	2.987771305081221573e+00	1.108690672739284722e+01	2.891550558030802520e+00	nan	nan	2.291092690479139993e+00	2.677076504488417719e+00	1.993354360514265178e+00	1.853806302108532256e+00	6.800962242433775451e+00	2.869633577951874237e+00	2.896590574193550705e+00	1.879812032672907529e+00	2.554167568777179653e+00	2.068181774789716432e+00	2.062862388941395508e+00	1.726945017940321403e+00	2.082175055507889283e+00	2.763453095676477567e+00	2.602411610008253273e+00	2.445100589211894881e+00	2.948515763648252186e+00	2.907303952124352442e+00	3.008098885110389364e+00	3.365349366637124362e+00	2.487391149488508368e+00	1.982565496861503185e+00	2.101684711840609232e+00	2.424826487488431770e+00	2.527920994296081858e+00	2.155434714018214848e+00	2.137930837897914049e+00	2.325722608452795992e+00	2.848319194649572506e+00	2.781070607408831830e+00	2.426709545762702813e+00	nan	2.431735752415019824e+00	2.150651445643805282e+00
3.042395799101978771e+00	5.445872889009553575e+00	3.730165027234584318e+00	4.694503988870226685e+00	3.904658715087346632e+00	4.777419319277951715e+00	4.787575248050925936e+00	nan	3.809325968212747604e+00	4.357729729522635154e+00	1.556437226951853603e+00	4.941839019102669539e+00	1.095802047853625005e+01	4.843178803120557596e+00	nan	nan	3.726266168555749658e+00	1.439877350929991806e+00	1.755861095531391580e+00	2.851101786843133201e+00	7.396723783905044591e+00	7.602695252522048142e-01	4.087641362902872721e+00	2.594192523151577223e+00	4.130629160366522612e+00	3.890878823692553556e+00	3.554066522915812598e+00	2.888804542389517671e+00	2.638997708642872198e+00	3.145181554351664133e+00	3.464135441046949371e+00	2.287347700557769592e+00	4.505662816271804871e+00	4.592262777299750631e+00	4.641200835467142127e+00	4.840729335817805179e+00	4.167128253342263555e+00	3.712464577364930296e+00	3.821054129800402155e+00	4.293364284350335680e+00	4.086413698878475387e+00	3.835609473458287511e+00	3.648685699368018120e+00	3.812084660144258841e+00	3.135309348742718605e+00	4.368018786126346420e+00	4.160288372567062964e+00	nan	3.695168055482947356e+00	3.745655583468495919e+00
1.446659521855224284e+00	4.044992451884954932e+00	2.991381931056441790e+00	3.519193162400114705e+00	3.072011597829628293e+00	3.629815004831142833e+00	3.489843444485443591e+00	nan	2.995224306618070376e+00	3.194655394027760220e+00	3.228996535031397386e+00	3.896674030909683673e+00	1.026178699259474669e+01	3.643036871848658986e+00	nan	nan	3.225953117783847635e+00	3.174626607428813418e+00	2.650103801095071265e+00	1.513653470492789754e+00	6.174432991622342826e+00	3.072030133352926740e+00	2.772337253555641201e+00	1.181946511808290134e+00	3.032131928979404645e+00	3.030829389232546411e+00	2.081493686765307771e+00	1.506863814818323544e+00	1.940451401468906267e+00	2.832936319483205345e+00	3.118563807655786668e+00	1.859228726206697990e+00	3.200199350239193663e+00	3.795763746529807747e+00	3.051890855325807728e+00	3.749876640710206210e+00	3.431170167055498599e+00	2.909503190273571960e+00	2.953079966469404738e+00	3.608707847869640162e+00	3.054083818822862728e+00	2.939770670033710065e+00	2.966705740520484635e+00	2.277433714094950101e+00	2.939310574296479128e+00	3.420649094849804506e+00	3.343766960065548854e+00	nan	3.065473466260617119e+00	3.236381899261234540e+00
3.230873662448189076e+00	5.688978419863429892e+00	4.008885255472576681e+00	5.098821917448046470e+00	4.265033407771689156e+00	5.162935805634409903e+00	5.088496030921127122e+00	nan	3.993891333062108195e+00	4.779986924635499790e+00	1.927357676331380887e+00	5.202245034776571408e+00	1.108267336398180269e+01	5.141882855542228903e+00	nan	nan	4.079873937684286744e+00	1.961300840519563771e+00	1.937346620949626175e+00	3.139766378673030989e+00	7.601681310898613653e+00	1.144578235885781003e+00	4.485546622976592346e+00	2.796042091445023470e+00	4.331223787904282752e+00	4.163257962666570222e+00	3.826569949236465540e+00	3.185066409258966669e+00	3.028519804489271827e+00	3.109783354370415420e+00	3.484554230175696432e+00	2.521555998655087283e+00	4.902456680812879775e+00	4.946272977570534302e+00	4.911152381435840653e+00	5.272868417533783436e+00	4.476940911323415762e+00	4.011608976089390488e+00	4.065507333738429097e+00	4.652397516738272287e+00	4.493363303395693009e+00	4.023957105413380475e+00	3.894940692473320532e+00	4.083746347969250401e+00	3.172610528933298646e+00	4.487833911650702667e+00	4.405152856219759272e+00	nan	3.852984734596224037e+00	4.102956981864500641e+00
2.820802920693403326e+00	2.547069157108563076e+00	6.730851807715497737e-01	2.503741725165514076e+00	9.262182530231386490e-01	2.978759700772131591e+00	2.813378950557575475e+00	nan	2.402077761342344520e+00	2.601067550986085664e+00	4.018272296678618183e+00	1.634294500836593445e+00	1.008708044910689594e+01	1.791099798340579197e+00	nan	nan	7.938774934231689340e-01	4.012325669399214867e+00	3.376809989224227149e+00	2.898487553952505902e+00	5.420763345999925598e+00	4.415985175631678139e+00	2.709938650700582041e+00	3.149549474768995605e+00	2.242055284094018219e+00	7.319383183887203659e-01	3.330576593332899904e+00	2.873639899492757888e+00	3.267286819421466593e+00	3.127180653846089786e+00	2.770821662899687343e+00	3.913120742777417060e+00	2.344652805404985330e+00	1.338547189600011622e+00	1.860400288276738756e+00	2.678353795597046449e+00	3.973116214750203601e-01	1.074692120680952101e+00	7.516829410696137526e-01	1.028770390628976683e+00	2.083673171726104556e+00	8.978170460508331230e-01	8.418536337790849533e-01	3.415927241208728038e+00	3.214793830171013944e+00	1.921999983890032793e+00	4.460135757748350804e-01	nan	1.686339216318732070e+00	1.275386291928163107e+00
2.578352019950018281e+00	3.261519256061438998e+00	1.298456100806019364e+00	1.942958544701202772e+00	1.008043952697386558e+00	2.577403640849899258e+00	2.579668403762882090e+00	nan	2.192175685630556536e+00	2.100513566648302799e+00	3.420749086889333324e+00	2.059980393146106703e+00	1.029648413191574541e+01	2.140348306014942192e+00	nan	nan	8.474799590012115358e-01	3.468719399371016809e+00	3.098283702777718140e+00	2.525222062576146786e+00	5.809589431924170100e+00	3.969962067137639217e+00	2.335444851350601425e+00	2.911543024973511251e+00	2.574228178977993942e+00	1.314301145597014386e+00	3.398040817900817245e+00	2.670888386363440947e+00	2.605405586325221901e+00	3.059074188824232987e+00	2.830985913455029923e+00	3.338282833883560841e+00	2.097527665365043426e+00	8.016211488569124910e-01	2.540919004414341487e+00	2.087148270301811159e+00	1.192303301902731372e+00	1.008114474989107112e+00	1.386896619313343182e+00	7.187552617838591784e-01	1.467072628576776561e+00	1.740559534896261473e+00	1.674314436422929209e+00	3.525452408419489370e+00	2.931550142995844155e+00	2.529339200949609179e+00	1.501656664942248254e+00	nan	1.979870830934834069e+00	4.816239545387274168e-01
2.577661349588464379e+00	5.181341228781151109e+00	3.215813036801410174e+00	4.151863242665895015e+00	3.367515761822472253e+00	4.310766667307081690e+00	4.297511823796390296e+00	nan	3.447528485117443253e+00	3.887249044440336032e+00	1.331496051303855621e+00	4.485677030569427792e+00	1.082900594539076877e+01	4.383321543089280681e+00	nan	nan	3.200480658451609006e+00	1.281141519651363359e+00	1.261378241954700608e+00	2.405494476515193547e+00	7.083214121984701350e+00	9.051974249557623864e-01	3.687733697153819268e+00	2.260143164541074334e+00	3.710853399593961655e+00	3.366190370179889424e+00	3.139952553501941690e+00	2.608206256852747984e+00	2.259226016623663291e+00	2.970578898208636520e+00	3.227007124144676720e+00	2.084950209204200711e+00	4.013090977930141356e+00	4.030988486788753100e+00	4.169822406709341678e+00	4.291586134319895329e+00	3.666357839355194326e+00	3.184960161231281006e+00	3.284426694718038942e+00	3.771320807381755458e+00	3.564295120356766322e+00	3.350618379152643822e+00	3.172219718408554989e+00	3.414620874565355901e+00	2.962567391851562704e+00	3.956215700390158574e+00	3.637049196602363921e+00	nan	3.292168225709674712e+00	3.249514207246061215e+00
3.164770465545707179e+00	5.607001148953884240e+00	3.767310979798851100e+00	4.416372153787377464e+00	3.853802274954986284e+00	4.543778284960487746e+00	4.543090119644658920e+00	nan	3.945397614972316003e+00	4.130640721928817705e+00	9.335626722011964862e-01	5.016478937244266412e+00	1.055621832956471629e+01	4.843434017012573811e+00	nan	nan	3.620362948369987066e+00	1.027699399839086647e+00	1.814452607168563825e+00	2.924890971299453746e+00	7.142567128563500845e+00	7.559770981137423629e-01	3.889250451167552747e+00	2.867263464492471936e+00	4.211291715534360769e+00	3.924405056418685867e+00	3.670796213854948142e+00	3.208848054927673221e+00	2.581813648205915968e+00	3.414969927076683565e+00	3.860957152173916551e+00	2.340525823949860751e+00	4.315262400325562631e+00	4.407695196678706573e+00	4.607025604879432024e+00	4.461196664311129823e+00	4.127153288500919004e+00	3.699710420424199508e+00	3.843724840008895249e+00	4.231455759926681104e+00	3.864291670023931591e+00	3.975060005489591042e+00	3.730236219742363524e+00	3.997211373234644594e+00	3.291258007713339317e+00	4.670916329154065849e+00	4.200710495118733512e+00	nan	3.856300967029178572e+00	3.684593562641689246e+00
2.497022079770167213e+00	3.449867788119055589e+00	2.873476521282903207e+00	2.107419062515913044e+00	2.910769129241193465e+00	1.648281150572074472e+00	1.269669265460943164e+00	nan	2.690094485057947349e+00	2.086465347825965821e+00	3.553880342826886807e+00	3.253281605978280755e+00	9.014165386985741435e+00	3.033085762686100306e+00	nan	nan	2.752962506747432148e+00	3.778829375155568382e+00	3.545732772797894228e+00	2.509560620155261379e+00	4.686096484886507874e+00	4.029491778523279777e+00	1.867326231060130626e+00	2.763644630070006603e+00	2.932256110215644807e+00	2.940279422625964312e+00	3.496048130015123157e+00	3.021902453727423055e+00	2.615455451742450421e+00	2.922164549744040052e+00	3.327677045737844619e+00	3.083175502466188433e+00	2.199658514301034540e+00	2.805162564380245804e+00	2.935794249903731057e+00	2.485422924968911929e+00	3.125920300109676031e+00	2.676924364058594019e+00	2.824979340082438117e+00	3.006673362550241535e+00	2.106315044643380485e+00	3.106085538054079720e+00	3.177919859066977715e+00	3.566628432628824008e+00	2.674501602843484704e+00	3.390292730165989088e+00	3.089220257285937077e+00	nan	3.031271986590944323e+00	2.743620508202162078e+00
1.003052276048803426e+00	4.329408998792468211e+00	2.989933656392830930e+00	3.137037654723186630e+00	2.937272543455161422e+00	3.392595578233074338e+00	3.268778288290380640e+00	nan	2.762372862511280669e+00	2.961279881841778927e+00	2.423710080396685118e+00	3.868141983437311637e+00	1.062133395094680921e+01	3.666218443815058237e+00	nan	nan	2.995107682897832468e+00	2.582865968330979367e+00	2.365398926143524871e+00	8.881116010876263234e-01	6.750757190227611559e+00	2.474174227770134848e+00	2.688304159702049390e+00	1.007448734387220268e+00	3.316054639384610869e+00	2.958127502182360757e+00	2.206888775079825393e+00	1.568533322348478087e+00	5.801785174829375835e-01	2.831704008163395514e+00	3.083101544934834681e+00	7.796328852640034279e-01	3.156140281473929221e+00	3.377190523622269236e+00	3.506830566167587371e+00	3.368236602404029334e+00	3.270440618573635216e+00	2.744015207403655232e+00	2.869766724574777772e+00	3.176590489682120211e+00	2.643160477407178632e+00	3.038759921763608762e+00	3.049552404526306493e+00	2.421799205601215199e+00	2.776764623922653552e+00	3.669639836993810800e+00	3.329391481306526845e+00	nan	3.081341433350018644e+00	2.744097826889388525e+00
1.264951883206451910e+00	4.392278400752564593e+00	3.216296601162635049e+00	3.061976512033120379e+00	3.029593333519255083e+00	3.381997404884780511e+00	3.319171925873971141e+00	nan	2.911983406285079123e+00	2.874257129070115546e+00	2.414502874062673499e+00	4.012483559971101954e+00	1.065468064367270173e+01	3.763503490633693715e+00	nan	nan	3.183056545864715758e+00	2.543639537345606882e+00	2.514383820655406332e+00	1.051139370550083996e+00	6.831917197139840248e+00	2.492805894157841706e+00	2.602420118936580984e+00	1.350808694759737083e+00	3.483581890102499301e+00	3.176299647611574350e+00	2.199648072740260307e+00	1.603749964553603746e+00	6.478074160206129806e-01	3.049286745661740294e+00	3.318717352076773430e+00	8.264245477557996544e-01	3.149585567653081508e+00	3.471259799082864639e+00	3.641331370846154325e+00	3.252595935009316097e+00	3.469509783172811446e+00	2.891082442824020493e+00	3.106523968727672447e+00	3.308258008843346865e+00	2.612091836293823910e+00	3.304275856595983552e+00	3.318834434602756289e+00	2.438985270722289656e+00	2.922613012958146683e+00	3.901014941872792186e+00	3.559434156458282317e+00	nan	3.329642252837783811e+00	2.867313511439995466e+00
3.122451675378512093e+00	2.904003101658197750e+00	2.944538307821654044e+00	1.241966395990695471e+00	2.743919250337931270e+00	1.327218722143703733e+00	1.161621664706333990e+00	nan	3.250939686310255095e+00	1.339745871570232838e+00	4.462438297188779046e+00	3.065896018468763806e+00	8.967634458567964373e+00	2.770262831987598595e+00	nan	nan	2.726787074052910320e+00	4.625405789517605726e+00	4.482440431511793832e+00	3.152454679694596251e+00	4.692558900703251545e+00	5.051941829567050846e+00	1.409737698261273264e+00	3.599319637943646732e+00	3.265936475696925356e+00	2.825887518978845936e+00	3.731493889323326041e+00	3.560828601643583280e+00	3.325168402270483714e+00	3.819664084971375217e+00	4.127110181457826599e+00	4.036291021887799424e+00	1.351810629045341772e+00	2.309704550821835678e+00	2.196978652064696114e+00	1.340843520147371404e+00	2.833686461072286722e+00	2.706512319276608736e+00	2.842050627187861611e+00	2.776345606725267423e+00	1.538489189488573716e+00	3.256061984036229706e+00	3.272863373071020821e+00	3.743803991436695622e+00	3.611504425292904052e+00	3.795072489310833852e+00	3.024630936390961367e+00	nan	3.407010657217345084e+00	2.796358797988892864e+00
3.024556090829838784e+00	4.756235233680347285e+00	2.772937201517309713e+00	3.923310559767041905e+00	2.864312585495617736e+00	4.214284642004749060e+00	4.329187458115031362e+00	nan	2.989760095443337207e+00	3.749939643705468839e+00	1.664413547655417158e+00	3.880045516742223199e+00	1.126700661814544091e+01	3.831633732028147943e+00	nan	nan	2.722377453726324781e+00	1.165723337418169248e+00	1.270066744294912509e+00	2.808021392602196631e+00	7.243909253665037795e+00	1.874657117035262610e+00	3.740451345689501661e+00	2.786183150570905376e+00	3.291720006449172509e+00	2.968980040965875311e+00	3.577740348038570328e+00	2.794536098933050994e+00	2.761539818502881438e+00	2.955691010613072933e+00	2.961453777759734063e+00	2.880359162218274705e+00	3.870306884502305866e+00	3.506650220359563086e+00	4.221813714594772726e+00	4.055624260701324424e+00	3.218121977462620187e+00	2.718356745444717948e+00	2.962919213150017494e+00	3.141241179679863826e+00	3.343880794910273568e+00	3.023140118694777723e+00	2.837991039693399831e+00	3.890486834088915824e+00	2.844343593184747832e+00	3.514176711070712056e+00	3.230551668787421171e+00	nan	2.919972518989903509e+00	2.654706338528940446e+00
1.155739575982457579e+00	4.169492072779121372e+00	2.792212064367654012e+00	3.559184506246085178e+00	2.898790738439453563e+00	3.774589507996997551e+00	3.347935591270892797e+00	nan	2.884410126519324713e+00	3.426033870206215415e+00	2.708736037865132840e+00	3.844125724787406995e+00	1.009640134999572147e+01	3.619200991176031224e+00	nan	nan	2.945895280643579195e+00	2.954910711059851813e+00	2.487706865862567618e+00	1.396094391741698137e+00	6.314856339591816692e+00	2.760220270071064075e+00	3.046754282628391763e+00	1.276016382417895612e+00	3.204657622609111023e+00	2.827227991935779894e+00	2.338508539790760565e+00	1.926548734148169961e+00	1.691549946979877372e+00	2.781660663858048554e+00	3.041990838613943815e+00	1.677980796188288659e+00	3.454314772150383739e+00	3.424139334171180771e+00	3.142103360380802179e+00	3.780369498147511109e+00	3.071361523097627888e+00	2.693615096028149747e+00	2.596114332657588175e+00	3.273731708339376656e+00	3.063501436222248131e+00	2.639502773666233981e+00	2.644288697056500048e+00	2.491983449592602096e+00	2.912007041918724060e+00	3.427519940606414739e+00	3.050440605712588127e+00	nan	2.832914633993638187e+00	2.912111037477954856e+00
nan	nan	nan	nan	nan	nan	nan	nan	nan	nan	nan	nan	nan	nan	nan	nan	nan	nan	nan	nan	nan	nan	nan	nan	nan	nan	nan	nan	nan	nan	nan	nan	nan	nan	nan	nan	nan	nan	nan	nan	nan	nan	nan	nan	nan	nan	nan	nan	nan	nan
1.504608957966748983e+00	4.567201738674140366e+00	3.446658271067771118e+00	3.659481628794467145e+00	3.425331674261977266e+00	3.835568968713434224e+00	3.590003850842024224e+00	nan	3.110637199984797263e+00	3.420065646670020332e+00	2.611447808362540535e+00	4.335476984550846957e+00	1.032932507206845330e+01	4.081141969732650310e+00	nan	nan	3.481396324426333067e+00	2.801387495752722945e+00	2.740051860710112752e+00	1.559336925656936268e+00	6.685267338167726336e+00	2.457982019546512298e+00	2.966532931516177918e+00	1.522156340570368860e+00	3.578086010926808225e+00	3.427045290579604941e+00	2.336761709418009758e+00	2.020291403439251177e+00	1.345138104130111811e+00	2.898083539975306877e+00	3.305974502372345913e+00	9.616094781462151131e-01	3.600613077319761324e+00	3.920836968060072536e+00	3.682663578108731350e+00	3.855802995342088924e+00	3.731025590009787063e+00	3.219710851124903961e+00	3.276109707640418200e+00	3.810756302591128186e+00	3.194025844663944458e+00	3.391640462981980075e+00	3.405389840609985619e+00	2.548862133806489183e+00	2.911666801044857422e+00	4.012656254182640048e+00	3.768264427961175222e+00	nan	3.351735542607039431e+00	3.348046453896897923e+00
3.099463907938485807e+00	2.434756804367417704e+00	1.501882413672531502e+00	3.320671196230785327e+00	2.029351004518070933e+00	3.469724454782483036e+00	3.383082472961774556e+00	nan	2.120663565085725288e+00	3.340979384618886883e+00	4.489576128297051660e+00	1.698870895808106685e+00	1.104378926402486982e+01	2.267903981033667637e+00	nan	nan	1.965958839362312194e+00	4.390137060571600358e+00	3.513605919995257842e+00	3.268683012862622306e+00	6.169592968170377389e+00	4.619713321908201387e+00	3.420422617932496578e+00	3.267051227662042923e+00	2.008710956616547083e+00	1.580578946647764216e+00	3.677337718358072660e+00	3.032296061405787668e+00	3.752294790792233492e+00	2.709022518715089145e+00	1.957549419909179189e+00	4.178411269948854034e+00	3.110213362425676475e+00	2.500191708616355868e+00	2.831387332253022748e+00	3.722082724405970211e+00	1.940254391562586944e+00	1.808646289880622815e+00	1.558877550074679874e+00	2.110844450158420926e+00	2.933516711369309693e+00	1.334624010753588053e+00	1.700653642020408585e+00	3.703691843823015084e+00	2.946873026968787279e+00	6.868646480295892420e-01	1.523834051619564089e+00	nan	1.497459444195706979e+00	2.105361145597968164e+00
nan	nan	nan	nan	nan	nan	nan	nan	nan	nan	nan	nan	nan	nan	nan	nan	nan	nan	nan	nan	nan	nan	nan	nan	nan	nan	nan	nan	nan	nan	nan	nan	nan	nan	nan	nan	nan	nan	nan	nan	nan	nan	nan	nan	nan	nan	nan	nan	nan	nan
2.630115130723145622e+00	2.866030293580656529e+00	2.281228522432472428e+00	2.830786210229128574e+00	2.432859490676591019e+00	2.891220949901791126e+00	3.062233754492905025e+00	nan	1.078073498333140146e+00	2.518802845396673984e+00	3.277564766366004800e+00	2.440234110531499745e+00	1.090715434502987868e+01	2.419653117958762589e+00	nan	nan	2.402879574664207762e+00	3.148915327475426906e+00	2.784419282727391032e+00	2.639561130666371547e+00	6.576743390927624056e+00	3.440361321337003453e+00	2.397204030377129147e+00	2.666044079433678604e+00	1.489385085814503240e+00	2.212834810854455547e+00	3.182167774473584565e+00	2.509928156816676470e+00	2.829559848229867836e+00	9.779115318622618735e-01	1.425465501633453425e+00	2.946308984827465949e+00	2.617521370508161027e+00	2.900313273722914698e+00	3.322447347389417605e+00	3.121522074685882497e+00	2.825802617971388209e+00	1.977508483984349086e+00	2.248535456962907464e+00	2.784521720245345389e+00	2.385441207314694889e+00	2.412349282791337757e+00	2.612184752016686318e+00	3.337725413682187448e+00	6.535902720554968015e-01	2.355429527012852908e+00	2.728241302988357653e+00	nan	1.703192681863024971e+00	2.306792306327765107e+00
2.362003473305750223e+00	2.997221741406879580e+00	2.018228161441539381e+00	6.612945151622041662e-01	1.795362586154519269e+00	1.389977944047434688e+00	1.608098158544629008e+00	nan	2.341151688902106454e+00	7.039057128681640574e-01	3.610370589277160924e+00	2.369187022062110515e+00	9.642176273888820148e+00	2.183721418422246874e+00	nan	nan	1.761981884882178218e+00	3.620523727935462954e+00	3.386309331871453665e+00	2.275876645946487642e+00	5.276591419714153020e+00	4.134654783552369040e+00	1.052684247010127638e+00	2.755618863295774101e+00	2.468895553846667479e+00	1.932954178636707931e+00	3.025013251598080544e+00	2.573491388391560886e+00	2.479974574258794640e+00	3.119114813471083991e+00	3.207345200710225885e+00	3.217534176793868994e+00	7.799096418976119161e-01	1.621954287018894325e+00	2.215185012189278435e+00	8.691238539133139263e-01	2.086374353488372968e+00	1.722628666241250661e+00	2.001652496937166070e+00	1.806997749390453656e+00	4.654255805548141445e-01	2.419830575037756670e+00	2.457554787582647116e+00	3.150004546529327154e+00	2.896365002744188732e+00	2.997347620250208511e+00	2.213628680298253659e+00	nan	2.556665541908266448e+00	1.676874782200462599e+00
8.752502947405171874e-01	4.265787155116609775e+00	2.795362029869649767e+00	3.360126457941428058e+00	2.943335773637277608e+00	3.493488570752771416e+00	3.360481872770757938e+00	nan	2.733473686617348797e+00	3.106014520197124096e+00	2.505665027306713810e+00	3.827588813372201137e+00	1.057288016475357217e+01	3.692333714374994358e+00	nan	nan	2.910933035400673496e+00	2.579177145669016458e+00	2.012337603424695143e+00	9.562746066456273564e-01	6.646231841213203317e+00	2.411871843882876121e+00	2.792038744638599468e+00	6.186986216206117328e-01	3.073140865543324107e+00	2.795417880630881591e+00	2.100845446308817088e+00	1.344349280509667066e+00	1.335128457091962817e+00	2.430977980329874111e+00	2.766281542846459551e+00	1.134735230704382536e+00	3.212764676237238159e+00	3.532464160491436633e+00	3.417982025934492185e+00	3.606841491394275234e+00	3.207275411394907128e+00	2.680818136471228463e+00	2.704006385674614155e+00	3.281657534808292809e+00	2.823317956456397493e+00	2.803809599487020243e+00	2.828147059848242773e+00	2.366855293325160314e+00	2.506773390762941034e+00	3.343074922003569593e+00	3.166453318328454003e+00	nan	2.847907499828146616e+00	2.822501962997038483e+00
2.230306740082774741e+00	3.162106778201986490e+00	2.097307557498651498e+00	8.534423650266267369e-01	1.847968329909569052e+00	1.498698558457502328e+00	1.823636643294531012e+00	nan	2.198142927358591958e+00	6.893018853334880180e-01	3.415859882701425931e+00	2.471328319916980654e+00	9.917667947818424423e+00	2.308092408279211583e+00	nan	nan	1.907279335427513711e+00	3.343516315552979901e+00	3.164645242590602425e+00	2.099600776787264866e+00	5.571942464170968279e+00	3.858840170487088272e+00	9.334148573855048925e-01	2.529655560927054569e+00	2.416088581722950490e+00	2.018654831936368410e+00	2.946484241348306554e+00	2.348660956744136996e+00	2.332223306007399799e+00	2.937252245448562338e+00	3.077919675507477137e+00	2.989256498629931702e+00	8.795309522462284590e-01	1.875741280934509980e+00	2.395872116139045715e+00	1.111704152576633797e+00	2.270417106805132867e+00	1.739076098575752738e+00	2.130801659043244811e+00	1.928124013454273866e+00	4.896049573164180657e-01	2.504218322224957216e+00	2.540963782184069153e+00	3.091143765445088398e+00	2.690641652999479660e+00	3.003233888050719003e+00	2.382196486631896093e+00	nan	2.590417028879464123e+00	1.700124796724164833e+00
nan	nan	nan	nan	nan	nan	nan	nan	nan	nan	nan	nan	nan	nan	nan	nan	nan	nan	nan	nan	nan	nan	nan	nan	nan	nan	nan	nan	nan	nan	nan	nan	nan	nan	nan	nan	nan	nan	nan	nan	nan	nan	nan	nan	nan	nan	nan	nan	nan	nan
3.131083282202778761e+00	1.261825916418599425e+00	1.813014792139069797e+00	2.536677453934215620e+00	1.975421533758223713e+00	2.712903807987669946e+00	2.753106490551253671e+00	nan	1.477194461339969234e+00	2.454319077849148378e+00	4.693153895173948875e+00	1.155181895908740763e+00	1.065082811823844189e+01	1.179327201402612380e+00	nan	nan	2.188157782567535126e+00	4.452150692467677473e+00	3.878333322164206010e+00	3.255700179997718546e+00	5.729455614987824852e+00	4.839565616453578301e+00	2.484516606826102869e+00	3.375546180629082738e+00	8.808346246393293777e-01	1.668342365649114090e+00	3.365694121067751343e+00	3.044378003696696755e+00	3.609174145298954084e+00	2.555578025169137124e+00	2.150762670343915328e+00	4.115148210940381190e+00	2.180640887725250110e+00	2.423104133273836780e+00	2.193460352568173732e+00	2.893388793007751314e+00	2.223690701404811509e+00	1.759275095622170770e+00	1.783901964685622898e+00	2.337396212686551511e+00	2.314361946106539225e+00	1.838553981432863527e+00	2.144860607292391030e+00	3.457269988557688745e+00	2.583818849043668653e+00	1.625045340745737921e+00	1.968742850415795553e+00	nan	1.654823358166022551e+00	2.298864498574869852e+00
2.154795506659947790e+00	3.427459179116326471e+00	2.610404091170504426e+00	2.338710113027060444e+00	2.350918845250530964e+00	2.561672607106855182e+00	2.809400615771166621e+00	nan	1.945852611039426971e+00	2.049663960026120169e+00	3.252806446169398846e+00	2.771632647196728083e+00	1.090317174469433148e+01	2.586909133712315789e+00	nan	nan	2.639737749440796755e+00	3.189161654518114730e+00	2.869967718564802261e+00	2.011402185066491821e+00	6.758854640665854951e+00	3.398167030511797915e+00	1.987322879470078574e+00	2.271853744625623062e+00	2.385830392564430191e+00	2.437993760693058398e+00	2.257151656910986848e+00	1.978066131024499352e+00	2.009276179052966071e+00	2.498358390538319540e+00	2.649554027989112548e+00	2.405596922896727108e+00	2.213237365480634100e+00	2.748133303077785694e+00	2.963015172282918996e+00	2.665367332895889341e+00	2.929461319179455625e+00	2.170165780885193296e+00	2.536544648153327586e+00	2.705679760837957915e+00	1.947486683106399052e+00	2.822430112771634025e+00	2.926734712087585955e+00	2.282220644750982519e+00	2.363325448625906322e+00	3.106150368090986991e+00	2.991735380121120169e+00	nan	2.534937548536096763e+00	2.371186188716210008e+00
6.911317496307771702e-01	3.847715142192921434e+00	2.571710358129988272e+00	2.948548483301129508e+00	2.541158682935312552e+00	3.192213459030293965e+00	3.135028656344331921e+00	nan	2.483976324459329810e+00	2.770062651991441971e+00	2.538906503734785325e+00	3.435172341870481816e+00	1.079748856666479284e+01	3.257583189092000620e+00	nan	nan	2.664853353324689866e+00	2.644288184798678998e+00	2.092785948802866614e+00	5.706748107730055253e-01	6.641595606313694056e+00	2.645901989556008971e+00	2.580655108902247807e+00	7.360662255224255102e-01	2.877128115603178493e+00	2.538066985069592274e+00	1.883184581915239963e+00	1.162519787961287410e+00	8.648760135499691248e-01	2.601978751658764466e+00	2.757439758715062972e+00	1.179657035405916599e+00	2.900531512425568614e+00	3.098771737196684306e+00	3.162963408131936216e+00	3.247379012054802505e+00	2.927099315289946269e+00	2.361082088527078682e+00	2.472535700404019376e+00	2.817567839312006939e+00	2.417730856938595352e+00	2.628428370100992062e+00	2.681607679802727962e+00	2.137230156134154235e+00	2.613371675387031967e+00	3.151907939254225077e+00	2.916143415620476187e+00	nan	2.716597141066782406e+00	2.437955866876865496e+00
nan	nan	nan	nan	nan	nan	nan	nan	nan	nan	nan	nan	nan	nan	nan	nan	nan	nan	nan	nan	nan	nan	nan	nan	nan	nan	nan	nan	nan	nan	nan	nan	nan	nan	nan	nan	nan	nan	nan	nan	nan	nan	nan	nan	nan	nan	nan	nan	nan	nan
2.761276216838120412e+00	2.664730947224109858e+00	2.639410671855565216e+00	1.003193788220225091e+00	2.495588289825292350e+00	7.341910447462142164e-01	8.042412491740340563e-01	nan	2.746297818887684539e+00	9.953636943234228651e-01	4.430726256388904716e+00	2.689926043838015701e+00	9.318538946208450469e+00	2.436132422621611227e+00	nan	nan	2.529754061889232020e+00	4.534760161612377161e+00	4.221497008079164281e+00	2.780260008413495854e+00	4.804617906039763575e+00	4.941215110948474987e+00	1.082920663278062801e+00	3.150689531703467772e+00	2.775714253097751882e+00	2.543638050779197357e+00	3.435661514721669807e+00	3.086159945824171746e+00	2.950465729783426472e+00	3.465859657800705929e+00	3.647736268295391326e+00	3.638624477353433750e+00	9.504547144185825358e-01	2.231316742376329820e+00	2.059162709659714263e+00	1.425149851395436373e+00	2.722176975707350177e+00	2.394497146079126448e+00	2.586426525755228578e+00	2.575594313965593685e+00	1.253881458947697425e+00	2.945135514667134302e+00	3.036859289076450086e+00	3.418935349165135751e+00	3.260726454002962349e+00	3.287561021496818725e+00	2.796220290114818319e+00	nan	3.066417800913999958e+00	2.518664568293046635e+00
nan	nan	nan	nan	nan	nan	nan	nan	nan	nan	nan	nan	nan	nan	nan	nan	nan	nan	nan	nan	nan	nan	nan	nan	nan	nan	nan	nan	nan	nan	nan	nan	nan	nan	nan	nan	nan	nan	nan	nan	nan	nan	nan	nan	nan	nan	nan	nan	nan	nan
2.661694014937746822e+00	2.611834885274089579e+00	9.481158395663881189e-01	1.895256725948753829e+00	5.375926006667820500e-01	2.405200893636223025e+00	2.467259088567818281e+00	nan	1.815472573305483728e+00	1.962712450581260093e+00	3.792742467284233587e+00	1.405553391664545959e+00	1.029352070655811247e+01	1.553416526871136627e+00	nan	nan	8.404791309748294026e-01	3.701036115481324273e+00	3.244327141117361091e+00	2.656914031423625033e+00	5.610339494028881546e+00	4.208827074693220816e+00	2.184409291549444188e+00	2.964796351283697895e+00	2.030347426147491419e+00	9.517892174235559333e-01	3.242150982932963110e+00	2.612460939401826998e+00	2.896050670900027324e+00	2.935958858702241159e+00	2.540950700513166183e+00	3.600301255387846844e+00	1.822444672008884714e+00	8.236649702129394957e-01	2.064194700266155369e+00	2.155477488580145540e+00	1.025150467269687615e+00	6.534416530759856734e-01	1.123582451216462941e+00	6.874803847973007809e-01	1.469742496004906140e+00	1.397732265146904851e+00	1.415129959245928992e+00	3.319468567017603622e+00	2.859293408738914799e+00	1.973818625566498897e+00	1.207615652002261175e+00	nan	1.646376861809511150e+00	7.148958502176699925e-01
3.231808964641348592e+00	5.640702261136477880e+00	3.851293323425297732e+00	4.616878519282068716e+00	3.980930265045287353e+00	4.733155838946101923e+00	4.729483664230504480e+00	nan	3.743647883592103209e+00	4.364749694398331492e+00	9.992484121688671728e-01	4.987787109933941032e+00	1.090939894485639172e+01	4.820601263385403179e+00	nan	nan	3.745279365587963483e+00	1.136046933660598945e+00	1.626433053904993820e+00	3.017255340419834120e+00	7.510503728899256437e+00	1.231289810939951268e+00	4.129450910041891021e+00	2.897575879922170028e+00	4.163504484120470472e+00	4.025876297971191953e+00	3.880783633017327094e+00	3.159698046134949756e+00	2.775034033252754107e+00	3.175779391461891699e+00	3.581253447046448990e+00	2.396470808439058242e+00	4.572984078864577029e+00	4.492045606722239626e+00	5.008377667373710374e+00	4.720118063409578291e+00	4.275837057788428375e+00	3.739084663687885612e+00	3.928240187741607325e+00	4.290667751512899031e+00	4.072306420528666315e+00	4.030853718094196125e+00	3.870707744676830320e+00	4.205511391724480852e+00	3.028527564398100225e+00	4.542360732679110669e+00	4.309728021118879759e+00	nan	3.753224521465075902e+00	3.698744162424368653e+00
5.172493918885935571e+00	2.766911733664786599e+00	4.015221140086303819e+00	4.333436036819867887e+00	4.322263515558011804e+00	3.749447672610645377e+00	3.964501692225536722e+00	nan	4.891149868009989632e+00	4.279116020969858880e+00	7.052647269804269037e+00	3.449575913303244867e+00	1.146036370480843303e+01	3.953324703687298936e+00	nan	nan	4.029312805814814880e+00	7.358552880858368894e+00	6.371501518777661133e+00	5.157904255107592206e+00	6.453630109833595085e+00	7.665100520952225160e+00	4.655822181567451423e+00	5.405769380503314459e+00	4.472244722481588219e+00	3.886795998174215949e+00	5.950142383753374453e+00	5.182636166036915348e+00	5.247077850387433351e+00	5.157554309162989625e+00	5.385794611677353849e+00	5.844675343563020320e+00	4.007711632342012109e+00	3.882790296986184941e+00	3.927321256934966698e+00	4.644631200229103918e+00	3.790475229854968653e+00	4.250974189904912492e+00	3.961166231416799910e+00	3.884019494276296225e+00	4.241722018927385207e+00	4.283465972373694974e+00	4.378018347432342416e+00	5.774338659067860036e+00	5.166782084474500714e+00	4.046254627095534850e+00	3.866041217151999554e+00	nan	4.412911500432175060e+00	4.254975496479782571e+00
3.665842973919814174e+00	5.716660705614389215e+00	3.859698258144260929e+00	4.322390346312189990e+00	3.806227050534901402e+00	4.570308001810139409e+00	4.618744209691802993e+00	nan	4.058934027678228418e+00	4.106969319852649569e+00	1.239221210855927513e+00	4.995669865352462047e+00	1.048617472548659180e+01	4.808341946394914856e+00	nan	nan	3.598750643493845214e+00	1.203550605691034114e+00	2.310450230341814404e+00	3.379178400479052602e+00	7.048689842018345253e+00	1.710845700094559385e+00	3.953947314460063200e+00	3.445139150884214185e+00	4.350635118561513970e+00	4.049694442179243126e+00	4.149975642753537031e+00	3.643059999568876162e+00	2.989819833768871060e+00	3.881509715595516052e+00	4.198774764886870514e+00	2.991019233760173535e+00	4.306161202727088799e+00	4.245810888003935801e+00	4.725124339540844431e+00	4.281137312398247019e+00	4.113876501320646639e+00	3.741778032599880177e+00	3.995054846128997639e+00	4.106835434162236176e+00	3.827946758944632766e+00	4.134394697574968802e+00	3.851813303863411697e+00	4.474707152364594265e+00	3.644684064970890258e+00	4.885158785416367166e+00	4.271825151661425402e+00	nan	4.062571957064983863e+00	3.604055120596413087e+00
2.814566890473401806e+00	2.320003902818155161e+00	1.337295620519923345e+00	2.806543566155762282e+00	1.614406081024011730e+00	2.990520533073203424e+00	3.035426721492150648e+00	nan	1.195807943741468371e+00	2.733744567554845073e+00	4.061285402649731147e+00	1.234079666291343358e+00	1.091346613543225352e+01	1.631012877295824337e+00	nan	nan	1.631786027315911047e+00	3.992950386111049355e+00	3.274514728852722989e+00	2.905890788364085431e+00	6.077285135464127741e+00	4.260082080976395069e+00	2.789635298692310972e+00	2.972551407375704446e+00	1.369184713036014855e+00	1.310925127739209550e+00	3.378335479931315000e+00	2.654140828918834849e+00	3.192787136634887446e+00	2.075829800720508267e+00	1.410631241653919954e+00	3.618375846784056993e+00	2.604855895407077515e+00	2.082779505698789446e+00	2.699440424545988648e+00	3.184295442829040201e+00	1.825265245545151682e+00	1.268679188154111070e+00	1.392273441881890728e+00	1.837990876879279423e+00	2.355732990091933488e+00	1.379713113243876021e+00	1.685957344256171275e+00	3.418113955402726667e+00	2.175903082164047486e+00	1.023435414082320971e+00	1.623163747919258881e+00	nan	8.034576752679921663e-01	1.612395232444748805e+00
2.419552767062152387e+00	2.787408704358349532e+00	1.872433793975046390e+00	7.894913485868008118e-01	1.612563691337785210e+00	1.580546298043715936e+00	1.730525311344754291e+00	nan	2.382963645388865181e+00	8.415275733393177138e-01	3.913157793615889002e+00	2.173204355755280037e+00	9.665890500179063594e+00	1.951752272790602705e+00	nan	nan	1.708543521940910859e+00	3.887329847290468710e+00	3.556846368437424299e+00	2.383984392970509347e+00	5.202266939406522184e+00	4.344197295233464651e+00	1.135748091279820349e+00	2.836842083262426151e+00	2.336852062833886023e+00	1.749169831216834226e+00	2.977978660214631201e+00	2.641739075210128629e+00	2.673344462273789635e+00	3.192645887216745582e+00	3.278541077115655789e+00	3.407139674200479362e+00	6.863065321273439379e-01	1.528462830034487796e+00	1.842429942177085112e+00	9.328796441620050839e-01	1.902450067248651733e+00	1.610194286286113607e+00	1.839651964638858495e+00	1.714781647886827409e+00	6.000199754884812942e-01	2.243031207559708751e+00	2.291434727710921049e+00	3.065319090147098802e+00	3.039734134729910497e+00	2.846597264458967214e+00	2.018951013343333933e+00	nan	2.499579145088476118e+00	1.701230486468409353e+00
1.628112589879566752e+00	4.430218061622990255e+00	3.060834822294505653e+00	3.567059415184353544e+00	3.010034319618766663e+00	3.768666756292680997e+00	3.875418116370437982e+00	nan	2.610518715507910148e+00	3.264748763479468519e+00	2.479652883368281380e+00	3.863269238274937400e+00	1.140142119215012073e+01	3.781253776946604361e+00	nan	nan	3.159800314614744643e+00	2.376700104722127005e+00	2.000277004921399815e+00	1.496583415831815422e+00	7.444239483150738579e+00	2.272683800751089223e+00	3.066897225708333785e+00	1.304391000841431447e+00	3.089507347843622576e+00	3.039777823078015029e+00	2.241314257070486260e+00	1.578276469507092106e+00	1.375691636057797540e+00	2.480632251903553520e+00	2.642722605950746040e+00	1.019456662814767878e+00	3.414468086261123858e+00	3.656237455618187138e+00	3.852396305851808478e+00	3.842318867770760260e+00	3.525919046895566566e+00	2.769699157535637557e+00	3.007320895756206536e+00	3.401903026473619196e+00	3.005895906095175096e+00	3.128982321696283986e+00	3.179007592946182292e+00	2.454392385431281465e+00	2.466578660078090124e+00	3.470605625018544416e+00	3.509524330748587051e+00	nan	2.954774418932709867e+00	2.906312229448420936e+00
nan	nan	nan	nan	nan	nan	nan	nan	nan	nan	nan	nan	nan	nan	nan	nan	nan	nan	nan	nan	nan	nan	nan	nan	nan	nan	nan	nan	nan	nan	nan	nan	nan	nan	nan	nan	nan	nan	nan	nan	nan	nan	nan	nan	nan	nan	nan	nan	nan	nan
3.007829627261509930e+00	5.301267415652318959e+00	3.476237066477872339e+00	4.270502226370155086e+00	3.554746873924714556e+00	4.452201608894071683e+00	4.489472358785889128e+00	nan	3.642550760899694762e+00	3.998742159118310990e+00	9.828264226304607165e-01	4.701527778593397322e+00	1.083558185654389661e+01	4.546643898406355966e+00	nan	nan	3.391439035288120962e+00	6.612257447756098028e-01	1.396445801691701627e+00	2.763386130466543911e+00	7.259230629260177814e+00	8.605297860634243401e-01	3.812201255583226089e+00	2.694482532220382698e+00	3.914057480095160191e+00	3.634339342066354561e+00	3.477966047961056795e+00	2.941240052972289298e+00	2.535421415694824265e+00	3.200255487091756557e+00	3.546308758884818335e+00	2.341831517959787501e+00	4.169721132328487734e+00	4.193829099814696981e+00	4.465128174549067630e+00	4.347274702680063108e+00	3.883252536407165056e+00	3.409584711074602481e+00	3.565642737610388302e+00	3.936005577035098124e+00	3.694262951455352884e+00	3.675067309544588934e+00	3.461791701864527226e+00	3.831960269406922137e+00	3.084842749427409547e+00	4.330107369437084408e+00	3.923807517312646098e+00	nan	3.587948132483349539e+00	3.401546405867553968e+00
2.605340822821866631e+00	2.751786928813428457e+00	2.344249175482920222e+00	3.075693199543091172e+00	2.572769376697388033e+00	3.094722655431781710e+00	3.237549277699065975e+00	nan	1.383457906159762274e+00	2.717669793567906389e+00	3.421293579189686351e+00	2.643554454370791618e+00	1.098757281230921024e+01	2.674607349108928833e+00	nan	nan	2.597552022250367632e+00	3.194077492932529072e+00	2.708346999574350988e+00	2.656914418861295424e+00	6.712270010124343322e+00	3.406142996726681194e+00	2.526828133399235732e+00	2.554805515829835283e+00	1.564252458558633929e+00	2.279278854356416861e+00	3.004548522312064041e+00	2.448890226145896687e+00	2.951892858651970375e+00	8.731315694629574464e-01	1.377859419669751784e+00	2.954214896109259136e+00	2.748061824562469280e+00	3.202643603586179832e+00	3.284231718292096591e+00	3.389343828024077965e+00	2.952392009194048761e+00	2.137063595327408638e+00	2.322561183565860610e+00	3.005912067100980689e+00	2.604166491293391505e+00	2.412366957540081902e+00	2.628099800625583349e+00	3.196909808091167537e+00	8.726336877118647806e-01	2.318274564950723704e+00	2.804381120376660874e+00	nan	1.814910970677895863e+00	2.538726587407051483e+00
3.095418881810977574e+00	1.802937896681496399e+00	1.947618604528529529e+00	2.506586849314370813e+00	2.024964482680686295e+00	2.635458552658303866e+00	2.901823580229097477e+00	nan	1.879267839697972065e+00	2.494591034143189390e+00	4.570224958320642905e+00	1.115350507317588891e+00	1.122922833126307474e+01	1.377532684253506501e+00	nan	nan	2.217443359006351145e+00	4.463275255962596333e+00	3.712240434701890468e+00	3.127742239149039705e+00	6.333369454333240611e+00	4.911686853947104581e+00	2.799217804256536102e+00	3.351963118162374577e+00	1.551772255628891095e+00	1.762627656054182257e+00	3.433839170686743270e+00	2.917583195132341434e+00	3.567207176183813111e+00	2.824069831437961753e+00	2.476302970649460811e+00	4.088996258587364707e+00	2.296378431469360937e+00	2.248816973983167156e+00	2.704906187709943399e+00	2.940058174153235449e+00	2.304792839407151295e+00	1.845868631109091051e+00	1.940506472894073742e+00	2.080429960541505530e+00	2.287684512685984828e+00	2.144872463766977155e+00	2.452432889812074635e+00	3.473918213497524832e+00	2.815624317833373969e+00	1.752107349997417796e+00	2.087014966063273302e+00	nan	1.985755933753238223e+00	2.165574551214671573e+00
1.190607912966094473e+00	4.083928304613656302e+00	2.758041801035569396e+00	2.784550390458259361e+00	2.557661021743415031e+00	3.165216695976659889e+00	3.155580430490763977e+00	nan	2.714757534939266304e+00	2.680187667755030922e+00	2.463344309807761867e+00	3.562186544919670350e+00	1.075618263241238814e+01	3.336177069169261600e+00	nan	nan	2.744933198932249407e+00	2.549423350336672112e+00	2.232287939895984952e+00	8.249445330664451070e-01	6.607435939791749036e+00	2.677768047308015653e+00	2.564446981803832237e+00	1.241200573450213618e+00	3.153014282747600650e+00	2.755997461209468646e+00	2.221157443146204002e+00	1.448829483493230486e+00	5.744552778117105740e-01	3.040587000790900163e+00	3.161387896893104177e+00	1.303366887595305057e+00	2.876815359336077016e+00	3.030443628569149173e+00	3.300390863356414073e+00	3.020023132315703407e+00	3.031432334658679117e+00	2.485573974833059196e+00	2.718688599556363439e+00	2.776296574605516820e+00	2.292014496620219166e+00	2.908678071147044353e+00	2.899684065353934859e+00	2.488066918145166451e+00	2.936602882498255962e+00	3.515989410710751883e+00	3.093120363117820570e+00	nan	3.039598498439815888e+00	2.424021246211473635e+00
2.613532105443038045e+00	2.898128248179653976e+00	2.219745147058158175e+00	2.998491346904526456e+00	2.448373754337896724e+00	3.081834647577371911e+00	3.104235456600406007e+00	nan	1.230053338649811812e+00	2.704493046848466253e+00	3.164493300230613482e+00	2.594260477105524210e+00	1.061075045567408459e+01	2.570977545646814466e+00	nan	nan	2.349821666114198404e+00	3.107098143482744934e+00	2.730979343143694837e+00	2.662570338988154095e+00	6.462383389358349994e+00	3.311587838629212133e+00	2.486244890505041827e+00	2.634436796294104877e+00	1.702309839994392560e+00	2.191094155959084855e+00	3.201808777867440003e+00	2.566304680348037159e+00	2.832709801509080805e+00	7.722253934968563716e-01	1.379769479912231755e+00	2.893122577901948489e+00	2.784713207372301547e+00	2.930199540115945300e+00	3.277708590313540782e+00	3.248260670370656467e+00	2.735957553667736963e+00	1.978850293672924199e+00	2.167198519438688020e+00	2.824456027855805740e+00	2.519337872307804815e+00	2.281646018395640407e+00	2.460863133870288877e+00	3.352467493512269137e+00	6.052366811462009943e-01	2.405969029811912741e+00	2.661413996617895350e+00	nan	1.554426532609640921e+00	2.307747533151884856e+00
2.010812474428117724e+00	3.992873543047136931e+00	2.815915250413943305e+00	2.980345148233161101e+00	2.606441877644760652e+00	3.300689822870429779e+00	3.374062994882789823e+00	nan	3.092563434402510580e+00	2.757183992724668631e+00	3.653335874073889045e+00	3.450733329567224228e+00	1.077611199560828759e+01	3.154199061915423652e+00	nan	nan	2.913805468235887819e+00	3.660012184835351956e+00	3.059209378669091706e+00	1.956599316043386327e+00	6.606755196911678674e+00	3.782313054927942009e+00	2.731592342389293826e+00	2.259537837007688843e+00	3.124162950444307807e+00	2.687876704554835072e+00	9.320272253114296745e-01	2.092527024257321955e+00	2.036078826757008464e+00	3.542876015558750868e+00	3.437364944304640346e+00	2.559900964184860683e+00	2.776887331899132505e+00	3.207610328157205704e+00	2.915663633531980103e+00	3.139444253820677044e+00	3.063006333362821909e+00	2.651762267709020904e+00	2.699816106429022700e+00	3.067088184885395030e+00	2.606384542773401591e+00	2.938751498352063507e+00	2.937609140137334318e+00	1.003212214445344586e+00	3.540233926061499226e+00	3.419655982233842373e+00	3.072630010095614761e+00	nan	3.053370309704312557e+00	2.873397788309783873e+00
2.323179767332222756e+00	2.647412765838517146e+00	4.601717449972682616e-01	2.637139315767869974e+00	9.659359511958138800e-01	3.000680189038818835e+00	2.856128142206312948e+00	nan	1.710854639443749603e+00	2.573604122862144461e+00	3.525476549317324348e+00	1.707194376431137695e+00	1.034376353916790059e+01	1.895479720612409658e+00	nan	nan	9.549817345112773248e-01	3.441231661208775439e+00	2.785385632599830519e+00	2.429651701117385265e+00	5.746349189808345415e+00	3.756880527267344672e+00	2.518079178058910017e+00	2.539304633360711883e+00	1.712282788522972110e+00	6.154760478116902966e-01	2.896935916647910947e+00	2.279494955432316505e+00	2.821103390636545694e+00	2.303827851251215364e+00	1.899901028201948172e+00	3.272151574674762919e+00	2.383964398847855382e+00	1.778376449165398387e+00	2.047086113289540599e+00	2.909034083664972403e+00	1.057784220017939703e+00	7.325696046280514295e-01	5.199623030806084234e-01	1.418717111962645827e+00	2.093908708667799878e+00	3.722982795712378445e-01	5.935189377606793215e-01	3.008188580567159764e+00	2.445288014626412210e+00	1.426104091583650479e+00	8.373036688968357177e-01	nan	1.048308913719540270e+00	1.215311895750188942e+00
nan	nan	nan	nan	nan	nan	nan	nan	nan	nan	nan	nan	nan	nan	nan	nan	nan	nan	nan	nan	nan	nan	nan	nan	nan	nan	nan	nan	nan	nan	nan	nan	nan	nan	nan	nan	nan	nan	nan	nan	nan	nan	nan	nan	nan	nan	nan	nan	nan	nan
2.850221902346517400e+00	4.749984161949327266e+00	3.008514732142333337e+00	4.032168180393067125e+00	3.103396894702252329e+00	4.235578009016165879e+00	4.338054545432943776e+00	nan	3.082096688832355547e+00	3.776832754472954967e+00	1.826505766571463685e+00	4.077721130871731603e+00	1.120073104825228683e+01	3.946475100013914439e+00	nan	nan	3.060549076487458553e+00	1.256235277165014930e+00	1.345622912170463925e+00	2.639982325797285867e+00	7.103462232353380479e+00	1.580085637276985366e+00	3.654320253348132486e+00	2.491141212446756015e+00	3.301684487833864701e+00	3.187547643473356729e+00	3.321596144927348782e+00	2.607326010674734018e+00	2.558087747999019612e+00	2.882201840418328498e+00	2.976299104769654313e+00	2.568440840726021523e+00	3.883915573319484782e+00	3.852728113121088871e+00	4.093778292906757876e+00	4.207295583251719151e+00	3.514998236742117310e+00	2.949159382138081487e+00	3.178835500549696214e+00	3.504039675359637673e+00	3.451791643332610793e+00	3.180664634790407064e+00	3.028024821650746379e+00	3.607084994430291403e+00	2.820866044268648398e+00	3.620852327462280140e+00	3.463228937109423367e+00	nan	3.108763751149463683e+00	3.030482629764354119e+00
1.416604023174519833e+00	4.373310849614724383e+00	3.101020563195158619e+00	3.062457701629877072e+00	2.984316721730372990e+00	3.262605165679917096e+00	3.336211621846429942e+00	nan	2.682731898576982132e+00	2.810094599005708016e+00	3.027596203351704318e+00	3.768436593096097464e+00	1.117777991372770074e+01	3.643110136664168053e+00	nan	nan	3.089805500643387326e+00	3.013355745405952302e+00	2.698544003520167323e+00	1.382030711575173099e+00	7.000678690247321256e+00	2.940798936720667722e+00	2.603395235939653940e+00	1.566805947672697874e+00	3.147236062410533108e+00	2.976152412908651623e+00	2.088222907732933287e+00	1.799741600900330196e+00	1.097198584677005817e+00	2.684218094613898042e+00	2.920654470750700504e+00	1.127358282485183549e+00	3.024076808212733170e+00	3.440542838422437910e+00	3.610136114806613339e+00	3.329924750687145885e+00	3.432324202292946325e+00	2.753501680545678898e+00	2.980591510540229638e+00	3.295770800117955535e+00	2.574440912488090039e+00	3.223407106288814550e+00	3.270385329685705500e+00	2.335898662923428848e+00	2.634776614036534070e+00	3.596224991154640449e+00	3.463730124227333285e+00	nan	3.079789320842602152e+00	2.851509241188016741e+00
9.695384130654386423e-01	4.214375557701447228e+00	2.710739153489874376e+00	2.887802642688347188e+00	2.709975691292899391e+00	3.051138523009777170e+00	2.993924945334171195e+00	nan	2.584236792031770147e+00	2.622475398494295451e+00	2.400217290373388490e+00	3.650669313967654706e+00	1.051892406268277824e+01	3.520231645110537766e+00	nan	nan	2.708216054736862777e+00	2.510654487697026926e+00	2.199749910539445352e+00	8.056065226378651412e-01	6.398888519583084467e+00	2.503558861344401976e+00	2.338692043052581937e+00	1.005994969571156528e+00	3.042127099168995041e+00	2.680459403953484365e+00	2.193957417142789801e+00	1.310331423204626144e+00	8.850396270677669541e-01	2.562991440312258451e+00	2.831640916959071941e+00	1.024350067654765661e+00	2.834444096695287740e+00	3.186575172302521075e+00	3.363308878554543302e+00	3.083218719300661270e+00	3.056603025201687363e+00	2.465217260075571293e+00	2.631371431713335873e+00	3.004473144455281020e+00	2.358898801752908891e+00	2.834918422694235218e+00	2.845567866292282311e+00	2.397992271164719913e+00	2.502492616906997203e+00	3.405210293083650530e+00	3.113734285150032477e+00	nan	2.830054461197613502e+00	2.517023031462102267e+00
3.049452785241608233e+00	2.038271320826172239e+00	1.606411871502367195e+00	3.032430277413630026e+00	1.816058360515442560e+00	3.203658074663906064e+00	3.242572419407067308e+00	nan	1.221827837119649596e+00	2.924292161187242112e+00	4.379949003325169343e+00	1.106334377862367990e+00	1.104259846681931556e+01	1.450130261632224249e+00	nan	nan	2.033851879690345754e+00	4.207605128962724095e+00	3.527144623848832872e+00	3.136134058111838652e+00	6.122243142235300084e+00	4.538683841559913112e+00	2.941535995236056245e+00	3.163611517663189154e+00	1.103327282354464867e+00	1.565765787673118581e+00	3.479430557773532495e+00	2.769143616249315709e+00	3.451116196414735438e+00	2.239773765916583947e+00	1.593299630465812911e+00	3.855158519659986904e+00	2.733153581330263204e+00	2.410883783066651631e+00	2.589259898575198893e+00	3.418735276528638956e+00	2.103019150826815675e+00	1.568229275346465945e+00	1.662175257025766628e+00	2.173344969483365752e+00	2.624399383308383626e+00	1.547758946995781981e+00	1.858894692267756277e+00	3.517786359921765360e+00	2.353323940128839720e+00	1.034601689574639938e+00	1.848942246317125671e+00	nan	1.137721022324250653e+00	2.048846369626998953e+00
2.546457492358020325e+00	2.175443220598463512e+00	1.704810711369391552e+00	2.473235283631481707e+00	1.792111863433119234e+00	2.577860716374584360e+00	2.302750494047182350e+00	nan	2.440350070479080813e+00	2.344994425146133210e+00	4.359283921097859782e+00	2.119412069199063886e+00	9.486865593718279754e+00	2.016176031467932894e+00	nan	nan	1.987095490215684768e+00	4.365933915318433556e+00	3.754360731032491127e+00	2.707793115757143543e+00	4.665370833754360014e+00	4.554982789330648707e+00	2.138045124399089225e+00	2.830331993886405328e+00	2.136721667072095432e+00	1.710890610513777776e+00	2.982250741964498353e+00	2.703423934141075069e+00	3.149539307470422766e+00	3.059775140250680092e+00	2.953542821657892947e+00	3.725620252719868741e+00	2.038702339380617179e+00	2.195975252655398169e+00	8.236101094809050727e-01	2.795690440171344715e+00	1.830264598128663600e+00	1.800625269852763610e+00	1.633172566252531155e+00	2.201307633715101630e+00	2.177318389148898525e+00	1.652488236542455580e+00	1.751103867897845889e+00	2.933868043550555083e+00	3.204036127945008250e+00	2.203504503322164965e+00	1.749294009369714020e+00	nan	2.159503903018120674e+00	2.255403745202995136e+00
3.104944388977274539e+00	5.302294909603745054e+00	3.655973651707741467e+00	4.356320495004032622e+00	3.754272249721267496e+00	4.467295451698691799e+00	4.446010971337362783e+00	nan	3.660494044219079424e+00	4.104381231808939212e+00	7.381633905929686490e-01	4.828305199907720002e+00	1.063828338067070867e+01	4.625513748684986659e+00	nan	nan	3.494450704814745290e+00	9.285173575381172606e-01	1.760949217423719571e+00	2.863531283821970863e+00	7.240200963836616488e+00	1.048098619514485463e+00	3.879680062320417733e+00	2.804779521956850097e+00	4.080526050822275153e+00	3.818224763837028135e+00	3.729711259577875193e+00	3.110478875215713312e+00	2.475833224234705199e+00	3.252179586161462410e+00	3.723279774630344985e+00	2.327256147798756114e+00	4.320661884455737400e+00	4.224683586146437797e+00	4.667803804862007411e+00	4.439981770068905043e+00	3.975792488732410312e+00	3.560767245248640744e+00	3.733066138052333560e+00	4.021493026408435867e+00	3.809869840034389998e+00	3.874047869320478288e+00	3.647094067078991753e+00	4.035705944499898834e+00	3.076159320257144447e+00	4.518160227818622587e+00	4.103830221199199713e+00	nan	3.678048815215169576e+00	3.460920823115386291e+00
3.088259093003138833e+00	1.869416890455319447e+00	1.491580196945581749e+00	2.863523401399194146e+00	1.653267366900272206e+00	3.089896398556267076e+00	3.118308175162262330e+00	nan	1.276538749612482704e+00	2.780688120768218141e+00	4.411190947404324270e+00	9.612182172316975359e-01	1.090378532860311189e+01	1.309876682968686756e+00	nan	nan	1.919121515789865340e+00	4.173866090057700262e+00	3.571016530205584516e+00	3.195832477922300630e+00	5.988380982858581447e+00	4.556747020710266938e+00	2.852290090761980146e+00	3.278554700905910391e+00	1.052964189312372900e+00	1.447498314481897586e+00	3.350582441495732144e+00	2.925380731447837057e+00	3.523246804500406615e+00	2.466610200809890685e+00	1.774658538292898546e+00	4.013245660847593044e+00	2.561784688784289887e+00	2.234465787175053286e+00	2.389421770384623223e+00	3.222853207410804721e+00	1.951441166422984708e+00	1.461002102505929434e+00	1.534205744475067634e+00	2.052226398577123412e+00	2.512285331055926552e+00	1.466163784440481344e+00	1.757201459107662345e+00	3.393484267684209854e+00	2.536334013994482106e+00	1.034785555350582920e+00	1.688786290807201995e+00	nan	1.176901346341644006e+00	1.998689780882417555e+00
2.881185777108132395e+00	3.211406423953514722e+00	2.709801814642567308e+00	4.155823147367742609e-01	2.491071541200896799e+00	1.000104078989999534e+00	1.403583431925948366e+00	nan	2.867455728198050835e+00	7.675500590420062386e-01	4.135478189587304065e+00	2.777119525007877066e+00	9.645496279671103679e+00	2.646357894574947522e+00	nan	nan	2.460497685386003663e+00	4.136636738122404289e+00	4.007881543074904407e+00	2.819922728758994968e+00	5.350879596195023957e+00	4.629795283911086301e+00	1.296735078074530367e+00	3.314395732766683089e+00	2.938370002854392649e+00	2.590581376201515962e+00	3.575074619016148425e+00	3.220967317195523982e+00	3.041071316263805890e+00	3.564606556691349848e+00	3.791237658310024461e+00	3.756633442902302278e+00	8.900299933111723849e-01	2.086533349834075235e+00	2.649916756348840607e+00	6.463584979288176102e-01	2.726985705401845816e+00	2.404412836819656896e+00	2.668647971215284631e+00	2.404908284174418487e+00	9.645854283310886235e-01	3.124554847558224768e+00	3.184706334830237573e+00	3.656854071732219325e+00	3.296430346260787125e+00	3.517266280305692661e+00	2.853739966088540747e+00	nan	3.201915707490843310e+00	2.367231148031739174e+00
3.071437907156325142e+00	5.301837863136038997e+00	3.462256429053496287e+00	4.221537194234557866e+00	3.502958916628496233e+00	4.411479703004529185e+00	4.563229031176346595e+00	nan	3.463623154367638346e+00	3.935595893427798142e+00	1.162078439599581348e+00	4.563900289350821815e+00	1.117490744373295541e+01	4.441064044283580259e+00	nan	nan	3.385950845110482277e+00	3.991139636301878624e-01	1.218844685579324683e+00	2.796919215594538599e+00	7.447243185472683713e+00	1.206362191551002550e+00	3.805750523865288226e+00	2.703745156130677785e+00	3.715083451503058853e+00	3.646664883488794917e+00	3.607655441581040456e+00	2.862224498711674503e+00	2.629924962498208174e+00	3.074888033118760688e+00	3.349504506174589391e+00	2.405213128715362192e+00	4.094534015011988437e+00	4.133768820242438302e+00	4.591530297186059428e+00	4.322126530079670736e+00	3.946565084816403335e+00	3.318761000478312351e+00	3.612106777188038631e+00	3.903060604304080528e+00	3.661037530005017526e+00	3.711386084325400070e+00	3.545739877723095290e+00	3.938762279471162309e+00	2.912412757375321348e+00	4.198156853004378242e+00	3.960253943435287916e+00	nan	3.504737030436877898e+00	3.346252204320502521e+00
nan	nan	nan	nan	nan	nan	nan	nan	nan	nan	nan	nan	nan	nan	nan	nan	nan	nan	nan	nan	nan	nan	nan	nan	nan	nan	nan	nan	nan	nan	nan	nan	nan	nan	nan	nan	nan	nan	nan	nan	nan	nan	nan	nan	nan	nan	nan	nan	nan	nan
2.375386047911813403e+00	2.708038971632808156e+00	6.620604679368886636e-01	2.256241000714512612e+00	3.124449510353081161e-01	2.734532026495383850e+00	2.721418733526152156e+00	nan	1.618952804512929333e+00	2.209707131510520117e+00	3.599899962756707872e+00	1.549332405930089029e+00	1.038566581542439238e+01	1.661911331450127927e+00	nan	nan	8.343700288639538387e-01	3.457617009887815840e+00	2.927150472069943721e+00	2.405932359460289938e+00	5.752177093944655262e+00	3.867993467626134052e+00	2.271286186136172613e+00	2.636292716747976606e+00	1.811515547368533818e+00	6.817626923798660865e-01	2.830115222248994034e+00	2.274111070707458548e+00	2.649620000687976873e+00	2.641841549742139694e+00	2.176335244130784830e+00	3.271392617143168202e+00	2.073457121375529066e+00	1.334146570593465420e+00	1.988115034448024065e+00	2.502200132686843936e+00	9.927092879576739914e-01	3.928321546427809841e-01	8.147928240110707820e-01	1.038364036016194536e+00	1.726218894928146064e+00	9.881798660921706778e-01	9.869779913472827015e-01	2.932213144612676015e+00	2.647259797694919037e+00	1.739529891878884849e+00	1.080123741516687330e+00	nan	1.309731785194394815e+00	8.319845329404907952e-01
1.146514004632651851e+00	4.360114974060929072e+00	3.130217009583962540e+00	3.130495141813202320e+00	3.030176327172877659e+00	3.406224548183533596e+00	3.344284425405988692e+00	nan	2.837955879990393893e+00	2.924037525336560250e+00	2.360571869150252411e+00	3.978475227840856832e+00	1.070587250662495649e+01	3.759169888906305879e+00	nan	nan	3.100376206724635875e+00	2.490214443644000575e+00	2.391404485249434941e+00	9.653937280484905514e-01	6.883765334453361362e+00	2.401680999803787131e+00	2.648006389140929784e+00	1.194947087310951339e+00	3.417729425985651659e+00	3.079409064882320024e+00	2.195509778944758850e+00	1.497769830931568347e+00	6.517562992649807985e-01	2.874396820302659084e+00	3.180419229581939344e+00	7.054012972246119784e-01	3.187761792153542828e+00	3.475174898063056350e+00	3.693198664804208331e+00	3.326639641587564977e+00	3.393987898939939019e+00	2.840819255279327660e+00	3.019554685387376036e+00	3.270520043734856053e+00	2.643957361382363036e+00	3.218688402895824030e+00	3.230685733296583706e+00	2.451787681546123476e+00	2.776062310893347540e+00	3.810702558251388261e+00	3.482912651277288330e+00	nan	3.216080865845385883e+00	2.805712512946682669e+00
2.218477549315615693e+00	3.183572429853359864e+00	2.701000225619019091e+00	2.526665842605161139e+00	2.522910534047881459e+00	2.693684738802279099e+00	2.852937114352147141e+00	nan	2.941982516552304361e+00	2.399405468311823775e+00	4.303762820531954247e+00	3.035341752509364888e+00	1.056369901931241095e+01	2.783914588339230001e+00	nan	nan	2.933175749504469909e+00	4.118157197249692203e+00	3.471718330087963267e+00	2.199636073862665242e+00	5.967318906627309794e+00	4.345634717656202461e+00	2.437232942915452227e+00	2.352935613934533876e+00	2.829915076753109826e+00	2.675208647270690854e+00	2.264983637662491223e+00	2.222486594898450463e+00	2.642880922828006351e+00	3.786487004978371207e+00	3.505646881504879797e+00	3.345727689298529484e+00	2.275732466448254332e+00	3.048333309829209803e+00	2.504182237089680019e+00	2.869742628490498326e+00	3.014945754414442014e+00	2.609609758339275665e+00	2.741017933285977204e+00	2.836225529850747495e+00	2.360893607600157207e+00	2.857732382691177797e+00	2.942341516708922189e+00	2.260626851264301518e+00	3.766495834471780046e+00	3.020845451822455008e+00	2.922389199779187319e+00	nan	3.199974651437270445e+00	2.829527210767690981e+00
3.094423854504559479e+00	2.135436666194127753e+00	2.308356893977509205e+00	3.042722219753315471e+00	2.336252603773211867e+00	3.166453390784425892e+00	3.362496619294689015e+00	nan	1.474263086346785379e+00	2.837733223652921577e+00	4.630795456918471942e+00	1.734242021535082223e+00	1.122967328032558143e+01	1.554296196896619353e+00	nan	nan	2.744604056815098225e+00	4.354249095813798931e+00	3.729439228499514591e+00	3.102539703553270467e+00	6.322326811626491683e+00	4.754766181019173032e+00	2.835833153833192011e+00	3.099083509064063602e+00	1.178880315129239964e+00	2.239469302226650527e+00	3.324892891029736841e+00	2.631290811774161131e+00	3.360919458937257076e+00	2.653530329594190995e+00	2.207653297399023717e+00	3.748378055988595747e+00	2.680911172177897761e+00	2.993191898244146554e+00	2.784726299190495080e+00	3.428795357358781715e+00	2.862364536392710601e+00	2.154991340791513998e+00	2.388326359436219182e+00	2.773311598457130156e+00	2.742927019473559547e+00	2.343604582939681436e+00	2.614041593333723323e+00	3.392021935185407511e+00	2.596247981648919012e+00	1.899233861741782992e+00	2.621384156550274458e+00	nan	2.102128465690666470e+00	2.627618019709396346e+00
nan	nan	nan	nan	nan	nan	nan	nan	nan	nan	nan	nan	nan	nan	nan	nan	nan	nan	nan	nan	nan	nan	nan	nan	nan	nan	nan	nan	nan	nan	nan	nan	nan	nan	nan	nan	nan	nan	nan	nan	nan	nan	nan	nan	nan	nan	nan	nan	nan	nan
2.806007110163958984e+00	3.057225329346596521e+00	2.494104941997112412e+00	2.739516744960313610e-01	2.154912392779116281e+00	1.179177251905898061e+00	1.644002189598328778e+00	nan	2.730379821566639276e+00	5.507777144483090304e-01	4.163467427542614452e+00	2.502401070070144673e+00	9.803779098048497787e+00	2.306411628609978504e+00	nan	nan	2.291765972822961128e+00	4.135746021699194586e+00	3.907999058713792717e+00	2.728762882651556865e+00	5.293352476801842066e+00	4.629412471169606746e+00	1.224713652026617527e+00	3.223817574103725381e+00	2.724655389532069982e+00	2.372005568903663431e+00	3.404431332932497334e+00	3.052422690172083009e+00	2.964805972887455621e+00	3.544697126580977020e+00	3.678597611531862377e+00	3.716068522806948327e+00	6.075694483495466258e-01	1.865568171666137420e+00	2.324591386497805168e+00	6.097899506130409764e-01	2.527156864266196568e+00	2.159252341525630392e+00	2.490761584113382998e+00	2.150557896911766242e+00	7.570131616238716665e-01	2.918774988320276709e+00	2.973436610731301943e+00	3.477467014942747792e+00	3.292858178752307463e+00	3.277611616087550139e+00	2.647272951337757085e+00	nan	3.043904970778030794e+00	2.171529112764295277e+00
3.094187729064642234e+00	5.526750933934552634e+00	3.441092450433431704e+00	4.024592806415031809e+00	3.504692713254184522e+00	4.244729339260510770e+00	4.310679124557306174e+00	nan	3.481704944756779607e+00	3.872413398158514930e+00	9.348785594936542820e-01	4.530394649279911867e+00	1.096364758348470403e+01	4.380329065284706225e+00	nan	nan	3.225278246433894491e+00	9.043409685428152045e-01	1.550559424874147885e+00	2.818456505621592001e+00	7.198116471611444744e+00	1.542888693964029834e+00	3.784863380679834410e+00	2.866964137637670884e+00	3.901049282863679579e+00	3.609314806368498108e+00	3.824713539203687951e+00	3.035077749719059526e+00	2.525493145582213828e+00	3.310671742518858096e+00	3.532246740220591708e+00	2.536092464507605282e+00	4.089499317032125880e+00	3.893178518279209577e+00	4.691966816889659775e+00	4.106245196567997802e+00	3.799125319283139568e+00	3.316862655978686458e+00	3.571240822802491000e+00	3.671583567390706015e+00	3.515183033557179648e+00	3.719565996499670568e+00	3.523206747378224257e+00	4.168469808351277450e+00	3.087880871482166167e+00	4.286700203505740880e+00	3.872841194738620096e+00	nan	3.544530113817274231e+00	3.127849705236167122e+00
3.316331107666959266e+00	5.578133298559246889e+00	3.688323362253837168e+00	4.382164768519145603e+00	3.736619568906009103e+00	4.561188039617211309e+00	4.707809984529147229e+00	nan	3.673301032079819173e+00	4.107153122383933486e+00	9.460956813191996329e-01	4.793046137871359136e+00	1.117953928343073855e+01	4.645512684011332993e+00	nan	nan	3.538611502102964046e+00	4.339628325107743323e-01	1.511742501330923805e+00	3.029115185730611337e+00	7.538780228187127008e+00	1.099878820179234884e+00	3.969729262809968517e+00	2.976663213619402004e+00	3.979611704239875092e+00	3.849374571341653617e+00	3.798788782831087119e+00	3.160097443002500839e+00	2.724395516715143017e+00	3.243286126038262829e+00	3.604690433958948059e+00	2.495833686231065940e+00	4.312628476227677865e+00	4.296875447449665764e+00	4.843923966461204600e+00	4.453134345778642533e+00	4.115071616198685334e+00	3.558252904586464371e+00	3.824758693658089737e+00	4.071312890949487340e+00	3.826475362812542969e+00	3.951965316614054036e+00	3.747486020963362030e+00	4.153074230145592516e+00	3.048349732689683123e+00	4.465478949917483398e+00	4.172644895459536762e+00	nan	3.701193446946047683e+00	3.499166264241866831e+00
nan	nan	nan	nan	nan	nan	nan	nan	nan	nan	nan	nan	nan	nan	nan	nan	nan	nan	nan	nan	nan	nan	nan	nan	nan	nan	nan	nan	nan	nan	nan	nan	nan	nan	nan	nan	nan	nan	nan	nan	nan	nan	nan	nan	nan	nan	nan	nan	nan	nan
2.699169052079914977e+00	3.014664897703376756e+00	1.174509081117036891e+00	1.993002025636197105e+00	9.477958356973008591e-01	2.583438237270694771e+00	2.695011674670750867e+00	nan	2.258297029081501872e+00	2.157756921533543260e+00	3.702331318436038909e+00	1.783544040697459865e+00	1.059342763036067403e+01	2.014330235736534913e+00	nan	nan	8.541780164843089107e-01	3.691319350080145778e+00	3.190662454617918975e+00	2.636538642048492864e+00	5.921349207969910822e+00	4.228014980013067081e+00	2.481805185941531988e+00	3.002539562223357716e+00	2.479762516607143308e+00	1.191729502485013414e+00	3.482148331676893527e+00	2.682845496915971850e+00	2.793301833988429017e+00	3.171070789407477442e+00	2.801704931914624996e+00	3.533325007525913719e+00	2.079517111719050515e+00	9.279082651479015897e-01	2.509974572742785348e+00	2.217945625537173449e+00	1.159060380393514222e+00	1.040729235220668070e+00	1.337056753256059993e+00	3.537537733494375281e-01	1.529890860332248970e+00	1.651926850587303486e+00	1.636862210543455598e+00	3.614948063127703115e+00	3.064092267965464522e+00	2.259620839869513897e+00	1.314685283438971064e+00	nan	2.025832810292448549e+00	5.095468149331342511e-01
2.478613676963990375e+00	3.450098597539922540e+00	2.411657728401631839e+00	3.103949036125417393e+00	2.636412770906723768e+00	3.196188856552107715e+00	2.912773966188310304e+00	nan	2.794606850158628752e+00	2.787266950636435148e+00	3.407479649155574997e+00	3.414414355895351250e+00	8.966710594776225562e+00	3.318320867974155597e+00	nan	nan	2.442845740260629839e+00	3.396093792817314050e+00	3.230837617731280975e+00	2.641915296218452447e+00	4.926482094178528115e+00	3.395992438550047954e+00	2.280517475377678238e+00	2.656124659705037860e+00	2.705376136461683512e+00	2.492692898350415742e+00	3.075710913258455470e+00	2.856666441799022405e+00	2.831089493551322889e+00	2.553510934865703685e+00	2.891370019857587348e+00	3.058577518778044180e+00	2.659689966482889023e+00	3.118113203946671241e+00	2.276064210179009617e+00	3.205530960931698647e+00	2.663059552782819583e+00	2.445458362934321173e+00	2.314488062769514798e+00	3.151497715810785749e+00	2.673511843209476435e+00	2.384951670487141406e+00	2.307519127402580139e+00	3.203153784365058154e+00	2.635683118743223918e+00	3.195862313861670856e+00	2.640297913544139785e+00	nan	2.514093943350399929e+00	2.813475407582814114e+00
2.958500877998467171e+00	2.315867741007687108e+00	2.293789326911401805e+00	3.025764327772990203e+00	2.281952364692067192e+00	3.069114859479247670e+00	2.740764138115584281e+00	nan	2.797908570682501317e+00	2.887785490692012402e+00	4.716692212945553742e+00	2.588340647943563333e+00	9.266255981884595982e+00	2.406213844828301252e+00	nan	nan	2.603230841800184603e+00	4.611918713547594528e+00	4.145470443776211766e+00	3.145515262235059062e+00	4.427339098102241799e+00	4.788428286776103882e+00	2.632872572834257241e+00	3.238666470954072896e+00	2.546318203979631711e+00	2.346258147428263552e+00	3.202317430031572876e+00	3.160067407688616381e+00	3.540011228328896919e+00	3.519376935312953147e+00	3.336641711041850478e+00	4.104771996776686471e+00	2.618609439214838019e+00	2.706623713877976289e+00	1.011865002267573921e+00	3.331307288837297875e+00	2.387304767584560228e+00	2.359256696509456130e+00	2.234786470865516961e+00	2.764083795459198800e+00	2.798218846051464315e+00	2.159982659275225814e+00	2.198418940649304876e+00	3.138839403708427511e+00	3.646511170897043019e+00	2.608295651006529159e+00	2.316458549830839431e+00	nan	2.623206134867435146e+00	2.844544795899210499e+00
2.966190618850343963e+00	2.171315579256133166e+00	1.661743992283658322e+00	3.065974938264230065e+00	1.839854079993333613e+00	3.253873788381873133e+00	3.329130235175764341e+00	nan	1.122170481328575997e+00	2.919233797022797727e+00	4.271130561584219443e+00	1.259902816229634404e+00	1.120545777312065816e+01	1.571337339883554618e+00	nan	nan	2.097744196534615302e+00	4.060414631467807567e+00	3.388249546905033771e+00	3.055056001147687716e+00	6.322681096562240199e+00	4.384645348885229943e+00	2.922127626457866167e+00	3.075464683886300232e+00	1.005660997731494755e+00	1.579945686081587475e+00	3.297887515016593607e+00	2.644200105619983976e+00	3.389229324750993477e+00	2.076809468018492755e+00	1.384287391486922258e+00	3.728003121664557717e+00	2.752569485115782921e+00	2.522562242164453572e+00	2.688560661075466651e+00	3.455594178108920556e+00	2.204423529990502839e+00	1.570543871656685297e+00	1.681213143030747537e+00	2.263326463780872988e+00	2.631737956464288430e+00	1.592066623204041020e+00	1.913851535879924848e+00	3.353412243324100039e+00	2.204220827601162558e+00	1.056689215722059760e+00	1.944297018791956155e+00	nan	1.119115990371154723e+00	2.085320679629194984e+00
2.983760623485793406e+00	2.168636761603392582e+00	1.962483126569860348e+00	3.206237264143521060e+00	2.094137909993403213e+00	3.300315880583822636e+00	3.186909585810365098e+00	nan	1.443675559441228717e+00	2.962688024419602772e+00	4.213235173683469448e+00	1.889060550606510125e+00	1.026947575380652289e+01	1.674800568601608530e+00	nan	nan	2.381545212822385960e+00	4.033947056091229832e+00	3.539608228285037406e+00	3.121729694508327491e+00	5.543245998837407207e+00	4.254421136822394089e+00	2.724164640862400066e+00	3.107988903352841614e+00	1.120306835306910331e+00	1.954563306653855914e+00	3.069485755080039624e+00	2.780304640379258174e+00	3.427817198857202374e+00	2.172039455440762712e+00	1.735114327785798549e+00	3.739854804203426308e+00	2.773488064726028934e+00	2.827600902615956535e+00	2.274617789626950159e+00	3.501552451750227668e+00	2.447822283942066246e+00	1.875245725265794139e+00	1.918670286146898274e+00	2.780393914292049740e+00	2.823273603791176978e+00	1.816085657638411677e+00	2.018332817286180969e+00	3.102275129826367106e+00	2.270752116460032166e+00	1.721394885766276195e+00	2.247417109206175656e+00	nan	1.336274059667099223e+00	2.550825528104287532e+00
3.285386381509297848e+00	5.511514974881185580e+00	3.668949773542658832e+00	4.502532267646975228e+00	3.730792313102154978e+00	4.677830753974038913e+00	4.679563385734956782e+00	nan	3.703785434576357893e+00	4.253146405100494576e+00	8.153981129343073064e-01	4.841783323540415296e+00	1.081032845890997329e+01	4.653377649795200632e+00	nan	nan	3.550203936816254124e+00	7.128555371203276758e-01	1.642410199970836926e+00	3.068056098859202052e+00	7.313955669026490192e+00	1.008390725520657671e+00	4.043351984195211024e+00	3.001490640419379741e+00	4.033230999026284458e+00	3.849371393427231336e+00	3.781113928449189032e+00	3.249143083399932852e+00	2.779458870000745208e+00	3.259066880471437777e+00	3.616617097876345888e+00	2.556886322152758684e+00	4.431058468146082951e+00	4.291265525624979205e+00	4.713168244843901178e+00	4.579081725091620925e+00	4.065228076932839052e+00	3.558179479942451096e+00	3.753612142721495459e+00	4.112033086982511243e+00	3.948548008112303442e+00	3.851803659611665598e+00	3.641951550526614234e+00	4.106762546259617785e+00	3.116752627227693750e+00	4.465279282448123332e+00	4.119229900477207273e+00	nan	3.651769769662618348e+00	3.564384048729839272e+00
2.689429509096338489e+00	4.668437022960024052e+00	2.673806053838052588e+00	3.513723013494342684e+00	2.846754191327184991e+00	3.804075780827776754e+00	3.887040590851475130e+00	nan	3.096118436126436002e+00	3.435836330991104859e+00	2.058289229298569278e+00	3.791389735912073178e+00	1.096077158337529234e+01	3.745112859933406924e+00	nan	nan	2.660568636632520523e+00	1.915553666333496219e+00	1.456273263208607949e+00	2.423075194206713689e+00	6.750436438848300469e+00	2.265978227023369485e+00	3.478191677006509774e+00	2.436612286000958250e+00	3.276937082468764473e+00	2.896048046796472875e+00	3.542061237635711457e+00	2.576330778954730061e+00	2.487751428905395024e+00	3.228698120189960719e+00	3.187270142244883697e+00	2.798629684041475496e+00	3.503491706068752709e+00	3.340064159733549864e+00	3.961003784428978047e+00	3.680140509145762184e+00	3.128989020633232254e+00	2.693692176504788094e+00	2.873492398038343776e+00	2.960068403808111981e+00	3.018427854134931643e+00	2.923881601052226387e+00	2.822439154998126476e+00	3.801531625770611988e+00	3.151079901664760374e+00	3.495086882836105246e+00	3.045345596887008899e+00	nan	3.061296682610425091e+00	2.575145588650556761e+00
2.629335861865168322e+00	2.872820704651468660e+00	9.752882852271561598e-01	2.085229515619581253e+00	7.581740316257429280e-01	2.616429771104188173e+00	2.614088092348326064e+00	nan	2.212086129183074235e+00	2.228715312441649665e+00	3.563478082231042787e+00	1.766506423670945569e+00	1.036728981363023649e+01	1.957364594327653196e+00	nan	nan	6.265565593183881621e-01	3.612521391827267170e+00	3.106681246909577254e+00	2.601008943610255475e+00	5.732565220325202660e+00	4.106964488210114617e+00	2.461866460575827364e+00	2.936356149761243373e+00	2.433050238908243124e+00	1.047554054642443111e+00	3.416316011502144256e+00	2.654541581053897925e+00	2.809757594688459204e+00	3.045239233772850440e+00	2.724935508027048314e+00	3.523851066105883056e+00	2.133291886360896505e+00	8.126251813220761733e-01	2.314605600264235452e+00	2.317278448255701839e+00	8.801046903800383570e-01	8.790511344337287314e-01	1.131395186608748160e+00	2.690953384212678712e-01	1.599548122877288758e+00	1.427523544235676400e+00	1.371663386600735945e+00	3.529036698894113311e+00	2.984689483371002705e+00	2.174630703915774621e+00	1.121811687458378781e+00	nan	1.852043158268606327e+00	4.615304491199338499e-01
2.799268746148748654e+00	5.036564791306490818e+00	3.235636509383954973e+00	4.204694978703392927e+00	3.297094027609634104e+00	4.451099304600749207e+00	4.554345282659288507e+00	nan	3.300294514028035753e+00	3.920512040570854229e+00	1.764741951046818080e+00	4.332897492473404277e+00	1.126962154661599946e+01	4.191123594040256251e+00	nan	nan	3.328288438161024931e+00	1.107029739755103437e+00	1.144858297361157407e+00	2.590101160460651197e+00	7.362472099202738818e+00	1.548428412943462007e+00	3.765110306403090856e+00	2.393772680264488084e+00	3.449151522620901300e+00	3.403832314831662931e+00	3.193264364677951050e+00	2.505614949222388699e+00	2.624666309451826773e+00	2.963696205351437296e+00	3.137412631337160196e+00	2.416831024176830933e+00	4.009266279499191121e+00	4.110124609783619043e+00	4.247155728856487400e+00	4.357346360925729023e+00	3.780249342752765696e+00	3.147790516659654259e+00	3.382174607790831899e+00	3.791121388026858607e+00	3.636749195025464676e+00	3.381941180153257065e+00	3.256224086422136121e+00	3.524447431324337465e+00	2.914363498369173744e+00	3.816422063250748842e+00	3.700863095787478407e+00	nan	3.310210219342365701e+00	3.297613400797611227e+00
2.498014058129753412e+00	2.976527057954606370e+00	1.016890731139314941e+00	1.990856391392415548e+00	6.981734707597372358e-01	2.561902527158826715e+00	2.571292760041694603e+00	nan	2.053909235886571594e+00	2.095494095723811512e+00	3.368375574642194614e+00	1.845821269197147840e+00	1.032673142100348329e+01	1.959172479422037538e+00	nan	nan	6.386648393390856882e-01	3.398600817787336137e+00	2.976425037616856173e+00	2.456477267382294105e+00	5.750221070518975353e+00	3.915694185129491078e+00	2.294833338027199243e+00	2.802829911709460831e+00	2.372091398708636500e+00	1.071913992009065453e+00	3.268165926191491710e+00	2.524371776554431790e+00	2.605350769796732635e+00	2.931961420783027794e+00	2.616282437857509802e+00	3.307103597210198309e+00	2.042366044080241583e+00	8.714583682810170817e-01	2.337727612569802549e+00	2.199785455895381769e+00	1.010146748364445957e+00	7.670291951706170730e-01	1.163035943278246220e+00	5.408218097196778595e-01	1.469618263254437673e+00	1.478935200989495158e+00	1.413449301889080578e+00	3.396628460644810055e+00	2.828373008332648819e+00	2.244541083650981594e+00	1.261141848609236948e+00	nan	1.800918788364563872e+00	2.766991768323869283e-01
1.611837369522031382e+00	3.477505918310212163e+00	2.181399626007658910e+00	2.952547077302865919e+00	2.311638733342850305e+00	3.229349706110468343e+00	2.939135620619239830e+00	nan	2.845724626014733971e+00	2.875064405260729039e+00	3.776358065540895481e+00	3.137376728243255641e+00	9.897822903351986668e+00	2.817210714885439504e+00	nan	nan	2.450780476963377641e+00	3.775702292486951439e+00	2.935727819185695697e+00	1.795684218539162602e+00	5.676936212240468294e+00	3.856072049909470945e+00	2.721389067892070024e+00	1.900159285886087179e+00	2.739520241275333667e+00	2.157665240820727526e+00	1.917763158232637766e+00	2.007957039145268574e+00	2.388085815796286759e+00	3.211788839802289797e+00	3.279542773547992507e+00	2.899034930817543820e+00	2.744044036848235280e+00	2.866517383858356638e+00	2.305252662329917879e+00	3.138225023076789633e+00	2.420902135358930618e+00	2.252904337344008745e+00	2.080862118411033190e+00	2.709263229869792511e+00	2.581707596173439256e+00	2.192380009573290156e+00	2.197518741314938850e+00	2.075035509790516652e+00	3.357514561759720184e+00	2.961802652084812415e+00	2.378788443265171804e+00	nan	2.595261722054268194e+00	2.592449854017311317e+00
1.440955098942189316e+00	4.137412734687939242e+00	3.126178597094829925e+00	3.326592282159425817e+00	2.966442763595234844e+00	3.570079055401972568e+00	3.748627037151699426e+00	nan	2.801119936741124139e+00	3.010344650397044131e+00	3.334127248684585432e+00	3.822921375474972017e+00	1.130622349675939731e+01	3.687186516327342289e+00	nan	nan	3.307263813082610415e+00	3.390261799117814778e+00	2.588817306646737926e+00	1.346773767933376442e+00	7.241333154228131619e+00	3.134071266054213378e+00	2.813188917664043220e+00	1.129582036194128891e+00	3.078711850534784578e+00	3.138193615157654826e+00	1.858822899436782805e+00	1.173810987392695182e+00	1.561212062879638651e+00	2.854663396744249404e+00	2.935116045446194200e+00	1.316871529354813664e+00	3.084753062631586662e+00	3.681204808743548273e+00	3.427525581526457810e+00	3.656261956016034542e+00	3.604863430530401036e+00	2.812240728854379146e+00	3.129918456946279459e+00	3.483306527253873242e+00	2.863583183727454351e+00	3.163732947709352317e+00	3.295545093762245248e+00	1.968111978141125373e+00	2.908914641916839017e+00	3.418644385773101924e+00	3.502128163203011013e+00	nan	3.152828156699747364e+00	3.053077505772346267e+00
2.990492408286306247e+00	5.130524137802098927e+00	3.300758292065716581e+00	4.391782458184099625e+00	3.446996373778405509e+00	4.587139929423670104e+00	4.695736341918088641e+00	nan	3.401987853870091172e+00	4.083159979110135396e+00	1.604882487657021573e+00	4.469770336112082632e+00	1.132439863172141514e+01	4.411404175358972779e+00	nan	nan	3.331184103105042649e+00	9.713789629989476593e-01	1.121185515586709203e+00	2.794858569499899748e+00	7.492663924535047926e+00	1.351692755135724067e+00	3.938404968584552801e+00	2.613989762406443873e+00	3.601428143931793002e+00	3.476834758902564548e+00	3.490342702330901048e+00	2.736663945897826355e+00	2.764238399853513162e+00	2.858558845328445397e+00	3.078193765913206370e+00	2.517135786056845959e+00	4.201470120347362780e+00	4.192362869386474067e+00	4.492544889130773100e+00	4.522175289339673832e+00	3.823248338972230265e+00	3.240110923001487730e+00	3.439127018555329318e+00	3.876751925028109280e+00	3.790077429076068594e+00	3.470348082072390206e+00	3.321739333413864514e+00	3.823924144418980653e+00	2.811059012456844641e+00	3.931534895121484574e+00	3.778859165707605605e+00	nan	3.302666051849540985e+00	3.340006213773030197e+00
nan	nan	nan	nan	nan	nan	nan	nan	nan	nan	nan	nan	nan	nan	nan	nan	nan	nan	nan	nan	nan	nan	nan	nan	nan	nan	nan	nan	nan	nan	nan	nan	nan	nan	nan	nan	nan	nan	nan	nan	nan	nan	nan	nan	nan	nan	nan	nan	nan	nan
1.278850093948266764e+00	4.418364379121432428e+00	3.274123380066990663e+00	3.201052217064864980e+00	3.170445989778331253e+00	3.433949903087389899e+00	3.395002064853035240e+00	nan	2.932987163826584975e+00	2.982107111994531046e+00	2.484164990714114563e+00	4.069527568055232081e+00	1.073289408058329109e+01	3.861116479403489787e+00	nan	nan	3.260873331812105924e+00	2.570346113575883162e+00	2.504515754197397026e+00	1.049088046891601511e+00	6.938823700796258542e+00	2.462330004361138691e+00	2.692014969356482101e+00	1.186321878993158441e+00	3.500092151859175882e+00	3.235659914927668357e+00	2.341144610470609511e+00	1.545511057912670960e+00	6.942827094366651464e-01	2.985200825683362869e+00	3.273185274103308728e+00	6.970817981860849555e-01	3.236308060009135179e+00	3.626141769917211821e+00	3.747963418969450178e+00	3.415939849098139636e+00	3.554942887926615835e+00	2.997831409762128807e+00	3.175608419062430965e+00	3.406420509444005873e+00	2.724842307763629901e+00	3.359568884093431240e+00	3.374646208188740726e+00	2.570650592854168970e+00	2.879629497943491767e+00	3.937812666129913541e+00	3.634676834356442843e+00	nan	3.377689631287339456e+00	2.961424006703373912e+00
1.852390756926090010e+00	4.573501874468576034e+00	3.406884905920623208e+00	3.660760833614923992e+00	3.304453654986415412e+00	3.785478482926897925e+00	3.823588799791516557e+00	nan	3.322538548184419405e+00	3.258202070197117273e+00	3.801757457859351597e+00	4.119687619592689920e+00	1.102422234766068776e+01	3.893740563401198784e+00	nan	nan	3.623265589878421622e+00	3.695773283088608530e+00	3.170152863837165658e+00	1.905296716996961459e+00	6.859777629783911479e+00	3.580291722216565997e+00	2.931818413126890732e+00	1.838876050271383900e+00	3.311381734817810063e+00	3.330530901829396484e+00	1.126196512925627058e+00	1.858168075390452367e+00	2.171111954603313077e+00	3.278017169292131161e+00	3.386672480632571425e+00	1.970842397525840672e+00	3.291856431413617834e+00	4.102215795989406111e+00	3.374804529727731151e+00	3.874809723671805539e+00	3.862297473434050943e+00	3.205805643044783881e+00	3.300664646396752389e+00	3.976771579719982963e+00	3.241632500950498486e+00	3.406338720365074568e+00	3.456526974029799693e+00	1.257000350652728748e+00	3.344978622593778095e+00	3.649434468135726473e+00	3.762141460626094336e+00	nan	3.409032311901335266e+00	3.601697514930123134e+00
3.265027721232645508e+00	5.793950824226065777e+00	3.819921226150620797e+00	4.542217645333901821e+00	3.888337997636395205e+00	4.690252493946050372e+00	4.738943048651595547e+00	nan	3.821771286976873405e+00	4.236598866733486624e+00	9.737037789076889993e-01	4.976512068986668424e+00	1.086848157746704224e+01	4.804606550675124765e+00	nan	nan	3.712691793257298922e+00	8.097402012663704740e-01	1.627193635611511979e+00	3.044263337329283114e+00	7.434475024002449750e+00	1.197174075547629668e+00	3.996034499419126806e+00	2.942099096114744849e+00	4.097583609482508216e+00	3.968485092119136581e+00	3.693427317900497275e+00	3.145149843855628902e+00	2.847697290652879243e+00	3.220042986447222422e+00	3.667539425990373747e+00	2.455285152315643149e+00	4.417947795120257481e+00	4.500642138766131062e+00	4.832440580369385508e+00	4.603436449008715847e+00	4.257480272188386650e+00	3.700285673613913140e+00	3.916009702766638956e+00	4.326117133925722946e+00	3.998452635323256565e+00	4.024229793215958750e+00	3.823226909399502382e+00	4.036582319782026751e+00	3.061466636555294496e+00	4.555076627830814573e+00	4.292922367057736110e+00	nan	3.782444428850200158e+00	3.737791948057897606e+00
2.697820570394655171e+00	3.284576795408285843e+00	2.530380311324141651e+00	3.368921321429669380e+00	2.818887705788051701e+00	3.343448141511051741e+00	3.417534654349622780e+00	nan	1.445513690174896837e+00	3.057094436997963349e+00	3.240568691551684477e+00	2.898687989573148105e+00	1.097718564649628625e+01	3.009933178485913352e+00	nan	nan	2.682129705870126113e+00	3.169637074751526562e+00	2.741239905518846776e+00	2.747432283751008342e+00	6.814306790102601319e+00	3.262384149462193683e+00	2.850564949237546664e+00	2.610679166669696460e+00	2.067075502868646719e+00	2.504265202985222150e+00	3.424723361209292882e+00	2.563501018394521935e+00	2.920067543890157324e+00	5.842016608881099859e-01	1.208090406015006613e+00	2.854021168644229611e+00	3.155778558655535804e+00	3.297038148911760835e+00	3.678991639956863402e+00	3.683910108979475240e+00	3.072782384580318826e+00	2.330268265760958801e+00	2.511680553776263203e+00	3.110846857111559949e+00	2.864355604794436516e+00	2.577128240031036466e+00	2.760787317724628931e+00	3.566073181556079330e+00	5.477540959969040557e-01	2.501207269383243670e+00	2.980585547268695734e+00	nan	1.838986656146500032e+00	2.569306908574601866e+00
2.393936970304055833e+00	3.056019990931447161e+00	2.208089705234091760e+00	6.290263932494269961e-01	1.919174756675086968e+00	1.397152993009516786e+00	1.656141953147123091e+00	nan	2.394323787624322186e+00	5.486523217130666596e-01	3.770956689021060626e+00	2.468625864392218094e+00	9.701118330566128378e+00	2.218454626586527922e+00	nan	nan	2.014581974784924956e+00	3.761346799101993543e+00	3.533886054110310315e+00	2.308699758947735159e+00	5.355934180620825380e+00	4.255221041354191769e+00	8.670011541062759841e-01	2.769469595583993193e+00	2.500588666016632544e+00	2.098501861864956464e+00	2.996192001522432147e+00	2.587130439992200159e+00	2.499115701442136572e+00	3.165069333338426105e+00	3.325555227719151574e+00	3.195715207081903486e+00	6.875787149595216086e-01	1.819313670503422298e+00	2.188599605722600039e+00	8.263181817323697054e-01	2.303798915597490282e+00	1.858993447117437858e+00	2.191601927156705543e+00	2.035772674032924723e+00	5.256468287130695582e-01	2.588167696224264791e+00	2.634983666609376662e+00	3.092996080192530695e+00	2.929636481883531207e+00	3.102611825562905601e+00	2.430099946391868659e+00	nan	2.699759316383636865e+00	1.891548141929825011e+00
1.676443062549923368e+00	4.326870734520066542e+00	3.301297311174522520e+00	2.790155270586847092e+00	3.062185963695481572e+00	3.204065321602015182e+00	3.214940028497589530e+00	nan	3.017696912031787804e+00	2.699569099645555248e+00	2.425758935579930053e+00	4.001374210640505247e+00	1.071551778345025596e+01	3.734205502686348765e+00	nan	nan	3.160440057235084588e+00	2.557280839683370388e+00	2.741919742868232035e+00	1.373208887566858660e+00	6.868278417294599869e+00	2.673141101004214537e+00	2.595508730080961612e+00	1.839391459936406736e+00	3.681518467298532382e+00	3.263831543422027970e+00	2.679873745409946384e+00	2.072360817719222759e+00	6.892215300060747785e-01	3.352409513203752578e+00	3.606827544297947163e+00	1.434931592411381018e+00	3.062885680436819413e+00	3.290503728860724841e+00	3.819280201813504583e+00	2.938959523806443652e+00	3.453432255385236793e+00	2.956645397935205200e+00	3.211210698841298949e+00	3.110250263340105459e+00	2.415735410599118893e+00	3.479099719566172144e+00	3.474842997366545116e+00	2.915571818805837712e+00	3.097686009578457522e+00	4.089472502784061270e+00	3.596368249311863607e+00	nan	3.526901318066382185e+00	2.731383914605505225e+00
3.285849321386753896e+00	5.614913523102897486e+00	3.674261323106306154e+00	4.440939887404834252e+00	3.753876553684181605e+00	4.652224008050096060e+00	4.667743513831247526e+00	nan	3.756631016600593842e+00	4.217473465330708216e+00	8.460289863821250922e-01	4.848940372693597567e+00	1.077565787215676174e+01	4.678013894746345436e+00	nan	nan	3.539719278062560370e+00	6.751895984258444727e-01	1.585764881081138666e+00	3.050507871431817897e+00	7.211529101617752069e+00	1.199404782059608765e+00	4.034266828647752767e+00	3.000799817340820574e+00	4.052241212902015555e+00	3.872664258114302704e+00	3.897984057519982226e+00	3.218891269220567342e+00	2.823431885631610960e+00	3.332421735624591097e+00	3.658091266253007401e+00	2.628118807723526462e+00	4.385019815759957140e+00	4.277421642388149259e+00	4.740062312285344248e+00	4.502247543921584771e+00	4.075081640751170298e+00	3.576844825636543046e+00	3.790126350480322870e+00	4.090630803563492179e+00	3.900947518841324513e+00	3.872019166200161955e+00	3.668973845093856490e+00	4.259572608439857966e+00	3.179738186942894451e+00	4.506232114788725873e+00	4.109601140188245516e+00	nan	3.709604914754987437e+00	3.551270107002020282e+00
2.348375086432946901e+00	3.215350224820090919e+00	2.160998734983194947e+00	8.620656080995726667e-01	1.926019511796790207e+00	1.588348066160599537e+00	1.693007039473529707e+00	nan	2.422841882544466863e+00	7.865444158662253660e-01	3.661382339400802710e+00	2.579282227696918284e+00	9.549932644576410112e+00	2.328360730218042907e+00	nan	nan	1.930374919894630059e+00	3.659491810021994418e+00	3.486079724835012605e+00	2.288795956643084217e+00	5.251564862346653761e+00	4.110320013487050339e+00	8.507097118781623557e-01	2.741040121096723681e+00	2.518643562404232483e+00	2.059665953484093759e+00	2.960922208425593283e+00	2.624767045847098856e+00	2.447256951565833116e+00	3.104622052240287644e+00	3.309182073230821253e+00	3.122626207608161231e+00	8.678830419949472574e-01	1.869232261546142526e+00	2.150107741568964226e+00	8.819353153283941982e-01	2.233543930579846126e+00	1.847515116085690856e+00	2.121522188982615909e+00	2.087526772014257848e+00	6.531141355185694497e-01	2.518619399075344045e+00	2.530361508858891995e+00	3.075765314818636131e+00	2.888300848572227686e+00	3.162546176881881888e+00	2.374385260978856937e+00	nan	2.660702940738701727e+00	1.897141827069765085e+00
3.182759337244395415e+00	5.244789964672623483e+00	3.472327300668561101e+00	4.402701506001942100e+00	3.562509918867963421e+00	4.588324121927081833e+00	4.733218470537448042e+00	nan	3.539469358255940001e+00	4.091699181494197646e+00	1.353040553264187595e+00	4.612768350336548195e+00	1.124341308111073978e+01	4.501855056977211333e+00	nan	nan	3.430660811671864430e+00	6.129302984389278786e-01	1.364584232459999713e+00	2.926084580459701545e+00	7.561905031299649416e+00	1.178680701511376716e+00	3.947131742236936969e+00	2.778954740919049371e+00	3.802508777737379386e+00	3.636305667539316389e+00	3.623470852520024987e+00	2.903981300470134030e+00	2.774581120026818226e+00	3.090029915461406596e+00	3.392211133235313980e+00	2.567904551397303781e+00	4.249177211409446819e+00	4.265688190548216241e+00	4.622689217276559681e+00	4.504887857775385029e+00	3.931743143311838384e+00	3.399863240313428570e+00	3.629735571846394393e+00	3.946826316631641962e+00	3.807503518171366341e+00	3.694677985606443116e+00	3.494446301266767918e+00	3.963228631217933007e+00	2.965982414874979600e+00	4.194967294287264004e+00	3.959600846550693998e+00	nan	3.522268663722452509e+00	3.399187653085444349e+00
2.993013533682071792e+00	1.646018559682793203e+00	1.831583345035147081e+00	2.480755986391529611e+00	1.889031334912355087e+00	2.641009806903938717e+00	2.827767041531185299e+00	nan	1.399740709053199028e+00	2.377440895737703563e+00	4.536415474491374944e+00	1.040926276977186093e+00	1.100312848685334366e+01	1.209448078909090007e+00	nan	nan	2.189933620238244227e+00	4.332891394849586852e+00	3.666126156627333543e+00	3.057029197203613879e+00	6.144643206817393732e+00	4.736209705924757429e+00	2.534846508422891276e+00	3.225356982765310132e+00	1.044099325607659168e+00	1.658288837493181900e+00	3.188720783672544190e+00	2.755599358530743004e+00	3.455684583263446186e+00	2.538110965839042166e+00	2.083673673566187379e+00	3.932725605165091398e+00	2.179482884614347693e+00	2.358776938721613536e+00	2.466984270388036471e+00	2.882541715658280435e+00	2.286362597734443725e+00	1.690767449935411282e+00	1.802944295814736586e+00	2.216833194195665158e+00	2.224746342037613900e+00	1.933947929569973301e+00	2.264855112712186980e+00	3.240453758537709561e+00	2.531835128641764854e+00	1.543513428811568833e+00	2.047233437448245486e+00	nan	1.682398286647595054e+00	2.158626669487679006e+00
8.297268109659217572e+00	8.046033065034993825e+00	8.111744644011364969e+00	7.402676183610538807e+00	8.044553510206002400e+00	6.974356070349833736e+00	6.450369415526091110e+00	nan	8.393066783693290844e+00	7.476569383653501433e+00	8.215767794456120043e+00	8.418689811155623204e+00	3.764884999600652371e+00	7.941455571984612050e+00	nan	nan	7.890166736222235855e+00	8.590648270990161706e+00	8.820969129748718274e+00	8.298032994558314002e+00	3.655987636318119627e+00	8.781452690931796923e+00	7.244791858014367314e+00	8.520166920489524287e+00	8.320334734461892978e+00	8.290134540553941278e+00	8.631338349439747759e+00	8.765239837790772981e+00	8.214305736207615283e+00	8.759892237076163823e+00	9.007325777040080084e+00	8.747625782460129784e+00	7.430532149855562984e+00	7.669191282901203444e+00	7.031381468819214220e+00	7.380268022213750889e+00	7.951647883821379992e+00	8.119953344282080820e+00	8.128403160372553060e+00	8.190760799272478465e+00	7.646035276318867702e+00	8.254812148355402002e+00	8.091548012888244656e+00	8.594082066350667404e+00	8.612628576381949230e+00	8.843450898395293081e+00	8.108883480205754779e+00	nan	8.317576662751097416e+00	8.197479566567213993e+00
7.472159233208265361e-01	4.221225523365204069e+00	2.713737684115331561e+00	3.206242032469003522e+00	2.836375940679605634e+00	3.340944094248977869e+00	3.179574944951616633e+00	nan	2.744633240604898994e+00	2.971894296053076090e+00	2.544628573629581059e+00	3.752635227927982875e+00	1.042819680064190280e+01	3.612265381565144207e+00	nan	nan	2.823838685240161794e+00	2.604211962308433215e+00	2.108220989754157060e+00	8.124097732300469277e-01	6.463415775758192261e+00	2.502180694457472043e+00	2.657272047021320027e+00	5.107999925926849372e-01	3.061892742736473050e+00	2.717762213902106705e+00	2.107282034208633803e+00	1.318629376971539591e+00	1.292728656954139410e+00	2.585866324189512788e+00	2.899754952155424004e+00	1.283897808781609307e+00	3.066411674519242236e+00	3.406594075806046451e+00	3.247601558931863419e+00	3.450725072228818746e+00	3.092491290399538073e+00	2.605494285683462863e+00	2.639357990257484854e+00	3.166605818684052220e+00	2.687965236265482893e+00	2.749122552553496135e+00	2.744549578980924665e+00	2.343916448237907790e+00	2.637032719632381284e+00	3.343234640482284803e+00	3.083479317677736642e+00	nan	2.874782619093012581e+00	2.740103144384110845e+00
3.047979531697926348e+00	2.323223576762774911e+00	1.423219720036105640e+00	3.386664315402476699e+00	1.764408679580908856e+00	3.613472542260071307e+00	3.544969101015014612e+00	nan	1.935010160697604009e+00	3.328995772557618249e+00	4.372554360307285393e+00	1.668659601078967603e+00	1.103700875699147943e+01	1.994716180695163432e+00	nan	nan	1.980583458893129256e+00	4.134292887389989346e+00	3.412373571387133708e+00	3.216632389780376133e+00	6.171533492227399442e+00	4.374688893325162198e+00	3.317967177106729615e+00	3.194338373134818720e+00	1.746997574685630994e+00	1.470216561061423066e+00	3.241079207364301329e+00	2.861528498561939138e+00	3.640356939734976205e+00	2.654060941614551528e+00	1.764817729177147854e+00	4.050554834067669141e+00	3.109568098681941173e+00	2.607688303995756574e+00	2.568621299389414858e+00	3.757109395893977855e+00	1.919407848654775206e+00	1.661840031810081886e+00	1.469218926721625573e+00	2.177876511536295023e+00	2.939948443393816113e+00	1.147705044875507507e+00	1.460592721683928508e+00	3.294657120014210516e+00	2.882100921965632168e+00	7.288801194544817230e-01	1.530421075361847461e+00	nan	1.385298271578180751e+00	2.125619853233345236e+00
1.980262153252654089e+00	4.503499889431435754e+00	3.336094360117024760e+00	3.611454971200669384e+00	3.202279304062625176e+00	3.737552765980403979e+00	3.788401952984802978e+00	nan	3.303166756850004049e+00	3.203521785366111096e+00	3.605557491549656657e+00	4.070524098020269044e+00	1.098702395716077085e+01	3.907423328133073692e+00	nan	nan	3.534851842744660022e+00	3.522190187532135308e+00	3.018841792941810986e+00	1.999248311388317267e+00	6.849766807758694398e+00	3.412220129870682683e+00	2.896405067286616841e+00	1.977228131619126472e+00	3.317357578349428682e+00	3.269867713744181614e+00	1.198825253966804727e+00	1.916757336689833391e+00	2.207811991242008443e+00	3.269786039575314440e+00	3.312008850144186223e+00	2.031490950273070695e+00	3.239451740007750935e+00	3.997359238939762971e+00	3.348121487740545188e+00	3.822471004497884906e+00	3.792008613801274741e+00	3.115570502744524628e+00	3.222901995616869186e+00	3.900035384829205309e+00	3.184910929038117899e+00	3.341654146406235704e+00	3.394247181363181376e+00	1.221078934021377016e+00	3.323370890149443646e+00	3.600640349699790299e+00	3.700388175038815231e+00	nan	3.341251232534991900e+00	3.507687552648607543e+00
1.800067244471257544e+00	4.488876123730921819e+00	3.285621311002725253e+00	3.639235209323216758e+00	3.176033875047699073e+00	3.769241037539558192e+00	3.757097707234021033e+00	nan	3.289954633420717922e+00	3.262141933856149922e+00	3.297872972204021647e+00	4.113871108982431579e+00	1.086622340600175285e+01	3.897449543034198438e+00	nan	nan	3.450320891375652455e+00	3.233241253828905037e+00	2.800002886695182269e+00	1.816771005644305159e+00	6.784248197181833362e+00	3.097089564321387822e+00	2.941719131615022409e+00	1.818134503618780373e+00	3.340680873541863605e+00	3.219504779561204177e+00	1.048406850096747167e+00	1.900745864329019374e+00	1.962838400491615065e+00	3.213813401472206621e+00	3.344456181825940622e+00	1.834679356934383554e+00	3.324451360967842994e+00	3.953357439358970105e+00	3.364703315276525775e+00	3.831669080986706000e+00	3.690556481123965504e+00	3.089658300877760944e+00	3.163388363201799169e+00	3.825860962213042171e+00	3.177792985842038398e+00	3.307531995154317617e+00	3.304824824192988508e+00	1.222013793924402680e+00	3.278642303532052438e+00	3.675065098703898858e+00	3.650424217393941184e+00	nan	3.303778984024531518e+00	3.439766594269859645e+00
3.730200833119896586e+00	9.674751520030937524e-01	2.348793461418469342e+00	3.259111379816004295e+00	2.506754153864839019e+00	3.373550539829333506e+00	3.370660595732267062e+00	nan	2.284875917814048307e+00	3.202631125884657148e+00	5.429982124362948248e+00	1.474692394124671679e+00	1.097428665351614896e+01	1.470852168092494638e+00	nan	nan	2.817747621279912629e+00	5.162014576538935806e+00	4.518494506481242290e+00	3.846103837854985663e+00	5.877961311077332773e+00	5.530216730348671561e+00	3.260091853614969448e+00	3.921913632159219620e+00	1.670534727752102322e+00	2.236450160169616286e+00	3.785515022561091847e+00	3.556546738586329415e+00	4.175182878256146424e+00	3.337608416626010044e+00	2.830338228668221934e+00	4.730247447080645706e+00	2.894011162409358295e+00	2.990134329343533626e+00	2.374653484204718445e+00	3.610717509762595423e+00	2.650669876814490511e+00	2.450696818869046112e+00	2.349884640342608577e+00	2.781957513085840272e+00	3.077048700575922613e+00	2.256251787895908745e+00	2.540510977731735398e+00	3.819489019803926411e+00	3.416484156704687081e+00	1.841530452303504539e+00	2.351499767199350277e+00	nan	2.344994124111897005e+00	2.925796165547581928e+00
2.389460829193055691e+00	2.771486056189117697e+00	7.548775629655887220e-01	2.206570667751024395e+00	2.180674637937745353e-01	2.724839996597173464e+00	2.732628367567926819e+00	nan	1.691111675754641386e+00	2.158710761063368899e+00	3.609193388602196961e+00	1.585200025256333189e+00	1.038822054988925103e+01	1.658502741998500118e+00	nan	nan	8.627125494907017522e-01	3.463992028347413044e+00	2.965132755111025364e+00	2.403405221055085139e+00	5.772922612833713885e+00	3.904089788723455356e+00	2.241860717518262103e+00	2.659614263050254834e+00	1.871366228323849690e+00	7.457780170338588199e-01	2.799421420310889363e+00	2.287200489385288193e+00	2.612582742557901572e+00	2.735456417791547246e+00	2.282528604579149967e+00	3.252974061978123110e+00	2.028497705074259638e+00	1.313460173308681478e+00	1.968411252436943926e+00	2.426360151282854094e+00	1.022121521359596219e+00	4.729108949500339110e-01	8.931288781745194694e-01	1.032134604212672890e+00	1.677322316268952340e+00	1.092393360942846448e+00	1.060408856362041297e+00	2.904471557782162705e+00	2.714425787745998520e+00	1.846684114420579226e+00	1.140302309821592308e+00	nan	1.426055935695985211e+00	8.396042435148274308e-01
8.692070978000040471e-01	4.070996692779711879e+00	2.645488269763571321e+00	3.273952805599277482e+00	2.793772500518300728e+00	3.416030109163852746e+00	3.336758542540051220e+00	nan	2.625101781374775900e+00	3.017970090845897513e+00	2.658897738476356132e+00	3.650894426799959014e+00	1.073492844174496419e+01	3.542682515562560308e+00	nan	nan	2.838864616699761534e+00	2.646597663219525831e+00	1.950080740397134305e+00	9.410079088482244947e-01	6.691067109195729223e+00	2.577417553926260929e+00	2.740105327161712179e+00	4.528380476395154619e-01	2.893220276224534704e+00	2.647018153521341954e+00	2.058827911234661467e+00	1.106176628812603813e+00	1.551755909546268519e+00	2.404902127973403747e+00	2.672336179310852877e+00	1.403759968605126307e+00	3.093710131005164232e+00	3.462803199641902197e+00	3.313158679069574841e+00	3.553538375994587994e+00	3.121288218653277102e+00	2.540324184938919316e+00	2.588387851330372857e+00	3.163978723481228439e+00	2.738073099607374772e+00	2.658054306524829880e+00	2.717166604283965281e+00	2.317192606983235592e+00	2.498931011191465323e+00	3.116926857996608291e+00	3.036671363346107544e+00	nan	2.771724741660397839e+00	2.726717553696289986e+00
8.126493785486886834e-01	3.776452769672526966e+00	2.593085681599403003e+00	2.688572334460427982e+00	2.576242607523953954e+00	2.849555790138163847e+00	2.932563929179053730e+00	nan	2.467142344498232998e+00	2.473731834094887727e+00	3.419145857054983306e+00	3.234844733145273210e+00	1.100936896557004552e+01	3.124314932814618029e+00	nan	nan	2.718954153043952271e+00	3.388743267099371792e+00	2.733749960879120255e+00	8.493558974328304645e-01	6.557834472537328985e+00	3.463325636852040201e+00	2.317355351206233482e+00	9.904073234197666720e-01	2.711536259114345260e+00	2.492198169648434547e+00	2.086485227365094897e+00	9.691288630484680144e-01	1.381806363637615886e+00	2.685600664998759601e+00	2.802288528094855735e+00	1.670212919317026756e+00	2.574719285673240154e+00	3.086185397783149931e+00	3.041796408267284146e+00	3.052258874323444893e+00	2.987999522257038798e+00	2.367214963623798241e+00	2.522623535221729441e+00	2.842226049604305249e+00	2.219038296895706974e+00	2.685575382697602542e+00	2.804807359982155468e+00	2.278798456387753912e+00	2.712741255394539586e+00	2.967773159217601098e+00	2.929263707316673848e+00	nan	2.790949284634739680e+00	2.506217158015115132e+00
2.494916400815544222e+00	2.515504112452013441e+00	7.187109777919977738e-01	2.782769795745491770e+00	1.261188635314099082e+00	3.086912402759953711e+00	2.927860283726081203e+00	nan	2.087716871203395996e+00	2.788008951419702619e+00	3.999358985718782566e+00	1.669010783353025440e+00	1.043382463044657804e+01	1.926480070803024747e+00	nan	nan	1.273898606847420734e+00	3.937559010371997736e+00	3.059419122249114942e+00	2.605038614794167984e+00	5.711278881433478283e+00	4.189495307384979661e+00	2.805663348699316106e+00	2.707693229225582421e+00	1.898973257970945738e+00	8.142112973019465239e-01	3.046791919145193539e+00	2.428596805182023477e+00	3.105541308852827864e+00	2.680167089597662144e+00	2.246360155108900525e+00	3.590390274657992986e+00	2.550731844526558767e+00	1.924299676951330307e+00	2.084521214657144572e+00	3.097070586648082546e+00	1.153936921177838304e+00	1.160540542463082581e+00	7.507466568700059684e-01	1.475317479938609511e+00	2.310525305077316904e+00	5.874773508873922800e-01	9.038029002015518509e-01	3.129741306788105248e+00	2.882892884553257318e+00	1.339523894278791483e+00	7.953867942475946196e-01	nan	1.399762421916583621e+00	1.498631143412284095e+00
nan	nan	nan	nan	nan	nan	nan	nan	nan	nan	nan	nan	nan	nan	nan	nan	nan	nan	nan	nan	nan	nan	nan	nan	nan	nan	nan	nan	nan	nan	nan	nan	nan	nan	nan	nan	nan	nan	nan	nan	nan	nan	nan	nan	nan	nan	nan	nan	nan	nan
2.449425885967969840e+00	2.338017060990081664e+00	4.067450325761628460e-01	2.602743402935083328e+00	1.025608915062744542e+00	2.970090012851067218e+00	2.809811332120685456e+00	nan	1.885386876686998781e+00	2.590601941240332717e+00	3.672999563143386492e+00	1.600222423363945490e+00	1.026137742651890683e+01	1.768853614412070341e+00	nan	nan	9.938864393135288244e-01	3.593208815751682383e+00	2.872414703261991331e+00	2.572557760250127945e+00	5.665594003665134437e+00	3.938872118745644357e+00	2.578763003292938283e+00	2.707761361940747680e+00	1.700023287250521653e+00	5.188123338573947807e-01	2.932204402386922482e+00	2.432609949171445241e+00	3.103781869881092614e+00	2.445813755700127601e+00	2.081252661359543232e+00	3.578384518371279022e+00	2.348951894919279582e+00	1.751909111901140736e+00	1.968824992971687671e+00	2.875675594092081511e+00	9.544189747654635569e-01	8.532552309864248619e-01	4.475739545105786310e-01	1.391713572333830751e+00	2.119281826919746869e+00	3.498859128064574775e-01	6.636155015897227116e-01	3.050113890592355048e+00	2.628199196385185399e+00	1.419652151337311485e+00	6.099769365119160902e-01	nan	1.159214816583011398e+00	1.355585969884289144e+00
7.396265201626311736e+00	7.577424208567150821e+00	7.252882667454155552e+00	6.560300732429266368e+00	7.240248797543766379e+00	6.246927026708429587e+00	5.820695427474470662e+00	nan	7.539312178563440270e+00	6.554667044029751644e+00	7.048205473791921527e+00	7.786053336422137150e+00	4.988034501971358559e+00	7.334180760409206634e+00	nan	nan	7.010224629031100996e+00	7.427805038786958747e+00	7.749661222364733426e+00	7.372352702300216443e+00	3.504514466759419022e+00	7.635880031072130869e+00	6.244421292515304422e+00	7.543292063374612333e+00	7.406348824164016520e+00	7.456232149741336634e+00	7.878413951143483196e+00	7.885505730241826328e+00	7.296457753969313842e+00	7.592284652703543912e+00	8.062115136241796876e+00	7.611624971877960277e+00	6.513852183808358731e+00	7.023619769604609431e+00	6.389744241730491048e+00	6.475630510152186936e+00	7.237086163474426570e+00	7.242586441143152420e+00	7.286263324722809465e+00	7.482509382806330933e+00	6.717411906764650276e+00	7.399685270262374104e+00	7.247911832280787614e+00	7.942042432993609680e+00	7.408338547683984032e+00	8.088647317539814807e+00	7.306408263756361876e+00	nan	7.482681589531041233e+00	7.366286363244569202e+00
2.634723134942834832e+00	3.186931534889907880e+00	2.403521182125444078e+00	2.880159575210946787e+00	2.573012519843241197e+00	2.961265822805736914e+00	3.001475251681243961e+00	nan	1.393617894007317615e+00	2.599350667228547795e+00	3.032502341113888722e+00	2.764360501679598237e+00	1.050230728111734635e+01	2.649711618880336239e+00	nan	nan	2.441643191683730674e+00	2.990686239951857228e+00	2.752766392772385551e+00	2.634934601862853221e+00	6.377562703873558725e+00	3.261529341985199171e+00	2.384665648599519905e+00	2.661097452948952391e+00	1.841646654837891139e+00	2.391805139462135799e+00	3.334489293976787394e+00	2.648336074504103799e+00	2.742715013528394419e+00	1.135173601929470699e+00	1.796496290287657338e+00	2.832547338343316845e+00	2.726297063066982496e+00	2.951226017189005457e+00	3.408213763569906352e+00	3.087115506885760308e+00	2.884408410264172051e+00	2.111586804416496488e+00	2.380352926271620095e+00	2.913141739916462303e+00	2.450143026036358584e+00	2.556248630344511330e+00	2.683961818491160667e+00	3.504336994001276295e+00	7.475023430383510581e-01	2.734369339626343542e+00	2.854552932200205895e+00	nan	1.873591138424038904e+00	2.385488959479571847e+00
3.484668210968391300e+00	1.379667178397188554e+00	2.101680533643298876e+00	3.218007226408501342e+00	2.356005019803406153e+00	3.309387291931725095e+00	3.373775366718157365e+00	nan	1.881144183295481165e+00	3.148203868905046221e+00	5.104836531660024157e+00	1.304164068248870434e+00	1.120861289627312374e+01	1.597452342911421130e+00	nan	nan	2.581598520022606813e+00	4.861366920225201227e+00	4.149539506076060036e+00	3.606832764062223973e+00	6.153239193727219281e+00	5.201842986369026534e+00	3.212403788481485112e+00	3.620226961469793725e+00	1.385429752468159581e+00	2.016534690207720804e+00	3.780940772777385828e+00	3.276792363969223132e+00	3.945505144191830738e+00	2.845802629728240163e+00	2.249872750074742189e+00	4.419610802811598127e+00	2.876490826279095803e+00	2.872785643497805630e+00	2.631712244497475428e+00	3.624559132137147976e+00	2.542515339304369792e+00	2.185826965635256691e+00	2.145497949972775320e+00	2.599463037405530308e+00	2.950055330331225356e+00	2.022360880708133912e+00	2.358417949477459530e+00	3.830387683680361643e+00	2.940929133391371852e+00	1.286766135617052553e+00	2.193707254212115210e+00	nan	1.958386216946636837e+00	2.635887558433922528e+00
3.119240427486800638e+00	2.869225496271695874e+00	2.958727874083025178e+00	1.049257948853568712e+00	2.810821427383082938e+00	4.581299551745587895e-01	8.199863094947733577e-01	nan	3.068598743466631529e+00	1.231246187504372092e+00	4.425702245539650193e+00	2.907148739340432275e+00	9.285872859123509571e+00	2.716796756630435183e+00	nan	nan	2.761923291327355034e+00	4.558417715216664945e+00	4.357051143638360102e+00	3.107681484212689416e+00	4.884214401255387195e+00	5.038146855542771085e+00	1.554707894530961143e+00	3.542790251183264960e+00	3.121105442877512015e+00	2.873938856636859551e+00	3.767901204938730597e+00	3.491653457494452883e+00	3.303625205346727878e+00	3.762434165184600054e+00	3.942133401304208640e+00	4.023834384043465384e+00	1.261192099935247057e+00	2.343081184064502498e+00	2.568133814477710164e+00	1.437605393463871284e+00	2.978740405840778926e+00	2.722752710220752714e+00	2.909681749813415319e+00	2.729510985746842699e+00	1.516782772139527724e+00	3.319436196512019599e+00	3.401075811073196675e+00	3.787776770578321184e+00	3.510840342344773823e+00	3.589280235690994303e+00	3.067310108319291295e+00	nan	3.383232392834944591e+00	2.747373853768661167e+00
3.501502742644922339e+00	1.142703244414885910e+00	2.181220254424222738e+00	3.094908518581737766e+00	2.389649240548699538e+00	3.143944677057641357e+00	3.197858472760632953e+00	nan	1.943704275929585501e+00	3.026246303144496164e+00	5.078141972931343950e+00	1.382911481342981697e+00	1.109506351927770140e+01	1.613049634795941323e+00	nan	nan	2.632712570069445146e+00	4.825988974933000719e+00	4.183116930820869328e+00	3.629706121578359923e+00	6.043888772049083258e+00	5.184404784680287648e+00	3.089452272487344331e+00	3.674009256989780869e+00	1.369322937763317372e+00	2.075563099684261559e+00	3.744947091569761799e+00	3.371532744469020404e+00	3.994285475631365490e+00	2.869683043574582815e+00	2.380793826430332327e+00	4.472910108153540953e+00	2.738373506687661774e+00	2.856576013284696014e+00	2.493302358345420355e+00	3.511951005137020410e+00	2.594816659807571924e+00	2.223673929318868758e+00	2.193128460884624431e+00	2.657225355156879409e+00	2.870951428122149984e+00	2.130311032049161390e+00	2.452327475728307338e+00	3.804690682421246528e+00	2.952934368170898605e+00	1.522126847145138573e+00	2.269695442680057518e+00	nan	2.080180091455630098e+00	2.713918304203544629e+00
2.679533290182078087e+00	2.689762589841588891e+00	8.452913488102118400e-01	2.624299243952985972e+00	9.496824284338725164e-01	3.009070044833679791e+00	2.762914897783016688e+00	nan	2.167065262210417842e+00	2.667893488719268902e+00	4.032889440008768922e+00	1.719614182759128918e+00	1.003621216642104486e+01	1.826994462632204996e+00	nan	nan	1.112107108199521077e+00	3.946147668829591115e+00	3.384953235735247201e+00	2.782512267972328868e+00	5.340817750495729044e+00	4.263365280381040456e+00	2.705647923972947844e+00	2.997226927423819909e+00	2.169332057355201293e+00	9.616182438962448398e-01	3.153458893777434824e+00	2.777558100406549269e+00	3.091444561358922982e+00	3.091736158710147730e+00	2.690018360924792518e+00	3.763068622248500361e+00	2.449719841409356835e+00	1.439666324002554676e+00	1.696929452393447724e+00	2.840484587675776496e+00	7.527090333252666188e-01	1.077451234119663148e+00	8.584544104652740426e-01	1.263406252385021356e+00	2.207456607436806717e+00	8.936878649826851539e-01	8.103695463560419698e-01	3.192747656223690722e+00	3.192626843817320648e+00	1.868447986892413315e+00	8.856568307054190070e-01	nan	1.579137511916295589e+00	1.410648320656524346e+00
3.788232232786562292e+00	1.380598556959015566e+00	2.122954321454153970e+00	2.508520671773034394e+00	2.083033088617666007e+00	2.746194507921681183e+00	2.790403631228813186e+00	nan	2.500450985918140301e+00	2.647438526692772243e+00	5.174063937139815827e+00	1.035108756623909887e+00	1.038747818168130799e+01	9.969328239034472849e-01	nan	nan	2.202856550417978010e+00	5.105295070058189388e+00	4.545172291372413298e+00	3.852262407477927919e+00	5.400103477763679827e+00	5.621552793218711486e+00	2.931819683156591694e+00	4.145624869782198019e+00	2.137433519656619652e+00	1.984964394089040907e+00	3.980233028633289649e+00	3.733498308088031958e+00	4.092359312768740764e+00	3.660885764337665105e+00	3.214607037093093922e+00	4.850520063821496919e+00	2.343321133201322848e+00	2.011393313486659729e+00	2.238814979698863006e+00	2.756974692418157513e+00	2.073941001871245859e+00	2.159851150534656927e+00	2.128609544355879457e+00	2.099442328587560525e+00	2.462436522739086531e+00	2.319787763612447762e+00	2.453444008641024521e+00	3.999092395971680425e+00	3.593829589990974238e+00	2.333835649356345243e+00	2.036512548719806137e+00	nan	2.356641885102460421e+00	2.391307244858181136e+00
2.776795738092237009e+00	2.054162045237839518e+00	1.524005948019774070e+00	2.382927388981339600e+00	1.619289578986405020e+00	2.686942332349519180e+00	2.800355474183910065e+00	nan	1.034486088558982164e+00	2.297837622727862517e+00	4.086491054728665695e+00	1.136381034613256125e+00	1.080349367992275766e+01	1.040487645472877754e+00	nan	nan	1.806973427439958479e+00	3.897137713063885123e+00	3.328379042527738640e+00	2.826290777026045031e+00	6.029240243013184397e+00	4.344134651435659578e+00	2.392122164220523040e+00	2.990620332973676465e+00	8.175520356000677280e-01	1.370327109082824402e+00	3.159830123767556120e+00	2.631304802169354584e+00	3.156208719725400513e+00	2.219036572996705647e+00	1.951880351664037061e+00	3.641766872164144520e+00	2.140164538441910125e+00	2.066253718798473749e+00	2.475101227851431940e+00	2.699107156644025451e+00	1.966901032056450616e+00	1.310525208667147057e+00	1.547324412179636788e+00	1.945243171372444513e+00	2.036909251828355139e+00	1.707935491604295919e+00	1.952761717169948508e+00	3.276562287618187685e+00	2.193420215411697960e+00	1.719299549174634789e+00	1.831948701487685405e+00	nan	1.299643531622834747e+00	1.806717514298789462e+00
2.498115078917178877e+00	3.126926264802089239e+00	1.018188431793093152e+00	2.054777675387222668e+00	8.427503522409350856e-01	2.663359642003026995e+00	2.684531733545677756e+00	nan	2.055752988235282519e+00	2.174765003335524138e+00	3.405703666449467093e+00	1.893770769434241830e+00	1.046304824309692982e+01	2.047234815640224692e+00	nan	nan	6.821638040050271856e-01	3.420272559071707352e+00	2.940255549256241885e+00	2.450464053588681246e+00	5.913575613874578529e+00	3.914858726648825726e+00	2.384908640530565727e+00	2.778760522961438273e+00	2.370975362172229151e+00	1.068452555277065619e+00	3.312903876341673826e+00	2.504693192784672284e+00	2.604173966819660624e+00	2.895006252407103187e+00	2.590106265423219867e+00	3.277313101096451575e+00	2.127280410087153406e+00	1.016683069952353247e+00	2.507349396139443076e+00	2.246840166978384623e+00	1.083838225909237174e+00	8.074056388750900926e-01	1.165963493129528405e+00	6.016914459226704315e-01	1.530134256635567125e+00	1.462558528413090864e+00	1.437505964469637965e+00	3.450692534259534927e+00	2.806089353733594471e+00	2.229785587299866645e+00	1.263118083035038364e+00	nan	1.793244477641066537e+00	1.924624386952234756e-01
3.139874663016021472e+00	5.441748316210423653e+00	3.728667743692076542e+00	4.518679786288164912e+00	3.791875677330915906e+00	4.642095388228032249e+00	4.837938722366789790e+00	nan	3.562781714893316742e+00	4.162873725874820074e+00	1.470734557666846687e+00	4.777673800349092836e+00	1.154379130228879369e+01	4.688292654276697391e+00	nan	nan	3.699562761375711162e+00	9.074729126933699375e-01	1.478578550089633570e+00	2.897170805381617420e+00	7.846155522717547903e+00	1.064157412720907026e+00	4.007171382836935081e+00	2.714966552766852281e+00	3.893612185952834981e+00	3.851635520028088511e+00	3.566669168638708864e+00	2.881998285150920491e+00	2.676751825509873228e+00	2.986639379019357499e+00	3.325192168159696315e+00	2.271947006937835134e+00	4.355369557944458236e+00	4.477223128809391994e+00	4.811234049806897062e+00	4.661486865010322944e+00	4.237500459750792814e+00	3.580515982253065221e+00	3.844360725487881325e+00	4.210265875730272889e+00	3.925939200749369640e+00	3.931855551749066979e+00	3.786967061266375723e+00	3.886982298736136876e+00	2.854415142419818974e+00	4.301062028818473770e+00	4.238699100402579134e+00	nan	3.646894695090066474e+00	3.627288970932887491e+00
2.157718899971520887e+00	2.933401376448816489e+00	2.095047642791958431e+00	2.742790418906763783e+00	2.225435451751161864e+00	2.797685778680326418e+00	2.536016567630880569e+00	nan	2.207988478965387191e+00	2.446284190651608625e+00	3.679020355729084368e+00	2.827733315090004584e+00	9.326575315373212050e+00	2.574137068263164796e+00	nan	nan	2.371713342435210592e+00	3.634366572788948258e+00	3.173033204922827810e+00	2.312371566024225000e+00	4.824126940504708472e+00	3.730160098592382401e+00	1.938410805963737493e+00	2.220698610578369259e+00	2.112550613975712199e+00	2.175354456864373454e+00	2.665039476551797293e+00	2.280075571245467891e+00	2.726378586819929506e+00	2.394877225766488760e+00	2.599910177998927985e+00	2.994011776418836313e+00	2.300047602583506379e+00	2.838204193839144462e+00	1.765724294167962505e+00	3.026616732220241079e+00	2.499823984338136906e+00	2.046065344422367094e+00	2.086433518489207994e+00	2.816476083750969472e+00	2.358943711012813527e+00	2.024173495974164627e+00	2.085420716745432834e+00	2.702255627055617726e+00	2.505681652155767658e+00	2.543523951473485756e+00	2.393024557717563283e+00	nan	2.193113696502734022e+00	2.539979119622079118e+00
3.179165639458439330e+00	3.141255132487739132e+00	3.082950406927681630e+00	1.270820638778402456e+00	2.866806378691115320e+00	1.451377303406506947e+00	1.357801858056752575e+00	nan	3.310636692275298554e+00	1.333634738480629967e+00	4.519753844612790949e+00	3.215359077943230837e+00	9.004492708597787498e+00	2.888097069821255136e+00	nan	nan	2.845152919983878537e+00	4.672451753697833610e+00	4.570696096430658883e+00	3.194571896625542529e+00	4.783352843066859705e+00	5.092846388394747237e+00	1.386195596813772468e+00	3.657057784529872624e+00	3.378842372004288830e+00	2.953699382851096900e+00	3.741386135726889606e+00	3.593163658423927931e+00	3.303364022257488042e+00	3.899640402072187761e+00	4.203247963024969280e+00	4.008035954364446596e+00	1.419270692688838764e+00	2.449135826369100766e+00	2.374716136208647299e+00	1.271537207391148394e+00	2.976566842669405411e+00	2.823397101366809547e+00	2.975498514337914902e+00	2.907956351556256092e+00	1.575296648587533488e+00	3.392099300538613083e+00	3.406287953542078917e+00	3.759099509280330320e+00	3.666807749004704409e+00	3.950341406736641581e+00	3.170791050993330806e+00	nan	3.517591933496462264e+00	2.887803464482389337e+00
2.893417480165064504e+00	2.588823581529230644e+00	1.332544945373254297e+00	1.934412694307118930e+00	8.606368340851698884e-01	2.499070156683227850e+00	2.474804303870561828e+00	nan	2.313040006827264516e+00	2.050413169427315108e+00	4.119458890794785333e+00	1.648944473175937286e+00	9.950472173060880721e+00	1.492819895758246362e+00	nan	nan	1.202520144945029346e+00	4.064491386716321486e+00	3.617858059698322748e+00	2.895866790248299516e+00	5.339262146015482990e+00	4.585761140639037947e+00	2.296466127044592742e+00	3.269891754174201193e+00	2.333850471647906044e+00	1.280544779385927034e+00	3.175431692790620541e+00	2.931384546503614352e+00	3.059171652309468747e+00	3.452037459552993681e+00	3.093367005363285127e+00	3.878592395524430358e+00	1.868347256594408146e+00	9.625680105843170686e-01	1.790984125206450228e+00	2.051754265247014875e+00	1.132238611038519416e+00	1.218860272006986101e+00	1.401322330593348431e+00	1.079074830009726593e+00	1.656005726083569218e+00	1.714986355508675508e+00	1.636523828861123464e+00	3.231840866089463304e+00	3.359574347751424828e+00	2.412708795704283649e+00	1.421106597287365325e+00	nan	2.079520988409678584e+00	1.305599828289862208e+00
nan	nan	nan	nan	nan	nan	nan	nan	nan	nan	nan	nan	nan	nan	nan	nan	nan	nan	nan	nan	nan	nan	nan	nan	nan	nan	nan	nan	nan	nan	nan	nan	nan	nan	nan	nan	nan	nan	nan	nan	nan	nan	nan	nan	nan	nan	nan	nan	nan	nan
3.705146348859690963e+00	3.504076542972218711e+00	3.556982607266982122e+00	2.450714821657827169e+00	3.409290156010906347e+00	2.497336708213668821e+00	2.894343291946789964e+00	nan	4.216761498797057861e+00	2.631165135226063878e+00	5.411456097273422472e+00	3.332081945598237560e+00	1.065107889983980627e+01	3.146571686117874300e+00	nan	nan	3.387627221045269366e+00	5.761565479119806987e+00	4.979806351293807332e+00	3.646930992274470817e+00	6.153742486387887567e+00	6.059077370665890250e+00	3.184994820344503097e+00	4.146280605841507594e+00	3.970880114030933328e+00	3.295961836846964754e+00	4.148102471143704228e+00	3.991434782558003214e+00	3.700899758326893885e+00	4.757813904540616257e+00	4.889000766964355371e+00	4.699982628851107513e+00	2.471298353257386893e+00	2.933923693180018777e+00	3.331696886339620356e+00	2.495029306309832329e+00	3.414393391384036747e+00	3.521279660990823235e+00	3.439266555297052719e+00	3.109315502336314818e+00	2.653028076972671290e+00	3.975396510499289882e+00	3.986454936371663926e+00	4.184361212907410810e+00	4.623569462047907308e+00	4.194639988595917579e+00	3.558966373943114103e+00	nan	4.123605491430614833e+00	3.484702017674743857e+00
3.501421876177559955e+00	1.182436909586646046e+00	1.953996149497462476e+00	2.954459391139014013e+00	2.111360662860168436e+00	3.155175250887637173e+00	3.197830544984881396e+00	nan	1.919550831390657741e+00	2.913292491659763339e+00	5.155825613840415933e+00	9.650983613031958175e-01	1.093531629746438760e+01	1.091169695933595252e+00	nan	nan	2.373469788872756059e+00	4.937314775291409497e+00	4.265018897918949392e+00	3.602011959316712364e+00	5.853797080994301183e+00	5.317130739361433989e+00	3.012107484424029202e+00	3.698962275083605533e+00	1.403685901882757436e+00	1.837604721840600641e+00	3.679990855061664679e+00	3.292208255953985585e+00	3.883112727188227975e+00	3.100003153881727425e+00	2.538198861581561161e+00	4.450452980114424584e+00	2.631409828743068058e+00	2.591791794804390481e+00	2.326111630305450095e+00	3.291746485734046601e+00	2.265990390060955484e+00	2.041313571631180768e+00	1.979830404440839242e+00	2.370784219134383974e+00	2.726343330093168316e+00	1.920866179851633326e+00	2.206258983072841406e+00	3.705617056198203585e+00	3.131695189400887980e+00	1.559985435026721046e+00	2.000074783369301556e+00	nan	1.957849934747734499e+00	2.457242751893682797e+00
2.355217764762763011e+00	3.044605590258404604e+00	2.606305461626479580e+00	1.971548496440978182e+00	2.326528387707939238e+00	2.241896776542224856e+00	2.641886516820780795e+00	nan	2.400320540994841600e+00	1.813493572811671006e+00	3.981734045522627774e+00	2.625992893545995077e+00	1.099937595559421055e+01	2.376886761905458556e+00	nan	nan	2.667955035650572793e+00	3.971451888843827494e+00	3.356529187309590156e+00	2.227115939618666829e+00	6.556586884746034016e+00	4.317098953277343831e+00	2.089043433009891704e+00	2.540580256438619511e+00	2.530285410685087832e+00	2.440236992643942227e+00	2.562815985112015582e+00	2.364632929321700328e+00	2.374492365142969685e+00	3.173240951952556177e+00	3.224792493641890800e+00	3.008491524841446996e+00	1.883162218751995409e+00	2.556150635342611110e+00	2.879169935051963058e+00	2.315496834791792136e+00	2.899315205797372119e+00	2.245775892045091204e+00	2.596306126094923616e+00	2.518597931707071691e+00	1.776853568128810457e+00	2.919123893854066676e+00	3.047663328920221293e+00	2.534088762835798647e+00	3.011033226866104862e+00	3.065665663867597868e+00	2.916643048320176845e+00	nan	2.852653757143376989e+00	2.390663885756903806e+00
2.795234267712309872e+00	4.913820675078826028e+00	3.176923948009243492e+00	3.846660030097829530e+00	3.179958136633862509e+00	4.085131316702524273e+00	4.305119899474147971e+00	nan	3.222882956998171178e+00	3.573976659397880784e+00	1.586474635027282032e+00	4.214769052879575817e+00	1.130774798348867982e+01	4.075199358486560897e+00	nan	nan	3.134437025351370032e+00	8.372985144594060625e-01	1.163058018100808111e+00	2.490281916446153598e+00	7.368164280658135112e+00	1.618334296086417767e+00	3.501420306080517797e+00	2.454960330662637524e+00	3.395297941161971700e+00	3.330755572243282003e+00	3.224351351207931149e+00	2.509848531987259879e+00	2.392768067943134902e+00	3.039783830821767729e+00	3.220349500073687032e+00	2.342112232586996967e+00	3.720837201228532010e+00	3.862596126542104713e+00	4.288767531168277358e+00	3.971235092741062012e+00	3.671586521864466768e+00	3.034479018951345086e+00	3.330610166344739831e+00	3.561512971411257222e+00	3.297712510053703916e+00	3.446855262828696809e+00	3.310789272473345868e+00	3.574562905875418917e+00	2.886757652711735123e+00	3.897543652001439263e+00	3.664330420084513040e+00	nan	3.326461805462666010e+00	3.055049916404779076e+00
3.126116752761780138e+00	1.928685983470472820e+00	1.883395171713293514e+00	2.762056455559450452e+00	1.980486607911386310e+00	2.978344314594885578e+00	3.216877811948095633e+00	nan	1.579041066262711235e+00	2.715321169137286272e+00	4.659837522219752337e+00	1.065288098406677486e+00	1.147191296042707975e+01	1.412290788339610526e+00	nan	nan	2.247136928709243087e+00	4.421208895541456130e+00	3.710624931618233813e+00	3.193458425765645092e+00	6.512268206283648553e+00	4.850427898411865613e+00	2.953369365707895433e+00	3.335999797031289127e+00	1.314931284331405381e+00	1.711916989151206936e+00	3.376387798812270358e+00	2.889718560788722801e+00	3.562891912826767538e+00	2.741196303150764013e+00	2.120323882164034668e+00	4.069340937185647711e+00	2.519083075319981102e+00	2.411642096275504965e+00	2.803781271318751322e+00	3.177588869674809580e+00	2.324739402726160975e+00	1.787042756187546821e+00	1.899286262440824435e+00	2.144113467634617187e+00	2.479367399786946535e+00	1.991303208206053776e+00	2.319341181095415205e+00	3.439455075825057939e+00	2.758021189050525290e+00	1.420550830687581145e+00	2.059940112946100133e+00	nan	1.794645852731337587e+00	2.164879311178877774e+00
3.622194126235266598e+00	3.208882390766809589e+00	2.196343163911766094e+00	1.968327250732985423e+00	1.909567869275978103e+00	2.559574425954813659e+00	2.535989523966736048e+00	nan	3.197928920448435797e+00	2.335864748363853050e+00	4.618468937105858707e+00	2.402166271284580379e+00	9.700234272508165390e+00	2.384174061593030469e+00	nan	nan	1.764992087003882659e+00	4.661008867219097240e+00	4.375290873068698794e+00	3.616731198719727036e+00	5.196629994981500467e+00	5.256625490604351469e+00	2.759472571019732090e+00	4.100569545037695995e+00	3.326857243085688420e+00	2.136543103143370814e+00	4.131976577623697189e+00	3.825363542541028394e+00	3.663286122332318318e+00	4.299383674018069534e+00	3.947943939305197159e+00	4.624833929071026084e+00	2.200008946350578309e+00	1.001169283432790991e+00	2.505636059181386432e+00	1.928230300050123525e+00	1.723194287067348451e+00	2.129593548611869114e+00	2.222138829929213077e+00	1.503574506323118287e+00	1.964888695459875656e+00	2.612231527160911337e+00	2.501122862016534665e+00	4.201273193784759385e+00	4.142911969338915590e+00	3.340648259849918311e+00	2.098041905191143641e+00	nan	2.957904282237048488e+00	1.877055730377685805e+00
6.440867245132874119e-01	4.188386928903775619e+00	2.774806600221161546e+00	2.916185843447122394e+00	2.823820048571296759e+00	3.095644662985402640e+00	3.047511744092198605e+00	nan	2.680453213114108113e+00	2.726644448312402158e+00	2.631617967491336252e+00	3.681173082406834940e+00	1.068836565306742337e+01	3.568042149326873247e+00	nan	nan	2.826882745831181598e+00	2.718407439490988953e+00	2.186048988443993757e+00	5.859632716882799963e-01	6.715455750127882872e+00	2.714742713537582119e+00	2.513865113930929152e+00	6.546815803542374024e-01	3.070251487026518955e+00	2.744648003405533387e+00	2.205029990034312881e+00	1.287652380131233176e+00	1.083589969755728744e+00	2.625286740921603634e+00	2.909084792002758491e+00	1.123003537992654621e+00	2.868812534377601420e+00	3.289541275753944394e+00	3.401277647564187490e+00	3.183589340444660909e+00	3.162906466983383069e+00	2.577196009090192863e+00	2.687397410451183521e+00	3.070669273050525394e+00	2.432904383521715008e+00	2.878675905114989053e+00	2.941606797753593572e+00	2.460099895245400070e+00	2.596145867980439004e+00	3.369947498201453673e+00	3.135969706895800790e+00	nan	2.957995517958427634e+00	2.630078429055150657e+00
1.304269630548024139e+00	3.723410132552249507e+00	2.494903951442627665e+00	2.802277812918132049e+00	2.472842350545649825e+00	3.049176735468932531e+00	3.258203777455619843e+00	nan	2.238740558761779020e+00	2.522182237586200859e+00	2.871206765772875702e+00	3.209240525719757375e+00	1.121844817970025865e+01	3.120584487192137768e+00	nan	nan	2.626133971246087828e+00	2.670673000869844493e+00	2.071942913258106866e+00	1.209284416040981025e+00	7.073929262728983147e+00	2.970832804613361411e+00	2.463652959072474502e+00	1.289215053334622274e+00	2.527502107110024543e+00	2.413398463079298395e+00	2.022132385270859700e+00	1.141353977677079135e+00	1.702737351790998499e+00	2.333069122352262603e+00	2.478615492832125344e+00	1.771284419530119614e+00	2.642819828376540059e+00	3.111808066149747365e+00	3.346962499158678384e+00	3.091178831013984052e+00	2.993396175486323418e+00	2.231817939615156732e+00	2.461631263936774783e+00	2.809994651652151454e+00	2.279462399360062452e+00	2.664979642120453018e+00	2.773875855408058033e+00	2.389304147351806851e+00	2.269872871641101408e+00	2.926787667354481925e+00	2.926565782784248171e+00	nan	2.612748959393915271e+00	2.374329440344504327e+00
7.485076049304550061e+00	6.837873407480742571e+00	6.916635777094015225e+00	6.284691023873107518e+00	6.949257093420868614e+00	6.029172643669656217e+00	5.448776011264487629e+00	nan	7.452875970224396518e+00	6.466461563874235985e+00	7.846791602232030982e+00	7.188339570460769323e+00	5.026907617241100468e+00	6.843511422267153144e+00	nan	nan	6.752118756414699163e+00	8.083633932221824026e+00	8.193595510000442061e+00	7.547912907458786513e+00	2.587554910203240688e+00	8.340277896459516782e+00	6.270906791867948193e+00	7.782796908371882871e+00	7.276492715722922888e+00	7.071371483506777800e+00	7.966996392138557148e+00	7.914697623744435973e+00	7.616115299981891518e+00	7.981726417467156054e+00	7.942417913642315419e+00	8.287498825075930498e+00	6.316534076919703367e+00	6.604352019873973134e+00	5.798732615244408528e+00	6.260449697266609270e+00	6.710707289570123635e+00	7.040794460518466913e+00	6.926077016280670406e+00	6.974904151864159019e+00	6.529102464785174753e+00	6.963941514501914121e+00	6.860403237212143956e+00	7.981160995875519859e+00	7.909068801409861571e+00	7.638662314755649163e+00	6.764825200755076651e+00	nan	7.309948404551982470e+00	7.090381192381070896e+00
nan	nan	nan	nan	nan	nan	nan	nan	nan	nan	nan	nan	nan	nan	nan	nan	nan	nan	nan	nan	nan	nan	nan	nan	nan	nan	nan	nan	nan	nan	nan	nan	nan	nan	nan	nan	nan	nan	nan	nan	nan	nan	nan	nan	nan	nan	nan	nan	nan	nan
2.860713853678786389e+00	4.826777898896474461e+00	3.047326797731987114e+00	4.037023742479317612e+00	3.129566424469703900e+00	4.284195203151409004e+00	4.419424983859714828e+00	nan	3.187836723911309011e+00	3.773074103765279297e+00	1.848098493467774883e+00	4.147201042586154962e+00	1.124565730672430242e+01	3.996466879725778298e+00	nan	nan	3.102234230138266824e+00	1.148714767812438753e+00	1.156235811336693731e+00	2.627494705208234471e+00	7.212340528191188760e+00	1.688659161327073610e+00	3.666959639436123908e+00	2.501825366960131358e+00	3.304519430458290330e+00	3.236196198124145607e+00	3.229014551890573959e+00	2.584495466233467820e+00	2.613358562512938743e+00	2.954051603987826624e+00	3.066209138037154780e+00	2.573232579621458349e+00	3.867301614627739248e+00	3.915619907712574399e+00	4.154225199478276842e+00	4.179428136754803624e+00	3.583100287502646530e+00	2.989878964719556720e+00	3.220441568561504653e+00	3.569796451517353031e+00	3.470445946999217490e+00	3.240143333197759379e+00	3.096371980890479936e+00	3.570940608650713166e+00	2.883357147194073544e+00	3.692464278630429142e+00	3.507859551125354525e+00	nan	3.176607834998099733e+00	3.094739968398592556e+00
2.842504746241023117e+00	1.992440749043712600e+00	1.431501005904978419e+00	2.839712461347424277e+00	1.715859573226161672e+00	3.025977761208018979e+00	3.046074752987553147e+00	nan	1.097301366515047283e+00	2.729320975561605245e+00	4.129496489790026814e+00	1.175292722593815009e+00	1.085399064350012033e+01	1.388301355700834794e+00	nan	nan	1.820630160955507781e+00	3.994531545004907258e+00	3.305515863024888645e+00	2.954479843455978916e+00	5.998172293822548795e+00	4.287327355189161082e+00	2.727269010881253841e+00	3.017108866165933989e+00	9.043495652540677332e-01	1.338948677703216017e+00	3.235091171213739347e+00	2.647605068081967161e+00	3.321471912222145217e+00	1.972359523390736946e+00	1.423613352194734505e+00	3.719806305804545854e+00	2.561987132935524603e+00	2.287228095450537957e+00	2.537656238754002480e+00	3.204238914464358157e+00	1.940989294035502910e+00	1.382423218899750728e+00	1.421038585729392567e+00	2.076903543642839356e+00	2.421367868916574295e+00	1.402271558114224215e+00	1.733065989055869505e+00	3.304682169988479412e+00	2.118014695352501864e+00	1.125712692548102911e+00	1.698153215144559747e+00	nan	8.331670991840979257e-01	1.902120869213404619e+00
8.969685547488459587e-01	4.136260110932866496e+00	2.811550956898480891e+00	3.361265766828678281e+00	2.956728357437225618e+00	3.450275355201596117e+00	3.254449432974084289e+00	nan	2.789326170008651129e+00	3.124138228737587841e+00	2.672507462670315359e+00	3.831475586017073276e+00	1.034693467357443808e+01	3.636785382595268512e+00	nan	nan	2.968026230712699221e+00	2.791369324812496444e+00	2.174535688593970395e+00	1.002569794570382422e+00	6.420405300348245525e+00	2.595536250956264723e+00	2.771465362683858125e+00	5.693980885181999518e-01	3.079138678836268461e+00	2.833992311228105354e+00	2.111213473351909897e+00	1.459267842347900634e+00	1.459128394436328913e+00	2.557966014607694571e+00	2.908827457257172622e+00	1.367075899806048600e+00	3.198056021044833219e+00	3.538389031292812792e+00	3.312156785227358125e+00	3.622724466177626113e+00	3.219570506643422370e+00	2.710812181149876210e+00	2.726179182945926094e+00	3.316823663177546511e+00	2.859821943484277540e+00	2.806461315424487957e+00	2.834288248328235227e+00	2.302519161230029532e+00	2.651346004822614510e+00	3.345518946398438054e+00	3.172923845554938005e+00	nan	2.889739915965161554e+00	2.899494380472403154e+00
2.536841143239659147e+00	5.052573111414510265e+00	3.310325962785018117e+00	4.150232830573577836e+00	3.498959094921619606e+00	4.202748563040968222e+00	4.265587667181514497e+00	nan	3.282277502946695957e+00	3.888591211574750517e+00	1.442579458092776434e+00	4.464330714173796011e+00	1.117770584700956071e+01	4.372874787107286387e+00	nan	nan	3.282108525899464446e+00	1.581152022491846498e+00	1.221118665085078936e+00	2.333959655795439847e+00	7.579143591044806172e+00	1.306764202263825503e+00	3.735484200994430015e+00	2.158844469527712029e+00	3.717211191240601398e+00	3.420008612378410806e+00	3.188779820437787293e+00	2.511590645890719120e+00	2.208470677727014664e+00	2.776332986217461940e+00	3.117645134435871324e+00	1.953941595200482606e+00	4.067502847852395576e+00	4.062527469114662892e+00	4.528172000830925192e+00	4.355946803793220745e+00	3.782783748336030261e+00	3.234795320696420617e+00	3.355423153115893786e+00	3.763702928569606865e+00	3.575196512478741262e+00	3.504851674637544878e+00	3.394984108516414967e+00	3.441903009865977747e+00	2.724005940234484058e+00	3.915304384749898059e+00	3.772103631619827979e+00	nan	3.280666862770548864e+00	3.194561310726595771e+00
2.317955037956499265e+00	2.231422759963364033e+00	1.369909916487264789e+00	1.584458244240354530e+00	1.274690443015096486e+00	1.937028240133790380e+00	1.855280085625024222e+00	nan	2.171997551570548524e+00	1.508037744941898017e+00	3.891982501332591049e+00	1.883403222489326678e+00	9.531006161816678812e+00	1.754119725518796358e+00	nan	nan	1.382694475731463646e+00	3.835866755228710012e+00	3.419714811605020000e+00	2.388593549512574743e+00	4.864653281576748256e+00	4.207962255524687833e+00	1.475430632301000466e+00	2.726967933683802414e+00	2.023631156592382574e+00	1.309487047458883113e+00	2.819293210900538416e+00	2.550232602961509887e+00	2.743934279058034775e+00	2.974653016025293972e+00	2.863639284384842387e+00	3.451167089450469128e+00	1.231973102420556909e+00	1.523491643251181804e+00	1.068989549874421963e+00	1.866802198987552064e+00	1.437488398573589565e+00	1.310031570845285431e+00	1.307714618476665702e+00	1.559248686286393459e+00	1.241932049946457894e+00	1.599780862007856186e+00	1.641031489583687941e+00	2.900664312396024069e+00	2.958582435059996296e+00	2.318140524393618840e+00	1.456588352243126439e+00	nan	2.061564415605078526e+00	1.607814657930578983e+00
1.037063345797881952e+00	4.605576310776720916e+00	3.120395852091256916e+00	3.150754335304452702e+00	3.087855455421993245e+00	3.275040810902328126e+00	3.276724431666357518e+00	nan	2.924574727318630885e+00	2.851992766069288532e+00	2.765899163540609162e+00	3.983893632392178308e+00	1.070602275256590197e+01	3.871196366878725925e+00	nan	nan	3.116134687205784015e+00	2.843925118547530495e+00	2.548507737376712878e+00	9.889039680486337858e-01	6.790196976335455936e+00	2.683471885394604683e+00	2.546801250992703380e+00	1.062171737162114216e+00	3.329793536937085463e+00	3.050661193051135811e+00	2.047474768804213419e+00	1.430081443119937568e+00	1.006644282722714445e+00	2.785766499510443861e+00	3.083211564836106255e+00	8.162392771533653058e-01	3.036902501820760047e+00	3.573717803136119198e+00	3.529601635374544966e+00	3.382533997228432732e+00	3.460448885210987147e+00	2.871236953006708781e+00	3.017762562609279886e+00	3.430859991489456196e+00	2.667174459454152213e+00	3.212612591023801922e+00	3.232683968572128475e+00	2.232856573893389651e+00	2.762255518620749584e+00	3.684058761444999330e+00	3.494273328332429873e+00	nan	3.173813769053409839e+00	2.957091943183655758e+00
2.673256541253750118e+00	3.359334651070020161e+00	2.743208828511840114e+00	3.479059974208910333e+00	2.996618751919582824e+00	3.479852542063951226e+00	3.568709217122660426e+00	nan	1.714154376762131227e+00	3.083766980753449349e+00	3.207385700782009685e+00	3.176858857865346497e+00	1.099120650454259440e+01	3.157268425495527442e+00	nan	nan	2.921741646227264066e+00	3.061085446472358917e+00	2.690314638642453904e+00	2.722580750345799050e+00	6.942558937713288358e+00	3.145177745995948904e+00	2.803730807114826806e+00	2.570346776706331493e+00	2.064054471615965447e+00	2.680192041372758460e+00	3.162498738231641404e+00	2.535734550733747206e+00	2.891802011313598708e+00	5.105085630477048664e-01	1.525636361755202230e+00	2.708833428471162375e+00	3.181551499551849460e+00	3.583681294026241027e+00	3.699709776951977336e+00	3.735547143494563294e+00	3.303614593304524671e+00	2.529239676118036240e+00	2.688594481174985784e+00	3.415879846579199075e+00	2.976561415934034560e+00	2.785666310211588392e+00	2.945978427310213199e+00	3.355134568020473385e+00	4.659539187098137303e-01	2.824787732662457529e+00	3.207336189820582106e+00	nan	2.105213532647650876e+00	2.872872952227147003e+00
3.897123984051197088e+00	2.598576725503384033e+00	2.904738800229620832e+00	3.498208047122465914e+00	3.096243903518762774e+00	3.093946449945284005e+00	3.264302291140247281e+00	nan	2.991522849788997629e+00	3.425205841204834289e+00	5.305846430226843324e+00	2.300589941577293462e+00	1.157746537121890462e+01	2.832972807788680214e+00	nan	nan	3.118576020757751088e+00	5.385275015906041851e+00	4.551073989494664573e+00	3.896287713144996889e+00	6.617317718610508770e+00	5.644153677616762899e+00	3.599569489511171838e+00	4.039941384708417793e+00	2.806383919924538617e+00	2.791544043567401712e+00	4.462491121925145521e+00	3.771790311075774227e+00	4.120421136133789908e+00	3.272656184484615594e+00	3.431438868495177541e+00	4.449478976524298801e+00	3.259081723697381250e+00	3.126877271821500770e+00	3.206483564244024809e+00	4.021491885608781125e+00	3.098057730738870585e+00	2.912151705010783242e+00	2.866774634984368131e+00	3.006780579971211509e+00	3.228996276540045063e+00	3.033575466968887913e+00	3.266677256747934965e+00	4.426309727253532778e+00	3.370710017725631946e+00	2.442462942891346245e+00	2.945981905706263060e+00	nan	2.900160570707296603e+00	3.141120990986266293e+00
2.908282654819144053e+00	2.762847220647801194e+00	1.237889058536701725e+00	2.001811795435091579e+00	7.525400029636507560e-01	2.628022426447871762e+00	2.593195856736675520e+00	nan	2.322815676806743390e+00	2.144133440966955018e+00	4.125436610757754252e+00	1.688302186241023461e+00	1.004471210988000074e+01	1.608540344814186618e+00	nan	nan	1.101159634965958478e+00	4.041709730069743323e+00	3.612853805217081771e+00	2.904510696093410171e+00	5.419787808260888795e+00	4.578085927116704923e+00	2.391716305065340276e+00	3.269940710883488588e+00	2.407214236232678051e+00	1.203841386527563007e+00	3.242467695355778279e+00	2.937857438133553156e+00	3.054379559849220271e+00	3.522114984613681443e+00	3.120138478612259014e+00	3.877639621073537324e+00	1.964392887449023961e+00	8.882808511839984655e-01	1.883419426592842560e+00	2.102744624189657685e+00	9.723822606913418154e-01	1.156582933988096418e+00	1.341641557776878990e+00	9.047787524055190822e-01	1.692879085192292576e+00	1.630095923253118251e+00	1.521031043696329021e+00	3.311225627880525657e+00	3.440809871778115703e+00	2.439575209931645894e+00	1.314858070949825430e+00	nan	2.090912480504084847e+00	1.178806157372653374e+00
1.811688597729447459e+00	3.002622796437711905e+00	2.013048434571052425e+00	2.600749928762806640e+00	1.982210789568027431e+00	2.915259913678696080e+00	2.962455588999003631e+00	nan	2.690875722970090589e+00	2.497277563742393625e+00	3.786801050325339535e+00	2.615989095311801016e+00	1.072048758525621892e+01	2.385219895526017986e+00	nan	nan	2.138761182045289644e+00	3.854791876629300784e+00	3.057160313315164579e+00	1.793568079363871748e+00	6.065302651268242862e+00	4.192434431959429553e+00	2.539875483608275530e+00	2.111186945668619419e+00	2.539301286646819644e+00	1.918402961861803258e+00	2.273144012896411326e+00	1.652917536221508055e+00	2.170993717319940064e+00	3.134819718906123320e+00	3.059432403941226397e+00	2.802596760446783630e+00	2.415228787094604090e+00	2.499155338851471342e+00	2.312531360396888669e+00	2.896918247060866758e+00	2.225332747306410397e+00	2.015196667318614132e+00	1.944521538272819372e+00	2.171957736015382778e+00	2.144010705644584736e+00	2.115887206236865214e+00	2.162405329243852758e+00	2.458207188505554086e+00	3.177629738275986160e+00	2.613356557619190834e+00	2.158502375503662751e+00	nan	2.511582789598208798e+00	2.153137292740540776e+00
1.264344014026209218e+00	4.554661594888973042e+00	2.975568783050704269e+00	3.484484394109167660e+00	2.994110466031498774e+00	3.689135500703990100e+00	3.733498402618619316e+00	nan	2.806670959687593392e+00	3.193830558191844915e+00	2.401651659537229477e+00	3.934027807468980509e+00	1.112786968391912978e+01	3.891088083658323260e+00	nan	nan	3.044479853647253265e+00	2.313214823490739480e+00	1.896775269337982905e+00	1.120379628806573935e+00	7.276267457554714824e+00	2.191957984910360313e+00	2.973756495214526119e+00	9.802270636916146085e-01	3.223551976329269042e+00	2.943382741918686207e+00	2.113701512776781755e+00	1.226171585777499295e+00	1.261691556298742301e+00	2.576819075651321178e+00	2.778341671835260041e+00	8.641932992846079742e-01	3.332431625221953908e+00	3.637752409989279734e+00	3.766088306726537827e+00	3.721952949101906327e+00	3.394007924274577981e+00	2.766953400413885600e+00	2.899780404760336605e+00	3.351431713768483256e+00	2.906241520552928392e+00	3.051677795181672259e+00	3.066474555521197409e+00	2.397170430424950816e+00	2.590840343655127498e+00	3.561510049129688049e+00	3.394789170316232507e+00	nan	3.014527171044290910e+00	2.852256085955065412e+00
2.524098617871983308e+00	5.012342098245162525e+00	3.304347574185557246e+00	4.024071619365713559e+00	3.509124066222712113e+00	4.050369605830803188e+00	4.024079428777851852e+00	nan	3.461043576096791252e+00	3.851183002220122109e+00	1.453298270785040147e+00	4.502753727417109886e+00	1.080172852789949189e+01	4.523862264128202249e+00	nan	nan	3.191387069638945473e+00	1.856955278106789731e+00	1.664375674515214509e+00	2.298767895035354059e+00	7.196889680940032008e+00	1.642722194690831916e+00	3.752736720867299258e+00	2.231330269053950488e+00	4.025995402927383893e+00	3.400972373104432123e+00	3.662466103617092461e+00	2.647955852200040372e+00	2.158848332274902138e+00	3.097416376450543130e+00	3.495127796977966383e+00	2.172360983142741730e+00	4.057591901666987688e+00	3.858372769559065496e+00	4.568516805281928050e+00	4.205636705907415340e+00	3.600082983246911006e+00	3.252041338604152010e+00	3.345111142558820472e+00	3.527339569214833048e+00	3.447588392515428701e+00	3.547092275953848350e+00	3.400189996838179241e+00	3.891747774334962884e+00	3.015865712680964705e+00	4.177742570372154240e+00	3.730716970504680319e+00	nan	3.494195742558905859e+00	3.023295350913545843e+00
2.833814958202513168e+00	4.982412050631302769e+00	3.165833127311600936e+00	3.957245853087326903e+00	3.207204799611118595e+00	4.198515916258210190e+00	4.286769462032053113e+00	nan	3.320502663882751726e+00	3.715745460156090196e+00	1.308017290912964814e+00	4.306809513258055055e+00	1.095626140198151077e+01	4.119337199467720367e+00	nan	nan	3.112057015179481745e+00	6.288816574296404172e-01	1.095999420599329088e+00	2.579480818712690748e+00	7.141299807192482696e+00	1.412754248091566911e+00	3.577760350053161620e+00	2.546873037117441729e+00	3.469533443833099362e+00	3.347331537056156048e+00	3.239128464200864865e+00	2.701939442807526071e+00	2.462116159402669258e+00	3.039080493371162373e+00	3.276400629479875537e+00	2.397295892284697416e+00	3.835809627734461547e+00	3.883625639724930689e+00	4.220164982669216691e+00	4.054575077286166618e+00	3.631297911446563997e+00	3.067884365513849687e+00	3.288564066664108942e+00	3.627405747161142280e+00	3.410546781686802920e+00	3.396768156380693071e+00	3.223420091970740753e+00	3.607513046841646975e+00	2.913808722649112060e+00	3.967324672933598695e+00	3.622492977176674955e+00	nan	3.305687351663470608e+00	3.129699849637122000e+00
3.979635529197297128e+00	4.836705818687745406e+00	4.286530350334539996e+00	3.792872596809849561e+00	4.338578068150008349e+00	3.557585595632747122e+00	3.226875293461127558e+00	nan	4.298566983814772868e+00	3.501232929881876732e+00	4.073532664295913541e+00	5.095673432279482107e+00	7.869022684336450801e+00	4.848082086005865321e+00	nan	nan	4.066578285990535058e+00	4.342402786768222001e+00	4.797524797814162412e+00	3.937849197145716573e+00	4.325049797486317793e+00	4.317975186935868237e+00	2.932412953348084272e+00	3.995999341485081846e+00	4.586826555327838228e+00	4.369716517428675395e+00	4.987324822083132325e+00	4.322925722457808817e+00	3.688806010644069655e+00	4.133764995259451069e+00	4.838402702216444418e+00	3.897267791022478889e+00	3.641033604540177659e+00	4.321515369725087652e+00	3.815279063473259402e+00	3.793796105351891601e+00	4.299144899006973830e+00	4.154133750225156518e+00	4.269911270829074290e+00	4.523073394250820556e+00	3.571257482112133452e+00	4.432216309605796489e+00	4.284251525748516976e+00	5.034525475130614325e+00	3.936273778884959551e+00	5.280965440536134814e+00	4.555879520640891300e+00	nan	4.461147394490462048e+00	4.169543815527155139e+00
nan	nan	nan	nan	nan	nan	nan	nan	nan	nan	nan	nan	nan	nan	nan	nan	nan	nan	nan	nan	nan	nan	nan	nan	nan	nan	nan	nan	nan	nan	nan	nan	nan	nan	nan	nan	nan	nan	nan	nan	nan	nan	nan	nan	nan	nan	nan	nan	nan	nan
2.115397149803277976e+00	4.449019021978140032e+00	3.507383208327137236e+00	3.688936261057398358e+00	3.350926778079041046e+00	3.808676707320929555e+00	3.880074802394527733e+00	nan	3.220004524680373681e+00	3.266074796520951118e+00	3.738062752608826589e+00	4.088798265051861947e+00	1.104733059039548237e+01	3.794626248383601741e+00	nan	nan	3.705356311399727876e+00	3.656555495012444812e+00	3.229217428366184972e+00	2.136323131495220462e+00	6.901431896761325291e+00	3.551270871465281420e+00	2.934499406182952796e+00	2.134142618731386776e+00	3.209625761376807329e+00	3.402025805491519783e+00	9.439560822010775176e-01	2.111234961476223138e+00	2.250030730656142897e+00	3.173571998190093169e+00	3.336434963948517129e+00	2.045441372382373224e+00	3.321563423421556749e+00	4.130279991917937821e+00	3.418163574905793034e+00	3.897511403697556887e+00	3.957665472098879977e+00	3.248139193517993739e+00	3.382224223434882937e+00	4.056814801073795884e+00	3.277630258957812792e+00	3.518152508806037915e+00	3.571813753137524472e+00	1.149658738097571575e+00	3.211317543018210596e+00	3.726215900908250056e+00	3.876174527651734980e+00	nan	3.368541205439296249e+00	3.675585975826268115e+00
nan	nan	nan	nan	nan	nan	nan	nan	nan	nan	nan	nan	nan	nan	nan	nan	nan	nan	nan	nan	nan	nan	nan	nan	nan	nan	nan	nan	nan	nan	nan	nan	nan	nan	nan	nan	nan	nan	nan	nan	nan	nan	nan	nan	nan	nan	nan	nan	nan	nan
3.273452468118209779e+00	5.366857580254391635e+00	3.607341972867153856e+00	4.217336276085951852e+00	3.628675978146120862e+00	4.389723043460356244e+00	4.579808322460927172e+00	nan	3.771617745126834453e+00	3.892004518963758208e+00	1.058321031472818197e+00	4.786106230360859470e+00	1.096647685939127648e+01	4.587055245162131811e+00	nan	nan	3.427885952473515019e+00	5.267267950086214068e-01	1.596450830705886226e+00	2.948220559196787161e+00	7.451810638019976452e+00	1.319644989209729724e+00	3.769737664027886570e+00	2.963610973738768362e+00	3.979216034555182357e+00	3.768311171531369741e+00	3.595386203390950275e+00	3.123811936818783774e+00	2.642533274035730351e+00	3.439971766353142169e+00	3.802403789342788887e+00	2.536030215419126321e+00	4.097478869362871201e+00	4.211738130199229602e+00	4.676783771005542434e+00	4.220182717122831662e+00	3.984079914739423689e+00	3.504225757795851770e+00	3.743292794851287297e+00	3.979145521216997050e+00	3.661858597962190043e+00	3.927430544900730069e+00	3.671292876615791290e+00	3.955114815167103171e+00	3.229887625420702957e+00	4.532196336310497564e+00	4.090153369261295246e+00	nan	3.748729015072894466e+00	3.437521631235786579e+00
2.571267099061754102e+00	2.768251685613090984e+00	2.354617524875738610e+00	7.714547959916070452e-01	2.057192357339448829e+00	1.323599562677972852e+00	1.700404148450271880e+00	nan	2.453168151082734560e+00	3.923180638781386120e-01	4.145714634338117932e+00	2.414987390543147150e+00	9.810453266983635956e+00	2.189934739446980139e+00	nan	nan	2.217184697959899253e+00	4.117118689259878117e+00	3.881825037785677335e+00	2.552047518172175344e+00	5.301623749948470632e+00	4.539389485786754719e+00	7.322415117532695694e-01	2.984739892342684886e+00	2.438579803960529091e+00	2.188514865160969158e+00	3.031043444650347585e+00	2.773520033129689644e+00	2.744114769816050181e+00	3.216971970862702701e+00	3.352559193748924748e+00	3.412452794357799579e+00	3.929816894131922256e-01	1.999682309380513168e+00	1.961366060770584507e+00	1.047523411068608468e+00	2.452816279696769186e+00	2.008334367505733464e+00	2.284526881999250136e+00	2.242670852908670742e+00	7.352685855421922101e-01	2.672303916014138636e+00	2.761105008954435558e+00	3.069555473843664117e+00	3.007499770528941241e+00	3.064518308849045081e+00	2.533238759124122552e+00	nan	2.791781261244900225e+00	2.158103471946132501e+00
2.670165008953123031e+00	2.513177340267283011e+00	1.992857483614676850e+00	2.440201018511358733e+00	2.010894491238320203e+00	2.607871109935826048e+00	2.308714670448539508e+00	nan	2.588837512371020555e+00	2.263208110908735637e+00	4.340483481249437503e+00	2.549172364106667033e+00	8.896295164073725559e+00	2.273106300073106212e+00	nan	nan	2.121762192202278463e+00	4.281796791482197051e+00	3.901917651330423453e+00	2.829536854446336847e+00	4.196001107642257644e+00	4.477405453642910871e+00	1.920132986338956238e+00	3.003011748263966663e+00	2.350434085005135731e+00	2.019512317417109681e+00	2.929668554942641112e+00	2.938188013257412745e+00	2.976012113966584050e+00	3.262921351950793802e+00	3.127447860096336463e+00	3.629346005256657737e+00	1.993879863683371001e+00	2.426461759207140911e+00	6.909264610377802152e-01	2.620091545937702548e+00	2.102057554015722030e+00	2.048559327238526073e+00	1.910456806633013649e+00	2.519530946961483053e+00	2.176507739402104402e+00	1.984333793168410631e+00	1.961392037019042300e+00	2.962332040877427630e+00	3.262676438632508447e+00	2.698284514783103383e+00	2.043898440642758718e+00	nan	2.437368708715158760e+00	2.457592592760440287e+00
1.134066477547054586e+00	4.252732358048437966e+00	3.050800756706324446e+00	2.926013402791217910e+00	3.004350383513143097e+00	3.058770975537020931e+00	2.963812870133978983e+00	nan	2.682364679948360031e+00	2.693026864555636557e+00	2.925597034855885070e+00	3.787679884659449936e+00	1.052551610710324681e+01	3.542131625898431668e+00	nan	nan	3.145386835840721318e+00	2.971099471036033446e+00	2.614409429725342626e+00	1.087859039063639566e+00	6.467380242170999161e+00	2.950957193362245157e+00	2.295664535786614113e+00	1.024079469859370040e+00	3.044412243853511502e+00	3.004829224635078511e+00	2.336207516018534491e+00	1.523465302327875248e+00	1.305176105312021217e+00	2.697052095034763841e+00	3.074144639227480269e+00	1.204076912500708030e+00	2.842672896486120315e+00	3.495970534101816796e+00	3.249181070195597432e+00	3.222323543148149838e+00	3.458945250247745573e+00	2.773861996742558844e+00	2.960975463491376303e+00	3.368893646326664548e+00	2.508545988163806140e+00	3.104210073295122996e+00	3.191627375405698075e+00	2.534068404937042107e+00	2.648314747868638630e+00	3.601200435161521440e+00	3.422486625032298946e+00	nan	3.165144304385473006e+00	2.943856777009256298e+00
5.247173896458792175e-01	3.801934461881936844e+00	2.417996079214413285e+00	2.852322565846668656e+00	2.546898220529852708e+00	2.983314729243106811e+00	2.906125051563761996e+00	nan	2.497312077763945926e+00	2.631857994584398508e+00	2.978938275043072181e+00	3.363579586359871421e+00	1.059028245558022086e+01	3.258534803990992934e+00	nan	nan	2.582085132420021356e+00	3.004251096853941760e+00	2.274164856902763265e+00	7.585067691787463762e-01	6.445604218783097750e+00	3.021427979147942811e+00	2.420556222662059831e+00	5.930778767902871174e-01	2.704325308944274031e+00	2.389107908781701539e+00	1.965707445755333849e+00	1.284825718083104418e+00	1.422560462950308136e+00	2.486367651736872908e+00	2.723406173355096715e+00	1.612645796487838901e+00	2.667893574714246263e+00	3.097081255927294219e+00	2.956380369001234243e+00	3.150281180004225412e+00	2.859288322440571406e+00	2.290614539458613041e+00	2.338444145434267707e+00	2.880852012858102107e+00	2.366874433099313446e+00	2.489622383129893368e+00	2.568485705200810099e+00	2.160514585681079680e+00	2.552896614188133739e+00	2.932918149210606895e+00	2.784216193977225640e+00	nan	2.625076248304297533e+00	2.500285772212722968e+00
1.324667935991609369e+00	4.527252839200845536e+00	3.386479494240179910e+00	3.226194343296334033e+00	3.233450866754239872e+00	3.510692948126710622e+00	3.386304640166738267e+00	nan	2.907780653789483249e+00	3.029298811290247251e+00	2.691194640393052229e+00	4.114062128338480839e+00	1.068963043065987151e+01	3.859457995034896172e+00	nan	nan	3.385571270525559395e+00	2.857373984993313965e+00	2.792154772314638489e+00	1.261732088612687930e+00	6.857520478420879861e+00	2.714037070940193086e+00	2.690212078699468545e+00	1.414077447690690104e+00	3.539871258061171311e+00	3.341407106824021422e+00	2.283172758431050831e+00	1.786324345228283761e+00	8.680084627817571397e-01	3.029249419113530184e+00	3.268486054251496853e+00	7.415876195175726826e-01	3.296385041387880577e+00	3.646739803955741710e+00	3.693135396256217451e+00	3.453099598916040680e+00	3.660846525411064256e+00	3.052522464016698578e+00	3.247810309233541304e+00	3.520489641607411624e+00	2.810681277014291712e+00	3.395093528824939977e+00	3.453386752960694750e+00	2.456086453287151805e+00	2.926923259108890285e+00	3.921000455070696944e+00	3.704721721274612189e+00	nan	3.369917206260652609e+00	3.066194187375343549e+00
1.296794402856336959e+00	4.221080854788567649e+00	2.884974020805449513e+00	3.469711539489477303e+00	2.938469108113260120e+00	3.702308179695160906e+00	3.761839408836735732e+00	nan	2.698831967842169721e+00	3.184538130551269663e+00	2.603122035940724111e+00	3.786762997851912615e+00	1.124622510599458280e+01	3.714367648340560990e+00	nan	nan	3.041661884066938715e+00	2.480156790469919326e+00	1.863240192224186131e+00	1.220743533126264824e+00	7.378497365604591351e+00	2.397773993039657547e+00	2.981605701069051761e+00	1.024926400457784492e+00	3.026692360616371147e+00	2.828414464392893457e+00	1.915830641744027618e+00	1.194001658916352016e+00	1.539624628665604789e+00	2.447432644122169876e+00	2.645496103777251307e+00	1.199769047604914984e+00	3.294322705470206891e+00	3.661822680952645737e+00	3.670111042843142268e+00	3.725657194735473521e+00	3.356301271179366275e+00	2.714562303855122316e+00	2.789391395252241779e+00	3.317828473192613536e+00	2.895078254554438235e+00	2.916354068227838603e+00	2.989097071726436905e+00	2.252874299068793551e+00	2.517362898257240023e+00	3.359708312189246371e+00	3.285574292845006017e+00	nan	2.912493627547469544e+00	2.856056918212739770e+00
2.727609503818607006e+00	2.565759383542852046e+00	1.081807616125317617e+00	2.080734602365562846e+00	5.274466490487164094e-01	2.648275531977558828e+00	2.648965591050383317e+00	nan	2.091043642592794960e+00	2.126792327385769177e+00	3.986427323669166967e+00	1.536597136085859461e+00	1.018126581467377711e+01	1.454588949219350669e+00	nan	nan	1.089853854178249426e+00	3.878355692919854381e+00	3.391659237110731695e+00	2.738831481939787427e+00	5.529705748276846577e+00	4.369334981289514808e+00	2.309522342471602041e+00	3.058304108595053972e+00	2.113117741962542873e+00	1.028120026814618670e+00	2.993861856796114385e+00	2.695332507548322987e+00	2.932824918863990771e+00	3.228611422745482074e+00	2.811148785666743866e+00	3.693209951159203364e+00	1.941662046510321593e+00	1.142829397014644144e+00	1.783019689927811013e+00	2.241469814216579426e+00	1.028259354343030285e+00	9.626379464852889978e-01	1.185263891470883735e+00	1.014626652662399486e+00	1.698515446701962306e+00	1.433788211131444168e+00	1.366681629728636604e+00	3.069231738358773054e+00	3.172458667060528370e+00	2.147171013480693169e+00	1.246385667312957191e+00	nan	1.850159386832664010e+00	1.160948449388250925e+00
2.603392842288716480e+00	3.135764927548160941e+00	1.134387178281732966e+00	2.068894309130663522e+00	9.257322574372162105e-01	2.676805076123491833e+00	2.727557968702738478e+00	nan	2.211944924823633585e+00	2.221117510870818101e+00	3.613407629126267118e+00	1.851694901386967240e+00	1.056059595151674557e+01	2.046745840433149333e+00	nan	nan	7.920408295381675678e-01	3.616153854279422486e+00	3.121479623631425948e+00	2.557429969998064934e+00	5.941917830383324883e+00	4.113622839994419245e+00	2.492563037002609949e+00	2.919397340212583458e+00	2.499094697960815736e+00	1.122417113669837097e+00	3.414939374532713678e+00	2.610383164775693210e+00	2.745035176985195946e+00	3.072240383803409802e+00	2.760798260324278885e+00	3.448410382221885673e+00	2.163848386775141019e+00	8.984474767588022104e-01	2.519603845779478046e+00	2.274252544571864654e+00	1.050946367232973966e+00	9.679598147723736945e-01	1.253072100417884194e+00	3.769315441332307670e-01	1.572338399077724880e+00	1.574883310872392528e+00	1.543117248270091668e+00	3.540441183178251627e+00	2.998109152248924492e+00	2.288565150970649054e+00	1.281426114794846693e+00	nan	1.926997125321686211e+00	4.163212281627613476e-01
3.383651236434692677e+00	4.537939225133461818e+00	2.969529279815931400e+00	3.068930374593894062e+00	2.768055391661346842e+00	3.399593672003323075e+00	3.517820648416384088e+00	nan	3.247343273735508795e+00	3.013031368257217846e+00	2.412833542296118239e+00	3.770471786807490844e+00	1.049126049956777429e+01	3.566973946996331080e+00	nan	nan	2.583537118988319836e+00	2.448720804956510122e+00	2.842082637111900567e+00	3.151120300403137620e+00	6.482307794887503860e+00	3.143540561424372548e+00	3.154118657964841699e+00	3.522580621484943109e+00	3.616310767431564432e+00	3.052003503106527127e+00	3.721724767562852421e+00	3.440893394982000864e+00	2.821875256155181866e+00	3.693437570066459230e+00	3.662109184837659015e+00	3.395408885932752696e+00	3.225198278531864471e+00	2.870767874470580683e+00	3.895160070537644348e+00	3.053608451385175560e+00	3.049974545842806695e+00	2.763615801537339323e+00	3.029137037557389611e+00	2.813651203543315660e+00	2.700912041651880369e+00	3.349284096635154917e+00	3.150545693176704187e+00	4.019131912848425081e+00	3.383816535202577747e+00	4.055959150500471289e+00	3.262229404765701890e+00	nan	3.322554536441862716e+00	2.513653785998952284e+00
1.781262037009115451e+00	3.043125222261886531e+00	2.033540152664455203e+00	2.367375546831037791e+00	1.951813678650836659e+00	2.701017160178025289e+00	2.770398951928355835e+00	nan	2.723770599294768058e+00	2.348452509377588537e+00	3.780619818527721776e+00	2.597884521834217697e+00	1.069902403677397018e+01	2.396807829488081243e+00	nan	nan	2.101072783139132927e+00	3.863505750881906842e+00	3.091742320521122522e+00	1.724195325573860238e+00	6.152628601233121053e+00	4.256232363181258194e+00	2.505397539893197134e+00	2.107616402558400548e+00	2.661529480160083949e+00	1.939248085058975501e+00	2.419995613731452000e+00	1.834993296849942723e+00	2.083517873455652758e+00	3.298001467163274025e+00	3.263376004824039445e+00	2.842164421032551846e+00	2.273341045763845436e+00	2.282095264662510115e+00	2.394524431596737557e+00	2.666810468305246040e+00	2.185375011102366649e+00	1.991187871876153093e+00	1.997858562002082117e+00	2.001541873043412245e+00	1.969378617400466602e+00	2.243800416144508425e+00	2.272565203647475496e+00	2.568505589594089589e+00	3.292997916246920287e+00	2.744347027231125669e+00	2.191433467618896014e+00	nan	2.622202192608904081e+00	2.037437633435507767e+00
nan	nan	nan	nan	nan	nan	nan	nan	nan	nan	nan	nan	nan	nan	nan	nan	nan	nan	nan	nan	nan	nan	nan	nan	nan	nan	nan	nan	nan	nan	nan	nan	nan	nan	nan	nan	nan	nan	nan	nan	nan	nan	nan	nan	nan	nan	nan	nan	nan	nan
1.882616323114750578e+00	4.106727674961654806e+00	3.006646554971599272e+00	3.496282461373394934e+00	2.918732771319000996e+00	3.737985964696203922e+00	3.722536626535513982e+00	nan	3.207923248363636404e+00	3.207536814784519574e+00	4.008379407655662696e+00	3.716313962727739728e+00	1.093666795022278393e+01	3.449092592325560869e+00	nan	nan	3.264681673360508629e+00	3.903837104511462819e+00	3.240890920974141221e+00	1.966625722700191536e+00	6.725511745812587705e+00	3.881216048653476580e+00	3.015746722912148403e+00	2.016919385796227093e+00	3.133761184174269410e+00	2.899283046044170753e+00	7.480398148310297701e-01	1.944572462640330013e+00	2.218735959763397325e+00	3.467536039669818937e+00	3.385582481223661677e+00	2.429528504779743692e+00	3.165664089254865310e+00	3.713497795042797645e+00	2.996884027264734129e+00	3.694098039623860075e+00	3.374816359822778278e+00	2.901238057430612916e+00	2.870602570782419427e+00	3.522626203137090517e+00	3.078234585307620730e+00	2.988380078263478179e+00	3.023071110741461176e+00	8.880001459419728516e-01	3.559717853199732662e+00	3.383073052504553146e+00	3.286669527823472325e+00	nan	3.152570576650504552e+00	3.274929666810069584e+00
2.300657069095489948e+00	2.745375923235755522e+00	7.586393740028412047e-01	2.148877857176365591e+00	4.514589963200056344e-01	2.594787698880484772e+00	2.530389236529383190e+00	nan	1.673102754437228112e+00	2.132608956824202817e+00	3.486892921549397339e+00	1.663678899719829740e+00	1.022933402715193019e+01	1.669507449357343853e+00	nan	nan	7.989315111148018733e-01	3.399900685271805223e+00	2.907490554156455076e+00	2.327004609719815154e+00	5.655988186267030038e+00	3.832682318314605041e+00	2.211509125327088210e+00	2.589470395818042281e+00	1.907762339141592989e+00	8.027327122024319195e-01	2.832100714831285782e+00	2.333286361748453608e+00	2.541749517529236169e+00	2.690354823021301023e+00	2.347715077064431277e+00	3.220540452332705694e+00	2.011184777049097150e+00	1.157486299045198397e+00	1.927739795992392535e+00	2.393258923760528845e+00	9.813738388277932767e-01	4.512947569662202896e-01	8.677096298106299344e-01	9.963588130013598665e-01	1.640793457937530730e+00	1.128899639590293491e+00	1.078905134109841679e+00	2.929186143459443503e+00	2.672737345821976529e+00	1.927780496746545502e+00	1.157307474402162306e+00	nan	1.416081998712473533e+00	8.202891605856099666e-01
2.473109379593307455e+00	2.498346246338544407e+00	9.107628221910111233e-01	2.938607116927698826e+00	1.446052112441074122e+00	3.214367388370380052e+00	3.076288313837402200e+00	nan	1.847025436607028670e+00	2.861264979816445564e+00	3.914137914895198023e+00	1.772684197494534653e+00	1.051611497889271440e+01	2.010837996394144955e+00	nan	nan	1.458817876934018987e+00	3.879809553790970700e+00	2.994067458749007926e+00	2.608219756562316416e+00	5.827598773637364005e+00	4.088425008376442626e+00	2.776230228668439270e+00	2.593387574991834477e+00	1.700243389433732100e+00	9.914642779347396795e-01	3.071701250847095110e+00	2.276700960278233765e+00	3.065741033650413172e+00	2.252100916872820768e+00	1.822789569021829870e+00	3.407377728494307867e+00	2.650681208400720301e+00	2.206156022766781355e+00	2.231465478649660383e+00	3.259143017097732908e+00	1.481769456860229539e+00	1.209621361299762832e+00	9.613131831627332868e-01	1.809008377407159474e+00	2.419160053480968742e+00	6.157438202983510633e-01	1.001187108219424360e+00	3.144377042437415781e+00	2.494800114828308324e+00	1.167434384376781153e+00	1.140945167307966912e+00	nan	1.158954732883626271e+00	1.626894767381112716e+00
2.900614137939340420e+00	4.775132583267652997e+00	3.205869699254595862e+00	4.093863628744359495e+00	3.236417634034495894e+00	4.339195102813272698e+00	4.457789430364965000e+00	nan	3.284026701845863094e+00	3.800922442526967870e+00	2.170090718712966993e+00	4.204662013127434150e+00	1.116657745421780312e+01	4.000457225089666835e+00	nan	nan	3.344723060767739842e+00	1.483833199031301620e+00	1.586750495929924565e+00	2.669370241814122746e+00	7.112744889793849445e+00	2.007271744372666866e+00	3.648594245733951968e+00	2.498466727019837297e+00	3.328293708283385222e+00	3.378514804698590002e+00	3.175765676096811596e+00	2.584974871957482545e+00	2.716470079173211261e+00	3.136411432333210847e+00	3.241361575512903936e+00	2.676632987098343186e+00	3.864419987723047178e+00	4.082358588900937946e+00	4.062687782308732842e+00	4.244227353024025540e+00	3.751271533261282709e+00	3.140493087316962306e+00	3.365718004381839101e+00	3.734642768117424350e+00	3.556832647086813015e+00	3.342725481138600685e+00	3.221591120216555915e+00	3.493089038468442986e+00	3.060632539368730143e+00	3.786048481371980134e+00	3.646989349450752815e+00	nan	3.371027417976778739e+00	3.320649522120559194e+00
nan	nan	nan	nan	nan	nan	nan	nan	nan	nan	nan	nan	nan	nan	nan	nan	nan	nan	nan	nan	nan	nan	nan	nan	nan	nan	nan	nan	nan	nan	nan	nan	nan	nan	nan	nan	nan	nan	nan	nan	nan	nan	nan	nan	nan	nan	nan	nan	nan	nan
nan	nan	nan	nan	nan	nan	nan	nan	nan	nan	nan	nan	nan	nan	nan	nan	nan	nan	nan	nan	nan	nan	nan	nan	nan	nan	nan	nan	nan	nan	nan	nan	nan	nan	nan	nan	nan	nan	nan	nan	nan	nan	nan	nan	nan	nan	nan	nan	nan	nan
nan	nan	nan	nan	nan	nan	nan	nan	nan	nan	nan	nan	nan	nan	nan	nan	nan	nan	nan	nan	nan	nan	nan	nan	nan	nan	nan	nan	nan	nan	nan	nan	nan	nan	nan	nan	nan	nan	nan	nan	nan	nan	nan	nan	nan	nan	nan	nan	nan	nan
2.017992484343542170e+00	4.006503945646858966e+00	2.910547351463706800e+00	3.612098876441186768e+00	2.886340453963194275e+00	3.849028262147550894e+00	3.873573128506324181e+00	nan	3.130737998391693200e+00	3.364150966651396679e+00	4.373861697111818714e+00	3.509107247184341638e+00	1.143077958035297215e+01	3.402671849524338654e+00	nan	nan	3.253872948807659427e+00	4.211795789837704973e+00	3.401497396722780397e+00	2.162130344085023026e+00	7.036674183280258177e+00	4.172338146896280797e+00	3.268234817839309692e+00	2.148232449245180753e+00	3.071863790765092972e+00	2.767087109459779093e+00	1.236995651757897940e+00	1.999857564181505953e+00	2.460525401044876048e+00	3.506141155695196243e+00	3.218226975215749075e+00	2.712943458642012917e+00	3.274189948726105026e+00	3.685527315409813820e+00	3.085373131209617537e+00	3.885882727502403267e+00	3.308964128781957115e+00	2.845320902389862461e+00	2.758819127191639353e+00	3.412943407962063969e+00	3.188204742002575642e+00	2.838779378727400715e+00	2.951338778501481297e+00	1.152807097320168506e+00	3.649097536523517871e+00	3.053914727285635955e+00	3.150831213675746145e+00	nan	3.058337087310013302e+00	3.217372285714628966e+00
1.135861184842527072e+00	4.114360691805281078e+00	2.917536211726774464e+00	2.846310323816882093e+00	2.663687224492845562e+00	3.196190321310956595e+00	3.167806783367790757e+00	nan	2.675669814108903033e+00	2.698707279620574440e+00	2.586532637960113679e+00	3.625100829346709297e+00	1.082615915974811038e+01	3.373776538513585166e+00	nan	nan	2.946290209269884386e+00	2.746924232123847176e+00	2.413373070930178610e+00	8.726434736291394101e-01	6.604328194307572453e+00	2.787814680416839330e+00	2.520683432572609295e+00	1.259913190141168648e+00	3.147464655122788280e+00	2.889995666212596959e+00	2.025136106073861075e+00	1.496461481655790182e+00	4.292868445767020202e-01	2.975832323305059646e+00	3.104505251193355519e+00	1.021188257132486843e+00	2.932096794013327123e+00	3.154070275988545280e+00	3.303835386904721005e+00	3.114172746328318642e+00	3.231565974440171463e+00	2.572730764739248333e+00	2.835332464978689515e+00	2.979738198195396759e+00	2.388915665176348124e+00	3.011839199575737425e+00	3.053068954530768764e+00	2.242172480443586746e+00	2.874719306698960697e+00	3.489676720462028925e+00	3.254826320169751153e+00	nan	3.052244899043681681e+00	2.603210643910553568e+00
3.408015523627903498e+00	1.329715788313627467e+00	1.709547053333408728e+00	2.907820250264993689e+00	1.942286935740781040e+00	3.124091258242208013e+00	3.096159987940059199e+00	nan	1.827836894969768533e+00	2.920082982792547188e+00	5.020946209136571525e+00	7.656245787262201397e-01	1.074477868028366068e+01	1.115022259954857153e+00	nan	nan	2.092693649694693292e+00	4.846520321813577503e+00	4.146820496601941741e+00	3.524648339172107736e+00	5.658723554160870250e+00	5.212002728842465515e+00	3.018806979836295312e+00	3.643476441622897521e+00	1.467573784274381010e+00	1.632281190209452060e+00	3.728184629539983419e+00	3.233414685779957498e+00	3.814374881447471832e+00	3.001031337235890550e+00	2.348379923272258640e+00	4.409986138746771367e+00	2.636464415708130282e+00	2.328850421260641568e+00	2.297270549536501338e+00	3.256766536255519373e+00	1.981374722722934134e+00	1.848176136797023750e+00	1.726840558120031677e+00	2.135040685548074357e+00	2.649577814367812589e+00	1.653193286039137844e+00	1.947289225066375362e+00	3.756749853641444314e+00	3.060312395999949420e+00	1.369411928637413345e+00	1.704826651133220849e+00	nan	1.650278430176392197e+00	2.222711677692457588e+00
nan	nan	nan	nan	nan	nan	nan	nan	nan	nan	nan	nan	nan	nan	nan	nan	nan	nan	nan	nan	nan	nan	nan	nan	nan	nan	nan	nan	nan	nan	nan	nan	nan	nan	nan	nan	nan	nan	nan	nan	nan	nan	nan	nan	nan	nan	nan	nan	nan	nan
2.835908216393366210e+00	2.737862055342824341e+00	2.465847536642736593e+00	2.489714878598916492e+00	2.467959941602667406e+00	2.566560856259838097e+00	2.856459065133691855e+00	nan	1.302856473933301729e+00	2.159184170280421977e+00	3.485845405497602911e+00	2.400567388145204095e+00	1.078216302799119930e+01	2.255289467580987584e+00	nan	nan	2.534525496687242363e+00	3.285192654263902945e+00	3.082829837500922210e+00	2.793814790048601893e+00	6.464203985821864507e+00	3.713195836483128787e+00	2.080931390280695847e+00	2.904277742379897997e+00	1.443592696925206864e+00	2.389704613765318175e+00	3.293634330418769185e+00	2.728008545923992223e+00	2.994567824852118143e+00	1.565420361345145839e+00	2.032702990875340898e+00	3.193603128609405761e+00	2.273630765284910371e+00	2.864812833479632559e+00	3.256639421273507473e+00	2.742074770220632285e+00	2.963770689161477900e+00	2.094529087312715365e+00	2.460843416747144907e+00	2.836505732508619371e+00	2.162722325518356747e+00	2.681552033487327513e+00	2.863347945736811617e+00	3.459213052563329782e+00	1.155933381273706040e+00	2.632561644975990767e+00	2.900516264334349170e+00	nan	2.079416076563763038e+00	2.429425511897918000e+00
2.767953020416233478e+00	2.951467403703193604e+00	1.306568090226633005e+00	1.744184182576875131e+00	8.735143036233045111e-01	2.320190978979737029e+00	2.399520414126913526e+00	nan	2.139301254152196297e+00	1.881906686779459603e+00	3.781686243752742982e+00	1.752436708899336004e+00	1.020990400720497426e+01	1.878272229028424389e+00	nan	nan	9.120039615241052333e-01	3.749286250783409713e+00	3.408078206407041399e+00	2.734033484815192150e+00	5.595496798290932716e+00	4.285390989604773715e+00	2.184215659241025786e+00	3.136220839919442227e+00	2.452464673242227722e+00	1.274613246097184405e+00	3.410379401744304761e+00	2.806697715291642137e+00	2.839789873948979526e+00	3.216037682805620523e+00	2.856368946185924518e+00	3.629416178152895078e+00	1.813042950080992810e+00	5.086172859137938485e-01	2.246666858838125336e+00	1.934447032347981876e+00	1.154681397901601292e+00	1.011162495998278343e+00	1.408253922128454905e+00	6.804208163617690985e-01	1.351657411613551130e+00	1.782566558499605547e+00	1.726760013307691466e+00	3.498549478317719785e+00	3.076916203314522757e+00	2.425238501645757161e+00	1.479815878968734344e+00	nan	1.994120864627063616e+00	7.300295169458241862e-01
2.406738684923905414e+00	2.528987995711302172e+00	6.861194057026256399e-01	2.571491437366579369e+00	1.025344076041434294e+00	2.933147118806876286e+00	2.758438907860706113e+00	nan	2.015112207789623522e+00	2.543454058287797803e+00	3.774878506966689695e+00	1.737234837865624826e+00	1.011344420116641629e+01	1.833487856662500359e+00	nan	nan	1.097946432535948480e+00	3.691413992622418760e+00	3.027524648460778511e+00	2.513503497728951874e+00	5.380183067644900063e+00	3.972685279952976156e+00	2.516198015651272435e+00	2.669024521135681560e+00	1.822401460965409337e+00	8.032632750575312564e-01	2.894008578399317688e+00	2.422405079411034556e+00	2.871275039102968663e+00	2.659955344998818028e+00	2.298338822882599608e+00	3.432397574186245137e+00	2.289731310323116276e+00	1.812406465218320273e+00	1.651195636147754220e+00	2.825668021207206504e+00	1.051540476139347424e+00	1.039609131380586193e+00	6.949371223789763130e-01	1.473477993027864752e+00	2.075433382147307881e+00	6.531665359423681760e-01	7.299501726017079140e-01	3.015320216507744622e+00	2.770559065303250801e+00	1.658138339072224410e+00	7.729258088052243236e-01	nan	1.475867246920938181e+00	1.453937811264012225e+00
nan	nan	nan	nan	nan	nan	nan	nan	nan	nan	nan	nan	nan	nan	nan	nan	nan	nan	nan	nan	nan	nan	nan	nan	nan	nan	nan	nan	nan	nan	nan	nan	nan	nan	nan	nan	nan	nan	nan	nan	nan	nan	nan	nan	nan	nan	nan	nan	nan	nan
9.397795035480143166e-01	3.906023858577966745e+00	2.577387135706620924e+00	2.903528753786368100e+00	2.588461540362291036e+00	3.123832670349111496e+00	3.163500875831339432e+00	nan	2.662240927479875285e+00	2.625598661609635176e+00	3.030943697576871543e+00	3.458647513776264226e+00	1.069338098829477346e+01	3.274713107108600418e+00	nan	nan	2.731048431838436485e+00	2.926640591011310022e+00	2.350854338899845963e+00	8.482025670849665522e-01	6.436704128658407242e+00	2.975988174739185865e+00	2.404110619348728051e+00	7.872118732510182681e-01	2.789551065815854436e+00	2.552795494237773521e+00	1.776124068087546082e+00	1.051687201532867322e+00	1.381209727186493819e+00	2.785973695508953352e+00	2.930961707264260419e+00	1.650368063145238207e+00	2.685596561737996435e+00	3.257636583733473756e+00	2.983776732632496209e+00	3.154039687070065323e+00	2.991034103263445765e+00	2.443476366181165371e+00	2.560295023828847771e+00	2.973385875043852433e+00	2.407142624791183128e+00	2.666553209541474789e+00	2.694549859191772256e+00	2.010320540183609950e+00	2.818645555755119325e+00	3.146250863042942658e+00	2.942876017901090879e+00	nan	2.843331440172816027e+00	2.627535511058724182e+00
1.004754248081078938e+00	4.135839259812991386e+00	2.852232176839167632e+00	3.256316292896046072e+00	2.826937316144117585e+00	3.461231940865856505e+00	3.401122693572229405e+00	nan	2.560369101430739036e+00	3.032636484247462239e+00	2.490014521485575560e+00	3.693653197124088017e+00	1.092428824142107224e+01	3.534125010020645163e+00	nan	nan	2.945096840131587346e+00	2.576233344299531325e+00	2.140163386158520087e+00	9.733678392870684926e-01	6.917345397854904654e+00	2.447939081614595835e+00	2.783063982505227685e+00	9.395000896543874713e-01	3.033810800294720167e+00	2.800082891947950792e+00	1.912656041876520607e+00	1.398829335859428147e+00	9.680501961541165823e-01	2.515189908170433419e+00	2.733835901428106396e+00	8.663226372602058634e-01	3.184099362204048322e+00	3.398130372805317378e+00	3.457223330711973297e+00	3.543468247180911135e+00	3.230954173877197633e+00	2.608829928844755397e+00	2.720354232977784115e+00	3.159653502514648604e+00	2.722425749344520973e+00	2.871536170593283366e+00	2.928732432246806017e+00	2.156536465727074692e+00	2.537730209010299109e+00	3.341809690005094424e+00	3.221344450913796287e+00	nan	2.831477777897196457e+00	2.721467364122467369e+00
3.232734889477547391e+00	5.414724757540803068e+00	3.487370651247985176e+00	4.154064963881468842e+00	3.542417172381704837e+00	4.412653375135091594e+00	4.373766883663067873e+00	nan	3.639612484026271577e+00	4.014736266656147912e+00	8.827744619339260579e-01	4.643350744308575528e+00	1.055944465929635534e+01	4.430126483275933502e+00	nan	nan	3.297382971590380851e+00	9.270949696527174266e-01	1.669328598739172387e+00	2.983685557553108936e+00	6.957877026342456084e+00	1.581250568227338338e+00	3.868103179895014954e+00	3.020584412758876791e+00	3.964741504424669660e+00	3.699203613177388217e+00	3.888695131164400909e+00	3.243843170444339563e+00	2.731658723088985941e+00	3.444867582017220986e+00	3.743078182510912288e+00	2.743243228836849124e+00	4.189156503846799495e+00	3.965799464545651798e+00	4.575110058662385626e+00	4.195283577425835020e+00	3.814317499433110381e+00	3.396496837466945085e+00	3.615296555405247858e+00	3.790465134243118150e+00	3.662664222231240885e+00	3.727600474884632309e+00	3.505078809999855771e+00	4.241191900985401553e+00	3.254842034938276285e+00	4.411593850051704457e+00	3.893516566985654848e+00	nan	3.614568177600898657e+00	3.278764921176562375e+00
1.620443105744682200e+00	3.602411935616558036e+00	2.199155336704455177e+00	2.384400245188344591e+00	2.131496117253311340e+00	2.779553524741841919e+00	2.629407897147734374e+00	nan	2.930261019060076855e+00	2.420372272826726068e+00	3.497813521924682867e+00	3.094802985910976911e+00	9.964921704765918875e+00	2.754223694348221674e+00	nan	nan	2.261471783504826139e+00	3.547588265543943908e+00	2.848864577751098359e+00	1.524920101018130802e+00	5.593413229446211332e+00	3.785819106349997742e+00	2.447866099747961321e+00	1.876998575703248351e+00	2.897582310332632805e+00	2.239500374170646069e+00	2.352143121514013835e+00	2.008176030893371156e+00	1.892874126647963617e+00	3.534677622042854850e+00	3.557132383976185253e+00	2.721964178177714189e+00	2.358717362161520281e+00	2.512147395242444681e+00	2.411724710349163470e+00	2.529524114383065569e+00	2.365882558537705460e+00	2.190844089074311274e+00	2.233686405684312870e+00	2.327288125031014232e+00	2.055685570345327395e+00	2.444090909161778846e+00	2.370537109052388569e+00	2.534171174942923876e+00	3.499593979434328705e+00	3.210017964843365323e+00	2.419517567261881830e+00	nan	2.897924168660037658e+00	2.258996944736133994e+00
1.167036287405053274e+00	3.947327470683185791e+00	2.933089077121004973e+00	2.451956994532590084e+00	2.592840441935597262e+00	2.888941552103000632e+00	2.890136991092192353e+00	nan	2.737620465063163699e+00	2.338838073009805285e+00	2.961428654020532569e+00	3.478393147050253376e+00	1.070070124777545040e+01	3.202614068060048336e+00	nan	nan	2.914981634956808509e+00	3.176928079155599161e+00	2.842473434159465295e+00	9.949119296258938094e-01	6.523938254696429517e+00	3.316671608045214548e+00	2.225062854265705159e+00	1.580280021055983308e+00	3.165621203512136717e+00	2.856196222312530342e+00	2.075971918615070688e+00	1.576819301598366252e+00	8.438630058819041047e-01	3.152228667361307135e+00	3.283281401565284696e+00	1.520829527160164174e+00	2.595549395387048985e+00	2.922529469592487938e+00	3.084266796213726458e+00	2.713870496004001431e+00	3.169144830313026073e+00	2.535327878984488414e+00	2.818492726451146346e+00	2.868677756064548223e+00	2.097005425815648749e+00	3.057813103330343285e+00	3.133086278704450223e+00	2.226249975186988639e+00	3.016916418483094553e+00	3.487921699994521951e+00	3.214400512376827113e+00	nan	3.095296016694704999e+00	2.553705027935727845e+00
2.699943846796748925e+00	2.764423560959103465e+00	2.289657533579129822e+00	2.853271814118729655e+00	2.420525188081280366e+00	2.904431029056846025e+00	3.118039991662474364e+00	nan	1.096764997221432614e+00	2.513219581885398846e+00	3.416156641431927987e+00	2.376435276639193184e+00	1.092175758084124304e+01	2.318251877832014252e+00	nan	nan	2.450910635360269207e+00	3.209755819848405523e+00	2.829615867394115192e+00	2.702710916399615471e+00	6.528749876395547602e+00	3.543296887230991565e+00	2.397127961046146893e+00	2.714016235238623231e+00	1.290750264537582792e+00	2.231544344708763283e+00	3.126487216754734622e+00	2.524160312675204576e+00	2.918651060654125828e+00	1.095330316287687289e+00	1.455927645175109308e+00	3.054340779156452079e+00	2.572294187117623920e+00	2.950405328153197004e+00	3.235333465108725548e+00	3.151221220308061621e+00	2.864250271578613560e+00	2.002291705906986241e+00	2.287690488142419376e+00	2.830510523165492565e+00	2.422481232444820165e+00	2.421493400793623962e+00	2.619942280620967789e+00	3.298168030051898736e+00	8.389452325151296463e-01	2.285260051335544773e+00	2.739333112437055906e+00	nan	1.713688669932503572e+00	2.389874884438401903e+00
7.171664357480540541e-01	4.173752155019649912e+00	2.672907399906971015e+00	2.854555903048586085e+00	2.661798266212937580e+00	3.088681281201357987e+00	2.990412416499578896e+00	nan	2.726338123640200006e+00	2.700535217790213771e+00	2.572775282837908684e+00	3.608516862188520413e+00	1.052937730775320624e+01	3.474034205398934816e+00	nan	nan	2.629152370862913646e+00	2.733431596706925593e+00	2.309056701487747887e+00	6.037393798561930813e-01	6.454346110791675528e+00	2.708993810646580069e+00	2.509151441903294533e+00	1.076504564063874625e+00	3.161120418156134093e+00	2.617894239703993264e+00	2.062058073479190234e+00	1.340080951523682895e+00	7.656067651360842774e-01	2.794867184578314845e+00	2.981678049886526960e+00	1.245424065651489665e+00	2.866724576313253170e+00	3.054700275104341500e+00	3.274975439327466376e+00	3.088309163295487991e+00	2.920398348616570328e+00	2.471691688591859837e+00	2.550638181621944334e+00	2.853066207454924896e+00	2.342680125418681758e+00	2.785934170744328586e+00	2.789935025219153708e+00	2.316260156727432129e+00	2.777102512719592298e+00	3.419395018542090270e+00	2.978691066355458883e+00	nan	2.863655222466364059e+00	2.449545682404203895e+00
nan	nan	nan	nan	nan	nan	nan	nan	nan	nan	nan	nan	nan	nan	nan	nan	nan	nan	nan	nan	nan	nan	nan	nan	nan	nan	nan	nan	nan	nan	nan	nan	nan	nan	nan	nan	nan	nan	nan	nan	nan	nan	nan	nan	nan	nan	nan	nan	nan	nan
2.646626549809014683e+00	2.455142125494172323e+00	8.281156553532859066e-01	2.089874086784578200e+00	3.530636156999632513e-01	2.593132335875710570e+00	2.578067569023716032e+00	nan	1.905857587345282100e+00	2.126565349180496778e+00	3.865537032491393798e+00	1.406746840270350019e+00	1.021810907277459712e+01	1.450182436554291465e+00	nan	nan	8.670412170472243663e-01	3.767514889053553695e+00	3.258625353035452754e+00	2.675075115418908744e+00	5.522971099336476897e+00	4.241745706712749531e+00	2.283242055381579316e+00	2.963533349989810439e+00	1.963009911729757251e+00	8.219790492489845724e-01	3.042572712423030179e+00	2.610968263598750561e+00	2.925826786591383399e+00	2.990374687018038102e+00	2.567113886095114594e+00	3.648518556762922582e+00	1.936273761113514125e+00	1.054340857104422824e+00	1.800242069879396167e+00	2.315463964404040453e+00	8.787590001451680566e-01	7.062898616887560710e-01	9.644596067618950164e-01	8.753470072307037997e-01	1.666587485329090068e+00	1.197737992058541812e+00	1.173363240994432788e+00	3.119604231532389527e+00	2.966717525654654963e+00	1.905715390288422295e+00	1.039250185412863958e+00	nan	1.604012119794472779e+00	9.812191986149108036e-01
3.125489479765617862e+00	2.112520059918224113e+00	1.802476774662616243e+00	2.936537315297786499e+00	1.917195100784646389e+00	2.990371673345855186e+00	3.085187521429743729e+00	nan	1.424243247903268283e+00	2.845941814273867720e+00	4.505620008844866575e+00	1.061155765728202027e+00	1.113025807051708327e+01	1.553200842543221771e+00	nan	nan	2.128068964307499034e+00	4.426319119571534344e+00	3.731305887920852271e+00	3.177246843007428989e+00	6.273298071957122524e+00	4.793614379074331744e+00	2.939211425311413883e+00	3.252185028066559180e+00	1.535355417736771644e+00	1.733246610398684329e+00	3.670309958228184843e+00	2.863714305937401505e+00	3.464810686906542703e+00	2.437533500474080572e+00	1.940530183776077999e+00	3.887984519959278185e+00	2.674171362622954184e+00	2.269677611498874814e+00	2.682212036835859514e+00	3.370903354973221244e+00	2.197450555756762736e+00	1.681817539590743760e+00	1.856488419952806224e+00	2.108421656183795623e+00	2.564426285326034893e+00	1.846078358012779530e+00	2.135046461251111527e+00	3.652019932868411090e+00	2.500161023243002045e+00	1.244129285440528143e+00	2.030133954985386069e+00	nan	1.433046340239501726e+00	2.039527938058172563e+00
3.041765591004772062e+00	4.399444122634773358e+00	3.300462894753038778e+00	2.849385694371213251e+00	3.195523042982444384e+00	3.041719832995970041e+00	2.977963092934376998e+00	nan	3.476908532053231138e+00	2.528906992668781495e+00	2.880168885824681446e+00	4.212571430379603576e+00	8.830060341027763826e+00	3.949586704754352251e+00	nan	nan	2.965747982695785101e+00	3.091039001037179990e+00	3.503445794438617256e+00	2.933638221322266482e+00	5.512341999138961057e+00	3.383556619191732562e+00	2.161418415996019249e+00	3.250275854856455204e+00	3.683352293273512323e+00	3.326146562723110822e+00	3.643271617434633125e+00	3.426913017133053074e+00	2.644282386008032226e+00	3.466168857547174742e+00	3.963538709479858646e+00	2.947797664119226280e+00	2.681260159719777825e+00	3.279611853680763911e+00	3.304527408211373363e+00	2.656739474139243384e+00	3.366067057742199164e+00	3.079974478357039747e+00	3.224685028641496309e+00	3.519243225437282074e+00	2.539039620881685000e+00	3.582106447066595312e+00	3.415405705869557274e+00	3.817223333677735919e+00	3.195902632646626884e+00	4.487951611126614004e+00	3.611471467756845133e+00	nan	3.523297847653958925e+00	3.118077260855998123e+00
2.572308993147453204e+00	2.822883068223033032e+00	2.322448376253828606e+00	3.018850775438225664e+00	2.525561811706982684e+00	3.036213473220393144e+00	3.189148229105886134e+00	nan	1.131201172143038836e+00	2.705595484512587579e+00	3.361671354336765560e+00	2.490860569624647969e+00	1.111005367947708145e+01	2.525091561808313401e+00	nan	nan	2.517399738336381532e+00	3.237027403702858130e+00	2.733819496281193917e+00	2.619720097594668395e+00	6.747969214507709701e+00	3.441943653031369177e+00	2.576682865108598008e+00	2.587469716643769679e+00	1.512862804160340024e+00	2.230364221905351219e+00	3.065454992119617028e+00	2.437122114720216448e+00	2.846372675519047046e+00	7.462678011149791457e-01	1.194062279874442023e+00	2.902304077669518811e+00	2.779138156918132374e+00	3.053712102794971184e+00	3.341304322697612683e+00	3.362581708072314601e+00	2.899184590212024126e+00	2.063762601314223843e+00	2.260164135286117482e+00	2.879717304702729574e+00	2.551793733172681211e+00	2.389028374127343479e+00	2.629123871321877637e+00	3.218287456415917624e+00	6.550758702160658364e-01	2.224269259807074572e+00	2.753678470636645947e+00	nan	1.696048672964624915e+00	2.420517555729716275e+00
2.739248443146214296e+00	5.025653180793119290e+00	3.304556302998175710e+00	3.851923755205217681e+00	3.371137372643551178e+00	4.006544300483218635e+00	4.141329368636144537e+00	nan	3.209441196435774302e+00	3.621049374589420999e+00	1.052207455740996389e+00	4.340738037035085206e+00	1.110639244650828772e+01	4.208974879070752628e+00	nan	nan	3.195362743520324678e+00	8.827595949549689180e-01	1.176002211460338565e+00	2.459882159245332378e+00	7.400757532136082339e+00	1.467296357444348942e+00	3.515693043113377936e+00	2.444405308504528751e+00	3.585887397378843211e+00	3.435585185727922930e+00	3.434430454203351690e+00	2.639369510832557442e+00	2.273967773026217110e+00	2.915868464940937432e+00	3.257710371769786839e+00	2.149000911468566422e+00	3.832718419357997952e+00	3.867902723594410563e+00	4.518633335927696670e+00	3.986984020608347112e+00	3.754991261489753374e+00	3.140802397533677404e+00	3.394163678920660399e+00	3.629226351106480841e+00	3.327833888056130007e+00	3.578973433338973553e+00	3.459174087865088953e+00	3.746432994806738304e+00	2.703133067463566519e+00	4.032270721642595035e+00	3.790371440813683712e+00	nan	3.361399866063294883e+00	3.067628800593046101e+00
3.139046108581606820e+00	5.326200284670468577e+00	3.629247493842693295e+00	4.521985236617346970e+00	3.697442306383825095e+00	4.659529262448539377e+00	4.751203001111058200e+00	nan	3.543050058357754217e+00	4.193865984315607420e+00	1.424657581560661468e+00	4.719380375942052730e+00	1.115699705627754135e+01	4.544507107566706949e+00	nan	nan	3.631086633810328923e+00	8.507976788244956401e-01	1.489275241249216508e+00	2.917674558287947750e+00	7.460310711412849294e+00	1.042302527911517007e+00	3.976127437244757257e+00	2.721682909313625220e+00	3.809566898263183621e+00	3.792027986148537977e+00	3.508330223105726731e+00	2.936842560828344606e+00	2.729536140706962488e+00	3.024088212134839804e+00	3.360688071993082282e+00	2.412286858135316514e+00	4.349688088548979259e+00	4.420098106390060622e+00	4.602969203230056650e+00	4.658006939772334931e+00	4.126775091802050710e+00	3.518927034579006907e+00	3.751631337607017613e+00	4.164048787893642967e+00	3.942001551905255141e+00	3.790838464733121693e+00	3.619925956926524968e+00	3.824497128464861007e+00	2.919904039156936193e+00	4.240250409289854971e+00	4.113676671267000096e+00	nan	3.573700751207057991e+00	3.616439908641837064e+00
2.755062610048766292e+00	4.791079593970746231e+00	3.101388340450569991e+00	4.021147315499312036e+00	3.192138785026506387e+00	4.225491536016586558e+00	4.301216930208205724e+00	nan	3.213107914253277908e+00	3.758929173369716104e+00	1.521747457281463323e+00	4.216849611144422916e+00	1.097099036252642890e+01	4.074795057625911987e+00	nan	nan	3.135357901469205011e+00	9.129487528810109609e-01	1.152576694184476391e+00	2.512356350935445182e+00	7.074707789710481975e+00	1.521598134017093651e+00	3.603784136637356195e+00	2.378801692152094027e+00	3.411162738007714079e+00	3.296996644254690079e+00	3.327351988654994930e+00	2.483934782249891615e+00	2.499161351344988180e+00	2.954163918673344380e+00	3.127971658634956409e+00	2.440957125621362689e+00	3.864850202821400682e+00	3.901968452626961348e+00	4.150373963428233282e+00	4.166828306922593761e+00	3.595748438837028882e+00	3.033773619730400384e+00	3.245736778936574751e+00	3.586159668200791462e+00	3.456830174881301065e+00	3.272873100213844921e+00	3.135195452811779138e+00	3.644997673915752578e+00	2.865656692614053647e+00	3.805054328116817430e+00	3.562016632217209100e+00	nan	3.229440623552836342e+00	3.102826060481568060e+00
2.971211174880843409e+00	4.783859685433063724e+00	3.052448090658406166e+00	4.050904712922898554e+00	3.160789359282600852e+00	4.262615961945857457e+00	4.394776101703557813e+00	nan	3.120386448003688695e+00	3.790682840465262160e+00	1.613254225824901411e+00	4.120991647405806368e+00	1.116503680117916630e+01	3.979200792021890809e+00	nan	nan	3.076974614957658449e+00	9.095059894917938426e-01	1.189421731808408822e+00	2.731391828558821455e+00	7.191205693550742239e+00	1.592792246563479175e+00	3.677992549499033981e+00	2.605017472351510488e+00	3.306576314716668463e+00	3.240475280396059699e+00	3.449165901801817924e+00	2.672987222248178085e+00	2.701833732819513223e+00	2.872065435129798505e+00	3.043038309804847241e+00	2.671726737675721441e+00	3.905678082221287983e+00	3.885257634983771524e+00	4.250671180841825603e+00	4.197574839638173572e+00	3.567755675602631182e+00	2.991630808207297321e+00	3.235026673718607082e+00	3.541819917929620143e+00	3.483847114606498874e+00	3.263362164317434200e+00	3.109689279889488400e+00	3.770330570715667129e+00	2.761870971791736906e+00	3.706014323405650401e+00	3.527061606775445668e+00	nan	3.142381401628517423e+00	3.045407683459048442e+00
nan	nan	nan	nan	nan	nan	nan	nan	nan	nan	nan	nan	nan	nan	nan	nan	nan	nan	nan	nan	nan	nan	nan	nan	nan	nan	nan	nan	nan	nan	nan	nan	nan	nan	nan	nan	nan	nan	nan	nan	nan	nan	nan	nan	nan	nan	nan	nan	nan	nan
nan	nan	nan	nan	nan	nan	nan	nan	nan	nan	nan	nan	nan	nan	nan	nan	nan	nan	nan	nan	nan	nan	nan	nan	nan	nan	nan	nan	nan	nan	nan	nan	nan	nan	nan	nan	nan	nan	nan	nan	nan	nan	nan	nan	nan	nan	nan	nan	nan	nan
3.243140284014868424e+00	2.622257281596784839e+00	2.688029383705258901e+00	3.408181504357215008e+00	2.706322560773650299e+00	3.418237715771002883e+00	2.998307146968890002e+00	nan	3.171674421703252644e+00	3.287578447898977352e+00	5.024068538732842093e+00	3.000616902381675999e+00	9.066322257963689069e+00	2.798349290701579672e+00	nan	nan	2.970735710906240001e+00	4.957216996209682591e+00	4.486762183191558506e+00	3.464448439895212672e+00	4.293729356632725924e+00	5.056910152011497850e+00	2.990431775139854143e+00	3.527163340573465700e+00	2.957769578702591939e+00	2.737148798461003896e+00	3.448041993673636618e+00	3.489650802055803691e+00	3.815139570231929511e+00	3.807787689010474708e+00	3.673162392902077578e+00	4.352330647620593851e+00	3.040809671727226160e+00	3.061018060550813935e+00	1.363956846090816688e+00	3.695814619621315522e+00	2.714611605408765005e+00	2.773860723761647495e+00	2.599193985450154898e+00	3.166326868551829321e+00	3.198217933103298272e+00	2.507216472881357294e+00	2.518917199228087433e+00	3.354281721691310558e+00	3.960937450359508727e+00	2.982942193212077875e+00	2.681470799678948413e+00	nan	2.939586356650480514e+00	3.235338408517367537e+00
2.867437058485860835e+00	2.656528994331817994e+00	2.497322565917238446e+00	2.773890178857416622e+00	2.497862437717923267e+00	2.799332674084389350e+00	2.408994687848018401e+00	nan	2.863570574104369104e+00	2.554560423403031688e+00	4.209354195765496520e+00	3.042924436341119865e+00	8.577278902043495634e+00	2.708657585954818980e+00	nan	nan	2.630614882180477565e+00	4.182101785080423184e+00	3.942550502642608201e+00	3.049006517398313854e+00	4.121443506441125670e+00	4.344281037166497939e+00	2.086379887768579966e+00	3.153876954536745991e+00	2.632625735260824662e+00	2.540314449161629629e+00	3.053366915580006946e+00	3.192279670124157587e+00	3.380852247091744367e+00	3.266832269611461115e+00	3.376540715707741391e+00	3.873445174632454080e+00	2.327992443281741597e+00	2.872226924851436269e+00	1.203367189784063651e+00	2.968371774932259122e+00	2.612439251505255466e+00	2.485380793602845362e+00	2.426907359911144368e+00	3.045002179506606677e+00	2.559919186610786657e+00	2.462696060422233213e+00	2.431565145188106847e+00	3.048008674601769386e+00	3.326923703061287263e+00	3.123420172867917177e+00	2.611263191261536942e+00	nan	2.756562214569485025e+00	2.951573404521647070e+00
2.572385817981929002e+00	3.055541522053672132e+00	1.049572247245164958e+00	2.080790548707482035e+00	8.429508463335979584e-01	2.600314259832512409e+00	2.637246064279938906e+00	nan	2.002414188090522629e+00	2.183785916110482006e+00	3.471333694727811281e+00	1.824220064634592742e+00	1.043690917861887613e+01	2.037444805748373167e+00	nan	nan	7.473117290912291155e-01	3.455482198639225011e+00	3.020919896410937611e+00	2.536063737801044660e+00	5.807627620604526975e+00	3.941159009481973285e+00	2.385835862152616116e+00	2.841744308897327542e+00	2.377857591771729950e+00	1.129410810547799793e+00	3.414937434483365841e+00	2.555177296008533272e+00	2.730117989728267247e+00	2.910014283787353495e+00	2.552631140070853899e+00	3.401635601646581630e+00	2.126678653263136543e+00	9.498295827618999931e-01	2.468158607877227517e+00	2.331682523870775459e+00	1.092204340988500055e+00	8.162306904140357311e-01	1.237023340567324770e+00	5.522189450056332882e-01	1.571584348960070043e+00	1.488980567592817827e+00	1.462531693593983384e+00	3.526621658103886503e+00	2.829615323525570769e+00	2.163736361046692203e+00	1.300088219591816641e+00	nan	1.778466561889137987e+00	2.963956987528789666e-01
7.564330093854583215e-01	3.943623548874371831e+00	2.674937459325853695e+00	3.112729071115660773e+00	2.750404761738811654e+00	3.291927721056498779e+00	3.256232280238636090e+00	nan	2.538560966060980029e+00	2.880658712268133304e+00	2.839564132184536405e+00	3.530556336230910031e+00	1.088509586752832270e+01	3.392743410753163769e+00	nan	nan	2.824657386144115101e+00	2.777284337641116263e+00	2.199824875939715874e+00	7.600523012483678675e-01	6.724429745585455365e+00	2.803764395854100755e+00	2.620965324992744261e+00	5.881653773716795097e-01	2.863836849697271703e+00	2.624311658622441534e+00	2.002803758499768438e+00	8.132382258994328428e-01	1.394766393029383433e+00	2.491927613703199373e+00	2.703310579380631129e+00	1.362213395497433810e+00	2.995228459741542615e+00	3.376520654600253746e+00	3.306879150150752622e+00	3.415451423777268847e+00	3.085449239746282490e+00	2.520995513558319967e+00	2.601008686995097907e+00	3.049809860134577111e+00	2.577478093754541622e+00	2.709269277085402994e+00	2.776998846150273703e+00	2.313647663804778265e+00	2.559093230355222293e+00	3.163392260771579423e+00	3.039963699396012853e+00	nan	2.810373748929336557e+00	2.644474502018549167e+00
1.982142496199097659e+00	2.857995869942435263e+00	2.024581792244130707e+00	2.754299076209926866e+00	2.241097132080261733e+00	2.980194083024830132e+00	2.710786683006408015e+00	nan	2.901391411535830578e+00	2.807508085335352899e+00	4.282696349562345794e+00	2.795272153674040805e+00	1.003805087273559771e+01	2.543642845681118647e+00	nan	nan	2.355690749709840492e+00	4.209102810275371809e+00	3.356890609872372533e+00	2.158839707983622791e+00	5.404819649164858575e+00	4.409366280628732149e+00	2.788153484426309614e+00	2.294250167696041842e+00	2.625094552165670780e+00	2.030220941155110204e+00	2.610651464450473025e+00	2.348169406151844996e+00	2.743305732337327996e+00	3.515992412949128898e+00	3.396779086292410099e+00	3.421153399876180501e+00	2.568588818610966218e+00	2.696677583110909993e+00	2.040027426245753173e+00	3.025703966900571196e+00	2.246439424040549859e+00	2.240375733503866762e+00	1.968419778110181761e+00	2.429230178336794221e+00	2.476474695746991195e+00	2.064831846457165554e+00	2.124786731262890083e+00	2.795681875364913971e+00	3.618111472261828609e+00	2.689366871500848521e+00	2.097798631320293872e+00	nan	2.734513710108783968e+00	2.518490088488003931e+00
2.509399535864331288e+00	2.976839596992685522e+00	1.074002394358640089e+00	2.069995573640695863e+00	8.849519388407487419e-01	2.633402685214568439e+00	2.609938960078557191e+00	nan	2.164506319932579803e+00	2.213443431907542003e+00	3.723554868982854593e+00	1.843232684803017607e+00	1.036311901738498520e+01	2.031712418508931695e+00	nan	nan	7.559183840210197403e-01	3.739723935708687996e+00	3.156728481944460540e+00	2.489561092518951746e+00	5.692825813099603671e+00	4.204524354650121865e+00	2.433099637972094165e+00	2.830729553512822072e+00	2.441306314066004735e+00	1.080149260509266185e+00	3.328734936618536366e+00	2.579924933723489300e+00	2.583206064869298491e+00	3.096883220022327077e+00	2.756544073225643654e+00	3.319128706901901538e+00	2.151327810552179365e+00	8.648852539471170164e-01	2.380458358428078292e+00	2.266545371312290058e+00	9.898314466321569416e-01	9.152042766645785976e-01	1.187350391274286876e+00	5.678799755878609634e-01	1.562553451721688358e+00	1.494505320394649894e+00	1.454474030346624369e+00	3.450287446599565211e+00	3.019585496135188674e+00	2.277077921918086556e+00	1.268899965030805710e+00	nan	1.863706915326657221e+00	4.416306879400480612e-01
2.660791254063947786e+00	3.018582793622796245e+00	2.487655772344213645e+00	2.842616078151069203e+00	2.619583073172575105e+00	2.908509552793148600e+00	2.982294660855248747e+00	nan	1.423214221214389452e+00	2.511685815063827931e+00	3.164533964229680141e+00	2.768496985449078185e+00	1.053067972321015944e+01	2.618538632257851884e+00	nan	nan	2.554658594329408228e+00	3.089278836587392885e+00	2.869022763363351380e+00	2.678234355571400993e+00	6.443414682201855648e+00	3.338063677883566616e+00	2.264592961878705513e+00	2.712452541715010490e+00	1.798779906481964064e+00	2.416451299222214910e+00	3.160995206014687753e+00	2.657820798220610570e+00	2.804243119079255386e+00	1.070082936496880244e+00	1.837495519908058261e+00	2.866372631027013895e+00	2.644949370617690310e+00	3.043364081868642046e+00	3.331014518374566524e+00	3.055174684079281722e+00	2.961130441386158552e+00	2.183646130238614536e+00	2.418658584273808199e+00	3.006739226837616297e+00	2.423417622426924822e+00	2.611779940441109282e+00	2.761217774427936700e+00	3.345502988562417013e+00	6.929602811140487262e-01	2.771987115680038638e+00	2.925043174396510626e+00	nan	1.943989384238192564e+00	2.505894606411816827e+00
3.161783822615370276e+00	5.398883949878608313e+00	3.586843743799557949e+00	4.690260398208041082e+00	3.773006660627596709e+00	4.833216943576893243e+00	4.834433438335889122e+00	nan	3.711569760866541667e+00	4.391597862348743497e+00	1.497757297276745447e+00	4.836333530982446227e+00	1.106819452640556634e+01	4.746998907513039434e+00	nan	nan	3.556209926038444102e+00	1.234738326470691927e+00	1.644976055970999829e+00	2.994057324557146238e+00	7.493695147457987815e+00	9.585186013655676573e-01	4.166803034379105597e+00	2.813493645077112415e+00	4.030079554664777852e+00	3.744103771761465804e+00	3.703499037188124454e+00	3.006552871132545768e+00	2.817073407179057298e+00	3.041753728384287925e+00	3.368799302067800649e+00	2.497912860310304684e+00	4.537285690654133674e+00	4.446833016563262575e+00	4.673594251270843714e+00	4.812070439652714526e+00	4.012926677507540063e+00	3.567083940682442389e+00	3.671585725328668115e+00	4.155036106235372451e+00	4.065045264388578161e+00	3.709168209169085628e+00	3.505231528728155688e+00	4.045502123560868135e+00	3.025929817752831319e+00	4.295893288209633454e+00	4.021953711866470549e+00	nan	3.545132174144779658e+00	3.593577142955105774e+00
2.548706022982790032e+00	2.937258134547077404e+00	2.249127241898443597e+00	3.123128294041375597e+00	2.564279613920774636e+00	3.137158875755833076e+00	3.237095126857398864e+00	nan	1.254131990528528640e+00	2.812307184289167594e+00	3.336772458304556821e+00	2.565623895529692611e+00	1.094159256846087125e+01	2.637147408545861271e+00	nan	nan	2.466867917637646901e+00	3.199791484106809580e+00	2.649101580611676887e+00	2.612980893573423113e+00	6.640740728378580648e+00	3.380567828383401974e+00	2.657518388008115462e+00	2.531707637098484120e+00	1.582088757050925665e+00	2.192088398725997145e+00	3.124773772637014169e+00	2.409630192166325013e+00	2.914797771284548755e+00	5.952890136882033056e-01	1.146787833477648899e+00	2.953208057990610147e+00	2.850354955199235985e+00	3.095265387185597739e+00	3.356224350264965128e+00	3.440920838372838908e+00	2.838735629964043383e+00	2.075297938328513059e+00	2.218557811866058049e+00	2.906482167749877554e+00	2.643188971390419972e+00	2.307413413084709930e+00	2.528519735264020074e+00	3.286733586596797707e+00	6.801191323031702263e-01	2.205180471715178392e+00	2.685637494705147787e+00	nan	1.588737981894258189e+00	2.431252232681580416e+00
2.751134751051703464e+00	5.295697505732930743e+00	3.540554769466177643e+00	4.201225547274637151e+00	3.707341230999363635e+00	4.289102816903514359e+00	4.380130306758442060e+00	nan	3.492091213523298432e+00	3.967194902382559896e+00	1.284230137240095493e+00	4.664739520218431856e+00	1.125558543466865125e+01	4.603388655957146192e+00	nan	nan	3.432180916008364946e+00	1.500844007334231511e+00	1.309964956728666419e+00	2.489697527354143514e+00	7.700538886371539604e+00	1.266761477499021682e+00	3.848497275534702222e+00	2.390120853464956507e+00	3.997210285774460914e+00	3.653265985782409686e+00	3.467609333500403235e+00	2.700642015667781504e+00	2.242237917014216375e+00	3.031251606590800396e+00	3.372163750544584726e+00	1.978565618567301732e+00	4.195563944301293979e+00	4.195357012017289833e+00	4.801644722872921989e+00	4.368188741133648634e+00	3.950592014598458768e+00	3.460381680371685142e+00	3.604313441800507611e+00	3.864300621646252765e+00	3.631699734170496185e+00	3.770684603866516937e+00	3.642675121039781416e+00	3.769208848008543278e+00	2.896650632908008838e+00	4.229856138982659886e+00	3.982497925464239863e+00	nan	3.569218087245871640e+00	3.277277534382787572e+00
7.176818638140946005e-01	4.295606036653496496e+00	2.704276503418282740e+00	3.274306145986011884e+00	2.797219261897000209e+00	3.487837715619898304e+00	3.340686741527233217e+00	nan	2.728687071721360269e+00	3.085598216174000985e+00	2.744455460027570570e+00	3.714730376694543867e+00	1.059653407902945865e+01	3.562252862916165164e+00	nan	nan	2.839208960987718910e+00	2.817666259383268201e+00	2.131912175292829392e+00	7.742089108861834879e-01	6.557466903870632358e+00	2.687277848266272251e+00	2.814773657708910637e+00	5.586425673289540095e-01	3.053034710602787527e+00	2.701943163772254852e+00	2.061998050710289743e+00	1.150533475340440148e+00	1.249306577147133668e+00	2.633708094018210044e+00	2.851882135398880358e+00	1.214608369927265397e+00	3.171211169967188770e+00	3.389923019498872758e+00	3.285431915657366808e+00	3.529044997627919233e+00	3.102601482295134439e+00	2.582080532240505377e+00	2.621989179292715466e+00	3.143152286383148031e+00	2.739652527585453967e+00	2.701779532325940814e+00	2.732517943637557067e+00	2.334290329016346810e+00	2.733427966157325972e+00	3.297679784906985212e+00	3.052800394478145662e+00	nan	2.816139193311230304e+00	2.721480608956837521e+00
nan	nan	nan	nan	nan	nan	nan	nan	nan	nan	nan	nan	nan	nan	nan	nan	nan	nan	nan	nan	nan	nan	nan	nan	nan	nan	nan	nan	nan	nan	nan	nan	nan	nan	nan	nan	nan	nan	nan	nan	nan	nan	nan	nan	nan	nan	nan	nan	nan	nan
7.795130537251878655e-01	4.363907718189278917e+00	2.822161856977116745e+00	3.008821631476989555e+00	2.815068061933461596e+00	3.190878139056395835e+00	3.131391209803504605e+00	nan	2.780832551004555064e+00	2.776417294022361038e+00	2.528788072573239898e+00	3.782083534497549859e+00	1.062240520186642634e+01	3.662298896183771024e+00	nan	nan	2.821667531367350712e+00	2.635229374919048961e+00	2.295922156614387255e+00	7.111363371507855025e-01	6.652650554467797406e+00	2.527511170006675023e+00	2.515023235030421578e+00	8.624767322332783648e-01	3.210502775545256426e+00	2.770530290817998953e+00	2.027936876836405222e+00	1.345391121259696954e+00	8.111679227338384202e-01	2.746586136904126896e+00	2.994355852577140098e+00	9.630257623975876369e-01	2.950872161224979529e+00	3.304921780921616481e+00	3.370755168587487027e+00	3.241787624532400436e+00	3.133806242756687066e+00	2.611923914575769334e+00	2.719321338520450659e+00	3.096604171161849273e+00	2.492943954603957124e+00	2.916373758330301769e+00	2.913086008398387161e+00	2.235748485123759011e+00	2.724394150664638303e+00	3.499576121350298497e+00	3.182690627749757084e+00	nan	2.994561628062437197e+00	2.651786308320108976e+00
3.145125917452139763e+00	5.620843511110982682e+00	3.819566474114199917e+00	4.553543692844327140e+00	3.895989710839380837e+00	4.692618960269669515e+00	4.624881157802085418e+00	nan	3.981040510181488301e+00	4.283516739056935307e+00	1.047264475024492825e+00	5.076505347734730833e+00	1.051607704427509837e+01	4.912246823781414307e+00	nan	nan	3.718961487500355378e+00	1.263234730495776059e+00	1.941736812650574961e+00	2.937500605634549178e+00	7.170393067853127356e+00	7.009447360511263936e-01	4.008505183849203846e+00	2.820731699254884095e+00	4.320562930888829811e+00	3.986154922848481164e+00	3.681755550808125665e+00	3.218176717233586448e+00	2.594537352914493944e+00	3.494593595199777081e+00	3.872318928073335886e+00	2.341692404025323526e+00	4.459017261695229273e+00	4.472059537671925433e+00	4.617453469683156619e+00	4.625060486408219873e+00	4.164939332863328403e+00	3.754745564397014235e+00	3.875762942221818275e+00	4.271073563861990330e+00	3.996349736667272889e+00	3.957986719880385529e+00	3.733087100141220027e+00	3.945180526760695638e+00	3.403804866189055200e+00	4.677810141097381802e+00	4.235091433378379122e+00	nan	3.898883278046015199e+00	3.743987854155215178e+00
3.195565588607172991e+00	5.643161541182657004e+00	3.708551290051739890e+00	4.268455353579319045e+00	3.761836192391630362e+00	4.447006466320214457e+00	4.518423458304550167e+00	nan	3.646666487391279077e+00	4.050689186505261219e+00	7.665709797497525235e-01	4.804223949724074849e+00	1.100762964745086059e+01	4.661706477314752739e+00	nan	nan	3.521580480620581266e+00	8.382838124717739703e-01	1.614587297332949589e+00	2.935620991010615022e+00	7.458548373430299527e+00	1.287671824961940548e+00	3.905690562113124820e+00	2.924913985862611199e+00	4.071623979252598780e+00	3.858168341670548340e+00	3.853068280537065515e+00	3.134114984032305262e+00	2.621507838951752767e+00	3.279135439289893483e+00	3.642697439264102055e+00	2.420702529055134278e+00	4.280755556573438980e+00	4.206901234378332965e+00	4.865293833421135083e+00	4.343635602298861365e+00	4.088217179470592377e+00	3.556435135613644771e+00	3.813692551550559973e+00	4.019897567489644885e+00	3.748680489450329834e+00	3.963896448705585662e+00	3.781126595825440084e+00	4.188325325091197371e+00	3.060735923184224383e+00	4.498458149074409995e+00	4.166391327166858893e+00	nan	3.721801815237305355e+00	3.433564649391188883e+00
3.094891707252726665e+00	1.691798566288778005e+00	1.653046572414438531e+00	2.772001508688198612e+00	1.881523333178875212e+00	2.911712054049081289e+00	2.950333339754965589e+00	nan	1.359091933222049020e+00	2.729572525157920371e+00	4.511497366533979481e+00	9.424707728027214015e-01	1.087825027306996617e+01	1.273546182897137280e+00	nan	nan	2.046261792975281768e+00	4.329959157362837985e+00	3.674451343476871745e+00	3.187850145239600419e+00	5.918451831553658948e+00	4.728863063432148017e+00	2.842832660664528888e+00	3.281609611772030810e+00	1.072899677286032416e+00	1.612502983825186531e+00	3.547102552617599436e+00	2.963158585805517831e+00	3.562262011411283513e+00	2.486448014283591412e+00	1.983264298629393130e+00	4.063849497773678543e+00	2.500522634476982642e+00	2.259942519886577017e+00	2.476874090085221525e+00	3.174931955359311164e+00	2.095921145377956485e+00	1.633307239764530294e+00	1.701810635079011425e+00	2.112465722916698763e+00	2.481271825342328263e+00	1.687618042047789979e+00	2.005625489276895212e+00	3.591772655100060607e+00	2.538634199228448018e+00	1.209205275148542036e+00	1.825960769079022938e+00	nan	1.400937786399532925e+00	2.097845386618432340e+00
1.465459070044277556e+00	4.530257027194385167e+00	3.339054904710765381e+00	3.332709210307505554e+00	3.247694889547473096e+00	3.601407721265732942e+00	3.557777827328640452e+00	nan	3.007945866861652551e+00	3.111043320856369476e+00	2.224472504035367226e+00	4.207572750233328662e+00	1.081001310113843061e+01	3.997626866052575334e+00	nan	nan	3.292997122187840464e+00	2.337881294143791866e+00	2.398002903856672141e+00	1.250132345193794015e+00	7.100473038137872450e+00	2.194052039591684711e+00	2.839481296527281096e+00	1.409687793248536103e+00	3.613298951752055288e+00	3.301861560346590618e+00	2.399291867902263675e+00	1.791021420453575708e+00	6.952733873938207187e-01	2.978559829075117182e+00	3.317031063572980720e+00	5.052231687863111276e-01	3.394174772331641332e+00	3.698036875089381503e+00	3.947755822778772128e+00	3.501432718999589078e+00	3.604681046648064768e+00	3.059209816995582809e+00	3.228856830210926621e+00	3.468200299685082033e+00	2.843010288405973363e+00	3.436862613248438336e+00	3.431863869635704223e+00	2.667117295478836692e+00	2.838585501110790776e+00	4.047241020309477300e+00	3.701432528624355012e+00	nan	3.421807820075744910e+00	2.987020470085039570e+00
3.355795428043471418e+00	1.786147954712768993e+00	1.729003181891918706e+00	2.909465572252837973e+00	1.822030255287088840e+00	3.155556592590680776e+00	3.254463123033019212e+00	nan	1.746464072254291899e+00	2.906491981677015168e+00	4.910793229769335078e+00	7.833443482840450889e-01	1.112681430297361018e+01	1.186250950430896900e+00	nan	nan	2.107916825035059283e+00	4.679813275998609967e+00	4.007674887821249143e+00	3.428815519707040682e+00	6.055174265601739769e+00	5.108775155083348452e+00	3.105180136589739348e+00	3.546804887913381776e+00	1.561019629121584540e+00	1.667184626083714427e+00	3.654497263529981499e+00	3.138311009390201356e+00	3.664776292656092505e+00	3.090891844398616417e+00	2.338008748478125565e+00	4.278252902085313281e+00	2.669227735188965056e+00	2.257325637386850659e+00	2.530404600335757426e+00	3.278206548609941429e+00	2.057656041996070329e+00	1.758755933187479581e+00	1.813348009837686181e+00	1.989643049418783782e+00	2.623680688493563729e+00	1.773434389950925283e+00	2.038781991218895140e+00	3.666685167210490537e+00	3.090637989974698741e+00	1.293851083943978519e+00	1.815629924829852859e+00	nan	1.772661424838187783e+00	2.089557779717761576e+00
3.161378952716527024e+00	1.972735223645864400e+00	1.561525574570258756e+00	3.027655754661772836e+00	1.772917864538462895e+00	3.217420914892429984e+00	3.264173644474912539e+00	nan	1.422044589041005613e+00	2.958268932868931778e+00	4.508796009124791837e+00	9.619984890646653408e-01	1.108245541959734659e+01	1.478140002982183843e+00	nan	nan	1.973197373080902706e+00	4.333079504642184610e+00	3.654244017832894986e+00	3.257989409866112407e+00	6.110056347800535193e+00	4.677260523818061344e+00	3.029232049650609326e+00	3.312678052015591401e+00	1.299327357299587149e+00	1.525472110578019569e+00	3.565443729246803528e+00	2.910964354975835722e+00	3.567612695405128154e+00	2.480956520344961724e+00	1.705690960336892159e+00	4.029530661061827779e+00	2.743767359199067446e+00	2.323710568000743493e+00	2.581551257617514139e+00	3.416805042405171466e+00	2.010091172901089962e+00	1.576282026183860152e+00	1.623763328554187257e+00	2.066018710453693785e+00	2.641891451948727543e+00	1.506726195230575049e+00	1.821465500569235285e+00	3.589861091594628739e+00	2.582058406528047190e+00	8.940043601312357424e-01	1.733153147162034946e+00	nan	1.229489289033658617e+00	2.006111073347105922e+00
7.001455003259325238e+00	7.265334082700914742e+00	7.148594860310466537e+00	6.052443716014384911e+00	7.056327436892082972e+00	5.670540093528132708e+00	5.471318867628103710e+00	nan	7.238580368641486906e+00	5.858606873564585982e+00	6.752578905318324942e+00	7.561697290508531566e+00	6.234818409558795516e+00	7.125477015369527933e+00	nan	nan	6.833129882536865374e+00	7.083139000193736656e+00	7.561457560694403668e+00	6.919312149660544975e+00	4.856713878440340082e+00	7.403685115522280924e+00	5.608879672615535661e+00	7.193968306840341498e+00	7.192110088023044412e+00	7.227298311017788635e+00	7.365694048726198595e+00	7.423198081373164392e+00	6.685775816991883502e+00	7.068203937973573048e+00	7.772928852156368862e+00	6.995770647890662275e+00	5.967347648676917693e+00	6.777565500345658300e+00	6.357464350791860674e+00	5.858774816408922170e+00	7.086470315350050342e+00	6.988723934464149856e+00	7.147822759338512633e+00	7.247622742581962818e+00	6.217864588722485486e+00	7.429972483248138637e+00	7.306602392978287952e+00	7.398470911781852344e+00	6.725535830898168754e+00	8.048318878423343037e+00	7.293122184577308431e+00	nan	7.315339532288417601e+00	7.066280073202418244e+00
3.312484913880151094e+00	3.600998991187473131e+00	1.962077786389520462e+00	1.810416764448662175e+00	1.702166734926365610e+00	2.475381176331771016e+00	2.530005257656306572e+00	nan	2.953965731207987666e+00	2.181145076886082723e+00	4.246793826555059326e+00	2.422431868846857572e+00	1.014418062048033953e+01	2.568545402905289876e+00	nan	nan	1.498708855336143619e+00	4.210005484928535324e+00	3.965386578451164823e+00	3.252281490546653497e+00	5.560774711585040997e+00	4.740969456673393978e+00	2.623811789892518398e+00	3.718976563185541817e+00	3.131738912538421182e+00	1.959007381567814843e+00	4.019889542684909500e+00	3.562927377550397789e+00	3.273039695532347082e+00	4.036398049584892789e+00	3.745562700536394729e+00	4.199458313741835980e+00	2.097345526206259247e+00	9.509845158612805216e-01	2.690323083582461638e+00	1.814023226932061528e+00	1.636706437952238025e+00	1.847300809980169989e+00	2.036820170949869890e+00	1.174663191596065248e+00	1.690218422174647461e+00	2.433826703666155389e+00	2.337731192910401212e+00	4.121131673081908531e+00	3.884618386237824517e+00	3.215622891544241746e+00	1.971104669693592104e+00	nan	2.847580719387719839e+00	1.475008128341256386e+00
5.749376888826511767e+00	6.787177590759014834e+00	6.100796478019375968e+00	5.537396027676559918e+00	6.215166946516863078e+00	5.315926937807721409e+00	4.959752873926158045e+00	nan	6.269797464387300678e+00	5.267110749070243791e+00	5.358817160012823599e+00	7.051054690223351962e+00	7.514188032860213973e+00	6.802510437255007147e+00	nan	nan	5.799460975143366781e+00	5.773813919854662302e+00	6.352555283507903106e+00	5.682387073292755275e+00	5.326624166980562514e+00	5.639461032808094743e+00	4.748974926373804806e+00	5.744490783413617407e+00	6.494887439980443489e+00	6.177365131966511491e+00	6.708694780081104980e+00	6.162837333516112182e+00	5.291579263951658341e+00	5.786856543044874179e+00	6.705094483705537733e+00	5.295696787710023834e+00	5.431391520423550112e+00	6.138180863621087724e+00	5.687404294041844999e+00	5.358245263780085921e+00	6.048139524966197556e+00	6.030285021587539873e+00	6.055245448538228104e+00	6.368913956466691673e+00	5.344495421309575001e+00	6.269460279214733589e+00	6.059351565096442016e+00	6.777988313164497569e+00	5.572188646304226722e+00	7.238691587655655013e+00	6.340671211817649144e+00	nan	6.288382741738261394e+00	5.987815847370667299e+00
1.564492215697938393e+00	3.299094595194509427e+00	2.092247201000452250e+00	2.701790887139197128e+00	2.069621191679396510e+00	3.064319909400637698e+00	3.071790141068333480e+00	nan	2.647450425804631191e+00	2.617803817103602881e+00	3.768633675042129205e+00	2.791175735739650499e+00	1.083466674493774029e+01	2.582808953315944844e+00	nan	nan	2.230631058264374911e+00	3.855256174248954615e+00	2.975906896380218658e+00	1.507405770908231579e+00	6.265714865001233314e+00	4.077496977803918732e+00	2.649498078472958706e+00	1.824392942491916303e+00	2.639806787265431609e+00	2.010899264140693976e+00	2.125412744956334254e+00	1.568473438687538746e+00	1.624767618533030422e+00	3.131234826447887976e+00	3.033240544488899015e+00	2.340347782866853077e+00	2.559708334626544790e+00	2.611771782108684103e+00	2.476300280196720216e+00	2.982172506966716874e+00	2.357482643159319657e+00	2.074266713359345538e+00	2.002093191068173628e+00	2.272491739841042691e+00	2.204906015606611813e+00	2.174988858631291766e+00	2.217751285251265081e+00	2.324045257969939993e+00	3.161795839335257430e+00	2.764664065059498466e+00	2.272149659077337347e+00	nan	2.539483971168464471e+00	2.167151578657124489e+00
4.038526262969685199e+00	4.323987447850027976e+00	3.690457339847238227e+00	2.647451242295591811e+00	3.375339164201719644e+00	3.058567178876086867e+00	2.990765784929585891e+00	nan	3.990583713783704578e+00	2.880172687447354996e+00	4.935481577130884645e+00	3.585204211677816222e+00	9.822814752563274965e+00	3.538013601689849352e+00	nan	nan	3.266928129745778175e+00	5.098540135445564836e+00	5.157047801112875085e+00	4.045744688924525434e+00	5.778041779764734542e+00	5.602503051807364187e+00	3.154140015165916022e+00	4.650169076737330265e+00	4.287844816588957109e+00	3.565744201647557343e+00	4.814283124031057071e+00	4.327477059058538522e+00	4.099368262746065916e+00	4.541404767733805414e+00	4.664612797185588633e+00	4.817056810649611442e+00	3.033684648359941338e+00	2.664933830586481811e+00	3.623116817760438924e+00	2.530381377808682775e+00	3.344123288686107198e+00	3.430442443482021098e+00	3.566577662531326798e+00	3.194678972410242235e+00	2.786367307119150816e+00	4.008967208580719088e+00	3.946583750464931928e+00	4.872622937450408642e+00	4.266104920675023671e+00	4.376544046647167896e+00	3.638403642151253781e+00	nan	3.893824353559668605e+00	3.230258803182489924e+00
2.974016171424737731e+00	2.704049989814127031e+00	2.916637072643481599e+00	1.342429770876318651e+00	2.818536971591964591e+00	7.925576542092590548e-01	7.697384640717427340e-01	nan	2.985564287195468403e+00	1.345856556514432922e+00	4.665680814717191538e+00	2.875077290505676508e+00	9.296933734605804744e+00	2.729420026656943055e+00	nan	nan	2.794522254462930011e+00	4.835162239974183152e+00	4.517188362316621131e+00	3.037314735941457400e+00	4.726726634153122220e+00	5.160527141602661239e+00	1.406544958473650686e+00	3.394764581306817242e+00	3.016833199255393616e+00	2.800531813596601971e+00	3.738017581343362927e+00	3.359003086525492954e+00	3.189851377676289790e+00	3.566584570777390439e+00	3.790521796200680527e+00	3.844663010998834007e+00	1.323722515511151610e+00	2.450005204163361761e+00	2.247017563555748332e+00	1.767376620413976251e+00	2.960054480549986877e+00	2.684885616390603413e+00	2.812626972510729573e+00	2.837571128512826668e+00	1.585829061052915323e+00	3.175640131805683275e+00	3.292044856333604663e+00	3.688291261156952050e+00	3.382490468199463862e+00	3.438637814625955524e+00	3.027636991703231306e+00	nan	3.255009442068754755e+00	2.802108783370116374e+00
1.185565985144117152e+00	3.977341906194890253e+00	3.016342090625382166e+00	3.283020456257450537e+00	3.075834860244698099e+00	3.341494825933436719e+00	3.315647322108843831e+00	nan	2.621828643728475239e+00	2.981040234666855415e+00	3.234933897175062523e+00	3.708672479308851244e+00	1.085860863069459548e+01	3.484142448724892649e+00	nan	nan	3.202934293743765704e+00	3.172672618412116119e+00	2.694482001768958579e+00	1.264952024146894116e+00	6.564403339582939978e+00	3.109444898123090439e+00	2.600452094509761558e+00	9.778698770149454322e-01	2.887271023460964425e+00	2.938732486481300477e+00	2.104550653209766864e+00	1.302303516184118548e+00	1.638093606496049404e+00	2.510446458343102982e+00	2.831936171493112830e+00	1.494247780850700646e+00	3.094282055048271030e+00	3.692097445133533107e+00	3.364464043834165974e+00	3.612706096807443146e+00	3.449262546823162356e+00	2.822420894036765660e+00	2.935786119261974747e+00	3.442537115801564962e+00	2.803429850527797917e+00	3.013214342778687715e+00	3.104991404311907566e+00	2.346791716410313366e+00	2.594319143041484033e+00	3.325083190286481916e+00	3.385340728260080478e+00	nan	3.009001409790058368e+00	3.055152257270188354e+00
3.307090708514980548e+00	1.869253627426082254e+00	2.137485860321508557e+00	2.514923496986091855e+00	2.029700803422988642e+00	2.743012117659574312e+00	2.846227799070729425e+00	nan	2.452573155531894589e+00	2.534386872278993952e+00	5.033542451366184167e+00	1.696824768004557837e+00	1.075355538127349853e+01	1.640644282763579875e+00	nan	nan	2.484762511868309875e+00	4.805364655220979664e+00	4.163138037576294970e+00	3.435093886376788586e+00	5.894770836079636922e+00	5.261739710176202678e+00	2.716584801477972988e+00	3.604778146757815271e+00	2.115351176631220742e+00	2.011771077122400886e+00	3.207389069028272033e+00	3.227492970975063269e+00	3.859809029232359912e+00	3.631115321741580360e+00	3.032189151048711562e+00	4.511173667110322860e+00	2.230966595336096425e+00	2.472846323259718204e+00	2.191174611139141248e+00	2.863469578367837443e+00	2.399766151650021939e+00	2.119062488566435309e+00	2.153353835900704727e+00	2.340758724395444190e+00	2.455278582103519458e+00	2.243396246079198519e+00	2.466587047626619622e+00	3.213751190481702213e+00	3.622190464937449672e+00	1.978062017517255411e+00	2.205897555695644385e+00	nan	2.538957649478422063e+00	2.510971058551743962e+00
1.519879895658614588e+00	4.651369257593829687e+00	3.475757456590117034e+00	3.471702016927795675e+00	3.332745466362210696e+00	3.738673247928004706e+00	3.725803553013196101e+00	nan	2.985614665437444248e+00	3.225128653745404250e+00	2.417930313039439838e+00	4.258751777255078252e+00	1.095704160392019588e+01	4.036681773489455338e+00	nan	nan	3.502910324848104828e+00	2.515760114456762953e+00	2.440835173537523772e+00	1.357472564899804057e+00	7.241600230732696097e+00	2.314488234940152545e+00	2.918613421842619182e+00	1.370785913783564514e+00	3.568539494593222283e+00	3.449385566746982601e+00	2.272903734237460061e+00	1.717608135353030141e+00	1.039354884881270147e+00	2.944698503433590187e+00	3.232868545540901639e+00	3.461430035305997355e-01	3.473331526359562993e+00	3.856578662946342551e+00	3.966134161651330370e+00	3.693020305095107592e+00	3.831919813263275909e+00	3.147380816659277603e+00	3.371407871469691120e+00	3.685014259605686959e+00	3.008237456680483923e+00	3.517574179855166516e+00	3.569427103572898829e+00	2.491285383488802463e+00	2.850328120090817041e+00	3.981160603419619637e+00	3.853159145229335447e+00	nan	3.433954199011792774e+00	3.192294043133415915e+00
nan	nan	nan	nan	nan	nan	nan	nan	nan	nan	nan	nan	nan	nan	nan	nan	nan	nan	nan	nan	nan	nan	nan	nan	nan	nan	nan	nan	nan	nan	nan	nan	nan	nan	nan	nan	nan	nan	nan	nan	nan	nan	nan	nan	nan	nan	nan	nan	nan	nan
3.156152859559984591e+00	5.513851150867030704e+00	3.637034145177186151e+00	4.397212365488758934e+00	3.671247687679688898e+00	4.577500851824717110e+00	4.747261835197963187e+00	nan	3.589742795931470276e+00	4.083404923459601932e+00	1.117531811698558197e+00	4.743573089437234103e+00	1.132075553856686945e+01	4.616315228396984160e+00	nan	nan	3.551935332295147685e+00	4.899969678365663772e-01	1.355078579066780753e+00	2.890863411307645237e+00	7.666653626061585847e+00	1.059584087533052221e+00	3.942779242221433389e+00	2.787311176718230588e+00	3.887368672005352188e+00	3.792225945708691093e+00	3.590637384463721826e+00	2.949637877988855017e+00	2.667978574782550627e+00	3.121767012271730479e+00	3.432767482917669533e+00	2.347926659594167464e+00	4.271739297590356976e+00	4.315096072418417528e+00	4.754558105611258689e+00	4.492989434756465172e+00	4.120188983811880590e+00	3.489381070183136480e+00	3.763796225877811708e+00	4.087006811777547099e+00	3.824955551056553382e+00	3.869180274143869447e+00	3.695089454445702248e+00	3.931131042237525630e+00	2.965764193538344973e+00	4.323891906316421618e+00	4.137874110439922148e+00	nan	3.613599969588766836e+00	3.509600135011394784e+00
1.684213019148223855e+00	3.554933693119750160e+00	2.228206945937116767e+00	3.587414354330633603e+00	2.516388260233189289e+00	3.691743542754080565e+00	3.410923427803920660e+00	nan	2.652549550472635520e+00	3.437793040060337812e+00	3.677205976155352829e+00	3.190068489446118427e+00	1.054248028776404844e+01	3.117082769658737096e+00	nan	nan	2.618514629851005804e+00	3.649006067080560634e+00	2.761271699139844937e+00	1.951184922125538401e+00	6.321560496795577855e+00	3.573121945143207689e+00	3.213860139891849155e+00	1.740178256918159194e+00	2.656077264852115150e+00	2.236247378923704954e+00	2.215192640850064176e+00	1.950652359421353177e+00	2.448822828315906808e+00	2.729271849118478865e+00	2.693327392321830160e+00	2.689099559740927514e+00	3.315409202441271130e+00	3.215772920617065100e+00	2.713607987280685752e+00	3.905729450989543494e+00	2.629852133694802863e+00	2.331305897764802459e+00	2.112559049892355656e+00	2.945289091003267856e+00	3.098857867705264280e+00	2.053447569987012500e+00	2.128588337391981167e+00	2.316864568396729940e+00	3.013869165541042783e+00	2.512288997656662470e+00	2.486299101512102538e+00	nan	2.328654202715556565e+00	2.725385546016329208e+00
2.674938037275505831e+00	2.646353264161022789e+00	2.442235444748665163e+00	8.781272908679581546e-01	2.276240411897670235e+00	9.371097999597280959e-01	9.378766828984711479e-01	nan	2.698128043567465717e+00	9.451132775993233981e-01	4.176197770129607356e+00	2.586779053896393510e+00	9.368157797098190187e+00	2.345863347867781723e+00	nan	nan	2.307142159538805526e+00	4.253387632160647414e+00	3.990399154835595930e+00	2.684759353352708544e+00	4.870353523922481109e+00	4.697432704022597605e+00	1.050972558789185163e+00	3.084920700233385382e+00	2.707301281807771520e+00	2.353160718774394589e+00	3.389222716810301517e+00	3.051853154509752031e+00	2.918446238895966882e+00	3.357296910234961018e+00	3.600522415644470620e+00	3.602300709581498062e+00	8.740013495685374778e-01	2.033678462517323204e+00	1.968304164826699232e+00	1.270051097151188246e+00	2.488948880182302759e+00	2.202835848721211853e+00	2.402590044467907138e+00	2.340088386613148774e+00	1.060062031136068672e+00	2.787318841018971316e+00	2.839289109569035130e+00	3.424826706862625247e+00	3.151614985394455726e+00	3.211754955555064850e+00	2.589162025228165742e+00	nan	2.965992922895121620e+00	2.315737904188774898e+00
1.531212168991161748e+00	3.944919325487256767e+00	2.587047314247425955e+00	3.634096493522056104e+00	2.687845942458037207e+00	3.813050001008506218e+00	3.809168802701886847e+00	nan	2.608108104144575279e+00	3.388839867884605894e+00	3.292472566924692590e+00	3.431325274924559299e+00	1.132267319926111959e+01	3.409768240425685715e+00	nan	nan	2.928082656302516629e+00	3.085262459067614316e+00	2.230249804420429527e+00	1.589074517559505129e+00	7.023086517917273675e+00	3.018973337024380754e+00	3.200680346487085437e+00	1.291034788962267310e+00	2.749865777567807701e+00	2.569795868284878715e+00	1.938122573578658026e+00	1.208808051573191600e+00	2.117451120924014774e+00	2.627338493335138025e+00	2.490604170832560804e+00	2.108031987792236439e+00	3.364815084128244038e+00	3.545660479781243879e+00	3.288976848377628048e+00	3.980861217455808898e+00	3.104977360540818854e+00	2.522504713288575395e+00	2.536555837977494399e+00	3.142478958072179918e+00	3.075007131273906680e+00	2.505997210700066535e+00	2.606956917424199105e+00	2.143828572342678651e+00	2.844044920989021286e+00	2.783561923465315058e+00	2.942387381884696396e+00	nan	2.648923195334607961e+00	2.819232488939660719e+00
4.900119040644981716e+00	5.714244784801357113e+00	5.233216865853604460e+00	4.101043538382144860e+00	5.143092301712060888e+00	3.853007584473711056e+00	3.689100783795388860e+00	nan	5.217271848856039895e+00	3.837873319635396907e+00	4.773698433487686188e+00	5.911961910347780957e+00	7.603321397375069068e+00	5.621981403830827340e+00	nan	nan	4.876245406870960863e+00	5.082851452559754790e+00	5.662073583610315097e+00	4.776303829128421441e+00	4.640749307170787041e+00	5.173109941263482447e+00	3.453542415297697676e+00	5.015559471062795538e+00	5.502477349869823620e+00	5.278804085233190335e+00	5.772648458959193540e+00	5.262770099258126777e+00	4.390079092638742964e+00	5.167476795639260878e+00	5.914759524893323572e+00	4.668529563156371687e+00	4.068044368081977780e+00	4.895130561609956743e+00	4.636598627995124566e+00	3.941313014079650845e+00	5.155303187877701809e+00	5.019482926875652673e+00	5.211310499944747932e+00	5.266275185830833649e+00	4.046665006933778841e+00	5.498477913200739309e+00	5.327559015133672027e+00	5.822499636520308997e+00	4.852469298385270413e+00	6.298362045597175829e+00	5.481872512184244428e+00	nan	5.417122702086391683e+00	4.939719418185296362e+00
2.025385509880553769e+00	4.862868345663819092e+00	3.631561894060514550e+00	4.060363357188880862e+00	3.562917148131027112e+00	4.141879524669704438e+00	4.159832607343684430e+00	nan	3.439478917704034355e+00	3.643097248981480796e+00	3.459217063772787260e+00	4.432525277452678658e+00	1.110850520274669506e+01	4.235549153004644296e+00	nan	nan	3.837821837805520442e+00	3.371281837211790311e+00	2.907556778339523085e+00	2.057134056514568599e+00	7.099102244729007083e+00	3.096733572381638933e+00	3.275831514305873604e+00	1.889776488506991203e+00	3.483893264627205610e+00	3.580428711840806688e+00	1.429537171116017857e+00	2.025941999653378289e+00	2.261975788434236634e+00	3.109788255932686152e+00	3.358562023162391608e+00	1.763634314496527411e+00	3.712271260673443596e+00	4.386636385458094978e+00	3.781660561834147227e+00	4.270478605335523703e+00	4.122576952705798270e+00	3.417305703656407179e+00	3.526711609223887489e+00	4.264550817868573596e+00	3.584857074580049208e+00	3.620873819246017256e+00	3.649674059116801317e+00	1.627551933402827000e+00	3.216929399658203348e+00	3.859636596621774274e+00	4.034270594589714598e+00	nan	3.487433180850195491e+00	3.821286449847506095e+00
2.965198577508977085e+00	3.431551352910913177e+00	1.695489782467545670e+00	1.627877502031304324e+00	1.448423697701772372e+00	2.253176916170589905e+00	2.254093731540926182e+00	nan	2.613086558579497787e+00	1.947429741828720529e+00	3.808535207546506651e+00	2.272172390310752021e+00	9.974143949049429025e+00	2.264906156095979561e+00	nan	nan	1.217332516303291312e+00	3.832828838746583422e+00	3.562509625203504893e+00	2.895822855776942095e+00	5.447497933450530461e+00	4.410472447295756382e+00	2.330200783519951191e+00	3.350893448042144840e+00	2.815466805976659881e+00	1.731894696327848537e+00	3.626546990836427842e+00	3.214617481407766597e+00	2.898713132974395368e+00	3.667115060397818205e+00	3.407666821363338983e+00	3.784443170437270965e+00	1.892527376561093488e+00	8.711563112564274514e-01	2.481346480174305480e+00	1.671535455345707355e+00	1.516120059150655619e+00	1.551806567746599086e+00	1.786571017428096431e+00	1.108921228597934183e+00	1.429269910078137196e+00	2.192459767858319530e+00	2.093536959592976920e+00	3.751198078081543930e+00	3.488072122767377881e+00	2.960479895322736699e+00	1.792464673983769963e+00	nan	2.529771996725442396e+00	1.218355767738557693e+00
nan	nan	nan	nan	nan	nan	nan	nan	nan	nan	nan	nan	nan	nan	nan	nan	nan	nan	nan	nan	nan	nan	nan	nan	nan	nan	nan	nan	nan	nan	nan	nan	nan	nan	nan	nan	nan	nan	nan	nan	nan	nan	nan	nan	nan	nan	nan	nan	nan	nan
8.153918487748444965e-01	4.310983542094382059e+00	2.820564071677508000e+00	3.044414495626609263e+00	2.855294842509591646e+00	3.240865338046329480e+00	3.242207367330020684e+00	nan	2.703399756623645622e+00	2.794985959700964528e+00	2.501136345723385723e+00	3.745255613024740970e+00	1.076189384082529621e+01	3.606192177916863528e+00	nan	nan	2.878082998116926472e+00	2.493853900339972007e+00	2.063879777925503145e+00	6.336621470525765076e-01	6.752565333342420040e+00	2.494125930692135729e+00	2.553306089145791269e+00	5.914526668576594037e-01	3.048288506967438138e+00	2.794858998065040456e+00	2.086824897662750811e+00	1.159315915939214570e+00	1.000023444482809110e+00	2.605467076773480883e+00	2.891513073849014681e+00	9.448158119481890882e-01	2.942657985408305255e+00	3.414359583010340593e+00	3.435824591050247623e+00	3.286586308362712039e+00	3.227680829585043654e+00	2.632148234572694534e+00	2.763783954057211556e+00	3.158407844309475188e+00	2.528137974101424490e+00	2.925276997858238470e+00	2.948245109071629066e+00	2.385772875564714735e+00	2.570169570740368226e+00	3.429924861422453120e+00	3.206844712065283431e+00	nan	2.982667616091006835e+00	2.705078448038885419e+00
8.046851558220452505e-01	3.740568153752434899e+00	2.559375556524087436e+00	2.601483764058128756e+00	2.491457744195617163e+00	2.831215194829306725e+00	2.924938297781829455e+00	nan	2.429423764492941729e+00	2.403511395892440561e+00	3.078684310471035079e+00	3.232298485283763068e+00	1.094872196884372784e+01	3.061179994808856275e+00	nan	nan	2.643323799837159260e+00	3.006701116186694112e+00	2.455123698391183940e+00	6.585419117565416425e-01	6.606293595135293906e+00	3.206614692059295724e+00	2.292854767480280831e+00	1.016816302183739307e+00	2.710954353727665023e+00	2.466016446762655523e+00	1.957095301197295578e+00	1.005015291306651237e+00	1.205663582957135826e+00	2.686597412423041842e+00	2.839355830566537175e+00	1.587478736491944264e+00	2.539311660835096518e+00	3.004891732078618816e+00	3.104110279542218631e+00	2.922339535481347728e+00	2.932970521046255552e+00	2.313846471522736259e+00	2.491561844936952763e+00	2.744765039269695173e+00	2.118920199737438725e+00	2.713750447050943926e+00	2.788638946822376674e+00	2.261558718134490054e+00	2.643082353613174895e+00	3.086276073661654351e+00	2.916167462945352007e+00	nan	2.787509203004921332e+00	2.406023307929772592e+00
1.013952316160533274e+00	3.370500421367959909e+00	2.221648513181300633e+00	2.543583067331959491e+00	2.184288072635067746e+00	2.844880340675785213e+00	2.815320104028371517e+00	nan	2.486184416545507148e+00	2.416378448913025334e+00	3.527546161339075503e+00	2.913561679078154221e+00	1.067651891371552964e+01	2.734417193957898284e+00	nan	nan	2.314037472120307193e+00	3.656325917782572876e+00	2.900185377410703591e+00	1.092413043630299896e+00	6.215284526937948861e+00	3.821346057977086819e+00	2.322569922891605465e+00	1.402833289641188363e+00	2.629543714375194075e+00	2.137090449093776101e+00	2.099378564324120511e+00	1.333495074487817345e+00	1.361113064711661158e+00	2.843123477434706725e+00	2.857553443639888169e+00	1.977692070125599777e+00	2.422299921560172820e+00	2.618976646852992918e+00	2.554398077397817435e+00	2.861488578063577037e+00	2.502219143634059950e+00	2.061036529899487491e+00	2.102210683900801680e+00	2.416579533328972129e+00	2.061935260370099776e+00	2.281003475781727019e+00	2.376726895292536668e+00	2.229637564916159498e+00	2.884420219641465444e+00	2.771275181086480632e+00	2.452977899392811967e+00	nan	2.497609283066326125e+00	2.194354615561642241e+00
1.336178258017523879e+00	3.634287968084710219e+00	2.668283098842043177e+00	2.669420802500034551e+00	2.657914691081006975e+00	2.808128226596428245e+00	2.821551758606686278e+00	nan	2.804823788901616322e+00	2.379669372571029395e+00	3.527259690904815503e+00	3.406793272267221173e+00	1.023325896802625046e+01	3.146949534361960232e+00	nan	nan	2.817457186957838644e+00	3.415753329203416566e+00	2.942691599404977154e+00	1.320379576961946855e+00	5.821483385689105283e+00	3.552765667046426490e+00	2.104915083290086475e+00	1.382340500705353525e+00	2.782370391513578678e+00	2.655411144690337011e+00	2.075864418605348316e+00	1.443349161252661439e+00	1.829261862060872712e+00	3.105439637235250849e+00	3.238818829992842208e+00	2.261972740268372473e+00	2.377500354482212863e+00	3.210888792875571607e+00	2.628277229213158872e+00	2.914784758860403890e+00	3.023772807649377281e+00	2.549728765794440299e+00	2.662324710994978361e+00	3.046815474249778166e+00	2.302286929066945209e+00	2.765620355434642352e+00	2.802575349445973085e+00	2.234415947441132921e+00	3.105660325746860462e+00	3.231438730913547275e+00	2.983324710991990258e+00	nan	3.005990912677465321e+00	2.788839147480340230e+00
2.228614132258458724e+00	3.731057817155222001e+00	2.858591719339016457e+00	3.896266675159055559e+00	2.997207278429278254e+00	3.922741183306122981e+00	3.845835262739104365e+00	nan	2.312389873507861626e+00	3.550672570784971338e+00	3.712213727024872068e+00	3.452943841967307304e+00	1.102844090480959771e+01	3.375273340257307630e+00	nan	nan	3.198776221328839320e+00	3.616260547339073206e+00	2.964393673218121528e+00	2.423743032725401481e+00	6.886798424242901895e+00	3.499849677676523108e+00	3.140904776397969833e+00	2.102750685510385242e+00	2.557775331787436990e+00	2.798510249993305887e+00	2.432260303703833504e+00	1.800063430782019358e+00	2.779895318084756983e+00	2.029010622180130508e+00	2.079546303685153141e+00	2.519414421695541861e+00	3.547319648793453517e+00	3.776101773368218506e+00	3.383216275443920562e+00	4.243472558478446288e+00	3.385563714115233935e+00	2.677442503288084197e+00	2.753498878023954877e+00	3.610130594956650896e+00	3.380404399939460180e+00	2.669038008619170732e+00	2.858918783239364991e+00	2.477975491984456546e+00	2.360459106071099100e+00	2.739535354725842531e+00	3.263862286718021810e+00	nan	2.389105855311620452e+00	3.162050605258778457e+00
nan	nan	nan	nan	nan	nan	nan	nan	nan	nan	nan	nan	nan	nan	nan	nan	nan	nan	nan	nan	nan	nan	nan	nan	nan	nan	nan	nan	nan	nan	nan	nan	nan	nan	nan	nan	nan	nan	nan	nan	nan	nan	nan	nan	nan	nan	nan	nan	nan	nan
[truncated: 1,627 more rows]
[truncated: 1,950 more columns]
