# Supplementary material for: T-cell receptor structures and predictive models reveal comparable alpha and beta chain structural diversity despite differing genetic complexity
Source: Commun Biol. 2025 Mar 4;8:362. doi: 10.1038/s42003-025-07708-6 (PMC11880327; doi:10.1038/s42003-025-07708-6)
Supplement: Supplementary file 4 — Supplementary Data 2 [file 42003_2025_7708_MOESM4_ESM.zip › Figure_3/OTS_cdr3a_rmsd_matrix.csv]

0.000000000000000000e+00	2.937684924968135380e+00	1.830305954655292222e+00	4.137397489063675771e+00	1.888632626898723688e+00	3.321651348880959365e+00	2.601386194795632711e+00	nan	2.894005473927761418e+00	3.874640473344983516e+00	1.873016769094527190e+00	2.605660104143517231e+00	3.373742289913455039e+00	2.339416586155046662e+00	nan	nan	2.460450434967658584e+00	3.188205025015100613e+00	2.138492099900419774e+00	2.674737187006830386e+00	4.565780726978032611e+00	3.212961793676342825e+00	4.705722276849083840e+00	1.634680906428185532e+00	2.704763485395496492e+00	2.620617804029605757e+00	3.239879028814473205e+00	2.816164169449999477e+00	3.000079164811171317e+00	3.526145466108116633e+00	1.993002823648341693e+00	1.816294861894303558e+00	3.917115334953056749e+00	3.125339331536490572e+00	2.711712524909360766e+00	3.719043079118289352e+00	3.338993443498482261e+00	3.001324545854086256e+00	2.195582297950394057e+00	2.503369228884953834e+00	2.816768973689175670e+00	2.983856588342588267e+00	1.563308729921044637e+00	2.270545206104746416e+00	4.033346831674620603e+00	2.089327512033392065e+00	1.579595844932182303e+00	nan	2.529078986719521360e+00	1.878855106799559138e+00
2.937684924968135380e+00	0.000000000000000000e+00	3.397670376969239125e+00	3.898306061121005417e+00	3.428723819588262334e+00	2.517085334956569831e+00	2.689814460455238088e+00	nan	3.716295068091810094e+00	5.390887191576682724e+00	3.589428141346128864e+00	4.080115055691529768e+00	4.249683643794920584e+00	3.559289222749112191e+00	nan	nan	2.680395631940572621e+00	3.054167513904594511e+00	4.221094338216554220e+00	4.358750561295563486e+00	6.041250214600196067e+00	4.898416688355133886e+00	5.661755422969378060e+00	2.743795169841650061e+00	4.516198993524647598e+00	4.095181471755954483e+00	4.543175119916793570e+00	4.067928086237900587e+00	4.923706037350380704e+00	5.083204919030591462e+00	3.134313341138447395e+00	2.167894408558827202e+00	5.470341368700165852e+00	3.094272676613130546e+00	3.348616554908371068e+00	4.908246567381719494e+00	3.412114692008823447e+00	3.444315236679175829e+00	3.898372172237157596e+00	2.122814679563666207e+00	3.257780259582865323e+00	4.578425597346502229e+00	2.679909452077358090e+00	3.889702510605635322e+00	5.556302926494093519e+00	4.050364067481387664e+00	3.372870023840019549e+00	nan	3.915373153338474577e+00	3.413248674721322207e+00
1.830305954655292222e+00	3.397670376969239125e+00	0.000000000000000000e+00	3.792971597886428903e+00	1.540687043688223623e+00	3.631811785303523887e+00	2.672738640922359910e+00	nan	2.884107549590352537e+00	3.525235102301998769e+00	1.732950514392416652e+00	2.545695627854015708e+00	2.700473923806172571e+00	1.848304755187486714e+00	nan	nan	2.545710034602577387e+00	3.530318811097079124e+00	2.071720622053888405e+00	2.257479688321234690e+00	3.721920311367131973e+00	2.831277114683342422e+00	4.228260966795744480e+00	2.036993809643964592e+00	2.665527312907220558e+00	2.416254319408858819e+00	3.182990703506684671e+00	2.281173924888253435e+00	2.906604915120611032e+00	3.252786707297576019e+00	1.678812963677433823e+00	2.028167515697416157e+00	3.424571874211062461e+00	3.083423911957871688e+00	2.399896830144754301e+00	3.300624491471563449e+00	3.444343917789228104e+00	2.326835103347934641e+00	1.592814851455679914e+00	2.511890344862782509e+00	2.875664311203224521e+00	2.552707789098279001e+00	1.392276990478733545e+00	2.019404177068894857e+00	3.766191614463071158e+00	2.343457799776132333e+00	1.780307343022516031e+00	nan	2.317813981756376318e+00	1.711208152924652115e+00
4.137397489063675771e+00	3.898306061121005417e+00	3.792971597886428903e+00	0.000000000000000000e+00	3.953824582011984390e+00	4.493763256484911039e+00	4.006359638988052474e+00	nan	5.264876910872627214e+00	4.640619655185627579e+00	3.831153994967902765e+00	4.668352443464494961e+00	3.722044927102731382e+00	4.108487541912257512e+00	nan	nan	3.761598089086633401e+00	3.901472027882276539e+00	4.454412624930117026e+00	3.928634028476405859e+00	4.631863786660837867e+00	4.103722120281103614e+00	4.165039866679695280e+00	3.962255756156534581e+00	4.915033990752399440e+00	4.081324798786885921e+00	4.425695833300947513e+00	3.754658769862001311e+00	5.422236902289151672e+00	4.935079454112297093e+00	3.951406962832625158e+00	3.668331887944508818e+00	4.752984487113172563e+00	3.842038914838924679e+00	2.749472438168069743e+00	4.078205091582684183e+00	3.600823712627478912e+00	3.193150384108468742e+00	3.777914317697069979e+00	3.405366115974143071e+00	3.521478643516171125e+00	4.465423706710239138e+00	3.651296336780052609e+00	4.184668342182896517e+00	5.095631824101452878e+00	5.097356843424755368e+00	3.667154803406195818e+00	nan	4.185195076141400961e+00	4.006003360562834459e+00
1.888632626898723688e+00	3.428723819588262334e+00	1.540687043688223623e+00	3.953824582011984390e+00	0.000000000000000000e+00	3.726314151098467420e+00	2.370646537550756161e+00	nan	2.414760811151869913e+00	3.496592512917807483e+00	1.661269222164465820e+00	1.486624353076722915e+00	2.435636195886975663e+00	1.440454633814599816e+00	nan	nan	2.962379342676217053e+00	3.895357247361381781e+00	1.498199736786136382e+00	1.511987808017251522e+00	3.478650431017439537e+00	2.508070087245996227e+00	4.357154144957698705e+00	2.204265418103323437e+00	1.646056301161632707e+00	2.274040175970417188e+00	3.456374034245445426e+00	1.797163186540778002e+00	2.304724973059874227e+00	3.401082464041320641e+00	9.557893376767213622e-01	2.533223918848879652e+00	3.505970480804263989e+00	3.356116078958867988e+00	2.614835879103956096e+00	3.013108136899257605e+00	3.861337790241164303e+00	2.527741432477373262e+00	1.780561221791861826e+00	2.636655530460773278e+00	2.943592349668468167e+00	2.243892826270944330e+00	1.117354069629936886e+00	2.206378175016044718e+00	3.840518062802489752e+00	1.779980419226129484e+00	1.595211819086993943e+00	nan	2.352800499183128391e+00	9.138371084878944561e-01
3.321651348880959365e+00	2.517085334956569831e+00	3.631811785303523887e+00	4.493763256484911039e+00	3.726314151098467420e+00	0.000000000000000000e+00	1.990250050280685468e+00	nan	3.029018216507189276e+00	5.982511360656986632e+00	4.072708130361421652e+00	4.354036698163246122e+00	4.483905279137896827e+00	3.365987565761765499e+00	nan	nan	2.975356823213259894e+00	3.505597208754653860e+00	4.760290841367556425e+00	4.850456684300416654e+00	6.222334920730014041e+00	5.371451899071897351e+00	6.486436684460944235e+00	3.061133395826150405e+00	4.892721834533918290e+00	4.790280672205304846e+00	5.023432687836817401e+00	4.456745175358029165e+00	5.226279682095785084e+00	5.594110601382217496e+00	3.154308374328234965e+00	2.824853425746638003e+00	5.950073104670320134e+00	3.345494802036257820e+00	3.507864464748097433e+00	5.417791060141317949e+00	4.259577092347378802e+00	3.238328676145548979e+00	4.502465683212741432e+00	1.855886391419357073e+00	3.448128234289424388e+00	4.779830919081813789e+00	3.106857490984469283e+00	4.361907194855405123e+00	6.120805786770053381e+00	4.277008211688069217e+00	4.014072755832136963e+00	nan	4.397881521039749941e+00	3.866681909737073930e+00
2.601386194795632711e+00	2.689814460455238088e+00	2.672738640922359910e+00	4.006359638988052474e+00	2.370646537550756161e+00	1.990250050280685468e+00	0.000000000000000000e+00	nan	1.908766211137814306e+00	5.058256676050904233e+00	3.115964293848667577e+00	2.876966037811990784e+00	3.513981654474195526e+00	2.106428763726643894e+00	nan	nan	2.963379205428704477e+00	3.701540970417527721e+00	3.621677213147568963e+00	3.450107042779844146e+00	4.996402320941458974e+00	4.383978171437255433e+00	5.692773609693918324e+00	2.496836585740767944e+00	3.504918624754155054e+00	3.905350869666020852e+00	4.620757867074531511e+00	3.152914618133831670e+00	4.073598319248459276e+00	4.996730314516539373e+00	1.904696323440376426e+00	2.554646839276064618e+00	4.863233639746531445e+00	3.222577027404393668e+00	2.860882035255873035e+00	4.312827338991837678e+00	4.270232295501691588e+00	2.306182156380970127e+00	3.578721325054307290e+00	1.664786424509701268e+00	2.916611953544528735e+00	3.614478769082064780e+00	2.125647271495322954e+00	3.706966704346580155e+00	5.511089355221974628e+00	3.244383185023281158e+00	3.146797748577518927e+00	nan	3.573759907421347748e+00	2.692465374131090439e+00
nan	nan	nan	nan	nan	nan	nan	0.000000000000000000e+00	nan	nan	nan	nan	nan	nan	nan	nan	nan	nan	nan	nan	nan	nan	nan	nan	nan	nan	nan	nan	nan	nan	nan	nan	nan	nan	nan	nan	nan	nan	nan	nan	nan	nan	nan	nan	nan	nan	nan	nan	nan	nan
2.894005473927761418e+00	3.716295068091810094e+00	2.884107549590352537e+00	5.264876910872627214e+00	2.414760811151869913e+00	3.029018216507189276e+00	1.908766211137814306e+00	nan	0.000000000000000000e+00	5.140361552328800876e+00	3.440051173848766464e+00	2.507086076633382454e+00	3.838928295989150641e+00	2.091181558019441056e+00	nan	nan	3.827822298863730932e+00	4.643454676672892134e+00	3.560108377869223517e+00	3.528128951674813774e+00	5.293363978310229534e+00	4.621005225614176481e+00	6.179103797581472435e+00	3.136317273740989009e+00	3.124573607453832835e+00	4.139846955512861193e+00	5.164449086966352631e+00	3.550933241596022416e+00	3.417204216700952646e+00	5.218209548465062575e+00	2.035708577435177080e+00	3.324360119532525193e+00	4.917007646423108724e+00	4.187840171396033817e+00	3.872453814528475480e+00	4.490786654674699285e+00	5.233005236261568882e+00	3.276351191766526227e+00	3.783129968115066522e+00	2.953710205627267715e+00	3.411873303909772392e+00	3.628180523419751502e+00	2.522320296942494711e+00	3.927553467323933845e+00	5.708135426217701536e+00	2.806264003764808557e+00	3.563740868435251841e+00	nan	3.885415249609380783e+00	2.870726695123556382e+00
3.874640473344983516e+00	5.390887191576682724e+00	3.525235102301998769e+00	4.640619655185627579e+00	3.496592512917807483e+00	5.982511360656986632e+00	5.058256676050904233e+00	nan	5.140361552328800876e+00	0.000000000000000000e+00	3.493035339787105453e+00	3.458049691321597674e+00	3.054346097158665785e+00	3.820014877632920580e+00	nan	nan	4.822508866868182587e+00	5.315909477915187864e+00	2.790167273316430219e+00	2.709672765427519447e+00	3.264497801863115001e+00	2.572688535427262835e+00	2.503070498216206641e+00	4.498572102554307506e+00	3.126520838890525678e+00	3.316585708282351774e+00	4.235321606291209129e+00	2.953928722649821204e+00	3.109301201632391987e+00	3.423847951519601640e+00	3.703792119045341558e+00	4.277191540250050217e+00	2.160643726449761548e+00	5.187732891125322432e+00	4.281522148735284361e+00	2.221220022524648119e+00	4.985425426817092998e+00	4.722217053134681208e+00	2.790704482892419236e+00	4.738071815121347008e+00	3.885916544006577933e+00	2.563817816206724665e+00	3.644866714821612064e+00	3.110079599460350952e+00	3.102845989756246592e+00	3.581476782270723191e+00	3.234446411317042358e+00	nan	3.442655110868046098e+00	3.343229375495482714e+00
1.873016769094527190e+00	3.589428141346128864e+00	1.732950514392416652e+00	3.831153994967902765e+00	1.661269222164465820e+00	4.072708130361421652e+00	3.115964293848667577e+00	nan	3.440051173848766464e+00	3.493035339787105453e+00	0.000000000000000000e+00	2.556285944555474643e+00	3.066337971649716554e+00	2.110741066609242544e+00	nan	nan	2.605517223385291459e+00	3.396774481761499320e+00	1.470865387645191813e+00	2.008517334389337439e+00	3.576614734748772229e+00	1.965799365492942874e+00	4.128449430945187792e+00	2.152511611642268008e+00	2.513111671427564975e+00	2.085566455873298253e+00	2.690619553992414037e+00	2.110842160915177512e+00	2.735612722642129402e+00	2.471270322185128876e+00	1.971542841597020868e+00	2.319859980995040427e+00	3.629654124387956315e+00	3.093306312871036301e+00	2.699010908080735849e+00	3.417514621178112222e+00	3.183805447218286400e+00	2.579173162947837383e+00	1.336814380758072796e+00	2.907681525368476905e+00	3.572759498910798470e+00	2.569438542348155163e+00	1.756520993775200656e+00	1.656176553542406227e+00	3.126381777990151267e+00	2.223579420085925573e+00	1.488969023421529148e+00	nan	1.756262921365824070e+00	1.541317974882535857e+00
2.605660104143517231e+00	4.080115055691529768e+00	2.545695627854015708e+00	4.668352443464494961e+00	1.486624353076722915e+00	4.354036698163246122e+00	2.876966037811990784e+00	nan	2.507086076633382454e+00	3.458049691321597674e+00	2.556285944555474643e+00	0.000000000000000000e+00	2.685889423283529087e+00	1.773811463179888026e+00	nan	nan	3.960461761953511850e+00	4.698979020021415209e+00	2.044167713801143815e+00	1.654621895198983728e+00	3.747614073523410028e+00	3.069538003907576584e+00	4.502275141946377346e+00	3.157245597173314877e+00	1.046378422042502976e+00	3.154488725715170361e+00	4.463762997933663712e+00	2.095499759383713911e+00	1.822868058869407282e+00	4.060074790191577243e+00	1.812181339911582478e+00	3.338264939172292056e+00	3.382849356967181365e+00	4.239917585390499788e+00	3.499855890240528566e+00	2.905736504312287583e+00	4.866817918943415755e+00	3.343413942901864111e+00	2.573331320152015156e+00	3.383204618037514155e+00	3.202430410379844439e+00	2.352879728973507945e+00	2.106704432038192909e+00	3.164949852791687057e+00	4.263106368826726111e+00	1.790032677913583115e+00	2.539036090418523184e+00	nan	2.970562707327038865e+00	1.785193910139110995e+00
3.373742289913455039e+00	4.249683643794920584e+00	2.700473923806172571e+00	3.722044927102731382e+00	2.435636195886975663e+00	4.483905279137896827e+00	3.513981654474195526e+00	nan	3.838928295989150641e+00	3.054346097158665785e+00	3.066337971649716554e+00	2.685889423283529087e+00	0.000000000000000000e+00	2.463361848957676958e+00	nan	nan	4.363893119061273751e+00	5.044507150369033077e+00	2.898039910961593524e+00	2.355456044852033859e+00	3.085366649756291046e+00	2.968491709455532312e+00	3.462760470148825043e+00	3.914655701498313878e+00	3.042145056843162720e+00	3.754299289752502489e+00	4.770706398192643860e+00	2.277934736235259106e+00	3.346132494946498781e+00	3.949157680542722648e+00	2.453069898688435391e+00	3.319552436449030974e+00	3.022588164687432855e+00	4.795126801645457348e+00	3.294587464776681518e+00	1.874766785550144421e+00	4.737190414077536715e+00	3.146350142624166235e+00	2.511491026092368184e+00	3.497402808968625099e+00	2.866326692583258673e+00	2.250444653272238416e+00	2.594380355389122705e+00	3.399897918268999675e+00	4.144317537743395619e+00	3.417873050810398272e+00	2.997060152148879109e+00	nan	3.361058123559077959e+00	2.841656831403555294e+00
2.339416586155046662e+00	3.559289222749112191e+00	1.848304755187486714e+00	4.108487541912257512e+00	1.440454633814599816e+00	3.365987565761765499e+00	2.106428763726643894e+00	nan	2.091181558019441056e+00	3.820014877632920580e+00	2.110741066609242544e+00	1.773811463179888026e+00	2.463361848957676958e+00	0.000000000000000000e+00	nan	nan	3.223568205837765710e+00	3.969980386432665931e+00	2.333256000272963870e+00	2.312303080902972763e+00	3.915625093800230605e+00	3.062222072496902925e+00	4.661857911661258846e+00	2.709272524066616228e+00	2.298387932513501930e+00	3.073704692045254205e+00	4.091207005456185541e+00	1.965952146674979417e+00	2.455832534456030558e+00	3.778230930409783195e+00	1.192114362619599355e+00	2.484006780704379302e+00	3.723735059378971091e+00	3.628052689868610070e+00	2.893799624661812064e+00	3.256309107495785060e+00	4.197783125409291216e+00	2.269435877544806690e+00	2.335032470666188242e+00	2.453211117033442967e+00	2.871541224588518126e+00	2.444626610208981976e+00	1.690032340957454471e+00	2.749055867992134861e+00	4.260237823109950916e+00	2.137898275771667134e+00	2.519597618241443904e+00	nan	2.505406557987749139e+00	1.870390335266618465e+00
nan	nan	nan	nan	nan	nan	nan	nan	nan	nan	nan	nan	nan	nan	0.000000000000000000e+00	nan	nan	nan	nan	nan	nan	nan	nan	nan	nan	nan	nan	nan	nan	nan	nan	nan	nan	nan	nan	nan	nan	nan	nan	nan	nan	nan	nan	nan	nan	nan	nan	nan	nan	nan
nan	nan	nan	nan	nan	nan	nan	nan	nan	nan	nan	nan	nan	nan	nan	0.000000000000000000e+00	nan	nan	nan	nan	nan	nan	nan	nan	nan	nan	nan	nan	nan	nan	nan	nan	nan	nan	nan	nan	nan	nan	nan	nan	nan	nan	nan	nan	nan	nan	nan	nan	nan	nan
2.460450434967658584e+00	2.680395631940572621e+00	2.545710034602577387e+00	3.761598089086633401e+00	2.962379342676217053e+00	2.975356823213259894e+00	2.963379205428704477e+00	nan	3.827822298863730932e+00	4.822508866868182587e+00	2.605517223385291459e+00	3.960461761953511850e+00	4.363893119061273751e+00	3.223568205837765710e+00	nan	nan	0.000000000000000000e+00	2.178865781014634795e+00	3.426959134317803635e+00	3.806986021853848268e+00	5.108831451108743593e+00	3.867650026835254717e+00	5.296634008160054030e+00	1.390508558214469614e+00	4.033883840068612336e+00	2.884136574762650174e+00	2.540392231121062938e+00	3.513014785558425057e+00	4.327775273588029492e+00	3.535386102076828685e+00	2.906010410291357093e+00	2.212740095923811712e+00	4.890715873186914919e+00	1.621913824327785747e+00	2.633231160490893341e+00	4.947880952612768723e+00	2.101485114934475540e+00	2.894273313195023345e+00	2.977273160788426853e+00	2.194873396640304897e+00	3.765101887226553590e+00	4.004205526690020278e+00	2.452511576291112494e+00	2.533775751117811392e+00	4.207834087047387150e+00	3.459972410840541190e+00	2.484643787469036358e+00	nan	2.919103816434388321e+00	2.638882811015408780e+00
3.188205025015100613e+00	3.054167513904594511e+00	3.530318811097079124e+00	3.901472027882276539e+00	3.895357247361381781e+00	3.505597208754653860e+00	3.701540970417527721e+00	nan	4.643454676672892134e+00	5.315909477915187864e+00	3.396774481761499320e+00	4.698979020021415209e+00	5.044507150369033077e+00	3.969980386432665931e+00	nan	nan	2.178865781014634795e+00	0.000000000000000000e+00	4.186700565533723051e+00	4.624346010425165687e+00	5.815187493937386876e+00	4.465398399594227463e+00	5.565666299387671323e+00	2.662183901381424800e+00	4.792606705165453285e+00	3.405486371598847484e+00	3.170304893229016763e+00	4.381822569429044023e+00	5.084583294059958902e+00	4.042870503865858112e+00	3.681608794109062277e+00	2.896915796951633482e+00	5.617482620808982752e+00	2.017066473620406253e+00	3.302267961206158731e+00	5.572949831546337052e+00	2.919698398929374328e+00	3.662681919824238186e+00	3.892677850293686515e+00	2.688797458606754454e+00	4.210405547916114877e+00	4.901374208540696387e+00	3.388642985953517428e+00	3.506693312978468313e+00	4.576430444589460578e+00	4.122664678636668967e+00	3.292718025212018951e+00	nan	3.572499019280742427e+00	3.498817621077532358e+00
2.138492099900419774e+00	4.221094338216554220e+00	2.071720622053888405e+00	4.454412624930117026e+00	1.498199736786136382e+00	4.760290841367556425e+00	3.621677213147568963e+00	nan	3.560108377869223517e+00	2.790167273316430219e+00	1.470865387645191813e+00	2.044167713801143815e+00	2.898039910961593524e+00	2.333256000272963870e+00	nan	nan	3.426959134317803635e+00	4.186700565533723051e+00	0.000000000000000000e+00	1.460675991946052354e+00	3.252708795356954230e+00	1.675329810291417809e+00	3.734443476965398467e+00	2.814381015250641216e+00	1.601253797776377441e+00	1.892667270316377381e+00	3.075117190418944713e+00	1.900238721380320017e+00	1.824265055430317917e+00	2.489361529202842149e+00	2.079031560715729476e+00	3.015348728220696550e+00	3.004288003543961416e+00	3.863159249954171148e+00	3.256864028846941927e+00	2.895799785678737415e+00	3.905572032363483270e+00	3.439405115427750737e+00	1.300414672976266672e+00	3.599301993471120120e+00	3.594118195335162635e+00	2.053085693104673037e+00	2.028844485887130844e+00	1.763674542890096175e+00	2.843721286856296881e+00	1.648686784082026069e+00	1.548837506016433441e+00	nan	1.980791011266580082e+00	1.350415423915776847e+00
2.674737187006830386e+00	4.358750561295563486e+00	2.257479688321234690e+00	3.928634028476405859e+00	1.511987808017251522e+00	4.850456684300416654e+00	3.450107042779844146e+00	nan	3.528128951674813774e+00	2.709672765427519447e+00	2.008517334389337439e+00	1.654621895198983728e+00	2.355456044852033859e+00	2.312303080902972763e+00	nan	nan	3.806986021853848268e+00	4.624346010425165687e+00	1.460675991946052354e+00	0.000000000000000000e+00	2.569042634387859625e+00	1.893511402139861799e+00	3.482238025023760564e+00	3.133875937379516419e+00	1.546595496843432782e+00	2.558133288899765212e+00	3.763907321436831932e+00	1.589397058573337906e+00	2.184044202164239667e+00	3.286108736411395448e+00	2.073436766832712053e+00	3.356102562803461531e+00	2.657833760538023338e+00	4.139672629530569026e+00	3.088987660907653865e+00	2.103032190864281503e+00	4.375567578818634118e+00	3.245333897796037981e+00	1.708309364790403073e+00	3.633327005881333616e+00	3.270950910972490799e+00	1.960483148002941434e+00	2.122136492265137786e+00	2.638786275686810789e+00	3.426496811131618969e+00	2.427261743826846452e+00	1.933776355866797969e+00	nan	2.549576246420879766e+00	1.703138144259275899e+00
4.565780726978032611e+00	6.041250214600196067e+00	3.721920311367131973e+00	4.631863786660837867e+00	3.478650431017439537e+00	6.222334920730014041e+00	4.996402320941458974e+00	nan	5.293363978310229534e+00	3.264497801863115001e+00	3.576614734748772229e+00	3.747614073523410028e+00	3.085366649756291046e+00	3.915625093800230605e+00	nan	nan	5.108831451108743593e+00	5.815187493937386876e+00	3.252708795356954230e+00	2.569042634387859625e+00	0.000000000000000000e+00	2.462047673863503316e+00	3.664539271241587848e+00	4.766894289535280826e+00	3.500990653135178654e+00	3.771593426505745583e+00	4.486704303837752761e+00	2.984551496069826282e+00	3.876415736361448872e+00	3.852859098486815181e+00	3.822567461002428502e+00	4.972946633004958983e+00	3.335872979119012705e+00	5.152741016319549061e+00	3.963886932009994091e+00	3.215894835850067857e+00	5.294636731319058320e+00	4.018412671220213284e+00	3.176100926267144686e+00	4.906248985113701444e+00	4.866140286492516509e+00	2.971552011227431844e+00	3.972753517794519240e+00	3.714991016163584625e+00	3.664242698039398061e+00	4.286836307611912922e+00	3.584878795211491109e+00	nan	3.954813746912289485e+00	3.617806044403152121e+00
3.212961793676342825e+00	4.898416688355133886e+00	2.831277114683342422e+00	4.103722120281103614e+00	2.508070087245996227e+00	5.371451899071897351e+00	4.383978171437255433e+00	nan	4.621005225614176481e+00	2.572688535427262835e+00	1.965799365492942874e+00	3.069538003907576584e+00	2.968491709455532312e+00	3.062222072496902925e+00	nan	nan	3.867650026835254717e+00	4.465398399594227463e+00	1.675329810291417809e+00	1.893511402139861799e+00	2.462047673863503316e+00	0.000000000000000000e+00	3.266514262283924275e+00	3.543432884116674675e+00	2.676849153260954850e+00	2.336859270434926028e+00	2.976366709175227054e+00	2.255125233079045000e+00	2.800391967727135611e+00	1.997971110346499213e+00	2.891560450255145742e+00	3.699895923647255724e+00	3.113586880534151113e+00	4.190786471192671669e+00	3.408520372552394484e+00	2.940517645183479800e+00	3.922158241804451162e+00	3.555977590735050597e+00	1.731217409984667777e+00	4.073042340586649601e+00	4.233617573844624893e+00	2.398848726979165402e+00	2.862863093998862407e+00	2.107681480163615895e+00	2.070897570386517117e+00	2.983327778920469076e+00	2.144958831788009501e+00	nan	2.453051203432869531e+00	2.330522805501016759e+00
4.705722276849083840e+00	5.661755422969378060e+00	4.228260966795744480e+00	4.165039866679695280e+00	4.357154144957698705e+00	6.486436684460944235e+00	5.692773609693918324e+00	nan	6.179103797581472435e+00	2.503070498216206641e+00	4.128449430945187792e+00	4.502275141946377346e+00	3.462760470148825043e+00	4.661857911661258846e+00	nan	nan	5.296634008160054030e+00	5.565666299387671323e+00	3.734443476965398467e+00	3.482238025023760564e+00	3.664539271241587848e+00	3.266514262283924275e+00	0.000000000000000000e+00	5.245181502596219403e+00	4.265464759471099931e+00	4.037097013614394214e+00	4.772115697163672010e+00	3.452941264735934102e+00	4.283409792485495693e+00	4.005921426926231099e+00	4.558916460024407868e+00	4.652869920954378458e+00	2.865294110478870504e+00	5.527104967494185672e+00	4.652589975305247094e+00	2.558256991006944592e+00	4.986616449099292581e+00	5.001161663784636779e+00	3.365415876143315277e+00	5.168863958450891083e+00	4.324057030168776627e+00	3.476605556895162152e+00	4.452614994984386065e+00	4.066341404325552134e+00	3.695630285873733545e+00	4.728849355009398181e+00	4.025857741693186220e+00	nan	3.942290198196262363e+00	4.208763497972945800e+00
1.634680906428185532e+00	2.743795169841650061e+00	2.036993809643964592e+00	3.962255756156534581e+00	2.204265418103323437e+00	3.061133395826150405e+00	2.496836585740767944e+00	nan	3.136317273740989009e+00	4.498572102554307506e+00	2.152511611642268008e+00	3.157245597173314877e+00	3.914655701498313878e+00	2.709272524066616228e+00	nan	nan	1.390508558214469614e+00	2.662183901381424800e+00	2.814381015250641216e+00	3.133875937379516419e+00	4.766894289535280826e+00	3.543432884116674675e+00	5.245181502596219403e+00	0.000000000000000000e+00	3.221350976994995730e+00	2.587977371718869879e+00	2.655173838627802319e+00	3.167174911496568601e+00	3.679025378287469561e+00	3.603838910387676009e+00	2.337260353934755841e+00	2.218346718173818566e+00	4.587941015613981044e+00	2.060222113986501569e+00	2.448128835517083601e+00	4.527485127316994706e+00	2.795104539706517066e+00	2.730749624906822159e+00	2.625762762222719093e+00	2.221790215396405088e+00	3.405172968957500768e+00	3.626755317005087242e+00	1.848217233902671675e+00	2.423554283611433657e+00	4.181969439474418238e+00	2.755000296941595206e+00	1.831665132603065960e+00	nan	2.903002147059153160e+00	2.036748505074266635e+00
2.704763485395496492e+00	4.516198993524647598e+00	2.665527312907220558e+00	4.915033990752399440e+00	1.646056301161632707e+00	4.892721834533918290e+00	3.504918624754155054e+00	nan	3.124573607453832835e+00	3.126520838890525678e+00	2.513111671427564975e+00	1.046378422042502976e+00	3.042145056843162720e+00	2.298387932513501930e+00	nan	nan	4.033883840068612336e+00	4.792606705165453285e+00	1.601253797776377441e+00	1.546595496843432782e+00	3.500990653135178654e+00	2.676849153260954850e+00	4.265464759471099931e+00	3.221350976994995730e+00	0.000000000000000000e+00	2.695197813494063510e+00	4.017894197970972137e+00	2.166596928732575478e+00	1.533241782469619174e+00	3.543862410165536048e+00	2.197937759068912200e+00	3.686529170871846617e+00	3.210339347383792230e+00	4.273210963903182780e+00	3.782063570024180255e+00	3.031065964618007591e+00	4.805073693743806551e+00	3.721696001365661033e+00	2.432629866107118399e+00	3.826114280015961544e+00	3.707158467999508211e+00	2.275020115185511393e+00	2.446869578190402184e+00	2.830581277932726181e+00	3.666510106064440944e+00	1.452899349193516487e+00	2.410388559875043413e+00	nan	2.863070596039934301e+00	1.639736448309796479e+00
2.620617804029605757e+00	4.095181471755954483e+00	2.416254319408858819e+00	4.081324798786885921e+00	2.274040175970417188e+00	4.790280672205304846e+00	3.905350869666020852e+00	nan	4.139846955512861193e+00	3.316585708282351774e+00	2.085566455873298253e+00	3.154488725715170361e+00	3.754299289752502489e+00	3.073704692045254205e+00	nan	nan	2.884136574762650174e+00	3.405486371598847484e+00	1.892667270316377381e+00	2.558133288899765212e+00	3.771593426505745583e+00	2.336859270434926028e+00	4.037097013614394214e+00	2.587977371718869879e+00	2.695197813494063510e+00	0.000000000000000000e+00	2.211800494997753663e+00	2.660451653596022759e+00	3.114196033585670875e+00	2.253794999784323405e+00	2.626014335498263907e+00	3.099563520256697569e+00	3.590596470276135932e+00	3.234745269439207149e+00	3.270603291578195293e+00	3.799560606697670373e+00	3.313055913379803652e+00	3.456309751439924138e+00	2.021437885773900156e+00	3.499791245578563359e+00	3.938046211332080215e+00	2.957889585208980598e+00	2.483521591736268519e+00	1.614009003892629357e+00	2.765266980371372973e+00	2.511231273319469270e+00	1.879688998915934661e+00	nan	2.195592247219542159e+00	1.778531095615387247e+00
3.239879028814473205e+00	4.543175119916793570e+00	3.182990703506684671e+00	4.425695833300947513e+00	3.456374034245445426e+00	5.023432687836817401e+00	4.620757867074531511e+00	nan	5.164449086966352631e+00	4.235321606291209129e+00	2.690619553992414037e+00	4.463762997933663712e+00	4.770706398192643860e+00	4.091207005456185541e+00	nan	nan	2.540392231121062938e+00	3.170304893229016763e+00	3.075117190418944713e+00	3.763907321436831932e+00	4.486704303837752761e+00	2.976366709175227054e+00	4.772115697163672010e+00	2.655173838627802319e+00	4.017894197970972137e+00	2.211800494997753663e+00	0.000000000000000000e+00	3.841391344294827981e+00	4.259438033354601139e+00	2.386527247587375999e+00	3.792228344737491152e+00	3.684848362339060657e+00	4.764884694423024314e+00	2.703672717410201543e+00	3.327237869381016733e+00	5.118000926398795336e+00	2.497588522383245468e+00	3.898843516154086863e+00	2.896731275301013042e+00	3.908621235199213562e+00	4.924584062793528894e+00	4.197133755555014112e+00	3.453137011623263586e+00	2.053680883510342170e+00	2.907370400241950037e+00	3.680935929081428970e+00	2.472009957693805493e+00	nan	3.170760513424482951e+00	2.996758469688878712e+00
2.816164169449999477e+00	4.067928086237900587e+00	2.281173924888253435e+00	3.754658769862001311e+00	1.797163186540778002e+00	4.456745175358029165e+00	3.152914618133831670e+00	nan	3.550933241596022416e+00	2.953928722649821204e+00	2.110842160915177512e+00	2.095499759383713911e+00	2.277934736235259106e+00	1.965952146674979417e+00	nan	nan	3.513014785558425057e+00	4.381822569429044023e+00	1.900238721380320017e+00	1.589397058573337906e+00	2.984551496069826282e+00	2.255125233079045000e+00	3.452941264735934102e+00	3.167174911496568601e+00	2.166596928732575478e+00	2.660451653596022759e+00	3.841391344294827981e+00	0.000000000000000000e+00	2.453762101237399573e+00	3.048638472914202424e+00	2.001182124796620609e+00	2.856039259800850161e+00	2.567368017346093101e+00	3.970507911233108533e+00	3.097660934286378343e+00	2.476035510969946341e+00	3.981538472273098872e+00	2.931387722115988748e+00	1.771624221263257359e+00	3.216594043279831006e+00	3.265305912384181664e+00	1.480477928305534263e+00	2.242804851785834330e+00	2.497979132387272205e+00	3.350464757397196180e+00	2.571374037528846745e+00	2.374813601939394836e+00	nan	1.743888066854118790e+00	1.867995230903579440e+00
3.000079164811171317e+00	4.923706037350380704e+00	2.906604915120611032e+00	5.422236902289151672e+00	2.304724973059874227e+00	5.226279682095785084e+00	4.073598319248459276e+00	nan	3.417204216700952646e+00	3.109301201632391987e+00	2.735612722642129402e+00	1.822868058869407282e+00	3.346132494946498781e+00	2.455832534456030558e+00	nan	nan	4.327775273588029492e+00	5.084583294059958902e+00	1.824265055430317917e+00	2.184044202164239667e+00	3.876415736361448872e+00	2.800391967727135611e+00	4.283409792485495693e+00	3.679025378287469561e+00	1.533241782469619174e+00	3.114196033585670875e+00	4.259438033354601139e+00	2.453762101237399573e+00	0.000000000000000000e+00	3.333638459571623525e+00	2.667510403453441370e+00	3.814134480813605954e+00	3.109644947356390077e+00	4.727368233550271803e+00	4.217908432762469850e+00	3.214232628217467802e+00	4.955339512173245531e+00	4.126688372650306746e+00	2.466156089325477030e+00	4.276249225482044558e+00	4.026642593810235482e+00	2.320925381474402194e+00	2.927687565836340600e+00	2.959403385072989501e+00	3.427421417217216160e+00	1.772137209220981502e+00	2.907570550663002518e+00	nan	2.882424689828383180e+00	2.302619190706817864e+00
3.526145466108116633e+00	5.083204919030591462e+00	3.252786707297576019e+00	4.935079454112297093e+00	3.401082464041320641e+00	5.594110601382217496e+00	4.996730314516539373e+00	nan	5.218209548465062575e+00	3.423847951519601640e+00	2.471270322185128876e+00	4.060074790191577243e+00	3.949157680542722648e+00	3.778230930409783195e+00	nan	nan	3.535386102076828685e+00	4.042870503865858112e+00	2.489361529202842149e+00	3.286108736411395448e+00	3.852859098486815181e+00	1.997971110346499213e+00	4.005921426926231099e+00	3.603838910387676009e+00	3.543862410165536048e+00	2.253794999784323405e+00	2.386527247587375999e+00	3.048638472914202424e+00	3.333638459571623525e+00	0.000000000000000000e+00	3.639135892048643850e+00	3.811177017398426958e+00	3.775885334154364337e+00	3.903419383378487151e+00	4.143923871133639025e+00	4.460503158477751917e+00	3.503278431786287062e+00	4.163072909782881581e+00	2.387380177727807418e+00	4.395715901662740066e+00	5.137778660085433380e+00	3.133716083338998093e+00	3.598206775142993141e+00	2.026920282326149625e+00	1.632943218025398213e+00	3.326962842569556766e+00	2.864346513927403581e+00	nan	2.276680627344504160e+00	2.872006162846049371e+00
1.993002823648341693e+00	3.134313341138447395e+00	1.678812963677433823e+00	3.951406962832625158e+00	9.557893376767213622e-01	3.154308374328234965e+00	1.904696323440376426e+00	nan	2.035708577435177080e+00	3.703792119045341558e+00	1.971542841597020868e+00	1.812181339911582478e+00	2.453069898688435391e+00	1.192114362619599355e+00	nan	nan	2.906010410291357093e+00	3.681608794109062277e+00	2.079031560715729476e+00	2.073436766832712053e+00	3.822567461002428502e+00	2.891560450255145742e+00	4.558916460024407868e+00	2.337260353934755841e+00	2.197937759068912200e+00	2.626014335498263907e+00	3.792228344737491152e+00	2.001182124796620609e+00	2.667510403453441370e+00	3.639135892048643850e+00	0.000000000000000000e+00	2.281608422596321795e+00	3.644078411231006509e+00	3.323450044827533922e+00	2.730847682396194021e+00	3.136695323240597855e+00	3.972006652508353941e+00	2.334244078698789693e+00	2.224196367793986440e+00	2.206195144781527340e+00	2.712905982172300501e+00	2.294391052452387392e+00	1.158120966034257737e+00	2.482675422933549925e+00	4.112516090165919458e+00	2.083558934288908038e+00	2.064463580382658758e+00	nan	2.393544488368626766e+00	1.332865177650436772e+00
1.816294861894303558e+00	2.167894408558827202e+00	2.028167515697416157e+00	3.668331887944508818e+00	2.533223918848879652e+00	2.824853425746638003e+00	2.554646839276064618e+00	nan	3.324360119532525193e+00	4.277191540250050217e+00	2.319859980995040427e+00	3.338264939172292056e+00	3.319552436449030974e+00	2.484006780704379302e+00	nan	nan	2.212740095923811712e+00	2.896915796951633482e+00	3.015348728220696550e+00	3.356102562803461531e+00	4.972946633004958983e+00	3.699895923647255724e+00	4.652869920954378458e+00	2.218346718173818566e+00	3.686529170871846617e+00	3.099563520256697569e+00	3.684848362339060657e+00	2.856039259800850161e+00	3.814134480813605954e+00	3.811177017398426958e+00	2.281608422596321795e+00	0.000000000000000000e+00	4.246826007997534624e+00	3.087273511747307353e+00	2.627003437581113321e+00	3.894281395266294243e+00	3.009868369233978047e+00	2.715489381137186520e+00	2.428450772417230841e+00	1.931264534606939698e+00	2.583276715803650259e+00	3.270177512941175646e+00	1.791091160278085903e+00	2.689786713456447931e+00	4.403844956031014668e+00	3.080382150619630721e+00	2.352396127536541925e+00	nan	2.485409290899847523e+00	2.541896908858458204e+00
3.917115334953056749e+00	5.470341368700165852e+00	3.424571874211062461e+00	4.752984487113172563e+00	3.505970480804263989e+00	5.950073104670320134e+00	4.863233639746531445e+00	nan	4.917007646423108724e+00	2.160643726449761548e+00	3.629654124387956315e+00	3.382849356967181365e+00	3.022588164687432855e+00	3.723735059378971091e+00	nan	nan	4.890715873186914919e+00	5.617482620808982752e+00	3.004288003543961416e+00	2.657833760538023338e+00	3.335872979119012705e+00	3.113586880534151113e+00	2.865294110478870504e+00	4.587941015613981044e+00	3.210339347383792230e+00	3.590596470276135932e+00	4.764884694423024314e+00	2.567368017346093101e+00	3.109644947356390077e+00	3.775885334154364337e+00	3.644078411231006509e+00	4.246826007997534624e+00	0.000000000000000000e+00	5.461041114384033612e+00	4.411912895043505145e+00	2.268109226648926224e+00	5.172551093994059990e+00	4.569157603208062746e+00	2.900570740900765720e+00	4.903709277639084263e+00	3.747960470382727838e+00	2.236017539361419892e+00	3.760841659269024362e+00	3.624769700152286056e+00	3.692028329485662397e+00	3.752236563932846103e+00	3.541567642467010391e+00	nan	3.223604783731516488e+00	3.487956369618637531e+00
3.125339331536490572e+00	3.094272676613130546e+00	3.083423911957871688e+00	3.842038914838924679e+00	3.356116078958867988e+00	3.345494802036257820e+00	3.222577027404393668e+00	nan	4.187840171396033817e+00	5.187732891125322432e+00	3.093306312871036301e+00	4.239917585390499788e+00	4.795126801645457348e+00	3.628052689868610070e+00	nan	nan	1.621913824327785747e+00	2.017066473620406253e+00	3.863159249954171148e+00	4.139672629530569026e+00	5.152741016319549061e+00	4.190786471192671669e+00	5.527104967494185672e+00	2.060222113986501569e+00	4.273210963903182780e+00	3.234745269439207149e+00	2.703672717410201543e+00	3.970507911233108533e+00	4.727368233550271803e+00	3.903419383378487151e+00	3.323450044827533922e+00	3.087273511747307353e+00	5.461041114384033612e+00	0.000000000000000000e+00	2.886478004796225072e+00	5.333771449236000883e+00	2.625421632640710268e+00	3.144785920691540948e+00	3.579726044197816037e+00	2.375081673382305691e+00	4.290055067582481563e+00	4.533150339027729459e+00	3.034208521120793201e+00	3.086109354530505833e+00	4.459483474974021533e+00	3.828332448277886879e+00	2.985476376956146538e+00	nan	3.534021300272655708e+00	2.993948369625524908e+00
2.711712524909360766e+00	3.348616554908371068e+00	2.399896830144754301e+00	2.749472438168069743e+00	2.614835879103956096e+00	3.507864464748097433e+00	2.860882035255873035e+00	nan	3.872453814528475480e+00	4.281522148735284361e+00	2.699010908080735849e+00	3.499855890240528566e+00	3.294587464776681518e+00	2.893799624661812064e+00	nan	nan	2.633231160490893341e+00	3.302267961206158731e+00	3.256864028846941927e+00	3.088987660907653865e+00	3.963886932009994091e+00	3.408520372552394484e+00	4.652589975305247094e+00	2.448128835517083601e+00	3.782063570024180255e+00	3.270603291578195293e+00	3.327237869381016733e+00	3.097660934286378343e+00	4.217908432762469850e+00	4.143923871133639025e+00	2.730847682396194021e+00	2.627003437581113321e+00	4.411912895043505145e+00	2.886478004796225072e+00	0.000000000000000000e+00	3.945387084045681281e+00	2.958164684866095406e+00	2.362083424054125746e+00	2.738211653023117531e+00	2.422927251140118088e+00	2.808864308124782383e+00	3.699516944207515312e+00	2.249454908657116281e+00	2.963413634776066452e+00	4.479939903754417863e+00	3.764211673702121619e+00	2.204517607379391730e+00	nan	3.461074303248783401e+00	2.842205912377063104e+00
3.719043079118289352e+00	4.908246567381719494e+00	3.300624491471563449e+00	4.078205091582684183e+00	3.013108136899257605e+00	5.417791060141317949e+00	4.312827338991837678e+00	nan	4.490786654674699285e+00	2.221220022524648119e+00	3.417514621178112222e+00	2.905736504312287583e+00	1.874766785550144421e+00	3.256309107495785060e+00	nan	nan	4.947880952612768723e+00	5.572949831546337052e+00	2.895799785678737415e+00	2.103032190864281503e+00	3.215894835850067857e+00	2.940517645183479800e+00	2.558256991006944592e+00	4.527485127316994706e+00	3.031065964618007591e+00	3.799560606697670373e+00	5.118000926398795336e+00	2.476035510969946341e+00	3.214232628217467802e+00	4.460503158477751917e+00	3.136695323240597855e+00	3.894281395266294243e+00	2.268109226648926224e+00	5.333771449236000883e+00	3.945387084045681281e+00	0.000000000000000000e+00	5.227181094397773009e+00	4.061810117501367223e+00	2.721026780230992870e+00	4.225571137104302544e+00	3.104216749877033887e+00	2.374931351555111814e+00	3.181920106012589233e+00	3.696548505486839442e+00	4.324438282211192863e+00	3.723357747723049282e+00	3.337671384520300322e+00	nan	3.502002484325907439e+00	3.269923817134493316e+00
3.338993443498482261e+00	3.412114692008823447e+00	3.444343917789228104e+00	3.600823712627478912e+00	3.861337790241164303e+00	4.259577092347378802e+00	4.270232295501691588e+00	nan	5.233005236261568882e+00	4.985425426817092998e+00	3.183805447218286400e+00	4.866817918943415755e+00	4.737190414077536715e+00	4.197783125409291216e+00	nan	nan	2.101485114934475540e+00	2.919698398929374328e+00	3.905572032363483270e+00	4.375567578818634118e+00	5.294636731319058320e+00	3.922158241804451162e+00	4.986616449099292581e+00	2.795104539706517066e+00	4.805073693743806551e+00	3.313055913379803652e+00	2.497588522383245468e+00	3.981538472273098872e+00	4.955339512173245531e+00	3.503278431786287062e+00	3.972006652508353941e+00	3.009868369233978047e+00	5.172551093994059990e+00	2.625421632640710268e+00	2.958164684866095406e+00	5.227181094397773009e+00	0.000000000000000000e+00	3.642855145524666938e+00	3.284250885723857039e+00	3.375081110564957854e+00	4.527908318601838289e+00	4.559175277013134853e+00	3.415915822204615093e+00	2.849234646783245672e+00	4.060759531492696972e+00	4.380335736172178862e+00	2.956486635258238405e+00	nan	3.497432178085355226e+00	3.552405411824781201e+00
3.001324545854086256e+00	3.444315236679175829e+00	2.326835103347934641e+00	3.193150384108468742e+00	2.527741432477373262e+00	3.238328676145548979e+00	2.306182156380970127e+00	nan	3.276351191766526227e+00	4.722217053134681208e+00	2.579173162947837383e+00	3.343413942901864111e+00	3.146350142624166235e+00	2.269435877544806690e+00	nan	nan	2.894273313195023345e+00	3.662681919824238186e+00	3.439405115427750737e+00	3.245333897796037981e+00	4.018412671220213284e+00	3.555977590735050597e+00	5.001161663784636779e+00	2.730749624906822159e+00	3.721696001365661033e+00	3.456309751439924138e+00	3.898843516154086863e+00	2.931387722115988748e+00	4.126688372650306746e+00	4.163072909782881581e+00	2.334244078698789693e+00	2.715489381137186520e+00	4.569157603208062746e+00	3.144785920691540948e+00	2.362083424054125746e+00	4.061810117501367223e+00	3.642855145524666938e+00	0.000000000000000000e+00	2.998338286612046932e+00	2.311639955169478622e+00	3.207213143898537400e+00	3.458942078067379189e+00	2.361555800832306318e+00	3.260606167808040912e+00	4.688759192694021749e+00	3.553612816826581700e+00	2.886205167828395091e+00	nan	3.421978415622052072e+00	2.733416850524109876e+00
2.195582297950394057e+00	3.898372172237157596e+00	1.592814851455679914e+00	3.777914317697069979e+00	1.780561221791861826e+00	4.502465683212741432e+00	3.578721325054307290e+00	nan	3.783129968115066522e+00	2.790704482892419236e+00	1.336814380758072796e+00	2.573331320152015156e+00	2.511491026092368184e+00	2.335032470666188242e+00	nan	nan	2.977273160788426853e+00	3.892677850293686515e+00	1.300414672976266672e+00	1.708309364790403073e+00	3.176100926267144686e+00	1.731217409984667777e+00	3.365415876143315277e+00	2.625762762222719093e+00	2.432629866107118399e+00	2.021437885773900156e+00	2.896731275301013042e+00	1.771624221263257359e+00	2.466156089325477030e+00	2.387380177727807418e+00	2.224196367793986440e+00	2.428450772417230841e+00	2.900570740900765720e+00	3.579726044197816037e+00	2.738211653023117531e+00	2.721026780230992870e+00	3.284250885723857039e+00	2.998338286612046932e+00	0.000000000000000000e+00	3.232004001457498887e+00	3.302576158948434593e+00	2.087234765373575218e+00	1.870666878771308106e+00	1.533193845784594167e+00	2.836714321757058066e+00	2.418410785639506955e+00	1.491020570948256907e+00	nan	1.751817968367088030e+00	1.731006995934713633e+00
2.503369228884953834e+00	2.122814679563666207e+00	2.511890344862782509e+00	3.405366115974143071e+00	2.636655530460773278e+00	1.855886391419357073e+00	1.664786424509701268e+00	nan	2.953710205627267715e+00	4.738071815121347008e+00	2.907681525368476905e+00	3.383204618037514155e+00	3.497402808968625099e+00	2.453211117033442967e+00	nan	nan	2.194873396640304897e+00	2.688797458606754454e+00	3.599301993471120120e+00	3.633327005881333616e+00	4.906248985113701444e+00	4.073042340586649601e+00	5.168863958450891083e+00	2.221790215396405088e+00	3.826114280015961544e+00	3.499791245578563359e+00	3.908621235199213562e+00	3.216594043279831006e+00	4.276249225482044558e+00	4.395715901662740066e+00	2.206195144781527340e+00	1.931264534606939698e+00	4.903709277639084263e+00	2.375081673382305691e+00	2.422927251140118088e+00	4.225571137104302544e+00	3.375081110564957854e+00	2.311639955169478622e+00	3.232004001457498887e+00	0.000000000000000000e+00	2.735043065482792191e+00	3.730718749902807829e+00	1.952421210768884974e+00	3.251679380665734254e+00	4.893548514594701970e+00	3.407343603387274822e+00	2.761904479539231350e+00	nan	3.285710511603172623e+00	2.668639481019291715e+00
2.816768973689175670e+00	3.257780259582865323e+00	2.875664311203224521e+00	3.521478643516171125e+00	2.943592349668468167e+00	3.448128234289424388e+00	2.916611953544528735e+00	nan	3.411873303909772392e+00	3.885916544006577933e+00	3.572759498910798470e+00	3.202430410379844439e+00	2.866326692583258673e+00	2.871541224588518126e+00	nan	nan	3.765101887226553590e+00	4.210405547916114877e+00	3.594118195335162635e+00	3.270950910972490799e+00	4.866140286492516509e+00	4.233617573844624893e+00	4.324057030168776627e+00	3.405172968957500768e+00	3.707158467999508211e+00	3.938046211332080215e+00	4.924584062793528894e+00	3.265305912384181664e+00	4.026642593810235482e+00	5.137778660085433380e+00	2.712905982172300501e+00	2.583276715803650259e+00	3.747960470382727838e+00	4.290055067582481563e+00	2.808864308124782383e+00	3.104216749877033887e+00	4.527908318601838289e+00	3.207213143898537400e+00	3.302576158948434593e+00	2.735043065482792191e+00	0.000000000000000000e+00	3.464863855162840345e+00	2.570752941629372401e+00	3.847183929170651329e+00	5.297416404297218939e+00	3.653782326726743523e+00	3.178651349592605424e+00	nan	3.776914751245259438e+00	3.295282234052728132e+00
2.983856588342588267e+00	4.578425597346502229e+00	2.552707789098279001e+00	4.465423706710239138e+00	2.243892826270944330e+00	4.779830919081813789e+00	3.614478769082064780e+00	nan	3.628180523419751502e+00	2.563817816206724665e+00	2.569438542348155163e+00	2.352879728973507945e+00	2.250444653272238416e+00	2.444626610208981976e+00	nan	nan	4.004205526690020278e+00	4.901374208540696387e+00	2.053085693104673037e+00	1.960483148002941434e+00	2.971552011227431844e+00	2.398848726979165402e+00	3.476605556895162152e+00	3.626755317005087242e+00	2.275020115185511393e+00	2.957889585208980598e+00	4.197133755555014112e+00	1.480477928305534263e+00	2.320925381474402194e+00	3.133716083338998093e+00	2.294391052452387392e+00	3.270177512941175646e+00	2.236017539361419892e+00	4.533150339027729459e+00	3.699516944207515312e+00	2.374931351555111814e+00	4.559175277013134853e+00	3.458942078067379189e+00	2.087234765373575218e+00	3.730718749902807829e+00	3.464863855162840345e+00	0.000000000000000000e+00	2.673557840139997754e+00	2.607716054405039952e+00	3.363276182683225812e+00	2.592880423177458482e+00	2.775880298512319655e+00	nan	2.252236644612425565e+00	2.263237413792829056e+00
1.563308729921044637e+00	2.679909452077358090e+00	1.392276990478733545e+00	3.651296336780052609e+00	1.117354069629936886e+00	3.106857490984469283e+00	2.125647271495322954e+00	nan	2.522320296942494711e+00	3.644866714821612064e+00	1.756520993775200656e+00	2.106704432038192909e+00	2.594380355389122705e+00	1.690032340957454471e+00	nan	nan	2.452511576291112494e+00	3.388642985953517428e+00	2.028844485887130844e+00	2.122136492265137786e+00	3.972753517794519240e+00	2.862863093998862407e+00	4.452614994984386065e+00	1.848217233902671675e+00	2.446869578190402184e+00	2.483521591736268519e+00	3.453137011623263586e+00	2.242804851785834330e+00	2.927687565836340600e+00	3.598206775142993141e+00	1.158120966034257737e+00	1.791091160278085903e+00	3.760841659269024362e+00	3.034208521120793201e+00	2.249454908657116281e+00	3.181920106012589233e+00	3.415915822204615093e+00	2.361555800832306318e+00	1.870666878771308106e+00	1.952421210768884974e+00	2.570752941629372401e+00	2.673557840139997754e+00	0.000000000000000000e+00	2.203196289295322075e+00	4.021081344451917339e+00	2.221349382653604820e+00	1.470983730599389583e+00	nan	2.428441100736062008e+00	1.363817600177162692e+00
2.270545206104746416e+00	3.889702510605635322e+00	2.019404177068894857e+00	4.184668342182896517e+00	2.206378175016044718e+00	4.361907194855405123e+00	3.706966704346580155e+00	nan	3.927553467323933845e+00	3.110079599460350952e+00	1.656176553542406227e+00	3.164949852791687057e+00	3.399897918268999675e+00	2.749055867992134861e+00	nan	nan	2.533775751117811392e+00	3.506693312978468313e+00	1.763674542890096175e+00	2.638786275686810789e+00	3.714991016163584625e+00	2.107681480163615895e+00	4.066341404325552134e+00	2.423554283611433657e+00	2.830581277932726181e+00	1.614009003892629357e+00	2.053680883510342170e+00	2.497979132387272205e+00	2.959403385072989501e+00	2.026920282326149625e+00	2.482675422933549925e+00	2.689786713456447931e+00	3.624769700152286056e+00	3.086109354530505833e+00	2.963413634776066452e+00	3.696548505486839442e+00	2.849234646783245672e+00	3.260606167808040912e+00	1.533193845784594167e+00	3.251679380665734254e+00	3.847183929170651329e+00	2.607716054405039952e+00	2.203196289295322075e+00	0.000000000000000000e+00	2.673969348548685954e+00	2.394504899990546942e+00	1.705935184709519881e+00	nan	2.049344517986341874e+00	1.839792640373770771e+00
4.033346831674620603e+00	5.556302926494093519e+00	3.766191614463071158e+00	5.095631824101452878e+00	3.840518062802489752e+00	6.120805786770053381e+00	5.511089355221974628e+00	nan	5.708135426217701536e+00	3.102845989756246592e+00	3.126381777990151267e+00	4.263106368826726111e+00	4.144317537743395619e+00	4.260237823109950916e+00	nan	nan	4.207834087047387150e+00	4.576430444589460578e+00	2.843721286856296881e+00	3.426496811131618969e+00	3.664242698039398061e+00	2.070897570386517117e+00	3.695630285873733545e+00	4.181969439474418238e+00	3.666510106064440944e+00	2.765266980371372973e+00	2.907370400241950037e+00	3.350464757397196180e+00	3.427421417217216160e+00	1.632943218025398213e+00	4.112516090165919458e+00	4.403844956031014668e+00	3.692028329485662397e+00	4.459483474974021533e+00	4.479939903754417863e+00	4.324438282211192863e+00	4.060759531492696972e+00	4.688759192694021749e+00	2.836714321757058066e+00	4.893548514594701970e+00	5.297416404297218939e+00	3.363276182683225812e+00	4.021081344451917339e+00	2.673969348548685954e+00	0.000000000000000000e+00	3.657520667876018372e+00	3.201346827829112396e+00	nan	2.937633326421019930e+00	3.315234385441295561e+00
2.089327512033392065e+00	4.050364067481387664e+00	2.343457799776132333e+00	5.097356843424755368e+00	1.779980419226129484e+00	4.277008211688069217e+00	3.244383185023281158e+00	nan	2.806264003764808557e+00	3.581476782270723191e+00	2.223579420085925573e+00	1.790032677913583115e+00	3.417873050810398272e+00	2.137898275771667134e+00	nan	nan	3.459972410840541190e+00	4.122664678636668967e+00	1.648686784082026069e+00	2.427261743826846452e+00	4.286836307611912922e+00	2.983327778920469076e+00	4.728849355009398181e+00	2.755000296941595206e+00	1.452899349193516487e+00	2.511231273319469270e+00	3.680935929081428970e+00	2.571374037528846745e+00	1.772137209220981502e+00	3.326962842569556766e+00	2.083558934288908038e+00	3.080382150619630721e+00	3.752236563932846103e+00	3.828332448277886879e+00	3.764211673702121619e+00	3.723357747723049282e+00	4.380335736172178862e+00	3.553612816826581700e+00	2.418410785639506955e+00	3.407343603387274822e+00	3.653782326726743523e+00	2.592880423177458482e+00	2.221349382653604820e+00	2.394504899990546942e+00	3.657520667876018372e+00	0.000000000000000000e+00	2.332995843591834095e+00	nan	2.528254914518175411e+00	1.544140918887489944e+00
1.579595844932182303e+00	3.372870023840019549e+00	1.780307343022516031e+00	3.667154803406195818e+00	1.595211819086993943e+00	4.014072755832136963e+00	3.146797748577518927e+00	nan	3.563740868435251841e+00	3.234446411317042358e+00	1.488969023421529148e+00	2.539036090418523184e+00	2.997060152148879109e+00	2.519597618241443904e+00	nan	nan	2.484643787469036358e+00	3.292718025212018951e+00	1.548837506016433441e+00	1.933776355866797969e+00	3.584878795211491109e+00	2.144958831788009501e+00	4.025857741693186220e+00	1.831665132603065960e+00	2.410388559875043413e+00	1.879688998915934661e+00	2.472009957693805493e+00	2.374813601939394836e+00	2.907570550663002518e+00	2.864346513927403581e+00	2.064463580382658758e+00	2.352396127536541925e+00	3.541567642467010391e+00	2.985476376956146538e+00	2.204517607379391730e+00	3.337671384520300322e+00	2.956486635258238405e+00	2.886205167828395091e+00	1.491020570948256907e+00	2.761904479539231350e+00	3.178651349592605424e+00	2.775880298512319655e+00	1.470983730599389583e+00	1.705935184709519881e+00	3.201346827829112396e+00	2.332995843591834095e+00	0.000000000000000000e+00	nan	2.328667621997029702e+00	1.492595251640905563e+00
nan	nan	nan	nan	nan	nan	nan	nan	nan	nan	nan	nan	nan	nan	nan	nan	nan	nan	nan	nan	nan	nan	nan	nan	nan	nan	nan	nan	nan	nan	nan	nan	nan	nan	nan	nan	nan	nan	nan	nan	nan	nan	nan	nan	nan	nan	nan	0.000000000000000000e+00	nan	nan
2.529078986719521360e+00	3.915373153338474577e+00	2.317813981756376318e+00	4.185195076141400961e+00	2.352800499183128391e+00	4.397881521039749941e+00	3.573759907421347748e+00	nan	3.885415249609380783e+00	3.442655110868046098e+00	1.756262921365824070e+00	2.970562707327038865e+00	3.361058123559077959e+00	2.505406557987749139e+00	nan	nan	2.919103816434388321e+00	3.572499019280742427e+00	1.980791011266580082e+00	2.549576246420879766e+00	3.954813746912289485e+00	2.453051203432869531e+00	3.942290198196262363e+00	2.903002147059153160e+00	2.863070596039934301e+00	2.195592247219542159e+00	3.170760513424482951e+00	1.743888066854118790e+00	2.882424689828383180e+00	2.276680627344504160e+00	2.393544488368626766e+00	2.485409290899847523e+00	3.223604783731516488e+00	3.534021300272655708e+00	3.461074303248783401e+00	3.502002484325907439e+00	3.497432178085355226e+00	3.421978415622052072e+00	1.751817968367088030e+00	3.285710511603172623e+00	3.776914751245259438e+00	2.252236644612425565e+00	2.428441100736062008e+00	2.049344517986341874e+00	2.937633326421019930e+00	2.528254914518175411e+00	2.328667621997029702e+00	nan	0.000000000000000000e+00	1.960287815108901155e+00
1.878855106799559138e+00	3.413248674721322207e+00	1.711208152924652115e+00	4.006003360562834459e+00	9.138371084878944561e-01	3.866681909737073930e+00	2.692465374131090439e+00	nan	2.870726695123556382e+00	3.343229375495482714e+00	1.541317974882535857e+00	1.785193910139110995e+00	2.841656831403555294e+00	1.870390335266618465e+00	nan	nan	2.638882811015408780e+00	3.498817621077532358e+00	1.350415423915776847e+00	1.703138144259275899e+00	3.617806044403152121e+00	2.330522805501016759e+00	4.208763497972945800e+00	2.036748505074266635e+00	1.639736448309796479e+00	1.778531095615387247e+00	2.996758469688878712e+00	1.867995230903579440e+00	2.302619190706817864e+00	2.872006162846049371e+00	1.332865177650436772e+00	2.541896908858458204e+00	3.487956369618637531e+00	2.993948369625524908e+00	2.842205912377063104e+00	3.269923817134493316e+00	3.552405411824781201e+00	2.733416850524109876e+00	1.731006995934713633e+00	2.668639481019291715e+00	3.295282234052728132e+00	2.263237413792829056e+00	1.363817600177162692e+00	1.839792640373770771e+00	3.315234385441295561e+00	1.544140918887489944e+00	1.492595251640905563e+00	nan	1.960287815108901155e+00	0.000000000000000000e+00
2.999616326573317782e+00	4.870137788771440768e+00	2.815788921673816336e+00	4.904969748054845979e+00	2.173072311055121109e+00	5.386752902889920591e+00	4.028316665469632518e+00	nan	3.784514429135057423e+00	3.008731721220577526e+00	2.754017687695783589e+00	1.633311132144075195e+00	3.189907669177402205e+00	2.873153811606762975e+00	nan	nan	4.291840911153673943e+00	5.012263627714355074e+00	1.899939360848562631e+00	1.496296833738893328e+00	3.401701333221181400e+00	2.720979058711890719e+00	4.016507274006007933e+00	3.487812167575238487e+00	1.221100356159351197e+00	2.986671060577662296e+00	4.138923899723160105e+00	2.490999328947364866e+00	1.821366247008505468e+00	3.663399656558314899e+00	2.801998423216081058e+00	3.956333123318180878e+00	3.101599041071748442e+00	4.536024267187611869e+00	3.847848388647131301e+00	2.968352895161994187e+00	4.965698017627707905e+00	4.058511375963133716e+00	2.463402720706255877e+00	4.247154434555381997e+00	3.871464714019840159e+00	2.642961505372743325e+00	2.751656590237705036e+00	3.173469050199232200e+00	3.587459702615826362e+00	2.185391169258562805e+00	2.523891417083702127e+00	nan	3.162126200201775372e+00	2.133607936074005451e+00
1.822634951395567748e+00	2.935714331655436826e+00	1.364621907770301235e+00	3.382546274883624804e+00	1.895006039533177367e+00	3.376311833852445154e+00	2.635510397369010160e+00	nan	3.261807490637050222e+00	3.879944760598650344e+00	1.682431942081207055e+00	2.857079150453730509e+00	3.239201536740921483e+00	2.362904578879081896e+00	nan	nan	1.820562183781341492e+00	2.811841298833761993e+00	2.410632074050909068e+00	2.492683078313301159e+00	3.939306907747833097e+00	2.878514484741257373e+00	4.396351971358888555e+00	1.404171591587218604e+00	2.951034238083952488e+00	2.316321057019563145e+00	2.663734673196896274e+00	2.560507628515986234e+00	3.352833303507961826e+00	3.185453851134896208e+00	2.060656415622479809e+00	1.985968891262941183e+00	4.008822076270655010e+00	2.218582271009664542e+00	2.022768654927350696e+00	3.693970717240671053e+00	2.913044352046342045e+00	2.383174185801403944e+00	1.894519754287978808e+00	2.085258615022806072e+00	2.991996826532600906e+00	3.091334618556146552e+00	1.466498285257625156e+00	2.177471324830008381e+00	3.616823205290706778e+00	2.691965881413684425e+00	1.491670900263584842e+00	nan	2.454639565118195588e+00	1.792960003727083640e+00
3.011328010311131731e+00	3.672480296246107390e+00	2.635870798567387485e+00	3.379264740689479130e+00	2.974802985838978397e+00	4.031987219170563463e+00	3.549012919589391579e+00	nan	4.227842712449206175e+00	3.920973850546041639e+00	2.228512751736753117e+00	3.711398455817873199e+00	3.650182388480024187e+00	2.838090966372596835e+00	nan	nan	2.635122706173142149e+00	2.825791671550211159e+00	3.008212923361715418e+00	3.309693981274227426e+00	3.989344807337847243e+00	2.759449649681180894e+00	4.171349268713338887e+00	2.907761161634326630e+00	3.711618164213750237e+00	2.673392364306284463e+00	2.917569876435097243e+00	2.612772748144885693e+00	3.755512885690684755e+00	2.555965249986055454e+00	2.792324383263720566e+00	2.596952021661547150e+00	3.996363864518193143e+00	2.780749318473884735e+00	2.967287799378528490e+00	4.027050182699763781e+00	2.885922980746641109e+00	2.700293503508249149e+00	2.524310978648339088e+00	2.790735126130860166e+00	3.886468728759197688e+00	3.145618013735722585e+00	2.787671902679818903e+00	2.385747918545294333e+00	2.888047739122092672e+00	3.345524430801423144e+00	2.690780505096431519e+00	nan	2.094416966402219415e+00	2.650492053918976243e+00
2.455842464929656632e+00	3.431345925629387672e+00	1.951856225565903991e+00	2.890297567881201068e+00	2.269713822857938545e+00	3.669209551166309424e+00	2.800067550652737935e+00	nan	3.618459957581694919e+00	3.644926465287738893e+00	1.939261218491891370e+00	2.986861012138146254e+00	2.774136068283195478e+00	2.276198901099026006e+00	nan	nan	2.492710090105392240e+00	3.373606411172834996e+00	2.620340072049497149e+00	2.448964989300352446e+00	3.611650525145176260e+00	2.711691889019749002e+00	3.941706998731633327e+00	2.465844435006109059e+00	3.224112683038441673e+00	2.711063264585335641e+00	3.350811440764157823e+00	1.763113708128537516e+00	3.488439477249077214e+00	3.089361266133538564e+00	2.235412726441542208e+00	2.145343012028012364e+00	3.249731657172016064e+00	3.146843216196034465e+00	2.313264558486094913e+00	3.205649728740668003e+00	3.082326697630493051e+00	2.223607891176168305e+00	1.885192050327029856e+00	2.542028908710228130e+00	2.900455839867584373e+00	2.473278833307851254e+00	2.034343239054137165e+00	2.445552376160654795e+00	3.659512248298130821e+00	3.155804295041623408e+00	2.173144186407628187e+00	nan	1.937950354274898368e+00	2.206357257879552947e+00
2.578633152739066237e+00	3.512345624012459755e+00	2.878889822444169244e+00	3.877639732383287630e+00	3.337617496589299293e+00	4.070595609673442361e+00	3.947435174385036216e+00	nan	4.718616908514316144e+00	4.242722340374164958e+00	2.480530886348058850e+00	4.207619563511619809e+00	4.483614678550723376e+00	3.670833797155333311e+00	nan	nan	1.700927971536640548e+00	2.081050262176887156e+00	3.153076384194727133e+00	3.768116276652102137e+00	4.934606413861821750e+00	3.319884903407024357e+00	4.630779129321084930e+00	2.171164634077291655e+00	4.042303726276504250e+00	2.588290010038298394e+00	1.867874083147267550e+00	3.503866633620783322e+00	4.195582400893628439e+00	2.733276291971722394e+00	3.431055840355672792e+00	2.557813439669808897e+00	4.545053115659766441e+00	2.242868641078718195e+00	2.966279170526758602e+00	4.857347044585304197e+00	2.071414027705271277e+00	3.495849283723147405e+00	2.763977828852270946e+00	3.061176354019921941e+00	4.060491864234033521e+00	3.927188713269547993e+00	3.005445107184279596e+00	2.272361281510808073e+00	3.286005552679866160e+00	3.465026823201188044e+00	2.385907543726009994e+00	nan	2.603496936874264200e+00	2.839174463209655830e+00
3.238103834378478041e+00	4.465880006311770956e+00	3.044636458197031548e+00	3.723194557762610657e+00	3.119616574468257131e+00	4.483975153866293972e+00	3.821737682518839829e+00	nan	4.398991367535884933e+00	3.525519894601245596e+00	2.741613182035577800e+00	3.602087559732835231e+00	2.798738877559965310e+00	3.001335676237360861e+00	nan	nan	3.809875796604373033e+00	3.796630901970422300e+00	3.139417995440299869e+00	3.168861577502322557e+00	3.477987152836498286e+00	2.691093450831725686e+00	4.065114930839507146e+00	3.544895481144138660e+00	3.601402728846549550e+00	3.439546098067017166e+00	3.629493935731164633e+00	3.302826441582286332e+00	3.705939822130764227e+00	3.292061024854250117e+00	3.051322878052192600e+00	3.537416776634672466e+00	4.102471392467369249e+00	3.914749449545612325e+00	3.183779437412908475e+00	3.703487785004960120e+00	4.126447635485400944e+00	3.009591427956288978e+00	3.062828002029696073e+00	3.465438092319655272e+00	3.702144803295435604e+00	3.345719000458726722e+00	3.156936781314550355e+00	3.175364469810637136e+00	3.389621999518284579e+00	3.547703950700249464e+00	2.918013540171849662e+00	nan	3.498845191505699503e+00	3.125138493737245948e+00
nan	nan	nan	nan	nan	nan	nan	nan	nan	nan	nan	nan	nan	nan	nan	nan	nan	nan	nan	nan	nan	nan	nan	nan	nan	nan	nan	nan	nan	nan	nan	nan	nan	nan	nan	nan	nan	nan	nan	nan	nan	nan	nan	nan	nan	nan	nan	nan	nan	nan
2.672899896404552056e+00	3.250835778138005949e+00	2.206472196954448073e+00	3.451843871749685544e+00	1.780303070666650500e+00	3.241721196965494656e+00	1.735093002697148057e+00	nan	2.417057808629485383e+00	4.270761946470869042e+00	2.739378529547420449e+00	2.265388772830935871e+00	2.459479186272283791e+00	2.021269756581519417e+00	nan	nan	3.324513579416930042e+00	4.305680655424090730e+00	3.001428947026024918e+00	2.321789733906266306e+00	3.848066995320296169e+00	3.589195448602701344e+00	4.695446754194767536e+00	2.725949409997184603e+00	2.852834007998084065e+00	3.534859628769859707e+00	4.506481742533158474e+00	2.355143489571720483e+00	3.556747286821298815e+00	4.560466214016667408e+00	1.694398839006999724e+00	2.746453237819265425e+00	3.889728565917565550e+00	3.674768340105296183e+00	2.560806065773672646e+00	3.096500799401351145e+00	4.340273670778363346e+00	2.171953692680548720e+00	2.808465936007636277e+00	2.386021660438204073e+00	2.496124667557616750e+00	2.809786482868258162e+00	1.816231833881719382e+00	3.436802482389409885e+00	4.968470119417962572e+00	3.139807568936951121e+00	2.679922516953517686e+00	nan	3.294733562512790037e+00	2.306229610142789266e+00
2.931756911759029638e+00	2.920883644303952309e+00	3.596433217988033615e+00	4.037651216185778047e+00	3.865329802030783135e+00	3.378140215660711654e+00	3.704241142249149021e+00	nan	4.583258947183384890e+00	4.737711986821219412e+00	3.503338053269539287e+00	4.528975741550821610e+00	4.457216902532381120e+00	3.809411349242837197e+00	nan	nan	2.856530563192861916e+00	2.160752668610379512e+00	4.047718632687171691e+00	4.564080282067205729e+00	5.831489887179332143e+00	4.379988048040248216e+00	5.131472731190046765e+00	3.147668835271263621e+00	4.676955742597152188e+00	3.752297659845350353e+00	3.815736923314753337e+00	4.194774844266534686e+00	4.837784803832830605e+00	4.176611663462789892e+00	3.553818776182640526e+00	2.479024510045946261e+00	5.296825036305551571e+00	3.105663202896978614e+00	3.480687271501153646e+00	4.976019880134249007e+00	3.138695491875421517e+00	3.791870605782544423e+00	3.807248529398133741e+00	2.601276298803417042e+00	3.668590870128666914e+00	4.516927537686555638e+00	3.262486560736437280e+00	3.420543752060241083e+00	4.625368566583550667e+00	3.948568658011789356e+00	3.344987427074904485e+00	nan	3.604766392984410039e+00	3.563056148137749624e+00
3.650164723422276936e+00	4.067567793090922201e+00	4.073305912655617256e+00	5.560788520922584688e+00	4.351941275196051784e+00	4.451708481837964193e+00	4.619658863672307270e+00	nan	5.005717259341777137e+00	5.843571052984972702e+00	3.775760886416709816e+00	5.070381984356656879e+00	5.825565257730574764e+00	4.548226148167000993e+00	nan	nan	2.644735411663850844e+00	2.795974833533888759e+00	4.390284777730133037e+00	5.152629003665502694e+00	6.366319260073861841e+00	4.849703746530003023e+00	6.388046470462090731e+00	2.985734777334283052e+00	4.900405344362053661e+00	3.813845927235440136e+00	3.028333402661768314e+00	5.016933176540198325e+00	4.892935655309946341e+00	3.949890344591484137e+00	4.344523922003918237e+00	3.888596320718303190e+00	6.260181240096017063e+00	2.536070586565442486e+00	4.446257254561798433e+00	6.469647469895225100e+00	3.296630004450081586e+00	4.604852110134040721e+00	4.324407040049007556e+00	3.903583742470014606e+00	5.578988307704262795e+00	5.292576174151207624e+00	4.122303600368537602e+00	3.612996979928162933e+00	4.511822541697209310e+00	4.126362555000413934e+00	3.857778680891356338e+00	nan	4.121725587235590460e+00	3.878344882783913761e+00
3.498057062757983893e+00	5.090019889557709121e+00	2.728881434550032292e+00	3.978850648385359623e+00	2.700004023026568056e+00	5.446116602525663097e+00	4.308769710157263511e+00	nan	4.571904428503958506e+00	3.174696474957996895e+00	2.306723155535664205e+00	3.125401730254984134e+00	3.056938226200018871e+00	3.167530037592985792e+00	nan	nan	3.883965923837987777e+00	4.818559830179482972e+00	2.391630503821317699e+00	1.932554192675656202e+00	2.085101526685265050e+00	1.711747967022819283e+00	3.593289838236754186e+00	3.522987515802389336e+00	2.884802008343213320e+00	2.857153140303815508e+00	3.335500549957127525e+00	2.296783342699045605e+00	3.100908718076401005e+00	2.726371910517542130e+00	3.145704795228924322e+00	3.916700898691614086e+00	3.004000854581553082e+00	4.215586222511066516e+00	3.250773577604695763e+00	3.082322331539165017e+00	4.137167532508819079e+00	3.179192422601331280e+00	2.023775700715232162e+00	4.203570547227762688e+00	4.161018520807317600e+00	2.577684831974424995e+00	3.073382240055004821e+00	2.751810550115400211e+00	2.840340004016407516e+00	3.414232908013262513e+00	2.519779400294833938e+00	nan	2.955838272414683665e+00	2.700610470325862877e+00
3.580198004021612146e+00	5.201620680514276174e+00	2.986293050644146962e+00	4.447856497658108310e+00	3.111102744006216003e+00	5.814303102782989008e+00	4.938145592598804257e+00	nan	5.068238302305017484e+00	2.222396883189127426e+00	2.532657413660938328e+00	3.448743193915628336e+00	2.959988091786379893e+00	3.555767654692022717e+00	nan	nan	4.153507790436698599e+00	4.873979079141649073e+00	2.189468920113277317e+00	2.348488085387029578e+00	2.866445187819471219e+00	1.523560832775005425e+00	2.756722067606301785e+00	3.934409543131987430e+00	3.017206801137147565e+00	2.721789629034556235e+00	3.377071177870486718e+00	2.412109011305263895e+00	2.883711357709456191e+00	2.147141853086193652e+00	3.482000659670199560e+00	3.848566871983207349e+00	2.677971349455738892e+00	4.578203083613072266e+00	3.926833531397741606e+00	2.874493133020035174e+00	4.217668396217407967e+00	4.102767605232640946e+00	1.817581764647446585e+00	4.519242833687247440e+00	4.318201359472333856e+00	2.308449281986133972e+00	3.354404019650287783e+00	2.439647771382105645e+00	1.948501390324096638e+00	3.302160566697387001e+00	2.735714751352675389e+00	nan	2.524131998982742431e+00	2.851479672567637014e+00
4.221012633627993615e+00	5.722146093145988210e+00	3.587495138421877616e+00	5.412368923029248435e+00	3.491920030129189279e+00	6.329665912046509746e+00	5.232944657274569700e+00	nan	5.212326298073484132e+00	1.899558989302768008e+00	3.746763426282829545e+00	3.377911740486118308e+00	2.755889111410493086e+00	3.843262890371868856e+00	nan	nan	5.362212247832863987e+00	6.051135067502184661e+00	2.820084089779554493e+00	2.799337222633924593e+00	3.311135371461834787e+00	3.006672896275900175e+00	2.681981189771035723e+00	4.929701122037299044e+00	3.068583229771228105e+00	3.840734218927508437e+00	4.983626577818691672e+00	3.086734617560836114e+00	2.799008400948775677e+00	3.973707910533491816e+00	3.856235792028030129e+00	4.519660043661137827e+00	2.367125926232404698e+00	5.736433844165635954e+00	4.660920593790624622e+00	2.466233807788214882e+00	5.549022347560163659e+00	4.834011850421740419e+00	2.853100138117151019e+00	5.113162867880088669e+00	4.357959498319793568e+00	2.582104784484193338e+00	3.854142840768767009e+00	3.542258037909166823e+00	3.764808292313691407e+00	3.495905966436460677e+00	3.737155868538228010e+00	nan	3.734297047014626170e+00	3.593678021582037196e+00
1.985872775991210926e+00	2.837870983896845001e+00	2.158927890406191707e+00	3.756110474065625038e+00	2.033739005012676682e+00	3.165591596774775418e+00	2.616550848261871565e+00	nan	3.241284917329212423e+00	4.208054938511674337e+00	1.940921264757287990e+00	3.170236787045507043e+00	3.405860810522086890e+00	2.610008685614920498e+00	nan	nan	2.047787444593984763e+00	2.798747973530013144e+00	2.496336224140104143e+00	2.970624402834677991e+00	4.399751962234455860e+00	3.004679219983401151e+00	4.752593958516873052e+00	1.747053302643416295e+00	3.117119581179754295e+00	2.268300875665773653e+00	2.687938521197229758e+00	2.899094549407858601e+00	3.594986720605975794e+00	3.225000008141133634e+00	1.961057396941835895e+00	2.394632784517247703e+00	4.449863082372144341e+00	2.352583382048031080e+00	2.737636484474213372e+00	4.126750661824432065e+00	2.917180784084048017e+00	2.549528116259270227e+00	2.485903023605380735e+00	2.372988017672421179e+00	3.513991766729919863e+00	3.216777089544667234e+00	1.893491043928308137e+00	2.095865381191858390e+00	3.772904189305207545e+00	2.605760737652032866e+00	1.974023999052347822e+00	nan	2.635808767126449403e+00	1.741413350000829530e+00
nan	nan	nan	nan	nan	nan	nan	nan	nan	nan	nan	nan	nan	nan	nan	nan	nan	nan	nan	nan	nan	nan	nan	nan	nan	nan	nan	nan	nan	nan	nan	nan	nan	nan	nan	nan	nan	nan	nan	nan	nan	nan	nan	nan	nan	nan	nan	nan	nan	nan
2.748393301171180525e+00	3.277988791155047821e+00	2.614391885703465590e+00	3.381519626809824874e+00	3.094497930848021827e+00	3.680164148976057259e+00	3.343969753847737980e+00	nan	4.227693691820288535e+00	4.822416249870686400e+00	2.352190801273959408e+00	4.066193621352275578e+00	4.286825222275623126e+00	3.404770109739462480e+00	nan	nan	1.538078080733847663e+00	2.293599419315949017e+00	3.421565888393861332e+00	3.605650713661946671e+00	4.682719133407167611e+00	3.512229490700581547e+00	5.089155581717496268e+00	1.763358277083661330e+00	4.092979267949882427e+00	2.854776287562261761e+00	2.383540628312192933e+00	3.522614671536214992e+00	4.443071692999385647e+00	3.382393070301429105e+00	3.156412754677974775e+00	2.688410024246377095e+00	4.885085232721993798e+00	1.778725354052624885e+00	2.481658784803802753e+00	4.888350059966764860e+00	2.457166581518146486e+00	2.620232659573155320e+00	2.892957611615874836e+00	2.689833249853551322e+00	4.022938644280227294e+00	4.073516993763891314e+00	2.768380014716130155e+00	2.711003161516710946e+00	3.963852330566941973e+00	3.711082818489223722e+00	2.492773624930903154e+00	nan	3.011160137080081789e+00	2.796470225947265131e+00
2.447137416642927388e+00	3.797684429020640628e+00	2.174771564001513280e+00	3.277234914983803371e+00	2.367761312673546392e+00	4.033271339515536624e+00	3.148410960600785735e+00	nan	3.838594246492755602e+00	3.536281782191938561e+00	1.998799394058857093e+00	3.030263385382223618e+00	2.839829750710447964e+00	2.624318535601406488e+00	nan	nan	2.727716988515246577e+00	3.471355025163075148e+00	2.495196288204540203e+00	2.407031744809887464e+00	3.481987902068405472e+00	2.654028714593603233e+00	3.905832676437308137e+00	2.598082659410172024e+00	3.099920677001174685e+00	2.546041876817069838e+00	3.219332790107485298e+00	2.063567003582731374e+00	3.434883149561938520e+00	2.882564781351652172e+00	2.444113955869203103e+00	2.596349321968602020e+00	3.110638247495256081e+00	3.398575450928854380e+00	2.710752876300517311e+00	3.458169460947927654e+00	3.316261506759373479e+00	2.722889620757940055e+00	2.082274291170882474e+00	3.050907540652394001e+00	3.264572864315115286e+00	2.481852049350302458e+00	2.366197718989703436e+00	2.486580599504849776e+00	3.460574756476857861e+00	3.066141769151993657e+00	2.203736942530468479e+00	nan	2.133893480750544747e+00	2.265873142331835677e+00
4.087453410469585435e+00	5.449978496263866212e+00	3.500012134625431592e+00	4.353818749459088089e+00	3.542378366758913710e+00	6.046878065139429381e+00	5.125975871253516836e+00	nan	5.556868039334843523e+00	3.393994755115985029e+00	2.714090061154121436e+00	4.068609110583452981e+00	3.990209864836412379e+00	3.998078063264901783e+00	nan	nan	4.061054373381141502e+00	4.809983026806656348e+00	2.837730458852941950e+00	2.906760204866996045e+00	2.791543489000123834e+00	1.868911693906781357e+00	3.416172579023530886e+00	4.070087912158069088e+00	3.653866980688526223e+00	2.996574648105077898e+00	3.078785893063444412e+00	2.763397246558190190e+00	3.676624549236902073e+00	2.213441769057450159e+00	3.930182200186658648e+00	4.262636065038961419e+00	3.461656140328032372e+00	4.284017749446467960e+00	3.872103063096530295e+00	3.872297287060571858e+00	3.863771400657565636e+00	4.013847554243077376e+00	2.459507918197298526e+00	4.717471240861743631e+00	5.098235827041603052e+00	3.104075894150807535e+00	3.836421796446840116e+00	2.774228083436457659e+00	2.059444830879691768e+00	3.977779339872996367e+00	3.072820030258594848e+00	nan	2.809071524267237496e+00	3.256561007231765892e+00
3.126285882888452772e+00	4.130543059496855740e+00	2.496220264026244084e+00	3.109225357448216265e+00	2.554869684017805120e+00	4.481326790509639224e+00	3.526876907954492157e+00	nan	4.273266787569027336e+00	3.909858597514089151e+00	2.034659604793513488e+00	3.353988604020938347e+00	2.957412808495440970e+00	2.884829057544196385e+00	nan	nan	3.151371653084422242e+00	4.109051379361554623e+00	2.737082107236663120e+00	2.404594901191196232e+00	2.861867602134696931e+00	2.352918221729177972e+00	3.918140208177951500e+00	3.005904583828214349e+00	3.422992518575671106e+00	3.118618585553998734e+00	3.279931139499543846e+00	2.277034633382923445e+00	3.751878202827864772e+00	3.338288704018024244e+00	2.797164890429672646e+00	3.106566187720692707e+00	3.761413058279062138e+00	3.450555478471049486e+00	2.236405429590764715e+00	3.404536979587728052e+00	3.292900013566521178e+00	2.386061487678592385e+00	2.100598257685710291e+00	3.311317377130163386e+00	3.739612910861199513e+00	2.891595209825060131e+00	2.643100503662826561e+00	2.673342206197912407e+00	3.667449264104639006e+00	3.652865479898875112e+00	2.343424619589610458e+00	nan	2.817301118173216601e+00	2.666520335905209649e+00
1.459298824038234077e+00	2.580230755346242688e+00	1.389188329760157048e+00	3.829181351446512060e+00	1.309310545155841332e+00	2.950300753680888288e+00	1.867359793322451278e+00	nan	2.322847857907387237e+00	3.940291311892606618e+00	1.709550529644916050e+00	2.217118274651003862e+00	2.849511225780005930e+00	1.602971015190627790e+00	nan	nan	2.408963422406516397e+00	3.319802393473624935e+00	2.240143137747791169e+00	2.400018955595907943e+00	4.226139306606398804e+00	3.177519069944023222e+00	4.683598444473056510e+00	1.773961094086728529e+00	2.589327285015075031e+00	2.671101370923906870e+00	3.559886361178404179e+00	2.320852907700995615e+00	3.050316374046654566e+00	3.694206542381418767e+00	1.170461251769813193e+00	1.640213837993045987e+00	3.934742031649420824e+00	2.899043037066377337e+00	2.500967608232025796e+00	3.450077927130678734e+00	3.473745252558490204e+00	2.320899785385244662e+00	2.114675773675540160e+00	1.869112530970820751e+00	2.787199478153958410e+00	2.774085648818322980e+00	8.381170773317742073e-01	2.344124791207032210e+00	4.242834930396345072e+00	2.239476783332464471e+00	1.864157866249090301e+00	nan	2.372386769357468506e+00	1.514015063018853358e+00
1.676466521723152470e+00	3.459150869807237072e+00	1.524180121593212034e+00	4.125821826069452136e+00	6.467815040809903326e-01	3.651749107649742587e+00	2.382209534602398815e+00	nan	2.444954104515858262e+00	3.527636934145045977e+00	1.472398647084900647e+00	1.679527442405537085e+00	2.827436994520868385e+00	1.532388105991417504e+00	nan	nan	2.739657428971919106e+00	3.599156759981595233e+00	1.506078048106699541e+00	1.737690743933476556e+00	3.613090375586148539e+00	2.490808545831363130e+00	4.519035336913158396e+00	1.922037640779292289e+00	1.722111581025662641e+00	2.148231662066891534e+00	3.139666506366080245e+00	2.051279656374423777e+00	2.358560843294104092e+00	3.209574009355746771e+00	1.101271738865951422e+00	2.557005999231570570e+00	3.654432620308662116e+00	3.079930596879909999e+00	2.652465938193243389e+00	3.400808932006725183e+00	3.732444036208288907e+00	2.574940898496275388e+00	1.889289550675370855e+00	2.602045505103157019e+00	3.223992266537759832e+00	2.422271864677174591e+00	1.244546091256359510e+00	2.035216727649051371e+00	3.682783060491722882e+00	1.624215658517838001e+00	1.473524577179738060e+00	nan	2.314732750112536319e+00	8.592114442831672028e-01
3.965274311742064128e+00	4.875752157143098842e+00	3.383652936942388223e+00	3.094410945219739695e+00	3.493405973210975013e+00	5.416730434044416675e+00	4.699072690235530203e+00	nan	5.394965079466953917e+00	2.994697402395494201e+00	3.134275861767428228e+00	4.015641815057547248e+00	3.089209702679368341e+00	3.831179108301477676e+00	nan	nan	3.939173699842096088e+00	4.540744487565068432e+00	3.236697444784173427e+00	2.923462294939469963e+00	3.255368490328914621e+00	2.505018885235330561e+00	2.659231296215243567e+00	3.972981143312196650e+00	3.847676180865263529e+00	3.300087087997749524e+00	3.614816966019033906e+00	2.579053523454561070e+00	4.177833899257566763e+00	3.148268879267188236e+00	3.766171546173704865e+00	3.779469004149187406e+00	3.243390687760822289e+00	4.302988923801142285e+00	3.382916977112305990e+00	3.155801268489561551e+00	3.799962103999092733e+00	3.701864108489234972e+00	2.595621224086559042e+00	4.117906619241957777e+00	3.950083551772119783e+00	3.024301148103503589e+00	3.582938288303222141e+00	3.066431120608936745e+00	3.154601806744230963e+00	4.158655098033604780e+00	3.101070819830183289e+00	nan	3.000113985659723426e+00	3.309292891857240182e+00
1.353581978936939878e+00	3.280657271718623758e+00	1.452838719118042299e+00	4.435435509219740169e+00	1.854151602651124886e+00	3.909886114126860157e+00	3.071510143307542684e+00	nan	3.216550120436955762e+00	3.812512379006589569e+00	1.570748014458417607e+00	2.691599735311001496e+00	3.471262820296334262e+00	2.471016056854036691e+00	nan	nan	2.425618683551588717e+00	3.373596318386043347e+00	1.896739508769255345e+00	2.484958450195057456e+00	4.245351800910890816e+00	2.975963023226819271e+00	4.559486584071021475e+00	1.810478612665543885e+00	2.670333598589853086e+00	2.213632673530403938e+00	2.972833244480309389e+00	2.636651037180415713e+00	2.814549483865271817e+00	3.099926517373924995e+00	2.074967369791441918e+00	1.985444354370450304e+00	3.689192903593784933e+00	3.059867218456099991e+00	2.890690548552231398e+00	3.816159618567600553e+00	3.269658989446925013e+00	3.032568313572673979e+00	1.753793708359119963e+00	2.889074361860394902e+00	3.452093855835252523e+00	2.887037089556784508e+00	1.675201186690964184e+00	1.994972595774531676e+00	3.639410159634015152e+00	2.220998954083539534e+00	1.610382295184286106e+00	nan	2.166336521533035686e+00	1.756761420660799766e+00
3.129042565146114452e+00	4.372970054893891678e+00	2.929564989550106802e+00	3.364801098085553388e+00	2.933727251927697122e+00	4.873278530409320020e+00	3.990911170314619394e+00	nan	4.777359093374808019e+00	3.746855608128802473e+00	2.139796533471588269e+00	3.677834214474459351e+00	3.696344444666063822e+00	3.437881284223697431e+00	nan	nan	3.196417974622387526e+00	3.456449154296137305e+00	2.690602394641984141e+00	2.720898303770183713e+00	3.244788732502980722e+00	2.258882127736315137e+00	3.728153235856029646e+00	2.994238865481105627e+00	3.449950459580743534e+00	2.507707203135054463e+00	2.636839663482965168e+00	2.713256292095217237e+00	3.964598060810458513e+00	2.708079093444657026e+00	3.183828292871701215e+00	3.390829271634193454e+00	3.857684707895451925e+00	3.133339428245298652e+00	2.923334908444297220e+00	3.842899997092393161e+00	3.413953077742868381e+00	3.037285437855352654e+00	2.438368101884770933e+00	3.504405823360289940e+00	4.158586601219852241e+00	3.248119428414980803e+00	3.091119320937384618e+00	2.600074261648691376e+00	3.055424979998522250e+00	3.530945355749723458e+00	2.355306011004401956e+00	nan	2.564969073080558104e+00	2.640625302025023657e+00
2.411953517478924613e+00	4.002012187868056792e+00	2.148812964246273882e+00	4.158391564808730401e+00	1.450501635033662362e+00	4.573258932096289087e+00	3.287410838438255656e+00	nan	3.351951465949335685e+00	2.580081622579212919e+00	2.095303894830728098e+00	1.537931578708841673e+00	2.130917495275106877e+00	2.250536848750759766e+00	nan	nan	3.649622854004120232e+00	4.494389194436543278e+00	1.364991984415078186e+00	1.014960212765116720e+00	3.150517877360775376e+00	2.189294600236511901e+00	3.488092918040937462e+00	3.027332273616417435e+00	1.474578855821106149e+00	2.576631129881935767e+00	3.802352485602701559e+00	1.570886350136898368e+00	2.028603229751365422e+00	3.284673290721717542e+00	1.950150112968127791e+00	3.052393002766540242e+00	2.697479384904197364e+00	4.018486961750603825e+00	3.140300990147362192e+00	2.179763973300798963e+00	4.228925522948247639e+00	3.448512969496244640e+00	1.584021396994051312e+00	3.380234781134634492e+00	3.164043618671892322e+00	1.753749712330674893e+00	1.878798317827696795e+00	2.385615679695649138e+00	3.495830037671644686e+00	2.132190071424725719e+00	1.883489911337991263e+00	nan	2.368056339651606557e+00	1.561454422472535297e+00
3.501146929619540327e+00	4.150033932737293263e+00	3.726363174051344096e+00	4.686868221949354485e+00	3.877466494476272008e+00	4.513584994168550857e+00	4.310661638853108713e+00	nan	4.974912776690744387e+00	5.254590638130234304e+00	3.267262723620564913e+00	4.801713160615903142e+00	5.477474172537945662e+00	4.380506950265761645e+00	nan	nan	2.326617970328308083e+00	2.612566269486823689e+00	3.949522802775095265e+00	4.477138922295816670e+00	5.367608154346574345e+00	4.067775976426402096e+00	5.846111212360606046e+00	2.590875287670902249e+00	4.522021354497471002e+00	2.913034085621891922e+00	2.074786529079977626e+00	4.520808942607963843e+00	4.948275836360850555e+00	3.444894458745528354e+00	3.989018374285406843e+00	3.917561733743899932e+00	5.761622651077521695e+00	1.931958953290974668e+00	3.855910427433849819e+00	5.866818066815169708e+00	2.947647929624912955e+00	3.946241586715913297e+00	3.877142491815193548e+00	3.590301105040230922e+00	5.286475203417296598e+00	4.890378419726187254e+00	3.698934944755530196e+00	3.017621885651089464e+00	4.004810940522909313e+00	4.045770346298007247e+00	3.220852627001635327e+00	nan	3.813342285233806361e+00	3.340366525055617153e+00
2.151027746985175515e+00	2.620950916125247776e+00	2.368814078215711216e+00	4.332375880476588392e+00	2.301406189096736110e+00	2.342345678342197868e+00	1.865879822971580060e+00	nan	2.289613345929619292e+00	4.495703048870050011e+00	2.555792469072590833e+00	2.827049404945631839e+00	3.587691118312242189e+00	1.854988729781790857e+00	nan	nan	2.389734906254446400e+00	2.989096438967318470e+00	3.060742978311737250e+00	3.387462719729062322e+00	5.143917333719945972e+00	3.848473410224026114e+00	5.361063285754976704e+00	2.240470525286632597e+00	3.224122955980287308e+00	3.246819008549572061e+00	3.919244778007040075e+00	2.924029982043210296e+00	3.392879238869158431e+00	3.991292519420504448e+00	1.750054333112929461e+00	2.042541503070129494e+00	4.561459740752436431e+00	2.874104771301891237e+00	3.181728956949837261e+00	4.333592324480436631e+00	3.658628720682710611e+00	2.757776706399038602e+00	3.045548079473180181e+00	1.807541569615399579e+00	3.265579501845834010e+00	3.290861840527647963e+00	1.915085892027828862e+00	2.845436215426172755e+00	4.572856108034158318e+00	2.513771876370984870e+00	2.804424303496670934e+00	nan	2.671737831116594020e+00	2.186385225388851161e+00
2.191052350326781806e+00	2.785975072502479222e+00	2.846177589336449820e+00	4.528929930813077043e+00	3.079504576364624935e+00	3.190326384910511681e+00	3.237042487521671674e+00	nan	3.754876362219228270e+00	4.993423161594590987e+00	2.541173095188538511e+00	3.986658446771982334e+00	4.727891494533289496e+00	3.333654267081214151e+00	nan	nan	1.461910088437656130e+00	2.069450589042920896e+00	3.315108661515601352e+00	4.004092200262408419e+00	5.598737491708382308e+00	3.971839240104487523e+00	5.655084807289541438e+00	1.642143445161892146e+00	3.982493083258231259e+00	2.859210438687465050e+00	2.736308016039224800e+00	3.859131406578285794e+00	4.198681709905506487e+00	3.575016024423146810e+00	2.978920129943370743e+00	2.360248446135980505e+00	5.267283559066775922e+00	2.072091407380672212e+00	3.354414752820983558e+00	5.185945724461159756e+00	2.777265762227314472e+00	3.456717304478911679e+00	3.174540470408000026e+00	2.520693681101258132e+00	4.095983796627943541e+00	4.254721465491893007e+00	2.593913153175896991e+00	2.642760404731295143e+00	4.217218180985899956e+00	3.113714957276626727e+00	2.603806444151008037e+00	nan	2.947335708504962959e+00	2.697331446098368168e+00
nan	nan	nan	nan	nan	nan	nan	nan	nan	nan	nan	nan	nan	nan	nan	nan	nan	nan	nan	nan	nan	nan	nan	nan	nan	nan	nan	nan	nan	nan	nan	nan	nan	nan	nan	nan	nan	nan	nan	nan	nan	nan	nan	nan	nan	nan	nan	nan	nan	nan
4.116142429131267377e+00	5.246747082077548363e+00	3.813778378492783450e+00	4.249954009608461369e+00	3.380933431364199659e+00	5.502845408839959873e+00	4.397893681619861717e+00	nan	4.704356629605650042e+00	3.214111815309427911e+00	3.859395014761059617e+00	3.077036162868356239e+00	2.163286835154544008e+00	3.425156881985174540e+00	nan	nan	5.350810357939600692e+00	5.871492397480933434e+00	3.474880174661246990e+00	2.636808939649087691e+00	3.239524891366640791e+00	3.320636210244950703e+00	3.618576243268825987e+00	4.786979450627600663e+00	3.320559067166740874e+00	4.405378420999631395e+00	5.436367237717176337e+00	3.001682601091560709e+00	3.619481401594266234e+00	4.917759439886748574e+00	3.606217920432371216e+00	4.359108103327720585e+00	3.584299455073101548e+00	5.678390481992069638e+00	3.889414041752388140e+00	1.967886041625980686e+00	5.675802146123886338e+00	4.123778451797623035e+00	3.384677389725670338e+00	4.404956869698291477e+00	3.240680676971417817e+00	3.075162903749770305e+00	3.517284400944170386e+00	4.314041178144586652e+00	4.782577754448364082e+00	4.034153085505121084e+00	3.605987259961022762e+00	nan	4.353629357742119232e+00	3.746204132191322422e+00
4.005094194336404456e+00	5.357156800745481284e+00	3.350872999131036423e+00	4.183272459335221072e+00	3.546891547786436671e+00	5.552081850771300786e+00	4.722056564098318532e+00	nan	5.118923042953575475e+00	2.346168966071888295e+00	3.353959797155442235e+00	3.906222510869152398e+00	2.855355544345495211e+00	3.485511933166283161e+00	nan	nan	4.617567121833666022e+00	4.939104058514216078e+00	3.132787959029264435e+00	3.134371376367734996e+00	3.152812988758103785e+00	2.602589190035484279e+00	3.026832165948660336e+00	4.430390992391909144e+00	3.734718464852296638e+00	3.383238516876246660e+00	4.139879506456622060e+00	2.848541438253843872e+00	3.778102281003226537e+00	3.500622871792958613e+00	3.571004854837550369e+00	4.037347915810742371e+00	2.854816245571305089e+00	4.945883624647303911e+00	3.903575867366084751e+00	2.980414536207663723e+00	4.820149898093566421e+00	3.974815569722916830e+00	2.903075586962184484e+00	4.320110128778085645e+00	3.860026118747422519e+00	2.806975244582146978e+00	3.707174463207202564e+00	3.183801955822753715e+00	3.370360931926711601e+00	3.872719470439230260e+00	3.437572661640812210e+00	nan	3.223635775006286064e+00	3.488070030691658996e+00
2.427040053449852408e+00	3.912112992222699148e+00	1.792400210994682830e+00	3.836864557973482359e+00	1.078205304176567791e+00	4.228088370441948740e+00	2.833291052980338343e+00	nan	3.124448489804587670e+00	3.479004431542936704e+00	1.537005197662328015e+00	1.970659511384669660e+00	2.507382268312559948e+00	1.927023664732890218e+00	nan	nan	3.096049465868895734e+00	4.128041004229618949e+00	1.634580603252665076e+00	1.340687220186931539e+00	2.928411094214820931e+00	2.199855453779236747e+00	4.118582358765469742e+00	2.427263416370944782e+00	1.951246656693471415e+00	2.379897795012476891e+00	3.306041117561392628e+00	1.698255475270470383e+00	2.636140991621775065e+00	3.158693044631935898e+00	1.644093337942227562e+00	2.927737812042654042e+00	3.380079751870509686e+00	3.385713799393020196e+00	2.669223131793092119e+00	3.091624895924189875e+00	3.868099967260316241e+00	2.370100120877693506e+00	1.749742273723307706e+00	3.019905083641276633e+00	3.409787368043863953e+00	2.180802995564785185e+00	1.838692970279252048e+00	2.282691266537069552e+00	3.629241786360404731e+00	2.341549447865255207e+00	1.857219839616928603e+00	nan	2.335798208288276445e+00	1.339217610265830416e+00
2.804853679084677864e+00	3.615498628377935564e+00	2.756499891646866374e+00	2.882629969935982750e+00	3.000661168823944625e+00	3.803345034553275994e+00	3.264628921682187546e+00	nan	4.369923517672764213e+00	3.867697179164496735e+00	2.705044742618758935e+00	3.832369457855592909e+00	3.231119716509161854e+00	3.123965953960737618e+00	nan	nan	2.853331388625995668e+00	3.333874665652539981e+00	3.221281744123679847e+00	3.369167514104244976e+00	4.046324753131719021e+00	3.198144079703292508e+00	4.011804647523845802e+00	2.941602071382761086e+00	3.900854204467508524e+00	3.065443220726276063e+00	3.173161878677869030e+00	2.862696358221299420e+00	4.305721667235706818e+00	3.537908264128310165e+00	2.991303686281746810e+00	2.623286004021088580e+00	3.999444108992278313e+00	3.314071531920812497e+00	2.305501944506365142e+00	3.912067710373742901e+00	2.828160751860970823e+00	2.743878068894855637e+00	2.766892427874449112e+00	2.848595955543351099e+00	3.219605546717122735e+00	3.207555135525451018e+00	2.822748152194337390e+00	2.664220062703824610e+00	4.028276791676069557e+00	3.693545318628084217e+00	2.572906873181286080e+00	nan	2.993876416259261486e+00	2.955839380110686587e+00
3.650944611329166367e+00	4.363466390755452728e+00	2.827389109049935900e+00	2.861620136696787942e+00	2.944796318364760523e+00	5.058053438813626457e+00	4.103396957993709293e+00	nan	4.706102374397056032e+00	2.601544171923708237e+00	3.035347109592421599e+00	3.372387330981573950e+00	2.463751980740586323e+00	3.249996600238225675e+00	nan	nan	4.005479050272980679e+00	4.472223958664347521e+00	2.989516352206904592e+00	2.347580698596920534e+00	3.098007156036961973e+00	2.672291321075937809e+00	2.525585748096523364e+00	3.790928214036372257e+00	3.367376147343205339e+00	3.031370255227327615e+00	4.022932399021621030e+00	2.371439439267094773e+00	3.679640319113615554e+00	3.681485944406902799e+00	3.088859379297526075e+00	3.487502855967656412e+00	2.673663760248520926e+00	4.174592608127622562e+00	3.155625488642116672e+00	2.163863029839264929e+00	4.160300962777859546e+00	3.361309485578459100e+00	2.436404276360780052e+00	3.624573725093982013e+00	3.123359456122051014e+00	2.782525614783828871e+00	2.984252521044570283e+00	3.165989009748668259e+00	3.560543040374072543e+00	3.855714461480245436e+00	2.926615237890488164e+00	nan	3.026662089542711431e+00	2.954215455418462977e+00
3.987132834241828849e+00	5.207271784777620205e+00	4.243909820713295922e+00	6.761501992810512895e+00	3.773535136426166670e+00	4.832166268336603565e+00	3.997864483490015886e+00	nan	2.964888079300774137e+00	5.340884025481130948e+00	4.940565052089637810e+00	3.298507142852216134e+00	4.509938665336845176e+00	3.740620978733653956e+00	nan	nan	5.537568452752076098e+00	6.126458843718065594e+00	4.350682094820379042e+00	4.462589213970977298e+00	6.000218603797238259e+00	5.534218464928317260e+00	6.489857696185410418e+00	4.717540090178205858e+00	3.572696475859559406e+00	5.179241161486378253e+00	6.247013941968486250e+00	4.780753650295769930e+00	3.702026251974159798e+00	6.214408367938099254e+00	3.635041587426620868e+00	4.802257671271096484e+00	5.307845938582633316e+00	5.809547281783699724e+00	5.260982633135554920e+00	4.955895713458811080e+00	6.589723423380962508e+00	5.029135770081863299e+00	4.907548754521828371e+00	4.684853218843838540e+00	4.249628134043803129e+00	4.415868335612393558e+00	4.019623068312045078e+00	5.075596672657221475e+00	6.315521177621340243e+00	3.424116807903535342e+00	4.617980068398264137e+00	nan	5.359989226734358958e+00	4.087502825350327385e+00
3.420515067580772506e+00	4.529284331218798698e+00	2.942761847349461224e+00	4.381704341119056600e+00	2.690356180333027147e+00	4.914482194719097308e+00	3.538760923000222824e+00	nan	3.687743344862134620e+00	4.382602894287839668e+00	2.984674570798693249e+00	2.768086709560757974e+00	3.659106225568351967e+00	3.004090376217663394e+00	nan	nan	3.917406485162882035e+00	4.680947523471137295e+00	3.175803146880355143e+00	2.638981992293417012e+00	3.393065630692958745e+00	3.524289617447703638e+00	4.849796068349933265e+00	3.264618909476643793e+00	2.946258454451364805e+00	3.610837558363369393e+00	4.210095664549343475e+00	3.048350317397080289e+00	3.324367948355150482e+00	4.380650539874035410e+00	3.008304947116086758e+00	3.934934464092735507e+00	4.065201677346326647e+00	3.765513145489286284e+00	3.117146480395248442e+00	3.887246430122554219e+00	4.504816777517318016e+00	3.034813862549633701e+00	3.079331671623295907e+00	3.774945972901897040e+00	4.066539084894552403e+00	3.463983316616007890e+00	3.063891624362498067e+00	3.619843735383403871e+00	4.520249244781336273e+00	3.536690947066625679e+00	3.008308886452694342e+00	nan	3.798971013443900091e+00	2.922237476786213595e+00
3.502303335877134494e+00	4.755558513042474900e+00	3.151123107023521275e+00	4.553902340139521776e+00	2.519767343408959359e+00	4.987072725967540698e+00	3.801636800854562459e+00	nan	3.661843089442037957e+00	2.788282340058631181e+00	3.368211732419551296e+00	1.986258235083566026e+00	2.028955363870743156e+00	2.567256442787506199e+00	nan	nan	4.678257090745002067e+00	5.396744402814821484e+00	2.651021787262141327e+00	2.083636263923624110e+00	3.373281880488893769e+00	3.062738158645017528e+00	3.516814823015148583e+00	4.140809483058262686e+00	2.196242380029000518e+00	3.776032195620685705e+00	4.954893023518756046e+00	2.173912219019967118e+00	2.153478430274514910e+00	4.154847364260531251e+00	2.696028180616929504e+00	3.890129387300460984e+00	2.760966812231708367e+00	4.996182930364826191e+00	3.899372118815477073e+00	1.923398712820389100e+00	5.145455087767897950e+00	3.937591138012683345e+00	2.796362962357648474e+00	3.974368610689689607e+00	3.275483340977241031e+00	2.125794251668659651e+00	2.946751269983562960e+00	3.609017169541110626e+00	4.070305538721447292e+00	2.920153335898298508e+00	3.197315912408592364e+00	nan	3.417280153942688692e+00	2.745398092323745320e+00
3.435018677541792798e+00	4.924544997300104754e+00	3.015369081993120037e+00	3.895597661380036492e+00	3.139848609688700609e+00	5.449113808786930413e+00	4.618054298587800588e+00	nan	5.093291360414228031e+00	2.634053514379652405e+00	2.362034052972946885e+00	3.606380721678246637e+00	3.240056893632632828e+00	3.482575697000963810e+00	nan	nan	3.766891335875434788e+00	4.180262198535878326e+00	2.447150643953036830e+00	2.605292526626728389e+00	2.906675108118169426e+00	1.584712928798458487e+00	2.899056673736144951e+00	3.672926012357657921e+00	3.269861720085862622e+00	2.467584807025609006e+00	2.869265222223704281e+00	2.429553079628802070e+00	3.380527053177873498e+00	1.911504390451337798e+00	3.404406939611164251e+00	3.606305063389025900e+00	3.186025057117037207e+00	3.973345813290657169e+00	3.470479028814214661e+00	3.262543433296837048e+00	3.721758563043244372e+00	3.664882858334026938e+00	2.046420914981082806e+00	4.063675281353200219e+00	4.277341988783031290e+00	2.605156683576611343e+00	3.298933445197166137e+00	2.342877990428739565e+00	1.951423100370601738e+00	3.461125637827440205e+00	2.582467406141272015e+00	nan	2.381656475002434270e+00	2.800877642150960689e+00
2.334154313053488750e+00	3.262323769276508578e+00	2.689247826085881421e+00	4.160523217183267342e+00	2.921418376936229411e+00	3.886808110685221695e+00	3.685956985080293347e+00	nan	4.157973261313226310e+00	4.021990841915525472e+00	2.341446828091641841e+00	3.607723704275826115e+00	4.001521977009201869e+00	3.115267028132702620e+00	nan	nan	2.482086191173475953e+00	2.200633344180692230e+00	2.755677583795900443e+00	3.475594008680130020e+00	4.791433969190333819e+00	3.237541895945160952e+00	4.486587657485525682e+00	2.550627849968740701e+00	3.532028247016272271e+00	2.560183938579891905e+00	2.744143672419941726e+00	3.336989657970759637e+00	3.573053519822331658e+00	2.806741801273217707e+00	2.913302458159102937e+00	2.471620100761139582e+00	4.427077167885689057e+00	2.613745741951478241e+00	3.359336675660994587e+00	4.363919719205382464e+00	2.916860754484031482e+00	3.625841915829338458e+00	2.656003883894605178e+00	2.829157587685370512e+00	3.803296454252332648e+00	3.757948616817320620e+00	2.601106777450688856e+00	2.403361804647725197e+00	3.281095946624565052e+00	2.862682907097660934e+00	2.348760448123651479e+00	nan	2.536042653702185401e+00	2.537229332642457535e+00
3.759489591751044468e+00	4.814778906141960135e+00	3.372838945152567103e+00	3.472596343032509747e+00	3.388637926816307377e+00	5.435582361651632333e+00	4.536796614820988616e+00	nan	5.078605175676047523e+00	2.065301656307683142e+00	3.210961719358246480e+00	3.524142241181612345e+00	2.265452686937075466e+00	3.574490305624352438e+00	nan	nan	4.557445527307614874e+00	5.126199357759186448e+00	3.068926796838103321e+00	2.481553534972146480e+00	3.155839185681933667e+00	2.541346934142206138e+00	2.079779303937195234e+00	4.385312269071132363e+00	3.572306349991615892e+00	3.706403518612460424e+00	4.527316678736942102e+00	2.453374133805426904e+00	3.650219652417900029e+00	3.912302330537596795e+00	3.534037968115986583e+00	3.719437168505734359e+00	2.395863735141447126e+00	4.992322694201767774e+00	3.606734886087950454e+00	1.546795653249308788e+00	4.539877622103798416e+00	4.000152729466349477e+00	2.515444534100527818e+00	4.183600628393963738e+00	3.340685383243400697e+00	2.594850854885202729e+00	3.332658129323323948e+00	3.447599945776476549e+00	3.695338230838805860e+00	4.067919514725018004e+00	3.109806164215759949e+00	nan	3.287762161406709183e+00	3.460297657584169517e+00
2.711663707550062696e+00	4.237411442232450476e+00	2.020803085750416450e+00	3.692371678763386456e+00	1.997645921990915063e+00	4.802549980057371215e+00	3.732018345554892313e+00	nan	4.047891442212998570e+00	2.704970945134330673e+00	1.669570121965345155e+00	2.662468579200528040e+00	2.636072211939287424e+00	2.560876241123449581e+00	nan	nan	3.251037358879281580e+00	4.138261833035929982e+00	1.524565024384252565e+00	1.605837268604187296e+00	2.822819834449753262e+00	1.638952772673341274e+00	3.117936523282908823e+00	2.994886350737783420e+00	2.453917513024977737e+00	2.106022649004013481e+00	3.094847447790670447e+00	1.484230925992716887e+00	2.709046613228930589e+00	2.360237767080854976e+00	2.376000660662302977e+00	2.868543845043429741e+00	2.680644934420200798e+00	3.733110301601990422e+00	2.991984719133892412e+00	2.636898329987965361e+00	3.573216229634893715e+00	2.996878820039543534e+00	1.056669698175232153e+00	3.466039442882463462e+00	3.513236022781903056e+00	1.772053258822939403e+00	2.302959465186878329e+00	1.839739687723804140e+00	2.820416685718044825e+00	2.641465998076967470e+00	1.968066639844558985e+00	nan	1.701084508317201260e+00	1.794646133475505279e+00
nan	nan	nan	nan	nan	nan	nan	nan	nan	nan	nan	nan	nan	nan	nan	nan	nan	nan	nan	nan	nan	nan	nan	nan	nan	nan	nan	nan	nan	nan	nan	nan	nan	nan	nan	nan	nan	nan	nan	nan	nan	nan	nan	nan	nan	nan	nan	nan	nan	nan
nan	nan	nan	nan	nan	nan	nan	nan	nan	nan	nan	nan	nan	nan	nan	nan	nan	nan	nan	nan	nan	nan	nan	nan	nan	nan	nan	nan	nan	nan	nan	nan	nan	nan	nan	nan	nan	nan	nan	nan	nan	nan	nan	nan	nan	nan	nan	nan	nan	nan
2.121107010575163709e+00	4.092413600688982633e+00	2.164796602882478993e+00	4.543471860725339262e+00	1.833472989219056437e+00	4.469936771694557720e+00	3.449159232187114288e+00	nan	3.316113431260856004e+00	2.975322490117990437e+00	1.719300062918749150e+00	1.891809959218710535e+00	2.953653782508077530e+00	2.072484154607761031e+00	nan	nan	3.458394598771934003e+00	3.979621067239422327e+00	1.327855908296340814e+00	1.813709784318534579e+00	3.680428332621564103e+00	2.203940861008164109e+00	3.972027497036795030e+00	2.911044828699165699e+00	1.823858544181638175e+00	2.537043447443584121e+00	3.527652145271567008e+00	2.047073504432802338e+00	1.593907274147251085e+00	2.778125668751237232e+00	2.050009236972730076e+00	2.854838985996305034e+00	3.117528215094724331e+00	3.846485698906330075e+00	3.355766526993566146e+00	3.006951963719030729e+00	4.114680508536441295e+00	3.490218960468874698e+00	1.742836450174967577e+00	3.403145433835755629e+00	3.501997550415133276e+00	2.249803050972074114e+00	2.056578253489874886e+00	2.305706251787793537e+00	2.985094803024571419e+00	1.694905954452521790e+00	1.974453361220273484e+00	nan	1.990769152495784899e+00	1.683059305888209733e+00
3.761423933197697522e+00	4.732341131498499998e+00	3.314872398403701848e+00	3.636718820685752807e+00	3.325910807374198530e+00	5.132850139745363194e+00	4.309471963331896305e+00	nan	4.982180782533161434e+00	3.783175536790080340e+00	2.874385697313419641e+00	3.820676722895886002e+00	4.137571789331566663e+00	3.571195042334807113e+00	nan	nan	3.259079780712483387e+00	3.594125511025158204e+00	3.162241019241291529e+00	3.210893202750793485e+00	3.467706633511628667e+00	2.665487226515269814e+00	3.972701896513637365e+00	3.412095645618234752e+00	3.539856500384220173e+00	2.715386063397441152e+00	2.719959504527085237e+00	2.877289930601473422e+00	3.785981973347641638e+00	2.431511146316177818e+00	3.526606603490778369e+00	3.936985978552946186e+00	3.969595555900713890e+00	3.089347547356032120e+00	3.420854348849170279e+00	4.249957950170415444e+00	3.280303702719217451e+00	3.455683709363350342e+00	2.949103284109818368e+00	3.827464716927109212e+00	4.627630869526134560e+00	3.407303946565181096e+00	3.516874386964129240e+00	2.817243535845508351e+00	2.555355385897939868e+00	3.666750793250803664e+00	2.994094973358437439e+00	nan	2.897031550305308567e+00	2.869936255995497731e+00
1.917158992532210560e+00	2.860074724570460081e+00	1.871119625501700190e+00	3.343628800045074456e+00	2.220115576000905033e+00	3.558382439749519843e+00	2.979055379797115322e+00	nan	3.665602442761431323e+00	3.933748580385767468e+00	1.632374971927880392e+00	3.110749872483757450e+00	3.282235515854144303e+00	2.553416717950522941e+00	nan	nan	1.882943731721477887e+00	2.605704548416129640e+00	2.417761494913233111e+00	2.731498157566476515e+00	4.233883334041027346e+00	2.859167346276183075e+00	4.129103144055849661e+00	1.780106610967526315e+00	3.165180463507896391e+00	2.222121615793101856e+00	2.683680186943026236e+00	2.434304470422534283e+00	3.431213953998518917e+00	2.922460690445038978e+00	2.314293162100642398e+00	1.654020933025294626e+00	4.000242063347983823e+00	2.445316514084005632e+00	2.426491634729810887e+00	3.756788098541102627e+00	2.675646811994358387e+00	2.547449959897379657e+00	1.833474543693676351e+00	2.280786983498119369e+00	3.088534424592077166e+00	3.021698239719419199e+00	1.913113350757563946e+00	2.196784353939094991e+00	3.472159491404203990e+00	2.799879974282850181e+00	1.779688404514181421e+00	nan	1.971983771097854499e+00	1.955072163048547473e+00
2.219113542041590836e+00	3.558697407544725966e+00	2.197858300482357308e+00	3.290016595913202835e+00	2.504788119506724975e+00	4.443669932074303830e+00	3.643938574506724315e+00	nan	4.350883909541649608e+00	3.214775171776820706e+00	1.951949165064891245e+00	3.193638391597667159e+00	3.052002876706544132e+00	3.031619224109835198e+00	nan	nan	2.808992075235793973e+00	3.553224157182927723e+00	2.275270694444667896e+00	2.430688032329018977e+00	3.837687405461235546e+00	2.599460731279426451e+00	3.392188246049771649e+00	2.550297522853321563e+00	3.176478821109073536e+00	2.498666348928719305e+00	2.967722051922505155e+00	2.329932692826263363e+00	3.478550737510302415e+00	3.027817725792437908e+00	2.843531742383036409e+00	2.260103713594246333e+00	3.200150453402759165e+00	3.426914505801929689e+00	2.495295238354748868e+00	3.159444535624103878e+00	2.858388693970198347e+00	3.102560198730251795e+00	1.562639058142772708e+00	3.183290476022805571e+00	3.063343904087992176e+00	2.848569105622186903e+00	2.295634291045125508e+00	2.200414173698805875e+00	3.503469997307568029e+00	3.157740662107566099e+00	1.707724123943425543e+00	nan	2.312191329796234207e+00	2.380853977117709963e+00
2.847224653514081272e+00	3.424099620682780287e+00	2.569724520756087482e+00	3.082695338122004802e+00	3.055517336508329240e+00	4.232390735633471124e+00	3.742565757804694471e+00	nan	4.566983234392474778e+00	3.597534907496074297e+00	2.212449719594927977e+00	3.751910434674683881e+00	3.165452099618696558e+00	3.115567768562851114e+00	nan	nan	2.822230305943747464e+00	3.213771808452164258e+00	2.947644014867457418e+00	3.083463535558421675e+00	3.988371948848148829e+00	2.772310961181315925e+00	3.575148112838750336e+00	3.075777139812366112e+00	3.884846236414665199e+00	3.121227867902537589e+00	3.312903246444524274e+00	2.571820617689769772e+00	3.864767093376807239e+00	3.055163839361362044e+00	3.006976360806307369e+00	2.213966157098057330e+00	3.675424145896298622e+00	3.220579277985379019e+00	2.641192846775023195e+00	3.437511364015017445e+00	2.691457927832197061e+00	3.088577443004922429e+00	2.096160535001068137e+00	2.930263876847765125e+00	3.507875908840575985e+00	3.103967417921710492e+00	2.631829949615375419e+00	2.548670035212979634e+00	3.400442493589676651e+00	3.719217204633909812e+00	2.442831773142740914e+00	nan	2.287917375368468509e+00	2.881725172702533033e+00
3.133089874774999561e+00	5.091729511532839147e+00	3.333977174320435388e+00	4.790841001698780133e+00	3.270347091194470757e+00	5.662330190838632760e+00	4.857767380780578570e+00	nan	5.054111134984424325e+00	3.124363049311354334e+00	2.458544963821305718e+00	3.522076535924017815e+00	4.062006010876168638e+00	3.654389683677699452e+00	nan	nan	3.936403175456626435e+00	4.154953209688295068e+00	2.192724418947934240e+00	2.858702999873444561e+00	3.929688396502866610e+00	2.288734060058662756e+00	3.592670252110340190e+00	3.669061933320923341e+00	3.058563914001299011e+00	2.517474433256315258e+00	3.090018086511984841e+00	2.871222017502962576e+00	2.952780053659937565e+00	2.082924279955397306e+00	3.575526916014874157e+00	3.716719971983462933e+00	3.342488122418021845e+00	4.280487531587768402e+00	4.089834351170443583e+00	3.764244123644498785e+00	4.074269649768198498e+00	4.318223504434222093e+00	2.425498819411583185e+00	4.430171144416886087e+00	4.506480319381394928e+00	3.110089130623474141e+00	3.465687346154625814e+00	2.736539507536180249e+00	2.038679918601193020e+00	2.956984860343047750e+00	2.650709100773896321e+00	nan	2.217940959124879541e+00	2.814313447399146462e+00
2.909431697661396310e+00	2.320380075944132425e+00	2.748692844145793401e+00	3.857400871549768517e+00	3.176781521922010132e+00	2.462952297332163365e+00	2.635186310223391892e+00	nan	3.618957623808099822e+00	5.388752615427949699e+00	3.013552863881528765e+00	4.178690624805391884e+00	4.473250902000891038e+00	3.153736559950522711e+00	nan	nan	1.583513447924993045e+00	2.243948226605080531e+00	3.954681253039458610e+00	4.253676716093123034e+00	5.475966461162628640e+00	4.401357741021741710e+00	5.804654631532025100e+00	2.058537184568216549e+00	4.443792290077796636e+00	3.491609285690802533e+00	3.421915387854782331e+00	3.880550112085782821e+00	4.794754230177716181e+00	4.352494933120613751e+00	2.926324309753725927e+00	2.190728884004562449e+00	5.552321292306450218e+00	1.804042947058507540e+00	2.665530720480443261e+00	5.258175175334535822e+00	2.800870865215004724e+00	2.651412240476593851e+00	3.472461769324723502e+00	1.664744712037476315e+00	3.796181088061234998e+00	4.472804864357140531e+00	2.544217990797356777e+00	3.131547059142672840e+00	4.897723917770028024e+00	3.796814516294205077e+00	3.034096976097177656e+00	nan	3.431271898946559595e+00	3.072790051589402882e+00
2.071768689146981313e+00	3.160312363136323466e+00	1.887225083192197506e+00	4.058294772335377942e+00	9.555293888389265744e-01	3.214090051267598724e+00	1.854228692066248074e+00	nan	1.934249717963818505e+00	3.901992566366449200e+00	2.296921193346013634e+00	1.681893715959045021e+00	2.411078216748458569e+00	1.415649587671467868e+00	nan	nan	3.145320278245759216e+00	4.018396401770484516e+00	2.254147339609242628e+00	2.155501950614132856e+00	4.024197808523375386e+00	3.222996258554703175e+00	4.725803127681066584e+00	2.401356616196101967e+00	2.095845306362492444e+00	2.892358404618718737e+00	4.050396828955455497e+00	2.169289762578301861e+00	2.790434516313512248e+00	4.056860464273568390e+00	9.603050057169870701e-01	2.507015174974159155e+00	3.870888862431681954e+00	3.535313522697070887e+00	2.815166732966851271e+00	3.219170373302285171e+00	4.173306547701389313e+00	2.596780251812043083e+00	2.416299480667545296e+00	2.348637919415224928e+00	2.697377486739872321e+00	2.542740611642044790e+00	1.297930387585411571e+00	2.748087826921817634e+00	4.513145339153072477e+00	2.116083995585010591e+00	2.201486838612875196e+00	nan	2.798997762721370464e+00	1.558876244806241873e+00
3.116505826830943793e+00	5.148526863927103570e+00	3.187108502778631891e+00	5.752191471681066481e+00	2.527735257372764721e+00	5.521145345743977195e+00	4.233509442373503795e+00	nan	3.672770505457664481e+00	3.908792908614097339e+00	3.005705443306181390e+00	2.168011682363700121e+00	4.289001123022988082e+00	3.213939527700507170e+00	nan	nan	4.352732702689392497e+00	5.002533114445209428e+00	2.246709935901765043e+00	2.496558430456738975e+00	4.152747632455089821e+00	3.359406871921266191e+00	5.116861406907132093e+00	3.475771728866306365e+00	1.651708433281639188e+00	3.038213328949637582e+00	4.027494170190434986e+00	3.391727826716790073e+00	2.139707423204520342e+00	3.869717766914364532e+00	3.062436405308627485e+00	4.347350761440430311e+00	4.018810753655226442e+00	4.455616593748765730e+00	4.318691244194832635e+00	4.173211747263314564e+00	5.206346598553771798e+00	4.391524579251110616e+00	3.150748318951248628e+00	4.530183255010599375e+00	4.605420084050504848e+00	3.449252595491165252e+00	3.156475753341050794e+00	3.336167515192595800e+00	3.927938423183675809e+00	2.037725462752478567e+00	2.875211981024334840e+00	nan	3.550883914252891405e+00	2.393064679334391709e+00
5.511772227368505028e+00	6.804621616705843756e+00	5.163323104366288163e+00	4.958618564621549041e+00	5.180197059012645155e+00	7.550789170512819837e+00	6.694768022379724570e+00	nan	7.217492438279450973e+00	2.930615760698346950e+00	4.733172663009288073e+00	5.341223794667703473e+00	4.604304932449768017e+00	5.578942205921900488e+00	nan	nan	6.011028593718203972e+00	6.201134312460676590e+00	4.331811792332663558e+00	4.261455271683202817e+00	3.950540522652565834e+00	3.493273431649856153e+00	2.359178467161283876e+00	5.939680573905937955e+00	4.923930227535191939e+00	4.466480772779957142e+00	4.793369793235418008e+00	4.263621215164796752e+00	5.010120022004882046e+00	4.087302424480017571e+00	5.531821381230004775e+00	5.645184831616156806e+00	3.756206390486999780e+00	6.208775697026083229e+00	5.236204717168743805e+00	3.885915356434558543e+00	5.462790438471389898e+00	5.861996331428922069e+00	4.124211265938146020e+00	6.178363305478617562e+00	5.547339182616759068e+00	4.323616915459852272e+00	5.378102236715730733e+00	4.487085818240713841e+00	3.598810340700080435e+00	5.416907048407347602e+00	4.581466947744272211e+00	nan	4.585003368553420167e+00	4.956630906930422853e+00
2.390685681419214337e+00	3.279747302789671970e+00	2.423524049918578616e+00	3.445435511312116894e+00	2.715048660168712491e+00	3.680770519823961529e+00	3.287854652787261855e+00	nan	4.098008434713028336e+00	4.228652460589655604e+00	2.013098750618906418e+00	3.748337663099557737e+00	3.949950537381894389e+00	3.036113667308873776e+00	nan	nan	1.900781625081156889e+00	2.254131913454486380e+00	2.790154744658329911e+00	3.285286530319865062e+00	4.431876044662863556e+00	3.015531092553871861e+00	4.563274089226062813e+00	2.040545697940223224e+00	3.693878646854433789e+00	2.198760840854521170e+00	2.242000562648864825e+00	2.955863613627995878e+00	4.017484427069861752e+00	2.846345226113526916e+00	2.690533065121625267e+00	2.241453990760100545e+00	4.298908505836186222e+00	2.251791166879984818e+00	2.533269082615856593e+00	4.352599994674508643e+00	2.535392103673968833e+00	2.812356186063599051e+00	2.452267460287846035e+00	2.577514934031209570e+00	3.570963919927300445e+00	3.480975683814270472e+00	2.473059919268408180e+00	2.125304884748925094e+00	3.503162519761676474e+00	3.217582765601316730e+00	2.127992828989104801e+00	nan	2.112295627652787999e+00	2.358211837252427667e+00
nan	nan	nan	nan	nan	nan	nan	nan	nan	nan	nan	nan	nan	nan	nan	nan	nan	nan	nan	nan	nan	nan	nan	nan	nan	nan	nan	nan	nan	nan	nan	nan	nan	nan	nan	nan	nan	nan	nan	nan	nan	nan	nan	nan	nan	nan	nan	nan	nan	nan
2.236957498301253011e+00	3.147709945322598291e+00	1.542969122164085549e+00	3.146520045411774102e+00	1.551393170392480814e+00	3.522623861569801562e+00	2.347696006676355029e+00	nan	3.011811064956643413e+00	3.519856200590652850e+00	2.160337507326572482e+00	2.404824991173640569e+00	2.282430866751803844e+00	2.021374259090355174e+00	nan	nan	2.834800472017495743e+00	3.900137518525761404e+00	2.445627543186378983e+00	2.016884186240490706e+00	3.431167725978865768e+00	2.953496165081960445e+00	4.083205648741294880e+00	2.358352379113711983e+00	2.769463944349800144e+00	2.853784466943573683e+00	3.702006256227620806e+00	2.115355114438432160e+00	3.342225336014781334e+00	3.932695389651102769e+00	1.718198924462059241e+00	2.273697149435809362e+00	3.464294926496296334e+00	3.243422243176151021e+00	1.853397358165116637e+00	2.841587711158857665e+00	3.528604912974012908e+00	2.148187071536769022e+00	1.901449019952445862e+00	2.267403048649971442e+00	2.480665467238485800e+00	2.552818712947725555e+00	1.331596406812609157e+00	2.531677068865229696e+00	4.280687672515345987e+00	3.009761745968019486e+00	1.870434604195358341e+00	nan	2.770186131898177528e+00	1.974677981517648284e+00
2.486444802762247441e+00	4.206158881188440724e+00	2.191550982622178179e+00	4.249774724372694656e+00	1.320693693781375799e+00	4.584991843173638060e+00	3.192324399326461393e+00	nan	3.186072930654307633e+00	3.015625523712175848e+00	1.918690354427528888e+00	1.219452045843657739e+00	2.516372653591479214e+00	1.978555548053915647e+00	nan	nan	3.549850598848626415e+00	4.356445903503098904e+00	1.386186581716960298e+00	1.001436375348936147e+00	2.930373746789480816e+00	2.082505004612452471e+00	3.899350990093502389e+00	2.866643371470583457e+00	1.010857788539401447e+00	2.411130212277795337e+00	3.601880583244656542e+00	1.615718433084803785e+00	1.720325964294090904e+00	3.089366379894816994e+00	1.859214944167557393e+00	3.259734297427700600e+00	2.970210954281506055e+00	3.821083539107351434e+00	3.153090797867594386e+00	2.785124134166704124e+00	4.246246318049593071e+00	3.045124420655822561e+00	1.850791713702346408e+00	3.421183621047490853e+00	3.466626432177537076e+00	1.919275787054739890e+00	2.055726210835681300e+00	2.474107443186556399e+00	3.260459261565805011e+00	1.818625117006651637e+00	1.962716014239122897e+00	nan	2.409951874396357052e+00	1.308824876265024528e+00
4.204062685262780263e+00	5.837037828169473030e+00	3.618475670122783150e+00	4.466876636972935799e+00	3.408504114466941459e+00	6.352819027320840028e+00	5.179295006159874148e+00	nan	5.494365742728755109e+00	2.938055548805084793e+00	3.009600799708358920e+00	3.775467531381804687e+00	3.575814344308789750e+00	3.977952033515606001e+00	nan	nan	4.726331943687560155e+00	5.339645012350897169e+00	2.637692281111631232e+00	2.466898630112327684e+00	2.024074704397568425e+00	1.663102563679377255e+00	3.012770021787146035e+00	4.469996236383135368e+00	3.290619447666690789e+00	2.960360206677639994e+00	3.681599182536440029e+00	2.594744311278443405e+00	3.536199579908754220e+00	2.620764628456783818e+00	3.830503121664445842e+00	4.588096119512830029e+00	2.967358735535266412e+00	4.933323738187741725e+00	4.134067525945692267e+00	3.151651950043542261e+00	4.729177004231677195e+00	4.234111222119024021e+00	2.574211000724265119e+00	4.958752346061347183e+00	4.833660316537692125e+00	2.709081365064231584e+00	3.897434981425592859e+00	3.139344448832311230e+00	2.538224948124329305e+00	3.875654551609478915e+00	3.155166049894742475e+00	nan	3.010319622409588280e+00	3.228019973074324422e+00
2.068935786205052807e+00	3.559721163084319073e+00	1.521145494679986720e+00	3.650897482804045246e+00	1.309619245382354968e+00	4.064712755400732291e+00	3.016773076256413333e+00	nan	3.203349429507578172e+00	2.804643623508430217e+00	1.574403239984880631e+00	2.057620265634303891e+00	1.819746846206817370e+00	1.833661927179059292e+00	nan	nan	3.196896285546469763e+00	4.057261623967126418e+00	1.520135412782286144e+00	1.442881339290940979e+00	3.152219903059190198e+00	2.061920735260625470e+00	3.508311482155628713e+00	2.640302262566708968e+00	2.205855346844088682e+00	2.492869193323718591e+00	3.495797648757494880e+00	1.672118388258234889e+00	2.449320637176535698e+00	3.109709747688502279e+00	1.647167711013946212e+00	2.297289141308653804e+00	2.972642128391097316e+00	3.713050047768440720e+00	2.553003310014336780e+00	2.275934669050786674e+00	3.690173918564257249e+00	2.704142641447824236e+00	1.082333649777580176e+00	2.827739967378824382e+00	2.787874797457210896e+00	1.978262769183411152e+00	1.394121408784511296e+00	2.056138058972424965e+00	3.441303794536758609e+00	2.356640146908262068e+00	1.581510621494383484e+00	nan	2.223223750040857372e+00	1.653251001657426222e+00
3.976749749995857730e+00	5.629998860675304861e+00	3.710216143217410778e+00	4.698624808775322848e+00	3.675992391041273066e+00	6.132095860463289583e+00	5.104201066070320536e+00	nan	5.260297309716544412e+00	1.934669943613495979e+00	3.632311438273355453e+00	3.567715943639615084e+00	2.910041699714758234e+00	3.998655149782553764e+00	nan	nan	5.076993303914209221e+00	5.709724396500646115e+00	2.966992501574801988e+00	2.670831078704451578e+00	3.218924374158066204e+00	2.831786077594906637e+00	2.516104161416946372e+00	4.759457349682677751e+00	3.324078403806203674e+00	3.679134332381930772e+00	4.788357881321636533e+00	2.678448664117388578e+00	3.316368352655406859e+00	3.698895029673177515e+00	3.881559980905275875e+00	4.370643149675840888e+00	1.344854361494508321e+00	5.611781180565685645e+00	4.500969300836784370e+00	2.106486117790117962e+00	5.227018022063648850e+00	4.748893638359235503e+00	2.868279277658105197e+00	5.046421771125577216e+00	3.919317270645251927e+00	2.191686557635397214e+00	3.896090678554338993e+00	3.591892661999007696e+00	3.548400520692589044e+00	3.844153255318431661e+00	3.540780904597670808e+00	nan	3.306327029806899631e+00	3.580163270541502740e+00
2.412966445973403040e+00	3.979201843752131484e+00	2.272994641202664035e+00	4.427406537838734835e+00	1.323228841994430915e+00	4.212050201061387611e+00	2.855703895782194301e+00	nan	2.515697999814414665e+00	3.285530029178126199e+00	2.228289341144575442e+00	6.574359819583948106e-01	2.563686166203360983e+00	1.593547660774604413e+00	nan	nan	3.675107231711113087e+00	4.435665917976661987e+00	1.761707590199249829e+00	1.453147867916368297e+00	3.545030295410723120e+00	2.680139452505319930e+00	4.261472992538902105e+00	2.952954981250673239e+00	1.110846296554935941e+00	2.885365854653966444e+00	4.131301356774601530e+00	1.859676201940241747e+00	1.537857900787845233e+00	3.576896298686897069e+00	1.618980046012378660e+00	3.111873830361227000e+00	3.194769415209250507e+00	4.018987225375513894e+00	3.306985179866015478e+00	2.741360401597982221e+00	4.557000294275258767e+00	3.107474398165991580e+00	2.215050399144868898e+00	3.227456795716850735e+00	3.108052251178443637e+00	2.101502138011942300e+00	1.905392873362673045e+00	2.837658663544754489e+00	3.804551744473087638e+00	1.562055389836153996e+00	2.296205298875945378e+00	nan	2.658411994659572120e+00	1.526914150673629234e+00
3.341357820014213331e+00	5.036804659587225785e+00	2.987216975277315001e+00	4.939788657197174970e+00	2.389489783797196232e+00	5.363266994805334420e+00	4.076532737178030885e+00	nan	3.713059810768783997e+00	2.679166259635818559e+00	3.060901846946968874e+00	1.718604208030278802e+00	2.520406932360894636e+00	2.621569975515486650e+00	nan	nan	4.664700363918007575e+00	5.439710461103062222e+00	2.126863303285357443e+00	1.728427806124287258e+00	3.240425676850793302e+00	2.732837536576659510e+00	3.632901718927069368e+00	4.053771149424353126e+00	1.607906694256979296e+00	3.367033512593234690e+00	4.718850946973025096e+00	2.092070212814074015e+00	1.433165715682003905e+00	3.729368787482620462e+00	2.727193984333609489e+00	3.960311125493733098e+00	2.456898495227096468e+00	5.087983654850932957e+00	4.131568330336899741e+00	2.231870466531193919e+00	5.237667285105881199e+00	4.055688632945813943e+00	2.508752367759704338e+00	4.327457907851854912e+00	3.591233231074907550e+00	1.881469429463923149e+00	2.956358566578152658e+00	3.351706377617814425e+00	3.635560115040484153e+00	2.363761361432511698e+00	3.042946606212966643e+00	nan	3.111106222966997681e+00	2.488178677533048777e+00
2.690529408828101765e+00	3.179278797619020214e+00	2.622774597360784554e+00	3.911837124759427908e+00	2.894548623156724787e+00	3.428457165178546262e+00	2.781174558811036590e+00	nan	3.740021980498222653e+00	5.121660989253130403e+00	2.665135787964776792e+00	3.859310576155270400e+00	4.316726723809750865e+00	3.252065632897332748e+00	nan	nan	2.093928637346799349e+00	2.537934263633542464e+00	3.546449526048622403e+00	3.747245779760384199e+00	4.699887095885437738e+00	3.941540989163065944e+00	5.610821205686729485e+00	1.713841222980819312e+00	3.923106241208891731e+00	3.039317180479145453e+00	2.874198117711693978e+00	3.756928012884582557e+00	4.515389564392670252e+00	4.087922496215680823e+00	2.899325522525882270e+00	2.954800587116155786e+00	5.232970608155433467e+00	1.557921547515551675e+00	2.537524453839589800e+00	5.121768460621829888e+00	3.148606386262091217e+00	2.541795478135542297e+00	3.367735147205054957e+00	2.414085632617786192e+00	4.116754724692401446e+00	4.258586743777323491e+00	2.676780366843547476e+00	3.038398307527386155e+00	4.600003550136084307e+00	3.589308168326102777e+00	2.621591327742454514e+00	nan	3.495912914560127760e+00	2.734272870848865278e+00
2.183885949598029175e+00	2.880062883672725338e+00	2.084116962653099314e+00	2.984976505146986536e+00	2.536744149958502170e+00	3.407096068725997906e+00	3.046526956062383107e+00	nan	3.945533654341266683e+00	3.968535820029442274e+00	2.046431376733224727e+00	3.481278249757703058e+00	3.524673151144154915e+00	2.892280950186078226e+00	nan	nan	1.397591409360972037e+00	2.524222653040419484e+00	2.840896388180792265e+00	3.034449691231152269e+00	4.300890054217772374e+00	3.060068132861531343e+00	4.373708041210684350e+00	1.595310018153103471e+00	3.557705829213344106e+00	2.554155481978263698e+00	2.344092545002486094e+00	2.873377514752986084e+00	3.916234171650404772e+00	3.183436051045446469e+00	2.675579033140994767e+00	1.966208585603839376e+00	4.163041649025660540e+00	2.186500275355234280e+00	1.819166020372963155e+00	4.072830060040192102e+00	2.108500867482809404e+00	2.567337858940882622e+00	2.206227845493068607e+00	2.264331694166454412e+00	3.106061561385572656e+00	3.419350524189919138e+00	2.059263165422620112e+00	2.124090980602004741e+00	3.698818971297902269e+00	3.249714351358588882e+00	1.742931015580371001e+00	nan	2.601068431410537229e+00	2.339030240696462926e+00
3.283028089738508459e+00	5.200214621576672691e+00	3.470853672284202496e+00	5.313650769555270159e+00	3.313449075060503901e+00	5.868987048576572718e+00	4.990651004726140982e+00	nan	5.023156734918623023e+00	3.916190573833728816e+00	2.694430716141812621e+00	3.697384933400290397e+00	4.728244011717326778e+00	4.160572201317981111e+00	nan	nan	3.865494654915329065e+00	4.284539659992318228e+00	2.476809537676869510e+00	3.048491161641582625e+00	4.314916476900013897e+00	2.812256801348379742e+00	4.616986664483349045e+00	3.311732317989568575e+00	3.034417869882041430e+00	2.496817697610791864e+00	2.815785977779886817e+00	3.726799896846302751e+00	3.356028083217666769e+00	2.788764552620294435e+00	3.823216606216259361e+00	4.331406350524772186e+00	4.295386621999172760e+00	3.958468362196291057e+00	4.378019815600961095e+00	4.621419275505082247e+00	4.364267133804876408e+00	4.502438307365137504e+00	2.927087248892183524e+00	4.741763039047250494e+00	5.102877036794461141e+00	3.823662332324001767e+00	3.634246852589145149e+00	2.893983801484400598e+00	2.873932045649139067e+00	3.014807680661265810e+00	2.735119018774891053e+00	nan	3.268997850989609599e+00	2.771518690938435281e+00
nan	nan	nan	nan	nan	nan	nan	nan	nan	nan	nan	nan	nan	nan	nan	nan	nan	nan	nan	nan	nan	nan	nan	nan	nan	nan	nan	nan	nan	nan	nan	nan	nan	nan	nan	nan	nan	nan	nan	nan	nan	nan	nan	nan	nan	nan	nan	nan	nan	nan
1.748903650770297968e+00	3.121676342829868389e+00	1.936023735733663376e+00	4.507010086271158400e+00	1.659188566681472743e+00	3.082072509206042366e+00	2.160512244926227510e+00	nan	2.135150814979813738e+00	3.767401806885198212e+00	2.340353587664838919e+00	2.064155021090485320e+00	2.563637292106794252e+00	1.517379884036188509e+00	nan	nan	3.074909969291256040e+00	3.872482210404818659e+00	2.281122147612882234e+00	2.688692472490758600e+00	4.397692373657239528e+00	3.350273432302765642e+00	4.798142256848455744e+00	2.554489058800172518e+00	2.432641458351208374e+00	3.080818421728474199e+00	4.079582940444129946e+00	2.418294887635687562e+00	2.567884086348631190e+00	3.862884505050997230e+00	1.417894015082884929e+00	2.188132023096646783e+00	3.822082919258196210e+00	3.606327969365747510e+00	3.061249259495280484e+00	3.435562135024112340e+00	4.022512307340147863e+00	2.979844937645564684e+00	2.401529266696124765e+00	2.364146840884699952e+00	2.788008622175695450e+00	2.482733922170452523e+00	1.458724680745054236e+00	2.546936583042867408e+00	4.365746997085721226e+00	1.877480629309064675e+00	2.340684656209772285e+00	nan	2.656083132897650856e+00	1.910894120266379836e+00
2.591183479197104678e+00	4.410016662737994864e+00	2.205762736248355615e+00	4.143635714135467829e+00	1.944116933294214311e+00	4.906002655132501999e+00	3.587660251178417248e+00	nan	3.856252248196213817e+00	2.881678623410181661e+00	2.047863001934601801e+00	2.330632234101446265e+00	2.851202382178413597e+00	2.719812192315741672e+00	nan	nan	3.526885046522183931e+00	4.426595812454724665e+00	1.658264946250072036e+00	1.314325242529634341e+00	2.705192493343593352e+00	2.188433762074046829e+00	3.503429903325345318e+00	2.915399033749087376e+00	2.106921643740562455e+00	2.433503198010899649e+00	3.402155949192813278e+00	1.748872887951676391e+00	2.563296949142030545e+00	2.998736642628506477e+00	2.375251696149360825e+00	3.219887493168424264e+00	2.437392140769678583e+00	3.874656342926089625e+00	3.082405880814690136e+00	2.782640135834345774e+00	4.075913301778304465e+00	3.249457238897348610e+00	1.773835273853915373e+00	3.667123436082161625e+00	3.529589869024140736e+00	1.918629837860330589e+00	2.457516503699180177e+00	2.474682201158110217e+00	3.246479970448544528e+00	2.678492821916091060e+00	2.006092757542372595e+00	nan	2.250750839574895412e+00	1.918190746515458178e+00
2.617844264003903909e+00	3.181039720296834794e+00	3.135869970391107486e+00	4.739075851550691887e+00	3.525090428602745796e+00	3.477498392652048853e+00	3.555780193923797405e+00	nan	3.984568129289388860e+00	4.963289529898373686e+00	3.365630334666420254e+00	4.234018666164471867e+00	4.765865528555349506e+00	3.778222441584397462e+00	nan	nan	2.394908404357249498e+00	2.413736456485267023e+00	3.848741948320053119e+00	4.425379519397334427e+00	5.681929778424579247e+00	4.471598958610202068e+00	5.908734914309277997e+00	2.227387543426873950e+00	4.196484394665310980e+00	3.303528944471798567e+00	3.094571946192770540e+00	4.476710386492515958e+00	4.502970349406693273e+00	4.143224054228495490e+00	3.444071915909600268e+00	3.107778683178748835e+00	5.480433731221369342e+00	2.412714885110160523e+00	3.522567906996271425e+00	5.491723205749494241e+00	3.363829905206771276e+00	3.949989221984279819e+00	3.824759887112229251e+00	2.971227668924650622e+00	4.209671826902147806e+00	4.639594024028041552e+00	3.076966466925582733e+00	3.114094523029788508e+00	4.514586471946560486e+00	3.447352212423675955e+00	3.017734998118190237e+00	nan	3.902330616491992643e+00	3.206521554528929840e+00
4.193577376307715099e+00	4.594107125495971111e+00	3.841185589111658416e+00	2.832656758552657195e+00	4.150241669305160919e+00	5.089677316251176364e+00	4.617095705342808998e+00	nan	5.573899997957293628e+00	3.203479607254519301e+00	4.176463206062726918e+00	4.519486099229181875e+00	3.635339837253930284e+00	4.268515672864033661e+00	nan	nan	4.299428125366906883e+00	4.532526973974460915e+00	4.204401797937739715e+00	3.844311325268783275e+00	4.428531145426228832e+00	3.993479496905896209e+00	2.926965132402150616e+00	4.452165774979170543e+00	4.572368039803307305e+00	4.054059626758506063e+00	4.514744575753816491e+00	3.667420578604477122e+00	4.939627787971633488e+00	4.695418044547869485e+00	4.205390863754876918e+00	4.005677454530108150e+00	3.712382337224398476e+00	4.410955967977376879e+00	3.488369098923532086e+00	3.320245493980457319e+00	4.123814853479323084e+00	4.204605604275098329e+00	3.632560930216016892e+00	3.920019397425497321e+00	3.410675095922179434e+00	3.987082581821563387e+00	3.888102054604098523e+00	3.882338632769135156e+00	4.656567430718753009e+00	4.774831275375654549e+00	3.775327905079365998e+00	nan	4.135256470156661202e+00	4.062186959249904916e+00
3.348433697231474770e+00	4.446969977064645363e+00	2.915759375932285735e+00	3.370452785373168503e+00	3.124420507950236292e+00	5.220037711099993594e+00	4.418658088837563724e+00	nan	5.063349010377659276e+00	2.657106694789384882e+00	2.612778652185604233e+00	3.654139100078371616e+00	2.869150982726440535e+00	3.559105153008810252e+00	nan	nan	3.679648228115871778e+00	4.514763130798606916e+00	2.706969717791658070e+00	2.581244944439840427e+00	3.197136969303457477e+00	2.277251235475893143e+00	2.612983523641038364e+00	3.625262418966835209e+00	3.515658655250379461e+00	3.108198859139442938e+00	3.457590200281833059e+00	2.332804755442821509e+00	3.752724490915357425e+00	3.052470757499351706e+00	3.431033153635276278e+00	3.245101966590802522e+00	2.877516036947111555e+00	4.170781976084206200e+00	3.099050903346924457e+00	2.758915712361037720e+00	3.411553389676428072e+00	3.599932633658208037e+00	1.958198490941615688e+00	3.904272431747884298e+00	3.712078800978492854e+00	2.543778841868904017e+00	3.089706876292594107e+00	2.517296349542676115e+00	3.220271426936065495e+00	3.795328314249945212e+00	2.543545290026832273e+00	nan	2.701322701570422424e+00	2.998582377212233752e+00
2.815551151867891289e+00	3.382230053854633045e+00	2.300806647859453768e+00	4.213596639300976499e+00	1.872232469220975082e+00	3.365932902383165004e+00	2.025659711002308239e+00	nan	2.012777254696074269e+00	4.313603741688535997e+00	3.074004313512374686e+00	2.123738308318662504e+00	2.481262199923385037e+00	1.795322483770500410e+00	nan	nan	3.711987222497776351e+00	4.738594559427168562e+00	3.049828433123382698e+00	2.653923149631687739e+00	4.393755801829212437e+00	3.944764459457970940e+00	4.988801610930226005e+00	3.155878410735742712e+00	2.810718308240140573e+00	3.780229498163527158e+00	4.972973614545250776e+00	2.510679857546798122e+00	3.205052235926704629e+00	4.796411073222630606e+00	1.695780150205958403e+00	2.791622992215442078e+00	3.921186944219524850e+00	4.234817781256476010e+00	3.171668016405648771e+00	3.126101914913418156e+00	4.743202783873945449e+00	2.782609193338978049e+00	2.926979994500617632e+00	2.738022154525450613e+00	2.477291965216001923e+00	2.784432599969278055e+00	1.875614046116653499e+00	3.556024817517467795e+00	5.226815204275533588e+00	2.919810412440148717e+00	3.054413387003653835e+00	nan	3.391343510665622230e+00	2.456760053009812594e+00
3.256546856849944938e+00	3.688230153134067546e+00	2.794009932989077516e+00	2.956945057115325071e+00	3.073959356212474958e+00	4.289187985291669669e+00	3.782088765260206653e+00	nan	4.619168477276457629e+00	3.766588791499308364e+00	2.570552678647689770e+00	3.986461582249434255e+00	3.831977249845411215e+00	3.393616467445579765e+00	nan	nan	2.433427163585264452e+00	2.941957933262639102e+00	3.138684070742795651e+00	3.343501453067852847e+00	4.035238789756128597e+00	2.968608776149206818e+00	3.944605706018044611e+00	2.892152505444141486e+00	3.878162306390175118e+00	2.426767802634790083e+00	2.542477878010000580e+00	2.924612439374883799e+00	4.248635905631865661e+00	2.699222472994312394e+00	3.114498882340892116e+00	2.988397324591422599e+00	4.116331762087331647e+00	2.628765144978034485e+00	2.948508348997636919e+00	4.063127063797556282e+00	2.501978527711516520e+00	3.160372931021780740e+00	2.623628025471523628e+00	3.069638650787651191e+00	4.028249372575312570e+00	3.341333606771028197e+00	2.932688175131350050e+00	2.181123078146130378e+00	3.412141669261896215e+00	3.730043905713397390e+00	2.687272731843116880e+00	nan	2.557318903636163210e+00	2.666555473228863438e+00
2.758303729205055177e+00	4.271866741170845749e+00	2.913020502628239861e+00	4.700545281097200601e+00	2.759694075380897171e+00	4.833507466613857773e+00	4.059151456177354511e+00	nan	4.360848415955044466e+00	4.269123396921763458e+00	1.976372334491622640e+00	3.528662808412717844e+00	4.526980634269921921e+00	3.469528538227478531e+00	nan	nan	2.864326565134577951e+00	3.370627499249930992e+00	2.465188010969204591e+00	3.080723790548384411e+00	4.232813838715569155e+00	2.687485921233805364e+00	5.017330954835966139e+00	2.444873678827187202e+00	3.140038723624401840e+00	2.282210801304487280e+00	2.054835947845664368e+00	3.460844530368937466e+00	3.549104271237302655e+00	2.740422427447845255e+00	3.153796946345203356e+00	3.550090179045823913e+00	4.756123928951532243e+00	2.828829025794530327e+00	3.422485934066048952e+00	4.733512951594726736e+00	3.435238702300512426e+00	3.596359921761113299e+00	2.720093788474106322e+00	3.663786883689114759e+00	4.750546406365802277e+00	3.917597475064360957e+00	2.849937101433683839e+00	2.375184569202675178e+00	3.087386024021813835e+00	2.895655053768653620e+00	2.091875763086256335e+00	nan	2.990316438705095337e+00	2.363949623834724623e+00
2.298875211318831990e+00	3.341067583953900577e+00	1.738451032960057763e+00	3.108841576449068889e+00	2.091527666870589997e+00	3.911987386403821265e+00	3.198407936664505957e+00	nan	3.824938203245043411e+00	3.184394820256848835e+00	1.522380969650697358e+00	2.918130472154593757e+00	2.647069417707931915e+00	2.315990556808421363e+00	nan	nan	2.455966455205265131e+00	3.216388967089510054e+00	2.156972609725652301e+00	2.295025161707801686e+00	3.471183372538639400e+00	2.117499941251102413e+00	3.594459351205481212e+00	2.386195942320095131e+00	2.959678545488364954e+00	2.227924118752402816e+00	2.731406702331319547e+00	1.981742709103312849e+00	3.145670029747241081e+00	2.556415513624438862e+00	2.244612638800061788e+00	2.013952342635088044e+00	3.445226090063008062e+00	3.000601841729880981e+00	2.202383664409020891e+00	3.056585958161090577e+00	2.854261888847484663e+00	2.524149749884000649e+00	1.291874546758980946e+00	2.539000498196015698e+00	2.987084214270915528e+00	2.569027524043675292e+00	1.791549233885259884e+00	1.814894850678751004e+00	2.959508641495919967e+00	2.812819940400176577e+00	1.597246648359023524e+00	nan	1.980068586438539002e+00	2.004147758930278744e+00
2.027667145559123085e+00	2.507182308958892492e+00	1.920714656926371111e+00	4.051908967153537766e+00	1.834476507379415366e+00	2.622007210506134722e+00	2.033538157664210200e+00	nan	2.174355848827882465e+00	4.222484622300205714e+00	2.279303994325202698e+00	2.638032302882165947e+00	3.106770467614750064e+00	1.690179271243160475e+00	nan	nan	2.547359585560150297e+00	3.398108994681517281e+00	2.729912038220852821e+00	2.971378880091700481e+00	4.736782921107520750e+00	3.552936732644777162e+00	4.954896207714568845e+00	2.201855400982638766e+00	3.044972855550034829e+00	3.043423858762147827e+00	3.883069354104602411e+00	2.759496845748889982e+00	3.223632081738031285e+00	3.894091894119878994e+00	1.412138347682925454e+00	1.785624811940590195e+00	4.324591203045300425e+00	3.054576969339249271e+00	2.915968641705902087e+00	3.699264513331852910e+00	3.602005594591498827e+00	2.503517207385626886e+00	2.566610950610195285e+00	1.785865355952459987e+00	2.916689352996479911e+00	3.124107200531802242e+00	1.385366364545390416e+00	2.570991417740342122e+00	4.478773786003197976e+00	2.509230955902683302e+00	2.522504373476222472e+00	nan	2.680749445354428939e+00	2.015744903668912791e+00
1.169571372815861210e+00	2.503171704423602595e+00	1.882892199941849531e+00	3.974663893630707268e+00	2.068978094652276667e+00	3.081528721340832444e+00	2.550505378658941336e+00	nan	3.124946140531279060e+00	4.215297886502694880e+00	1.756236970562420563e+00	3.014743412636458508e+00	3.643326686333501208e+00	2.460107421718563003e+00	nan	nan	1.739211448373995550e+00	2.637508777650605651e+00	2.426973741085333813e+00	3.007583714447406464e+00	4.773654758366959072e+00	3.327459414316181086e+00	4.914441444814903193e+00	1.323310563228926817e+00	3.151721364059195007e+00	2.463076525870728339e+00	2.937941404704956128e+00	2.868553208249367881e+00	3.472130882564024468e+00	3.388154399270613570e+00	2.039324286846080803e+00	1.433346826252567485e+00	4.271816526470570530e+00	2.550927359093639435e+00	2.644565363535506641e+00	4.135696838311909929e+00	2.770427803713392478e+00	2.785055216477585915e+00	2.251270118198148484e+00	2.140433805067720296e+00	3.212863280831197432e+00	3.253059439365346250e+00	1.529432507169598221e+00	2.092407378950849051e+00	4.068287261514610620e+00	2.504748169210731845e+00	1.730360405958747405e+00	nan	2.228112045217228498e+00	1.854016921252783279e+00
2.110576330529971845e+00	3.165899302648926827e+00	2.022014880870330877e+00	3.812256539070174810e+00	1.766369761221738166e+00	3.122377488164620463e+00	2.257461865266968459e+00	nan	2.674380853750053522e+00	3.699671509524731672e+00	2.273526929968643806e+00	2.254925857242623177e+00	2.780627016644451999e+00	1.599376452397361925e+00	nan	nan	2.763712973807828543e+00	3.543490508183673171e+00	2.301231008549482926e+00	2.484860588913041735e+00	4.097931177399219749e+00	3.101608804819528942e+00	4.364125461321030741e+00	2.504427855606124798e+00	2.577547963765244088e+00	2.770598516199704875e+00	3.859855753631798336e+00	1.790330379793548587e+00	2.838767805143026290e+00	3.515910679148489759e+00	1.546802256893742289e+00	1.991039586299375719e+00	3.478075379327211447e+00	3.395128304120019536e+00	2.833607029862124538e+00	3.209519529617940403e+00	3.698831183293361580e+00	2.662751723216756350e+00	2.204295902091108150e+00	2.176270333446984839e+00	2.554893208941436455e+00	2.253029999050331966e+00	1.638623171742595863e+00	2.471975380764186436e+00	3.982966769561617770e+00	2.145736241554407453e+00	2.294439689830783280e+00	nan	1.943934677133309696e+00	1.756474392867081624e+00
3.098173491645138888e+00	2.285890129879001531e+00	3.555613195122371728e+00	4.073732412317655260e+00	3.906782101255599216e+00	3.292179638444105105e+00	3.505102437714891828e+00	nan	4.531023658627769457e+00	5.813313734354816020e+00	3.568500411487054880e+00	4.817271574643545051e+00	5.063835143089072233e+00	4.118290913042355506e+00	nan	nan	2.091625819304669065e+00	2.101885999559908402e+00	4.436249180785381441e+00	4.832305895534442008e+00	6.234340474800195153e+00	4.918970060400601696e+00	5.990584141945787700e+00	2.455080391146912788e+00	4.973248965475432826e+00	3.760144347716661617e+00	3.558884879079746710e+00	4.560581217024354928e+00	5.306384717799046413e+00	4.646225123308344251e+00	3.782852027953838903e+00	2.629564064936810830e+00	5.977684500479421459e+00	2.397762133338653623e+00	3.352167751454915301e+00	5.824017199010665280e+00	2.737790819761873440e+00	3.650744070094050997e+00	4.058289261097237421e+00	2.759096703339423140e+00	4.273084635944309539e+00	5.093390357666720547e+00	3.336442709248849781e+00	3.778325729851088166e+00	5.191634311212160569e+00	4.371134042912436790e+00	3.397857296714441588e+00	nan	3.990446901146230907e+00	3.689681831366597997e+00
2.759926758618055143e+00	4.021236334491909759e+00	1.973109200193926549e+00	3.735449581075865222e+00	1.557505161661644433e+00	4.454870783331047690e+00	3.132563317737804720e+00	nan	3.267523757340674795e+00	3.119941816796394374e+00	2.316981433060649742e+00	1.931331469677991741e+00	1.613405895909770127e+00	2.045465003397866077e+00	nan	nan	3.763264060462094829e+00	4.699328486898473045e+00	1.977270008180483041e+00	1.327714669154359539e+00	2.902851979126424897e+00	2.454949778108230340e+00	3.568645119629565432e+00	3.242804067052608818e+00	2.195998621270963458e+00	2.937684903667958203e+00	4.173706171053533254e+00	1.462076251677054683e+00	2.478469005360094179e+00	3.579965099813767981e+00	1.887883433296350111e+00	2.914836732498996330e+00	2.736647236339273981e+00	4.267706194079337934e+00	2.864894313908067147e+00	1.982243855501807817e+00	4.311550191266431575e+00	2.837101645470916367e+00	1.692248256535708206e+00	3.326624026914323018e+00	2.745808286448746305e+00	1.763904289157575800e+00	1.928754628172979046e+00	2.795570576602113722e+00	3.898570908696513460e+00	2.675657432754743326e+00	2.269431960962509987e+00	nan	2.631563572753681246e+00	1.989084677138700075e+00
2.934994048535924271e+00	4.486864538401060365e+00	2.459099399613736026e+00	4.055837276644463252e+00	2.230672432707169417e+00	4.938141242416549836e+00	3.802907874344120920e+00	nan	4.168531615933753542e+00	2.932073035646752146e+00	1.764406736204684911e+00	2.797807991824049267e+00	2.763955238820968496e+00	2.558187310931248959e+00	nan	nan	3.516995187125787403e+00	4.272293794550223289e+00	1.719661483705590577e+00	1.989297400791130821e+00	2.727017559939765246e+00	1.618042099068689232e+00	3.392928608686380354e+00	3.302805997610552158e+00	2.582385382710380206e+00	2.321042791496033875e+00	3.210648985244724418e+00	1.372289697486146487e+00	2.707726294611332740e+00	2.252510031895035958e+00	2.485509813950634417e+00	3.092720546159430484e+00	2.882096461175389646e+00	3.863904743539075870e+00	3.246447090516897838e+00	3.027494050636760914e+00	3.702102336063548549e+00	3.095768837098230364e+00	1.567535944811526916e+00	3.614755107715146742e+00	4.000772147615395902e+00	1.731774421089930627e+00	2.654311089520655642e+00	1.977473662611044070e+00	2.706500882401213115e+00	2.789337352486583654e+00	2.308792047122998348e+00	nan	1.581078289136313320e+00	2.065918865643233460e+00
1.851033494715207395e+00	2.933398352601379599e+00	1.410926782698566306e+00	3.990091463660137894e+00	1.284561129618731812e+00	3.081381602572542011e+00	1.928312521294665016e+00	nan	2.202182797104322631e+00	4.264542247895832361e+00	1.865560504539329534e+00	2.383209028864769596e+00	3.061842501896885338e+00	1.747130202925140541e+00	nan	nan	2.424152167483502929e+00	3.494176890195035856e+00	2.404873017785083444e+00	2.505978364185424745e+00	4.127172924262958453e+00	3.230010526264808224e+00	5.062961479423916167e+00	1.690133422661334262e+00	2.668660385507978017e+00	2.705537166024738482e+00	3.428648307152984742e+00	2.638490419150230082e+00	3.194732657899885364e+00	3.788446263622328392e+00	1.304991524828437166e+00	2.218184642788688432e+00	4.279488507734802383e+00	2.776165765375416150e+00	2.420547924565493503e+00	3.819448436210219011e+00	3.586296112592104013e+00	2.133216452594525414e+00	2.328181930683969725e+00	2.093359500289285968e+00	3.157514306093831546e+00	3.057658119409770503e+00	1.128471954265756860e+00	2.415294107973148474e+00	4.356853240711387798e+00	2.391260806819321516e+00	1.964076296972711688e+00	nan	2.785483215903179488e+00	1.624303785730222494e+00
2.364830848041884259e+00	2.900880293712349456e+00	2.088231784730945950e+00	3.712152635648911847e+00	2.356636291913514203e+00	3.102903555008797998e+00	2.738894022253455240e+00	nan	3.287598233956962712e+00	3.847105396544781453e+00	2.220706170327984008e+00	3.109054954839004292e+00	3.066588340728719331e+00	2.229107612386295401e+00	nan	nan	2.351645597883636363e+00	3.171730682679586355e+00	2.733654483568743743e+00	3.065773863733296967e+00	4.381488699344361137e+00	3.134877208394117876e+00	4.417766612951226080e+00	2.524452433697453202e+00	3.353226323034820933e+00	2.851465908755417722e+00	3.436395449364373356e+00	2.509867134946603517e+00	3.410043987498134754e+00	3.228136313055527395e+00	2.120158053616370442e+00	1.811147588283104071e+00	4.015153386403838454e+00	2.915474735898921477e+00	2.747694167017377787e+00	3.606112464370026416e+00	2.985903020641095473e+00	2.745881863865812011e+00	2.142448635980389593e+00	2.074890313934118158e+00	3.230111114760210622e+00	2.749178144844545368e+00	1.855951863150071546e+00	2.090697853675458795e+00	3.863675814040776313e+00	2.905960428687434760e+00	2.390895720382357315e+00	nan	2.192983596281659064e+00	2.221720336214093372e+00
2.169371858386197172e+00	3.812501986840492574e+00	2.225535808902045165e+00	4.932397214638864824e+00	1.618507723274805299e+00	3.780317456421257827e+00	2.622446633719346831e+00	nan	1.950095839682133070e+00	4.033630398230108050e+00	2.420191086071796338e+00	1.444123145344571091e+00	3.350915826522953278e+00	1.693804178833178797e+00	nan	nan	3.366041070313680716e+00	4.124639494773996162e+00	2.248239734097508435e+00	2.409373449966726088e+00	4.351370339678194199e+00	3.388302333506322928e+00	5.156057854264594731e+00	2.577248446895194167e+00	1.743906641477407149e+00	3.050983143725091828e+00	4.047085703200570705e+00	2.713261871841175843e+00	1.953699943752118751e+00	3.886294003483289128e+00	1.723804159860401919e+00	3.071473592698069854e+00	4.038020376621733298e+00	3.649087808042030368e+00	3.469687650521780409e+00	3.768817505563891501e+00	4.531480337187772989e+00	3.270481763839506950e+00	2.701042155104850018e+00	3.066470614278609119e+00	3.473122559053699820e+00	2.883447710742295556e+00	1.951896428299542130e+00	2.919923751288989511e+00	4.208915180508200571e+00	1.466026858532478050e+00	2.501966632900904042e+00	nan	2.960621819945802535e+00	1.732815281311273603e+00
2.694998388241342191e+00	4.170780285021352007e+00	2.092126712651264153e+00	4.018952454266762508e+00	2.164096905450153319e+00	4.778951833129092108e+00	3.806118473848218553e+00	nan	4.203110500351646905e+00	3.727357399038863761e+00	1.669220956441300530e+00	3.185885438823348181e+00	3.431361278245504742e+00	2.985326283781762680e+00	nan	nan	2.745286287480745990e+00	3.896125976895998821e+00	2.004529049830476861e+00	2.300663382952057745e+00	3.266239744982736948e+00	2.148946611668467899e+00	4.252240470069794220e+00	2.362599496031309254e+00	2.919461474003070656e+00	2.016180685337645606e+00	2.207988700129053239e+00	2.517845060107548161e+00	3.241485454767656371e+00	2.639962022621072268e+00	2.746619208087601738e+00	3.098689463520985843e+00	3.799750592653574177e+00	3.165000186092056467e+00	2.599700971424319995e+00	3.912413893245570762e+00	3.045800740656579020e+00	2.950986917912659546e+00	1.607527521970952389e+00	3.561227648233765475e+00	4.096701673838966329e+00	3.062211954868565567e+00	2.372900265257468444e+00	1.850368789486723120e+00	3.084787703549794369e+00	2.995931103126552308e+00	1.643335342667038512e+00	nan	2.534639164760644103e+00	2.054527778296602492e+00
3.731397415845432164e+00	3.008952933614603253e+00	3.496844169201104080e+00	3.942004329115751826e+00	3.471523773300980942e+00	2.781217908121351723e+00	2.528900186506605419e+00	nan	3.611593553646094357e+00	5.843496145566856370e+00	3.933199691872962589e+00	4.271372033030428561e+00	4.752607519634911348e+00	3.620580466658674279e+00	nan	nan	2.534007758264020804e+00	3.420885734378800169e+00	4.545683293948976633e+00	4.480163000323085676e+00	5.563668671915405817e+00	5.005636385303283475e+00	6.101743275038815639e+00	2.773350772117788576e+00	4.532421376298861659e+00	3.990098301657029278e+00	4.192719184506041863e+00	4.114188604706274788e+00	5.122866902788027588e+00	5.060215508090132097e+00	3.251871756333880814e+00	3.400827715786610916e+00	5.767341941671884520e+00	2.355700438943905795e+00	3.245195322841272212e+00	5.372784025220715520e+00	3.650544878688493977e+00	3.005900332663435037e+00	4.232303987748966989e+00	2.361259820313003743e+00	4.031834288978133785e+00	4.572439215271038471e+00	3.274628403691474787e+00	3.910518932572952799e+00	5.673182747500285394e+00	4.310981448867317489e+00	3.791010087052940403e+00	nan	4.161536141673544797e+00	3.423023386115668920e+00
1.499174121171849672e+00	3.318764024571494886e+00	1.232318314435965734e+00	4.187170573902753823e+00	1.584429718684177812e+00	3.796197374069100405e+00	2.967186242770532445e+00	nan	3.130220691714105108e+00	3.550944013162531387e+00	1.222557809266824558e+00	2.560276607107311087e+00	2.863473042684848036e+00	2.125369587778479730e+00	nan	nan	2.470593637475817061e+00	3.382609472195818423e+00	1.683127337936856760e+00	2.253579033466539538e+00	3.824715333759897806e+00	2.450075620203698179e+00	4.393848030054164688e+00	1.894678320957243089e+00	2.541882232964402188e+00	2.166905406820764046e+00	2.816862707566244239e+00	2.435853120581798592e+00	2.616319349919845383e+00	2.813577387266156027e+00	1.776203825237533396e+00	2.090108128548239463e+00	3.632953132648734318e+00	3.024363510057241466e+00	2.633898854263811984e+00	3.573587269959212165e+00	3.208159654831274299e+00	2.742226782803843577e+00	1.493790615277046374e+00	2.731208688646663330e+00	3.411758615283328133e+00	2.668497642469386477e+00	1.412914237062855349e+00	1.715605877520007150e+00	3.284930315867652606e+00	2.163524285885780607e+00	1.387508508540579166e+00	nan	2.130653938904740752e+00	1.565165796227713457e+00
2.105565177719054049e+00	3.389626869326038072e+00	2.006911360827157154e+00	3.326246213863754519e+00	2.300324799209707116e+00	3.844866482537264929e+00	3.167339338675319471e+00	nan	3.964089876459266470e+00	3.715043541795781223e+00	1.773577527259578401e+00	3.295351243376705153e+00	3.353287724773436285e+00	2.914748772327204751e+00	nan	nan	1.801064233188881980e+00	2.939891483317534249e+00	2.486126158752725246e+00	2.636466249179685750e+00	3.774524101076536464e+00	2.557193309004626158e+00	4.309959037450760810e+00	1.524003171714656935e+00	3.193354796797866157e+00	2.164220376885140684e+00	1.996813735131979684e+00	2.629416378157153567e+00	3.645999295575731214e+00	2.779635030176436317e+00	2.564266547260976914e+00	2.505547889793003247e+00	3.908296736468089172e+00	2.335655661173229092e+00	2.092549539258369506e+00	3.974053946463600440e+00	2.327486378281514945e+00	2.618853697714188744e+00	1.993792944606133544e+00	2.688548984511014872e+00	3.586719877604687579e+00	3.098625068327984788e+00	2.084531631612194236e+00	1.861764852824045580e+00	3.269191510369551690e+00	3.088483783259295290e+00	1.414961339058060652e+00	nan	2.520582403734072940e+00	2.042100644232872408e+00
1.738280474798221009e+00	3.806730550255006840e+00	1.636009797353711104e+00	4.024211695291429081e+00	1.708873780217479821e+00	4.176889391582714772e+00	3.271390030085863376e+00	nan	3.460646175180382311e+00	2.922998190408232944e+00	1.587836297486462378e+00	2.467615968146121386e+00	3.187443681893050496e+00	2.351522763117142478e+00	nan	nan	2.671798448042695284e+00	3.416562109581436246e+00	1.402787081467417485e+00	2.032665170081648043e+00	3.464712814289992782e+00	2.171420185771769429e+00	4.002615408501001504e+00	2.065886111824553062e+00	2.210437718430740439e+00	1.834283267844408982e+00	2.441948552154125540e+00	2.416406780630566686e+00	2.541595319850265433e+00	2.593063862755191185e+00	2.113391419454029307e+00	2.618850566066257102e+00	3.392395638759197585e+00	2.982217745341001258e+00	2.585066448430878960e+00	3.301353713269474355e+00	3.290877775608115119e+00	3.046143218100363370e+00	1.523886395913233605e+00	2.919155777840146015e+00	3.287479992376972415e+00	2.565661394978755450e+00	1.776660227210184351e+00	1.328628441559449591e+00	3.035761395063215407e+00	1.925461954862945468e+00	1.186982903000528777e+00	nan	2.248108303398065999e+00	1.477264369121401355e+00
nan	nan	nan	nan	nan	nan	nan	nan	nan	nan	nan	nan	nan	nan	nan	nan	nan	nan	nan	nan	nan	nan	nan	nan	nan	nan	nan	nan	nan	nan	nan	nan	nan	nan	nan	nan	nan	nan	nan	nan	nan	nan	nan	nan	nan	nan	nan	nan	nan	nan
2.035819082018920145e+00	3.887638513350422542e+00	1.729755066271952746e+00	4.020121232948071111e+00	1.312764962447073636e+00	4.213677619895030979e+00	3.160143365102008328e+00	nan	3.366522260210206952e+00	3.221287580894365288e+00	1.400456397996950875e+00	2.292749983592368146e+00	2.830529191803585309e+00	2.229155732929902989e+00	nan	nan	2.825803221650649455e+00	3.669920867393199782e+00	1.288317471893436261e+00	1.600610007229428478e+00	3.072714971478618828e+00	1.796434456250476375e+00	4.150927369707033243e+00	2.124372722474720643e+00	2.067605408187527694e+00	1.881015083972032986e+00	2.601058220074357941e+00	2.162294695367913189e+00	2.551860380502521508e+00	2.707553835664697761e+00	1.817238159556596511e+00	2.833301636833017501e+00	3.417523000136095224e+00	3.207415752414207510e+00	2.514118985225029412e+00	3.341755748571810347e+00	3.521463065926965008e+00	2.809882369047720818e+00	1.526458088675205493e+00	3.030356681675001607e+00	3.471729786349652347e+00	2.515582779710216599e+00	1.691590419279600299e+00	1.777834854397657649e+00	3.021349110452105080e+00	2.137232427661051037e+00	1.035666190230213557e+00	nan	2.266930215342995769e+00	1.318673072604182206e+00
2.256167718278875078e+00	3.122697778919406808e+00	1.925343096558678191e+00	3.777772329936567530e+00	1.387631141702724502e+00	3.425765589024746038e+00	2.045034121526327020e+00	nan	2.355941730153462643e+00	3.900975002544881054e+00	2.589960021460812722e+00	1.783008242636898055e+00	2.283202116397156090e+00	1.780806070115712458e+00	nan	nan	3.333317673865071384e+00	4.307063338180477707e+00	2.521149127664114253e+00	2.108114085684845485e+00	4.035146325351624874e+00	3.416364676473291340e+00	4.518953319526354484e+00	2.638937853876544892e+00	2.360463029891003650e+00	3.260714667656811727e+00	4.353125267888673378e+00	2.163295095040881577e+00	2.920603464368812574e+00	4.327473319954843411e+00	1.546537607068495523e+00	2.487828791340961576e+00	3.623154183181449994e+00	3.830799794423724425e+00	2.641727122346177126e+00	2.823988840014763468e+00	4.205113900064437971e+00	2.692422841109602949e+00	2.402560951435780634e+00	2.553314700967876494e+00	2.252298110630409411e+00	2.611569907664090806e+00	1.380509503931465654e+00	3.119161383846957847e+00	4.733831868452033298e+00	2.593296412082889635e+00	2.284430490831915961e+00	nan	3.086694977886498492e+00	1.962770379248585773e+00
2.501380832436515878e+00	3.504863955222838889e+00	2.645910268649297237e+00	5.276496970221642435e+00	2.305030723775597590e+00	3.265964592724334814e+00	2.392556460961479115e+00	nan	1.795304622162702701e+00	4.491494873175322589e+00	3.164674688402145275e+00	2.308752417027511328e+00	3.589497852352835583e+00	2.045853086027226819e+00	nan	nan	3.515029611282787236e+00	4.094913771899833854e+00	3.089499413997949695e+00	3.304721223114759798e+00	5.114334620577973389e+00	4.223041451248646716e+00	5.603396281724239536e+00	2.932453133245559673e+00	2.734686883618627107e+00	3.570026726711114318e+00	4.688521511384625917e+00	3.197590131560389626e+00	2.931323698375973841e+00	4.536016769955933725e+00	1.839007813550630477e+00	2.901927357841033839e+00	4.388823386359644196e+00	3.906194833002614608e+00	3.885915351499875658e+00	4.260266194563598674e+00	4.831889051146816882e+00	3.467694227708671306e+00	3.417646062257511552e+00	2.852788885905974237e+00	3.394422990754110359e+00	3.279271621660380998e+00	2.282728897849429117e+00	3.471581661246272876e+00	4.907126562645633960e+00	2.276811154093346445e+00	3.214171798231843624e+00	nan	3.274817135502758436e+00	2.388127737298336051e+00
3.263982303567919185e+00	4.350274707573658084e+00	2.658586460268326679e+00	3.648389661182304788e+00	2.317705006843641335e+00	4.854773777565294601e+00	3.605764505688207500e+00	nan	4.040325453402788369e+00	3.228255604705194237e+00	2.524817156013504871e+00	2.491745932487399173e+00	2.050387020473478206e+00	2.603763400053352495e+00	nan	nan	4.065435717236637991e+00	4.858361305559437682e+00	2.454390194871609143e+00	1.702586060530442147e+00	2.879912639547001163e+00	2.552465919948940343e+00	3.207510645715250241e+00	3.627559028304236488e+00	2.653831256463945465e+00	3.212148339730674707e+00	4.339919938876602323e+00	1.516938664009340521e+00	3.085486444602908662e+00	3.704367693838950704e+00	2.588454887713185659e+00	3.223261214797881635e+00	2.876994609692427041e+00	4.442578685430670582e+00	3.246741642047736409e+00	2.075645503104079914e+00	4.522136106896311070e+00	3.086715854951782134e+00	2.084208676444715636e+00	3.589645626657799848e+00	3.125094388984988036e+00	2.116243683149236610e+00	2.629334793449092711e+00	3.254707071267953111e+00	3.873625173182467574e+00	3.305929846891075385e+00	2.709965876414015984e+00	nan	2.643798335083796580e+00	2.554432903584978209e+00
3.489613759986020636e+00	3.537015296143836807e+00	3.119406877056441374e+00	2.659446330887797139e+00	3.347599555663785864e+00	4.279836181108634285e+00	3.821543277875881994e+00	nan	4.799218579110088534e+00	4.153984941437025569e+00	2.798570060919000291e+00	4.212345544007104259e+00	3.618406168345917884e+00	3.484812354925016731e+00	nan	nan	2.809796787287602626e+00	3.317477801046788244e+00	3.612889385847244395e+00	3.615964290755780741e+00	4.243667333072311365e+00	3.178060371567397180e+00	4.170753651769901538e+00	3.108119784477534342e+00	4.263652104918519647e+00	3.154118784130389930e+00	3.001999405747758587e+00	3.242757365416595761e+00	4.541914002800851335e+00	3.308618654634568390e+00	3.376034619266642611e+00	3.107396392682834296e+00	4.556019185417153672e+00	3.008409479023540278e+00	2.740741186625250236e+00	4.281397821823053285e+00	2.531556168915015892e+00	2.861560392445932077e+00	2.966710514444550473e+00	3.131883067166918000e+00	4.090010536036886357e+00	3.820740096176285405e+00	3.122537279377362918e+00	2.835110014631308406e+00	3.781079105282382447e+00	4.209958451099799603e+00	2.910503317011464475e+00	nan	3.343974535889693733e+00	3.205405432289271772e+00
3.336240490913707557e+00	4.219493941837959561e+00	2.802965330343602179e+00	3.075010208935258671e+00	2.859124879851613787e+00	4.930000136121708287e+00	3.983711408949596855e+00	nan	4.599107312087357791e+00	2.905561436256749008e+00	2.938556026495759976e+00	3.173419836435571462e+00	2.166655858032381587e+00	3.244186447734676015e+00	nan	nan	3.992821773216276515e+00	4.728842788817894771e+00	2.940435544709588456e+00	2.270920336111677429e+00	3.187034583719608793e+00	2.755454078924844730e+00	2.997409457021303236e+00	3.694984440315234320e+00	3.377832466792079824e+00	3.506171350499526440e+00	4.234141794844657802e+00	2.437698744533590478e+00	3.698794565930035638e+00	3.894372842826154812e+00	3.172519476793528082e+00	3.187581000723158642e+00	3.015426954444842433e+00	4.530134046671287607e+00	2.746472602979517674e+00	2.157496245695015968e+00	4.111770809331117604e+00	3.376053526842099473e+00	2.219347717927047547e+00	3.683970082684136838e+00	2.827672871999816984e+00	2.842442965159197588e+00	2.692230660098889672e+00	3.270900208265440590e+00	3.940933954289375318e+00	3.815882871624398209e+00	2.548739347619187967e+00	nan	3.348359097931397965e+00	3.063733857934698879e+00
2.555777170958578814e+00	4.287713307878301627e+00	2.266233388646403224e+00	4.254980854940729529e+00	1.625191693921666181e+00	4.541181804044086334e+00	3.118574783943811379e+00	nan	3.293489000216992757e+00	3.505709263318269375e+00	1.993087334992620363e+00	1.955728895140879109e+00	2.879377068985656152e+00	2.229050649903434600e+00	nan	nan	3.549694262131142697e+00	4.208550900271664119e+00	1.796233451793136204e+00	1.632865031211707896e+00	2.897652690433549783e+00	2.369587855178770130e+00	4.217704259100596431e+00	2.863846928718977392e+00	1.761943019253638276e+00	2.483201960560804888e+00	3.492722239717085841e+00	1.917657610138985724e+00	2.456763329004683083e+00	3.230749974675412695e+00	1.955400420366152137e+00	3.339495957236104484e+00	3.306458163981937926e+00	3.607685229574350227e+00	3.120812075076497827e+00	3.265084413687195042e+00	4.226782149063731175e+00	2.888833542103779184e+00	2.301282316811534390e+00	3.374998384908028282e+00	3.747054506991668976e+00	2.352356341865323941e+00	2.333961880188309301e+00	2.631468639560712308e+00	3.425858818318113563e+00	2.235961142390626044e+00	2.159771985693847096e+00	nan	2.493116681373884980e+00	1.662035795510957481e+00
2.347835983877297306e+00	3.561598922898556285e+00	2.114050519148479079e+00	3.323218925396331347e+00	2.326272513580224910e+00	4.042933257082171217e+00	3.343816771991101611e+00	nan	3.949860993609607185e+00	2.669217669538135773e+00	2.080753734258208087e+00	3.048146254475637473e+00	2.481259008712985104e+00	2.490667443018382610e+00	nan	nan	3.082271353204720565e+00	3.512766355646844030e+00	2.246649673145264980e+00	2.457247290703544973e+00	3.528422130272693913e+00	2.267381352162991970e+00	3.268631755943647743e+00	2.899450918796131926e+00	3.107740664486248860e+00	2.611375082225488864e+00	3.232297495396943443e+00	2.208228272562362537e+00	3.294921715332971512e+00	2.890937210802159818e+00	2.254081231535406182e+00	2.233730778351381563e+00	3.079424761057879323e+00	3.528188155208325849e+00	2.558008149762448724e+00	2.692013629155834753e+00	3.265549187333688153e+00	2.819001237217970246e+00	1.772581045282773271e+00	2.715542836508232583e+00	2.846997896795875338e+00	2.324550938526005694e+00	2.121428565675227418e+00	1.957213931498829718e+00	3.347741520870889165e+00	2.947654360350182579e+00	1.972364895633510695e+00	nan	2.194475298286560072e+00	2.250356792365412417e+00
1.880725113422817341e+00	3.110008789395024120e+00	1.961177658536671808e+00	3.240377544756628758e+00	2.384883177518934971e+00	3.799729107108526627e+00	3.212929351529600908e+00	nan	3.931163091283134126e+00	3.750273945949327725e+00	1.562722294281832180e+00	3.199800689481829608e+00	3.406754738000947302e+00	2.770898290375322759e+00	nan	nan	1.855583253886978756e+00	2.538096988062595205e+00	2.396888575670359511e+00	2.684522556573015972e+00	4.111008281873252734e+00	2.649709697986572188e+00	4.111084292614709312e+00	1.747153083384639594e+00	3.191659471061434328e+00	2.200551318529667455e+00	2.378207188770460334e+00	2.603027716199621366e+00	3.440511932049446386e+00	2.719813183167480108e+00	2.553182439077712029e+00	1.965731143985942175e+00	3.893415956379203902e+00	2.493089774962176985e+00	2.370535976273408174e+00	3.781948369531730858e+00	2.532303059367035036e+00	2.710950447288662524e+00	1.846737625235760349e+00	2.554061219680046513e+00	3.224397465954004005e+00	3.141413813228421503e+00	2.003130974707619139e+00	2.164036771407849447e+00	3.153168892892113995e+00	2.857003708979972245e+00	1.498846586591589869e+00	nan	2.154620295015267750e+00	2.060573783592918762e+00
3.337171720213192749e+00	2.507910719721564430e+00	3.732751306513009126e+00	5.105061218279042912e+00	3.819279231236414329e+00	2.248193978721916508e+00	2.730866314660069794e+00	nan	3.422937668468206684e+00	6.360022543981088461e+00	4.115597885641237852e+00	4.524065520697376996e+00	5.348588148542666509e+00	3.801849025728162079e+00	nan	nan	2.650058460061065269e+00	3.003173487970794309e+00	4.732502967188208842e+00	5.089859896369274495e+00	6.665567525989418485e+00	5.626658949862300751e+00	6.946343209525392304e+00	2.677303613446618602e+00	4.857033445031418317e+00	4.424101676406508865e+00	4.587653706448135082e+00	4.813709280402929558e+00	5.252123296871133995e+00	5.548832577984918579e+00	3.509767631951556943e+00	3.046089838256489379e+00	6.399017923511951089e+00	2.696128599395269276e+00	3.839420518693507312e+00	6.092782901852204169e+00	4.114778600613473003e+00	3.845593280613656795e+00	4.624388974039059796e+00	2.379187711713768749e+00	4.197191265213196409e+00	5.316209396733661663e+00	3.306280509934330425e+00	4.304878028124558220e+00	6.075140288431373214e+00	4.109755562484035174e+00	3.964130840201496753e+00	nan	4.361164215521784904e+00	3.751833960768389264e+00
3.407803642366613150e+00	4.499884164565919775e+00	3.034402621936519218e+00	3.437510550140949750e+00	3.270777001422731978e+00	4.770079110244918041e+00	4.236417114183122834e+00	nan	5.003779421642949643e+00	3.177835320386098950e+00	2.668886072751474714e+00	3.851424438982153475e+00	3.461123916262958122e+00	3.429511866277803911e+00	nan	nan	3.038402440845134667e+00	3.372771960911676192e+00	2.987334169043855070e+00	3.114924602192178149e+00	3.526467716013282683e+00	2.394167719964761964e+00	3.427984498721967199e+00	3.307959365505838800e+00	3.676846667632833743e+00	2.668446630016549470e+00	2.675877730662448606e+00	2.647736987953984489e+00	3.808027308173008496e+00	2.246724980250617953e+00	3.384196324727984706e+00	3.295369002282900528e+00	3.499282842458800058e+00	3.379614833024526810e+00	3.048017810525909699e+00	3.881704134623481739e+00	3.039219577212303403e+00	3.383029342589750410e+00	2.477505886196599949e+00	3.526283197750966103e+00	3.963848055429706640e+00	3.008672603035321025e+00	3.247399594885852281e+00	2.486411249150759062e+00	2.445063370165314165e+00	3.646600893471067639e+00	2.674654369615529159e+00	nan	2.515076770566870845e+00	2.906671972158192396e+00
3.087871628150636649e+00	4.350677657853058378e+00	2.380184172132715936e+00	3.352814908552310680e+00	2.253927846213681807e+00	4.835924899364010265e+00	3.815726276762151592e+00	nan	4.323626956453845871e+00	3.060797891856863018e+00	2.036259060376710117e+00	3.028425896259851147e+00	2.524251933758490996e+00	2.915442650218484921e+00	nan	nan	3.403351183680179304e+00	4.359934929678996873e+00	2.144191658583961768e+00	1.764144832348639946e+00	2.374942082979027091e+00	1.545649644067719208e+00	3.376729102899067136e+00	3.134278422607322589e+00	2.911290496687855889e+00	2.624276287814135689e+00	3.070527194312941521e+00	2.080827551174188272e+00	3.247300043769223876e+00	2.809150860850195830e+00	2.708705482203333847e+00	3.353378770614547477e+00	3.197988436913886456e+00	3.802101285894617710e+00	2.542903339514723360e+00	2.779659348259473806e+00	3.536909649813333445e+00	3.005323969219124702e+00	1.561331531581570342e+00	3.603605061323278402e+00	3.687689267946276050e+00	2.527590758356974110e+00	2.426314974016168691e+00	2.313230185198912103e+00	3.016250797153695373e+00	3.300708996707046872e+00	1.890545391668146724e+00	nan	2.743245864441432591e+00	2.329802825390976828e+00
2.456609802721293256e+00	3.326133096818255197e+00	1.780156048097632837e+00	3.069030542020635632e+00	1.776582802984698395e+00	3.714646301082535906e+00	2.720213281955477846e+00	nan	3.439271721708035745e+00	3.980134105644445253e+00	1.814354241529613665e+00	2.856762653687105136e+00	2.874974547191047058e+00	2.355667206506917744e+00	nan	nan	2.372261849415518764e+00	3.479694556112561177e+00	2.471955392517841688e+00	2.252082797469632691e+00	3.455123970649984333e+00	2.622237082814604658e+00	4.460077651230759166e+00	2.046341390627845591e+00	3.009092409019843650e+00	2.511623522748715587e+00	2.982551470214801714e+00	2.378035866320673986e+00	3.529613400680468693e+00	3.407328169005048313e+00	2.059157396544406993e+00	2.565519479130474512e+00	3.944073425143370670e+00	2.864642900277289961e+00	1.817563242132770096e+00	3.563565696022091167e+00	3.050314168299314233e+00	1.987340381994218586e+00	2.006093035411898207e+00	2.553268500877353020e+00	3.172292686759925484e+00	3.121704540946870221e+00	1.587873660064314629e+00	2.397944922701087833e+00	3.811379421913744903e+00	3.055336982617308905e+00	1.659001972598588281e+00	nan	2.783684807457482258e+00	1.959062599085247491e+00
2.424243957880948042e+00	4.355950682485468128e+00	2.227249125124069806e+00	4.305213574177593649e+00	2.368820987898269781e+00	4.972280257090350375e+00	4.151786629736701428e+00	nan	4.316749081692628387e+00	2.342457835630687768e+00	1.795069510108597388e+00	2.933541727187845893e+00	3.196332649260562153e+00	2.983690154174544862e+00	nan	nan	3.271271468206404354e+00	3.875661341767119517e+00	1.388202100914595949e+00	2.099475158088564886e+00	3.312049610733812433e+00	1.602839842841878859e+00	3.304336228485767357e+00	2.930927349168215734e+00	2.518745607682975951e+00	1.864593036080179900e+00	2.580325978480191740e+00	2.395592875854849257e+00	2.522673031942407551e+00	1.919472837472055549e+00	2.739232179993966287e+00	3.022536104056192219e+00	2.914100670090385758e+00	3.666920229882263182e+00	3.287778351133853860e+00	3.092137580213083492e+00	3.477986377826137510e+00	3.682882006044917667e+00	1.229064763452431208e+00	3.682759045836577094e+00	3.887959631122447135e+00	2.340989861901043412e+00	2.461727641855208759e+00	1.383364411556132323e+00	2.162364385296645430e+00	2.457082602229161861e+00	1.696524659921293754e+00	nan	1.999548415340042684e+00	2.007560161066048288e+00
2.896100818278422473e+00	3.657064355194970418e+00	3.079228420993778137e+00	3.888717897293631598e+00	3.386677958801881161e+00	4.346475202418018213e+00	4.122629470146886632e+00	nan	4.944629002050607625e+00	4.178547105050199661e+00	2.616240107366438306e+00	4.385663477783903197e+00	4.579332757699894785e+00	3.902086676968920198e+00	nan	nan	2.072545699836971345e+00	2.295560672335789754e+00	3.211972298615857646e+00	3.804484324779208393e+00	4.819983387198319313e+00	3.162301385365032580e+00	4.605759408518579789e+00	2.360455932428634274e+00	4.127210303010723003e+00	2.360934599667321443e+00	1.542463631995793172e+00	3.644697619812673484e+00	4.422427247783157434e+00	2.658903525252045430e+00	3.532422032686704849e+00	3.002041049336815259e+00	4.742353999659564501e+00	2.227131308411874677e+00	3.135898937152298505e+00	4.885747836757843743e+00	2.046455172415403645e+00	3.707044577069977809e+00	2.836469087049296345e+00	3.146486243350011591e+00	4.532813948559766715e+00	4.073329794234707535e+00	3.068329953897810825e+00	2.126490132621275730e+00	3.164130748079828415e+00	3.690786971681691231e+00	2.359417592304424716e+00	nan	2.811734799905551974e+00	2.866333449509528730e+00
2.017823908326897620e+00	2.467639947103839937e+00	2.216298075823596836e+00	3.430951950863147637e+00	2.642377332675426072e+00	3.055877252720053505e+00	2.822366884081090710e+00	nan	3.778505758830731143e+00	4.146931803846642062e+00	2.233967963879583962e+00	3.549168207743484960e+00	3.547761791819964650e+00	2.773062525264349709e+00	nan	nan	1.686485204220417478e+00	2.557521597562016691e+00	2.980445059838342292e+00	3.385504037842870240e+00	4.764323326843963535e+00	3.409981172845371944e+00	4.607667099476823402e+00	1.982112025321693283e+00	3.715285240110324683e+00	2.905214411811988473e+00	2.912202275348523717e+00	2.956069456556473352e+00	3.907939129959271618e+00	3.432963278511007132e+00	2.580025502104795088e+00	1.604242609332557912e+00	4.363249745072855568e+00	2.421209456053681652e+00	2.369145435977830338e+00	4.184691300983187645e+00	2.044210642016718094e+00	2.805968661108828144e+00	2.445923812557615928e+00	2.084056932157856590e+00	3.288261078094880219e+00	3.475674273646014001e+00	1.996247389553240215e+00	2.306663136204472941e+00	4.019984462231561473e+00	3.199569370718338579e+00	2.056890841730388608e+00	nan	2.667886520686302276e+00	2.485345431452106624e+00
4.039911103497632716e+00	5.054977247242701921e+00	4.283104995063697906e+00	5.095653134059609179e+00	4.175876027393808698e+00	5.621400412286968518e+00	5.087553592614285414e+00	nan	5.710415468137761685e+00	5.315520378089802378e+00	3.619911074006123997e+00	4.995657033330575203e+00	5.581427200645335596e+00	4.927569032725049425e+00	nan	nan	3.388055793268585969e+00	3.664242875113732367e+00	3.996349434259566458e+00	4.507379820745211596e+00	5.111522143308580901e+00	3.970617985480371814e+00	5.918271968367931457e+00	3.242381718680793057e+00	4.535913487704633873e+00	3.148940995900870732e+00	2.020274598828859069e+00	4.822912303751861529e+00	5.027921174513505065e+00	3.690753122206202441e+00	4.553477194247571802e+00	4.754382536612975052e+00	5.878054832141239139e+00	3.083123565486618478e+00	4.080997263066464598e+00	6.132827676453110222e+00	3.472072526294579298e+00	4.500824279106110382e+00	4.133610633337418072e+00	4.626936509525052976e+00	5.829376288127098960e+00	5.182061121888192901e+00	4.298217012247938840e+00	3.462073651513874584e+00	4.006915633998267445e+00	4.395387923609932024e+00	3.338342157269759802e+00	nan	4.404689381638170254e+00	3.713074985516129800e+00
2.772736824002306921e+00	4.340669052298477659e+00	2.656052743846388786e+00	4.168972871640332478e+00	2.904864696959509551e+00	4.987375976763728680e+00	4.428949134644708963e+00	nan	4.805340717141099560e+00	2.817334072968445735e+00	1.993286869928792227e+00	3.576307485480624049e+00	3.181632834886419570e+00	3.327444219525692137e+00	nan	nan	3.186867997486757975e+00	3.769927927245226851e+00	2.073868105177433030e+00	2.738835298887972503e+00	3.597091804228080392e+00	1.739013464611366411e+00	3.296973075164998157e+00	3.168797808649038483e+00	3.213004497503954671e+00	2.356400708582055081e+00	2.424323505034962967e+00	2.637546194977034908e+00	3.075577873065379997e+00	1.730263495198075985e+00	3.191373572785166424e+00	3.058139171381127230e+00	3.476791366156517515e+00	3.619476684278765344e+00	3.401293488688483357e+00	3.507371126045291554e+00	3.084131272853065209e+00	3.828753595289589917e+00	1.627414851629613635e+00	3.739727251667201546e+00	4.185567643626454171e+00	2.792094147811070126e+00	2.856408077274423807e+00	1.754149919305720395e+00	1.905894290137684965e+00	3.018202815577115228e+00	2.061284938066323402e+00	nan	2.232918616831138348e+00	2.539847844337534966e+00
nan	nan	nan	nan	nan	nan	nan	nan	nan	nan	nan	nan	nan	nan	nan	nan	nan	nan	nan	nan	nan	nan	nan	nan	nan	nan	nan	nan	nan	nan	nan	nan	nan	nan	nan	nan	nan	nan	nan	nan	nan	nan	nan	nan	nan	nan	nan	nan	nan	nan
2.632626658415972543e+00	3.482809208385496458e+00	2.682887878924959502e+00	3.846879700430410498e+00	2.951203353774941363e+00	3.328471490648909459e+00	3.073223129636680984e+00	nan	3.709675883760065851e+00	3.927034938768144468e+00	2.832375643041242785e+00	3.570874031757153677e+00	3.421273312003973999e+00	2.978237671482430571e+00	nan	nan	2.522082254745013241e+00	3.291898174051257620e+00	3.236339161317211666e+00	3.398639571197269671e+00	4.458003929764562834e+00	3.448129239126630718e+00	4.376834413701454096e+00	2.501943044835553298e+00	3.594995581265054252e+00	3.232697464201558013e+00	3.339738388428676430e+00	2.966294847757561914e+00	3.732415300828679339e+00	3.298841698680623491e+00	2.689656790956479693e+00	2.781861950865657462e+00	3.843552737497855532e+00	2.892338592645991469e+00	3.189262183577712850e+00	4.025554369567013069e+00	3.301379029580880697e+00	3.034352082688108077e+00	2.957105610946516361e+00	2.661423959574903186e+00	3.460843609041174052e+00	2.968703805722536337e+00	2.801911190695054010e+00	2.749109958129416498e+00	3.732321009337606021e+00	3.269253236431092891e+00	2.876280292419119977e+00	nan	2.794552087381054317e+00	2.663104071713654708e+00
2.455387956218277878e+00	2.858446856285764337e+00	2.839434560818701048e+00	4.860005204730202699e+00	2.536586136577551276e+00	2.208798329351609357e+00	1.582442946902695713e+00	nan	1.461605252948203759e+00	5.170519299373333766e+00	3.276872933410996946e+00	2.776817715864078995e+00	3.888655131085843486e+00	2.118897266604759633e+00	nan	nan	3.265948975764112472e+00	3.775099276778126178e+00	3.600327339416607764e+00	3.733884375241526055e+00	5.642936050769144174e+00	4.650250704710765071e+00	6.070444690360907281e+00	2.717980588515641838e+00	3.389554274913137988e+00	4.049511693912655197e+00	4.858575668264522918e+00	3.652198906441316506e+00	3.713278798582910323e+00	5.107601839435435664e+00	2.109105815515176729e+00	2.652517104141275173e+00	5.188809655493827222e+00	3.624901857298457042e+00	3.528666396353859369e+00	4.605553781231930266e+00	4.654480919809861561e+00	3.179074817405040942e+00	3.716332492712962843e+00	2.196807208152732560e+00	3.113552165986823717e+00	3.946278220800190528e+00	2.245239887644390198e+00	3.773163193947536076e+00	5.617543704785026293e+00	2.760004247103513553e+00	3.314639397592807235e+00	nan	3.708153177297655034e+00	2.817322325031214714e+00
nan	nan	nan	nan	nan	nan	nan	nan	nan	nan	nan	nan	nan	nan	nan	nan	nan	nan	nan	nan	nan	nan	nan	nan	nan	nan	nan	nan	nan	nan	nan	nan	nan	nan	nan	nan	nan	nan	nan	nan	nan	nan	nan	nan	nan	nan	nan	nan	nan	nan
2.213306876059875528e+00	4.043562728909559922e+00	2.091707712159152965e+00	4.276511145608107967e+00	1.517489372244444690e+00	4.604602417673155479e+00	3.455303294131851555e+00	nan	3.606385006751959388e+00	3.332726548519461485e+00	1.439414559502759206e+00	2.219595508800834338e+00	3.162105254565691137e+00	2.422857245328808418e+00	nan	nan	3.124487735615455009e+00	3.739310451526436374e+00	1.091983298327738217e+00	1.717974207039452583e+00	3.301560521030343143e+00	1.869768075342920222e+00	4.066980238237764667e+00	2.508105411270069141e+00	1.816418949320390608e+00	1.623577894888884376e+00	2.725292929662952002e+00	2.156933821055168288e+00	2.302129154541031841e+00	2.543805324116898969e+00	2.023058683619795683e+00	3.026807623094755595e+00	3.485670054418128494e+00	3.355295949228852770e+00	3.067688117750645205e+00	3.415740970235981333e+00	3.689805831815102799e+00	3.108395365144545508e+00	1.710182300480003637e+00	3.378894755732848587e+00	3.791399331723722455e+00	2.563679724289238848e+00	2.027730343350285569e+00	1.947536085290700658e+00	2.833941013974862866e+00	1.904752674351990693e+00	1.466825848498240381e+00	nan	2.103222273072729021e+00	1.179016492429170393e+00
2.929534678510928636e+00	4.496040479887586372e+00	2.371237639668895003e+00	4.698728999473825496e+00	1.643002696535031504e+00	5.006577222078481881e+00	3.562807065151275765e+00	nan	3.257118898517597838e+00	2.989274544155636093e+00	2.566040665322995906e+00	1.494257213774340398e+00	2.651836892350070141e+00	2.267704093795663400e+00	nan	nan	4.064312762741153939e+00	5.005242499797668110e+00	1.739728955528279553e+00	1.476061407455248720e+00	3.356802412836529914e+00	2.775738029080099700e+00	4.037504901651623790e+00	3.363017852745106673e+00	1.260434913402499468e+00	2.718216663662869959e+00	4.204825535098104972e+00	1.969813766135771083e+00	1.818047238982099856e+00	3.743855388108607851e+00	2.162426077750736475e+00	3.559979305719164433e+00	2.837823712048292535e+00	4.420432839944279380e+00	3.715961365248783288e+00	2.623004947144162102e+00	4.819209175088348118e+00	3.610718605553262073e+00	2.234948672055140584e+00	3.850848359350927730e+00	3.423453932258512911e+00	2.176865215039923918e+00	2.377491434824338778e+00	2.853127370927187378e+00	3.919600588256602514e+00	2.043842843234973117e+00	2.588205659920446600e+00	nan	2.764660383582425940e+00	1.831307679506021024e+00
1.804481971422689623e+00	3.095190034842226545e+00	2.129214958898728138e+00	3.955496795440359037e+00	1.801193271562761211e+00	3.349644046506900619e+00	2.252869451820318503e+00	nan	2.907410765042659495e+00	4.550500203300026136e+00	2.164825389614565943e+00	2.618149522687589492e+00	3.492178448117828626e+00	2.472415457225785040e+00	nan	nan	2.512260858841647959e+00	3.233883622803106928e+00	2.561783265435861434e+00	2.615973229227443131e+00	4.184351688060726993e+00	3.384560213725024802e+00	5.055653843898786803e+00	1.703418253289742834e+00	2.790431458941411869e+00	2.658976102411892750e+00	3.326944568857579831e+00	2.839546690076540703e+00	3.455032904306225117e+00	3.898531705178072126e+00	1.985797693952092047e+00	2.514726992533719230e+00	4.363708680039882992e+00	2.775405209799587603e+00	2.338604091166174737e+00	4.104795307052969022e+00	3.635627706183852670e+00	2.614686994802457143e+00	2.638783791179272864e+00	2.439069221204263282e+00	3.144942738594728393e+00	3.356693677452998958e+00	1.787136596330681115e+00	2.959917443573782503e+00	4.342829322899715017e+00	2.643492707304422318e+00	1.813223482445894374e+00	nan	2.923406043626653350e+00	1.924224193678982564e+00
4.906561294359679692e+00	6.157705031087242098e+00	4.471584505821545541e+00	4.345950865856645251e+00	4.416575290627084982e+00	6.582337006985721217e+00	5.539626170689559537e+00	nan	5.945911889438201925e+00	2.627687757794046952e+00	4.463686327307051727e+00	4.358551455325867074e+00	3.315440292286035096e+00	4.654198522843743469e+00	nan	nan	5.681376000369373180e+00	6.265978258714878457e+00	4.072591931759456330e+00	3.294572882697145655e+00	3.365417666685336595e+00	3.481579197581709195e+00	2.512811904709296051e+00	5.447510810470652665e+00	4.251198079559652676e+00	4.507941290826276592e+00	5.460884304147933577e+00	3.297489473885437672e+00	4.405902266528375577e+00	4.648816454711699464e+00	4.581585260975240104e+00	5.095161296959304309e+00	2.247557710385223118e+00	6.090339796415534579e+00	4.768420625866059304e+00	2.343753542411618263e+00	5.722306473806452409e+00	4.995680928084394345e+00	3.750050591867398531e+00	5.439578701323124932e+00	4.300176394001885782e+00	3.158015521538316328e+00	4.605894398358233666e+00	4.545609879871307157e+00	4.318295583244077918e+00	4.955446773944383487e+00	4.310806428839425664e+00	nan	4.233544058414200784e+00	4.431699117052215975e+00
nan	nan	nan	nan	nan	nan	nan	nan	nan	nan	nan	nan	nan	nan	nan	nan	nan	nan	nan	nan	nan	nan	nan	nan	nan	nan	nan	nan	nan	nan	nan	nan	nan	nan	nan	nan	nan	nan	nan	nan	nan	nan	nan	nan	nan	nan	nan	nan	nan	nan
2.805050457445547707e+00	2.968917177002391217e+00	2.551355175333360314e+00	3.528939442621352729e+00	2.575430655284302262e+00	2.503956485203821636e+00	1.941396714887522190e+00	nan	2.983194573086539680e+00	4.958311627798428489e+00	2.805834075868547828e+00	3.585501856889248273e+00	3.575688538895944291e+00	2.485438632659237701e+00	nan	nan	2.300363666828720177e+00	2.915320161496807394e+00	3.540827774527806504e+00	3.627308160582193075e+00	4.617192668806725742e+00	3.899902040978989071e+00	5.451521732866198455e+00	2.320741984761324428e+00	3.888231037591960870e+00	3.209647707907719028e+00	3.645130909285735576e+00	3.211759017595046117e+00	4.380949458736871804e+00	4.133270829187941864e+00	2.146408389968593955e+00	2.527756432770982276e+00	4.896987328996168287e+00	2.512962266099747932e+00	2.493683485303540781e+00	4.545980837947602993e+00	3.466346648674144326e+00	2.005412085134072875e+00	3.298819196970687706e+00	1.726590135669702208e+00	3.338547891177177096e+00	3.749228546538938112e+00	2.297683066589631729e+00	3.050234156195626767e+00	4.838787335121305766e+00	3.484367165294617763e+00	2.920578319530073408e+00	nan	3.172704956562744982e+00	2.621891904433824916e+00
2.132483799665910507e+00	2.866952970515096233e+00	2.092349641054356280e+00	3.812461790002385165e+00	2.182852098792757545e+00	3.285216019023835976e+00	2.765286535759046593e+00	nan	3.284757478570191847e+00	4.154136590662918849e+00	1.883209010266744698e+00	3.090777600794117674e+00	3.432946512459259747e+00	2.427504249990797724e+00	nan	nan	2.110009819537581155e+00	2.958783779532516700e+00	2.614708890194074264e+00	2.963969677418497817e+00	4.271441628474265784e+00	2.998514367283310111e+00	4.745378696643644645e+00	2.021893221625155057e+00	3.196274123393060940e+00	2.721542044904424973e+00	2.782550846218605489e+00	2.908997084829054280e+00	3.398034057256959617e+00	3.262428669587562169e+00	2.168625097562441706e+00	2.373415100906058228e+00	4.510835842333955625e+00	2.281618434938081030e+00	2.471264331169944040e+00	4.048437708638187082e+00	2.765147205721151469e+00	2.728147655565079877e+00	2.360888188741748994e+00	2.264365724681256076e+00	3.604135092316766542e+00	3.352627523016950661e+00	1.867906217890154874e+00	2.185021345564190476e+00	3.779490050805102364e+00	2.826127257561533934e+00	1.941564963457124371e+00	nan	2.832262625380645549e+00	2.124975273750204341e+00
1.634064616571427653e+00	3.409408236875675513e+00	1.871516996673377786e+00	4.544210100605408975e+00	1.425489285463662936e+00	3.701663308460652946e+00	2.647345695586733161e+00	nan	2.490602040404081841e+00	3.707193918741777505e+00	1.992035205855420044e+00	1.642752898317252797e+00	3.198438072027601553e+00	1.851725673898368285e+00	nan	nan	2.842474246002841820e+00	3.542197273349095177e+00	1.814519526743536115e+00	2.243743237910075461e+00	4.269394436117226910e+00	3.030589622337934497e+00	4.718721102435956105e+00	2.105271692008450657e+00	1.677793373968183177e+00	2.426483202680569384e+00	3.476915505726538402e+00	2.476791194943896102e+00	2.073777886257968994e+00	3.403235537524816667e+00	1.639040747601579806e+00	2.549682329213011744e+00	3.786049240991243625e+00	3.228080223540323868e+00	3.155699517661791020e+00	3.656784111979997309e+00	3.942034558332929706e+00	3.083173063691476479e+00	2.242597462354502191e+00	2.774986256227166770e+00	3.224336371410322588e+00	2.731118618953007893e+00	1.582856256017458607e+00	2.400954028391898643e+00	3.738878802427091141e+00	1.089182987545150860e+00	1.926723178962372662e+00	nan	2.450527888967395818e+00	1.207045532944137189e+00
nan	nan	nan	nan	nan	nan	nan	nan	nan	nan	nan	nan	nan	nan	nan	nan	nan	nan	nan	nan	nan	nan	nan	nan	nan	nan	nan	nan	nan	nan	nan	nan	nan	nan	nan	nan	nan	nan	nan	nan	nan	nan	nan	nan	nan	nan	nan	nan	nan	nan
2.268127644489731587e+00	3.630480244520137401e+00	2.564655058517850250e+00	5.376995993211910019e+00	2.179335122518154311e+00	3.654252602870234234e+00	2.720320521666823588e+00	nan	2.063314023876752668e+00	4.377579196550048124e+00	3.061931809923433612e+00	2.006451450642775303e+00	3.719772136340712354e+00	2.327938380099174864e+00	nan	nan	3.496728449260739335e+00	4.203918222918006542e+00	2.793977015557472132e+00	3.100694724167047500e+00	5.087041006016614020e+00	4.095005261315518119e+00	5.524673055100507213e+00	2.716812250665268547e+00	2.249685476484724944e+00	3.429920716917981505e+00	4.375237604996613960e+00	3.323326673452641877e+00	2.509416220301396994e+00	4.474577415227117605e+00	2.179169134504042038e+00	3.139290956056072002e+00	4.448184065813090449e+00	3.770094945588976287e+00	3.808405309933486471e+00	4.287013300819830341e+00	4.728984015530938834e+00	3.724752260767092427e+00	3.235015066069336864e+00	3.127765735360027222e+00	3.551139777119816543e+00	3.347833621917503777e+00	2.294572613088703417e+00	3.285606610636142122e+00	4.757213471091211510e+00	1.746850082416800953e+00	2.895397087025419758e+00	nan	3.459341831722711369e+00	2.197580364726451130e+00
nan	nan	nan	nan	nan	nan	nan	nan	nan	nan	nan	nan	nan	nan	nan	nan	nan	nan	nan	nan	nan	nan	nan	nan	nan	nan	nan	nan	nan	nan	nan	nan	nan	nan	nan	nan	nan	nan	nan	nan	nan	nan	nan	nan	nan	nan	nan	nan	nan	nan
1.932856464977726230e+00	3.687176170742891834e+00	1.516978654648748259e+00	3.529986289340502736e+00	1.604895719422069211e+00	4.255668382686088158e+00	3.255030951396907124e+00	nan	3.622834093835994640e+00	2.710691306267992040e+00	1.300666702257658569e+00	2.433060401378972504e+00	2.357048982981651886e+00	2.264843421064765216e+00	nan	nan	2.914539687660327338e+00	3.747457020775123215e+00	1.401811408167889406e+00	1.581827811145438467e+00	3.009206630158387075e+00	1.743805563729233343e+00	3.416178346544955780e+00	2.436277264049814484e+00	2.336356266051129893e+00	2.115170939981548148e+00	2.860058770151197916e+00	1.809905519417634778e+00	2.680212335616096286e+00	2.657325886593200348e+00	2.020153385786737754e+00	2.377150098902557573e+00	2.998605582237099831e+00	3.352381102344511365e+00	2.377628088433495712e+00	2.688164088076985259e+00	3.247524394507593559e+00	2.744154297559617373e+00	8.931396060202712039e-01	2.926137208644405963e+00	3.112728484276885421e+00	2.061142634470307655e+00	1.673181199973568178e+00	1.573793901971215270e+00	3.060028752887096193e+00	2.397021767905851419e+00	1.195673109065072293e+00	nan	2.052709709910801372e+00	1.619446821479127330e+00
3.694663827554678814e+00	4.244623911720932341e+00	3.670315751558423933e+00	4.418644809521568462e+00	3.747023769557555450e+00	4.610965322896377394e+00	4.442439788809018353e+00	nan	5.010103864740541368e+00	4.586948804260120305e+00	2.947333750271827757e+00	4.498540713791938650e+00	4.736300323016646274e+00	3.723308552286452411e+00	nan	nan	2.938355947486707809e+00	3.001989576457961828e+00	3.584555215254844107e+00	4.225005353000681474e+00	4.944598348679131838e+00	3.355945785147798954e+00	5.076875285030502560e+00	3.368691890345831830e+00	4.324965381457197111e+00	3.073747708771321641e+00	2.621010277609723715e+00	3.718314419237707114e+00	4.277862091614776929e+00	2.629667159635742379e+00	3.716580837573745466e+00	3.550830309368511184e+00	5.180172766931795181e+00	2.914522353055021942e+00	3.805486613254024597e+00	5.222493863923130419e+00	2.756274703209625088e+00	3.767053630668093955e+00	3.386153059103049312e+00	3.604251465848643310e+00	5.075433065747440686e+00	4.210025581310487652e+00	3.645845406822646240e+00	2.641895320794349633e+00	3.115988852538246423e+00	3.834429531668583468e+00	3.339449002888236873e+00	nan	3.027535623372042295e+00	3.302499458627746520e+00
5.134850853652885405e+00	3.518372182913484636e+00	5.015987174963163042e+00	5.027335645437661427e+00	5.362160960827390355e+00	3.418525038755688694e+00	4.039967500740465844e+00	nan	5.163331807621724501e+00	7.511309292819788652e+00	5.419411268380393665e+00	6.179192376947175269e+00	6.254755160777636824e+00	5.132674184428979380e+00	nan	nan	3.778774455165464730e+00	4.173961281825062208e+00	6.358320178915643162e+00	6.489283663204132857e+00	7.500630129289270975e+00	6.729872104069345440e+00	7.649846854926331652e+00	4.413175475026862138e+00	6.590332639896573141e+00	5.763290185889831996e+00	5.663665269562313753e+00	5.850154122539166224e+00	6.908553977984809080e+00	6.530023200672097516e+00	4.986042126071321690e+00	4.142561572559179339e+00	7.470943824997513083e+00	3.834432461693058958e+00	4.599654190766520934e+00	7.070597163637433624e+00	4.278107429071946299e+00	4.295149367679741204e+00	5.821636860830685656e+00	3.512138969627164986e+00	5.350115766065808742e+00	6.409200030241052559e+00	4.788187386955836011e+00	5.492811447579121875e+00	7.165092217460089508e+00	6.105566179719700060e+00	5.399809755715473614e+00	nan	5.629366562665886420e+00	5.382720613312913294e+00
3.098291043311335535e+00	4.053134629640482878e+00	2.722867660644758381e+00	3.315735711474308012e+00	2.957410597370909056e+00	4.483165869202668574e+00	3.803311029968285961e+00	nan	4.622526109613063205e+00	3.578992194687593553e+00	2.143686329286674574e+00	3.733101748834163125e+00	3.741143769163990829e+00	3.121750386313485670e+00	nan	nan	2.658523111061177779e+00	3.103651881978178206e+00	2.775838796246519191e+00	3.015378973413926911e+00	3.631862499209437267e+00	2.400867685144564057e+00	3.799009021509354600e+00	2.988278265745114126e+00	3.644272217922119861e+00	2.401728286458694406e+00	2.623527514972546104e+00	2.380838453613312922e+00	3.850226513494360514e+00	2.299828791157600527e+00	3.009444969281482862e+00	2.826092423726599190e+00	3.651356758644569211e+00	3.053451807646575311e+00	2.855965093382275999e+00	3.885103696574019327e+00	2.847614868553773437e+00	3.011591287182406873e+00	2.243984652865941065e+00	3.153393045866821787e+00	4.004878288472053072e+00	3.018304344191016231e+00	2.827111178403187708e+00	2.201143169947707978e+00	2.788626802221159107e+00	3.448196755401498503e+00	2.433220328474531957e+00	nan	1.877376353355076466e+00	2.579978933852865364e+00
1.752169399155620422e+00	2.636537464557761723e+00	1.558321228653551715e+00	3.614836521540839787e+00	1.746951750476790854e+00	3.142482337353635469e+00	2.505351862882797764e+00	nan	3.039949350057488342e+00	4.002356109187550359e+00	1.736392714053127229e+00	2.775408906174770429e+00	2.983006654618201470e+00	2.161592438333680199e+00	nan	nan	1.871959202379577025e+00	3.286140662092538189e+00	2.331759617531862450e+00	2.597490348805049365e+00	4.249596364363468659e+00	3.033251369677639975e+00	4.583185561669551156e+00	1.604923720115015273e+00	2.954912948564147435e+00	2.480799628718450833e+00	3.076411594993625265e+00	2.395960800636045995e+00	3.265506328991172769e+00	3.387389986757542104e+00	1.886553651983972069e+00	1.695488575567284828e+00	3.921906928662958869e+00	2.818980583858041733e+00	2.299367097414378502e+00	3.636036990725539209e+00	2.748437760705811250e+00	2.400665312288480013e+00	1.801688228234111344e+00	2.254356490714950922e+00	2.876263754600899336e+00	2.914142128494414230e+00	1.241111518702838312e+00	1.994558446511964345e+00	3.974515731667699114e+00	2.584111453016455506e+00	1.665938706280527537e+00	nan	2.384650882380999537e+00	1.814936763313262702e+00
5.086833084692311324e+00	6.506263679976758141e+00	4.562303549600775554e+00	5.258588060160844790e+00	4.277022930608588958e+00	6.985812007766402765e+00	5.857887417443047084e+00	nan	5.902033012034498149e+00	2.070946590330669856e+00	4.522133740207250341e+00	4.004982396230772679e+00	3.262504381744779192e+00	4.514413577055408133e+00	nan	nan	6.146661903281373185e+00	6.608911149757756398e+00	3.692345785331374586e+00	3.164355690740553229e+00	3.019728600941297803e+00	3.223878704726757860e+00	2.623532652979730706e+00	5.755191837282081835e+00	3.781283053215146683e+00	4.471447195407194819e+00	5.556009346057077636e+00	3.557635525168969526e+00	3.683417385739642391e+00	4.582080560293730898e+00	4.502905305940349656e+00	5.430414180215164421e+00	2.565018193564299054e+00	6.398137230483960991e+00	5.125658743414407859e+00	2.146656891527628286e+00	6.187788750278595096e+00	5.367520569668707608e+00	3.726993776343313414e+00	5.723511512588550509e+00	4.669637123037007065e+00	3.197472968849219388e+00	4.648577694899484136e+00	4.451279973317237015e+00	4.094769653960735667e+00	4.616584804991090252e+00	4.348015929608328278e+00	nan	4.481728055798403609e+00	4.342852569340563740e+00
2.476161629391923746e+00	4.130987811845647784e+00	2.008331903454129375e+00	3.917754593010956743e+00	1.487822594838131618e+00	4.652017793033984105e+00	3.358810989494405153e+00	nan	3.431459693208942063e+00	2.781745518480505108e+00	1.885334193087947918e+00	1.715769323836900950e+00	2.129992396516855901e+00	2.192373553170367639e+00	nan	nan	3.625259804398351271e+00	4.503954751814170265e+00	1.394742611020484802e+00	6.896069063580371195e-01	2.867702835097474257e+00	1.981936120264159440e+00	3.419265586543143609e+00	3.019587493386012955e+00	1.715496161916031603e+00	2.572233776778912961e+00	3.777672015213768830e+00	1.371969986097745009e+00	2.111719153402022986e+00	3.121163906457202319e+00	1.994078730415816070e+00	3.010280417781703299e+00	2.547134157726893111e+00	4.088586786028815645e+00	3.013291240364984525e+00	2.124507791941917745e+00	4.174190356435505400e+00	3.138895500226220214e+00	1.366642307929014422e+00	3.485470574258822118e+00	3.121226593802468141e+00	1.693467275867047039e+00	1.952756451823377093e+00	2.475667526036895882e+00	3.382314215761061948e+00	2.317293553651488480e+00	1.894739220853526085e+00	nan	2.265834557675409311e+00	1.660575631989664513e+00
nan	nan	nan	nan	nan	nan	nan	nan	nan	nan	nan	nan	nan	nan	nan	nan	nan	nan	nan	nan	nan	nan	nan	nan	nan	nan	nan	nan	nan	nan	nan	nan	nan	nan	nan	nan	nan	nan	nan	nan	nan	nan	nan	nan	nan	nan	nan	nan	nan	nan
4.699907512208768345e+00	6.120315572927927050e+00	4.166582799331944642e+00	4.921338336946363690e+00	4.195501042406213799e+00	6.758836737387200699e+00	5.924203276905271487e+00	nan	6.211453903267731391e+00	3.599247581571555443e+00	3.313463357876189619e+00	4.708479650921785442e+00	4.675127176259948669e+00	4.636650744747989883e+00	nan	nan	4.614500427773818636e+00	5.051201518760691123e+00	3.315748636614962219e+00	3.606250831356825337e+00	3.300358844885915133e+00	2.212646202712977850e+00	3.812884751657485527e+00	4.627229576108845777e+00	4.172029601760325335e+00	3.139172979715022294e+00	3.041671588920529690e+00	3.690282769550063957e+00	4.151541820255324033e+00	1.961421805884212555e+00	4.584620590710663635e+00	4.973339935785024757e+00	4.111464931649541299e+00	4.693600645503470226e+00	4.559236634095492846e+00	4.516807241536035633e+00	4.255015387879961253e+00	4.672111592239511779e+00	3.139007400819359805e+00	5.334017570834259203e+00	5.798862486411914929e+00	3.929150352684458891e+00	4.504308982412273288e+00	3.073669413841959130e+00	2.032454244214635164e+00	4.420232260006915936e+00	3.626210878051653541e+00	nan	3.456426500669194546e+00	3.823289075426706596e+00
2.204053677272129086e+00	4.089618255839278405e+00	2.160525864910955551e+00	3.729157996204317538e+00	2.567432584319742084e+00	4.636619349053681560e+00	3.913548764255873724e+00	nan	4.349789213216141981e+00	2.867246694402345142e+00	1.729723708213799727e+00	3.202912868395715762e+00	3.237995017329892811e+00	3.061422891926906420e+00	nan	nan	2.856176880854207401e+00	3.519514143054774724e+00	1.997671202865296980e+00	2.350864647041602140e+00	3.533607916904776935e+00	2.040703341249640257e+00	3.470914282376527993e+00	2.560891559082034696e+00	2.980523257764694733e+00	2.142207201103135006e+00	2.534873629790157512e+00	2.449507594575629277e+00	3.106649018508083948e+00	2.240305688275164631e+00	2.890642901442712187e+00	2.686428528058660614e+00	3.060306351732988261e+00	3.450695580464999690e+00	2.810441035722148762e+00	3.338895023388896099e+00	3.112561542648045965e+00	3.245375578897910174e+00	1.454313029423760062e+00	3.475606863454657525e+00	3.486363161956539614e+00	2.594099061948500928e+00	2.466909680219311785e+00	1.825584910921445481e+00	2.633102184697081682e+00	2.832459711555763704e+00	1.662175097455796058e+00	nan	2.200711856519967036e+00	2.267419186016260024e+00
3.588904929787592568e+00	4.310951953058057562e+00	3.089815428480919834e+00	3.179982813540422448e+00	3.102138359399886802e+00	4.801134401906438143e+00	4.146999817896316998e+00	nan	4.950662820610656212e+00	3.706626788477638712e+00	2.494165688280894688e+00	4.013968719925049555e+00	3.784797687711757952e+00	3.476992769694430940e+00	nan	nan	2.910972515434587127e+00	3.522588077188371081e+00	3.036777406497354725e+00	3.169915926742261636e+00	3.495762699147745067e+00	2.323572166934681604e+00	4.007969267953852999e+00	3.119565896845852837e+00	3.809105782150847386e+00	2.492669482518121704e+00	2.227320251146976737e+00	2.925050046208680588e+00	4.228089111819383739e+00	2.510404927517196239e+00	3.335048417332346471e+00	3.492522753782815848e+00	4.294534396393760112e+00	3.014134239658113223e+00	2.840796647577491285e+00	4.110964377638247846e+00	2.842466125827465273e+00	3.109413044513082092e+00	2.576524901352936769e+00	3.386031064605149243e+00	4.365704355755527288e+00	3.497243750201620038e+00	3.111030556437366368e+00	2.199055124655328708e+00	3.028585252951535356e+00	3.820776310172711909e+00	2.550526292281960039e+00	nan	2.838279977063415949e+00	2.802428229856638087e+00
2.026847782390428065e+00	2.477213101868841694e+00	1.781848271808600837e+00	3.120396414509743366e+00	1.899582032162408396e+00	3.068096603873368799e+00	2.468242123079825046e+00	nan	3.290922340572624449e+00	4.119616502195894370e+00	2.010937112258202042e+00	3.027190278689358749e+00	2.941881190401811619e+00	2.380676049455100252e+00	nan	nan	1.898878837315454371e+00	3.003319063405610834e+00	2.617717337327547966e+00	2.735205021447535856e+00	4.231336114868659237e+00	3.102476784691222900e+00	4.516289689569285670e+00	1.701459172719370194e+00	3.224061895157936508e+00	2.575665751762387767e+00	3.049129279282806859e+00	2.572518443570533719e+00	3.676794957974223177e+00	3.591379332915240585e+00	2.004234017258168077e+00	1.752365124837747645e+00	4.197406975922623573e+00	2.637602438632027368e+00	1.957663064450392287e+00	3.686500707881594785e+00	2.694249482193017187e+00	2.357101972933588474e+00	2.042787596659645377e+00	1.969562406016850176e+00	2.774674752418902823e+00	3.224281231132615666e+00	1.353536610575368337e+00	2.303894689118210160e+00	4.091648577748129512e+00	2.941154526265131519e+00	1.655360612143802701e+00	nan	2.640390219318603293e+00	1.985721374167908060e+00
2.454431206514114283e+00	3.972148677340057166e+00	2.559231860897310806e+00	4.082936733697008158e+00	2.463381720478936554e+00	4.293827664936764599e+00	3.535762497599595822e+00	nan	4.033404639512515821e+00	3.843391967360533901e+00	1.522046251457298993e+00	3.157948124806331691e+00	3.831323678858200577e+00	2.843201946291991966e+00	nan	nan	2.661049241013636379e+00	2.898042038122022213e+00	2.231376802340663712e+00	2.693535183729840909e+00	3.874487389518300517e+00	2.298140895279503937e+00	4.400310300920775575e+00	2.356786114603095506e+00	2.927813942962227411e+00	2.224474201805437090e+00	2.362205177037975723e+00	2.773182169520285623e+00	3.294571230387720817e+00	2.387421995613995485e+00	2.641092019723653816e+00	3.056227072075663020e+00	4.179321660638197322e+00	2.694674045066487444e+00	3.204133150156347032e+00	4.154173911284827270e+00	3.345569241751930711e+00	3.005576153390213001e+00	2.320880870106284188e+00	3.110835965634145328e+00	4.183964467427818690e+00	3.266940701732963248e+00	2.546259985119029956e+00	2.269473879122568150e+00	2.848592390364237836e+00	2.610263319745301125e+00	1.988878508428726155e+00	nan	2.270495528003091845e+00	2.005994922369323419e+00
3.669280848834256759e+00	4.578453640235698785e+00	3.240739213680868591e+00	3.796350255297682441e+00	3.517036357965444004e+00	5.054386245251475174e+00	4.564919003182449586e+00	nan	5.223742948793759666e+00	3.845545580091510818e+00	2.607545273564665145e+00	4.353233899415629438e+00	4.199688731735828462e+00	3.819456712035556034e+00	nan	nan	2.933831829824016246e+00	3.516539797934782996e+00	3.135649729550348930e+00	3.524712738840896087e+00	3.820361098851171366e+00	2.492926973734208129e+00	3.952299618816319082e+00	3.327912783725598178e+00	4.031873006577714413e+00	2.633851297864839403e+00	2.111622608541191326e+00	3.060736323176210139e+00	4.157679869599300915e+00	2.098877023195509839e+00	3.658746384262089091e+00	3.562694317823216217e+00	4.163863377814756461e+00	3.050556017159378630e+00	3.387606956047938489e+00	4.431487657892950516e+00	2.748973170167632762e+00	3.546767062128503678e+00	2.634595068645517735e+00	3.808293955784189500e+00	4.756393283236216796e+00	3.463768265371181432e+00	3.540712644517994168e+00	2.208309234294188794e+00	2.352153434249525166e+00	3.854721612069940573e+00	2.899963681702730334e+00	nan	2.519232986159721133e+00	3.062259805725823902e+00
2.192728324497220438e+00	3.505422047148384124e+00	1.377819500823902921e+00	3.386772921846820772e+00	1.259822239383377562e+00	3.766065630056924629e+00	2.762255961579870078e+00	nan	3.180349543368210519e+00	3.095129338968455102e+00	1.613146448846851877e+00	2.292357863649242322e+00	2.304192230592308821e+00	1.782480244127111035e+00	nan	nan	2.608708247519786472e+00	3.545936362325594171e+00	1.727005690814947592e+00	1.674772860653810369e+00	3.030744681236463567e+00	2.061567918975269809e+00	3.835294792443318279e+00	2.221394455347335928e+00	2.357836382571250944e+00	2.087291751343932411e+00	2.960487050079871008e+00	1.630777186049124028e+00	2.735498293050367735e+00	2.851060237910175044e+00	1.474961550143242928e+00	2.349207221464724604e+00	3.136996425609114070e+00	3.072270320925460041e+00	2.168084355563985266e+00	2.858056178597697450e+00	3.292501812248511239e+00	2.386007226293104910e+00	1.310682019395813525e+00	2.467610693089327345e+00	2.916598247982638892e+00	2.194497691626295488e+00	1.340567903719861675e+00	1.787895150040610170e+00	3.252818771284851529e+00	2.452433967256137937e+00	1.412661048743971026e+00	nan	1.970706957958616945e+00	1.395288656426183049e+00
nan	nan	nan	nan	nan	nan	nan	nan	nan	nan	nan	nan	nan	nan	nan	nan	nan	nan	nan	nan	nan	nan	nan	nan	nan	nan	nan	nan	nan	nan	nan	nan	nan	nan	nan	nan	nan	nan	nan	nan	nan	nan	nan	nan	nan	nan	nan	nan	nan	nan
2.005196002105878783e+00	3.977897613343316596e+00	1.831686036487178981e+00	4.434316060099709134e+00	1.624965735610072626e+00	4.474066886004277599e+00	3.418617795618065891e+00	nan	3.356484772207015244e+00	2.943249492654587129e+00	1.261370176112600161e+00	2.261767445915296992e+00	3.126849768598218837e+00	2.278455357549066473e+00	nan	nan	3.092650753296206645e+00	3.890321645197892142e+00	1.158237230168990051e+00	1.783362867339826074e+00	3.455563172615768064e+00	1.979911134098056191e+00	4.066400172766654997e+00	2.479564675784566852e+00	2.025881616122148454e+00	2.054739351096966704e+00	2.909556437224231296e+00	2.212651746767452021e+00	2.238371879407651477e+00	2.521260479072584104e+00	1.954027500426530173e+00	2.798269741440854830e+00	3.217923804980314717e+00	3.465575141910457457e+00	3.128149143930161191e+00	3.161698986932863331e+00	3.768521812039973717e+00	3.237228542958873412e+00	1.513134813708640669e+00	3.295434926995553848e+00	3.671895471467107264e+00	2.298382962386742889e+00	1.895403010625317686e+00	1.604545027054824713e+00	2.977670638889276411e+00	1.930407386797957647e+00	1.627891286200314758e+00	nan	1.969774003634362947e+00	1.465282325893837667e+00
2.068411431896135966e+00	3.060251308805935988e+00	1.766458911324850778e+00	2.994395772208497952e+00	2.367319496928550038e+00	3.461862363714170776e+00	2.958735359775074070e+00	nan	3.815816124018834632e+00	3.397394352140520990e+00	2.015457417193869283e+00	3.304795445351885075e+00	2.935125232314347077e+00	2.655426726220758926e+00	nan	nan	1.962373994187395221e+00	2.879351520977828205e+00	2.618354726602712734e+00	2.773320530360578573e+00	3.977762224552740200e+00	2.753310920182840515e+00	3.895798747359930481e+00	1.954255105680636317e+00	3.349117090420226983e+00	2.483988293662174662e+00	2.622856290872544349e+00	2.441043867362467701e+00	3.655853945080064449e+00	2.945440595568324937e+00	2.409181668150902844e+00	1.946792389089088138e+00	3.663313547109372070e+00	2.562911684078418517e+00	2.105775033648427108e+00	3.486858304141910114e+00	2.471619209660098182e+00	2.662856195032535123e+00	1.861587783619682357e+00	2.247845290580139377e+00	2.978489049146245460e+00	2.817480205583749786e+00	1.906369970648950307e+00	1.852342733128704122e+00	3.452807238092514996e+00	3.096316946991575225e+00	1.758358523801047957e+00	nan	2.317309930251626238e+00	2.175023861250585444e+00
1.986808375606229138e+00	3.117889963681249821e+00	1.897989696206539900e+00	3.580811616094850436e+00	2.060884175867701451e+00	4.022470878989363285e+00	3.296281047629867622e+00	nan	3.967530001846061083e+00	3.607009828134288387e+00	1.530398935002631911e+00	3.001822646738952383e+00	3.122090591537007409e+00	2.785158491805144187e+00	nan	nan	2.113236482773849012e+00	3.071045896585318236e+00	1.984973805408662306e+00	2.390342183511956264e+00	3.767194722181077982e+00	2.423523639511961036e+00	3.907922132252644065e+00	1.964948963821130157e+00	2.861209619279520222e+00	2.032347362111615041e+00	2.369155797275329434e+00	2.348152397594728047e+00	3.203223187715772635e+00	2.698878982536379034e+00	2.415871821023109600e+00	2.270001499908822051e+00	3.692420990792799618e+00	2.569827772866296378e+00	2.459718295883037253e+00	3.598527713703849162e+00	2.409604173206084887e+00	2.895400244692473812e+00	1.518969516042023349e+00	2.748704338264545743e+00	3.504711681451625260e+00	2.966569020925952316e+00	1.830365026009949991e+00	1.828725995306866858e+00	3.116511264176884399e+00	2.699891855778258964e+00	1.220951331044356492e+00	nan	2.176146230393906755e+00	1.751603141460621682e+00
1.932702529007985115e+00	3.524990202345570811e+00	1.467299687622364512e+00	3.774137042408068687e+00	1.140953089101966356e+00	3.983885861051756461e+00	2.764409788658137135e+00	nan	2.957440162572907649e+00	3.467980210965810439e+00	1.291531587002992643e+00	2.012790133243066659e+00	2.430577601160871737e+00	1.961555002759365784e+00	nan	nan	2.880541689871397359e+00	3.927905215198360445e+00	1.649768789951131520e+00	1.404075442538682550e+00	3.317865367463931570e+00	2.313213690827628177e+00	4.159005758950534037e+00	2.154968870106110490e+00	2.152497839097640586e+00	2.434464272173999078e+00	3.344953362026260368e+00	1.891073999360989522e+00	2.639710109755609491e+00	3.220389468056240823e+00	1.580462574234768880e+00	2.466315374793079496e+00	3.313760607902472621e+00	3.395382409998676465e+00	2.547179543119546530e+00	2.987143683358301161e+00	3.699197335208824544e+00	2.476744558213944902e+00	1.484134726174855867e+00	2.873370175772393953e+00	3.121031914215193659e+00	2.268942153521650962e+00	1.421428877566092819e+00	2.244203004009775793e+00	3.667650957287559521e+00	2.355458044342553237e+00	1.535483962892328025e+00	nan	2.250210483581970511e+00	1.422137626115420383e+00
2.384001943412645819e+00	3.045399230954932701e+00	1.967647212353432762e+00	3.234575346250339489e+00	1.660079030422199065e+00	3.229193713131411236e+00	2.066088396174441844e+00	nan	2.672053931170978558e+00	3.506175359909122768e+00	2.369047082127219372e+00	2.024208324158975003e+00	2.069773516692639870e+00	1.439058237691055675e+00	nan	nan	3.136401101041340844e+00	3.845479486375307676e+00	2.578772278726199296e+00	2.175088412454079467e+00	3.901491396716638693e+00	3.128911377638907698e+00	4.107061678559518647e+00	2.738948306972528890e+00	2.630707005235024543e+00	3.245688871546159149e+00	4.189927627072747462e+00	1.884185999746321505e+00	3.030857901368386731e+00	4.026021779833214964e+00	1.495314291839888510e+00	2.216794666286963977e+00	3.524030985165622187e+00	3.536989106739369948e+00	2.398037230888907967e+00	2.691961899399515357e+00	3.912852764974932729e+00	2.378401544053104111e+00	2.294108188217097943e+00	2.098750093319654564e+00	2.242720827158247054e+00	2.507594287732652028e+00	1.450576927683140616e+00	2.916561732750163394e+00	4.391360460800473042e+00	2.722691585759354549e+00	2.351346962945997099e+00	nan	2.678031456025685042e+00	2.006533562866546383e+00
2.143486821504120954e+00	3.023921930700330662e+00	2.252548667077188593e+00	3.574260281654390692e+00	2.804942589594732638e+00	3.783800628043364256e+00	3.396479716550340644e+00	nan	4.245307703649668696e+00	4.266939617303659560e+00	1.876840268361730013e+00	3.857641774787770483e+00	4.037573898439173803e+00	3.252442395575587231e+00	nan	nan	1.591686443510604843e+00	2.325722069134279479e+00	2.850057322862261877e+00	3.336694311402048641e+00	4.573691558520416756e+00	3.111418276013723450e+00	4.587759437961084430e+00	1.735406637209222502e+00	3.799093738484002003e+00	2.431497616177717536e+00	2.155406266271488569e+00	3.206272278264997944e+00	4.112173406474979309e+00	3.010861810296693086e+00	2.925005819041529342e+00	2.080328433887132178e+00	4.438178435421647805e+00	2.183088091416974130e+00	2.485376200404297631e+00	4.466244666114269180e+00	2.056084900393037707e+00	2.867110515012805116e+00	2.318740146497125565e+00	2.647527651998459852e+00	3.797073506580383562e+00	3.728171089035292152e+00	2.342443100911618004e+00	2.066974222559499808e+00	3.570532183685893202e+00	3.278038940876546459e+00	1.895358519843650225e+00	nan	2.506486508337719687e+00	2.492093335756946804e+00
2.842077150054114210e+00	4.525161353472952896e+00	2.525174960589804840e+00	4.464078585380634401e+00	1.959660555930246684e+00	4.464031421659367282e+00	3.294332701200505920e+00	nan	3.167726806021239128e+00	3.251015122449622208e+00	2.146549089771104590e+00	2.065901040914982723e+00	2.615060598438710748e+00	1.788104868506344758e+00	nan	nan	3.731976987042192384e+00	4.509623649954887625e+00	1.936973108076317285e+00	1.936108853158166943e+00	3.092392467218215035e+00	2.169452923325565497e+00	4.216985223208979505e+00	3.282205200062439321e+00	2.108016872993915936e+00	2.915671599764423583e+00	3.865232836540017924e+00	1.624545146806680052e+00	1.886508093316163093e+00	2.914123830328077425e+00	2.010400364865618794e+00	3.339198503245834448e+00	3.055444023441487467e+00	4.151521643920404792e+00	3.454622184517039951e+00	3.077996386437981347e+00	4.380828503356825721e+00	3.106082679243466593e+00	2.205038387995362559e+00	3.519744192314356201e+00	3.738127763683600335e+00	1.806463563306910602e+00	2.499142662134443249e+00	2.644857246165472908e+00	3.154593660147880119e+00	2.286221329906032107e+00	2.585255980457851877e+00	nan	2.284785620184872190e+00	2.058024245002708863e+00
3.841267609923777915e+00	3.936503213388595324e+00	3.481380241804211018e+00	1.863920491501851906e+00	3.623539344243492000e+00	4.554559173437278119e+00	3.849738276663046577e+00	nan	5.037590664764262982e+00	3.978157706849612119e+00	3.391425383365958002e+00	4.095294056070338584e+00	3.400938918252437659e+00	3.717866824432391581e+00	nan	nan	3.611106014754552618e+00	3.695061501868459164e+00	3.893462019170389254e+00	3.387058005450919840e+00	4.073932907735184017e+00	3.571825014454052649e+00	3.402120473118416921e+00	3.766190879402977920e+00	4.267770882576574998e+00	3.674100936822620067e+00	4.203044215114210225e+00	2.988114442876100618e+00	4.734698146722570833e+00	4.313039561235100905e+00	3.582226575210701647e+00	3.383500120441357062e+00	3.930943488856859069e+00	3.670256603601553369e+00	2.986206068270358394e+00	3.498316884196944532e+00	3.821626339614142776e+00	3.208614934458298151e+00	3.318730441405765230e+00	3.258017953879487560e+00	3.287973369501484111e+00	3.664430040457669957e+00	3.438084619635169759e+00	3.858037726507917764e+00	4.364696602172330131e+00	4.475226641436739428e+00	3.364709023097401275e+00	nan	3.360822802014476807e+00	3.498397073670656887e+00
3.597472116115340235e+00	3.149996757219851951e+00	3.900421951976418278e+00	4.315049329929945721e+00	4.385122498789516321e+00	3.773997934297246282e+00	4.120151737389745605e+00	nan	5.012466449009977509e+00	5.682010256930428937e+00	3.708483546778071016e+00	5.161396260802110447e+00	5.432098285729265008e+00	4.371357443476754590e+00	nan	nan	2.207320905968522151e+00	1.694034495059080658e+00	4.602845698552200382e+00	5.075335113624033667e+00	6.350860898967848556e+00	4.883369785913263428e+00	5.861845670608575531e+00	3.052968550298071015e+00	5.274742557135961185e+00	3.893065879028738685e+00	3.597089153525533600e+00	4.590497713123696144e+00	5.361355412835010270e+00	4.131761725341343450e+00	4.148689978739492190e+00	3.034387222324046451e+00	5.793493325614289091e+00	2.511536167475326931e+00	3.953221667172104326e+00	5.936836302629227013e+00	2.774679038469832992e+00	4.148228963223361987e+00	4.154374666187433007e+00	3.206265302873513079e+00	4.799298905342588739e+00	5.099491517883080860e+00	3.806157891488799017e+00	3.770992088836165657e+00	4.778889697282517446e+00	4.557585564952020718e+00	3.851647646162756455e+00	nan	3.610987102440036178e+00	3.938947769636983232e+00
nan	nan	nan	nan	nan	nan	nan	nan	nan	nan	nan	nan	nan	nan	nan	nan	nan	nan	nan	nan	nan	nan	nan	nan	nan	nan	nan	nan	nan	nan	nan	nan	nan	nan	nan	nan	nan	nan	nan	nan	nan	nan	nan	nan	nan	nan	nan	nan	nan	nan
2.135245121566713422e+00	3.375271589442571774e+00	1.809636131039629614e+00	3.936057138585200121e+00	8.567549501112265986e-01	3.577134409068861043e+00	2.202098480269067071e+00	nan	2.214215231958899466e+00	3.554939038505688043e+00	2.219565221751080397e+00	1.424433228615854752e+00	2.130649446456565954e+00	1.419744477436861052e+00	nan	nan	3.327430176892482994e+00	4.255671220425516488e+00	1.982947465131931208e+00	1.732412237177408887e+00	3.707460019077413627e+00	2.938544909659707383e+00	4.356308309386688116e+00	2.618787342549978803e+00	1.873829926295351722e+00	2.859132813653508798e+00	4.106663397162883200e+00	1.843459284183674773e+00	2.481482817291667420e+00	3.932009020279768396e+00	1.099969433139068142e+00	2.556753191599757891e+00	3.468115563599185158e+00	3.798160452137378407e+00	2.798298553198917737e+00	2.690099255210976370e+00	4.227500668250885774e+00	2.676747815848820711e+00	2.106880097203237767e+00	2.620690094065877940e+00	2.505995257777462903e+00	2.178701248895062559e+00	1.262082067402765961e+00	2.706755933985675266e+00	4.325779526711776235e+00	2.072575832757811209e+00	2.082697804918164586e+00	nan	2.705548107913595679e+00	1.504134006527308109e+00
2.141330366433602972e+00	3.628049403634534098e+00	1.814710540107615344e+00	4.178060007958460886e+00	1.299426667844909344e+00	3.941531616185686815e+00	2.790333335826479910e+00	nan	2.835625960137809098e+00	3.413576700387422225e+00	1.590446471217440205e+00	1.733352758834748597e+00	3.030063505251089584e+00	1.681034031730086031e+00	nan	nan	2.806899298010415933e+00	3.547704963821074475e+00	1.603857108801369780e+00	1.836029310853863228e+00	3.649746022133760093e+00	2.413516179438951248e+00	4.208873200473573384e+00	2.332210398411053376e+00	1.687343785454478162e+00	2.082814128228219097e+00	3.210286880921446429e+00	1.745227368550074099e+00	2.071587334848630224e+00	2.771824913764335374e+00	1.488471343442433037e+00	2.628849470977605129e+00	3.454430098114956493e+00	3.043783076556672906e+00	3.062957833594611490e+00	3.297581053972966636e+00	3.722718641328237599e+00	2.750425385373485909e+00	1.790119375475412777e+00	2.737138096591384517e+00	3.495683487122482003e+00	2.230024746114168899e+00	1.685232722029027963e+00	2.009847084378398652e+00	3.238403975537251345e+00	1.544825178471590510e+00	1.934448420464087048e+00	nan	1.777383036552045770e+00	8.568205159867808840e-01
3.201146003852242572e+00	3.020128512645325447e+00	4.040732522073159139e+00	5.220206502572956708e+00	4.263878213183790677e+00	3.358529249202925282e+00	3.794555176717109291e+00	nan	4.482117779149896286e+00	5.953504018663465125e+00	4.130537457602973639e+00	4.961961518419539807e+00	5.647019739114765180e+00	4.390441780754715140e+00	nan	nan	2.490575213802981747e+00	2.491322806955329039e+00	4.673742334796123110e+00	5.290841649343210662e+00	6.686247972727151101e+00	5.405376217212661594e+00	6.572320507841394210e+00	2.679021662337351284e+00	5.072578971397095238e+00	4.174369172039416931e+00	3.789951448590151983e+00	5.118939354019445886e+00	5.268166152678641190e+00	4.972396833506605773e+00	4.127841768289551183e+00	3.253072743112827236e+00	6.293041641131501329e+00	2.680518553112696267e+00	3.926696410124377756e+00	6.303289286114272194e+00	3.327805186213083299e+00	4.316747656413783218e+00	4.570413206487523361e+00	3.109701933767982762e+00	4.543020477538299851e+00	5.393997935544636135e+00	3.767704987679799444e+00	3.960220288911494801e+00	5.543208247831155511e+00	4.281627344928171652e+00	3.795597538769519108e+00	nan	4.509921522242494873e+00	3.990131190861701427e+00
2.496626656993640836e+00	4.262894765206249659e+00	2.023969632718584766e+00	3.989146453071054754e+00	1.539892730132203846e+00	4.570381273100532660e+00	3.482444002772517866e+00	nan	3.448555511664172624e+00	2.711627138176792684e+00	1.857497975979292892e+00	2.147488018655903108e+00	2.130090747792278361e+00	2.085245249048862437e+00	nan	nan	3.632880112625750613e+00	4.405110156908989438e+00	1.323175357756727344e+00	1.428509878996232274e+00	2.733246996727703770e+00	1.621068336702907731e+00	3.605499565375585469e+00	3.057318200301961664e+00	2.021683661951791500e+00	2.379366033641457712e+00	3.452030028408435758e+00	1.820639877243005023e+00	2.244465248533360047e+00	2.927280203833219296e+00	1.970352495870833387e+00	2.976370924269542861e+00	2.983406694173051932e+00	4.094860682119894513e+00	2.896659706541749646e+00	2.357666960111328258e+00	4.079732078896902259e+00	3.042962091796163282e+00	1.321326544475604381e+00	3.368328637975876561e+00	3.144256822279778874e+00	1.907271317062732896e+00	1.971327841101152556e+00	2.041566500148800589e+00	3.185296590112549620e+00	2.264935837915680761e+00	1.779046573428144651e+00	nan	2.403344556365263784e+00	1.817349957229839053e+00
nan	nan	nan	nan	nan	nan	nan	nan	nan	nan	nan	nan	nan	nan	nan	nan	nan	nan	nan	nan	nan	nan	nan	nan	nan	nan	nan	nan	nan	nan	nan	nan	nan	nan	nan	nan	nan	nan	nan	nan	nan	nan	nan	nan	nan	nan	nan	nan	nan	nan
3.730337395145861823e+00	4.912760282248848753e+00	3.687562444765319913e+00	4.215832364352047890e+00	3.856023432090214698e+00	5.444012440888408300e+00	4.721652734887183733e+00	nan	5.208890825336418118e+00	2.546406709147944980e+00	3.758142475230763946e+00	3.903737776215475019e+00	2.808322686393545098e+00	3.896643685709158422e+00	nan	nan	4.809393447296443469e+00	5.095343793945340316e+00	3.429001693061777711e+00	3.374580425599088329e+00	3.972799384865280281e+00	3.370117300692197837e+00	2.386048988974518004e+00	4.662095865760239377e+00	3.892874070306173717e+00	3.958037724559752668e+00	4.822790699513010537e+00	2.975756228566695416e+00	3.789342515430983216e+00	4.031847274997963027e+00	3.816377722168354580e+00	3.709056286267505165e+00	2.379632388028649181e+00	5.232561230385883277e+00	4.145572845979724974e+00	2.419125786976918491e+00	4.724112879809941212e+00	4.352215912473678117e+00	3.145956572211033198e+00	4.372112894114547288e+00	3.349734360959555346e+00	2.714807906409616223e+00	3.788431541836599248e+00	3.772613185856902085e+00	3.931611712999171004e+00	4.069406997378821167e+00	3.591487781030588078e+00	nan	3.488324630222531919e+00	3.787253824554950743e+00
3.598673121616201787e+00	4.182625388102771069e+00	3.562070103005177568e+00	3.749344121640749261e+00	3.784406565245000742e+00	4.588364394535651591e+00	4.292286679706283081e+00	nan	5.206390513729057368e+00	4.902445346746252319e+00	2.822020354012780174e+00	4.801632454401999262e+00	5.024170771150823889e+00	4.007133302910328432e+00	nan	nan	2.514207866807304459e+00	2.591454594254695376e+00	3.732453845226912925e+00	4.226843525773238852e+00	4.915361024861236494e+00	3.548434232966061419e+00	5.124944643076591255e+00	3.046177745976597517e+00	4.663439341005554795e+00	2.920836922991334017e+00	2.181466537026528041e+00	3.832265962879237708e+00	4.968616321866780261e+00	3.002418482263752963e+00	3.831737840754050772e+00	3.436381826885339219e+00	5.205582504191430537e+00	2.679814374355864448e+00	3.320876480517430451e+00	5.364061248874262944e+00	2.414427295178652511e+00	3.566185612078035305e+00	3.419625964858850509e+00	3.614913726294357588e+00	4.907440522181922837e+00	4.471628379207537307e+00	3.647871394643550591e+00	2.771683790378843160e+00	3.765929033550558636e+00	4.229636887285295188e+00	3.149977172935055858e+00	nan	3.022920205343059497e+00	3.402523358906538675e+00
2.408201805683254371e+00	3.914857042986371383e+00	2.622319819283538855e+00	4.010256322563139797e+00	2.941020666814894824e+00	4.320592431922499088e+00	3.860085027517968115e+00	nan	4.476748556159258818e+00	3.878895472138494060e+00	1.911547399980366935e+00	3.821153769353530016e+00	4.186485970925382105e+00	3.421719820493197783e+00	nan	nan	2.052815993771678116e+00	2.790693304321405055e+00	2.602760071627326699e+00	3.172065449544032134e+00	4.315899291093016288e+00	2.605152747014475523e+00	4.489190064614708930e+00	2.110245707092734957e+00	3.561592379464639802e+00	2.217281399532874175e+00	1.689651475180906415e+00	3.068678923365509625e+00	3.751653213750606231e+00	2.125547120174608118e+00	3.121828026971661618e+00	2.899305905507374881e+00	4.167781717731145363e+00	2.541364135631781984e+00	3.063441148839587402e+00	4.471223820148935602e+00	2.444132127756898587e+00	3.412158807715721220e+00	2.303913583740904159e+00	3.292481845621096248e+00	4.330541970564226517e+00	3.377006338586824086e+00	2.759092045261667625e+00	1.818752135270800041e+00	2.780107489682951627e+00	3.139388556112286732e+00	2.011275156232730676e+00	nan	2.268134873131299578e+00	2.404808641409769354e+00
nan	nan	nan	nan	nan	nan	nan	nan	nan	nan	nan	nan	nan	nan	nan	nan	nan	nan	nan	nan	nan	nan	nan	nan	nan	nan	nan	nan	nan	nan	nan	nan	nan	nan	nan	nan	nan	nan	nan	nan	nan	nan	nan	nan	nan	nan	nan	nan	nan	nan
2.179758204217314255e+00	1.984093575414745070e+00	2.056934462574085298e+00	3.420457518048254375e+00	2.366648678234529513e+00	2.280472194407109132e+00	1.816320598086550886e+00	nan	2.826589912738707966e+00	4.557553526081141726e+00	2.607731733065997037e+00	3.234408045882871896e+00	3.166775342174129371e+00	2.238630283969636370e+00	nan	nan	2.334708182427871481e+00	3.189691395606269353e+00	3.276900587522945330e+00	3.374094098488282345e+00	4.952977336617446547e+00	3.952298960434195596e+00	4.963988373200574955e+00	2.259726262830817678e+00	3.717777464152126399e+00	3.386147473834280941e+00	4.055767240074321656e+00	2.884837478113940534e+00	4.042168203680195582e+00	4.347645024202798858e+00	1.976013641128455456e+00	1.199588636628775129e+00	4.456589620223534887e+00	3.015155148658188455e+00	2.501281939755926498e+00	3.888398001448005292e+00	3.226366709773146546e+00	2.270369455663759251e+00	2.772815162060828786e+00	1.410444551633230903e+00	2.561546827465961407e+00	3.341762859053687862e+00	1.655267430224514946e+00	2.969190168048344791e+00	4.947986562304749647e+00	3.290277173234469110e+00	2.624261477894136885e+00	nan	2.897579082016509044e+00	2.524317635050531639e+00
2.364953697226109597e+00	4.278512238904680132e+00	2.581972125302065546e+00	5.338200102859531171e+00	2.067846164747296545e+00	4.394814102243699949e+00	3.244721622704992647e+00	nan	2.654303433246478328e+00	4.131452019205075210e+00	2.737208081425040351e+00	1.946444653456991025e+00	3.913403269418981534e+00	2.537256144067412400e+00	nan	nan	3.672385870871441860e+00	4.271967419545432243e+00	2.324162460645887496e+00	2.619921991782659720e+00	4.450475248200068457e+00	3.563896344034146235e+00	5.304585878261977250e+00	2.775732892189768819e+00	1.850888560186622067e+00	2.963270529463743586e+00	4.002278055479522756e+00	3.218997207946302286e+00	2.300943609355699859e+00	4.003070959606637835e+00	2.288467738342284452e+00	3.540398354973290029e+00	4.135216500728681410e+00	3.890758802076763168e+00	3.842167668239995670e+00	4.117588605923724110e+00	4.842275451909465289e+00	3.735736963290507973e+00	3.047309519324606697e+00	3.636371649626869651e+00	3.822354083031163086e+00	3.302764583704983714e+00	2.448633438256817119e+00	3.170812463701654593e+00	4.218677314020389701e+00	1.572824299718970531e+00	2.619209754477603180e+00	nan	3.292333161699155575e+00	1.990146167205730343e+00
1.927373904744957178e+00	3.511592678275029744e+00	1.722967756198776179e+00	3.612236510542875312e+00	1.673748674438162665e+00	3.641279653260801830e+00	2.529309092031932327e+00	nan	3.157479477091386766e+00	4.079151118419943600e+00	1.703008418926183376e+00	2.694076745124517558e+00	3.167481861216106864e+00	2.255503306450838075e+00	nan	nan	2.317120531354013302e+00	3.305143846217523773e+00	2.203444882681689254e+00	2.320955694802117719e+00	3.665280011485032130e+00	2.772024627156925991e+00	4.573279504862377998e+00	1.625332340283668797e+00	2.694980858737954676e+00	2.282865986539579950e+00	2.763856682090152006e+00	2.359616288748661361e+00	3.203649702403224442e+00	3.236588155494498409e+00	1.982400709223654411e+00	2.576137449530625734e+00	3.845817974267879524e+00	2.695538974852644376e+00	2.239326889397161402e+00	3.803902958973198523e+00	3.243493604867174973e+00	2.228981622682588704e+00	2.085062823179553604e+00	2.661709145552416889e+00	3.236181098582824323e+00	2.855505253111826569e+00	1.876567903779156721e+00	2.357155364327657487e+00	3.777657135581366177e+00	2.580220407149778516e+00	1.661608366925615421e+00	nan	2.454936560657292155e+00	1.662602475944963132e+00
2.401064281231500619e+00	4.163580197329881827e+00	2.418991808671128396e+00	4.604272814295597094e+00	1.443262640136340202e+00	4.449252423447527249e+00	3.127760274522883854e+00	nan	2.864498449727592710e+00	3.137799259233383431e+00	2.181987465746005217e+00	1.025790976113153175e+00	2.866743923578945807e+00	1.988815878560238781e+00	nan	nan	3.616046313952589575e+00	4.315604846239623704e+00	1.565615608295793271e+00	1.493680438744398042e+00	3.442335167377783556e+00	2.467002796622141503e+00	4.285720011045128786e+00	2.877654094935217621e+00	8.810220091376468332e-01	2.564031942463511182e+00	3.783479901124689349e+00	2.016449381268706098e+00	1.566495173959876919e+00	3.323762886390400517e+00	1.823633035203315433e+00	3.328303929607865808e+00	3.235256031332127691e+00	3.874646419463252389e+00	3.411141462343836750e+00	3.070791830289581803e+00	4.462878811154340042e+00	3.356381300352461405e+00	2.265341513967150000e+00	3.413925597990978389e+00	3.527061688386510241e+00	2.167624141566879992e+00	2.068891122839883412e+00	2.647584776526943795e+00	3.445764759748382033e+00	1.521594914108321595e+00	2.118097463276402248e+00	nan	2.594961583574505681e+00	1.351291186528916333e+00
2.081033384068965209e+00	2.804771436955020292e+00	2.115627453293363214e+00	4.331709441396950133e+00	1.952052941122687235e+00	2.574081625259837303e+00	1.779512123504520593e+00	nan	1.830421817131860029e+00	4.461335918789863797e+00	2.492756594731985853e+00	2.340557760026050538e+00	3.177752005962161341e+00	1.431355789236123499e+00	nan	nan	2.969335067236782866e+00	3.543076916139178856e+00	2.857201932150075230e+00	3.053119544983389222e+00	4.834609732505035673e+00	3.760624524107196720e+00	5.274559212128570707e+00	2.519266004981963292e+00	2.932385857896378401e+00	3.457439621207115898e+00	4.245099094883381774e+00	2.876494535199241920e+00	3.035625356090513094e+00	4.283366653976603544e+00	1.548587233169600230e+00	2.120842009958670893e+00	4.502215479463578696e+00	3.329003282695164323e+00	2.879786946011044346e+00	3.907459330120287344e+00	4.073179147713702264e+00	2.657453222898825018e+00	2.835229502091868081e+00	1.991470251593811192e+00	2.821027310504062413e+00	3.247323670344472557e+00	1.602056043317592771e+00	3.053361721464208145e+00	4.767182085967395899e+00	2.318658196602132904e+00	2.625547077762221182e+00	nan	3.043811090855966128e+00	2.264590729308396000e+00
1.610640073944095585e+00	3.326553021663454679e+00	2.302486562619571409e+00	4.830537296002034076e+00	2.528907301809184993e+00	3.601254351124776321e+00	3.184853989881525571e+00	nan	3.357842090510915867e+00	4.658641923702753651e+00	2.261624145313936740e+00	3.441552430336856983e+00	4.484978290048998062e+00	3.027905431997656827e+00	nan	nan	2.111679890113658420e+00	3.116206954482919400e+00	2.720746330746765196e+00	3.473563353979409296e+00	5.179482279696467906e+00	3.725185747813977155e+00	5.489685607049521465e+00	1.380541608746801208e+00	3.347490671755763092e+00	2.681717933875630511e+00	2.658048854521100512e+00	3.628233545220808764e+00	3.570442442715867859e+00	3.607603678764675692e+00	2.755948445853005691e+00	2.545844689270524430e+00	4.788736027438432075e+00	2.749578678328338466e+00	3.108424320670356344e+00	4.856506921628052531e+00	3.135880085779297222e+00	3.435602529449919729e+00	2.750629906094307575e+00	3.022269799675053381e+00	3.906006937632211962e+00	3.930678628440739342e+00	2.316315458896176516e+00	2.368220174707266423e+00	4.211698493664248311e+00	2.555138472580490649e+00	2.087917484974837645e+00	nan	3.074332285690699607e+00	2.423011536636819230e+00
2.034459901915636859e+00	3.400668483526461561e+00	2.151391255234229138e+00	3.744556083240451194e+00	2.382227996042217022e+00	3.911995149220480972e+00	3.388139465567434616e+00	nan	3.807102755766972990e+00	3.405931397704228480e+00	1.538841080144749185e+00	3.070715361094340512e+00	3.054388037146518631e+00	2.500264900768856879e+00	nan	nan	2.738494384815254534e+00	3.250971587990645340e+00	2.132167522464444520e+00	2.617017556848223681e+00	4.049763956739777626e+00	2.395798643627903068e+00	3.737213303654307595e+00	2.619673940649115185e+00	3.111127025954597780e+00	2.439061768315500256e+00	3.125164244654852208e+00	2.246223859081962093e+00	3.060900358787031816e+00	2.568948985395600459e+00	2.310653703214938126e+00	1.832492627808375740e+00	3.461319292320004681e+00	3.460425298367895142e+00	2.974813531441923509e+00	3.247965678253828870e+00	3.219894811297606019e+00	2.893077824328339709e+00	1.635205264539083991e+00	2.865376243289670555e+00	3.107530174265900502e+00	2.507274173533342143e+00	2.115549488813758927e+00	2.146386755049286332e+00	2.990352452815446593e+00	2.675386541467176471e+00	1.985041184603924425e+00	nan	1.678842705295198190e+00	2.191189099652419259e+00
2.162297318247022204e+00	3.649750238250433210e+00	2.280745617286509930e+00	4.442493049993645471e+00	1.430580950826291664e+00	3.896826657724006271e+00	2.729864060600049935e+00	nan	2.492338298698805410e+00	3.164135526282591204e+00	2.266377889172105586e+00	1.017731395189375165e+00	2.698509708236065840e+00	1.577993334430573880e+00	nan	nan	3.448989060627772663e+00	4.079131572064917499e+00	1.834744901842637832e+00	1.868371606258661055e+00	3.949450747459766209e+00	2.842853691909344782e+00	4.268174487400270500e+00	2.798984628784297879e+00	1.358610683100370808e+00	2.787759673373522595e+00	4.010712805980348961e+00	1.981035934123570819e+00	1.763351432189589563e+00	3.582771068549896576e+00	1.531809074821595784e+00	2.832659398723637700e+00	3.342450541675117570e+00	3.797148282728437074e+00	3.329889315503315572e+00	2.934132382754301105e+00	4.335312248841595384e+00	3.275797616255680111e+00	2.295422582348104701e+00	2.921767118055083934e+00	3.049048789030313511e+00	2.214780358698534179e+00	1.754061782412735804e+00	2.657864415210092091e+00	3.799239869162720495e+00	1.458944456637759624e+00	2.220374958488391837e+00	nan	2.497376492663826220e+00	1.441469484586436867e+00
2.527589395775444281e+00	4.053375652043250454e+00	2.562063402198181628e+00	3.857742153051641587e+00	2.846828522890211488e+00	4.758062356832201800e+00	4.100529391138103996e+00	nan	4.724069089923511378e+00	3.504040891024640114e+00	1.873732719485573739e+00	3.789374869198786300e+00	3.937285753220171269e+00	3.533051133530699772e+00	nan	nan	2.629913428406168485e+00	3.124963925622873173e+00	2.368659001060365199e+00	2.938728087203127615e+00	3.873516616467683527e+00	2.268399173778941069e+00	4.055446995507516306e+00	2.426075043284862787e+00	3.424412358756447006e+00	1.857317985548315953e+00	1.633509290022177263e+00	3.037535965143835615e+00	3.782116656749506589e+00	2.147109138436983145e+00	3.191646222341542050e+00	3.042284698969019541e+00	3.965187177267705643e+00	2.880734709859349429e+00	2.975125164715881176e+00	4.143188579086694467e+00	2.672677598345996497e+00	3.530109011021241638e+00	2.088906710504828013e+00	3.473954709823621201e+00	4.301721844215760981e+00	3.376863078622759584e+00	2.720875228136281798e+00	1.646775628620401832e+00	2.643000318293510897e+00	3.187393617535012158e+00	1.739625006384353467e+00	nan	2.407980672603165839e+00	2.407064002749625065e+00
2.307682017868612601e+00	2.270761200391534285e+00	2.197521668957578278e+00	3.801602926758858914e+00	2.307053162149716119e+00	2.347535211297033797e+00	1.684321799794777474e+00	nan	2.551681342390446527e+00	5.004674873625098108e+00	2.582998802157162377e+00	3.092840955857083518e+00	3.738332482264315360e+00	2.297708522559593014e+00	nan	nan	2.129401036301284300e+00	3.067016015023740216e+00	3.389562568320790614e+00	3.407952434229131633e+00	4.951577650278143672e+00	4.065371433422117597e+00	5.514088533134558823e+00	1.815500656679693403e+00	3.547302210057152294e+00	3.363852904856708737e+00	3.823630949418125979e+00	3.215277359319063333e+00	3.988388555369362543e+00	4.406715799238277498e+00	2.107632305804679529e+00	1.983761026690307405e+00	4.983130754618221303e+00	2.492203151667432781e+00	2.490023690247600729e+00	4.421354359178216065e+00	3.505627180962969103e+00	2.161961323671327317e+00	3.076047176347006307e+00	1.466327070709372959e+00	3.028422522147781404e+00	3.828052059832578902e+00	1.746971349433956266e+00	3.245054385438045141e+00	4.922523633543168131e+00	3.149551220018568909e+00	2.599005057885312109e+00	nan	3.283182635641964442e+00	2.475798623816993338e+00
3.491338895097785056e+00	4.170557232406275183e+00	3.180796168921158795e+00	3.428567178717794928e+00	3.038534313065572867e+00	4.735998765997530668e+00	3.864612361193949130e+00	nan	4.677875706036279446e+00	3.936022619371753350e+00	2.659459038598991576e+00	3.628355256833134757e+00	3.852126256418263228e+00	3.386897461674942988e+00	nan	nan	2.899907071139099735e+00	3.647812385373640165e+00	3.087990675002072472e+00	3.027500373217053120e+00	3.554636785837749891e+00	2.792334279371788242e+00	4.168635467302900466e+00	3.093947945716954084e+00	3.448798996373634740e+00	2.633534693750632094e+00	2.922766262594554298e+00	2.412203780533500819e+00	3.870322380873394863e+00	2.744811348620979086e+00	3.226925658585787282e+00	3.524047329174735399e+00	3.877493836190185839e+00	2.961344586515769262e+00	3.271000198426553762e+00	4.138857620606642307e+00	2.986409860460251142e+00	3.222845894563580948e+00	2.781846364243777181e+00	3.493738273091210100e+00	4.422487243494473752e+00	3.129120807097166335e+00	3.189133166244687345e+00	2.698319026548939625e+00	3.076354390167594488e+00	3.650669181193283652e+00	2.815665529073867912e+00	nan	2.527124074768478224e+00	2.644582137881271944e+00
5.322803515542971375e+00	6.717626296751830317e+00	4.762925332660818079e+00	5.039908872308061838e+00	4.567741118621174046e+00	7.302677597814550836e+00	6.344989963751469730e+00	nan	6.635084999116338089e+00	3.241513073089364649e+00	4.090305713032806878e+00	4.795788767268512665e+00	4.502769705537729372e+00	4.914792926937669115e+00	nan	nan	5.640779070147212693e+00	6.209011791916840828e+00	3.734880306270782935e+00	3.691252042492059182e+00	3.086659244097378796e+00	2.536405702968225651e+00	3.145932765877317738e+00	5.540196703250378718e+00	4.337807159405553392e+00	4.025305323794299284e+00	4.325331955550156593e+00	3.658465999478992980e+00	4.233708541888640653e+00	3.225386453494477834e+00	5.035892931615242318e+00	5.509226781969802644e+00	3.775960074132215905e+00	5.898240916574008175e+00	4.981483865515181186e+00	3.873836080746750010e+00	5.148393182069321838e+00	5.212342362646227301e+00	3.508705793260727734e+00	5.933322661511007290e+00	5.747382681890664813e+00	3.842018364202353542e+00	4.951874657134598401e+00	3.898874139277303197e+00	2.774667351127711790e+00	4.887144578563445307e+00	4.199475627996249294e+00	nan	4.134823153231007353e+00	4.405469300811674316e+00
1.992295703517533045e+00	3.612394865519109377e+00	1.854087844876637803e+00	3.857086315349051997e+00	1.364738767258692587e+00	3.805904206376430121e+00	2.491982924010336831e+00	nan	2.964292979767714886e+00	3.682380332059971284e+00	1.223295063632419577e+00	2.099752732324401627e+00	2.959767491710773690e+00	1.714679363281593316e+00	nan	nan	2.742819157243133521e+00	3.511794073997160037e+00	1.718008477549886948e+00	1.847563404505463636e+00	3.410317422740717586e+00	2.339276399893001734e+00	4.331250516626788283e+00	2.189373563304204406e+00	2.165160304783924072e+00	2.310160164869537791e+00	3.150008886834759103e+00	1.669735050551548250e+00	2.624737439638152203e+00	2.883374028150512913e+00	1.521484587112500453e+00	2.507043887187728526e+00	3.500089376071918501e+00	3.066050107006645487e+00	2.686891518517948718e+00	3.431649421770095909e+00	3.596340229676614264e+00	2.315220263068654472e+00	1.894276730958603494e+00	2.679632889007018903e+00	3.424203750132895685e+00	2.269895204352123219e+00	1.794048231243731362e+00	2.186280647857647530e+00	3.421890176581617204e+00	2.073780960753399683e+00	1.828966912914379295e+00	nan	1.815452063789599890e+00	1.328682539709090893e+00
nan	nan	nan	nan	nan	nan	nan	nan	nan	nan	nan	nan	nan	nan	nan	nan	nan	nan	nan	nan	nan	nan	nan	nan	nan	nan	nan	nan	nan	nan	nan	nan	nan	nan	nan	nan	nan	nan	nan	nan	nan	nan	nan	nan	nan	nan	nan	nan	nan	nan
2.066398552619252094e+00	3.927387902273725473e+00	2.074201311296100858e+00	3.979629722131507119e+00	2.040943522213803707e+00	4.692362287070847238e+00	3.778571123021031042e+00	nan	4.050022305034240766e+00	2.731554838052454581e+00	1.293718335355313886e+00	2.681247386570380531e+00	2.855741857185500887e+00	2.701004153592676982e+00	nan	nan	3.165975709300155039e+00	3.889848068572721917e+00	1.197940488214814581e+00	1.812594222681553902e+00	3.452272733006210625e+00	1.688236841588150128e+00	3.290885433686621564e+00	2.741892477568718789e+00	2.473357630357253978e+00	2.148773043210757017e+00	2.943125336176469098e+00	2.039942734330616236e+00	2.559121767187497287e+00	2.313237200524645321e+00	2.452414338186128528e+00	2.528269031088205221e+00	2.929392953440748126e+00	3.742678704427263359e+00	2.996091604677436404e+00	2.823507156068167046e+00	3.378539688978183353e+00	3.297728063303306811e+00	8.956769313403794008e-01	3.433699875993841300e+00	3.486831779535082276e+00	2.216947818654333879e+00	2.104399748734380182e+00	1.739339954252202558e+00	2.740740773234846550e+00	2.421500132878769751e+00	1.463508702850700560e+00	nan	1.790277508054704869e+00	1.859480668560479000e+00
3.201553037333507934e+00	3.866831477680166884e+00	2.718557962311348941e+00	3.824466037667811680e+00	2.775243735839205250e+00	4.168235632834341509e+00	3.531418783168029929e+00	nan	4.124537597256091814e+00	4.251880535522945870e+00	2.324816139907121659e+00	3.602667919303552235e+00	4.047436936659421391e+00	2.938698821159494212e+00	nan	nan	2.298487907034492572e+00	3.040101906242705265e+00	2.964056253688821307e+00	3.279911080096055365e+00	3.866486139861497584e+00	2.846436379179878351e+00	4.710948387943759919e+00	2.552609886790569771e+00	3.458972864329764363e+00	2.456243688104152945e+00	2.401079223081882041e+00	2.865505690304157138e+00	3.696738157400884184e+00	2.678822492948518708e+00	2.851973049652878345e+00	3.163125639737517147e+00	4.495363166874029481e+00	2.164546255227169702e+00	2.926917376292086814e+00	4.493083391203525068e+00	2.799422889848282026e+00	2.701701117865609625e+00	2.670460881646123052e+00	2.878532041650866180e+00	4.354726104499508033e+00	3.457677817064149561e+00	2.788032623394917309e+00	2.181182927595349597e+00	3.066270529988398774e+00	3.207361159280365026e+00	2.626143200636532615e+00	nan	2.593803449937237549e+00	2.381192544494437513e+00
2.602028719579953187e+00	4.379733734958692004e+00	2.451558877163321881e+00	4.595418409153981365e+00	1.513727555599573504e+00	4.848946897201287243e+00	3.447366271007451743e+00	nan	3.283095687039637056e+00	2.967660530273860786e+00	2.218102977983501756e+00	1.075759981151209299e+00	2.796832220028238503e+00	2.206074278210569339e+00	nan	nan	3.856241250925072972e+00	4.585031158920501504e+00	1.390378972943353109e+00	1.165736842023023856e+00	3.246906829905935155e+00	2.370000141103374425e+00	3.935497337963336228e+00	3.124895629189247792e+00	6.869608743421720121e-01	2.539616854055878115e+00	3.875391449307907354e+00	1.838484978119466096e+00	1.591600262352202533e+00	3.281249515722016508e+00	2.076981490978723865e+00	3.416937802291537540e+00	2.950835355231835155e+00	4.146917051898377338e+00	3.494860521234302020e+00	2.800909918540230858e+00	4.552168588658410897e+00	3.456890491555423495e+00	2.080820027410582362e+00	3.675072439495723930e+00	3.565975993154932411e+00	2.080769142720698905e+00	2.243457516912971350e+00	2.704776786951610834e+00	3.420943158269232232e+00	1.665180684948980305e+00	2.155076341108897786e+00	nan	2.547293543907811042e+00	1.485963939317913818e+00
2.197772629081270246e+00	4.302958554869797503e+00	2.535279053374979608e+00	4.267843826474770452e+00	2.753443067309554682e+00	4.585408067936847409e+00	3.922274000368620950e+00	nan	4.351491432695875794e+00	3.398488522993276195e+00	1.891684543844916799e+00	3.516685445113165276e+00	3.812752218054007880e+00	3.226320772209446464e+00	nan	nan	2.846687693958255050e+00	3.231045738076273821e+00	2.142926642319376018e+00	2.876823218526800119e+00	3.909055639700696361e+00	2.334292203562266188e+00	4.173530790934040446e+00	2.593986638026662295e+00	3.179296622383464221e+00	2.059612827983173133e+00	2.146379995262433837e+00	2.873227610893947404e+00	3.368799784362398686e+00	2.105323588213189989e+00	2.951399639433409217e+00	3.019177391315049697e+00	3.692913650397938063e+00	3.218234464442784937e+00	3.136951254836795044e+00	4.068779114997273183e+00	3.214219012367683703e+00	3.609800667050155898e+00	2.171060364272498600e+00	3.560351063329802113e+00	4.087218148947782126e+00	2.932710534013765358e+00	2.794360388188188438e+00	1.772472686752555315e+00	2.736471674975432311e+00	2.773360773854823158e+00	1.928291430334662326e+00	nan	2.132294767294418136e+00	2.330149863311119951e+00
3.845599833636558440e+00	4.909574593566716771e+00	3.332110510243013746e+00	3.924007533584499718e+00	2.939913095424933065e+00	5.556590640132406556e+00	4.351259546016600588e+00	nan	4.509723890462852047e+00	2.775111626990545144e+00	3.294187054728874742e+00	2.842536480905248020e+00	2.081904130086372096e+00	3.238969471360063856e+00	nan	nan	4.851415342539763031e+00	5.621734972072868430e+00	2.922051029901557850e+00	1.922127873515137031e+00	3.192645803890988176e+00	2.945984275159531318e+00	2.828529910567802563e+00	4.387489324696918658e+00	3.005839777017110137e+00	3.819510372296630596e+00	5.069699337551161200e+00	2.362120836018500647e+00	3.213581455304858281e+00	4.356126417718902744e+00	3.186370553823025364e+00	3.940249850442218538e+00	2.450267613506903253e+00	5.281413403909316351e+00	3.907005041676818724e+00	1.287987065878438031e+00	5.121459725803426011e+00	3.805934103929433210e+00	2.708569595249802564e+00	4.332435119685624336e+00	3.322310868339471757e+00	2.545826397345105185e+00	3.263864862103246445e+00	3.805434617818833853e+00	4.379649013746488073e+00	3.830944302686433822e+00	3.384763235048276364e+00	nan	3.457943771657984833e+00	3.216396175297789206e+00
2.261939924723332496e+00	3.524122264010135730e+00	1.942047535644841894e+00	3.577694975010789147e+00	1.926260501407630388e+00	4.032346252696791922e+00	3.096263617363727239e+00	nan	3.613742121037752497e+00	3.387344156532047013e+00	1.820860686190505895e+00	2.586983244490768996e+00	3.061632186523011612e+00	2.193553362194673007e+00	nan	nan	2.596560058168868146e+00	3.284930659848047885e+00	1.905551058969749301e+00	2.221930258241489042e+00	3.835843853736627285e+00	2.554021348434866834e+00	3.745009399508269610e+00	2.429739267606668918e+00	2.567203032800077889e+00	2.081676568981998710e+00	3.088431282699783065e+00	1.580286548353189158e+00	2.811658944190815745e+00	2.666683315832708789e+00	2.089999275981673676e+00	2.170325888589513585e+00	3.122942233195619810e+00	3.165769678614381633e+00	2.839795643774883249e+00	3.267684639641438960e+00	3.197005901154780005e+00	2.782051230136324715e+00	1.634553571967068963e+00	2.773526761354006887e+00	3.132181231728882409e+00	2.369699232153123614e+00	2.031101464899716547e+00	2.047176127639508625e+00	3.207153245295272015e+00	2.309235881704475357e+00	1.987307749398554479e+00	nan	1.228397489917897545e+00	1.594179500151998941e+00
2.079897870721278519e+00	4.129762586956135628e+00	1.972317571999810726e+00	4.575472406284086802e+00	1.539852826827061483e+00	4.510278405187849948e+00	3.434737404886526679e+00	nan	3.380954688002206776e+00	3.121264962674196841e+00	1.335487464821010883e+00	2.239493602763436009e+00	3.124313026793726245e+00	2.255297369747316427e+00	nan	nan	3.052871282411400156e+00	3.911812479694398270e+00	9.859270926449970052e-01	1.824743221549630423e+00	3.374534314060469775e+00	1.843552551763941061e+00	4.247527348080186727e+00	2.490213549581880237e+00	1.894217345717943202e+00	1.918965901211602709e+00	2.729681487385726690e+00	2.175839719207252720e+00	2.007656978904944545e+00	2.374794174822279835e+00	1.976031674838231611e+00	3.005031416082341256e+00	3.410421244618672354e+00	3.426395449644803914e+00	3.105196956281325082e+00	3.469654395429063509e+00	3.670954948305482635e+00	3.251866616369349483e+00	1.530861212627360857e+00	3.395938933661980297e+00	3.925078628813658543e+00	2.254350907765649392e+00	1.997623560467746806e+00	1.546883288347500329e+00	2.871793797005713689e+00	1.806673387201721548e+00	1.531157188571129701e+00	nan	2.066003615519151904e+00	1.334980908254336462e+00
4.296890192319511748e+00	5.916374150729633463e+00	3.923477092838074221e+00	5.083430901142583558e+00	3.599017847377681711e+00	6.508039520915304799e+00	5.318304016190415595e+00	nan	5.286130034199710614e+00	1.755436174255795123e+00	3.780554129965419285e+00	3.217899932353927905e+00	3.034511715530681553e+00	3.906225663141251747e+00	nan	nan	5.490007115575266106e+00	6.016708148607851747e+00	2.855481340317451266e+00	2.454869192635117159e+00	3.110663896292637620e+00	2.756078687702941732e+00	2.583025039178715510e+00	5.051277424794306192e+00	2.909635293729222916e+00	3.866202626851366286e+00	5.022326895136572489e+00	2.798523708712058689e+00	2.766275564392618236e+00	3.933557823966545186e+00	3.912881017719320287e+00	4.778661101629223751e+00	2.056718450652540220e+00	5.814880362190173457e+00	4.753864088273177302e+00	2.004063636709593865e+00	5.652009266930101639e+00	5.067076623617412956e+00	3.044050256165641066e+00	5.254415738439300654e+00	4.309201863232381413e+00	2.604885801409131840e+00	3.993115213156400056e+00	3.869277069910806333e+00	3.506288039815474100e+00	3.674886793731259260e+00	3.670551011649270112e+00	nan	3.603655426750414392e+00	3.553889929265726888e+00
2.781563335201755027e+00	4.360903172099986236e+00	2.789416394812947342e+00	4.059986162240018182e+00	2.711670293010856714e+00	4.868901275473900725e+00	4.104326656801040585e+00	nan	4.681886563218908393e+00	3.606744210883281898e+00	1.896550660046087078e+00	3.654617403808870790e+00	3.942174395312108448e+00	3.388051565946974097e+00	nan	nan	2.957280192461618551e+00	3.353251442442857666e+00	2.140218387734198480e+00	2.816983506500702727e+00	3.655377650394175060e+00	2.023232501377156378e+00	3.946068308799793645e+00	2.760068382070021364e+00	3.209720346910522881e+00	1.799399212259092495e+00	1.816599101909143865e+00	2.830862442682494429e+00	3.593424476601386974e+00	2.029026816764642138e+00	3.036351516811533813e+00	3.297953304428886678e+00	4.053818077772155526e+00	3.049411274700279062e+00	3.160778335633809721e+00	4.083811586680547556e+00	3.129551031316496701e+00	3.446964324064867746e+00	2.191687604209296314e+00	3.582255495874283380e+00	4.360258642856432054e+00	3.160186994662403048e+00	2.920537500752163673e+00	1.901284918744215791e+00	2.570290156241092028e+00	3.028744669817369228e+00	2.000857932579241272e+00	nan	2.249895759826926689e+00	2.245963340091196248e+00
3.173786836231594410e+00	4.642863118778496556e+00	2.563765024091302358e+00	3.720948927283197261e+00	2.202047236555304099e+00	4.749157472612027142e+00	3.488102950907802757e+00	nan	3.918093479154711734e+00	3.262261487532468696e+00	2.147083796792089938e+00	2.610039365674497347e+00	2.754134243885379529e+00	2.553829805528432306e+00	nan	nan	3.551517647281131840e+00	4.452137507272883710e+00	2.294250756699950600e+00	1.752584982411699688e+00	2.158718582641821815e+00	1.870676594476209154e+00	3.745721538064374467e+00	3.162644529470932664e+00	2.489463868183137585e+00	2.828177148901295013e+00	3.372156989774200753e+00	1.752133614858367938e+00	2.936202537522834444e+00	2.874330880594627047e+00	2.536073629206394564e+00	3.632029804001687179e+00	3.125909608684592556e+00	3.691750337824911909e+00	2.970859424407273242e+00	2.949058720963247726e+00	4.007456192518595195e+00	2.740585588236534420e+00	2.136386360692617892e+00	3.499050347191592802e+00	3.874976908652020935e+00	2.213571538091623214e+00	2.659613243359940871e+00	2.684145576899633845e+00	3.148836661423638272e+00	3.067517882158254938e+00	2.357239010707544935e+00	nan	2.659986557410942698e+00	2.220126247278054077e+00
2.120280653321958919e+00	3.825741441448300861e+00	1.741113450580491939e+00	4.044706907199141277e+00	1.128069003164584139e+00	3.826291344392602767e+00	2.459404050228863881e+00	nan	2.564701175412762435e+00	3.301098932366809180e+00	1.949406820283402952e+00	1.481659301155280994e+00	2.022005185177916164e+00	1.340514297467895410e+00	nan	nan	3.453637208560810912e+00	4.111786135211371374e+00	1.829138945895279589e+00	1.595599985483310057e+00	3.219947120144410313e+00	2.526512738606312425e+00	4.274902080252609871e+00	2.699770729032464622e+00	1.796140977876740319e+00	2.843448172938142005e+00	3.877446384518730138e+00	1.991546829227770932e+00	2.296067367107651247e+00	3.550425317972779826e+00	1.277760374825692047e+00	2.823742585795345317e+00	3.347690294602730265e+00	3.769081804459832430e+00	2.761137979455185576e+00	2.821360725808453651e+00	4.341920263698069604e+00	2.579958076568695358e+00	2.095039908927495365e+00	2.808544717675272473e+00	2.855384213565160589e+00	2.187894551879420835e+00	1.565116158385554179e+00	2.649825813496764049e+00	3.862316885597753213e+00	1.935733816412268604e+00	1.989515665326184513e+00	nan	2.701739353036145541e+00	1.595469673827874191e+00
2.581053053868701319e+00	4.255574533490602107e+00	2.448534337050356058e+00	4.711525768699290850e+00	1.400909952749840981e+00	4.524456846802388910e+00	3.056498644344749049e+00	nan	2.729249097643226207e+00	3.425094144270636853e+00	2.415324623731451403e+00	6.926518266981376293e-01	2.875516622657778409e+00	1.964801501418316887e+00	nan	nan	3.821073867252813283e+00	4.608082422200399542e+00	1.832420238117851374e+00	1.503251496374733431e+00	3.483479538894524108e+00	2.821149366253432600e+00	4.498332375358882196e+00	2.989306619602605242e+00	7.887245093733793455e-01	2.863792362554051785e+00	4.083897561672490184e+00	2.150830924660374954e+00	1.697634417394298767e+00	3.755604274030994283e+00	1.899726360457781649e+00	3.483298909214354921e+00	3.410503899502456360e+00	4.036331579963573724e+00	3.434115239894319771e+00	3.125302819663795972e+00	4.713883254874541073e+00	3.342060209700012940e+00	2.445711292858328001e+00	3.496380557008430756e+00	3.521288641924791740e+00	2.393694985899006422e+00	2.145376806522995228e+00	2.952223784448921418e+00	3.914708470299922638e+00	1.707025845215080606e+00	2.337176350139358760e+00	nan	2.929082589129889058e+00	1.577373662211406735e+00
2.420897232491827200e+00	4.095219850183227095e+00	2.296772322829482516e+00	4.647905825336732910e+00	1.225563427871420474e+00	4.330492338455849577e+00	2.895934529729418117e+00	nan	2.503822593308286937e+00	3.434132799183586382e+00	2.306553629772817970e+00	6.154998946402203686e-01	2.823105506285342070e+00	1.635797289881086414e+00	nan	nan	3.729967554859824563e+00	4.480507590995007838e+00	1.743698711233770071e+00	1.636620036431719827e+00	3.649449672350546514e+00	2.847692816962357654e+00	4.491890912630930544e+00	2.914963937269069216e+00	8.227511592221494752e-01	2.792735562853940312e+00	4.056360132928277018e+00	2.049111997017435627e+00	1.670537066393471548e+00	3.702429182926437079e+00	1.691156666745197379e+00	3.237942091834210334e+00	3.449922989649889526e+00	3.987322681697413440e+00	3.379931536708165929e+00	3.077698855614741547e+00	4.616239493110151138e+00	3.207297613354864296e+00	2.358560283786327094e+00	3.303348992653172722e+00	3.320919639257173817e+00	2.338291919915377548e+00	1.989235786749033785e+00	2.804159632030939431e+00	3.967816804212246584e+00	1.434955369879028053e+00	2.299195686723023435e+00	nan	2.775595738070104623e+00	1.476661766090469063e+00
2.868491786676924171e+00	3.688413911492324004e+00	2.967200123939783385e+00	4.357981037870333196e+00	3.204282273202853748e+00	4.035918464275992434e+00	3.830445447691016803e+00	nan	4.421130087307177270e+00	4.800612034154760899e+00	2.587231756193583809e+00	4.174714910344651031e+00	4.704438060056978621e+00	3.716586941553617685e+00	nan	nan	1.612099619630646741e+00	2.604614347467871127e+00	3.265675305723754196e+00	3.809839662612436673e+00	4.924074512556738448e+00	3.510446404704893109e+00	5.348350266128884201e+00	1.930610254384227842e+00	3.934066618079526290e+00	2.670368089401415901e+00	1.802006990968554101e+00	3.761070278202125916e+00	4.220918971572065637e+00	2.986759738570305522e+00	3.353150339278468284e+00	3.202940386858245336e+00	5.077241645711356277e+00	1.680021447310407590e+00	3.209562484095632051e+00	5.216082611585659556e+00	2.438774368390303593e+00	3.547062332471381474e+00	3.078793704481120219e+00	3.139753870243407796e+00	4.671938287973208759e+00	4.229548946838361800e+00	3.007311499555948231e+00	2.401174531852651395e+00	3.539728333912475655e+00	3.447045273318570580e+00	2.565264453308146120e+00	nan	3.024800092915172378e+00	2.717802667991841226e+00
3.563406742277982264e+00	4.655748511210062723e+00	3.282496608535828031e+00	4.475771319352488398e+00	3.348701487400392640e+00	5.285365237961057616e+00	4.765032732835323692e+00	nan	5.141283406495424479e+00	3.079910762179264516e+00	2.725479529656166910e+00	3.965692405059061176e+00	3.684269435824048422e+00	3.589632140370365487e+00	nan	nan	3.560137457279764384e+00	4.165165523117613233e+00	2.650966587888947235e+00	3.319411387448081285e+00	3.998506136075433037e+00	2.257682317253921322e+00	3.470760753783821873e+00	3.748036102000684711e+00	3.600026127593353831e+00	2.561760192074483022e+00	2.896042441548523971e+00	2.693058390495246535e+00	3.349485315145741104e+00	1.801944602599185874e+00	3.504999854701613682e+00	3.476761714263381542e+00	3.675599512479606368e+00	4.017742279281397266e+00	4.000256649008481880e+00	3.829846561502463054e+00	3.253194455714610633e+00	4.140023228870602701e+00	2.304647721594087262e+00	4.060924448843892698e+00	4.635383893511414222e+00	2.965573531118797845e+00	3.363409297097110340e+00	2.109571748143476810e+00	1.896521846438155690e+00	3.411998618781056702e+00	2.900869119355447889e+00	nan	2.298204586185416343e+00	2.905110889382557016e+00
3.116178148959160232e+00	3.004985849823147426e+00	3.384790918930960846e+00	4.572077366631716266e+00	3.416604005174234349e+00	2.817598105893136751e+00	2.908603977055800982e+00	nan	3.501794325577906264e+00	5.770189185218781880e+00	3.416243801135102842e+00	4.124463558747015313e+00	5.093318733257412134e+00	3.400165220152243872e+00	nan	nan	1.892609495830085864e+00	2.471031854751268408e+00	4.123409868887799590e+00	4.484338854583900691e+00	5.881318823056006728e+00	4.782328895761444265e+00	6.378063156464984118e+00	2.167117236468659058e+00	4.316494527162371142e+00	3.652881744658802887e+00	3.656560237926349100e+00	4.150968790909390194e+00	4.591577877727030632e+00	4.425139027973958861e+00	3.204230874110736149e+00	3.029010034644841198e+00	5.728057546841140102e+00	2.035659069384177400e+00	3.541023773950985110e+00	5.709610497242498361e+00	3.298879177378879923e+00	3.324662484143719343e+00	4.038075074274513732e+00	2.553958532007577276e+00	4.238624934584983350e+00	4.730761777944427315e+00	3.108513658608916153e+00	3.629093905813286280e+00	4.992310317944748554e+00	3.646101369861318275e+00	3.476418706460060903e+00	nan	3.664776317797586280e+00	3.174803090417547491e+00
2.003132256222884156e+00	3.312501025737438987e+00	1.658436918731195586e+00	3.917408624256418559e+00	6.117839256689725502e-01	3.552318801591668240e+00	2.123118821807086221e+00	nan	2.199532824005691722e+00	3.625687676564444129e+00	2.042936069948420030e+00	1.406852801443086110e+00	2.312312732841657503e+00	1.385068259922630052e+00	nan	nan	3.162203451520146924e+00	4.103901527097991497e+00	1.907111996948653410e+00	1.682611175352557220e+00	3.693372415813877208e+00	2.894402788411451599e+00	4.451205654472504492e+00	2.380515900828497511e+00	1.819877149472177713e+00	2.730309792498826660e+00	3.892035959914534882e+00	1.912020497200715319e+00	2.489076004054878943e+00	3.858212640682903594e+00	1.037996210954284182e+00	2.533205602998592543e+00	3.556899541772711171e+00	3.581866264548987377e+00	2.638196660857637266e+00	2.871885442467674743e+00	4.093875611646829782e+00	2.581589605265780740e+00	2.052414043226506557e+00	2.559864659696172939e+00	2.624533817933762059e+00	2.336596754045512370e+00	1.131609269960838882e+00	2.601707538724919111e+00	4.276029851857530595e+00	2.023798845712309280e+00	1.886187350897303938e+00	nan	2.669533865733682898e+00	1.363261681702830685e+00
2.942396681029430194e+00	4.129660382823525211e+00	3.518418308219344759e+00	6.216133445045947781e+00	3.014135350410990455e+00	4.021637921920696357e+00	3.251553635424919264e+00	nan	2.212419223498808041e+00	5.136904672589808207e+00	3.879255052373530077e+00	2.591440096798586445e+00	4.365536036368620643e+00	3.051124419758193707e+00	nan	nan	4.317039655920219765e+00	4.817922615270884279e+00	3.556175392890368325e+00	3.879056273630031360e+00	5.898910119872094349e+00	4.905664562910595272e+00	6.333091336810733551e+00	3.514568152346329466e+00	2.887370213945473107e+00	4.267446598565313387e+00	5.281852919925497325e+00	4.167131465707727855e+00	3.029973886604954814e+00	5.284955022749052489e+00	2.925128604346644234e+00	3.824290451116436618e+00	5.133640380954583193e+00	4.593605340296402773e+00	4.645466169803726508e+00	4.960021544980794950e+00	5.621476494028950555e+00	4.474532240035892450e+00	4.115680697259599619e+00	3.812191337670440383e+00	4.049353252135851733e+00	4.087333319924862707e+00	3.129300760796106307e+00	4.209444727203497827e+00	5.536747038658309528e+00	2.298900650645372412e+00	3.738327860251918988e+00	nan	4.242643682795006477e+00	3.100825053104096174e+00
3.141757832499617376e+00	4.468306680303484768e+00	2.722259459278636218e+00	3.758916296545814717e+00	2.416922127092147932e+00	5.026024172083900510e+00	3.785053768905928706e+00	nan	4.085982740785572886e+00	2.516794242881130295e+00	2.772245039172982928e+00	2.390183518255847517e+00	1.829250774825768699e+00	2.809788361853267968e+00	nan	nan	4.361501721448677316e+00	5.078989132257871297e+00	2.380111094968105689e+00	1.483438629551321108e+00	2.911161945875217150e+00	2.492757394979934205e+00	3.047724201968418978e+00	3.799039536015252239e+00	2.577878704207813065e+00	3.451263724186065307e+00	4.534143698012070622e+00	2.020588345593993029e+00	2.962098197568124203e+00	3.966050788459897003e+00	2.705192340870497425e+00	3.437505275556091977e+00	2.454197857357100165e+00	4.804739331854441353e+00	3.277184660018261031e+00	1.271047798547299434e+00	4.742051350641526497e+00	3.611886149703810833e+00	2.145102017196654831e+00	3.814047044331820402e+00	2.863951027451133946e+00	2.147020262936661705e+00	2.576085693470576476e+00	3.268027464284656070e+00	4.002830308213210841e+00	3.272945547680147449e+00	2.553779844145702693e+00	nan	3.115320788785387762e+00	2.694484765893845335e+00
1.292625311283255751e+00	2.835304678718614912e+00	1.388684410971870342e+00	3.983650723104656954e+00	1.134070159516684440e+00	3.087143466011111670e+00	2.063939450303751144e+00	nan	2.399974252073125758e+00	3.700843702121091372e+00	1.598329024843456070e+00	2.061408408346708576e+00	2.897359736266422292e+00	1.613310428875629032e+00	nan	nan	2.249694076066490300e+00	3.173299528083891374e+00	1.873114947627336324e+00	2.231168175845162693e+00	4.121397771454460290e+00	2.871498714059823598e+00	4.600640657157093472e+00	1.638691050317878650e+00	2.275818960695653814e+00	2.334329211824530681e+00	3.189520524719156924e+00	2.187685204777785053e+00	2.669611022094032560e+00	3.316988952407804447e+00	1.110288521903167069e+00	1.915783731037055126e+00	3.774489301297318633e+00	2.778127888863247019e+00	2.501047829755121299e+00	3.536918731733177612e+00	3.315962909241240375e+00	2.536430280583336749e+00	1.940553139426819618e+00	2.097912629798920126e+00	2.963959073721181170e+00	2.556939109769334806e+00	8.767379701573240203e-01	1.995571771931313743e+00	3.860725400285319964e+00	1.841281287500130981e+00	1.533628334418457584e+00	nan	2.166835144266762381e+00	1.098646791591128435e+00
nan	nan	nan	nan	nan	nan	nan	nan	nan	nan	nan	nan	nan	nan	nan	nan	nan	nan	nan	nan	nan	nan	nan	nan	nan	nan	nan	nan	nan	nan	nan	nan	nan	nan	nan	nan	nan	nan	nan	nan	nan	nan	nan	nan	nan	nan	nan	nan	nan	nan
1.814111410004279445e+00	2.959638848896593455e+00	1.219690702204242250e+00	2.966605127913096940e+00	1.763239270489587618e+00	3.198502579315015470e+00	2.426146197752236500e+00	nan	3.190656004339458729e+00	3.558725343478118308e+00	1.528026874174524874e+00	2.761240282432475546e+00	2.450451124007651416e+00	1.975893592484738726e+00	nan	nan	2.238164885806201987e+00	3.185988481925900562e+00	2.299735848075767475e+00	2.322266397863630871e+00	3.659459775740240950e+00	2.588907556583981862e+00	4.090101435583909151e+00	1.957363534484175105e+00	2.982961301106226593e+00	2.608432944609843762e+00	3.066149228116028524e+00	2.221452087716959234e+00	3.290093503635988625e+00	3.178127199155868610e+00	1.781799294884296225e+00	1.760249407373048580e+00	3.659084315577417978e+00	2.842763506340477697e+00	1.931394892753831360e+00	3.080695075426012508e+00	3.026406531110230613e+00	2.085095194319594558e+00	1.627556164808352746e+00	2.063988447925861003e+00	2.565344098301479026e+00	2.622616136720284263e+00	1.200458652882277377e+00	2.062873491031526285e+00	3.692148334146977184e+00	2.728511324926571557e+00	1.555905744325729145e+00	nan	2.356946998817515126e+00	1.856328513723129348e+00
2.492753668663359345e+00	3.848889868025976657e+00	2.086430776209733828e+00	3.560555535440168118e+00	2.415777843362834076e+00	4.016050151276379765e+00	3.391749604890508252e+00	nan	3.967797383436297842e+00	2.830456364883993992e+00	2.023404733438680214e+00	3.035609174251926667e+00	2.699218816228009299e+00	2.459079790619836725e+00	nan	nan	2.968886970652062640e+00	3.400581447543117530e+00	2.348590872657522421e+00	2.560456757469113054e+00	3.485332596680298600e+00	2.259571212214729563e+00	3.614906418245185105e+00	2.791658355377446110e+00	2.984379465015134514e+00	2.645012799760140698e+00	2.976364453501785690e+00	2.229088289521552912e+00	3.169468023901558240e+00	2.669974472657114184e+00	2.455519938234685728e+00	2.537169832231334521e+00	3.371203551296597656e+00	3.254559856634943849e+00	2.673703241034099953e+00	3.276309241152768337e+00	3.413420544272463886e+00	2.989567295020825188e+00	1.963630025821064828e+00	2.777590244304625422e+00	3.288735325713104451e+00	2.489934642547482202e+00	2.300706954987939312e+00	1.992909708511325428e+00	2.828027813182384609e+00	2.754423678680447463e+00	2.100405566095561394e+00	nan	2.204470762803398820e+00	2.279493064658288493e+00
2.624917480837287265e+00	4.081246192423503061e+00	3.079043457045900212e+00	4.907589956368992645e+00	3.208080354771432940e+00	4.621054487888472728e+00	4.332836768033583752e+00	nan	4.544977578073468472e+00	4.190501596304485155e+00	2.348366519323280333e+00	3.859196017603574891e+00	4.511799374998003209e+00	3.597853026895629025e+00	nan	nan	2.770993147207224450e+00	3.157512660099384139e+00	2.697214969146882968e+00	3.577921213012588808e+00	4.948215792615404673e+00	3.072069537702312392e+00	4.884737220082025821e+00	2.677525920661842918e+00	3.542725166412951765e+00	2.714495417862585747e+00	2.416220036959524364e+00	3.670510903551840176e+00	3.393697619472543003e+00	2.461856987765195459e+00	3.382640388192301284e+00	3.170440481760773199e+00	4.598066070919105464e+00	3.118500488917323121e+00	3.755688792909337881e+00	4.824619140200003820e+00	3.164803820817547297e+00	4.013930039166546671e+00	2.815423558990111541e+00	3.714572522284671052e+00	4.622840150893735789e+00	3.926766823878771184e+00	3.074897575105785208e+00	2.452710214308300163e+00	2.802471988169712880e+00	2.936417891940077851e+00	2.492593419218679163e+00	nan	2.789279494002277815e+00	2.755787661570558988e+00
1.803076378603921226e+00	2.985877118340083847e+00	1.789622642357648230e+00	3.897671600562796268e+00	1.065690369351744105e+00	3.723179363962902499e+00	2.633352236442112915e+00	nan	2.869346720961394759e+00	3.591794280854161858e+00	1.833280981548025990e+00	2.003359011924440658e+00	2.968709960743952880e+00	2.080791228466459142e+00	nan	nan	2.670126922588815788e+00	3.433669484853608012e+00	1.759426775572212609e+00	2.025010563264537655e+00	3.974619036128459015e+00	2.768742225265704793e+00	4.406730714097000678e+00	1.904174598211631597e+00	1.994345155735282704e+00	2.010520360882125157e+00	3.190322940205801761e+00	2.342538416878003904e+00	2.765510729138403345e+00	3.392167123548049723e+00	1.487895228795925284e+00	2.362993581616255057e+00	3.826716717802682854e+00	2.974256106415253509e+00	2.738559763815813231e+00	3.340656578653280029e+00	3.544503357156731038e+00	2.738074092812173177e+00	1.995452929499782480e+00	2.473287329785109456e+00	3.036068708876016764e+00	2.829836767304954925e+00	1.174729315574888577e+00	2.099522999222370068e+00	3.780390595621864414e+00	1.878292343317488511e+00	1.504998008304908375e+00	nan	2.445639271173229989e+00	9.542242534503064810e-01
1.743593305933227366e+00	2.696419682000952722e+00	2.336495914308614363e+00	4.335611422735713205e+00	2.509120120159523015e+00	2.313006449011653753e+00	2.129855542368157995e+00	nan	2.537850370935357702e+00	4.412709191864196967e+00	2.749464311098279268e+00	3.086378149626868073e+00	3.207556352683628820e+00	2.245354666003854582e+00	nan	nan	2.827439809341823374e+00	3.446678883603963239e+00	3.156410259377275374e+00	3.520874015339985341e+00	5.026701390881533449e+00	3.950524166528097680e+00	5.276909617649631734e+00	2.457615067314417701e+00	3.492178824466659837e+00	3.556376349229089406e+00	4.153449783934440198e+00	3.257418187401247334e+00	3.673369866276371187e+00	4.306801335769038452e+00	2.125613540577086624e+00	1.887330118041704807e+00	4.506916215793947522e+00	3.464283885048827560e+00	2.875965419303087245e+00	4.096340014447116040e+00	3.763713590891192062e+00	2.882426741034898043e+00	3.026457257143297053e+00	2.033516208374010148e+00	2.636165331393427014e+00	3.407975347224473595e+00	1.868986424744743413e+00	2.960388609081236133e+00	4.815000102051976150e+00	2.742435640712201028e+00	2.642712172193745879e+00	nan	3.298333093514491665e+00	2.721005029011328347e+00
2.189230171416044701e+00	2.276562960560198690e+00	2.093415889734014712e+00	3.743897595906376274e+00	2.101723368129143399e+00	2.707498966668664409e+00	2.073424659175413520e+00	nan	2.602185155286699025e+00	4.698450937961387019e+00	2.468887569375354030e+00	2.908906079169569558e+00	3.373293646457468764e+00	2.232128399450895806e+00	nan	nan	2.181480689259396755e+00	3.304579782036671354e+00	3.100111490716893403e+00	3.148019101055003599e+00	4.871895382843775657e+00	3.872771211077843390e+00	5.269434615678690648e+00	1.957258458584177685e+00	3.337815324189227884e+00	3.161036966418005800e+00	3.859379982666321318e+00	2.923129138275829764e+00	3.727395793703177418e+00	4.232846272744197336e+00	1.944173417292952344e+00	1.946341110479000269e+00	4.534267421492689465e+00	2.914093185099252192e+00	2.624344075792767850e+00	4.131866530493579326e+00	3.260237295642698374e+00	2.427944852969921907e+00	2.748739878231903244e+00	2.087871876598907495e+00	2.948155938244915841e+00	3.561858757349317894e+00	1.561545153757838866e+00	2.942063092323847329e+00	4.763529697449472522e+00	3.036198459047136033e+00	2.437269172504208825e+00	nan	3.042403598927593489e+00	2.300622726981809141e+00
2.769968587583649278e+00	3.387343033672712167e+00	2.313329745684730820e+00	3.494128839865267899e+00	1.758989934129751909e+00	3.446402492409123663e+00	2.277123799006161242e+00	nan	3.166984317661509341e+00	3.803389585552606977e+00	2.616327700177206061e+00	2.537098999405481781e+00	2.667387395759985846e+00	2.176467942539589195e+00	nan	nan	3.160635959864993794e+00	4.004864856115212035e+00	2.833516874304420785e+00	2.410675823301402509e+00	3.372475524996148000e+00	3.228614440511512029e+00	4.533813367914743431e+00	2.642267209443754261e+00	2.960846257733377840e+00	3.168274245833386793e+00	3.875734663917433043e+00	2.618220693150703049e+00	3.825875928014315974e+00	4.212135935715300761e+00	1.822295567382266057e+00	2.984536791062530448e+00	4.062461222083678436e+00	3.236872144986728816e+00	1.873109730816804097e+00	3.430577433150308497e+00	3.855428111547122061e+00	2.196747938697412916e+00	2.659388416674406397e+00	2.219500882044500134e+00	3.032471401500543173e+00	3.112504464547471983e+00	1.716247721040538687e+00	2.938043233119925102e+00	4.508620773323187336e+00	3.200634257345134515e+00	2.156978702840120388e+00	nan	3.376870345395667883e+00	2.223525014725639348e+00
2.233757460263041672e+00	3.751647713104690585e+00	2.283784936040329061e+00	4.894159714536256089e+00	1.979457312609261832e+00	3.488475307631253575e+00	2.461482294505475288e+00	nan	2.210000884943114308e+00	4.309695983593331725e+00	2.364597724921365440e+00	2.289235997375862475e+00	3.738436758244337632e+00	1.806853052669424864e+00	nan	nan	3.011396227507307621e+00	3.597877916734435466e+00	2.589080501377085231e+00	2.974304474361820105e+00	4.507376315617664275e+00	3.451709980768425723e+00	5.423142807117834252e+00	2.367706593167207441e+00	2.395767816828541896e+00	2.952720416371565459e+00	3.632508853123047832e+00	2.960083753005974927e+00	2.669395496334640239e+00	3.703061060294983164e+00	1.852800566894822420e+00	3.019122845069003969e+00	4.476596862543092747e+00	3.100065130175027051e+00	3.417102923043271012e+00	4.314180654718713370e+00	4.213489291547698024e+00	2.974313990090940329e+00	2.985449271189505094e+00	2.746608948534080330e+00	3.824276657348252950e+00	3.224323912065125253e+00	2.159592074338808843e+00	2.737447286996036677e+00	4.159378276004399133e+00	1.758160384447263969e+00	2.627787906477716540e+00	nan	2.926878586525357928e+00	1.891052701237159850e+00
2.632828552145914713e+00	4.079331605069129729e+00	1.814104026621454979e+00	3.680864749766174615e+00	1.665304237810319110e+00	4.537170136965093192e+00	3.414174941440430544e+00	nan	3.630779063560129138e+00	3.047527989557634598e+00	1.386426712436839015e+00	2.472604857409851586e+00	2.220820081399738743e+00	2.040352080014630420e+00	nan	nan	3.345630964449730183e+00	4.191200161722845152e+00	1.582950982382678173e+00	1.616767872938194683e+00	2.747810298903135440e+00	1.619609842797759658e+00	3.595943741951766803e+00	2.964513536750220002e+00	2.491259406136952403e+00	2.395512663176086132e+00	3.298463870545635945e+00	1.689580443392676434e+00	2.643134970600157896e+00	2.775025582322235174e+00	1.999652038323930903e+00	2.735010499875493384e+00	3.113166677772177593e+00	3.789970885449633453e+00	2.685958457392885634e+00	2.633858229841619547e+00	3.711326247408850865e+00	2.514220704482867941e+00	1.120602792172668671e+00	3.240397493886761460e+00	3.355748281033913649e+00	2.079168718900520130e+00	1.980191543771134821e+00	1.989637735672229679e+00	3.217484679441970030e+00	2.649544313233041404e+00	1.895457802281865112e+00	nan	2.106720805996298296e+00	1.865873880929982631e+00
2.834253042819196544e+00	2.581349954106637146e+00	3.228049005277910055e+00	5.090920381428746921e+00	3.191289845320556484e+00	1.890298682487651538e+00	1.963537695286743823e+00	nan	2.167078722732945550e+00	5.844342806957738112e+00	3.929358501364079714e+00	3.741078581443127327e+00	4.451112313146059485e+00	3.063192373887187347e+00	nan	nan	3.186664881017559736e+00	3.977476510857913983e+00	4.301880635899192562e+00	4.464626653764556252e+00	6.248535673704696869e+00	5.327952603925162123e+00	6.647947301298542833e+00	2.727823208830615798e+00	4.291849233949389664e+00	4.474322568695142444e+00	5.070050142253965220e+00	4.338671097140863075e+00	4.611143086296722871e+00	5.669671033021772999e+00	2.790651730210131909e+00	2.788883312535640702e+00	5.691732392333746837e+00	3.749060141248953038e+00	3.635429375625408799e+00	5.257883151592440463e+00	4.565760048015484074e+00	3.486271264829905014e+00	4.233066232768557313e+00	2.383886672228247683e+00	3.303920501312503699e+00	4.626634557243986201e+00	2.679767681806354940e+00	4.218870670508145793e+00	6.208164690568276356e+00	3.688944720728858151e+00	3.681811134473367275e+00	nan	4.356815633886665928e+00	3.480004344270868355e+00
2.824703649706279851e+00	3.796859836858237358e+00	2.669370248666917078e+00	3.437937355407864271e+00	2.999221442561639694e+00	4.365475441204044849e+00	3.854578611228291596e+00	nan	4.689389161679556217e+00	4.173835437280668081e+00	2.183765782059393867e+00	4.106151058387332853e+00	4.350473954376216312e+00	3.564155639304053214e+00	nan	nan	2.056453209451870823e+00	2.750765585761111076e+00	2.943620026676238677e+00	3.366597716434660104e+00	4.187931715161989032e+00	2.840187744199262010e+00	4.479370859011775785e+00	2.188611531426541301e+00	3.886114536721503310e+00	2.217182464339770842e+00	1.347264075041513021e+00	3.325874802252056117e+00	4.310697090256676134e+00	2.734318951167256539e+00	3.283310541772766378e+00	2.982171582605261495e+00	4.544943002858185643e+00	2.264531796341422876e+00	2.507400369490189185e+00	4.555097710284861989e+00	2.137098815659774331e+00	3.097357390209031447e+00	2.481692107238723022e+00	3.124720073130831555e+00	4.205057877931623445e+00	3.872438707540387437e+00	2.820847530680111070e+00	1.947706080405987361e+00	3.348522322765870030e+00	3.581546997877237626e+00	2.049919470504377284e+00	nan	2.812633468073916010e+00	2.666953245398510752e+00
2.401187437370046140e+00	3.070168081692260298e+00	2.784308819387282252e+00	4.843929176540298087e+00	2.571848158062268741e+00	2.903065705731786128e+00	2.543314175074951944e+00	nan	2.471928242039800772e+00	4.422197640353983772e+00	3.040971005406842842e+00	2.766377260783839720e+00	3.128332004579197800e+00	2.070442068702236238e+00	nan	nan	3.450934942888799650e+00	3.891363493905843018e+00	3.087925317385527890e+00	3.534248295317931721e+00	5.320425491392831496e+00	4.087699897067525789e+00	5.244893581218679657e+00	3.177015771764741814e+00	3.178121537396889185e+00	3.694276799223332741e+00	4.764775833287592022e+00	3.032474725295037477e+00	3.186268253086632640e+00	4.351005610933833090e+00	2.100510635818575000e+00	2.272942576804743542e+00	4.392138390415570193e+00	4.053385521529595081e+00	3.833597700429521637e+00	3.964672617332329896e+00	4.447686292987599543e+00	3.462718967865044295e+00	3.188367540943848333e+00	2.560666033891273230e+00	2.997038521926906007e+00	3.167204906683118271e+00	2.273263829809072156e+00	3.310938284240594776e+00	4.809464700113081470e+00	2.335845774121748430e+00	3.215929617968091403e+00	nan	2.909710151298722014e+00	2.623810746140355477e+00
1.947820533774280438e+00	2.496259066619263667e+00	1.949904620273024136e+00	3.358049101025445626e+00	2.305739027483259207e+00	3.137191217606669191e+00	2.734673543710426369e+00	nan	3.539819688235744000e+00	4.184148136816483010e+00	2.104819176935258884e+00	3.284536237654242630e+00	3.400504181201074339e+00	2.569506350223801583e+00	nan	nan	1.567297523309868712e+00	2.678383797240736719e+00	2.743790254055955558e+00	3.104135667222935435e+00	4.592809974344635116e+00	3.295314241587939286e+00	4.643696917852289552e+00	1.780749218917174526e+00	3.442084654024255119e+00	2.582645230330386621e+00	2.866872897823384836e+00	2.730946170240896809e+00	3.683982062958249593e+00	3.413240072956090554e+00	2.359279304781712217e+00	1.616608534100029804e+00	4.227191658814042796e+00	2.474920352419497593e+00	2.164518000353048865e+00	4.055365006498445446e+00	2.131254595810017971e+00	2.689669771505831974e+00	2.175655406243099943e+00	2.154777078485901498e+00	3.083548432965631303e+00	3.388904873274408924e+00	1.707577634295410540e+00	2.177040986360275987e+00	3.990455092498096601e+00	2.953659435570126668e+00	1.832667284731127832e+00	nan	2.515049914483951987e+00	2.208234382811801844e+00
2.614225012627457545e+00	3.198168951451234143e+00	2.340825606310825702e+00	4.070213352713113686e+00	1.568021331488372860e+00	3.237559602637126055e+00	1.831967624160613761e+00	nan	1.987539795662358610e+00	4.253120616872801740e+00	2.922002296142567346e+00	1.888964118279925941e+00	2.494058388708256135e+00	1.735987223583950412e+00	nan	nan	3.563429426940785127e+00	4.456104144846174009e+00	2.869267220617217617e+00	2.512833222627403718e+00	4.346009751923729958e+00	3.792254792012848874e+00	4.969264649012990809e+00	2.888536526257531989e+00	2.540008202767160217e+00	3.525000137422893420e+00	4.712647834507138533e+00	2.496258776352048958e+00	3.206131820523317355e+00	4.725323039954258952e+00	1.514689816374319209e+00	2.760211401153343402e+00	4.113831990014083395e+00	3.978969469452467767e+00	3.004270233506897370e+00	3.225627117029331803e+00	4.584475406953519183e+00	2.779359159124053846e+00	2.901098404436661227e+00	2.489293069075507958e+00	2.503755642337926801e+00	2.911638150145178461e+00	1.661789421373752740e+00	3.409491304469606021e+00	5.137253769131215009e+00	2.699899321621400006e+00	2.744637537729802457e+00	nan	3.341311147173488649e+00	2.175455877821744988e+00
nan	nan	nan	nan	nan	nan	nan	nan	nan	nan	nan	nan	nan	nan	nan	nan	nan	nan	nan	nan	nan	nan	nan	nan	nan	nan	nan	nan	nan	nan	nan	nan	nan	nan	nan	nan	nan	nan	nan	nan	nan	nan	nan	nan	nan	nan	nan	nan	nan	nan
2.936375506287236092e+00	2.908554468757016842e+00	2.399169905829252158e+00	2.931311097191013015e+00	2.291561408303813607e+00	3.366449258918702281e+00	2.544122915742311974e+00	nan	3.496341966846014948e+00	4.320571751268864169e+00	2.939466390492127434e+00	3.177840442731481474e+00	2.872575825771358726e+00	2.712252948152673593e+00	nan	nan	2.825626414175788081e+00	3.858671943270717275e+00	3.244362295295447396e+00	2.946181424204951327e+00	4.133367085867898361e+00	3.622559269933553150e+00	4.529490338668672678e+00	2.571640950732235087e+00	3.483519190996471337e+00	3.207916617852859531e+00	3.838444104805497581e+00	2.789670145448977845e+00	4.102126429597787727e+00	4.386000259508809229e+00	2.429658709789257465e+00	2.578449055540710688e+00	4.364405222183237676e+00	3.189543068664593584e+00	1.960740813227124457e+00	3.513370119169484607e+00	3.427251645787371626e+00	2.506381771711637452e+00	2.693429392473142503e+00	2.217033582744526665e+00	2.606569520610840129e+00	3.414631824087103862e+00	1.996944707883305359e+00	3.096932913238084506e+00	4.785651242305031694e+00	3.561615145635472324e+00	2.431931045424849724e+00	nan	3.437261580939152683e+00	2.568798729035896677e+00
1.528079588031300062e+00	2.468494138309042629e+00	2.463053596351241215e+00	4.809034310853036231e+00	2.358981190494296776e+00	2.916477562301594606e+00	2.299540302635300737e+00	nan	2.566870513005328203e+00	5.038128447949835831e+00	2.614643328478601703e+00	3.011700497163857015e+00	3.998433359306854840e+00	2.685136413408039768e+00	nan	nan	2.512702572587544037e+00	3.316998007324183373e+00	3.048951459044697998e+00	3.517878245646218538e+00	5.464163293378242692e+00	4.199986948088651140e+00	5.844529782321842504e+00	1.731672642250923655e+00	3.282483671355418853e+00	3.262219636531691336e+00	3.871028499652190202e+00	3.545272923811744192e+00	3.640064376435032667e+00	4.442565794123692235e+00	2.309199121611510641e+00	2.163274016237098252e+00	4.955993639517719096e+00	3.115518661706283776e+00	3.223359643172202027e+00	4.766617678902857591e+00	3.716701853978458203e+00	3.214409183456658603e+00	3.171996323766467007e+00	2.516300257161427023e+00	3.485715684859656438e+00	3.909552980464824579e+00	1.957452908031025007e+00	3.153220784887871275e+00	4.955503257442833487e+00	2.601950390007612413e+00	2.480579666791187243e+00	nan	3.287797457332163553e+00	2.417902589320414464e+00
2.450139438903510047e+00	3.179324800595336953e+00	2.269375565770815228e+00	3.086054347935136555e+00	2.142214910256218907e+00	3.503144823033780053e+00	2.871140142147754482e+00	nan	3.657597526213017147e+00	3.804457026536258279e+00	1.879363434567217217e+00	3.005639145694566139e+00	3.088292786175255600e+00	2.484748644488615987e+00	nan	nan	2.287693401780798830e+00	3.011757114389914669e+00	2.497487704649302920e+00	2.548409527180242939e+00	3.617568324590584528e+00	2.449666636455444912e+00	4.238781090521828609e+00	2.267784996598439129e+00	3.090523537442379176e+00	2.641188723067886990e+00	2.853975942896715523e+00	2.368077581659084885e+00	3.463320616921666595e+00	3.153364486165313618e+00	2.175954936516828475e+00	2.425901672041999468e+00	4.037609573214589354e+00	2.579549673099712503e+00	2.085971646838594928e+00	3.596457189747205074e+00	2.848510626673609547e+00	2.445166026713455842e+00	2.152443957140214081e+00	2.341611988371729680e+00	3.261112613822916284e+00	3.002534925443764546e+00	1.868469474937132002e+00	2.282048173135069025e+00	3.281582834337764876e+00	2.966766190808955539e+00	1.766826279610546502e+00	nan	2.461565375501486130e+00	2.002733935210670335e+00
3.188318454769704324e+00	3.107408518582610135e+00	3.546540236959915493e+00	3.847337869639759322e+00	3.959424130006265585e+00	3.472785119350906946e+00	3.780207265647175685e+00	nan	4.750772151662626008e+00	5.175598218906626080e+00	3.341642399758513182e+00	4.775481126402454812e+00	5.123724768557846865e+00	4.052073571401738405e+00	nan	nan	1.712098652218397188e+00	1.174712687378639542e+00	4.200860979847765186e+00	4.600987657577158885e+00	5.863069192927304663e+00	4.415808484602883333e+00	5.510574434674812672e+00	2.500999106596129007e+00	4.851467318163079412e+00	3.434692175209076659e+00	2.962747753050828159e+00	4.269470985011000863e+00	5.089327179746445218e+00	3.836695343448065731e+00	3.784444934308407227e+00	2.784611235308059651e+00	5.490548734757917160e+00	1.976336821891088613e+00	3.360682589432527401e+00	5.522272037949590207e+00	2.533478481504817914e+00	3.731921293319615973e+00	3.801047179753771932e+00	2.721332121811898652e+00	4.239944733676916933e+00	4.787558157707347384e+00	3.400336299746618440e+00	3.332732117065484889e+00	4.409063237306351191e+00	4.215081356231868526e+00	3.291117840028777941e+00	nan	3.410221358879721887e+00	3.517762934696962329e+00
2.587188678612118320e+00	3.302382084407825769e+00	2.066407174370649358e+00	3.275332726807900663e+00	1.754901111220934284e+00	3.464466387167908223e+00	2.296434551267168001e+00	nan	3.088943504373942606e+00	4.110518454907457375e+00	2.075938540501425233e+00	2.566972960629827938e+00	3.040493224628155744e+00	2.123275460796501424e+00	nan	nan	2.376466857376685837e+00	3.538216382155852990e+00	2.654575800516469464e+00	2.328326646016003920e+00	3.509390097639804029e+00	2.919083027485072090e+00	4.555077510054652556e+00	1.994569663769819368e+00	2.761509244656239481e+00	2.731146997391023845e+00	3.223786503442382934e+00	2.226463939300395545e+00	3.393849171072222060e+00	3.583702516275993677e+00	1.933131830267489359e+00	2.782150370037300924e+00	4.013707523526768739e+00	2.546930327583773135e+00	2.245525917393419668e+00	3.569588036859465685e+00	3.296112233037646000e+00	1.855177158893963840e+00	2.351596446625824122e+00	2.226409284604382144e+00	3.253373400147131722e+00	2.951440156588520214e+00	1.813993853177898075e+00	2.644524453869344427e+00	4.046424297196243636e+00	2.943227753649996004e+00	2.068444766132816692e+00	nan	2.801177731313308605e+00	1.828254568722798457e+00
3.112124291367304618e+00	3.256439671808358138e+00	3.337681607779544368e+00	4.022773243755644934e+00	3.656150862022821801e+00	3.681706901552871614e+00	3.787617003761586165e+00	nan	4.521478841054253905e+00	4.540617309718193439e+00	3.315678104476808219e+00	4.385377035445682026e+00	4.483531824792811982e+00	3.812874778055375558e+00	nan	nan	2.368487563733973289e+00	2.305290365617702175e+00	3.777712864896644263e+00	4.276683066594466176e+00	5.344191816152291885e+00	4.023087068893344664e+00	4.864626074845744164e+00	2.793236890178310450e+00	4.319189282064586521e+00	3.116925432697504217e+00	3.034452916870174377e+00	3.955994587503195437e+00	4.485561787307345227e+00	3.510581435501994196e+00	3.481756870113953628e+00	3.078230327965663538e+00	4.974188406305402488e+00	2.347752485875019612e+00	3.455493902142077633e+00	4.997609316842719807e+00	2.748488330958056114e+00	3.788804104984221599e+00	3.497564924310821333e+00	2.891859374804621297e+00	4.208862707225801358e+00	4.078488709139649337e+00	3.285459693611902043e+00	2.876597002373844969e+00	4.008622152124011073e+00	3.719089788619729831e+00	3.182934551431803261e+00	nan	3.359654481804810633e+00	3.172123293765348073e+00
3.304484643440939173e+00	3.673883989783259807e+00	3.188110649040694078e+00	4.263839590305972038e+00	3.391574367341207985e+00	3.800299344223386111e+00	3.477022764528075349e+00	nan	4.227658187916099486e+00	5.575296666020964409e+00	3.159608910547689220e+00	4.410232909652489930e+00	5.148146595855995322e+00	3.796587894829043019e+00	nan	nan	1.891317271361188768e+00	2.624260222988666680e+00	3.909630371154896533e+00	4.262830463950171733e+00	5.212855758608256451e+00	4.328924150453886455e+00	5.964445546304699697e+00	2.078023188610955252e+00	4.336900545668666673e+00	3.122124178759671409e+00	2.548003037101628454e+00	4.218678837525808412e+00	4.801985519400790103e+00	3.991663541397201698e+00	3.478878798465830258e+00	3.499486425196522976e+00	5.686295769776433140e+00	1.505370752134830070e+00	3.118896044119294775e+00	5.697574751027340234e+00	2.945145872659765907e+00	3.253777000878350645e+00	3.767680202939768463e+00	3.094530793009389935e+00	4.672978921903449212e+00	4.777202018057487898e+00	3.291304793833985887e+00	3.232294488362903895e+00	4.598344817515513938e+00	3.884501837792414758e+00	3.144322725550675823e+00	nan	3.759487883357678140e+00	3.116632991427292776e+00
2.838460878307258461e+00	4.247547381322900328e+00	2.014437595194823682e+00	3.589504001411115031e+00	1.609138331310170589e+00	4.686046753225689976e+00	3.384792138676039563e+00	nan	3.565464605856563995e+00	2.633826689424215051e+00	1.986883716006326628e+00	1.936833178378970732e+00	2.093933650373318578e+00	2.110211420916590974e+00	nan	nan	3.597587503585089497e+00	4.472459282835353989e+00	1.661620216165725639e+00	8.747295112558798325e-01	2.430475434245164656e+00	1.775446585628685847e+00	3.227422806751950812e+00	3.146729681561531322e+00	1.915079967728813948e+00	2.543529946988611457e+00	3.626791709981453060e+00	1.231861465457787075e+00	2.268179101256671881e+00	2.974692489501895132e+00	2.041057877614005811e+00	3.160589207829087144e+00	2.584844412795761492e+00	3.930927644962683321e+00	2.861997292184879083e+00	2.023150135399842231e+00	4.057953389866097105e+00	2.919905121433981510e+00	1.444358254483715243e+00	3.391655868508364424e+00	3.223414920053736310e+00	1.698929849347609711e+00	2.081338906704358394e+00	2.408328090492949602e+00	3.202178021865800250e+00	2.538951784339677165e+00	2.043964202062746427e+00	nan	2.346839230425394884e+00	1.723669842015544740e+00
3.620904610896123810e+00	4.057558183977757693e+00	3.200531990824743378e+00	3.544204187172719234e+00	3.467879542282600980e+00	3.898524564501699263e+00	3.470985898595543961e+00	nan	4.243541177404047460e+00	4.938473826463607885e+00	3.289499877415618556e+00	4.274697598058296855e+00	4.407610161666971393e+00	3.325504914007525237e+00	nan	nan	2.923468562648360525e+00	3.114301586059173399e+00	4.026789329580837240e+00	4.135508058118658070e+00	4.621938799835993983e+00	3.957792814567215878e+00	5.408216972602656547e+00	3.040595869895384773e+00	4.349928843602811845e+00	3.466045010005072591e+00	3.215410689356664964e+00	3.984881369128920880e+00	4.627724831917582549e+00	3.882068707015005504e+00	3.363714476029775469e+00	3.702840486026537370e+00	5.288202085941507313e+00	2.628906920010914305e+00	2.895526400580124893e+00	5.062575230013944605e+00	3.316414479613411181e+00	2.745386920681816001e+00	3.773275405452651832e+00	3.048022222926010993e+00	4.355754063052281744e+00	4.455973453798851125e+00	3.350362653200496421e+00	3.337019280531133170e+00	4.450657632679119402e+00	4.057381235360107752e+00	3.352648735709964800e+00	nan	4.018223577921974154e+00	3.384732834131629176e+00
nan	nan	nan	nan	nan	nan	nan	nan	nan	nan	nan	nan	nan	nan	nan	nan	nan	nan	nan	nan	nan	nan	nan	nan	nan	nan	nan	nan	nan	nan	nan	nan	nan	nan	nan	nan	nan	nan	nan	nan	nan	nan	nan	nan	nan	nan	nan	nan	nan	nan
3.058061157609308633e+00	4.540470736422392406e+00	2.636611493247633664e+00	3.812790285580062832e+00	2.374036936047539292e+00	5.006758532994816768e+00	3.976720449830297710e+00	nan	4.347369674871674583e+00	2.601309206723274148e+00	2.046791209074386941e+00	2.862854308861581654e+00	2.986338576153640290e+00	2.754949226451446354e+00	nan	nan	3.541715045208785995e+00	4.103485138376536057e+00	1.768446404851346854e+00	1.956287189833288309e+00	2.702454483645258865e+00	1.350476686069003840e+00	3.165915419149246901e+00	3.391339018549877515e+00	2.572612352538328651e+00	2.080566373149159265e+00	3.094702897202082692e+00	1.543974973159436326e+00	2.743933914407494790e+00	2.016869625993080728e+00	2.584925277769896113e+00	3.277050138145883196e+00	2.733028898888124392e+00	3.880971679274584751e+00	3.337310554487984859e+00	2.802589810748293608e+00	3.703560701064323890e+00	3.375559184964270099e+00	1.722223891399051743e+00	3.657730650509332104e+00	3.897844850069291489e+00	1.987547402642723782e+00	2.660353989752200388e+00	2.012291733847410669e+00	2.145420641373084525e+00	2.787489695178115845e+00	2.228499454394969437e+00	nan	1.655007594388024250e+00	2.034136770486639545e+00
2.094447267115181699e+00	2.079305539721788332e+00	2.417423998251371664e+00	3.943677739106099089e+00	2.813973511247495285e+00	2.661342075034234256e+00	2.390668889035027167e+00	nan	3.060242529689815250e+00	4.987756138357136493e+00	2.683696875122524528e+00	3.496303126857356336e+00	4.015913911601302289e+00	2.726427320777293328e+00	nan	nan	2.110670436161594665e+00	2.723599554371345377e+00	3.542592880941630273e+00	3.781992019872290278e+00	5.474349765849847671e+00	4.329213001760821022e+00	5.531769414397106566e+00	1.887112272945965064e+00	3.904317501964599479e+00	3.444995009526368612e+00	3.849810227126167383e+00	3.581375347392641295e+00	4.134625229859129725e+00	4.439084277239598642e+00	2.625711969294185266e+00	1.628172377397874460e+00	4.948128760747793287e+00	2.728673708363845041e+00	2.713153099335038565e+00	4.678794351935213314e+00	3.296278297511995969e+00	2.820004304871111867e+00	3.175197648161407482e+00	2.056173979668721952e+00	3.045154656633770607e+00	4.056625343037982390e+00	2.178584462267360244e+00	3.212734755838733136e+00	5.014457932108019378e+00	3.319582603780618868e+00	2.748778865247173187e+00	nan	3.248224712512904677e+00	2.878202116145323508e+00
2.277439504246487445e+00	3.451328302145422189e+00	1.982072559582805038e+00	4.313750367474211700e+00	1.061480666737323553e+00	3.499082755756697694e+00	1.959103063151809598e+00	nan	1.781438963494112571e+00	4.215704896000881163e+00	2.398903835507795623e+00	1.575678531675176686e+00	2.982607258533372718e+00	1.549829583307200664e+00	nan	nan	3.278473320352362386e+00	4.225367659526065189e+00	2.401038378796250594e+00	2.137566691769032357e+00	4.043181019509083818e+00	3.415667080801247035e+00	5.067848571899178367e+00	2.429160781001312497e+00	2.071034494570850537e+00	3.059384271090840990e+00	4.149687747955125516e+00	2.478394937692155242e+00	2.727837116559811648e+00	4.270505869551243450e+00	1.229701823205274547e+00	2.863486614201119718e+00	4.074295735865517187e+00	3.577614143293893711e+00	2.900869583450191858e+00	3.461027705621523065e+00	4.424279875715278365e+00	2.599904898083952531e+00	2.628914688769822483e+00	2.666786352747164912e+00	2.996561114154324024e+00	2.893663052214296538e+00	1.525620815228476923e+00	3.034779295521042641e+00	4.689754219187975082e+00	2.210699084792596025e+00	2.374227810335828526e+00	nan	3.108257247694314440e+00	1.693213067299426333e+00
2.264936530960151018e+00	3.869620989266978395e+00	2.271191970107697689e+00	4.259183103399674764e+00	2.492566424095548960e+00	4.080167861268687801e+00	3.605000990029485042e+00	nan	3.902947124300523374e+00	3.950946732526646521e+00	1.351026424020742134e+00	3.490139457965406145e+00	3.855203233849864741e+00	2.800039527643549686e+00	nan	nan	2.358819261511156284e+00	3.153632555040748464e+00	2.213189157213395486e+00	3.003467644822789051e+00	4.152728637758812624e+00	2.420777578880156433e+00	4.701654442485621921e+00	2.278819277462898807e+00	3.285522858649517097e+00	2.295405743842050761e+00	2.129924076448196146e+00	3.011420290888445095e+00	3.344679424598108408e+00	2.254882551233926780e+00	2.613778800037562799e+00	2.803743759860287010e+00	4.324808922794897370e+00	2.832447627630040543e+00	3.129733192092827299e+00	4.252499168400154517e+00	2.870755543175215418e+00	3.094442639005827722e+00	2.103515037537552423e+00	3.191937204289683194e+00	4.225945546472753556e+00	3.285513848916142177e+00	2.386625268921799048e+00	1.494708573192111034e+00	2.980460041896245915e+00	2.648125150660859628e+00	2.001280660742306594e+00	nan	2.302546989454445026e+00	2.200430455626298354e+00
2.328301163090221948e+00	2.940843501408739513e+00	1.717716980835454654e+00	3.489423115043261969e+00	1.594618589420954358e+00	2.785827383868541673e+00	1.508900732002671941e+00	nan	2.193671558732288585e+00	4.360879683401952533e+00	2.404432227417246271e+00	2.472503074430033365e+00	2.631877326099996584e+00	1.709712647313090361e+00	nan	nan	2.716150998121236171e+00	3.812589925289736392e+00	2.852893789361842458e+00	2.539072243473276647e+00	4.026166609029582233e+00	3.485863870867529801e+00	4.901632795693221745e+00	2.207412660203218024e+00	2.991508464043472149e+00	3.234091411911292901e+00	4.044690851146704347e+00	2.430623935316414297e+00	3.502647812836765073e+00	4.249793219526024401e+00	1.392721304221250067e+00	2.243186101053081583e+00	4.100963187377711705e+00	3.184125018088638903e+00	2.251199459639731781e+00	3.448919459623482897e+00	3.857953218924544903e+00	1.836230150709647901e+00	2.538842009179226089e+00	1.914946155531872751e+00	2.529030615611159050e+00	2.892097537864189327e+00	1.409715396004116217e+00	2.981689188134780899e+00	4.775069077461195910e+00	2.939116443175537441e+00	2.407649693683906911e+00	nan	2.976752297772259137e+00	2.063018987844426722e+00
2.345133033641337850e+00	2.777145628919850395e+00	2.290166124180818663e+00	3.195292201474239313e+00	2.731787256227030891e+00	3.798389945867357564e+00	3.299553144161628815e+00	nan	4.108651862609546512e+00	3.524797595204332001e+00	2.562077528528217574e+00	3.359038811978273920e+00	3.240688974264251065e+00	3.029116248907004927e+00	nan	nan	2.439415689407629095e+00	3.024039136443966935e+00	2.885834450142839014e+00	3.061748610707594409e+00	4.461383455771377626e+00	3.342963868931536631e+00	3.747082621064857566e+00	2.534256146364281648e+00	3.515754355772451323e+00	2.733313864515132696e+00	3.274680491937072446e+00	2.734220018389834639e+00	3.707412445167279191e+00	3.503977403438571336e+00	2.795168793064454427e+00	1.743327258734377327e+00	3.772076329443664555e+00	2.970783972393192141e+00	2.511688046209129332e+00	3.410109049551401483e+00	2.841671775830196811e+00	3.275082854235387142e+00	2.152628892918689196e+00	2.485235531425766808e+00	2.710176288166460612e+00	3.126786338968697176e+00	2.173046117325773352e+00	2.532392755831995412e+00	3.880109483964143013e+00	3.314425415253739793e+00	2.162240118498751418e+00	nan	2.563304035868620101e+00	2.517776843605655124e+00
2.603475293353553432e+00	4.402028485579354111e+00	2.519690122286634359e+00	3.890270507033724900e+00	2.759124473407804423e+00	4.937219059197889059e+00	4.252919323638781890e+00	nan	4.623761591442024255e+00	2.681270892397367156e+00	1.808916878611934287e+00	3.342906838274801729e+00	3.214866410826687115e+00	3.221098399809503743e+00	nan	nan	3.194314660629811620e+00	3.755318064205849904e+00	1.968289579563438974e+00	2.360309425696876851e+00	3.284730945482749132e+00	1.517412516912177267e+00	3.349370325363036915e+00	3.008568710948707814e+00	3.043941492359385048e+00	2.214129982457453405e+00	2.567965306635991762e+00	2.477772795452550803e+00	3.106356549348813001e+00	1.916688012264011531e+00	3.057687787063114726e+00	3.050593880143957382e+00	3.111409747704611206e+00	3.739125213971976169e+00	3.117737329142789005e+00	3.280357191139070760e+00	3.318221339481855825e+00	3.546185519671822828e+00	1.530962780581855087e+00	3.747571218813351202e+00	3.845661649379287450e+00	2.629830052078072633e+00	2.683319858567031702e+00	1.853077775399738947e+00	2.094136667573460286e+00	2.939867191052336626e+00	1.815527020812066405e+00	nan	2.229527112144917389e+00	2.438354522260964163e+00
3.088452727125738928e+00	2.170910538529081002e+00	3.403073434137977138e+00	3.558734431892421224e+00	3.477124865877375459e+00	2.719397774525513345e+00	2.897233739935017205e+00	nan	4.074199269971367166e+00	5.358003259700250709e+00	3.596649107494584996e+00	4.316759970090591203e+00	4.547736445843818309e+00	3.751569709930230978e+00	nan	nan	2.128084735691668339e+00	2.721820143799556835e+00	4.244738298195242621e+00	4.367876174369849984e+00	5.630092031940792552e+00	4.627924594198380426e+00	5.806238173534802982e+00	2.383184618860838544e+00	4.560970237483100931e+00	3.722426649669429821e+00	3.736727299848663364e+00	4.161254370394987134e+00	5.095736100432882054e+00	4.789344184068482058e+00	3.343899682699511988e+00	2.775250923770328448e+00	5.618705285522596959e+00	2.382841501231961701e+00	2.741028293231603907e+00	5.114740621386605568e+00	2.701143089620919646e+00	3.309551974463107005e+00	3.850904482550435493e+00	2.071110377785300827e+00	3.657822546326925384e+00	4.661221373078100250e+00	2.821210424044194642e+00	3.493812866927353600e+00	5.264523993074297081e+00	4.227015273881232105e+00	3.052409655637522423e+00	nan	4.008379190009148552e+00	3.367776112247863995e+00
2.474381158418249793e+00	3.778345499475758817e+00	1.954387909445532756e+00	3.812257382478028589e+00	8.623360011223804023e-01	4.114228633440125904e+00	2.642520053454822992e+00	nan	2.793086282634403616e+00	3.468377125649599879e+00	2.079510134305396996e+00	1.506972027644797985e+00	2.044725478174071132e+00	1.725013634867132994e+00	nan	nan	3.488082160152453870e+00	4.350247567902834511e+00	1.839749242934336282e+00	1.308681737280402713e+00	3.091875444687870456e+00	2.519684583262013611e+00	4.115678628560842434e+00	2.780990994808437922e+00	1.723410439256346738e+00	2.620560831880404340e+00	3.883773822805027365e+00	1.678970648397305254e+00	2.517189162824003734e+00	3.691749691925048982e+00	1.372028223298170202e+00	2.935003045751910733e+00	3.348638327007298354e+00	3.791944284293931933e+00	2.736829562751425193e+00	2.690142881804741037e+00	4.231013903214726035e+00	2.509472601949390036e+00	2.016451158354136020e+00	2.962041401675256314e+00	2.947585600087482050e+00	2.193229108973845154e+00	1.645098542963135513e+00	2.699628049088646620e+00	4.004483337538940368e+00	2.302468987090558361e+00	2.012070501246604692e+00	nan	2.677606365103136543e+00	1.444148710811600678e+00
1.734385515267689470e+00	3.709657170125736148e+00	1.844723731213731011e+00	4.452683037273660993e+00	2.145408250861377653e+00	4.126644942600917076e+00	3.514379967326671572e+00	nan	3.478212589613426609e+00	3.296986236508295143e+00	1.522348800991179862e+00	2.826753077716636309e+00	3.196977579681176351e+00	2.513143468773332057e+00	nan	nan	2.726175269851308425e+00	3.525163412965929055e+00	1.611930151346619766e+00	2.519774883121343567e+00	3.992498579108079593e+00	2.398890022576603887e+00	4.191213511736636477e+00	2.385223074792161668e+00	2.677882989754200693e+00	2.160400543122238837e+00	2.879128990425258827e+00	2.551920612927730758e+00	2.456411762532061172e+00	2.432022007818442244e+00	2.291238550765103632e+00	2.330628302321327894e+00	3.400260081498187592e+00	3.403218591926832293e+00	3.159116990558886950e+00	3.497474485018885915e+00	3.347310537094417615e+00	3.325961680390117969e+00	1.459552013481244082e+00	3.192653033549408548e+00	3.496452989891011942e+00	2.478869366222971937e+00	2.000127152218260651e+00	1.542285407155843613e+00	2.949736876538893160e+00	2.051624846247430689e+00	1.777802706430496427e+00	nan	1.883113366835115876e+00	1.878836848371049362e+00
2.653514377258854307e+00	4.125749295776837577e+00	2.169097858754931440e+00	3.475452506000897390e+00	2.152287880549918597e+00	4.724730916533521174e+00	3.731728945962226263e+00	nan	4.144493015463377006e+00	2.734856223563966626e+00	1.806024415470806055e+00	2.750853575070238755e+00	2.723866958483105893e+00	2.836992709744803332e+00	nan	nan	3.064369083573756036e+00	4.113573572583310245e+00	1.915420666835437880e+00	1.553576573465339505e+00	2.905333367163997149e+00	1.731600560544200640e+00	3.293818561640064146e+00	2.717703208136433179e+00	2.579236939540039408e+00	2.351413419239059444e+00	2.969330403903528648e+00	1.793371672381390169e+00	2.928308418112506750e+00	2.555493733762539410e+00	2.594463888503619753e+00	3.030846080507136886e+00	2.758745900075819879e+00	3.605303299478618495e+00	2.789463174196023409e+00	2.700758938706253609e+00	3.398579373922256064e+00	3.137405087380539470e+00	1.329286399761666626e+00	3.476322191700578212e+00	3.504996927077228097e+00	2.265487329454669130e+00	2.238655578256642187e+00	2.089825857976022050e+00	2.794312339939114320e+00	2.960331520779318382e+00	1.714637137283797186e+00	nan	2.240015357995579492e+00	2.012253861908271269e+00
4.881231915156818424e+00	6.453628607160815989e+00	4.805605937163416108e+00	6.087705434227047796e+00	4.781356684417686687e+00	7.128282595367146257e+00	6.425250923392824554e+00	nan	6.653014023965795332e+00	4.347307935294917769e+00	3.740955095311749190e+00	5.314499742791899628e+00	5.507043964281011839e+00	5.305838994949385601e+00	nan	nan	4.856355639822794501e+00	5.059558734396463642e+00	3.772829162937755942e+00	4.464023907641417210e+00	4.628455045974818383e+00	2.981876510600078412e+00	4.849728778912083982e+00	4.859756143412596430e+00	4.608658533472997476e+00	3.443500890369226131e+00	2.962682605114228540e+00	4.523767407367029314e+00	4.526781723855818562e+00	2.387426602132708187e+00	5.128051874288860112e+00	5.363253719826748700e+00	4.978686340970700286e+00	4.801066843264050199e+00	5.243934319477659756e+00	5.706934524107245110e+00	4.543071576623754382e+00	5.351985594038789706e+00	3.863809318839821039e+00	5.835247989294773063e+00	6.651304454097754615e+00	4.579684084833203883e+00	5.100563772935394979e+00	3.426782538701085290e+00	2.161207498732634846e+00	4.652576442339193541e+00	4.044128130369915475e+00	nan	3.925031815149926828e+00	4.286666670237057275e+00
3.687127480682836911e+00	3.966629232894606449e+00	3.837870955058270805e+00	4.379724973693151391e+00	4.067427933237437010e+00	4.547294027988253440e+00	4.409192046711718049e+00	nan	5.275141985979205472e+00	5.603286319349812139e+00	3.343218804608779404e+00	5.086034154048435063e+00	5.672516846883314479e+00	4.511729120966117890e+00	nan	nan	2.236132039023161600e+00	2.376896762378948758e+00	4.154979495896276909e+00	4.701424764491015651e+00	5.639487533577574929e+00	4.324220454912747869e+00	5.922113945625572029e+00	2.765411107372338861e+00	4.926573951470832213e+00	3.201133278386772307e+00	2.248502146758885267e+00	4.562607853031790839e+00	5.294853331253682960e+00	3.711980711623352303e+00	4.172340276157497030e+00	3.698918318834558683e+00	5.927625387529113610e+00	2.059816406231396169e+00	3.564692639381903394e+00	6.037325008749935940e+00	2.410165608582140351e+00	3.981668730973133563e+00	3.938760792240060926e+00	3.691183556453116577e+00	5.286649229980835862e+00	5.181400183585726182e+00	3.817852263018572945e+00	3.226948868463535014e+00	4.339040936890645739e+00	4.423204308879112645e+00	3.370408061102361241e+00	nan	3.725883301682101578e+00	3.611089170996881759e+00
1.816287783521459698e+00	3.506493911008925934e+00	1.943803108704726279e+00	4.430021219108220443e+00	1.617190554183619344e+00	4.080315472433207802e+00	3.249512936115927175e+00	nan	3.258984527217299032e+00	3.450731753054597117e+00	1.407549340535591220e+00	2.344180199533971276e+00	2.895404140728411235e+00	2.172260050964599731e+00	nan	nan	2.818528872203794222e+00	3.312084236119040348e+00	1.487940291324589381e+00	2.282881396542993713e+00	4.029801222757216195e+00	2.385431786662076892e+00	4.369144516366406883e+00	2.145573094839618555e+00	2.139201878959414937e+00	1.935396985082814769e+00	2.905869508437465942e+00	2.563466624895058832e+00	2.353269014128164915e+00	2.630935472940391762e+00	1.885544488068873203e+00	2.504865371489361614e+00	3.781118968839289884e+00	3.166694179089445615e+00	3.225344310934861181e+00	3.728697171628405194e+00	3.544441474025267436e+00	2.963848028254064459e+00	1.903563782530066195e+00	2.951650491740040572e+00	3.690976966041642715e+00	2.813238451401237850e+00	1.843620750263386121e+00	1.852665790519987032e+00	3.101621503880372721e+00	1.679668869186046187e+00	1.733401354236126179e+00	nan	2.127575841527108658e+00	1.284670177526275214e+00
nan	nan	nan	nan	nan	nan	nan	nan	nan	nan	nan	nan	nan	nan	nan	nan	nan	nan	nan	nan	nan	nan	nan	nan	nan	nan	nan	nan	nan	nan	nan	nan	nan	nan	nan	nan	nan	nan	nan	nan	nan	nan	nan	nan	nan	nan	nan	nan	nan	nan
3.008573325724741121e+00	4.084430358562208596e+00	2.652447027395277157e+00	3.254615862687324057e+00	2.576161043896763925e+00	4.719752776597283983e+00	3.940746606710180622e+00	nan	4.526299251738330476e+00	2.996577282673390741e+00	1.834599632398255631e+00	3.371461274586390111e+00	2.993655721019408134e+00	2.958726602027068164e+00	nan	nan	3.093041777696623917e+00	3.872148063463682455e+00	2.256258148076040193e+00	2.377908496625310342e+00	3.238445865139370383e+00	1.559426148401676926e+00	3.340777744212615641e+00	3.114481538632573265e+00	3.253278880494104186e+00	2.523160757350191297e+00	2.769438390206401479e+00	2.097734435409790876e+00	3.411392221152029780e+00	2.217609800886168880e+00	2.805820063605330539e+00	2.973274487101023045e+00	3.458988269725764120e+00	3.562879755543155724e+00	2.861495993802857907e+00	3.071255395225472196e+00	2.969477885654403959e+00	3.126373677986530097e+00	1.668571386568859172e+00	3.397785473286327740e+00	3.857206827148122574e+00	2.660887517612097408e+00	2.556494535217487041e+00	1.914478693008691446e+00	2.710040017487429065e+00	3.326196701937005784e+00	2.069008825105909555e+00	nan	2.208957791059116715e+00	2.387216828178581274e+00
nan	nan	nan	nan	nan	nan	nan	nan	nan	nan	nan	nan	nan	nan	nan	nan	nan	nan	nan	nan	nan	nan	nan	nan	nan	nan	nan	nan	nan	nan	nan	nan	nan	nan	nan	nan	nan	nan	nan	nan	nan	nan	nan	nan	nan	nan	nan	nan	nan	nan
2.310393649818474060e+00	4.317685348398100587e+00	2.354444144400824612e+00	4.669105673046212601e+00	2.044987354771796717e+00	4.692292805055817695e+00	3.721016200855124190e+00	nan	3.597036286549001094e+00	2.861865431772286694e+00	1.652245763727446581e+00	2.305237407195368071e+00	3.400769466149285769e+00	2.319295426885946920e+00	nan	nan	3.313949366092797000e+00	3.930596627853096603e+00	1.268639311853563267e+00	2.095880557997380489e+00	3.683114655786574154e+00	1.970771600420743619e+00	4.035203163673047655e+00	2.879194302129911343e+00	1.996520344873030872e+00	2.251487717158865642e+00	3.014291410034046326e+00	2.184652956119926603e+00	1.732098464540146487e+00	2.225939135495533794e+00	2.329913007232158328e+00	3.078649379132202046e+00	3.263439361193033239e+00	3.698689395144025394e+00	3.477336653273075395e+00	3.375000395537248732e+00	3.856174962811949047e+00	3.615651402884591636e+00	1.778812622050771841e+00	3.591059832385318451e+00	3.940840295752250810e+00	2.311712934659121643e+00	2.342543739229902222e+00	1.827388847156355745e+00	2.589111246133545041e+00	1.727493418158394078e+00	2.010264540835039249e+00	nan	1.892528738643493691e+00	1.702855650740057181e+00
4.421770634311482873e+00	6.065597304576207272e+00	3.893982389468164662e+00	5.125034482053740348e+00	3.859435513933307860e+00	6.748721801966903300e+00	5.702472866805788243e+00	nan	5.703594530658961048e+00	1.636475354065850318e+00	3.796378621362583861e+00	3.797543208470808285e+00	3.187241376539988291e+00	4.309537896558254033e+00	nan	nan	5.472033920294283149e+00	6.049605078077772369e+00	2.955739634861062726e+00	2.777320830711758504e+00	3.138684159945230867e+00	2.697714016300404083e+00	2.316389102809752742e+00	5.088379098332842077e+00	3.412962578124387303e+00	3.755331499546102236e+00	4.743127731311526318e+00	3.255855161821402888e+00	3.259153758543309465e+00	3.728536572586317099e+00	4.237320709818791720e+00	4.817927387417445750e+00	2.117483175924817385e+00	5.869843254294087487e+00	4.788427242512763193e+00	2.314871326827371512e+00	5.493515380259952785e+00	5.158401758771531398e+00	2.897487148313352634e+00	5.458401467565659360e+00	4.498990289910543616e+00	2.890951077689968951e+00	4.172442416594646097e+00	3.676330318617961890e+00	3.361789058637035588e+00	4.030520850936590627e+00	3.664581418671089885e+00	nan	3.722186704199313301e+00	3.802867550213375747e+00
2.584662257147328113e+00	4.276034319383799520e+00	2.027078066701310632e+00	4.567198053227468968e+00	1.260228031773410251e+00	4.534903528018951135e+00	3.078103820832168935e+00	nan	2.683963333187053379e+00	3.561572421219093787e+00	2.455868371537233585e+00	1.462338397097022513e+00	2.635868431414916113e+00	2.094249089751162973e+00	nan	nan	3.820015667558448680e+00	4.793865027991447647e+00	1.925942094009951866e+00	1.501766124634557054e+00	3.340407725829934726e+00	2.942693939403606240e+00	4.479307436612282700e+00	2.938709032398584053e+00	1.445592200234894209e+00	2.819669842936745052e+00	4.129655326967568207e+00	2.257217302714749074e+00	2.210075563819193789e+00	3.968621100991549522e+00	1.866816590071214588e+00	3.424274579172818633e+00	3.356311228077430542e+00	4.128957446998572145e+00	3.305637628005702933e+00	3.041876392380474581e+00	4.728169302909895677e+00	3.137473106974680626e+00	2.328516287033666643e+00	3.546219107564070772e+00	3.304858269667649395e+00	2.474961473846617022e+00	2.054960352227103826e+00	2.960926599306278106e+00	4.173833392101093054e+00	2.079741406144135940e+00	2.362750377008636882e+00	nan	3.078824722223837185e+00	1.744044013235130031e+00
3.913807362586158245e+00	4.183630178958767765e+00	3.926794246643327657e+00	3.982139982783136301e+00	4.070207663890802685e+00	4.558744560271089874e+00	4.382344466490738277e+00	nan	5.406126477372931838e+00	4.570724689542938535e+00	3.636914902560132834e+00	4.871127895146802445e+00	4.310627170925148910e+00	4.092411734573306425e+00	nan	nan	3.408568696685008170e+00	3.016322409966572859e+00	4.046950936366121354e+00	4.573619327299970116e+00	5.009498016186268110e+00	3.836360464288782968e+00	4.579785511382594265e+00	3.819938917452993188e+00	4.743045809208294550e+00	3.424917792193464816e+00	3.257903146283387841e+00	3.970523150110599531e+00	4.945052714199818844e+00	3.524085756453827489e+00	3.904793543722407279e+00	3.619931312548919866e+00	5.164614198431719316e+00	3.247025026270006887e+00	3.703642143170825740e+00	5.035796635666803134e+00	3.016094213803663937e+00	3.884493180196624706e+00	3.841650544413349078e+00	3.434557077529067914e+00	4.666598496604770219e+00	4.333237791306481235e+00	3.887397172091834108e+00	3.281368026811613436e+00	3.926540306430653882e+00	4.355348421419711791e+00	3.599116614705849315e+00	nan	3.586344730290615068e+00	3.679569638535861831e+00
1.477613067916902834e+00	2.893454584209300684e+00	1.702978606262909311e+00	3.739143586579846357e+00	1.102389255810163782e+00	2.972546322523283990e+00	1.835493494771691214e+00	nan	2.293863419111297208e+00	3.695377583710602654e+00	1.704045078952190373e+00	1.949740197639637351e+00	2.550292120262693363e+00	1.519312537870131097e+00	nan	nan	2.534552144777775240e+00	3.356676494931188248e+00	2.008511108597458072e+00	2.095644927450796224e+00	3.923872337751511896e+00	2.783751384592513478e+00	4.544687191097914081e+00	1.890727411346427855e+00	2.256088039872081286e+00	2.554244076771529759e+00	3.438301817238988534e+00	2.087308219482942651e+00	2.797855196584002169e+00	3.484650485150312615e+00	9.460201900602354108e-01	2.110364075022083785e+00	3.743583250772916760e+00	3.009754668184424276e+00	2.446483238960570628e+00	3.310849128638387651e+00	3.540607217332072842e+00	2.361493919495215810e+00	2.095508541611753373e+00	2.058628948581672446e+00	2.773381712668804955e+00	2.415727722682983192e+00	1.042750372753565857e+00	2.256392837213956337e+00	3.994864242608090699e+00	2.034181578060483275e+00	1.654462963875440229e+00	nan	2.362484890419860317e+00	1.284128701688441510e+00
2.856389467727018072e+00	3.138376066455222713e+00	2.843871128374474200e+00	3.813457830841816776e+00	3.446044426251609671e+00	3.690075480694670507e+00	3.667389146988897952e+00	nan	4.488364143080927349e+00	4.483364643442821595e+00	2.532474959747588628e+00	4.306593843809496391e+00	4.312724453580949024e+00	3.429789045719362495e+00	nan	nan	1.895042617820379860e+00	2.037841471784205716e+00	3.516892409859478708e+00	4.015669094411948414e+00	5.131162236034084501e+00	3.580260537457415015e+00	4.808792844716507808e+00	2.521724624841331419e+00	4.336288715607070188e+00	3.013152934442861142e+00	2.717305456545950904e+00	3.482986571322209013e+00	4.394438825007171090e+00	2.948402852932222373e+00	3.268983725288311604e+00	2.255616588191184935e+00	4.755927190689106077e+00	2.256833563338870086e+00	3.174462901238752188e+00	4.883333676608884844e+00	2.359008845178208080e+00	3.216951914923398714e+00	2.952047766695171216e+00	2.647101849096311188e+00	4.205072476684025062e+00	3.926113758636096129e+00	2.971110944319415470e+00	2.514855699362411823e+00	3.607334832705066940e+00	3.684946179491622509e+00	2.883371319705609004e+00	nan	2.524934693599588886e+00	3.031469245538500612e+00
3.496457997918010818e+00	4.937501598859566521e+00	2.836328234604871934e+00	3.981832706814255385e+00	2.540288300118315856e+00	5.376238413413930495e+00	4.041847381841801479e+00	nan	4.263321925905557919e+00	2.975354762543256371e+00	2.540721745778883545e+00	2.661263983201556105e+00	2.247147747486462066e+00	2.778370611815307090e+00	nan	nan	4.348264652804886055e+00	5.203651020413424533e+00	2.348649522743553764e+00	1.684608714429168819e+00	2.440188106617397157e+00	2.198605782122134311e+00	3.131433954517653273e+00	3.933233728409007757e+00	2.657051381956224034e+00	3.299711802819038198e+00	4.314210579713210869e+00	1.495898283159790898e+00	2.767751480549812459e+00	3.272768025616153320e+00	2.861400702375139549e+00	3.667806036672887959e+00	2.415720709745551087e+00	4.765336222640105923e+00	3.582373513269291543e+00	2.252809631220856534e+00	4.595098923471890195e+00	3.304125271989921675e+00	2.120963402381615293e+00	4.159279103394705857e+00	3.781460577544486945e+00	1.749410421653803116e+00	3.063248029393916827e+00	3.151415132390968932e+00	3.501542832018180285e+00	3.324074886710730592e+00	2.947441478697021999e+00	nan	2.663960010584213833e+00	2.706394158156287588e+00
1.877843728838593185e+00	3.063652685818550658e+00	1.725933382829127893e+00	3.943227928129964699e+00	7.173222449357438135e-01	3.325555029511444438e+00	1.939813236254561701e+00	nan	2.085867237537577523e+00	3.803707789577979614e+00	2.093628061352054814e+00	1.523049851904562546e+00	2.490567290408156609e+00	1.468482576837019105e+00	nan	nan	2.991717293092206020e+00	3.912039530271155918e+00	2.045654941430610219e+00	1.904609748359824994e+00	3.964127694780886557e+00	3.093065525058265042e+00	4.600731979223555257e+00	2.221701789301567587e+00	1.974274916302334093e+00	2.721439740486220060e+00	3.905670722126120431e+00	2.040407103967907254e+00	2.661721037255449840e+00	3.945318143814739997e+00	9.322311959953470950e-01	2.356287360790870977e+00	3.712818713493757805e+00	3.442300153888816716e+00	2.659712202895789801e+00	3.111135471409267605e+00	4.009708814545454914e+00	2.572145233447951540e+00	2.187295375508499173e+00	2.373899678534416857e+00	2.621552536277893530e+00	2.497192054325637400e+00	1.022014740295469570e+00	2.649343261786127446e+00	4.385071250102768659e+00	2.070818373472560481e+00	1.922312743650882672e+00	nan	2.625544813000058930e+00	1.328242615168946594e+00
2.211935742622252565e+00	3.087709059142450307e+00	2.588536815506117250e+00	4.466904937650610030e+00	2.235388582928926837e+00	3.142025007021444605e+00	2.690530876782909253e+00	nan	2.832404212543487176e+00	3.943975584954375613e+00	2.345897381981840280e+00	2.730345240636800064e+00	3.367571366786568987e+00	2.167452124386504142e+00	nan	nan	2.835813455634969227e+00	3.244075992882829773e+00	2.597029669515882322e+00	3.118117011118782589e+00	4.671293760545148110e+00	3.298513590275185425e+00	4.835486137695103714e+00	2.571953640491023929e+00	2.914073951955240549e+00	2.921780592915338648e+00	3.681798794763213589e+00	2.905543906648308639e+00	3.047265719723266209e+00	3.367587409364992457e+00	1.837367541857418018e+00	2.410360759211283455e+00	4.312941117533808821e+00	3.091609036465993832e+00	3.431123140212463785e+00	3.927179287565158994e+00	3.693399483722402010e+00	3.034910425112803178e+00	2.811311214602378428e+00	2.284083648208193207e+00	3.603171415763883445e+00	3.012309909876369485e+00	2.054646595870354364e+00	2.445150140727064603e+00	3.910871222489816112e+00	2.278509103409706249e+00	2.631623916899778592e+00	nan	2.553496243546882205e+00	1.987463205179330838e+00
3.634210482789548724e+00	3.603767056341375064e+00	4.017407563248587721e+00	3.712751436462837784e+00	4.458547105574880653e+00	3.578139615872451440e+00	3.835727511352736041e+00	nan	4.942700853203479738e+00	5.261112121785512130e+00	4.463456875062382423e+00	5.009325537886881285e+00	4.452554761668497285e+00	4.338546917941596526e+00	nan	nan	3.671926061291268528e+00	3.389640281627147811e+00	4.869600966361312899e+00	4.983348219060236062e+00	6.057330170224542343e+00	5.186420617394526644e+00	5.241424431237129866e+00	3.893285536933349444e+00	5.309129552180224643e+00	4.640494331170670783e+00	4.825044726942094186e+00	4.579791327241919063e+00	5.486277519470568187e+00	5.199684222843077741e+00	4.122044882087443796e+00	3.235218797391864687e+00	5.136480285610955043e+00	4.083330663461810062e+00	3.584976924741193560e+00	4.999411209153782565e+00	3.881918591593380263e+00	4.113916521022243700e+00	4.472979417575663419e+00	3.294467832396076101e+00	3.287111340423630068e+00	4.796510999672507047e+00	3.904329639955072651e+00	4.510923646405707643e+00	5.639461017867799519e+00	4.870337232646519077e+00	4.063917107238768089e+00	nan	4.490118334211967266e+00	4.379446214606230292e+00
1.975513752981937987e+00	3.527153329510276603e+00	2.279672114286377393e+00	4.465943359976399130e+00	2.084165695444440747e+00	4.357776770394987231e+00	3.385031331996077419e+00	nan	3.619174902708929498e+00	4.217508527211747626e+00	1.730831052553446270e+00	2.807961662974129080e+00	3.865140305788308694e+00	2.904818733054197910e+00	nan	nan	2.593303767054525810e+00	3.614014162639806571e+00	2.009142850295432492e+00	2.576281110212144121e+00	4.418159030784058139e+00	3.091798949957812681e+00	4.786956843178154841e+00	1.921991996974699246e+00	2.639090888856898687e+00	2.275158113660038950e+00	2.917952779944891883e+00	2.844610037031689131e+00	3.020355381815131413e+00	3.228432139080165797e+00	2.567406495040103209e+00	2.698011180204865411e+00	4.060815857533606632e+00	3.072974907947731538e+00	3.161688618787561023e+00	4.131601094056382095e+00	3.338230980296587269e+00	3.243399444065865111e+00	2.164754020234299858e+00	3.331821367151893920e+00	3.859794177129973747e+00	3.283318823560215538e+00	2.230051874635507581e+00	2.348866502923095734e+00	3.836107400304435089e+00	2.403560706068520236e+00	1.898608864325869172e+00	nan	2.445157218941664823e+00	1.840723983553296916e+00
nan	nan	nan	nan	nan	nan	nan	nan	nan	nan	nan	nan	nan	nan	nan	nan	nan	nan	nan	nan	nan	nan	nan	nan	nan	nan	nan	nan	nan	nan	nan	nan	nan	nan	nan	nan	nan	nan	nan	nan	nan	nan	nan	nan	nan	nan	nan	nan	nan	nan
3.036503811739566849e+00	4.736040158743919370e+00	2.721010526673989460e+00	4.180768702429901396e+00	2.819659178337277972e+00	5.454986888737939132e+00	4.612977627356083410e+00	nan	4.905541073435876420e+00	2.856663330905846454e+00	2.015277513472587323e+00	3.469690342915734416e+00	3.640090580788847952e+00	3.491929016907664440e+00	nan	nan	3.352263838104285298e+00	4.065226228141475495e+00	1.961658250249913138e+00	2.448948906521256408e+00	3.180017157819784224e+00	1.556319180949957248e+00	3.471870000731104522e+00	3.126278914355043792e+00	2.977513787915547105e+00	1.906528628207008857e+00	2.153519595278298393e+00	2.686780603680391621e+00	3.116371763749079538e+00	1.824472348123064691e+00	3.323653428817643807e+00	3.477910984987036436e+00	3.421763636057626456e+00	3.752805572987731431e+00	3.327009030817248192e+00	3.580923358642923660e+00	3.402246422331305364e+00	3.748518103947454883e+00	1.671854159684840413e+00	4.097672102181078024e+00	4.277931029924292083e+00	2.940836748424427327e+00	2.981390456323452565e+00	1.834319134064609669e+00	1.913859346779209991e+00	3.046232245239838488e+00	1.970733847245321746e+00	nan	2.464564903657118222e+00	2.465977759201884556e+00
1.998573533417930204e+00	2.912349448946463415e+00	1.873553619100782885e+00	4.198836743878247901e+00	1.108653620186418776e+00	2.965312205372726329e+00	1.579607507642074804e+00	nan	1.711189509585057333e+00	4.312434618284867405e+00	2.248611898165896683e+00	1.880680808067685339e+00	3.022810202966256465e+00	1.475899101680634207e+00	nan	nan	2.762310953926032653e+00	3.729407618224419352e+00	2.439968405686563369e+00	2.461989001403377397e+00	4.360364087009913625e+00	3.477889489412693269e+00	5.164253309070388376e+00	2.043640465391263206e+00	2.341292717926891420e+00	2.871426156214094583e+00	3.927531933722479440e+00	2.488526712104107030e+00	2.947132467156327706e+00	4.120028184018332595e+00	9.730906037790314489e-01	2.406105392882269989e+00	4.203235244861791564e+00	3.166113212754657624e+00	2.778291256301078427e+00	3.752776951390626170e+00	4.007470773450552137e+00	2.397936152520973696e+00	2.609182273284130105e+00	2.167549766708464443e+00	2.946996536392140875e+00	2.937147350040842486e+00	1.203401827652732292e+00	2.790227385968161666e+00	4.638820661914714982e+00	2.138472684179714811e+00	2.251801530680439090e+00	nan	2.829800364241303878e+00	1.504620511258355497e+00
2.032734869138902223e+00	2.782120042528954063e+00	1.836828197785164818e+00	2.909012406010836216e+00	2.069848818875732022e+00	3.431808499376939547e+00	2.880669238457072900e+00	nan	3.703997836140014321e+00	3.504767045808030890e+00	1.797842927093262100e+00	3.079399078434420289e+00	2.820130583126820856e+00	2.528690335801464517e+00	nan	nan	1.927121123480803666e+00	2.890003273122254690e+00	2.396263082777646325e+00	2.547493890452497745e+00	3.867681734666580606e+00	2.541082589541690862e+00	3.949579182522479304e+00	1.966643794376336185e+00	3.157931396641165289e+00	2.276760858156318346e+00	2.681277869854559182e+00	2.321580024793805652e+00	3.542692106858289947e+00	3.003754400347465658e+00	2.169559191289598843e+00	1.827196340898161964e+00	3.808816913869251142e+00	2.634266840492359929e+00	1.992611054375848845e+00	3.361416004295551652e+00	2.393359441365738860e+00	2.531350632489437924e+00	1.723130786479147192e+00	2.147892335770360539e+00	2.919549477840603480e+00	2.900652686172166650e+00	1.480339512421699144e+00	1.859212914287452501e+00	3.416529189423960666e+00	2.936213060113093576e+00	1.398640385017866361e+00	nan	2.334798391198246836e+00	1.924980974458625704e+00
2.989651830829447743e+00	5.264589829397739784e+00	3.422407486609432503e+00	5.594604471120480760e+00	3.055010124885328970e+00	5.709366128937414686e+00	4.800136387350063316e+00	nan	4.428409737049503470e+00	3.233794704869812797e+00	2.683443216765438066e+00	2.926832578385919703e+00	4.365932209929032304e+00	3.486447036574251257e+00	nan	nan	4.353399703575946411e+00	4.728850862919817821e+00	1.945778211828804727e+00	2.772977962624027182e+00	4.329493811903089018e+00	2.733684120709642951e+00	4.364524653015390498e+00	3.776122813380022869e+00	2.379217076143022247e+00	2.914131940100824547e+00	3.700299224187781011e+00	3.342226677236199706e+00	2.109364718717125164e+00	2.889514520604840264e+00	3.412429418671024894e+00	4.124672541099963397e+00	3.648525633878822116e+00	4.666911807997912831e+00	4.541535178244251902e+00	3.874351408175761513e+00	4.842034330316629998e+00	4.661403910769063685e+00	2.816719026209063337e+00	4.727977242449861173e+00	4.642473157923569183e+00	3.226189951019450941e+00	3.397944168021166611e+00	2.899214446457827776e+00	2.823343731881212904e+00	2.119643764492042504e+00	2.881938047240239165e+00	nan	2.970506166693091199e+00	2.676229212780420141e+00
nan	nan	nan	nan	nan	nan	nan	nan	nan	nan	nan	nan	nan	nan	nan	nan	nan	nan	nan	nan	nan	nan	nan	nan	nan	nan	nan	nan	nan	nan	nan	nan	nan	nan	nan	nan	nan	nan	nan	nan	nan	nan	nan	nan	nan	nan	nan	nan	nan	nan
nan	nan	nan	nan	nan	nan	nan	nan	nan	nan	nan	nan	nan	nan	nan	nan	nan	nan	nan	nan	nan	nan	nan	nan	nan	nan	nan	nan	nan	nan	nan	nan	nan	nan	nan	nan	nan	nan	nan	nan	nan	nan	nan	nan	nan	nan	nan	nan	nan	nan
nan	nan	nan	nan	nan	nan	nan	nan	nan	nan	nan	nan	nan	nan	nan	nan	nan	nan	nan	nan	nan	nan	nan	nan	nan	nan	nan	nan	nan	nan	nan	nan	nan	nan	nan	nan	nan	nan	nan	nan	nan	nan	nan	nan	nan	nan	nan	nan	nan	nan
2.500513636480800717e+00	4.081617610020130016e+00	2.306710851735710222e+00	4.420185175375594966e+00	2.255006333132945961e+00	4.506170124266002830e+00	3.777371688465961608e+00	nan	3.981388343626372617e+00	3.505455697985943697e+00	1.817773918797022770e+00	3.215610815818371382e+00	3.777851554331547401e+00	2.891503014605741217e+00	nan	nan	2.716798629246397034e+00	3.408022301266407261e+00	1.813650111712478585e+00	2.747347561932182991e+00	3.766903587410825427e+00	2.249130341959488799e+00	4.330680619006337828e+00	2.493397442564388111e+00	2.821558798757254571e+00	1.358440272922944780e+00	1.952686601955583967e+00	2.761568871790516244e+00	3.073134157727391180e+00	2.166982502294718671e+00	2.537014458572675046e+00	2.994616162332143006e+00	4.012465881867568918e+00	2.974256860361006893e+00	3.088696537531996356e+00	4.010667445953969512e+00	3.200711097446868436e+00	3.341703423778172422e+00	1.946230175405049279e+00	3.329754358893216359e+00	4.096635916816620870e+00	2.963245303036714073e+00	2.394660681072450004e+00	1.139734031557660510e+00	2.704709126097378125e+00	2.384002700415567055e+00	1.847988416706616288e+00	nan	2.174251138531035021e+00	1.815739286262521013e+00
2.362694305570133491e+00	4.015068744994557903e+00	2.225550684214059327e+00	4.061021138354306892e+00	1.962731052830277934e+00	4.554114795433660490e+00	3.590379236269436447e+00	nan	3.926071853213235041e+00	3.503617020209648381e+00	1.480195491470449154e+00	2.840635398822823898e+00	3.439576795273416643e+00	2.779223374097224752e+00	nan	nan	2.780010444563417504e+00	3.664214683470698120e+00	1.556578106536785633e+00	2.124490270276386816e+00	3.626934228844425068e+00	2.116961130068581109e+00	3.979946213786224263e+00	2.304706237727056628e+00	2.451064003222108045e+00	1.778353220859861583e+00	2.428981148706772952e+00	2.279242977690485450e+00	2.865279667707445022e+00	2.392122525427181401e+00	2.461202262639997418e+00	3.014728322588881237e+00	3.595422133027242229e+00	3.178450314609889027e+00	3.138584483451833940e+00	3.617887834759072163e+00	3.355112006860567764e+00	3.187301716755446268e+00	1.648929013023412882e+00	3.457033189630266179e+00	3.892303247020230117e+00	2.637748790136526189e+00	2.346952215972274658e+00	1.839282142145408860e+00	2.956474957359346512e+00	2.349797727609409304e+00	1.751417978092285166e+00	nan	1.978063119286153748e+00	1.558867002538791846e+00
2.785819471100783318e+00	3.907524420318252201e+00	3.187040825870204763e+00	5.697462326071751626e+00	2.644241886998714097e+00	3.898429624885621614e+00	3.104434354040925825e+00	nan	2.465401355973992015e+00	4.319484239230813927e+00	3.575485260893593864e+00	2.310795999945377321e+00	3.784644862600460957e+00	2.603695883691939272e+00	nan	nan	4.016760223577147570e+00	4.548013908207647837e+00	3.096641790664583116e+00	3.503023791534070952e+00	5.390857800136245714e+00	4.327158868207525266e+00	5.526729070758639395e+00	3.405251074997469374e+00	2.495621641909714583e+00	3.758700632828155364e+00	4.824831800986902230e+00	3.461646214871581861e+00	2.605603725095924084e+00	4.632367318866377204e+00	2.474919556661371978e+00	3.438052163378607418e+00	4.501541438015084218e+00	4.301886475105013652e+00	4.346902969537622674e+00	4.296079348231607753e+00	5.097432922919638010e+00	4.217712017977601313e+00	3.636022599129494548e+00	3.400029179682616309e+00	3.741570114509886746e+00	3.358879775498843756e+00	2.766870437057600718e+00	3.583369441184811155e+00	4.844244665053142995e+00	1.965362681569970293e+00	3.399400676660999654e+00	nan	3.611217276228537720e+00	2.581713431477581810e+00
nan	nan	nan	nan	nan	nan	nan	nan	nan	nan	nan	nan	nan	nan	nan	nan	nan	nan	nan	nan	nan	nan	nan	nan	nan	nan	nan	nan	nan	nan	nan	nan	nan	nan	nan	nan	nan	nan	nan	nan	nan	nan	nan	nan	nan	nan	nan	nan	nan	nan
2.483138723731682873e+00	4.170396486351896748e+00	2.748445889742681558e+00	4.930154726937252541e+00	2.671326261020940507e+00	4.631988015607027442e+00	4.026207349700972493e+00	nan	4.205322192750200472e+00	4.163132709936945730e+00	2.009942068589785968e+00	3.572302498062561504e+00	4.414553602729402115e+00	3.383496454594184133e+00	nan	nan	2.723577633775036144e+00	3.339085490662809796e+00	2.262806693405731817e+00	3.203759463038889255e+00	4.418622142763124039e+00	2.792156777501374254e+00	5.050322542596747510e+00	2.433854410989352068e+00	3.165287754409950249e+00	1.854513414918309566e+00	1.901827941086577045e+00	3.436248378539108472e+00	3.413796678528388640e+00	2.526312059527989096e+00	2.972974154898430310e+00	3.363369194187092237e+00	4.620741682445013154e+00	2.943684871320097152e+00	3.477525913237761390e+00	4.813739922078681843e+00	3.147437481983113461e+00	3.706362619897280997e+00	2.568549267451413876e+00	3.745278291740397503e+00	4.760634683046822246e+00	3.662931198533302179e+00	2.775285684253557594e+00	1.745963610329241522e+00	3.132859219685847574e+00	2.687533523129655766e+00	2.076536483174229453e+00	nan	2.792852289920514597e+00	2.227830589199320421e+00
2.864895537755355548e+00	3.547678399509528013e+00	2.347329667937974040e+00	2.961965933713970323e+00	2.525173077780042075e+00	4.049164896905696587e+00	3.360474073191652700e+00	nan	4.151486809281069945e+00	3.744642815224957566e+00	2.353661944993071131e+00	3.400068787357550804e+00	3.506485083948592152e+00	3.028811423796933244e+00	nan	nan	2.420142926382188531e+00	2.931094656070797999e+00	2.831164435486686504e+00	2.755295290857040946e+00	3.437279859138861582e+00	2.697207961799665377e+00	4.108909007788665413e+00	2.318717769928122951e+00	3.339641647707115801e+00	2.543116040681830725e+00	2.478569399062279022e+00	2.906985728607847097e+00	3.836519416222116341e+00	3.199413861341289689e+00	2.745070470593521161e+00	2.992769190166760573e+00	4.171499505337335378e+00	2.136747162651943643e+00	2.020969044765219547e+00	3.772372849169902231e+00	2.800124342426950630e+00	2.733064306551705069e+00	2.384357608557501340e+00	2.542970820364906182e+00	3.602862595785201183e+00	3.510096146360873082e+00	2.317353473756709636e+00	2.380182964748252861e+00	3.393041578018296978e+00	3.363877990043684818e+00	1.918465294015564870e+00	nan	3.015090914062700023e+00	2.334409650181802132e+00
3.580935414608353184e+00	5.008264049559822517e+00	3.036361622199974963e+00	3.909108236157342375e+00	2.502288896902657100e+00	5.458906778473425092e+00	4.209054022841078435e+00	nan	4.352042535862843842e+00	3.000759948934513588e+00	2.568172888927958475e+00	2.776993289164307654e+00	2.578369550038630109e+00	2.887394573536326003e+00	nan	nan	4.243513600889588844e+00	5.001829843224883554e+00	2.244545964233262580e+00	1.680280430966287319e+00	2.288220530694603294e+00	1.709675236928297481e+00	3.363651609156800948e+00	3.824710805237089506e+00	2.577352540461897323e+00	2.977070751580718877e+00	3.910749291043168707e+00	1.786500047419430137e+00	2.740399309725437771e+00	2.923487473540592685e+00	2.829179697715382691e+00	3.924917659638421430e+00	2.804824095984382204e+00	4.559069694147797946e+00	3.583607246945812896e+00	2.527161374625145562e+00	4.474547177771940554e+00	3.367004724100797652e+00	2.236625504206297688e+00	4.195076310643469419e+00	3.963754232808916367e+00	2.195051089341707229e+00	3.109320543376198565e+00	2.974085707523472344e+00	3.068093846417169868e+00	3.244743477034683465e+00	2.812903543188743249e+00	nan	2.748795415796323027e+00	2.534228574638611065e+00
nan	nan	nan	nan	nan	nan	nan	nan	nan	nan	nan	nan	nan	nan	nan	nan	nan	nan	nan	nan	nan	nan	nan	nan	nan	nan	nan	nan	nan	nan	nan	nan	nan	nan	nan	nan	nan	nan	nan	nan	nan	nan	nan	nan	nan	nan	nan	nan	nan	nan
3.289290069837865982e+00	5.083326803573067210e+00	2.780129263973683429e+00	4.845659098031003253e+00	2.250696282022825123e+00	5.253974672938454660e+00	3.990367225778619797e+00	nan	3.745540741795758244e+00	3.036419183100850017e+00	2.336462667146321781e+00	2.263526196051541373e+00	2.611862785455266955e+00	2.388407439055189485e+00	nan	nan	4.225493197095928188e+00	5.148186379362910792e+00	1.870554270796703333e+00	1.799890201028432779e+00	2.747923598686838886e+00	2.034743104688812032e+00	3.982923198669731768e+00	3.743367695653099680e+00	2.051722706676584629e+00	3.018129135245672057e+00	4.077692817266864722e+00	1.747145213215584247e+00	1.841548566004338694e+00	2.878965760953716480e+00	2.529390131424980925e+00	3.813884921158339658e+00	2.816263204159576983e+00	4.639847051027441438e+00	3.915113110045950418e+00	2.960608257405049848e+00	4.734507997349705732e+00	3.513506454984253402e+00	2.176849475599706540e+00	4.189687429318681211e+00	4.187474495268066477e+00	1.524080233163792819e+00	2.959848484951099312e+00	2.732739548400199503e+00	3.162056454512022441e+00	2.565266137381120082e+00	2.897204314842654949e+00	nan	2.482683991882673968e+00	2.319477523035536670e+00
1.829056734667294792e+00	3.674861987085934700e+00	2.061003833076600511e+00	4.826297182831458699e+00	1.641974526235528309e+00	3.858054398486371106e+00	2.821303875561748331e+00	nan	2.554466696943888948e+00	3.759018110284413350e+00	2.240916791966113042e+00	1.790902931482707627e+00	3.318380148873594671e+00	2.092547270963060146e+00	nan	nan	3.076300641983122919e+00	3.763725279271922908e+00	1.989753515779645543e+00	2.417744215419638021e+00	4.247595058197236817e+00	3.136835788995524954e+00	4.880691027553361039e+00	2.273816968910986613e+00	1.731142823592178859e+00	2.607182876711490849e+00	3.462736334099993041e+00	2.812424297426328934e+00	2.083362148490933929e+00	3.538076647847638867e+00	1.838442786178125621e+00	2.927963894246556453e+00	3.935519656257433052e+00	3.304003457809147282e+00	3.270472021116627825e+00	3.848810946343558470e+00	4.127077861826870198e+00	3.244386860355647606e+00	2.511874763583555215e+00	2.998813954956931482e+00	3.500987434843192414e+00	2.862694606329102331e+00	1.930803557884124277e+00	2.511725688571955217e+00	3.812324251846412881e+00	1.302958903597066564e+00	2.085793682886270872e+00	nan	2.863722197393215652e+00	1.506401507817379359e+00
1.720926932875694426e+00	3.455354889885382974e+00	1.585903611069782393e+00	3.868486885388171537e+00	1.679680810694909709e+00	3.882030341051429190e+00	2.950601212838552367e+00	nan	3.278679287585465563e+00	3.522974683511377325e+00	6.835118598300788939e-01	2.514770280943020353e+00	3.058155133206662768e+00	2.020069461019686319e+00	nan	nan	2.530265791676137521e+00	3.302807686569706469e+00	1.629611815930997354e+00	2.075030532106152847e+00	3.665556082310497121e+00	2.176751148604176844e+00	4.174883197552334835e+00	2.096835128862771569e+00	2.553233682682968908e+00	2.230118217366912958e+00	2.854111943225780657e+00	2.140371736919928658e+00	2.654906063272825634e+00	2.566200953774031124e+00	1.853709363028822610e+00	2.165705945554603495e+00	3.579463749282696394e+00	3.017080970933725848e+00	2.656322723677183362e+00	3.416080864811863904e+00	3.198612180771394975e+00	2.522255312323419041e+00	1.473945439446874728e+00	2.759509421171179699e+00	3.457194494243040150e+00	2.554372732982460370e+00	1.625555258132689529e+00	1.825162202603783479e+00	3.147663437091610561e+00	2.209906524368688174e+00	1.581395838408929277e+00	nan	1.838092421811603483e+00	1.550157742010080275e+00
2.204868123389250645e+00	2.970643917241419629e+00	1.805484048697953092e+00	2.904969020119004153e+00	1.790287484815780150e+00	3.407391639346574852e+00	2.430460204821266679e+00	nan	3.416269578651659256e+00	3.945674388298116675e+00	1.904788653093329120e+00	2.890008589701084762e+00	2.839538900842560221e+00	2.388459469085825404e+00	nan	nan	2.202866090557298318e+00	3.240575696930602767e+00	2.454735520326116305e+00	2.342750949930811455e+00	3.687745582289794211e+00	2.832188813957919216e+00	4.137194507192252679e+00	1.917526385980890868e+00	3.012565325225023738e+00	2.422558878189368325e+00	2.997810953504787435e+00	2.075018256990934340e+00	3.597296850527644807e+00	3.370756337302776018e+00	1.957946682135972782e+00	2.208771051480091341e+00	3.801598006900780646e+00	2.593249666509210183e+00	1.969011295455291410e+00	3.398439815818794507e+00	2.899949188573235137e+00	2.283383791812859887e+00	1.985716113832576513e+00	2.227848777753786091e+00	2.991078601610836163e+00	2.805262160325880938e+00	1.663912113226861500e+00	2.392683067132606922e+00	3.893273325961293274e+00	3.021725275048088299e+00	1.735394820067978516e+00	nan	2.324083100738472574e+00	1.797529232379627029e+00
2.721355699562301833e+00	3.488141252854054297e+00	2.168967885154868380e+00	3.158450977100469181e+00	1.853745934455018229e+00	4.094757150634587006e+00	3.048235181113912340e+00	nan	3.697157865746989014e+00	3.820222066447691578e+00	1.755046558543633006e+00	2.919968062895634819e+00	2.987166144671718371e+00	2.449518527048408778e+00	nan	nan	2.803127044774242460e+00	3.661863955479232491e+00	2.287294719547393385e+00	2.251591620702200203e+00	3.366141607211411646e+00	2.410112483094663638e+00	4.089195901849436154e+00	2.584041625298052480e+00	2.953366777016416034e+00	2.296731241224961195e+00	2.955509346584596297e+00	2.156853200174627894e+00	3.464115947618805258e+00	3.099131173366337144e+00	2.096885334553876934e+00	2.744454546073448853e+00	3.977821242908397004e+00	3.002006000396947982e+00	2.297577606715167420e+00	3.407833229022044552e+00	3.127145776812428668e+00	2.315099432475252073e+00	2.000718917453133905e+00	2.889720066089128014e+00	3.523992215153695984e+00	2.823762967641052057e+00	2.049222455070430104e+00	2.199234628359585386e+00	3.684379743017711206e+00	3.070134022726575207e+00	1.996902500718405138e+00	nan	2.511386511538042932e+00	1.877807865124649478e+00
3.112815071946629875e+00	4.880815640407313083e+00	2.816480933475667303e+00	4.613567999123630692e+00	2.702492372203896931e+00	5.616640130196099534e+00	4.722509250449005158e+00	nan	4.807343542927919877e+00	2.517306079088446058e+00	2.084794980775221074e+00	3.198874063692852321e+00	3.245982480380954716e+00	3.306109776004801937e+00	nan	nan	3.913498986901345233e+00	4.512667823042704640e+00	1.507349611448078885e+00	2.252384427561594737e+00	3.101016758054466749e+00	1.281729519180947463e+00	3.227855540591478611e+00	3.590931990062749435e+00	2.721516142004985817e+00	2.201133654057026323e+00	2.905534086140630912e+00	2.553018072275394790e+00	2.570457637963260655e+00	1.935983827087794706e+00	3.173991692901766193e+00	3.578730533617165754e+00	3.117021093969630563e+00	4.288723184072069650e+00	3.691923580182735698e+00	3.162110372264971048e+00	3.830807986699845902e+00	4.021822155528328224e+00	1.533366821321271889e+00	4.291114398860420565e+00	4.385540270221287784e+00	2.646720526823719055e+00	2.954945934363432780e+00	1.912450981800786209e+00	1.984340824045459195e+00	2.850039366861355727e+00	2.165885821895673136e+00	nan	2.369620261820220009e+00	2.446848202226331814e+00
2.668136052276625314e+00	4.424544483944496953e+00	2.443990489499225927e+00	4.339061032985094712e+00	1.547212572404214503e+00	4.932009004147319686e+00	3.607440414459973432e+00	nan	3.538074979092685979e+00	2.662501177468912683e+00	2.063974778110599928e+00	1.723422876658457392e+00	2.233081371657800407e+00	2.289533390326170093e+00	nan	nan	3.999736414914903726e+00	4.751314747650490666e+00	1.131618292619405386e+00	1.019842191649450447e+00	2.864883428950028676e+00	1.783998036761476946e+00	3.504776842518559477e+00	3.370517594292728347e+00	1.520537154181781592e+00	2.553800119631829180e+00	3.878666063307686596e+00	1.574664520062962314e+00	1.870449591766431219e+00	3.101535985140492890e+00	2.032945022707759453e+00	3.299110557411233380e+00	2.716052221569343228e+00	4.426207240473837956e+00	3.373394580393175524e+00	2.184187188356433662e+00	4.480553023589953554e+00	3.455614316006795583e+00	1.684036224944345461e+00	3.755050770476243471e+00	3.371602645042985014e+00	1.650174022571929022e+00	2.215249068573299063e+00	2.521296482246090598e+00	3.284804856818257957e+00	2.161019852460980939e+00	2.052997513674831076e+00	nan	2.402500517592095708e+00	1.731066725042350596e+00
nan	nan	nan	nan	nan	nan	nan	nan	nan	nan	nan	nan	nan	nan	nan	nan	nan	nan	nan	nan	nan	nan	nan	nan	nan	nan	nan	nan	nan	nan	nan	nan	nan	nan	nan	nan	nan	nan	nan	nan	nan	nan	nan	nan	nan	nan	nan	nan	nan	nan
2.213337624149921634e+00	3.123190408752717584e+00	2.057052735908653673e+00	4.039171690051222008e+00	1.114947789585061244e+00	3.261502281026029237e+00	1.822637027138325205e+00	nan	1.957460150674283250e+00	4.071164198080149177e+00	2.523102883918489248e+00	1.656890704191223307e+00	2.529820140410417917e+00	1.662872833830286501e+00	nan	nan	3.257849611000999346e+00	4.175693430348579760e+00	2.451027934380530571e+00	2.201041153871601708e+00	4.130764715853848301e+00	3.430001391023564050e+00	4.836272461229943254e+00	2.471608010931023891e+00	2.162421103029497083e+00	3.084658932493788086e+00	4.243414410334895415e+00	2.311043037513480503e+00	2.899366611435207020e+00	4.301442360058027603e+00	1.236818748581458349e+00	2.628741142483593585e+00	3.945942130832440498e+00	3.664887313340153163e+00	2.833106497367534171e+00	3.223718981808392670e+00	4.293825300403228518e+00	2.679687787523657327e+00	2.586107143305352629e+00	2.447498467036774095e+00	2.602304070149195958e+00	2.715563595672565445e+00	1.373766274558742007e+00	3.027644844368107435e+00	4.735720265368095205e+00	2.284614379674364315e+00	2.296606693767368590e+00	nan	3.068624782159484532e+00	1.718608168852171936e+00
2.737613070075099131e+00	3.937103246900723441e+00	2.083277591522191052e+00	2.990555519487017921e+00	2.146313649275864766e+00	4.435778820733522920e+00	3.337375277509634142e+00	nan	4.019526832489484391e+00	3.559711965225320185e+00	1.993508058872792477e+00	3.041298758377039224e+00	2.821514621684909851e+00	2.841070973833601965e+00	nan	nan	2.916222405432803644e+00	3.897711864864455755e+00	2.425194534962318293e+00	2.006804489860360086e+00	3.000103421532932302e+00	2.322923106693406847e+00	3.787643332583758848e+00	2.469239936670498015e+00	2.998788223736298164e+00	2.538243983066723608e+00	2.940466233232735149e+00	2.212756253677720331e+00	3.580408834835535625e+00	3.205426829262987720e+00	2.537100726566738462e+00	2.995945633604290226e+00	3.399751943802226339e+00	3.248646240415001163e+00	2.186925512802938343e+00	3.182436162158827297e+00	3.333450483550517873e+00	2.474768494837220167e+00	1.897769625619708078e+00	3.183190617842060366e+00	3.314044757111423767e+00	2.780170479456493204e+00	2.305645778150359426e+00	2.500770349133111914e+00	3.578356280322521954e+00	3.343345271469151836e+00	1.836474040373258454e+00	nan	2.689934881794485033e+00	2.202101179722034452e+00
2.065183001691277553e+00	3.469627284952199187e+00	2.247554299856329152e+00	4.357483607644544676e+00	1.834524263886533779e+00	3.697217232563575706e+00	2.702891363770696387e+00	nan	2.598399483586864456e+00	3.241981026783354203e+00	2.499024991188383282e+00	1.613770550966879158e+00	2.670219951470060415e+00	1.926299676734577249e+00	nan	nan	3.504847688132009864e+00	4.002064221088322604e+00	2.197516708624446036e+00	2.168144693414792101e+00	4.133257056592218426e+00	3.127546731739080599e+00	4.257740009709817919e+00	2.909959881502625745e+00	2.029534303471435042e+00	3.145905658439669406e+00	4.248074326959678793e+00	2.357470797295186049e+00	2.216798011329714768e+00	3.834267475537292302e+00	1.728599725728168224e+00	2.653820666031118769e+00	3.370412263952804466e+00	3.846258140078175902e+00	3.234361869476690021e+00	2.814531064276598382e+00	4.415378717293179101e+00	3.399881618743397116e+00	2.447235856670261445e+00	2.789025010095004031e+00	2.683827932743295897e+00	2.482762928446468287e+00	1.715889337893887534e+00	2.925485214394671907e+00	4.026524034682793740e+00	1.900275905909495355e+00	2.323560983603721208e+00	nan	2.752406247565847508e+00	1.908267854306256339e+00
2.719441266833787729e+00	4.649349366560602270e+00	2.604264470528826259e+00	4.162390010346734392e+00	2.377386990551528800e+00	5.369519276528090579e+00	4.327973234964660243e+00	nan	4.568820010305390866e+00	2.617283365688220620e+00	1.859650813536141367e+00	2.833598014813967669e+00	2.982108480315294408e+00	3.165036377213369612e+00	nan	nan	3.812653653700379230e+00	4.446652554152975334e+00	1.356252861740003146e+00	1.636891368441957706e+00	2.956840145846291623e+00	1.310603450529269187e+00	3.238133793485129530e+00	3.256758815484143810e+00	2.417707676166208408e+00	2.306169865003983688e+00	3.064547082571730030e+00	2.364919622176225200e+00	2.686359268256258925e+00	2.529151029622529023e+00	2.956584745522755409e+00	3.441938517182625112e+00	3.000301285073657009e+00	4.250834475179787297e+00	3.341962918744461053e+00	2.843266275376641339e+00	3.925767840677801157e+00	3.752552401686803041e+00	1.497869817955336247e+00	4.094252878355872483e+00	3.883229731327965784e+00	2.588655499900162305e+00	2.642384326211591361e+00	2.248017376288595770e+00	2.570128870309808633e+00	2.727020543731474955e+00	1.724288857567589428e+00	nan	2.537919767048259612e+00	2.237724665231398902e+00
2.637183414892121380e+00	4.208038077396369481e+00	2.270085680617373480e+00	3.594333247080205851e+00	2.364318023703542160e+00	4.776410334956525894e+00	3.846049542635118001e+00	nan	4.235106607409324653e+00	3.124231227485724904e+00	1.641039228279252526e+00	2.989396484370252072e+00	2.830525055762644460e+00	2.955544986230210558e+00	nan	nan	3.232898037080782050e+00	4.032023812980116695e+00	1.962779497035555876e+00	1.830825476890706183e+00	3.133975764183104751e+00	1.775492771242588530e+00	3.417514267421716934e+00	2.856093879485650966e+00	2.830361834806308430e+00	2.500742610630085849e+00	3.102000236561520907e+00	2.135445336368532399e+00	3.106232674662745996e+00	2.593856022729699173e+00	2.709032249230236555e+00	3.009575633316699861e+00	3.023348739548219921e+00	3.753176912999502512e+00	2.982679416787987758e+00	2.922116032988528289e+00	3.621460530149869239e+00	3.075734113256769930e+00	1.458554893722296075e+00	3.622148679884097611e+00	3.547903943210028999e+00	2.422304775021566492e+00	2.463609599439384734e+00	2.321064706435627123e+00	2.902451911250515160e+00	2.970803290712087819e+00	1.908723770791384000e+00	nan	2.241879605911424100e+00	2.216945555734264772e+00
2.559370620740592184e+00	3.428072222088625054e+00	2.322513319045287794e+00	3.680875903749217137e+00	2.445553101714121436e+00	3.954072591178547480e+00	3.381179525766018212e+00	nan	3.957620681285873410e+00	4.061878922375022682e+00	2.186664766013982852e+00	3.502728187378353564e+00	3.851782922659978237e+00	3.029268332679889930e+00	nan	nan	2.150467246829003365e+00	2.870694509964591745e+00	2.596029088694557618e+00	3.058439121920831116e+00	4.226786513661842548e+00	2.917813424374311904e+00	4.487380664961383658e+00	2.002566232532563717e+00	3.314500855048465588e+00	1.728869533809246573e+00	2.114494175697375855e+00	2.925564263455273650e+00	3.697976435228099934e+00	2.860579932543712456e+00	2.622055780275931447e+00	2.690609729625738300e+00	4.187310408736199641e+00	2.393576909432606037e+00	2.607166605156989281e+00	4.257841147578482754e+00	2.671330665395968751e+00	2.859606848291860626e+00	2.313875425998632718e+00	2.850767454255995315e+00	3.689450298442285892e+00	3.336810537791282005e+00	2.404209200763129051e+00	1.895427526953863184e+00	3.400184545400586344e+00	3.009027522249352327e+00	2.025285187077584315e+00	nan	2.471220266693560763e+00	2.097761059281441742e+00
2.112039696337839167e+00	3.896026429085333920e+00	2.141738119827325537e+00	4.673758738045853178e+00	1.386177373925351564e+00	4.296402919904188877e+00	3.046383204021379409e+00	nan	2.836043260231162932e+00	3.612671472583345977e+00	2.095483231590982598e+00	1.586320825478773289e+00	3.435953139191584516e+00	2.111868735477470782e+00	nan	nan	3.163738722079152854e+00	3.931278099381072977e+00	1.582736931793488733e+00	1.973157032443195957e+00	3.929805423260939179e+00	2.886499892637103049e+00	4.553256407529739924e+00	2.382844438398819875e+00	1.289727127198185608e+00	2.169874511151050012e+00	3.361804856388363572e+00	2.370328320586768456e+00	1.986299453505156132e+00	3.339415746510359551e+00	1.887564131163529835e+00	3.059263957144568113e+00	3.614210786426631294e+00	3.397745586982738430e+00	3.297523267983530015e+00	3.578294946462109660e+00	4.102259385307000628e+00	3.249726952445721295e+00	2.235790697678561312e+00	3.232611235710861397e+00	3.536219135398747326e+00	2.699352793499652403e+00	1.990487690432555690e+00	2.415683903623861983e+00	3.668781403675056563e+00	1.276680915492057311e+00	1.983704338645015719e+00	nan	2.519264592677880721e+00	1.156373432806924617e+00
3.472955754079920077e+00	4.138797759596983816e+00	3.694614040681913458e+00	4.348695529328963971e+00	3.654353019193054219e+00	4.575544118632542734e+00	4.133805422035308652e+00	nan	4.980621329418282173e+00	5.118337063768577444e+00	3.043736632963342625e+00	4.559033605336819228e+00	5.288992679991356027e+00	4.090423775916441684e+00	nan	nan	2.720145577925245028e+00	2.536163682783580064e+00	3.708922710644924514e+00	4.247961618794124483e+00	5.011825462615677296e+00	3.834822395027468467e+00	5.494049543906275979e+00	2.821920705556765441e+00	4.341475395146900951e+00	2.937637746742588707e+00	2.186028219367309955e+00	4.221808566354122050e+00	4.868144792282857125e+00	3.545554606758825056e+00	3.814561675309303457e+00	3.762754667374508255e+00	5.663845727096086691e+00	2.098507116842812437e+00	3.343879548553072123e+00	5.599159232796344199e+00	3.037979614452607890e+00	3.697618886884212142e+00	3.729622425895945614e+00	3.463600188147443859e+00	5.033370682891638914e+00	4.768458229320973629e+00	3.621257967513785925e+00	3.020061857069316513e+00	4.098401935128879181e+00	3.954506842428637814e+00	3.051483896765995407e+00	nan	3.607050328787672733e+00	3.253919229851137018e+00
nan	nan	nan	nan	nan	nan	nan	nan	nan	nan	nan	nan	nan	nan	nan	nan	nan	nan	nan	nan	nan	nan	nan	nan	nan	nan	nan	nan	nan	nan	nan	nan	nan	nan	nan	nan	nan	nan	nan	nan	nan	nan	nan	nan	nan	nan	nan	nan	nan	nan
nan	nan	nan	nan	nan	nan	nan	nan	nan	nan	nan	nan	nan	nan	nan	nan	nan	nan	nan	nan	nan	nan	nan	nan	nan	nan	nan	nan	nan	nan	nan	nan	nan	nan	nan	nan	nan	nan	nan	nan	nan	nan	nan	nan	nan	nan	nan	nan	nan	nan
2.016219736909717231e+00	2.525178272158410842e+00	2.140634232020872219e+00	4.183587285092280617e+00	1.949353674442523499e+00	2.462606945611387932e+00	1.732027433633556157e+00	nan	2.111037557106076434e+00	4.344321931269066184e+00	2.476159604760762800e+00	2.392629749056164545e+00	3.183291425361818749e+00	1.569276314488757818e+00	nan	nan	2.533428310651149928e+00	3.249662080869060610e+00	2.831592519779609241e+00	3.090592006303327643e+00	4.918917922029060641e+00	3.715949327510632116e+00	5.152191475400450749e+00	2.234081581985005283e+00	2.861442804393679040e+00	3.166636315545826363e+00	3.946279444990385077e+00	2.737784173026055701e+00	3.103146095957309392e+00	4.085195908766547923e+00	1.542351295317155868e+00	1.968976235570612632e+00	4.451169482925763532e+00	2.959303315810949631e+00	2.901960369354209313e+00	4.007468059034515306e+00	3.662764021709130624e+00	2.558525871782947547e+00	2.801124350567860244e+00	1.734545322578397109e+00	2.954214299871414706e+00	3.140977173456415361e+00	1.587144692298408710e+00	2.762183104740500550e+00	4.594998638152530290e+00	2.246179410685862354e+00	2.580872371321551562e+00	nan	2.791002673640385900e+00	1.973935556318554330e+00
3.243270664285172078e+00	4.828585556419550784e+00	3.061940967715298001e+00	4.949942425635561527e+00	3.041865177959026223e+00	4.751514306072929905e+00	3.886157466056015863e+00	nan	3.760663221235529541e+00	3.758595247497129144e+00	3.421025962680240173e+00	3.101714693554617597e+00	3.462582239146188900e+00	3.251120114812334538e+00	nan	nan	4.146383445180705785e+00	4.535280653765101810e+00	3.166854219826583439e+00	3.194217201633394065e+00	3.721636235153140682e+00	3.436144568224901885e+00	4.820595882168689172e+00	3.567391587395928543e+00	2.941604580744785924e+00	3.635696137090121294e+00	4.089774503733992539e+00	3.592237792278004438e+00	3.128257361749443355e+00	4.015817097132781122e+00	3.063171462577216175e+00	4.148292210174787442e+00	4.108731630152419712e+00	3.956168842474228953e+00	3.686862487414270362e+00	3.976997501950570779e+00	4.821205719948609136e+00	3.742119879456551779e+00	3.484178505382651725e+00	3.817413558375573945e+00	4.034638083085839710e+00	3.369873813006375673e+00	3.210430370267479461e+00	3.400148695890688355e+00	3.841904521292890617e+00	3.020552584342341973e+00	3.157845925951506594e+00	nan	4.002927840308871055e+00	2.953888800255055180e+00
1.597034984521064294e+00	2.646310656529786254e+00	1.355507468703010643e+00	3.717960108949601050e+00	1.455004385424585100e+00	2.878323331965303655e+00	2.008554296111734860e+00	nan	2.433278395959734386e+00	3.881429810585116602e+00	1.636388940769111233e+00	2.358774131579444600e+00	2.722784349901422374e+00	1.556874466394662759e+00	nan	nan	2.314176673823587826e+00	3.336708709652279392e+00	2.251809189348669360e+00	2.407776583865480990e+00	4.134818580446942171e+00	3.019218880253284443e+00	4.584140405067631541e+00	1.903235186537121315e+00	2.765053879748236021e+00	2.722262916726963855e+00	3.536012291583265910e+00	2.234650660633825225e+00	3.013709446072359022e+00	3.515578617627632241e+00	1.267372094988948206e+00	1.488691293887264955e+00	3.849619035643516707e+00	2.978235746737660783e+00	2.368435276820481050e+00	3.359704606565025120e+00	3.327842847649995051e+00	2.228170820208961622e+00	1.875655541358043799e+00	1.865196373818546194e+00	2.735295101906101145e+00	2.608041300658391126e+00	8.153444672521442671e-01	2.213144806703242651e+00	4.105934893814935371e+00	2.379106568161689417e+00	1.853968606542906628e+00	nan	2.253441608679044972e+00	1.666119557423340503e+00
3.619656690935470156e+00	4.759908218065699081e+00	3.293893835610568921e+00	4.889882350421819623e+00	2.740001310699271997e+00	4.911538467620398585e+00	3.676622949719871247e+00	nan	3.431683425478063931e+00	3.591977701809912382e+00	3.527839579755420285e+00	2.144088082206991874e+00	2.421059431227873038e+00	2.544423900296741259e+00	nan	nan	4.720459976812496627e+00	5.692016901459459710e+00	3.026998666804863181e+00	2.554275106390911265e+00	3.889089890773993474e+00	3.580251892315865270e+00	4.224290764671095211e+00	4.266714882037571321e+00	2.523294057494786191e+00	3.995610924318240720e+00	5.376410938098286074e+00	2.111331625862378658e+00	2.408648724451958767e+00	4.485734689345783899e+00	2.772589290065606171e+00	3.821149346003830605e+00	2.880568527155301872e+00	5.299916184106474581e+00	4.241774963577026547e+00	2.500365241756660861e+00	5.298923181506762781e+00	3.869791694492223488e+00	3.020060679567868167e+00	4.125212064205090456e+00	3.391753610953750275e+00	2.032771074431628300e+00	3.093241593333661665e+00	3.853580593118123954e+00	4.621484749595120789e+00	3.135681385118347819e+00	3.597145814218584370e+00	nan	3.360403827608314575e+00	3.013267556074548548e+00
4.113335233929339196e+00	4.433586223359930578e+00	3.755423107519157977e+00	4.679959144518534231e+00	3.170887594588034375e+00	4.320670722824035970e+00	3.061985476642075987e+00	nan	3.010804760488047904e+00	4.628743182665234102e+00	4.376017424771145414e+00	2.622245621736154053e+00	2.707562104164649153e+00	2.845547914672674317e+00	nan	nan	5.146869512296338378e+00	5.894427213469183968e+00	4.158389932776794140e+00	3.371738288143987461e+00	4.736312892906537009e+00	4.784993389564573540e+00	5.207123008356909999e+00	4.549909551942090680e+00	3.418293306726193137e+00	5.038697235594177926e+00	6.247318076978517709e+00	3.409694276595665929e+00	3.885269793972608632e+00	5.982572755538369869e+00	3.002390281650517689e+00	4.173251538508440994e+00	4.363944849362203726e+00	5.431091215295489327e+00	4.136069857476702971e+00	3.131275085129805014e+00	5.991635339425811502e+00	3.785888247393209838e+00	4.162361450457659373e+00	3.755870448181596988e+00	2.906181934892257512e+00	3.578292173079230309e+00	3.320005036474903193e+00	4.886726621939248894e+00	6.135484813293097694e+00	3.911818967607045394e+00	4.228354459014009414e+00	nan	4.679617660039888882e+00	3.702756455921981882e+00
2.104769148029081549e+00	2.019222716245476779e+00	2.395341799337495914e+00	3.675989020586926337e+00	2.559023106433812256e+00	2.192397577892818639e+00	1.949453857646087584e+00	nan	2.919753287444033063e+00	4.909973646635070743e+00	2.653336814942097721e+00	3.406153536644954460e+00	3.763507403872734081e+00	2.653783142153597119e+00	nan	nan	1.802267985121663418e+00	2.800870079921875089e+00	3.419027625576860352e+00	3.532164579910714419e+00	5.153153364293709515e+00	4.100027109624594601e+00	5.439959774936472314e+00	1.730853862671977161e+00	3.820198257605344150e+00	3.387697669105059095e+00	3.785232807341772698e+00	3.303622866053583795e+00	4.239151451001077042e+00	4.380629416061319503e+00	2.325218681601955772e+00	1.753651307824558581e+00	4.796126544716102558e+00	2.644135227562591783e+00	2.507015676183442121e+00	4.434248257248722958e+00	3.157884703798928605e+00	2.623307209577831589e+00	3.028462927719776321e+00	1.654748702368471935e+00	2.856102470691295192e+00	3.808259619970304932e+00	1.843077323708694815e+00	3.111006117737011856e+00	4.987027540976193052e+00	3.313874317702851791e+00	2.490667156380173441e+00	nan	3.121090043941345815e+00	2.628300488086737108e+00
3.672446989668158857e+00	4.697029842520644038e+00	4.323935833240215132e+00	6.029134359962283085e+00	4.369975602724874619e+00	5.035967222931171605e+00	5.114493226689872607e+00	nan	5.286917456059549991e+00	5.303999028651111836e+00	3.541279204160964422e+00	5.043636043335141039e+00	5.548635994160237672e+00	4.505691336718967044e+00	nan	nan	3.659167656719551687e+00	3.410811804855581553e+00	3.897181000087617697e+00	5.006363243721408729e+00	6.233032154904074140e+00	4.222946622962499674e+00	6.110045222897496409e+00	3.748347321771102969e+00	4.693374226819652328e+00	3.532833455813521262e+00	3.294282081598121525e+00	4.774853196817658407e+00	4.533024793240143957e+00	3.372286276542050487e+00	4.270576726270328471e+00	3.977869655855422071e+00	5.888780850796052846e+00	3.832707669759892077e+00	5.020064867617977988e+00	6.122061765411093148e+00	3.972777428308653658e+00	4.917894823863677267e+00	4.179264106855759664e+00	4.404970990694761390e+00	5.727826512482026011e+00	4.980269036849415798e+00	4.201535431754122030e+00	3.336890553492491751e+00	3.728752569382671300e+00	3.759224612229096874e+00	3.868383663012363360e+00	nan	3.633150815433273007e+00	3.844750140532256832e+00
2.464411831077093051e+00	3.631777550917411723e+00	2.257131337890553091e+00	4.146957999883037260e+00	2.350727090106662143e+00	4.250211060453181311e+00	3.414174985892824754e+00	nan	3.814074660820998552e+00	3.972555245787228628e+00	1.725102135292188477e+00	3.065926567880128406e+00	3.828259187060350843e+00	2.587768827568769137e+00	nan	nan	2.661501787118179863e+00	3.024604720139315805e+00	2.297449228701311963e+00	2.838406896044127770e+00	4.335952842072609670e+00	2.870793494483499853e+00	4.354405126562969741e+00	2.522635743801868724e+00	2.976802750915039208e+00	2.149762339805535660e+00	2.890922418349371803e+00	2.455520021000927589e+00	3.131743846035732748e+00	2.641747686883113122e+00	2.443837268175151234e+00	2.479995429858717682e+00	4.018391731794454635e+00	2.886851359937117500e+00	3.320763368476761457e+00	4.069780124360478979e+00	3.296565420820697589e+00	3.019149786751857523e+00	2.209668725591875216e+00	3.060192461310305756e+00	3.973557609784916345e+00	3.126655725584567946e+00	2.405691819663931863e+00	2.329791723719878416e+00	3.233682847058743981e+00	2.592048446773080439e+00	2.336090904077921415e+00	nan	1.700290791522276468e+00	1.922463598872677482e+00
1.786888490880793157e+00	3.574615985735026147e+00	1.939964384329212699e+00	4.295190577114508912e+00	1.822957260470400076e+00	3.444200385422262922e+00	2.597242273823689995e+00	nan	2.935359726239775036e+00	3.645417176629184741e+00	1.660979094184868554e+00	2.522601467123818608e+00	3.260210880843921633e+00	1.871620705894739611e+00	nan	nan	2.474711125883965135e+00	3.150198379187889586e+00	1.964735138077540855e+00	2.532849839292530714e+00	3.920256787376233731e+00	2.624235316593681144e+00	4.636218548992292909e+00	2.129514069685429334e+00	2.532943994535949983e+00	2.382863112538644135e+00	2.989222065184654387e+00	2.171172353550531398e+00	2.705475221324447954e+00	2.785495067278122239e+00	1.693439223764667378e+00	2.335413238179064432e+00	3.739540139115773432e+00	2.897669244358703100e+00	2.860535757992797468e+00	3.865077435776933079e+00	3.448734480241191669e+00	2.794588034791309017e+00	2.130593455260147984e+00	2.477653166312921762e+00	3.538647579958825951e+00	2.412069002369774839e+00	1.877335860375686893e+00	1.880810791023068695e+00	3.335754534075241029e+00	1.940611415180265364e+00	1.935766373022916875e+00	nan	1.768236505777618151e+00	1.579303333296971035e+00
2.812466757547556373e+00	4.482186743094952242e+00	2.539170782871274401e+00	3.954724541961306628e+00	2.713841096470388070e+00	5.085752214777431668e+00	4.248295088940150954e+00	nan	4.702422291634200668e+00	3.485375568804425228e+00	1.828215084513579169e+00	3.567478708189674386e+00	3.845745115115248414e+00	3.425037226385658329e+00	nan	nan	2.886940617407964371e+00	3.733233549881471269e+00	2.168996502432531948e+00	2.575590744811356636e+00	3.393091290309739883e+00	1.959371280189382114e+00	3.968069245914931376e+00	2.604169425683440675e+00	3.177604265711007070e+00	1.933152165290935365e+00	1.810566996247679139e+00	2.812260477785087254e+00	3.472533199424194805e+00	2.144003327583640317e+00	3.184307363553243508e+00	3.339344115776464506e+00	3.707435041264287356e+00	3.284908346548699676e+00	2.924858594421587021e+00	3.970294895320950701e+00	3.002320534622484161e+00	3.280849726782161468e+00	1.842889784971022182e+00	3.847344121691931740e+00	4.235772559086158573e+00	3.127958912897261357e+00	2.871075565546953978e+00	1.822593261580342627e+00	2.610388174764701752e+00	3.161221942008085595e+00	1.834949727747559045e+00	nan	2.549080523925243646e+00	2.389394385134029353e+00
2.658087884722213357e+00	4.553984501816240815e+00	2.874417901409461518e+00	5.464633935882489801e+00	2.149801472394897051e+00	4.950886736128384591e+00	3.773321192839781180e+00	nan	3.193663046230061475e+00	3.529119345570725930e+00	2.827508202157062556e+00	1.516733034236235955e+00	3.495341718307974244e+00	2.614847562649512458e+00	nan	nan	4.127611267044231980e+00	4.798115094933518954e+00	1.974619625518245325e+00	2.298352164969627687e+00	4.288253537324997033e+00	3.236676144372954145e+00	4.722228900166442145e+00	3.316805438830064734e+00	1.191099973649759836e+00	3.055762231695970055e+00	4.221128929565920451e+00	2.826397013384226220e+00	1.308288773586919751e+00	3.807716445512455916e+00	2.576672839126633363e+00	3.701378913931334669e+00	3.663232376239759169e+00	4.429585219520792094e+00	4.104906367081034624e+00	3.627317729032857319e+00	4.963937710949230642e+00	4.152311661101343532e+00	2.757824222443336026e+00	4.034143272427543003e+00	3.920032492643393152e+00	2.824779099172429309e+00	2.676393907734440081e+00	3.113891501094633973e+00	3.862547982429918925e+00	1.411749998455566590e+00	2.695031390260776760e+00	nan	3.139096306577993989e+00	2.061667574873366160e+00
nan	nan	nan	nan	nan	nan	nan	nan	nan	nan	nan	nan	nan	nan	nan	nan	nan	nan	nan	nan	nan	nan	nan	nan	nan	nan	nan	nan	nan	nan	nan	nan	nan	nan	nan	nan	nan	nan	nan	nan	nan	nan	nan	nan	nan	nan	nan	nan	nan	nan
1.526505693147593545e+00	2.095138077672847210e+00	1.953690667649773172e+00	3.787592616619928965e+00	1.836958621987268225e+00	2.730115535460474696e+00	1.943272850956262454e+00	nan	2.567258111978684809e+00	4.185585502326789609e+00	2.296716146459568897e+00	2.534713358815001261e+00	2.926281707716417380e+00	2.058267777140322607e+00	nan	nan	2.533086451723720156e+00	3.398441491951237126e+00	2.683846834567983564e+00	2.831634419263302060e+00	4.714271383296041229e+00	3.609212878756958176e+00	4.796543291227270522e+00	1.996787040557248538e+00	2.995309361620995592e+00	3.096855669775669284e+00	3.911193142181320415e+00	2.672715825800989542e+00	3.312072853812675799e+00	4.101555539404646566e+00	1.692734057003917991e+00	1.385437722520973303e+00	4.123853886083908016e+00	3.212437846070772096e+00	2.573925490915423886e+00	3.546916941548521329e+00	3.417166074514772500e+00	2.679960287939180397e+00	2.475943183344217147e+00	1.863929647596411776e+00	2.475485870609043904e+00	3.109817822259682174e+00	1.160826790402640807e+00	2.812009033722419282e+00	4.579850012268472881e+00	2.630989504911553922e+00	2.091501420796578081e+00	nan	2.797545305271781579e+00	2.060335318649268999e+00
2.790919649608753161e+00	3.991560716020252197e+00	3.117019659369725026e+00	4.484883865428582972e+00	3.121552207683735425e+00	4.487919863097435957e+00	4.067687947044933416e+00	nan	4.583666784580334053e+00	4.568089178884029877e+00	2.483989066545714497e+00	4.057015028107919363e+00	4.762311148914094794e+00	3.811556113122724909e+00	nan	nan	2.236101447777651963e+00	3.043985152938039729e+00	3.008271513958982180e+00	3.568905238761745924e+00	4.820545960691505982e+00	3.211539517249460740e+00	5.179091764557230526e+00	2.137897467505023297e+00	3.745543770377770088e+00	2.542377992737107295e+00	1.679219565813131920e+00	3.788195703496028965e+00	4.036959529560899540e+00	2.930661228035806865e+00	3.423656617785635348e+00	3.483547511023155518e+00	4.913481802841710433e+00	2.518473390732864026e+00	3.320433863203669844e+00	5.130304832030452289e+00	2.515487245453585707e+00	3.695504844989335957e+00	2.975246146708217854e+00	3.625207291666419973e+00	4.823212709263679621e+00	4.220638903604477576e+00	3.065502963728043540e+00	2.423166373142894514e+00	3.438880671220446938e+00	3.419849841908856991e+00	2.283496938490690908e+00	nan	3.253180151102199158e+00	2.705357624818110374e+00
2.982438658093020667e+00	4.425734357072352410e+00	2.508172115616490672e+00	4.021846787478416729e+00	2.034496096902707496e+00	5.044903299366874982e+00	3.965817277502988514e+00	nan	4.124457974862162146e+00	3.029514449060863868e+00	1.560468465640315827e+00	2.603999246969716186e+00	2.714415044977390501e+00	2.593490675656494826e+00	nan	nan	3.539717681886846101e+00	4.415921847071302864e+00	1.519144358703088171e+00	1.603374151315749119e+00	2.911837541155963383e+00	1.368789576447319023e+00	3.573860933307339671e+00	3.183483568709309264e+00	2.390759132700331246e+00	2.336904035686651504e+00	3.240164627620938820e+00	1.784877631592016733e+00	2.576161047882909116e+00	2.369010968181092469e+00	2.481578229092753052e+00	3.244918094040617706e+00	3.131249396651503147e+00	4.008513793822560345e+00	3.281886511825894637e+00	2.907381007523039518e+00	3.792284349197195148e+00	3.147165639892700373e+00	1.416858704620561404e+00	3.761971891347131169e+00	3.971391856781977481e+00	2.206886747527040615e+00	2.486250467824524524e+00	2.102264264893503043e+00	2.842990877521723636e+00	2.740125791890060114e+00	2.115399173179519199e+00	nan	2.013789443764269382e+00	1.951991748525995662e+00
2.885018816890046800e+00	4.038290674152780646e+00	2.551479350523357059e+00	4.801824980924719100e+00	1.632570579064553495e+00	4.114643175552487264e+00	2.704131971242931698e+00	nan	2.011786276058431522e+00	4.031902664510989887e+00	2.922772181352608190e+00	1.134777706486254756e+00	2.871060195400139126e+00	1.651141774996241152e+00	nan	nan	3.947886537384403205e+00	4.868830873551130090e+00	2.518142438231168789e+00	2.260670442452078266e+00	4.026853602382963082e+00	3.523981892814262995e+00	4.985899183469953755e+00	3.241838066422356945e+00	1.731302147816225157e+00	3.408243517942437961e+00	4.709119930129283205e+00	2.405726728204581999e+00	2.046771824322855871e+00	4.369366168613561641e+00	1.779452403808680305e+00	3.367040342445091650e+00	3.782777693937639629e+00	4.315574440091926256e+00	3.567683667009851955e+00	3.281509225114825234e+00	4.939578415129856737e+00	3.176380956002927025e+00	2.858555881158572731e+00	3.328736840855936130e+00	3.179108513512827194e+00	2.624949999102470954e+00	2.176888991969317289e+00	3.400240788606652576e+00	4.612728590011885288e+00	2.065981739025056996e+00	2.910347187678518299e+00	nan	3.310547245307208009e+00	2.064325555232733311e+00
1.646959986875928594e+00	3.267442138391857043e+00	1.979084680494093362e+00	3.592654962259890450e+00	2.209186387142959340e+00	3.858775216267547048e+00	3.215932748001288921e+00	nan	3.803445927987558761e+00	3.525759548392268794e+00	1.473490056741926013e+00	3.046268746342509992e+00	3.480835525322085289e+00	2.742224271222778675e+00	nan	nan	1.883902874564919117e+00	2.951368721228527559e+00	2.127455860189618519e+00	2.536788819028175546e+00	4.045320973447244839e+00	2.503615382158933311e+00	4.167193806056638472e+00	1.548863472461977642e+00	2.922160695645402484e+00	2.053605755680642186e+00	2.206337729558883964e+00	2.481039098116474495e+00	3.202256924535250793e+00	2.525788573841152296e+00	2.456956206160101797e+00	2.195549566850020007e+00	3.600997124607905331e+00	2.663779543321210586e+00	2.504084611573778929e+00	3.738964092968235065e+00	2.417576554456438931e+00	2.804359177522367297e+00	1.749879847796555810e+00	2.795089126214219011e+00	3.357820700292894589e+00	2.902952887081432731e+00	1.964959475289337565e+00	1.714373532138278033e+00	3.067241959141524976e+00	2.611182944819475438e+00	1.320662179072060516e+00	nan	2.170913432267636001e+00	1.898626772042393052e+00
2.118524256825117469e+00	2.829020472757880711e+00	2.066253806531308967e+00	3.817117478083676296e+00	2.405499958182350184e+00	2.946935353131381330e+00	2.499116802527133085e+00	nan	3.104216037816481588e+00	4.520951161851583855e+00	2.449468050093081217e+00	3.177899175296012402e+00	3.762476422181101565e+00	2.436007338970478830e+00	nan	nan	1.937093959503863427e+00	2.564694155848517010e+00	2.963870264286158296e+00	3.280417596323065954e+00	4.922710842990529301e+00	3.764998172432584500e+00	5.046728703003405592e+00	1.835162204389438223e+00	3.418276494388413855e+00	2.861766689199973790e+00	3.374736663842057727e+00	2.899896771504893778e+00	3.637093853898974771e+00	3.683102404727308432e+00	2.249486370514648836e+00	1.863790420640687895e+00	4.312153465916504835e+00	2.472727090872357980e+00	2.691458342434396744e+00	4.314376473219562413e+00	3.176043833821000639e+00	2.836911594101279910e+00	2.672173260772220615e+00	2.094680281873550598e+00	3.015595972725802376e+00	3.450532815505642947e+00	2.038238240677188617e+00	2.737938149952258815e+00	4.322689981575212670e+00	2.796379501692459524e+00	2.450513488884591862e+00	nan	2.348701601023062135e+00	2.210864130315949971e+00
1.913493788239748250e+00	2.933166345621795568e+00	1.759682284361273830e+00	3.972577025673892592e+00	1.534982391595492990e+00	2.815477058865027526e+00	1.887544566560474646e+00	nan	2.482610803330151050e+00	4.305783669447534656e+00	1.960098840713533352e+00	2.669008211180575518e+00	3.189634481882217987e+00	1.969823845806704776e+00	nan	nan	2.072201731443755968e+00	3.232115905522641164e+00	2.471355658053032478e+00	2.685732684894269084e+00	4.123778542239328715e+00	3.195013737623188632e+00	5.038611634804274431e+00	1.537999531848931456e+00	2.867628648149985970e+00	2.602580037007061087e+00	3.174997507546389208e+00	2.591855888522146323e+00	3.394214824577709066e+00	3.622539070631988434e+00	1.349675827621097390e+00	2.210666528669092745e+00	4.243337864788717440e+00	2.530937802807213366e+00	2.389887679603965420e+00	4.025759454602972021e+00	3.321544496787590894e+00	2.124055604957228116e+00	2.422163294633844721e+00	1.938251445673676354e+00	3.227063089698753995e+00	2.908428774521640392e+00	1.481967592018544666e+00	2.290904121224087486e+00	4.254283078657882022e+00	2.551614865419471911e+00	1.968547358062959551e+00	nan	2.569832625128140702e+00	1.624448620588546888e+00
3.690024446617155895e+00	3.989160361286551826e+00	3.635271208716838842e+00	4.694787556630897640e+00	3.380375404530155947e+00	4.656553031691702316e+00	4.207140287100910925e+00	nan	4.307439740120258875e+00	3.274814434023031851e+00	3.735002310191324781e+00	3.468091329500863296e+00	3.476350926674142805e+00	3.361361623955710254e+00	nan	nan	4.088929453313660645e+00	4.592344088810198954e+00	3.317004854877979803e+00	3.595545169698005861e+00	4.781664943553158409e+00	3.779114228831438549e+00	3.975367358745510948e+00	4.125753866652255297e+00	3.468766800042209386e+00	3.530739080847514089e+00	4.628837332181169550e+00	3.056974487640587324e+00	3.327098368077620272e+00	3.955000925132705625e+00	3.137973196258656117e+00	3.538102112772417929e+00	3.540377975872165184e+00	4.526876529770157198e+00	4.413537112898504589e+00	3.152118459002671624e+00	4.490715119685842360e+00	4.482449613101001873e+00	3.316444820563518192e+00	3.699052878519157428e+00	3.478590373489264920e+00	3.038648807046223865e+00	3.252027270405673409e+00	3.358099844259214706e+00	4.037581899798066587e+00	3.276424988737767219e+00	3.563899509698501777e+00	nan	3.177035178338991184e+00	3.121711038870606636e+00
2.772164066324717790e+00	4.715273102630917812e+00	2.355529812667108480e+00	4.985761440929340260e+00	1.723312599620635766e+00	5.016839929702134881e+00	3.745269738291154393e+00	nan	3.283108953606003411e+00	2.796286974181700469e+00	2.343679841380831519e+00	1.770470314894751152e+00	2.485318286221434025e+00	2.294338780484215690e+00	nan	nan	4.118769758705798978e+00	5.051001253214298714e+00	1.392482216376586202e+00	1.515519586924518824e+00	3.112150771873499977e+00	2.275940678757243596e+00	3.967052856642863556e+00	3.436431339355797032e+00	1.407136848393703676e+00	2.758449828472082199e+00	4.008508320605320918e+00	1.913724619336574451e+00	1.473578891688864578e+00	3.263409867172871959e+00	2.216863952333195442e+00	3.568343323507612741e+00	2.860196205374860856e+00	4.510164012301195235e+00	3.754122148356831001e+00	2.744965125400288031e+00	4.749259973765318499e+00	3.752560942710214231e+00	1.907327166231424398e+00	3.978869030481029689e+00	3.776249634673439548e+00	1.649426119500083443e+00	2.477432293234584026e+00	2.502484720624438275e+00	3.471278480788553722e+00	1.954778339794025710e+00	2.457324672554800582e+00	nan	2.648664329473622292e+00	1.950480925368708096e+00
2.504325180622500646e+00	4.212948630082972379e+00	2.443099242428464102e+00	3.972766585264370320e+00	2.513074621206561776e+00	4.868315385066375178e+00	3.940739917738484532e+00	nan	4.357051959467042046e+00	2.667751276251803194e+00	2.253214853664624151e+00	2.899531791545876924e+00	2.473628094223312424e+00	3.127311043379140454e+00	nan	nan	3.710299722478278994e+00	4.200192636501166810e+00	1.991213920838386775e+00	2.055396575954636429e+00	3.082190692548576472e+00	2.077292086560754036e+00	3.313224777102911300e+00	3.238919461149616819e+00	2.816671986576773090e+00	2.718612458812435406e+00	3.555921983073051962e+00	2.588306225895716128e+00	3.024531711627371777e+00	3.117602980805116442e+00	2.764747292215971264e+00	3.040664010702308406e+00	2.847068370461135700e+00	4.165557366684888407e+00	2.937606877531277583e+00	2.785544639827227442e+00	3.925228636961319850e+00	3.374640705134286822e+00	1.900374629092715706e+00	3.660716127826475930e+00	3.299796819834967199e+00	2.456907896983291817e+00	2.410929808829178178e+00	2.599449184133497237e+00	3.120067759435434684e+00	2.992675099753569601e+00	1.823443591790342433e+00	nan	2.811354043037507022e+00	2.424614590513943568e+00
1.792783049191026379e+00	2.964582217142328169e+00	2.023407826685617028e+00	3.634445119408284519e+00	2.108799775439659463e+00	3.884549871850827785e+00	3.213495779545091580e+00	nan	3.797011149886025283e+00	3.731230945736548232e+00	1.838497258573581261e+00	3.044718306193205937e+00	3.299398326092070732e+00	2.827183439150277700e+00	nan	nan	1.999303316069080072e+00	3.196430952720280327e+00	2.169422064843553155e+00	2.651128527791927425e+00	4.231913209130639508e+00	2.818294587024574582e+00	4.256689072542528152e+00	1.681623505260624762e+00	2.955975393730061462e+00	2.062807801316367318e+00	2.512786886195113478e+00	2.549920817311272625e+00	3.319174541827750513e+00	3.027652427915761280e+00	2.468817061048571126e+00	2.073908372179509296e+00	3.825187687131422543e+00	2.788740229939067117e+00	2.424652468304536956e+00	3.788961693285010757e+00	2.364137602194023913e+00	2.864449274675813228e+00	1.778348333754018018e+00	2.776911631359249899e+00	3.198394937041082464e+00	3.048481329815486696e+00	1.834990794940316805e+00	1.766810806609041329e+00	3.553950804041514644e+00	2.663888668359231549e+00	1.410849371063556568e+00	nan	2.435122453162168910e+00	1.865379352692340342e+00
2.545292814337578147e+00	3.768428551635952140e+00	2.797813193834970402e+00	3.259864741258968746e+00	2.554236634181846988e+00	4.443795008770255350e+00	3.576046519478741192e+00	nan	4.382429171746017538e+00	3.108503394106923334e+00	2.514894661120960162e+00	2.996365473867040219e+00	2.556260182447510410e+00	3.164109590637783853e+00	nan	nan	3.525403378383494157e+00	3.965810634907439347e+00	2.509227253628556920e+00	2.301757167398758686e+00	3.570033697273002904e+00	2.625986734558073188e+00	3.533332217385891649e+00	3.066964871470711618e+00	2.976615230597440043e+00	2.841909885735053987e+00	3.625581539481027793e+00	2.634340802612639365e+00	3.697339292525763987e+00	3.707224543898645752e+00	2.833252883637295660e+00	3.087501146215832382e+00	3.533699035882174933e+00	3.910050738648902069e+00	2.752120884558659775e+00	2.943324206860010950e+00	3.763304459456433992e+00	3.269552614925487433e+00	2.385058306976353570e+00	3.333190324183778586e+00	3.002179425647014899e+00	2.911244697050571872e+00	2.454839917926691761e+00	2.787814686627916760e+00	3.865476409018713255e+00	3.148215937694254674e+00	2.005578458660003172e+00	nan	3.115311112864689314e+00	2.480796604712486975e+00
2.070955548158041726e+00	2.648661200347228295e+00	2.114733393835376951e+00	4.110536410699072718e+00	2.015523196538375750e+00	2.279170837378201586e+00	1.550149782360411121e+00	nan	2.004961231539343025e+00	4.359525083660270361e+00	2.449424489895388302e+00	2.624648857709369842e+00	3.269688163376963885e+00	1.532279799190040981e+00	nan	nan	2.449509421722501301e+00	3.287367453388239102e+00	2.934563666377646651e+00	3.139533701208792049e+00	4.870162112243153985e+00	3.713956578483105009e+00	5.213695001638450677e+00	2.191820596343106775e+00	3.094679756627751299e+00	3.271918963664763425e+00	3.946828859743788165e+00	2.706808869151188013e+00	3.292367611359169555e+00	4.054443677935917201e+00	1.519275127231074718e+00	1.990914348313166604e+00	4.409445558037880630e+00	2.973112859129406260e+00	2.856383711433223116e+00	4.046360210969165649e+00	3.636120020659988850e+00	2.473977957782721671e+00	2.832261294634490056e+00	1.698917953377809154e+00	3.001125157560827983e+00	3.071948606376583513e+00	1.658639548102239347e+00	2.746567299395517914e+00	4.657614774878557462e+00	2.530848883841854580e+00	2.657651599205372861e+00	nan	2.752432505614053060e+00	2.130637296258823365e+00
2.579638744145713147e+00	4.599241197655110192e+00	2.227048439347512065e+00	4.475615223314487245e+00	1.670190082532550635e+00	4.960929106174276626e+00	3.656165080922241906e+00	nan	3.520706297470015400e+00	2.402785464885887290e+00	2.055675693965122175e+00	1.740132510279873035e+00	2.347642289979615882e+00	2.174921769036490815e+00	nan	nan	3.982708481561930913e+00	4.691899274061263725e+00	1.159556016792921085e+00	1.175207119338959050e+00	2.914952772095864120e+00	1.881261089294033351e+00	3.558468048218433211e+00	3.278704883417790317e+00	1.456100674384590787e+00	2.582783155980623579e+00	3.760068538827154860e+00	1.775399090015169268e+00	1.709544861373334390e+00	3.041416052424455785e+00	2.171542489719172409e+00	3.368359395705843973e+00	2.618324577156966537e+00	4.373396052520189592e+00	3.399226828553699953e+00	2.425691102595569415e+00	4.547988719808467195e+00	3.492055400847679181e+00	1.706365152042216948e+00	3.797416869945704487e+00	3.411546024702524882e+00	1.747256528047158808e+00	2.304749536479789196e+00	2.428051817406696067e+00	3.240183104672033743e+00	1.981319678299039211e+00	2.087666200322632282e+00	nan	2.481329735564227867e+00	1.813817385344819400e+00
2.221586904094809967e+00	3.098959274707627554e+00	1.960577437904887477e+00	3.400466585642243800e+00	2.017985154004134252e+00	3.291804913091691986e+00	2.546810546855122315e+00	nan	3.143247910322490402e+00	3.277670055168430352e+00	2.211949451798929989e+00	2.528977707548571985e+00	2.485311677882275028e+00	1.862104199079859246e+00	nan	nan	2.795102416650356858e+00	3.386904484945900240e+00	2.523105320114873429e+00	2.544647958625939399e+00	3.828154759574686761e+00	2.887061731433448575e+00	3.912309135191319953e+00	2.569317011819535423e+00	2.833884936257129450e+00	2.762923780660299755e+00	3.499817698920138387e+00	2.089528578808923065e+00	3.069035054941545049e+00	3.435219532570023215e+00	1.908952896380613273e+00	1.954910884430460571e+00	3.679328672316720450e+00	3.130164114573189771e+00	2.308658149878465515e+00	2.981778707270936746e+00	3.482695969512348722e+00	2.633148668090345090e+00	2.079662729961559098e+00	1.980201691243781426e+00	2.507273993459166572e+00	2.531788613470109972e+00	1.678843168281810128e+00	2.423708271014922921e+00	3.735191051720429201e+00	2.706299324660807581e+00	2.095717844734185764e+00	nan	2.457638130082467232e+00	2.117158906513668004e+00
1.763535750265953217e+00	3.012387269499375630e+00	1.893465375714066923e+00	3.491763011480828904e+00	2.378013410632968228e+00	3.636789085669703159e+00	3.129569161109350794e+00	nan	3.831815269919052636e+00	3.479691966001959624e+00	1.787718171295813896e+00	3.252021614298497898e+00	3.199419520982315301e+00	2.634104523685756760e+00	nan	nan	2.252058943926284140e+00	3.018419684765600408e+00	2.369373434143485557e+00	2.860847869040928693e+00	4.217223523674853425e+00	2.826179184024902646e+00	3.917519285731831502e+00	2.191733575017087876e+00	3.322847503461859198e+00	2.478484384359783910e+00	2.808529939727639313e+00	2.509129220002777494e+00	3.490872680084729840e+00	2.938672764174861562e+00	2.426030991715528273e+00	1.540816013153273101e+00	3.659497229416911246e+00	2.940865468367510172e+00	2.372064674306411547e+00	3.515144529101367432e+00	2.489640064404351261e+00	2.738068626514294834e+00	1.729169101892090943e+00	2.509116519249960486e+00	2.976206665289913289e+00	2.826617903302106161e+00	1.921654935055246982e+00	1.730067435601946757e+00	3.600029589233949334e+00	2.872388564328841376e+00	1.746071162983931391e+00	nan	2.185833193528420981e+00	2.225893852595665301e+00
nan	nan	nan	nan	nan	nan	nan	nan	nan	nan	nan	nan	nan	nan	nan	nan	nan	nan	nan	nan	nan	nan	nan	nan	nan	nan	nan	nan	nan	nan	nan	nan	nan	nan	nan	nan	nan	nan	nan	nan	nan	nan	nan	nan	nan	nan	nan	nan	nan	nan
3.023757911757295691e+00	3.928652709747221472e+00	3.402506722352213409e+00	4.703982323534040333e+00	3.363686218376137571e+00	4.602894454559026904e+00	4.101808507329486098e+00	nan	4.705755528845296354e+00	5.206349587196267059e+00	2.722647762218527223e+00	4.390624845141901211e+00	5.234586175968645172e+00	4.052819771168123530e+00	nan	nan	2.553758408788507239e+00	3.065544248593266019e+00	3.418000642909946762e+00	4.055677133871807172e+00	5.237633896890391050e+00	3.789038827188403236e+00	5.774500637310042706e+00	2.326729825427798382e+00	4.150095275026718156e+00	2.786133696514442093e+00	2.081603849464633171e+00	4.239437334276590974e+00	4.622413749231536251e+00	3.710834741278399296e+00	3.664565232268242045e+00	3.562810417633208271e+00	5.600640199285125576e+00	2.554498099689986201e+00	3.336937169150392180e+00	5.607211912354109984e+00	2.868846554007565608e+00	3.736013741152376610e+00	3.468555363668605285e+00	3.664792483829733882e+00	5.012209942071990554e+00	4.804167513462477501e+00	3.263285417807642919e+00	2.812075367766290412e+00	4.236349664449474695e+00	3.729246931589866865e+00	2.621695605219337644e+00	nan	3.670900810624090571e+00	3.082080309876647828e+00
2.416431743670587551e+00	4.339745834739631825e+00	2.019641845416008774e+00	4.083920750601699012e+00	2.162380224240640914e+00	4.954954499789978151e+00	3.930175330535956579e+00	nan	4.124601553031070011e+00	2.926633276518475490e+00	2.046330735931761513e+00	2.780929485141130808e+00	2.877561346535707276e+00	3.010111478532727425e+00	nan	nan	3.315823650053244975e+00	4.339136041569716440e+00	1.726135439449969500e+00	1.831566838955088761e+00	3.118576996682701274e+00	2.181145699170099483e+00	3.576657193785945488e+00	2.702167120100023912e+00	2.461840678037999997e+00	2.261652283847093603e+00	2.947279274568335161e+00	2.361252435392615645e+00	2.755846970428974974e+00	2.883533883078063464e+00	2.755518567864029045e+00	3.131142100457732891e+00	2.864234433876043262e+00	3.845675391248511321e+00	2.865931608172344269e+00	3.056133631364989167e+00	3.645388689054537501e+00	3.314798120303096063e+00	1.452088041038990029e+00	3.820104060724649031e+00	3.428562699907788502e+00	2.474416287675473392e+00	2.406654730046693835e+00	2.103898726960966137e+00	3.107913624543047870e+00	2.712785211801977514e+00	1.698805041362290602e+00	nan	2.704354397424428402e+00	2.126616910819441042e+00
1.397396553593981849e+00	2.774257420739188795e+00	1.725252748465705865e+00	4.326033339949026946e+00	1.640469559905049168e+00	3.000643746884923413e+00	2.262941645145738701e+00	nan	2.294931672335378092e+00	4.200306799215614895e+00	1.856340116639451976e+00	2.464256735375943475e+00	3.353567123785967663e+00	2.023393521417869767e+00	nan	nan	2.248461958769008007e+00	3.132581008149495361e+00	2.322745335167320402e+00	2.684206679084957692e+00	4.641691203663133258e+00	3.303771714009393179e+00	5.091455668638449339e+00	1.478561564402105510e+00	2.656442217298202291e+00	2.614086833695813628e+00	3.368781285741392573e+00	2.818593092307994930e+00	2.980682837494426973e+00	3.574003868075369628e+00	1.558756047722524851e+00	2.075861542175348795e+00	4.240075666512971075e+00	2.799126223395608903e+00	2.945188058502866468e+00	4.022078066967451626e+00	3.551955942216408424e+00	2.788809631476339757e+00	2.399436270935771720e+00	2.265222178020639188e+00	3.263008710314129424e+00	3.156583351313478669e+00	1.340309026552311211e+00	2.407183619535492536e+00	4.112560736881121670e+00	2.054741858112932196e+00	1.977322301281311034e+00	nan	2.548920481692568352e+00	1.606917646392187482e+00
2.407665828708914546e+00	3.321586319130799936e+00	2.163984915479825411e+00	2.871562587233045694e+00	2.421546498318682072e+00	3.949781673436137286e+00	3.296048999984073191e+00	nan	4.099620837224925651e+00	3.162420201955779664e+00	1.977522296370436417e+00	3.178471390838659261e+00	2.591544526726577313e+00	2.763407737994977520e+00	nan	nan	2.568098371274525338e+00	3.516317108782247569e+00	2.479400491477818047e+00	2.413543019244171806e+00	3.546481787820993770e+00	2.362057505302995963e+00	3.353526621863174739e+00	2.595920815372886548e+00	3.263732488533489295e+00	2.764675742698743832e+00	3.038175930771858990e+00	2.071334992671878261e+00	3.449421635507180284e+00	2.882419326348937716e+00	2.557926744362024163e+00	2.279949360564904381e+00	3.271779929859800706e+00	3.164425514924072314e+00	2.325471372473926213e+00	2.917163821109296951e+00	2.591795649529358148e+00	2.821392388559110564e+00	1.632573479297853458e+00	2.764048053859097021e+00	3.114252575753663432e+00	2.595408217309286947e+00	2.068025329113398314e+00	2.169134246720407777e+00	3.270117127231880083e+00	3.293822905451008420e+00	1.836109465387433026e+00	nan	2.368626080232867803e+00	2.329938515012407230e+00
2.178463868809946469e+00	2.803670020319811940e+00	2.356183667958550387e+00	3.528530227395445529e+00	2.686314781794602258e+00	3.277291427020771142e+00	3.032496098765876003e+00	nan	4.007829659190179861e+00	4.393664817685380974e+00	2.327854244186112975e+00	3.705336767856810987e+00	3.838009377154230961e+00	3.129579677761001211e+00	nan	nan	1.369255900108270252e+00	1.989954334359378407e+00	3.019272160797451310e+00	3.380524822791084905e+00	4.625627119205297788e+00	3.375393891586597750e+00	4.809236260218513692e+00	1.435191565104894762e+00	3.661561265952646860e+00	2.591119600021709157e+00	2.307404299117077340e+00	3.290746555017861397e+00	4.097374442340833589e+00	3.362357988437627121e+00	2.750950751185388565e+00	2.228836460187406665e+00	4.632365145043196186e+00	1.719649200662848543e+00	2.213611412462650918e+00	4.618829890703704422e+00	2.300408090142711970e+00	2.822747650090405624e+00	2.694330123467471694e+00	2.231625390020355315e+00	3.451331969751460171e+00	3.811264417776086155e+00	2.280195938437386438e+00	2.449098993132908131e+00	3.790759604095558455e+00	3.250359507707997420e+00	1.917778506782036541e+00	nan	2.837135271972777151e+00	2.367078527868870186e+00
2.692568003507793684e+00	3.692793498017305165e+00	2.153508225053498926e+00	3.840430460135685564e+00	2.079687038114691244e+00	3.828379701167329063e+00	2.974784138424610092e+00	nan	3.442886865057138035e+00	4.005398705652107871e+00	1.977214776876986768e+00	3.017982226238050902e+00	3.426393151382474578e+00	2.405314118063440976e+00	nan	nan	2.204244808701738112e+00	3.302814421023124059e+00	2.471389282604967264e+00	2.693389395142180565e+00	3.603730671585388290e+00	2.607923240333723580e+00	4.624665101945580226e+00	2.220702521539836383e+00	2.885873933100431721e+00	2.081869022503176847e+00	2.607255771863527638e+00	2.302770413841374708e+00	3.248483118548348703e+00	2.629325077888454487e+00	2.136645707550715034e+00	2.917899483123898019e+00	4.028851157587963527e+00	2.441050993972730065e+00	2.883918471236674552e+00	3.998988011562351730e+00	3.032648351785903529e+00	2.516323330581399009e+00	2.246485789347738571e+00	2.653388653368322636e+00	3.939003638009240138e+00	2.848188430308878250e+00	2.182609704767347392e+00	1.938202561100488719e+00	3.209142778288983866e+00	2.699526551357744886e+00	2.228950173637470833e+00	nan	2.265766003476208823e+00	1.749588328487315048e+00
2.726829238143295253e+00	4.516920538283835995e+00	2.391315131406392513e+00	4.651057032951874781e+00	1.814199211810063828e+00	4.928558005749154702e+00	3.478775959365569825e+00	nan	3.396496486446211716e+00	3.299918520247395737e+00	2.259991535247183325e+00	1.873903933505927100e+00	2.646737289250987946e+00	2.464136070247450405e+00	nan	nan	3.984218690602249868e+00	5.001088030463383127e+00	1.789956676031768223e+00	1.455079479343691196e+00	3.082347356189648835e+00	2.616631878281289403e+00	4.042754855720226637e+00	3.228344991714227064e+00	1.771041927451013187e+00	2.951187699177269419e+00	4.120701137183536034e+00	1.918790454019613234e+00	2.173865496339450143e+00	3.521077213668498906e+00	2.262042571673601010e+00	3.423551744994616008e+00	2.798749332312897575e+00	4.412700459494795169e+00	3.558197597020249070e+00	2.834072153124956195e+00	4.669850502193655828e+00	3.297047075170762565e+00	2.181115981385665314e+00	3.877393611900043613e+00	3.631090914247414592e+00	1.800009989014871081e+00	2.508560129217105583e+00	2.911066230831897972e+00	3.801272862058511670e+00	2.436669620333816511e+00	2.507852359072412440e+00	nan	2.689733181967139064e+00	2.023365941002625235e+00
nan	nan	nan	nan	nan	nan	nan	nan	nan	nan	nan	nan	nan	nan	nan	nan	nan	nan	nan	nan	nan	nan	nan	nan	nan	nan	nan	nan	nan	nan	nan	nan	nan	nan	nan	nan	nan	nan	nan	nan	nan	nan	nan	nan	nan	nan	nan	nan	nan	nan
2.312540018239531925e+00	4.001756057038773129e+00	2.092266145280317513e+00	4.040279153221287167e+00	1.920014613673314274e+00	4.706177048136290786e+00	3.689628598081743149e+00	nan	4.011813282810495984e+00	3.412537477821327325e+00	1.498964250867804715e+00	2.796913746576047632e+00	3.327669827966305949e+00	2.804838415464883550e+00	nan	nan	2.926723061377619839e+00	3.818456672147722664e+00	1.634317684627319744e+00	2.031398800929521187e+00	3.360136793672497291e+00	1.954375571574116455e+00	4.152940045253395773e+00	2.340663091917209115e+00	2.513928777074640575e+00	1.975683842773631849e+00	2.311239272470532402e+00	2.551467614346731860e+00	2.870645881091944851e+00	2.713135621076411930e+00	2.560363212431532975e+00	3.013977525647894229e+00	3.744035832181848544e+00	3.281847544724040944e+00	2.624857433770006576e+00	3.649093810294690599e+00	3.164934977782499104e+00	3.161501320428476092e+00	1.597202057097102612e+00	3.450786979686328415e+00	3.937677822097706226e+00	3.049329601971600745e+00	2.108344770501492604e+00	1.858217411816600606e+00	2.981608024639646359e+00	2.627634991962996214e+00	1.149039952105985529e+00	nan	2.594581274236342772e+00	1.866397449945388143e+00
2.531850300445089186e+00	3.848080005015034111e+00	2.037754762676916798e+00	3.936920566850297121e+00	1.483060559966767666e+00	4.257807799464323750e+00	2.913765161810437654e+00	nan	2.913958045020577536e+00	2.997298311520842251e+00	2.357710911707655121e+00	1.505261796276569086e+00	1.922091693603569906e+00	2.004958708136203693e+00	nan	nan	3.694101882873605636e+00	4.612308738793902130e+00	1.959958701291792504e+00	1.207694810253358231e+00	3.207908610393634952e+00	2.673084006318084072e+00	3.774345865495084773e+00	3.086415195015903112e+00	1.852841606937509988e+00	2.967654887597403146e+00	4.266438858669908463e+00	1.653286714763499976e+00	2.301057043044478334e+00	3.829030478576933127e+00	1.710455201954458548e+00	2.976819119670690572e+00	2.690489627849978138e+00	4.121937552652554793e+00	3.046152748850553760e+00	1.978135437195996937e+00	4.455483999510369664e+00	3.119674874721960478e+00	1.936387808611231609e+00	3.206945300269467669e+00	2.679912586505453387e+00	1.821105524186589664e+00	1.793401030921712103e+00	2.867660715323182785e+00	4.026498362260955588e+00	2.484306053540320747e+00	2.241123930231855965e+00	nan	2.659940167428775037e+00	1.845799661111217960e+00
1.963285778455331032e+00	3.095017035662406713e+00	1.620612845856122863e+00	3.632008733810789813e+00	1.714996823353690081e+00	3.388342643374561369e+00	2.575641521721370619e+00	nan	3.114974406874531532e+00	3.884881826379218861e+00	1.640476409813373948e+00	2.723817583065348824e+00	3.140936405676220122e+00	2.146005086668520523e+00	nan	nan	2.160878919442940749e+00	3.038062026530171433e+00	2.164155212074608592e+00	2.490111734063097160e+00	3.850025236568185960e+00	2.788512572344801654e+00	4.345804579628710584e+00	1.835200574031509380e+00	2.739326696355891322e+00	2.039727971223648240e+00	2.793607293897433230e+00	2.327317116337145109e+00	3.185557144073412061e+00	3.063215303487885510e+00	1.802563480632431991e+00	2.100988363148715621e+00	3.967372032381528690e+00	2.454803092621908434e+00	2.363085907141500019e+00	3.578413658478194481e+00	3.162630049243547514e+00	2.408638512352137884e+00	1.880917698024757945e+00	2.174226840581337861e+00	3.041626034107410614e+00	2.724319346335204006e+00	1.636166322925194594e+00	1.958970549030258468e+00	3.654198034581435550e+00	2.387117661050495165e+00	1.770980455975892598e+00	nan	2.108111050827889965e+00	1.589630515836407021e+00
4.471421967538335096e+00	5.639069085273965776e+00	3.883870793697855373e+00	4.571306052829251954e+00	3.663419246226492287e+00	5.901769377843422149e+00	5.025934199542125391e+00	nan	5.242114153036566471e+00	2.829308182345073419e+00	3.621078222833565619e+00	3.882799687451671034e+00	2.956601578286316645e+00	3.686526833930197533e+00	nan	nan	4.880145478344621424e+00	5.652179830384735482e+00	3.288747440234710773e+00	3.140501525800996063e+00	2.825842559072039073e+00	2.481696862554365612e+00	3.324319598752077276e+00	4.767277872226773461e+00	3.669762575494814438e+00	3.774514007446490904e+00	4.407194815958161094e+00	2.591747498565472263e+00	3.458726392368278724e+00	3.419480938545675919e+00	3.848456624766339207e+00	4.526819574125443779e+00	3.162457510659533177e+00	5.231036813965666887e+00	4.182773581767853521e+00	3.113293607928425910e+00	4.727383483830054800e+00	4.333709180040306030e+00	2.973328046875985731e+00	4.757898929960993506e+00	4.655835888251284693e+00	2.510629114214783186e+00	3.986837140251429101e+00	3.314366589102761829e+00	3.141481210196956475e+00	4.139598579152706570e+00	3.713691363150044555e+00	nan	3.477743870155106443e+00	3.682640286681278852e+00
3.279487098295790215e+00	4.803423685357647521e+00	2.594251611864927032e+00	4.044299148340023464e+00	2.115752076596847608e+00	5.319657483851276680e+00	3.941251060301553366e+00	nan	4.064522613771220705e+00	3.194382051272326439e+00	2.036915399786478176e+00	2.405118690840031270e+00	2.702918389452283687e+00	2.657458880404424129e+00	nan	nan	3.983894278048196735e+00	4.841937432150553278e+00	1.969514076929592683e+00	1.295789269196631066e+00	2.492520312643618396e+00	1.894814200070009447e+00	3.681017466959202622e+00	3.444199753753353743e+00	2.323520440153832745e+00	2.876416876557489566e+00	3.751583018665317848e+00	1.861847809373853968e+00	2.686179539819320450e+00	3.043499267112816487e+00	2.635807494899333747e+00	3.673091981775606918e+00	3.018990022995902134e+00	4.263921078473427606e+00	3.306048900764583465e+00	2.810624579013238922e+00	4.367512161784055102e+00	3.124901785617876904e+00	1.934588630124490338e+00	4.003593741181210142e+00	4.005385395979519814e+00	2.366210922972111330e+00	2.751686237938609558e+00	2.816748773313766829e+00	3.385821556716725578e+00	3.050259114003147864e+00	2.467444991030768087e+00	nan	2.619202112200296639e+00	2.265896874678900996e+00
nan	nan	nan	nan	nan	nan	nan	nan	nan	nan	nan	nan	nan	nan	nan	nan	nan	nan	nan	nan	nan	nan	nan	nan	nan	nan	nan	nan	nan	nan	nan	nan	nan	nan	nan	nan	nan	nan	nan	nan	nan	nan	nan	nan	nan	nan	nan	nan	nan	nan
[truncated: 1,627 more rows]
[truncated: 1,950 more columns]
