# Supplementary material for: T-cell receptor structures and predictive models reveal comparable alpha and beta chain structural diversity despite differing genetic complexity
Source: Commun Biol. 2025 Mar 4;8:362. doi: 10.1038/s42003-025-07708-6 (PMC11880327; doi:10.1038/s42003-025-07708-6)
Supplement: Supplementary file 4 — Supplementary Data 2 [file 42003_2025_7708_MOESM4_ESM.zip › Figure_3/OTS_cdr1b_rmsd_matrix.csv]

0.000000000000000000e+00	1.497355415525808198e+00	1.232743988531241008e+00	1.391784974969705990e+00	1.530749714922652105e+00	2.096440932934516166e+00	1.145306477269043777e+00	nan	1.559083482318803338e+00	1.908808484770097014e+00	1.492631785674369160e+00	8.754191016533097169e-01	2.533194799149448340e+00	6.880030125237777128e-01	nan	nan	1.667114557874669778e+00	7.835107626322806995e-01	5.237865146316361686e-01	9.743062505857984501e-01	1.000607793933313561e+00	6.196196141817483793e-01	9.423635404815559058e-01	7.397373072695055951e-01	1.970739539234645177e+00	1.444203969721737701e+00	8.225053878057684287e-01	1.590551053992412589e+00	9.506575777972801067e-01	1.578837698206605689e+00	7.608105824273047046e-01	1.960564734183954938e+00	1.558475323715324601e+00	1.659470920387561943e+00	5.828283238398412891e-01	7.673667062601703392e-01	9.406108366654003516e-01	1.771356319497480847e+00	1.285038010241828843e+00	1.697747500716359381e+00	7.856555420483972707e-01	2.234607153518472611e+00	9.897408536177443317e-01	1.884346096862279829e+00	1.697087391250614363e+00	1.862799690858491841e+00	1.665514898372302266e+00	nan	2.213627006437874467e+00	1.675139876606383194e+00
1.497355415525808198e+00	0.000000000000000000e+00	2.449483505371960579e+00	4.266818501786083240e-01	6.644580726133098025e-01	1.360201978966504077e+00	1.332742225097067967e+00	nan	5.539973352566208709e-01	6.843763195297528634e-01	3.960358459771983752e-01	1.127822608803432436e+00	2.080644874459239180e+00	1.424545297902866325e+00	nan	nan	8.295727300042546881e-01	1.080848312999653116e+00	1.412209533096372427e+00	1.152053034862756675e+00	1.544738221588763505e+00	1.544133568286928382e+00	1.319778391921743177e+00	1.681597296786682572e+00	9.025198251584186648e-01	5.299473256879585481e-01	1.044360752230788281e+00	1.006394766329323343e+00	1.036193861392987525e+00	6.131328296659910304e-01	1.649967626438574531e+00	7.440651900163711696e-01	4.718390079444814700e-01	6.358973215696790415e-01	1.154155239121948728e+00	9.951943678367048962e-01	8.880818354363742007e-01	7.298043713890722817e-01	8.116701281471533358e-01	5.992776179504341050e-01	1.949645387065191304e+00	1.351606162922810217e+00	2.333787135705983840e+00	9.423831565869409399e-01	7.223559272855650804e-01	1.001194971461414784e+00	6.240711314648940133e-01	nan	1.608125009514872916e+00	8.397494613928474516e-01
1.232743988531241008e+00	2.449483505371960579e+00	0.000000000000000000e+00	2.344715919236468604e+00	2.535997486050755256e+00	3.150647173519835142e+00	2.057793379684695001e+00	nan	2.570290968599708403e+00	2.898666658841047461e+00	2.494015998925032118e+00	1.891217927445376423e+00	2.843984124263005953e+00	1.247305603684164987e+00	nan	nan	2.752069091375250132e+00	1.885806592449305485e+00	1.449520166989779701e+00	1.968447884497105171e+00	1.872612279294759041e+00	1.401635516539029069e+00	1.901733872718878615e+00	9.831467199406499491e-01	2.949742911500325526e+00	2.295789104212749177e+00	1.827543897960588914e+00	2.518630116028505839e+00	2.072244960059470120e+00	2.575430687591590218e+00	1.244744844436523223e+00	2.919862861307756408e+00	2.532503961038981455e+00	2.655526886574048451e+00	1.639201680704858166e+00	1.877918071345772377e+00	2.094115729723144970e+00	2.804670067582778259e+00	2.364532210800619261e+00	2.710782110857171023e+00	8.139234868783828958e-01	3.206535523558739165e+00	5.711138621506487434e-01	2.844672718911731124e+00	2.720457910089912446e+00	2.811336438596591325e+00	2.711178937902658515e+00	nan	3.000185863978057199e+00	2.649994140209892546e+00
1.391784974969705990e+00	4.266818501786083240e-01	2.344715919236468604e+00	0.000000000000000000e+00	6.841782104685271149e-01	1.339619764683659175e+00	1.205770136093141431e+00	nan	5.718909700620428138e-01	6.878737277724733534e-01	3.406541531401545697e-01	1.072495442556912870e+00	1.943666879047771356e+00	1.207571836016364752e+00	nan	nan	7.717843343635686360e-01	9.923492166482666965e-01	1.275828156308879358e+00	1.048005803590562390e+00	1.485888323353274476e+00	1.431503538653813301e+00	1.199986031118399632e+00	1.551727946388469670e+00	7.581674859235597586e-01	3.372584563944752145e-01	9.201143967847070781e-01	8.749492597767600799e-01	8.767203732263441074e-01	4.653780902557139165e-01	1.469313752025465547e+00	7.662114209777285412e-01	3.503083798750020739e-01	6.637177818079795788e-01	1.002649117909914622e+00	8.785319950377004083e-01	7.898823233899269214e-01	6.779411713689222907e-01	8.030737552705542459e-01	6.436079284670627176e-01	1.775787848895179266e+00	1.236168980057395173e+00	2.216375188411193964e+00	7.610830479785763991e-01	5.020683794132668742e-01	9.148013502448585355e-01	5.292299308119807755e-01	nan	1.369376966417620078e+00	6.348117983259627950e-01
1.530749714922652105e+00	6.644580726133098025e-01	2.535997486050755256e+00	6.841782104685271149e-01	0.000000000000000000e+00	9.552328666510212507e-01	1.673970581591484263e+00	nan	4.062940811149081122e-01	7.062580021306127387e-01	6.427856163865950379e-01	1.291978420466075583e+00	2.236138496950711207e+00	1.494270961195909075e+00	nan	nan	1.027418368735395715e+00	1.230954415352602860e+00	1.551694044662519145e+00	1.412317258853849289e+00	1.420590822223604333e+00	1.714289548994266443e+00	1.591971260123749676e+00	1.665957931114919965e+00	1.188539149774846981e+00	8.744142549035883727e-01	1.259000090068347122e+00	1.144413459851405968e+00	1.171175741028071204e+00	7.952655790671205871e-01	1.778385387903567594e+00	1.111808752366185038e+00	6.966374842958271696e-01	2.602677944568156376e-01	1.217189486555358746e+00	1.119113448080002460e+00	9.313387700981368145e-01	8.941752162707149454e-01	7.775229873529774238e-01	3.858960596317841385e-01	2.042908795490152585e+00	1.512778527640671333e+00	2.322597341263807902e+00	1.201549615120006909e+00	7.457042088172881611e-01	1.306112690171409740e+00	5.640334905802156795e-01	nan	1.730138623854280855e+00	6.875167930798689042e-01
2.096440932934516166e+00	1.360201978966504077e+00	3.150647173519835142e+00	1.339619764683659175e+00	9.552328666510212507e-01	0.000000000000000000e+00	2.074285272479318820e+00	nan	1.245161430779351264e+00	9.947016705031325179e-01	1.266540920142662952e+00	1.645110828927103253e+00	2.699509935266614757e+00	2.074323955978309986e+00	nan	nan	1.226808839081192204e+00	1.613277239016616349e+00	2.043366567478052342e+00	1.904519133011253640e+00	1.993334870867519371e+00	2.185316039359302298e+00	1.969145645624912344e+00	2.346097654704751623e+00	1.526414870844749139e+00	1.444559162394869034e+00	1.682773477793078287e+00	1.528805038750599588e+00	1.521169537822969042e+00	1.340362573267488422e+00	2.250372558427545133e+00	1.429273329558121919e+00	1.364990689988058614e+00	1.061232652888769667e+00	1.751562316298182598e+00	1.645831233303018504e+00	1.329854167889922056e+00	1.108493535064664082e+00	1.447576473078980408e+00	1.104693883059153947e+00	2.642970692937937294e+00	1.408712617445016191e+00	2.922157036495236060e+00	1.541096302241633076e+00	1.106748965996247280e+00	1.401892195821750287e+00	1.030752831384617485e+00	nan	2.018642999967390939e+00	1.194264460888070367e+00
1.145306477269043777e+00	1.332742225097067967e+00	2.057793379684695001e+00	1.205770136093141431e+00	1.673970581591484263e+00	2.074285272479318820e+00	0.000000000000000000e+00	nan	1.588171520676871618e+00	1.693251503794288126e+00	1.235570604496058156e+00	7.925028877851780784e-01	2.234953962266692962e+00	1.127090111931493110e+00	nan	nan	1.217012845456522108e+00	7.041409628012788025e-01	8.158764411231272939e-01	6.166750513301791914e-01	1.741095785355596171e+00	7.885947339389043353e-01	3.040896465904540658e-01	1.649062786673047176e+00	1.398625780082464187e+00	1.164433349464318201e+00	6.373866866597183156e-01	1.290910014513875659e+00	6.402087600755990149e-01	1.260737581328405632e+00	1.080842218614598504e+00	1.454344805203606539e+00	1.342419835293870101e+00	1.735221293037796375e+00	9.006881451761427071e-01	7.304202028596705754e-01	8.819459201735443399e-01	1.275640301356209205e+00	1.398979925365529953e+00	1.711450073613898670e+00	1.450853668469000768e+00	1.509848006300380963e+00	1.983264339738537219e+00	1.290540228171080939e+00	1.408160437987449276e+00	1.197927227727824118e+00	1.465722167719510249e+00	nan	1.771768987121805861e+00	1.616125332449757757e+00
nan	nan	nan	nan	nan	nan	nan	0.000000000000000000e+00	nan	nan	nan	nan	nan	nan	nan	nan	nan	nan	nan	nan	nan	nan	nan	nan	nan	nan	nan	nan	nan	nan	nan	nan	nan	nan	nan	nan	nan	nan	nan	nan	nan	nan	nan	nan	nan	nan	nan	nan	nan	nan
1.559083482318803338e+00	5.539973352566208709e-01	2.570290968599708403e+00	5.718909700620428138e-01	4.062940811149081122e-01	1.245161430779351264e+00	1.588171520676871618e+00	nan	0.000000000000000000e+00	7.612107552398297283e-01	4.966158094569714243e-01	1.366911034177276996e+00	2.119363064052541823e+00	1.548625364792911574e+00	nan	nan	9.763312252275336833e-01	1.273004950283943337e+00	1.580028453072092276e+00	1.363156364972652135e+00	1.398612814991133213e+00	1.738659510710665046e+00	1.569910919719889719e+00	1.709850626553284680e+00	9.797570006385984964e-01	8.267371194540514834e-01	1.289429966868364863e+00	1.050929730542571550e+00	1.181623951662358341e+00	6.313985228801536342e-01	1.813618257768919495e+00	1.016362485834893414e+00	5.154598531995947530e-01	3.132964241389071813e-01	1.228399503238624124e+00	1.108138230519461143e+00	9.829592092734447117e-01	8.630749381721998237e-01	6.576566189537520479e-01	3.098900786088463200e-01	2.042218997841521055e+00	1.478781013805074984e+00	2.361572532323339413e+00	1.015633351360119674e+00	6.877219310967558341e-01	1.280480761572704962e+00	5.414934759971951062e-01	nan	1.585704192777019461e+00	6.072145181264908542e-01
1.908808484770097014e+00	6.843763195297528634e-01	2.898666658841047461e+00	6.878737277724733534e-01	7.062580021306127387e-01	9.947016705031325179e-01	1.693251503794288126e+00	nan	7.612107552398297283e-01	0.000000000000000000e+00	5.985841166381986600e-01	1.481508282821403677e+00	2.218217707857353282e+00	1.766923349802890453e+00	nan	nan	8.091300986600498124e-01	1.435089487204801229e+00	1.794569640900133267e+00	1.539500533386223502e+00	1.904112625657654156e+00	1.954061272315832376e+00	1.683263016360858400e+00	2.096600629283847717e+00	8.073755891402888407e-01	8.051698678529676245e-01	1.387654515463222271e+00	1.074314261748247956e+00	1.307183197507771455e+00	6.342290563843361317e-01	1.969170747987579961e+00	5.943275082545390609e-01	6.550202433325609253e-01	6.684436985098450856e-01	1.483884934463932215e+00	1.345758256714808976e+00	1.145453561705167767e+00	6.020586309395706825e-01	1.098882606178469779e+00	6.079592131540280109e-01	2.332797829904353470e+00	1.146268843586171871e+00	2.756176594605730390e+00	8.775944502317929441e-01	5.220883236043680764e-01	9.445815286240478725e-01	5.438790711272317724e-01	nan	1.493159997607261591e+00	6.960881027002944199e-01
1.492631785674369160e+00	3.960358459771983752e-01	2.494015998925032118e+00	3.406541531401545697e-01	6.427856163865950379e-01	1.266540920142662952e+00	1.235570604496058156e+00	nan	4.966158094569714243e-01	5.985841166381986600e-01	0.000000000000000000e+00	1.137770363700451703e+00	2.043635459845918323e+00	1.384447055739392640e+00	nan	nan	6.088385183526022759e-01	1.058121905564483267e+00	1.400286577148504907e+00	1.149000047145836589e+00	1.615462851685091072e+00	1.526400715710378053e+00	1.252671761371417780e+00	1.742022933012987718e+00	6.657416836999221488e-01	5.037799367029422992e-01	9.902029718336918807e-01	7.252659745429417271e-01	9.395885990932117959e-01	2.519929264125203572e-01	1.595951508211140846e+00	6.304284934892769865e-01	3.000754472183274069e-01	5.927172815723001920e-01	1.095275760371347884e+00	9.292858127711179916e-01	8.180442870346749107e-01	5.033046926146094169e-01	8.699834724351105386e-01	5.042752511783521463e-01	1.941931368733242902e+00	1.129713059194885183e+00	2.364393648165779460e+00	6.434691155042724375e-01	3.947328056296746102e-01	8.274113996782387348e-01	3.619291874560383038e-01	nan	1.490368312588628896e+00	5.663219021649409379e-01
8.754191016533097169e-01	1.127822608803432436e+00	1.891217927445376423e+00	1.072495442556912870e+00	1.291978420466075583e+00	1.645110828927103253e+00	7.925028877851780784e-01	nan	1.366911034177276996e+00	1.481508282821403677e+00	1.137770363700451703e+00	0.000000000000000000e+00	2.251206269277868266e+00	9.121715376480322712e-01	nan	nan	1.253550601390899910e+00	2.391368729912191904e-01	5.620421221275729851e-01	6.196103688935902243e-01	1.457545985634950858e+00	6.368784937877319807e-01	5.619776340330553399e-01	1.308982258713302427e+00	1.560066158684608961e+00	1.014516303091132388e+00	3.663596558359709099e-01	1.366696676337775029e+00	4.259421059788092156e-01	1.271962685272439497e+00	9.236196129894814755e-01	1.494719190900784644e+00	1.295295961062170154e+00	1.449888810563443986e+00	5.994050764468210613e-01	4.613319203784791434e-01	4.621403815668649884e-01	1.187709366800336230e+00	1.129154090645552611e+00	1.486267760830011886e+00	1.342925664609458725e+00	1.598702452509363159e+00	1.752546825871147851e+00	1.478627282062320525e+00	1.337260164229842285e+00	1.273285114018210207e+00	1.315949034128433004e+00	nan	1.887513583733900546e+00	1.499749205841155897e+00
2.533194799149448340e+00	2.080644874459239180e+00	2.843984124263005953e+00	1.943666879047771356e+00	2.236138496950711207e+00	2.699509935266614757e+00	2.234953962266692962e+00	nan	2.119363064052541823e+00	2.218217707857353282e+00	2.043635459845918323e+00	2.251206269277868266e+00	0.000000000000000000e+00	2.081826496336922627e+00	nan	nan	2.378522586217206580e+00	2.298611905810862499e+00	2.288005434623825440e+00	2.206942188964553964e+00	2.894830541267781943e+00	2.329214346614350006e+00	2.313280015222755726e+00	2.377348001782042530e+00	2.033881234269897753e+00	1.793467248846685846e+00	2.169155648624693900e+00	2.187013767288480626e+00	2.213282594913018375e+00	2.077188712247473923e+00	2.206592592568434874e+00	2.176392591221755879e+00	2.043900415226718170e+00	2.244913698475459629e+00	2.199805572589731195e+00	2.184101308383702644e+00	2.282810445465709215e+00	2.101839725895483291e+00	2.314676818633992106e+00	2.255594665960179768e+00	2.423439829318002392e+00	2.206508643775858758e+00	2.960429885030351649e+00	2.002973495450498298e+00	2.072942876657390077e+00	2.166706189275803496e+00	2.154337985897904595e+00	nan	1.978018160963499694e+00	2.130184967847220889e+00
6.880030125237777128e-01	1.424545297902866325e+00	1.247305603684164987e+00	1.207571836016364752e+00	1.494270961195909075e+00	2.074323955978309986e+00	1.127090111931493110e+00	nan	1.548625364792911574e+00	1.766923349802890453e+00	1.384447055739392640e+00	9.121715376480322712e-01	2.081826496336922627e+00	0.000000000000000000e+00	nan	nan	1.640712915862319488e+00	8.990594000068026226e-01	6.106648635950154835e-01	1.016152878121402647e+00	1.415974360482066485e+00	6.986244091257627353e-01	9.779587898245931665e-01	7.202522620705898992e-01	1.801489126113228423e+00	1.146924108267471265e+00	7.637014520237916937e-01	1.471385898398134495e+00	9.962240038829023314e-01	1.461840157396212314e+00	5.203242185642931172e-01	1.809246691361033887e+00	1.427371522931329517e+00	1.610225548120020944e+00	6.870738428223832628e-01	8.589520844064743033e-01	1.059322908008938580e+00	1.630860589064121013e+00	1.458177437749271999e+00	1.671453853275292500e+00	7.356651108059089061e-01	2.010454864386520768e+00	1.199103093004479259e+00	1.691683967552896961e+00	1.543491960889825432e+00	1.664864074277120354e+00	1.559087582985910325e+00	nan	1.961020471898690332e+00	1.551297633375276819e+00
nan	nan	nan	nan	nan	nan	nan	nan	nan	nan	nan	nan	nan	nan	0.000000000000000000e+00	nan	nan	nan	nan	nan	nan	nan	nan	nan	nan	nan	nan	nan	nan	nan	nan	nan	nan	nan	nan	nan	nan	nan	nan	nan	nan	nan	nan	nan	nan	nan	nan	nan	nan	nan
nan	nan	nan	nan	nan	nan	nan	nan	nan	nan	nan	nan	nan	nan	nan	0.000000000000000000e+00	nan	nan	nan	nan	nan	nan	nan	nan	nan	nan	nan	nan	nan	nan	nan	nan	nan	nan	nan	nan	nan	nan	nan	nan	nan	nan	nan	nan	nan	nan	nan	nan	nan	nan
1.667114557874669778e+00	8.295727300042546881e-01	2.752069091375250132e+00	7.717843343635686360e-01	1.027418368735395715e+00	1.226808839081192204e+00	1.217012845456522108e+00	nan	9.763312252275336833e-01	8.091300986600498124e-01	6.088385183526022759e-01	1.253550601390899910e+00	2.378522586217206580e+00	1.640712915862319488e+00	nan	nan	0.000000000000000000e+00	1.130952925278277066e+00	1.569363167001210480e+00	1.293768878765020114e+00	1.768997484567206735e+00	1.662838115565266506e+00	1.251120102830210135e+00	2.076935301599821315e+00	6.985964591013970049e-01	8.785400375276534168e-01	1.088199275800738608e+00	6.911822609301820908e-01	9.828678291302358483e-01	5.697461218904924518e-01	1.785663391536624234e+00	6.403664144361955746e-01	7.171343282722542067e-01	9.839272280756019562e-01	1.305206245685988975e+00	1.127520034473527444e+00	9.349822214612988347e-01	5.767374627320414060e-01	1.204613156462484458e+00	8.781885371789978079e-01	2.198267221888905443e+00	9.206427534851862049e-01	2.595717663962739064e+00	6.678440812421873041e-01	5.693258441121685776e-01	5.929374995004708104e-01	6.206220519470141417e-01	nan	1.634817197786742948e+00	8.327152269667713602e-01
7.835107626322806995e-01	1.080848312999653116e+00	1.885806592449305485e+00	9.923492166482666965e-01	1.230954415352602860e+00	1.613277239016616349e+00	7.041409628012788025e-01	nan	1.273004950283943337e+00	1.435089487204801229e+00	1.058121905564483267e+00	2.391368729912191904e-01	2.298611905810862499e+00	8.990594000068026226e-01	nan	nan	1.130952925278277066e+00	0.000000000000000000e+00	5.416094092898290357e-01	5.821355933508245428e-01	1.299828321010155330e+00	6.511009515194362551e-01	4.864898740843402458e-01	1.286897021481488546e+00	1.464142475164033508e+00	9.944473124768551386e-01	3.102939190404905845e-01	1.243897986995526894e+00	2.863438526088352698e-01	1.171978871168006364e+00	9.275545735817836146e-01	1.440357004181322509e+00	1.202880988035914811e+00	1.370358594086857007e+00	4.956573760187438782e-01	3.721321202869711242e-01	3.479679317513436621e-01	1.154320351963620039e+00	1.027460912098600021e+00	1.389940372405483071e+00	1.319848183618691495e+00	1.569222652405816820e+00	1.722268730115874114e+00	1.385419440756505916e+00	1.236599117874842779e+00	1.225309306963688893e+00	1.231470094467138177e+00	nan	1.835869938980485561e+00	1.377809845069487560e+00
5.237865146316361686e-01	1.412209533096372427e+00	1.449520166989779701e+00	1.275828156308879358e+00	1.551694044662519145e+00	2.043366567478052342e+00	8.158764411231272939e-01	nan	1.580028453072092276e+00	1.794569640900133267e+00	1.400286577148504907e+00	5.620421221275729851e-01	2.288005434623825440e+00	6.106648635950154835e-01	nan	nan	1.569363167001210480e+00	5.416094092898290357e-01	0.000000000000000000e+00	6.256326610168967406e-01	1.331386315879694804e+00	2.899457590491896219e-01	5.938689501840115348e-01	9.618194137472945160e-01	1.803740321194736707e+00	1.255186860905088242e+00	5.582822952277478601e-01	1.562337729378830975e+00	6.834716211511596695e-01	1.486824930354980090e+00	5.670560501949643006e-01	1.793992549444761941e+00	1.494769393272626923e+00	1.692650962413167814e+00	4.678298883583477674e-01	5.432237501586725248e-01	7.735619939931660527e-01	1.565107576502062781e+00	1.253986644752347557e+00	1.731166689257347402e+00	8.187710372542661430e-01	1.980266914256149757e+00	1.313037408619071034e+00	1.711373414306144092e+00	1.591855050923153270e+00	1.629883403592347513e+00	1.600588110132839637e+00	nan	1.965919667767945800e+00	1.674990024198653060e+00
9.743062505857984501e-01	1.152053034862756675e+00	1.968447884497105171e+00	1.048005803590562390e+00	1.412317258853849289e+00	1.904519133011253640e+00	6.166750513301791914e-01	nan	1.363156364972652135e+00	1.539500533386223502e+00	1.149000047145836589e+00	6.196103688935902243e-01	2.206942188964553964e+00	1.016152878121402647e+00	nan	nan	1.293768878765020114e+00	5.821355933508245428e-01	6.256326610168967406e-01	0.000000000000000000e+00	1.451997703531469730e+00	7.337327823873994737e-01	5.150379467464351047e-01	1.360828556159820124e+00	1.448405328643045387e+00	1.065408419324803901e+00	6.496144392665540446e-01	1.482594287429140234e+00	5.360735098689789480e-01	1.233562039007166433e+00	1.095590722724180566e+00	1.436834539738543581e+00	1.194447584102434234e+00	1.500700830001698183e+00	7.614857717594779585e-01	4.644567090671986587e-01	6.894155660383904927e-01	1.244483284868457051e+00	1.029262654358086060e+00	1.529001191988753394e+00	1.324378963959912614e+00	1.661688470425896069e+00	1.789461208265324510e+00	1.404024236879123366e+00	1.357373684767839483e+00	1.385596815270105919e+00	1.332139710653749143e+00	nan	1.629550556677647810e+00	1.550776918553169903e+00
1.000607793933313561e+00	1.544738221588763505e+00	1.872612279294759041e+00	1.485888323353274476e+00	1.420590822223604333e+00	1.993334870867519371e+00	1.741095785355596171e+00	nan	1.398612814991133213e+00	1.904112625657654156e+00	1.615462851685091072e+00	1.457545985634950858e+00	2.894830541267781943e+00	1.415974360482066485e+00	nan	nan	1.768997484567206735e+00	1.299828321010155330e+00	1.331386315879694804e+00	1.451997703531469730e+00	0.000000000000000000e+00	1.507028131110609737e+00	1.594675267263944818e+00	1.145414552238029682e+00	2.033446337434228646e+00	1.700730834726279728e+00	1.457299520089972988e+00	1.844551786328324727e+00	1.359208992487129342e+00	1.707186851718891729e+00	1.629348624220532615e+00	2.074409549103906958e+00	1.583121390945958051e+00	1.488234296100261034e+00	1.190158885555562707e+00	1.282392953275043324e+00	1.243317269534002900e+00	1.960060015729409910e+00	1.078852863267986795e+00	1.541978717445380287e+00	1.538513807727589722e+00	2.449162942335159965e+00	1.480864708154172149e+00	2.043583532357579280e+00	1.758239537730230673e+00	2.143997732878859974e+00	1.675134537620898589e+00	nan	2.257147644413225240e+00	1.630573138906268094e+00
6.196196141817483793e-01	1.544133568286928382e+00	1.401635516539029069e+00	1.431503538653813301e+00	1.714289548994266443e+00	2.185316039359302298e+00	7.885947339389043353e-01	nan	1.738659510710665046e+00	1.954061272315832376e+00	1.526400715710378053e+00	6.368784937877319807e-01	2.329214346614350006e+00	6.986244091257627353e-01	nan	nan	1.662838115565266506e+00	6.511009515194362551e-01	2.899457590491896219e-01	7.337327823873994737e-01	1.507028131110609737e+00	0.000000000000000000e+00	5.699099916855249193e-01	1.081596222287014353e+00	1.923921606989265953e+00	1.373156782051010882e+00	6.388642928499449480e-01	1.626664007126346512e+00	8.205655275382186531e-01	1.616132078106794490e+00	6.068830611756093063e-01	1.901705077279766343e+00	1.627039337788562356e+00	1.848645329433443507e+00	6.757456517400608487e-01	7.062307554442579516e-01	9.483706329142335134e-01	1.670356266815332669e+00	1.474791588181655566e+00	1.882401784681226431e+00	8.726211833131296558e-01	2.035171253547284120e+00	1.323792944583291220e+00	1.815074251133472094e+00	1.731860455181291725e+00	1.687220892992914001e+00	1.730157250540034441e+00	nan	2.128061468423042779e+00	1.835612293580440868e+00
9.423635404815559058e-01	1.319778391921743177e+00	1.901733872718878615e+00	1.199986031118399632e+00	1.591971260123749676e+00	1.969145645624912344e+00	3.040896465904540658e-01	nan	1.569910919719889719e+00	1.683263016360858400e+00	1.252671761371417780e+00	5.619776340330553399e-01	2.313280015222755726e+00	9.779587898245931665e-01	nan	nan	1.251120102830210135e+00	4.864898740843402458e-01	5.938689501840115348e-01	5.150379467464351047e-01	1.594675267263944818e+00	5.699099916855249193e-01	0.000000000000000000e+00	1.475900119735136906e+00	1.524544901715035206e+00	1.166613743823708527e+00	4.706423968722102669e-01	1.352322872518344044e+00	5.057114367779553810e-01	1.310682878668718132e+00	9.356530385282495477e-01	1.527773433752142251e+00	1.361728859302099082e+00	1.688313788615361632e+00	7.491912894707053461e-01	5.917380750285874402e-01	7.373695026003721509e-01	1.309190777700651953e+00	1.338021922436744227e+00	1.688503160932002478e+00	1.311800635113952618e+00	1.608148294662000932e+00	1.796037160128469257e+00	1.423636348530391560e+00	1.431946221542818254e+00	1.273206553542684416e+00	1.458754895762811810e+00	nan	1.857998708447029523e+00	1.623952833193255119e+00
7.397373072695055951e-01	1.681597296786682572e+00	9.831467199406499491e-01	1.551727946388469670e+00	1.665957931114919965e+00	2.346097654704751623e+00	1.649062786673047176e+00	nan	1.709850626553284680e+00	2.096600629283847717e+00	1.742022933012987718e+00	1.308982258713302427e+00	2.377348001782042530e+00	7.202522620705898992e-01	nan	nan	2.076935301599821315e+00	1.286897021481488546e+00	9.618194137472945160e-01	1.360828556159820124e+00	1.145414552238029682e+00	1.081596222287014353e+00	1.475900119735136906e+00	0.000000000000000000e+00	2.234463060782488242e+00	1.575623525459270535e+00	1.275666127956456730e+00	1.936556670993348162e+00	1.425620917577313351e+00	1.846713977425190611e+00	9.934611236405493928e-01	2.224400781672049909e+00	1.743540021275470586e+00	1.785776235800868639e+00	1.015233278296964858e+00	1.214399548387122385e+00	1.390976365790942859e+00	2.078495388823864420e+00	1.494076273603703653e+00	1.870852000354488842e+00	7.252428568490582039e-01	2.564266500602184085e+00	7.836705402179460211e-01	2.169102353816614759e+00	1.942730579840160621e+00	2.209254631515423117e+00	1.901787751345852762e+00	nan	2.295695259623759199e+00	1.858751630232473806e+00
1.970739539234645177e+00	9.025198251584186648e-01	2.949742911500325526e+00	7.581674859235597586e-01	1.188539149774846981e+00	1.526414870844749139e+00	1.398625780082464187e+00	nan	9.797570006385984964e-01	8.073755891402888407e-01	6.657416836999221488e-01	1.560066158684608961e+00	2.033881234269897753e+00	1.801489126113228423e+00	nan	nan	6.985964591013970049e-01	1.464142475164033508e+00	1.803740321194736707e+00	1.448405328643045387e+00	2.033446337434228646e+00	1.923921606989265953e+00	1.524544901715035206e+00	2.234463060782488242e+00	0.000000000000000000e+00	8.550207250496738576e-01	1.385128340422649984e+00	9.086864060518343722e-01	1.258186177789099469e+00	5.416051344089821695e-01	1.964342744745986469e+00	5.332768039723058129e-01	6.809829392175658080e-01	1.074940106706414600e+00	1.533004604234065038e+00	1.358601542760854208e+00	1.250039438726403773e+00	6.215848518758977370e-01	1.263815517949721023e+00	9.632138243157245538e-01	2.330455144127558498e+00	8.414085082553840467e-01	2.837915552347197945e+00	2.413883141004580790e-01	5.609418566586436006e-01	7.446026246099124446e-01	7.367868170430713626e-01	nan	1.226104479028076399e+00	8.224774832504099242e-01
1.444203969721737701e+00	5.299473256879585481e-01	2.295789104212749177e+00	3.372584563944752145e-01	8.744142549035883727e-01	1.444559162394869034e+00	1.164433349464318201e+00	nan	8.267371194540514834e-01	8.051698678529676245e-01	5.037799367029422992e-01	1.014516303091132388e+00	1.793467248846685846e+00	1.146924108267471265e+00	nan	nan	8.785400375276534168e-01	9.944473124768551386e-01	1.255186860905088242e+00	1.065408419324803901e+00	1.700730834726279728e+00	1.373156782051010882e+00	1.166613743823708527e+00	1.575623525459270535e+00	8.550207250496738576e-01	0.000000000000000000e+00	8.566966495046985930e-01	8.895581041717823823e-01	9.108281100606756553e-01	6.294150906827994385e-01	1.387580468580911663e+00	8.025486419845523356e-01	5.691506222429391082e-01	8.900127908302598589e-01	1.039761857025880420e+00	9.272780285613912987e-01	8.813891999347288619e-01	6.986151665243209852e-01	1.055183948651686743e+00	8.772223403310872580e-01	1.760536103908024064e+00	1.170444940478426510e+00	2.240572475332094804e+00	8.130412922315005675e-01	6.468503045566119658e-01	8.064789509758191199e-01	7.001803771279822008e-01	nan	1.433228252937573943e+00	8.360831382308384629e-01
8.225053878057684287e-01	1.044360752230788281e+00	1.827543897960588914e+00	9.201143967847070781e-01	1.259000090068347122e+00	1.682773477793078287e+00	6.373866866597183156e-01	nan	1.289429966868364863e+00	1.387654515463222271e+00	9.902029718336918807e-01	3.663596558359709099e-01	2.169155648624693900e+00	7.637014520237916937e-01	nan	nan	1.088199275800738608e+00	3.102939190404905845e-01	5.582822952277478601e-01	6.496144392665540446e-01	1.457299520089972988e+00	6.388642928499449480e-01	4.706423968722102669e-01	1.275666127956456730e+00	1.385128340422649984e+00	8.566966495046985930e-01	0.000000000000000000e+00	1.091303963360287455e+00	4.049198663165888834e-01	1.076085448005827949e+00	7.910500377657881943e-01	1.338719910473781693e+00	1.138243880396480279e+00	1.379243466033559518e+00	4.880153584095962005e-01	4.194579809952344029e-01	4.885888935342309614e-01	1.103100680932292743e+00	1.157052764568500480e+00	1.382098549670946586e+00	1.263824097666230051e+00	1.491551879418937965e+00	1.726387782172212226e+00	1.274614163767199271e+00	1.173611623746912302e+00	1.097161846034286459e+00	1.202186758208397377e+00	nan	1.802928490129704020e+00	1.314559519597256587e+00
1.590551053992412589e+00	1.006394766329323343e+00	2.518630116028505839e+00	8.749492597767600799e-01	1.144413459851405968e+00	1.528805038750599588e+00	1.290910014513875659e+00	nan	1.050929730542571550e+00	1.074314261748247956e+00	7.252659745429417271e-01	1.366696676337775029e+00	2.187013767288480626e+00	1.471385898398134495e+00	nan	nan	6.911822609301820908e-01	1.243897986995526894e+00	1.562337729378830975e+00	1.482594287429140234e+00	1.844551786328324727e+00	1.626664007126346512e+00	1.352322872518344044e+00	1.936556670993348162e+00	9.086864060518343722e-01	8.895581041717823823e-01	1.091303963360287455e+00	0.000000000000000000e+00	1.142919228233203244e+00	6.354701708516837799e-01	1.594755603716608183e+00	9.765407933960714715e-01	8.843673909766057717e-01	1.105666775340636399e+00	1.222206632517932823e+00	1.193105106581855646e+00	1.097986511310886648e+00	8.893053173110022636e-01	1.396872217689072437e+00	9.748196557117897454e-01	2.025650232421138508e+00	1.167949869394488527e+00	2.445033027671259074e+00	7.407492355870906042e-01	7.071452508173772245e-01	7.953666457476353813e-01	8.441944928605865650e-01	nan	1.816418118488777766e+00	7.150934726225740556e-01
9.506575777972801067e-01	1.036193861392987525e+00	2.072244960059470120e+00	8.767203732263441074e-01	1.171175741028071204e+00	1.521169537822969042e+00	6.402087600755990149e-01	nan	1.181623951662358341e+00	1.307183197507771455e+00	9.395885990932117959e-01	4.259421059788092156e-01	2.213282594913018375e+00	9.962240038829023314e-01	nan	nan	9.828678291302358483e-01	2.863438526088352698e-01	6.834716211511596695e-01	5.360735098689789480e-01	1.359208992487129342e+00	8.205655275382186531e-01	5.057114367779553810e-01	1.425620917577313351e+00	1.258186177789099469e+00	9.108281100606756553e-01	4.049198663165888834e-01	1.142919228233203244e+00	0.000000000000000000e+00	1.015826418041350321e+00	1.040904909565459002e+00	1.291253421633611342e+00	1.070327727881808411e+00	1.287784223086376967e+00	5.728458781189220694e-01	3.510205758452218938e-01	2.974664110078462653e-01	9.767644067610410374e-01	9.531649958470271855e-01	1.298099275121917362e+00	1.442418540140061767e+00	1.351378241938838043e+00	1.887364445854130768e+00	1.178381146467119667e+00	1.057371854641245612e+00	1.075459085454273378e+00	1.082986520991347401e+00	nan	1.623216463441124802e+00	1.240327537915376421e+00
1.578837698206605689e+00	6.131328296659910304e-01	2.575430687591590218e+00	4.653780902557139165e-01	7.952655790671205871e-01	1.340362573267488422e+00	1.260737581328405632e+00	nan	6.313985228801536342e-01	6.342290563843361317e-01	2.519929264125203572e-01	1.271962685272439497e+00	2.077188712247473923e+00	1.461840157396212314e+00	nan	nan	5.697461218904924518e-01	1.171978871168006364e+00	1.486824930354980090e+00	1.233562039007166433e+00	1.707186851718891729e+00	1.616132078106794490e+00	1.310682878668718132e+00	1.846713977425190611e+00	5.416051344089821695e-01	6.294150906827994385e-01	1.076085448005827949e+00	6.354701708516837799e-01	1.015826418041350321e+00	0.000000000000000000e+00	1.648729173057438269e+00	5.851567907172698924e-01	3.517543836636758403e-01	7.126709772964182621e-01	1.168264544575207564e+00	1.021754795289449902e+00	9.317210068302961279e-01	5.434645127788395591e-01	9.946741523188713519e-01	5.961884797252670065e-01	1.997866029039239821e+00	1.094771314825087050e+00	2.446066183263832183e+00	4.939566744000001841e-01	3.168451701499960804e-01	8.130710949579522673e-01	4.159253622031471864e-01	nan	1.427549940468120004e+00	4.985448695396008656e-01
7.608105824273047046e-01	1.649967626438574531e+00	1.244744844436523223e+00	1.469313752025465547e+00	1.778385387903567594e+00	2.250372558427545133e+00	1.080842218614598504e+00	nan	1.813618257768919495e+00	1.969170747987579961e+00	1.595951508211140846e+00	9.236196129894814755e-01	2.206592592568434874e+00	5.203242185642931172e-01	nan	nan	1.785663391536624234e+00	9.275545735817836146e-01	5.670560501949643006e-01	1.095590722724180566e+00	1.629348624220532615e+00	6.068830611756093063e-01	9.356530385282495477e-01	9.934611236405493928e-01	1.964342744745986469e+00	1.387580468580911663e+00	7.910500377657881943e-01	1.594755603716608183e+00	1.040904909565459002e+00	1.648729173057438269e+00	0.000000000000000000e+00	1.974707697534510586e+00	1.712332112351688140e+00	1.919675022467110859e+00	6.729922324485657636e-01	9.323071312294083368e-01	1.111260302358326957e+00	1.770906957755625566e+00	1.603759470140423415e+00	1.940150626933710987e+00	6.487387012373897477e-01	2.122495721769050547e+00	1.285365785899855950e+00	1.836241553964266471e+00	1.749914963225912334e+00	1.748056653498695656e+00	1.825402535828115846e+00	nan	2.078833254431614819e+00	1.778668772341288618e+00
1.960564734183954938e+00	7.440651900163711696e-01	2.919862861307756408e+00	7.662114209777285412e-01	1.111808752366185038e+00	1.429273329558121919e+00	1.454344805203606539e+00	nan	1.016362485834893414e+00	5.943275082545390609e-01	6.304284934892769865e-01	1.494719190900784644e+00	2.176392591221755879e+00	1.809246691361033887e+00	nan	nan	6.403664144361955746e-01	1.440357004181322509e+00	1.793992549444761941e+00	1.436834539738543581e+00	2.074409549103906958e+00	1.901705077279766343e+00	1.527773433752142251e+00	2.224400781672049909e+00	5.332768039723058129e-01	8.025486419845523356e-01	1.338719910473781693e+00	9.765407933960714715e-01	1.291253421633611342e+00	5.851567907172698924e-01	1.974707697534510586e+00	0.000000000000000000e+00	6.432806213319954836e-01	1.014954397801757890e+00	1.554074721207212573e+00	1.357171755215079489e+00	1.242075283937751129e+00	5.803796315541903672e-01	1.303510119509413201e+00	9.164275333589073647e-01	2.354843349367100380e+00	9.665928935661315391e-01	2.829537653762069116e+00	6.139278497253711775e-01	6.393314945357401191e-01	6.959043866229726039e-01	6.999274394862204929e-01	nan	1.455189230568564973e+00	9.391775657631484808e-01
1.558475323715324601e+00	4.718390079444814700e-01	2.532503961038981455e+00	3.503083798750020739e-01	6.966374842958271696e-01	1.364990689988058614e+00	1.342419835293870101e+00	nan	5.154598531995947530e-01	6.550202433325609253e-01	3.000754472183274069e-01	1.295295961062170154e+00	2.043900415226718170e+00	1.427371522931329517e+00	nan	nan	7.171343282722542067e-01	1.202880988035914811e+00	1.494769393272626923e+00	1.194447584102434234e+00	1.583121390945958051e+00	1.627039337788562356e+00	1.361728859302099082e+00	1.743540021275470586e+00	6.809829392175658080e-01	5.691506222429391082e-01	1.138243880396480279e+00	8.843673909766057717e-01	1.070327727881808411e+00	3.517543836636758403e-01	1.712332112351688140e+00	6.432806213319954836e-01	0.000000000000000000e+00	5.695811756087355571e-01	1.226100635237552527e+00	1.043751282913450318e+00	9.766475255158649782e-01	6.658368949743703746e-01	8.951883373692368639e-01	5.164277758815082331e-01	1.982915932812577164e+00	1.226022819758182614e+00	2.371620130514580982e+00	7.057701917623350196e-01	4.854974083290750086e-01	9.772586375911022083e-01	3.859983072035516605e-01	nan	1.420685602287390825e+00	6.238284356516254903e-01
1.659470920387561943e+00	6.358973215696790415e-01	2.655526886574048451e+00	6.637177818079795788e-01	2.602677944568156376e-01	1.061232652888769667e+00	1.735221293037796375e+00	nan	3.132964241389071813e-01	6.684436985098450856e-01	5.927172815723001920e-01	1.449888810563443986e+00	2.244913698475459629e+00	1.610225548120020944e+00	nan	nan	9.839272280756019562e-01	1.370358594086857007e+00	1.692650962413167814e+00	1.500700830001698183e+00	1.488234296100261034e+00	1.848645329433443507e+00	1.688313788615361632e+00	1.785776235800868639e+00	1.074940106706414600e+00	8.900127908302598589e-01	1.379243466033559518e+00	1.105666775340636399e+00	1.287784223086376967e+00	7.126709772964182621e-01	1.919675022467110859e+00	1.014954397801757890e+00	5.695811756087355571e-01	0.000000000000000000e+00	1.359764573271201149e+00	1.241565555512129437e+00	1.078718894186624144e+00	8.907579573769472958e-01	8.539681757466969225e-01	2.016397004027645490e-01	2.167360748027553186e+00	1.478373766883826601e+00	2.443088345775247916e+00	1.108855727472829011e+00	6.915906112642019599e-01	1.294360721456947916e+00	4.801719168881758981e-01	nan	1.695941668282326065e+00	6.143740365665655290e-01
5.828283238398412891e-01	1.154155239121948728e+00	1.639201680704858166e+00	1.002649117909914622e+00	1.217189486555358746e+00	1.751562316298182598e+00	9.006881451761427071e-01	nan	1.228399503238624124e+00	1.483884934463932215e+00	1.095275760371347884e+00	5.994050764468210613e-01	2.199805572589731195e+00	6.870738428223832628e-01	nan	nan	1.305206245685988975e+00	4.956573760187438782e-01	4.678298883583477674e-01	7.614857717594779585e-01	1.190158885555562707e+00	6.757456517400608487e-01	7.491912894707053461e-01	1.015233278296964858e+00	1.533004604234065038e+00	1.039761857025880420e+00	4.880153584095962005e-01	1.222206632517932823e+00	5.728458781189220694e-01	1.168264544575207564e+00	6.729922324485657636e-01	1.554074721207212573e+00	1.226100635237552527e+00	1.359764573271201149e+00	0.000000000000000000e+00	4.015122445685463393e-01	5.296659149393995181e-01	1.313673917070110608e+00	9.736058016734105980e-01	1.371390063309597229e+00	1.016528120162992099e+00	1.787769643991849566e+00	1.489082475947983486e+00	1.440753055469869981e+00	1.261211712355917003e+00	1.425016924490825732e+00	1.300650186221116167e+00	nan	1.812322996725898472e+00	1.278853095930343464e+00
7.673667062601703392e-01	9.951943678367048962e-01	1.877918071345772377e+00	8.785319950377004083e-01	1.119113448080002460e+00	1.645831233303018504e+00	7.304202028596705754e-01	nan	1.108138230519461143e+00	1.345758256714808976e+00	9.292858127711179916e-01	4.613319203784791434e-01	2.184101308383702644e+00	8.589520844064743033e-01	nan	nan	1.127520034473527444e+00	3.721321202869711242e-01	5.432237501586725248e-01	4.644567090671986587e-01	1.282392953275043324e+00	7.062307554442579516e-01	5.917380750285874402e-01	1.214399548387122385e+00	1.358601542760854208e+00	9.272780285613912987e-01	4.194579809952344029e-01	1.193105106581855646e+00	3.510205758452218938e-01	1.021754795289449902e+00	9.323071312294083368e-01	1.357171755215079489e+00	1.043751282913450318e+00	1.241565555512129437e+00	4.015122445685463393e-01	0.000000000000000000e+00	3.637866257023805727e-01	1.093409439746605871e+00	8.610055571433408161e-01	1.258630355019831004e+00	1.250808842771789831e+00	1.588332325394161915e+00	1.685896206344567494e+00	1.281954743995974422e+00	1.132321923923836682e+00	1.277420980580320498e+00	1.116012678668147240e+00	nan	1.690954479233446550e+00	1.250281745620728024e+00
9.406108366654003516e-01	8.880818354363742007e-01	2.094115729723144970e+00	7.898823233899269214e-01	9.313387700981368145e-01	1.329854167889922056e+00	8.819459201735443399e-01	nan	9.829592092734447117e-01	1.145453561705167767e+00	8.180442870346749107e-01	4.621403815668649884e-01	2.282810445465709215e+00	1.059322908008938580e+00	nan	nan	9.349822214612988347e-01	3.479679317513436621e-01	7.735619939931660527e-01	6.894155660383904927e-01	1.243317269534002900e+00	9.483706329142335134e-01	7.373695026003721509e-01	1.390976365790942859e+00	1.250039438726403773e+00	8.813891999347288619e-01	4.885888935342309614e-01	1.097986511310886648e+00	2.974664110078462653e-01	9.317210068302961279e-01	1.111260302358326957e+00	1.242075283937751129e+00	9.766475255158649782e-01	1.078718894186624144e+00	5.296659149393995181e-01	3.637866257023805727e-01	0.000000000000000000e+00	9.221667381020971499e-01	7.682645734738190457e-01	1.092715018530449278e+00	1.494872918483952429e+00	1.420838059724884195e+00	1.895219573104200972e+00	1.195091426719619765e+00	9.638306693512747048e-01	1.121665267312060399e+00	9.581106752626596945e-01	nan	1.675544631477394297e+00	1.095716027685493144e+00
1.771356319497480847e+00	7.298043713890722817e-01	2.804670067582778259e+00	6.779411713689222907e-01	8.941752162707149454e-01	1.108493535064664082e+00	1.275640301356209205e+00	nan	8.630749381721998237e-01	6.020586309395706825e-01	5.033046926146094169e-01	1.187709366800336230e+00	2.101839725895483291e+00	1.630860589064121013e+00	nan	nan	5.767374627320414060e-01	1.154320351963620039e+00	1.565107576502062781e+00	1.244483284868457051e+00	1.960060015729409910e+00	1.670356266815332669e+00	1.309190777700651953e+00	2.078495388823864420e+00	6.215848518758977370e-01	6.986151665243209852e-01	1.103100680932292743e+00	8.893053173110022636e-01	9.767644067610410374e-01	5.434645127788395591e-01	1.770906957755625566e+00	5.803796315541903672e-01	6.658368949743703746e-01	8.907579573769472958e-01	1.313673917070110608e+00	1.093409439746605871e+00	9.221667381020971499e-01	0.000000000000000000e+00	1.137870724396027544e+00	8.313472815821838502e-01	2.208678437857208632e+00	7.287136955056833232e-01	2.682711758976761285e+00	5.980750098873521825e-01	4.562236455424646953e-01	5.924229216091045913e-01	4.961572648547179498e-01	nan	1.431658754517183718e+00	8.337608916197297715e-01
1.285038010241828843e+00	8.116701281471533358e-01	2.364532210800619261e+00	8.030737552705542459e-01	7.775229873529774238e-01	1.447576473078980408e+00	1.398979925365529953e+00	nan	6.576566189537520479e-01	1.098882606178469779e+00	8.699834724351105386e-01	1.129154090645552611e+00	2.314676818633992106e+00	1.458177437749271999e+00	nan	nan	1.204613156462484458e+00	1.027460912098600021e+00	1.253986644752347557e+00	1.029262654358086060e+00	1.078852863267986795e+00	1.474791588181655566e+00	1.338021922436744227e+00	1.494076273603703653e+00	1.263815517949721023e+00	1.055183948651686743e+00	1.157052764568500480e+00	1.396872217689072437e+00	9.531649958470271855e-01	9.946741523188713519e-01	1.603759470140423415e+00	1.303510119509413201e+00	8.951883373692368639e-01	8.539681757466969225e-01	9.736058016734105980e-01	8.610055571433408161e-01	7.682645734738190457e-01	1.137870724396027544e+00	0.000000000000000000e+00	8.882242088484622045e-01	1.766411974676210361e+00	1.736010272557382494e+00	2.083044367933036156e+00	1.321675695570722731e+00	1.048029052542317263e+00	1.514389441030474126e+00	9.837343364107068444e-01	nan	1.562804660664567802e+00	1.054908427498679968e+00
1.697747500716359381e+00	5.992776179504341050e-01	2.710782110857171023e+00	6.436079284670627176e-01	3.858960596317841385e-01	1.104693883059153947e+00	1.711450073613898670e+00	nan	3.098900786088463200e-01	6.079592131540280109e-01	5.042752511783521463e-01	1.486267760830011886e+00	2.255594665960179768e+00	1.671453853275292500e+00	nan	nan	8.781885371789978079e-01	1.389940372405483071e+00	1.731166689257347402e+00	1.529001191988753394e+00	1.541978717445380287e+00	1.882401784681226431e+00	1.688503160932002478e+00	1.870852000354488842e+00	9.632138243157245538e-01	8.772223403310872580e-01	1.382098549670946586e+00	9.748196557117897454e-01	1.298099275121917362e+00	5.961884797252670065e-01	1.940150626933710987e+00	9.164275333589073647e-01	5.164277758815082331e-01	2.016397004027645490e-01	1.371390063309597229e+00	1.258630355019831004e+00	1.092715018530449278e+00	8.313472815821838502e-01	8.882242088484622045e-01	0.000000000000000000e+00	2.206976057265364943e+00	1.422144484722923430e+00	2.508589394401504968e+00	9.984113781103446383e-01	6.090020667600636317e-01	1.207203909907459405e+00	4.436989976140377490e-01	nan	1.685764587196442621e+00	5.116866087787750317e-01
7.856555420483972707e-01	1.949645387065191304e+00	8.139234868783828958e-01	1.775787848895179266e+00	2.042908795490152585e+00	2.642970692937937294e+00	1.450853668469000768e+00	nan	2.042218997841521055e+00	2.332797829904353470e+00	1.941931368733242902e+00	1.342925664609458725e+00	2.423439829318002392e+00	7.356651108059089061e-01	nan	nan	2.198267221888905443e+00	1.319848183618691495e+00	8.187710372542661430e-01	1.324378963959912614e+00	1.538513807727589722e+00	8.726211833131296558e-01	1.311800635113952618e+00	7.252428568490582039e-01	2.330455144127558498e+00	1.760536103908024064e+00	1.263824097666230051e+00	2.025650232421138508e+00	1.442418540140061767e+00	1.997866029039239821e+00	6.487387012373897477e-01	2.354843349367100380e+00	1.982915932812577164e+00	2.167360748027553186e+00	1.016528120162992099e+00	1.250808842771789831e+00	1.494872918483952429e+00	2.208678437857208632e+00	1.766411974676210361e+00	2.206976057265364943e+00	0.000000000000000000e+00	2.613654758884704776e+00	8.074698699562296023e-01	2.234632082411907028e+00	2.127075774948917086e+00	2.256011171933956838e+00	2.162068518143104967e+00	nan	2.314635509222162213e+00	2.100134287075231310e+00
2.234607153518472611e+00	1.351606162922810217e+00	3.206535523558739165e+00	1.236168980057395173e+00	1.512778527640671333e+00	1.408712617445016191e+00	1.509848006300380963e+00	nan	1.478781013805074984e+00	1.146268843586171871e+00	1.129713059194885183e+00	1.598702452509363159e+00	2.206508643775858758e+00	2.010454864386520768e+00	nan	nan	9.206427534851862049e-01	1.569222652405816820e+00	1.980266914256149757e+00	1.661688470425896069e+00	2.449162942335159965e+00	2.035171253547284120e+00	1.608148294662000932e+00	2.564266500602184085e+00	8.414085082553840467e-01	1.170444940478426510e+00	1.491551879418937965e+00	1.167949869394488527e+00	1.351378241938838043e+00	1.094771314825087050e+00	2.122495721769050547e+00	9.665928935661315391e-01	1.226022819758182614e+00	1.478373766883826601e+00	1.787769643991849566e+00	1.588332325394161915e+00	1.420838059724884195e+00	7.287136955056833232e-01	1.736010272557382494e+00	1.422144484722923430e+00	2.613654758884704776e+00	0.000000000000000000e+00	3.134095560193712160e+00	7.803052675874494470e-01	9.300156380724536875e-01	6.229018115631721475e-01	1.045702202305259787e+00	nan	1.572703129675072642e+00	1.282016767924351708e+00
9.897408536177443317e-01	2.333787135705983840e+00	5.711138621506487434e-01	2.216375188411193964e+00	2.322597341263807902e+00	2.922157036495236060e+00	1.983264339738537219e+00	nan	2.361572532323339413e+00	2.756176594605730390e+00	2.364393648165779460e+00	1.752546825871147851e+00	2.960429885030351649e+00	1.199103093004479259e+00	nan	nan	2.595717663962739064e+00	1.722268730115874114e+00	1.313037408619071034e+00	1.789461208265324510e+00	1.480864708154172149e+00	1.323792944583291220e+00	1.796037160128469257e+00	7.836705402179460211e-01	2.837915552347197945e+00	2.240572475332094804e+00	1.726387782172212226e+00	2.445033027671259074e+00	1.887364445854130768e+00	2.446066183263832183e+00	1.285365785899855950e+00	2.829537653762069116e+00	2.371620130514580982e+00	2.443088345775247916e+00	1.489082475947983486e+00	1.685896206344567494e+00	1.895219573104200972e+00	2.682711758976761285e+00	2.083044367933036156e+00	2.508589394401504968e+00	8.074698699562296023e-01	3.134095560193712160e+00	0.000000000000000000e+00	2.751644296458549022e+00	2.562937855910061291e+00	2.764846251017098577e+00	2.519419622269057690e+00	nan	2.875394450137975788e+00	2.484000079810947170e+00
1.884346096862279829e+00	9.423831565869409399e-01	2.844672718911731124e+00	7.610830479785763991e-01	1.201549615120006909e+00	1.541096302241633076e+00	1.290540228171080939e+00	nan	1.015633351360119674e+00	8.775944502317929441e-01	6.434691155042724375e-01	1.478627282062320525e+00	2.002973495450498298e+00	1.691683967552896961e+00	nan	nan	6.678440812421873041e-01	1.385419440756505916e+00	1.711373414306144092e+00	1.404024236879123366e+00	2.043583532357579280e+00	1.815074251133472094e+00	1.423636348530391560e+00	2.169102353816614759e+00	2.413883141004580790e-01	8.130412922315005675e-01	1.274614163767199271e+00	7.407492355870906042e-01	1.178381146467119667e+00	4.939566744000001841e-01	1.836241553964266471e+00	6.139278497253711775e-01	7.057701917623350196e-01	1.108855727472829011e+00	1.440753055469869981e+00	1.281954743995974422e+00	1.195091426719619765e+00	5.980750098873521825e-01	1.321675695570722731e+00	9.984113781103446383e-01	2.234632082411907028e+00	7.803052675874494470e-01	2.751644296458549022e+00	0.000000000000000000e+00	5.240887719129637690e-01	6.556090731929596904e-01	7.310065581742917207e-01	nan	1.309815260726125752e+00	7.886970839726060722e-01
1.697087391250614363e+00	7.223559272855650804e-01	2.720457910089912446e+00	5.020683794132668742e-01	7.457042088172881611e-01	1.106748965996247280e+00	1.408160437987449276e+00	nan	6.877219310967558341e-01	5.220883236043680764e-01	3.947328056296746102e-01	1.337260164229842285e+00	2.072942876657390077e+00	1.543491960889825432e+00	nan	nan	5.693258441121685776e-01	1.236599117874842779e+00	1.591855050923153270e+00	1.357373684767839483e+00	1.758239537730230673e+00	1.731860455181291725e+00	1.431946221542818254e+00	1.942730579840160621e+00	5.609418566586436006e-01	6.468503045566119658e-01	1.173611623746912302e+00	7.071452508173772245e-01	1.057371854641245612e+00	3.168451701499960804e-01	1.749914963225912334e+00	6.393314945357401191e-01	4.854974083290750086e-01	6.915906112642019599e-01	1.261211712355917003e+00	1.132321923923836682e+00	9.638306693512747048e-01	4.562236455424646953e-01	1.048029052542317263e+00	6.090020667600636317e-01	2.127075774948917086e+00	9.300156380724536875e-01	2.562937855910061291e+00	5.240887719129637690e-01	0.000000000000000000e+00	7.474088432974188567e-01	3.342764372228801406e-01	nan	1.381913698885448571e+00	4.204480745480642101e-01
1.862799690858491841e+00	1.001194971461414784e+00	2.811336438596591325e+00	9.148013502448585355e-01	1.306112690171409740e+00	1.401892195821750287e+00	1.197927227727824118e+00	nan	1.280480761572704962e+00	9.445815286240478725e-01	8.274113996782387348e-01	1.273285114018210207e+00	2.166706189275803496e+00	1.664864074277120354e+00	nan	nan	5.929374995004708104e-01	1.225309306963688893e+00	1.629883403592347513e+00	1.385596815270105919e+00	2.143997732878859974e+00	1.687220892992914001e+00	1.273206553542684416e+00	2.209254631515423117e+00	7.446026246099124446e-01	8.064789509758191199e-01	1.097161846034286459e+00	7.953666457476353813e-01	1.075459085454273378e+00	8.130710949579522673e-01	1.748056653498695656e+00	6.959043866229726039e-01	9.772586375911022083e-01	1.294360721456947916e+00	1.425016924490825732e+00	1.277420980580320498e+00	1.121665267312060399e+00	5.924229216091045913e-01	1.514389441030474126e+00	1.207203909907459405e+00	2.256011171933956838e+00	6.229018115631721475e-01	2.764846251017098577e+00	6.556090731929596904e-01	7.474088432974188567e-01	0.000000000000000000e+00	9.002478736036322315e-01	nan	1.621488929417834735e+00	1.073746940043346809e+00
1.665514898372302266e+00	6.240711314648940133e-01	2.711178937902658515e+00	5.292299308119807755e-01	5.640334905802156795e-01	1.030752831384617485e+00	1.465722167719510249e+00	nan	5.414934759971951062e-01	5.438790711272317724e-01	3.619291874560383038e-01	1.315949034128433004e+00	2.154337985897904595e+00	1.559087582985910325e+00	nan	nan	6.206220519470141417e-01	1.231470094467138177e+00	1.600588110132839637e+00	1.332139710653749143e+00	1.675134537620898589e+00	1.730157250540034441e+00	1.458754895762811810e+00	1.901787751345852762e+00	7.367868170430713626e-01	7.001803771279822008e-01	1.202186758208397377e+00	8.441944928605865650e-01	1.082986520991347401e+00	4.159253622031471864e-01	1.825402535828115846e+00	6.999274394862204929e-01	3.859983072035516605e-01	4.801719168881758981e-01	1.300650186221116167e+00	1.116012678668147240e+00	9.581106752626596945e-01	4.961572648547179498e-01	9.837343364107068444e-01	4.436989976140377490e-01	2.162068518143104967e+00	1.045702202305259787e+00	2.519419622269057690e+00	7.310065581742917207e-01	3.342764372228801406e-01	9.002478736036322315e-01	0.000000000000000000e+00	nan	1.509108617126220242e+00	5.499295183451217151e-01
nan	nan	nan	nan	nan	nan	nan	nan	nan	nan	nan	nan	nan	nan	nan	nan	nan	nan	nan	nan	nan	nan	nan	nan	nan	nan	nan	nan	nan	nan	nan	nan	nan	nan	nan	nan	nan	nan	nan	nan	nan	nan	nan	nan	nan	nan	nan	0.000000000000000000e+00	nan	nan
2.213627006437874467e+00	1.608125009514872916e+00	3.000185863978057199e+00	1.369376966417620078e+00	1.730138623854280855e+00	2.018642999967390939e+00	1.771768987121805861e+00	nan	1.585704192777019461e+00	1.493159997607261591e+00	1.490368312588628896e+00	1.887513583733900546e+00	1.978018160963499694e+00	1.961020471898690332e+00	nan	nan	1.634817197786742948e+00	1.835869938980485561e+00	1.965919667767945800e+00	1.629550556677647810e+00	2.257147644413225240e+00	2.128061468423042779e+00	1.857998708447029523e+00	2.295695259623759199e+00	1.226104479028076399e+00	1.433228252937573943e+00	1.802928490129704020e+00	1.816418118488777766e+00	1.623216463441124802e+00	1.427549940468120004e+00	2.078833254431614819e+00	1.455189230568564973e+00	1.420685602287390825e+00	1.695941668282326065e+00	1.812322996725898472e+00	1.690954479233446550e+00	1.675544631477394297e+00	1.431658754517183718e+00	1.562804660664567802e+00	1.685764587196442621e+00	2.314635509222162213e+00	1.572703129675072642e+00	2.875394450137975788e+00	1.309815260726125752e+00	1.381913698885448571e+00	1.621488929417834735e+00	1.509108617126220242e+00	nan	0.000000000000000000e+00	1.535206774407777086e+00
1.675139876606383194e+00	8.397494613928474516e-01	2.649994140209892546e+00	6.348117983259627950e-01	6.875167930798689042e-01	1.194264460888070367e+00	1.616125332449757757e+00	nan	6.072145181264908542e-01	6.960881027002944199e-01	5.663219021649409379e-01	1.499749205841155897e+00	2.130184967847220889e+00	1.551297633375276819e+00	nan	nan	8.327152269667713602e-01	1.377809845069487560e+00	1.674990024198653060e+00	1.550776918553169903e+00	1.630573138906268094e+00	1.835612293580440868e+00	1.623952833193255119e+00	1.858751630232473806e+00	8.224774832504099242e-01	8.360831382308384629e-01	1.314559519597256587e+00	7.150934726225740556e-01	1.240327537915376421e+00	4.985448695396008656e-01	1.778668772341288618e+00	9.391775657631484808e-01	6.238284356516254903e-01	6.143740365665655290e-01	1.278853095930343464e+00	1.250281745620728024e+00	1.095716027685493144e+00	8.337608916197297715e-01	1.054908427498679968e+00	5.116866087787750317e-01	2.100134287075231310e+00	1.282016767924351708e+00	2.484000079810947170e+00	7.886970839726060722e-01	4.204480745480642101e-01	1.073746940043346809e+00	5.499295183451217151e-01	nan	1.535206774407777086e+00	0.000000000000000000e+00
7.838924047777513504e-01	1.991890147964289204e+00	9.568028426558576882e-01	1.850707290759298074e+00	2.167261461831659464e+00	2.750186957490657225e+00	1.241881532961660151e+00	nan	2.135206440956037621e+00	2.430242359944971842e+00	1.974063380317461425e+00	1.308887699818211958e+00	2.560751110428713506e+00	8.745650517536337487e-01	nan	nan	2.148078918489228606e+00	1.272270403222881319e+00	7.995544749133088880e-01	1.206697572993735701e+00	1.623824455022541136e+00	7.190159726259975903e-01	1.122495141165019250e+00	1.011320730717684135e+00	2.335077342260537758e+00	1.827610068540627353e+00	1.217203351836715131e+00	2.023859147818326321e+00	1.395943161405951205e+00	2.026162745818120836e+00	8.081913945505281305e-01	2.350652159168121536e+00	2.009797073156796010e+00	2.267908215520141102e+00	1.104506018186349525e+00	1.220321731679078425e+00	1.506884539601867079e+00	2.216768149494560802e+00	1.853267821910056679e+00	2.293082898934622360e+00	5.270665513982488726e-01	2.585317753157560183e+00	9.194768288651070653e-01	2.228853089569238222e+00	2.189048330159164113e+00	2.227058551181297030e+00	2.195681222202125582e+00	nan	2.421699509659005489e+00	2.217972335468007206e+00
9.199243289201974871e-01	1.076047508130195007e+00	1.966240085986143082e+00	1.012416297969060075e+00	1.393873293888205023e+00	1.916050827090065578e+00	5.160403550129299965e-01	nan	1.296633528161805327e+00	1.509276434160236491e+00	1.072665575583228170e+00	6.812452851963147760e-01	2.299578960358522828e+00	1.077892786519330848e+00	nan	nan	1.157093422381769932e+00	5.466362721965715155e-01	6.847681541797072668e-01	3.787127742325437918e-01	1.338309113724541310e+00	7.787054323189138705e-01	4.786021795732853246e-01	1.407080539954968845e+00	1.363542927140789063e+00	1.064841733382273503e+00	6.060145465065950310e-01	1.313839079124365927e+00	5.352379185270885742e-01	1.146713577153510411e+00	1.109665079214618988e+00	1.369498750617553329e+00	1.150125464470676651e+00	1.460344975799626965e+00	7.022200849463162697e-01	4.908618943311726657e-01	6.551968682761112328e-01	1.235561476629565947e+00	9.936888528579141955e-01	1.447240869060384183e+00	1.352742121705773570e+00	1.656107928621473047e+00	1.806468169490875963e+00	1.320680093822363732e+00	1.304392625230151870e+00	1.309318175008205465e+00	1.306384452001304375e+00	nan	1.726652920645977973e+00	1.457877322855349211e+00
1.699088003053427665e+00	6.178577617129175081e-01	2.660512576041482724e+00	6.754003387565905570e-01	4.248709786510866393e-01	1.200266938743243639e+00	1.799732347202414706e+00	nan	3.670176973328737602e-01	6.903471240873623183e-01	6.260863982475718403e-01	1.544198544317294530e+00	2.277570387883639302e+00	1.663894126935882678e+00	nan	nan	1.018713286632646042e+00	1.450676819678254903e+00	1.760824917568674319e+00	1.589731680848769813e+00	1.473357132768659872e+00	1.924180706924348616e+00	1.765033803734635143e+00	1.806508175320719944e+00	1.081386695237234630e+00	9.154241456050833392e-01	1.440032536801606478e+00	1.086347715105165479e+00	1.385054804423484942e+00	7.300326346734241634e-01	1.955278530600108589e+00	1.020726626094600853e+00	5.953281358253074140e-01	2.579188698779519284e-01	1.405126001530049296e+00	1.327879831132238841e+00	1.171514937189253924e+00	9.943725043660101015e-01	8.895020368276996825e-01	2.248490462731930484e-01	2.185083489707105198e+00	1.581707649765389467e+00	2.464006179503593241e+00	1.130937904444886621e+00	7.468308429089729472e-01	1.332930922658087436e+00	6.149020145296112405e-01	nan	1.739284215582750370e+00	5.924269632043023259e-01
6.859356815808512753e-01	1.497577300464993266e+00	1.497765645923317290e+00	1.418620725003423289e+00	1.779333749463056780e+00	2.328125409035295412e+00	7.109881932696956452e-01	nan	1.717322969609341721e+00	1.980168477513136072e+00	1.515613655492440426e+00	8.747697240269552976e-01	2.461532917897332418e+00	9.254499652806043031e-01	nan	nan	1.613522587522962626e+00	7.754765038395922128e-01	5.390741134249253941e-01	7.063036812448092450e-01	1.388343017549081626e+00	4.942167296172804147e-01	5.942194486073643089e-01	1.189769135830462732e+00	1.854165625459384792e+00	1.420612098949978197e+00	7.874586989349283694e-01	1.621880966383556055e+00	8.984677251949141352e-01	1.583959443069780981e+00	8.832317186242819584e-01	1.848253072903446759e+00	1.579375292693000699e+00	1.867086420249516987e+00	7.938931469814882735e-01	7.921300922181132576e-01	1.026103799885410117e+00	1.723026396913486691e+00	1.400323668939074340e+00	1.871985214774665396e+00	9.771209104528189027e-01	2.100411506137224382e+00	1.395713019137042155e+00	1.773119422965176328e+00	1.752319091058003986e+00	1.713100516809663576e+00	1.755326646058978479e+00	nan	2.111692212817191106e+00	1.844564904646530890e+00
5.958636537842304515e-01	1.592824282157875304e+00	1.345314721397866231e+00	1.469832068263751790e+00	1.799854342935989893e+00	2.314199811965093723e+00	7.707497404822677423e-01	nan	1.772202070835295462e+00	2.007105163611103915e+00	1.559570357519233896e+00	8.478478067686032738e-01	2.400111405563546185e+00	7.575507870628909179e-01	nan	nan	1.667106731895226845e+00	7.795607178422261363e-01	4.332032822130411076e-01	8.432784280692996459e-01	1.482153315235417601e+00	3.471150765634287150e-01	6.339823671907519609e-01	1.117679723829382077e+00	1.914308462788848475e+00	1.438396574762651925e+00	7.193702625223702407e-01	1.568059278065719875e+00	9.125397034226877535e-01	1.612975597045229081e+00	5.823723355921643918e-01	1.919810095375801495e+00	1.656244422363576829e+00	1.909382120967264340e+00	6.736911635897252504e-01	7.884123025171829724e-01	1.033254526785396532e+00	1.749471240338287714e+00	1.502923540474507824e+00	1.911170040153295391e+00	7.933015586044139811e-01	2.106681509738050018e+00	1.294598875712377639e+00	1.799691633721146600e+00	1.756175836038894822e+00	1.722166019369684387e+00	1.788703960082399513e+00	nan	2.153280497124286263e+00	1.821125042791868820e+00
7.630257977667502800e-01	2.050766119964447576e+00	7.266765950934214180e-01	1.901349024618276928e+00	2.159205241118997254e+00	2.758383909844562609e+00	1.523326557895170241e+00	nan	2.139728266156919023e+00	2.498073657307278150e+00	2.063230099301845311e+00	1.472718296571540630e+00	2.693176557506133495e+00	9.030416950355195649e-01	nan	nan	2.249463918709868615e+00	1.402037478375720347e+00	9.915731337014644931e-01	1.451653673341311013e+00	1.378886295215501656e+00	9.875293551404538128e-01	1.381749520222260719e+00	7.776319212742718312e-01	2.453794463266987247e+00	1.915924885238106778e+00	1.380069006593049652e+00	2.099490659082059008e+00	1.546879238598372508e+00	2.126988166782178613e+00	9.491268084119511839e-01	2.489195199867635377e+00	2.079949651605069061e+00	2.257642425516380946e+00	1.190559681463127406e+00	1.399302706845735544e+00	1.609847086560315166e+00	2.366823010812014960e+00	1.875281064030129619e+00	2.296519447161336824e+00	5.416695605481105513e-01	2.753314745260411645e+00	6.099001119593633335e-01	2.365591369053132276e+00	2.263245615480141026e+00	2.374779073205759428e+00	2.265081649583610801e+00	nan	2.531516897309661118e+00	2.217119073409189678e+00
nan	nan	nan	nan	nan	nan	nan	nan	nan	nan	nan	nan	nan	nan	nan	nan	nan	nan	nan	nan	nan	nan	nan	nan	nan	nan	nan	nan	nan	nan	nan	nan	nan	nan	nan	nan	nan	nan	nan	nan	nan	nan	nan	nan	nan	nan	nan	nan	nan	nan
6.283879570740679155e-01	1.372176676647090421e+00	1.514815353756929550e+00	1.270573102550994316e+00	1.610769320718142605e+00	2.120829303219064155e+00	7.310799007986052978e-01	nan	1.600701855301094101e+00	1.830866793881057886e+00	1.404242672163325434e+00	6.521012821567666595e-01	2.355955973878154364e+00	7.439128057675673533e-01	nan	nan	1.525660924541496044e+00	5.955695683286598152e-01	3.847758214319376702e-01	5.492184820859206118e-01	1.309230410664148359e+00	4.006993473634422598e-01	5.248551405912103007e-01	1.053183555736421306e+00	1.776605609313634870e+00	1.252523156878372568e+00	6.317634743149939114e-01	1.590771995507703984e+00	7.343863603164559883e-01	1.501511598318293395e+00	8.352073881360994045e-01	1.748169561242380654e+00	1.456446962744192275e+00	1.713724996286261515e+00	7.113026328523731623e-01	6.547547535456755829e-01	8.662007201029916503e-01	1.583650248748307066e+00	1.292815960526607855e+00	1.750338445839194845e+00	9.848619459987790759e-01	1.962105550507739382e+00	1.367613664398792395e+00	1.702356855813554004e+00	1.626154211228303170e+00	1.606475750085305965e+00	1.604192345650303997e+00	nan	1.995922655000616608e+00	1.744251561625567382e+00
7.141496633562144369e-01	1.886676381795874047e+00	9.915828212422290733e-01	1.687207717735145440e+00	1.994543364806023344e+00	2.505250625177321222e+00	1.235109489185611364e+00	nan	1.997022613964240856e+00	2.241522124960922291e+00	1.838858824365410705e+00	1.186428767104979132e+00	2.407406200231322124e+00	6.206405141050010954e-01	nan	nan	2.007939893189706559e+00	1.142407195529867359e+00	7.043900344644581368e-01	1.245607616512423466e+00	1.540835306336085120e+00	7.217756656474249022e-01	1.098486136710806971e+00	8.953484729564787914e-01	2.186321412730785951e+00	1.657296946091810996e+00	1.064191209201385879e+00	1.823892489252116000e+00	1.256551980500812293e+00	1.880383149011704225e+00	4.345919811228137752e-01	2.233749089754326178e+00	1.906763050536217419e+00	2.117064766040125612e+00	8.875089952152512840e-01	1.142535413469734973e+00	1.344467905282879627e+00	2.062427986591345075e+00	1.756521806457978840e+00	2.139859548813021650e+00	3.982200244224088914e-01	2.399798350132154923e+00	9.956768289522319737e-01	2.071232100611609450e+00	1.992007701154341559e+00	2.040599952396266570e+00	2.052250393851789756e+00	nan	2.244858778807295341e+00	1.984286019524217570e+00
1.461493864408552890e+00	8.629312205023563775e-01	2.476437762819373223e+00	7.233362293137221011e-01	1.041293535221671673e+00	1.344776212317765118e+00	9.232982294494176401e-01	nan	9.893272668926545999e-01	9.829494795947869568e-01	5.954239396589662281e-01	9.422639180520249180e-01	2.063746169868936331e+00	1.330150487511615465e+00	nan	nan	5.727581521169995415e-01	8.748059565184755915e-01	1.272567186800209971e+00	1.048687041940435716e+00	1.805384486534672428e+00	1.326574693992109921e+00	9.678979613953968553e-01	1.849660440987269672e+00	8.051709029860354416e-01	6.918936751595570200e-01	7.753696265732148429e-01	6.434644291586079090e-01	7.068299673776196057e-01	6.177233123728239628e-01	1.444025816922385408e+00	8.686943493575440822e-01	7.800944375069995829e-01	1.064406862120009345e+00	1.040204942661376863e+00	8.490477155704411194e-01	7.462584303069155212e-01	5.101511218604303233e-01	1.190773269814203061e+00	1.006965632256134446e+00	1.908160579042581517e+00	8.486635935230466554e-01	2.378877805802828593e+00	6.610336627577416690e-01	6.188333699664080312e-01	5.821560271322505642e-01	6.822746961935791665e-01	nan	1.573031650842343421e+00	8.976281457119804630e-01
7.596166865014662983e-01	1.397765570363697085e+00	1.713549865827791008e+00	1.300166553562423832e+00	1.624078377953006358e+00	2.046666852816263926e+00	5.312563637085941926e-01	nan	1.613914376410953588e+00	1.792893272417241279e+00	1.376684146361452088e+00	5.028006893864592763e-01	2.339887146480039259e+00	8.943465461659092508e-01	nan	nan	1.444897343199327278e+00	4.593423632651827959e-01	3.792313175498506217e-01	5.285413201767386049e-01	1.488645816337057282e+00	3.524672803683059352e-01	3.003506483835935437e-01	1.300768310592666177e+00	1.712581402696250921e+00	1.269085438193295223e+00	5.100641729641319788e-01	1.501010419120373030e+00	5.833712174479651624e-01	1.455190149171013081e+00	7.958866702752055433e-01	1.703804942498862163e+00	1.493964922105564197e+00	1.746541535756718000e+00	6.329691204203284904e-01	5.556775363854983274e-01	7.465378127691046917e-01	1.471466205214666978e+00	1.307925694976570741e+00	1.756434288660523535e+00	1.122797429001731517e+00	1.824098398239528018e+00	1.600273374680793115e+00	1.619278523819978721e+00	1.573808918036381677e+00	1.482334047655361919e+00	1.587017779345784474e+00	nan	1.974690418324184016e+00	1.716499072158720107e+00
5.631126947846430975e-01	1.517632838127310535e+00	1.183009005571519223e+00	1.389604243410391016e+00	1.725889464410010898e+00	2.258726195501342460e+00	9.293287619580574699e-01	nan	1.735700558065762955e+00	1.946242215309907264e+00	1.518991117047338246e+00	8.070215270155881582e-01	2.291687479526236082e+00	4.887155307043408170e-01	nan	nan	1.694719611789586633e+00	7.853334881831235403e-01	4.098791097020894059e-01	9.129997624163457282e-01	1.456924582229246479e+00	3.860094307700434602e-01	7.598757394923384423e-01	8.952138091612193982e-01	1.920128285216618380e+00	1.323516175155452945e+00	6.808384786708746583e-01	1.574196350816415846e+00	9.519020052360751549e-01	1.598582880969165565e+00	4.114638716663941431e-01	1.898453648536400751e+00	1.609378515480117011e+00	1.847473732626309095e+00	6.538375737839279278e-01	8.266416998301219232e-01	1.034750125343995908e+00	1.736915053483981675e+00	1.505356447736006853e+00	1.871539435054298872e+00	6.660338756470600696e-01	2.116904866333596313e+00	1.178082695636475608e+00	1.810664204238390695e+00	1.735254876763811849e+00	1.710335965294059291e+00	1.763347388155394935e+00	nan	2.127971916721669743e+00	1.786984890412780080e+00
3.114307023582107981e+00	2.864743916592672246e+00	3.512915692202855045e+00	2.796009679505209178e+00	2.903623793570393019e+00	3.051368174375860498e+00	2.939308186791949939e+00	nan	2.930785864059887391e+00	2.780081733680745515e+00	2.879592857345770973e+00	2.782677325593152506e+00	2.711517107790501591e+00	2.893680814464514306e+00	nan	nan	3.087640691970857887e+00	2.859072790991259438e+00	2.829043220040843742e+00	2.736999333222531305e+00	3.393639682437226135e+00	2.946286150678529392e+00	2.930593476833084576e+00	3.061372532226498855e+00	2.893990987523354264e+00	2.718568696359905168e+00	2.842179949303851316e+00	3.173596911908263873e+00	2.793746267163902619e+00	2.899937186679053980e+00	2.802574578068774080e+00	2.863093967714816390e+00	2.937473938920917682e+00	3.010015794728360117e+00	2.768635562281830165e+00	2.756350133450203188e+00	2.785010285602367297e+00	2.793969328510149452e+00	2.768016066859191326e+00	3.032787198549812935e+00	3.002468660952013035e+00	3.006329271931901470e+00	3.514755873234277850e+00	2.926932001369758396e+00	2.879705428846159432e+00	2.963057604654256494e+00	2.962655754258230800e+00	nan	2.169168040546012755e+00	2.973821279719918387e+00
8.376225341815216607e-01	1.264413743479284147e+00	1.821408484338455036e+00	1.148962873238748683e+00	1.481901955890841949e+00	1.868977755247378303e+00	4.628332855311417249e-01	nan	1.485281090321831199e+00	1.622847795942245375e+00	1.189962811344400073e+00	4.178952463013571039e-01	2.255620991978768419e+00	8.692237769393282854e-01	nan	nan	1.240144605645039366e+00	3.583056493257928410e-01	5.057209482518668642e-01	5.978409169709144599e-01	1.545921051608372787e+00	4.960539766458061384e-01	2.555791002255154987e-01	1.375125249521402804e+00	1.529858107350768881e+00	1.102411110831213126e+00	3.087304810909058395e-01	1.259645498934157226e+00	4.393111105145701134e-01	1.260871712009075329e+00	7.975610151019982830e-01	1.530258025871410466e+00	1.335034312112187926e+00	1.601245434761121134e+00	5.809806622777031748e-01	4.862849600634027158e-01	6.201311720860562815e-01	1.262272950062670596e+00	1.280498487023640219e+00	1.604920843711335587e+00	1.243199880755112563e+00	1.598598005256876897e+00	1.727382277482115258e+00	1.412503238704497788e+00	1.371774835929918224e+00	1.251672033587891919e+00	1.399972429159983323e+00	nan	1.888494056283693379e+00	1.529558140226632279e+00
nan	nan	nan	nan	nan	nan	nan	nan	nan	nan	nan	nan	nan	nan	nan	nan	nan	nan	nan	nan	nan	nan	nan	nan	nan	nan	nan	nan	nan	nan	nan	nan	nan	nan	nan	nan	nan	nan	nan	nan	nan	nan	nan	nan	nan	nan	nan	nan	nan	nan
1.442755716295059054e+00	6.066198038982419938e-01	2.387809386730856520e+00	5.348212670365601884e-01	4.903790011622282119e-01	1.345369673410749423e+00	1.593763262060577057e+00	nan	3.485475904232738786e-01	8.192601688477537669e-01	5.829803643887557785e-01	1.375591791672666320e+00	2.169333464908632436e+00	1.392132815013478631e+00	nan	nan	1.016247660561005572e+00	1.264055124203075975e+00	1.506508306646930917e+00	1.380192683339488413e+00	1.275175187361299090e+00	1.683869830774647802e+00	1.557153820715493797e+00	1.533088555664090524e+00	1.065297625500441381e+00	7.963265866508659752e-01	1.245502057686035835e+00	1.011878840556377890e+00	1.200594187581469630e+00	6.764813133894570507e-01	1.695221656845476099e+00	1.071576294038198096e+00	5.340714860124559094e-01	4.100927724012090048e-01	1.157356513241097673e+00	1.114565476311969894e+00	1.014963082536045613e+00	1.025229170182412775e+00	7.480816447202893738e-01	4.025461457964840117e-01	1.895249068379721402e+00	1.618605497538581961e+00	2.197095785239516985e+00	1.088147376209940509e+00	7.309781387540538189e-01	1.323857931763758655e+00	6.535434007136176060e-01	nan	1.633605841255896030e+00	5.520484809018140204e-01
1.032813674932434145e+00	1.175319933770117897e+00	2.150823804900793501e+00	1.032834289052945609e+00	1.312394796355563775e+00	1.605315244396325891e+00	5.780098137429070526e-01	nan	1.307502441191012554e+00	1.432792237036708993e+00	1.034481936989721351e+00	6.035314254887431673e-01	2.349010125740623067e+00	1.116748410731690067e+00	nan	nan	9.497122335593161102e-01	4.693172634009911137e-01	8.221661530739279300e-01	6.334239336346608740e-01	1.476236102546238049e+00	8.761903405832927039e-01	4.694293676485108424e-01	1.579329991525847188e+00	1.305247917573154615e+00	1.073777299181023936e+00	5.403111001742993968e-01	1.144917515037231714e+00	3.263902537275447102e-01	1.080289529851656827e+00	1.174936165816490741e+00	1.337070553802987893e+00	1.141308752529824666e+00	1.399472257151056720e+00	7.795799233131160966e-01	5.334733204732305945e-01	5.322054407380907293e-01	1.045302654944227472e+00	1.157908350275981713e+00	1.397230294840877018e+00	1.561748755178773429e+00	1.348311877893490163e+00	1.952066816984009634e+00	1.210291601307919018e+00	1.141506949030701934e+00	1.102928892895502111e+00	1.139444735160425548e+00	nan	1.740934452256968301e+00	1.346756032674946368e+00
1.352739347840321349e+00	7.513321093478261270e-01	2.420985617438910609e+00	7.755611602587656472e-01	6.787422855033742319e-01	1.418965133850390137e+00	1.442272734602094264e+00	nan	5.446867513210255085e-01	1.044946284870210906e+00	8.022568916865361333e-01	1.182482517220560414e+00	2.340948791676362717e+00	1.495020923342170294e+00	nan	nan	1.166062620193459631e+00	1.101137545255589378e+00	1.335253987501049622e+00	1.044372264051577792e+00	1.158468326525776471e+00	1.534743404121660548e+00	1.385260678226924114e+00	1.538773838538802119e+00	1.229948920256474176e+00	1.033806328229038396e+00	1.203101790995298570e+00	1.386464577959960254e+00	1.017989020795567967e+00	9.310457475863186394e-01	1.706057186532053960e+00	1.229435789068528351e+00	7.607931955918204592e-01	7.054758385767460060e-01	1.090924821518853172e+00	9.042511230222004537e-01	8.554727956249387200e-01	1.086589712178966716e+00	3.114108311226527759e-01	7.644913270687824225e-01	1.860672374492996939e+00	1.704854871165484509e+00	2.135006883905840258e+00	1.289426678649884694e+00	9.977456446978467675e-01	1.512319148511599209e+00	8.496967569061525394e-01	nan	1.591257201544369115e+00	1.032659508661993408e+00
2.333317886832483534e+00	2.064339592974476112e+00	2.566027643481771037e+00	1.890873030113886966e+00	2.204964918610521796e+00	2.779050119894864945e+00	2.153149788790437835e+00	nan	2.076039649207098048e+00	2.218885372891228780e+00	2.027263911706230548e+00	2.203775387107067107e+00	6.060276211906521215e-01	1.907660435539493937e+00	nan	nan	2.390326924939969899e+00	2.229350447401126090e+00	2.120561337124732493e+00	2.085082053182856665e+00	2.685172649866919059e+00	2.198752078607903560e+00	2.221767608717831521e+00	2.129724020061712686e+00	2.059133808737537930e+00	1.797053915617034647e+00	2.097210942353052054e+00	2.201278117547274871e+00	2.158815211825944047e+00	2.036448535520821501e+00	2.013441684801916320e+00	2.190912004977147998e+00	1.999272224966591294e+00	2.215926127710882376e+00	2.042841898848873683e+00	2.070384159439610627e+00	2.219163304770147782e+00	2.173657343930302854e+00	2.193261358943426664e+00	2.221545971978448275e+00	2.127117106295040916e+00	2.388914975089300619e+00	2.676483547894300763e+00	2.035319044176803871e+00	2.079267157959045154e+00	2.262278456816498196e+00	2.171813097554065042e+00	nan	1.906817413320128995e+00	2.081041247040761100e+00
2.552669258235312544e+00	2.719183870501301836e+00	2.420920984176336610e+00	2.571478628870295768e+00	2.912773784449061321e+00	3.391718803902769697e+00	2.387499069894622128e+00	nan	2.844714537690617107e+00	2.981000693707341220e+00	2.712374173551989731e+00	2.431192455583881973e+00	1.458342132213623854e+00	2.155485283062643198e+00	nan	nan	2.985999253150064092e+00	2.502615575683187821e+00	2.258102603068088854e+00	2.422608604770861263e+00	3.173334339869165799e+00	2.221622464190244450e+00	2.415739812422242228e+00	2.388834987238427576e+00	2.818952925837755252e+00	2.385745774111641015e+00	2.384491835519078951e+00	2.740657547874836730e+00	2.524109742851226024e+00	2.779659359419129228e+00	2.053675326720998395e+00	2.924376762607594937e+00	2.757784345110232849e+00	3.005947536143370513e+00	2.353212922560738107e+00	2.450927854423717633e+00	2.662411318786874759e+00	2.816831362341142952e+00	2.848285673083086333e+00	3.018646671527224434e+00	2.162228999171511123e+00	2.979148001798466616e+00	2.693087079429488107e+00	2.758413635903490757e+00	2.795585915144016553e+00	2.775215636581622736e+00	2.904335248351632703e+00	nan	2.674038978537404798e+00	2.866448129369472131e+00
1.812896510960741558e+00	6.357365542540337477e-01	2.841902258109758606e+00	5.905132091045232068e-01	5.669205601440174824e-01	1.027237919337145033e+00	1.636998901271345064e+00	nan	5.262666217777993705e-01	2.984758220780834304e-01	4.641020830252236551e-01	1.465520431145217239e+00	2.165102349559259842e+00	1.699280338133696944e+00	nan	nan	7.753441681069704883e-01	1.389415650113837719e+00	1.735799126280877180e+00	1.465922661761622559e+00	1.751093152069179926e+00	1.899888835017685684e+00	1.636222967989221733e+00	2.007968545419580142e+00	7.286780883367651729e-01	7.958827334873562753e-01	1.369610213188557468e+00	1.015314816186342117e+00	1.245362630887351107e+00	4.931438837760718785e-01	1.942468327647365545e+00	6.603009534347222820e-01	4.884482736018097015e-01	4.785440885697383462e-01	1.408661777361230216e+00	1.254314973782326259e+00	1.074415764923533079e+00	5.850328993521035637e-01	9.367638257584193218e-01	4.076305331943793631e-01	2.263585990063663012e+00	1.165707689724528207e+00	2.660962756912692573e+00	7.980845498767864532e-01	4.204456582281635435e-01	1.021166062208071157e+00	3.728672360768540694e-01	nan	1.431703840529105820e+00	5.401381960868660848e-01
1.711187001640299021e+00	5.474037670477356343e-01	2.618022508503595969e+00	5.098631681590998221e-01	6.205438284793770576e-01	1.144901432029756805e+00	1.599601978371157696e+00	nan	6.903081048055454971e-01	4.201411507898623610e-01	4.869723105933906337e-01	1.356025441383160723e+00	2.060030874576634030e+00	1.504314439551661886e+00	nan	nan	8.516234368856274717e-01	1.321452316503080260e+00	1.629511670423889003e+00	1.440824390112120934e+00	1.794815542556856602e+00	1.768617970007123841e+00	1.569824624966939641e+00	1.829563859818264637e+00	8.965952676278260425e-01	5.521634991268233872e-01	1.221453003484550326e+00	9.294084127841134579e-01	1.233727223960433106e+00	5.745156134691701277e-01	1.762917140003441352e+00	6.845756683550714428e-01	5.123347005498648521e-01	5.898108270943073217e-01	1.337822830403757823e+00	1.223214937710040529e+00	1.094487078425543602e+00	6.788085090965300106e-01	1.122244771535417129e+00	5.613683828965934097e-01	2.111518736865242829e+00	1.232400338356005376e+00	2.491818366347306135e+00	8.995920433216205714e-01	5.300127725960092073e-01	9.518360063262183424e-01	4.957912642596127295e-01	nan	1.568673007791324236e+00	6.522387622833293319e-01
1.510386122836305800e+00	4.774117710618722144e-01	2.534289803406649444e+00	3.704118519475816940e-01	7.722907360853112912e-01	1.298640958257810896e+00	1.123287111201365818e+00	nan	6.372825776593791236e-01	6.249017478640892520e-01	2.024294004687741955e-01	1.091941175546867315e+00	2.032640367824568806e+00	1.399068222012022300e+00	nan	nan	5.410655754147525309e-01	1.012861423136167227e+00	1.363295322861633352e+00	1.042629144090466475e+00	1.660003696344018564e+00	1.486910798286064539e+00	1.160184125454836623e+00	1.794016055314116898e+00	5.761689272647670945e-01	5.005543402372613082e-01	9.440212717094739192e-01	7.729846556274228009e-01	8.561268364877029358e-01	2.783679338986350671e-01	1.586952593359654218e+00	5.480439056070296466e-01	3.392966768093876873e-01	7.320382984826473427e-01	1.093401961175913595e+00	8.849489247091792965e-01	7.863939022903569942e-01	4.097971442826242594e-01	8.887125952160281894e-01	6.562739986258482316e-01	1.944995225243763670e+00	1.023805127671686410e+00	2.402655982835947057e+00	5.637355650731449286e-01	3.970096036631672876e-01	7.351993773833941370e-01	4.091209874925816337e-01	nan	1.383533387483462107e+00	6.791372141214256919e-01
5.587587032125800324e-01	1.203984525120338045e+00	1.719244031197973310e+00	1.122940448157673243e+00	1.296008541322598129e+00	1.806997319948028480e+00	8.001219297517021545e-01	nan	1.295495552334189782e+00	1.599806570911574299e+00	1.176865609685377123e+00	5.086196223637625691e-01	2.363078355054759605e+00	8.671627786053934805e-01	nan	nan	1.327668783928370067e+00	4.001851042643012613e-01	4.422157398897711422e-01	5.423015217605386962e-01	1.153414997914776308e+00	5.695280353260357975e-01	6.035725925112398471e-01	1.116492724649253754e+00	1.619724427160931901e+00	1.179230088821122235e+00	5.437754305470527960e-01	1.387573733605038218e+00	5.093390021437629311e-01	1.275078972600021565e+00	9.148898281045995118e-01	1.612473805880014321e+00	1.276583545812218556e+00	1.425800020866407003e+00	4.397264984730882564e-01	3.083608030070441597e-01	5.233995103659407899e-01	1.359405436568277503e+00	9.755449389304684527e-01	1.452197193287503962e+00	1.143274954815205469e+00	1.833514100631046029e+00	1.490558482496969095e+00	1.544908019454543480e+00	1.388800270056865349e+00	1.516006622886673982e+00	1.346654716029116905e+00	nan	1.918246466921404103e+00	1.471960778952454918e+00
1.593930668747390200e+00	5.647542654612573987e-01	2.626956265811183133e+00	4.763761962566996910e-01	8.362699254129691839e-01	1.290476684144413744e+00	1.160428774332465940e+00	nan	7.115655336561645949e-01	6.638048652177994668e-01	2.782139580936757173e-01	1.173210925863433118e+00	2.068902718550815312e+00	1.476622380407899504e+00	nan	nan	4.481586845259854512e-01	1.083580128907341456e+00	1.457101043239078519e+00	1.127770091848429024e+00	1.738861523989182256e+00	1.559958172011032485e+00	1.211370099292850222e+00	1.899084122756676152e+00	5.436499710964024512e-01	5.694470090527676831e-01	1.018714203927785000e+00	7.288121646205006909e-01	9.209497013374058350e-01	2.972693935373864615e-01	1.684661471061186244e+00	5.088253941759013355e-01	3.845153092793895389e-01	7.734271578102395184e-01	1.195455731349114314e+00	9.789994564833305324e-01	8.662534252018063707e-01	3.743961763843505208e-01	1.002450442462844871e+00	6.904397664202815976e-01	2.051817419882125293e+00	9.287391614284863373e-01	2.492898484036203399e+00	5.119938096573621866e-01	3.909254240255026769e-01	6.591082271688049055e-01	3.798452500620732586e-01	nan	1.441844759396314624e+00	7.031436584609143114e-01
1.310417436696842630e+00	6.874559048665993544e-01	2.409588548385019902e+00	6.897365746539073639e-01	6.352863420055240296e-01	1.259650114289815548e+00	1.347101438431719478e+00	nan	6.115828923376810389e-01	9.554957217533681657e-01	7.459074164239867244e-01	1.002083928266638724e+00	2.252970670575619394e+00	1.417307990992527023e+00	nan	nan	1.080500436457894509e+00	9.357014882972832792e-01	1.228636255304352387e+00	9.539653606976774558e-01	1.197122656959594300e+00	1.432322589470162333e+00	1.267889231520410664e+00	1.529625994231887942e+00	1.189397095449956421e+00	9.076532371705189339e-01	1.060081688262992206e+00	1.331862534070201054e+00	8.546769550183070940e-01	9.076881382039131418e-01	1.596148683194613671e+00	1.175315497623110828e+00	7.848573970818480960e-01	7.407144199027358988e-01	9.794895416374295172e-01	7.903709014391081533e-01	6.679179737127769467e-01	9.462779893501063189e-01	2.917287604079191743e-01	8.059460239421405436e-01	1.820893206953104082e+00	1.555430927453582912e+00	2.138142062368786789e+00	1.236703406747622802e+00	9.259506404440006611e-01	1.356302712942491606e+00	8.145339543679771532e-01	nan	1.533565458085619726e+00	1.015238221539039865e+00
9.025935215729142813e-01	1.493390886562942166e+00	1.740265343290916533e+00	1.387226529320111590e+00	1.782748630503121046e+00	2.220245357832834276e+00	4.235690483090702729e-01	nan	1.723377336068604659e+00	1.907100880472177851e+00	1.443682738504448393e+00	7.616596744228131266e-01	2.339563434238673523e+00	9.898027083834713968e-01	nan	nan	1.471033768188800606e+00	6.787907027150542616e-01	6.160048464924263723e-01	7.405600695344781714e-01	1.629808442241713839e+00	5.156480941830102749e-01	3.679739855553803562e-01	1.446624041421783025e+00	1.710065668579838993e+00	1.342024270230329774e+00	6.404325081848343260e-01	1.445995783804138624e+00	7.588616734192825675e-01	1.492980052534817359e+00	8.435706895940460193e-01	1.743349839343051544e+00	1.567088313320822879e+00	1.876465082588542277e+00	7.864672002427549602e-01	7.665687030724128714e-01	9.465497229576135263e-01	1.551204672064317114e+00	1.485033741367824733e+00	1.859830144488396231e+00	1.185157150966398953e+00	1.831445620849211142e+00	1.697131694513122291e+00	1.597785021266962868e+00	1.639041959760618283e+00	1.472449482956389222e+00	1.686532531676563584e+00	nan	2.035999265721841311e+00	1.771737766679730264e+00
8.057773847505081966e-01	2.036532647798011908e+00	7.600980766704181768e-01	1.902261029219732613e+00	2.189732716101801646e+00	2.813623072279014092e+00	1.429800760725536524e+00	nan	2.166366896865330460e+00	2.487453182823237352e+00	2.039953176516901667e+00	1.434997438335679387e+00	2.621321706656135397e+00	9.038982938040357462e-01	nan	nan	2.243442994481696928e+00	1.394658743653945709e+00	9.273672703414208573e-01	1.353881715833324062e+00	1.592098580345262970e+00	8.728259575720629382e-01	1.301971806741677229e+00	8.997836077097456364e-01	2.435132050381845659e+00	1.887950094589512018e+00	1.337955915313453925e+00	2.089992013798825710e+00	1.535990318715315883e+00	2.095095026672417760e+00	8.986907380567394910e-01	2.432000462357276405e+00	2.058948811812867596e+00	2.288157244465474527e+00	1.191984065722452302e+00	1.339712806021370994e+00	1.616337210540260694e+00	2.321899357312090295e+00	1.907299635422563533e+00	2.319958670157297842e+00	4.895578300272908634e-01	2.712857991138384328e+00	7.373657516594595007e-01	2.332512311790627457e+00	2.258697409472327777e+00	2.335666884137047816e+00	2.256775446414163167e+00	nan	2.527691978019063423e+00	2.255976110075191610e+00
nan	nan	nan	nan	nan	nan	nan	nan	nan	nan	nan	nan	nan	nan	nan	nan	nan	nan	nan	nan	nan	nan	nan	nan	nan	nan	nan	nan	nan	nan	nan	nan	nan	nan	nan	nan	nan	nan	nan	nan	nan	nan	nan	nan	nan	nan	nan	nan	nan	nan
7.174801298593164178e-01	1.115070110160665040e+00	1.862907157195054841e+00	1.027092133999538248e+00	1.227137408037200172e+00	1.642219488264921035e+00	7.225148462946661132e-01	nan	1.274129137528963174e+00	1.470236882543993540e+00	1.076736200634059060e+00	3.215679909372308187e-01	2.334065037999811576e+00	9.053020850655761897e-01	nan	nan	1.161838702045239424e+00	2.053101571513656631e-01	5.199061014829946537e-01	5.179581178837151523e-01	1.254849170223891752e+00	6.238073275468312140e-01	4.972592458610514132e-01	1.257167204012071826e+00	1.505484041185846777e+00	1.052263967679543111e+00	3.932132616216374998e-01	1.279858010529687284e+00	3.423115914288666350e-01	1.179844766738515904e+00	9.634934999516950871e-01	1.465591699719936969e+00	1.192649606974884868e+00	1.361784495818676444e+00	5.178929878512961160e-01	3.025136795022104752e-01	3.985590161476272875e-01	1.185176043011977987e+00	1.019746057334544043e+00	1.392184880669963709e+00	1.302738582329500794e+00	1.607441572181137257e+00	1.658049996297340956e+00	1.422113646540748677e+00	1.262311456542178245e+00	1.296884183972778715e+00	1.224668800380642075e+00	nan	1.859543332776331326e+00	1.403492914278233306e+00
4.724923287233765978e-01	1.321086232713390318e+00	1.447861792046214680e+00	1.191070230746815728e+00	1.499069184464028481e+00	2.056028707083822127e+00	7.210933426646660704e-01	nan	1.484423439072668049e+00	1.766326698555584551e+00	1.293491605151139368e+00	6.651049833954663093e-01	2.277740838261975487e+00	6.084107805422372950e-01	nan	nan	1.446007720895001958e+00	5.729584739144564232e-01	3.686775446604426132e-01	6.644467570839325266e-01	1.255532678237255118e+00	3.762135305179373779e-01	5.527924236379504475e-01	9.785514380439518378e-01	1.699964523543937789e+00	1.184453846531698273e+00	5.479360054352927500e-01	1.391626283495155159e+00	7.087065588742325062e-01	1.373007396858500595e+00	7.074138466229645816e-01	1.700428202653746279e+00	1.363472189172000304e+00	1.599802777471855064e+00	5.531304907407256222e-01	5.735441495190489736e-01	8.163919774992690614e-01	1.513553652647973813e+00	1.280444508029366935e+00	1.626562142271153810e+00	9.188014973956744047e-01	1.895322803107252430e+00	1.307681811663697236e+00	1.596912925688598550e+00	1.513440407176068314e+00	1.542753505571257788e+00	1.500244080594599128e+00	nan	1.995930679641016781e+00	1.583559204930089281e+00
1.386481502650364295e+00	7.391391353311590473e-01	2.369195797849592111e+00	5.975630646665394119e-01	4.866102744409439018e-01	1.306146387429843347e+00	1.559055381465097589e+00	nan	3.649731922090521663e-01	9.002197896253371079e-01	6.086278378487774976e-01	1.361756695140780238e+00	2.143358452930720137e+00	1.348102026171944301e+00	nan	nan	1.016955912001098694e+00	1.233914943401881903e+00	1.470895986170196457e+00	1.361049238366432101e+00	1.235851433290764856e+00	1.635907676591578763e+00	1.519364568088024114e+00	1.512899673966153991e+00	1.089516586067324155e+00	8.553598278562365431e-01	1.230995264428467184e+00	9.775707190114181211e-01	1.150498234440538337e+00	6.752225025870269848e-01	1.659986730646114239e+00	1.148725184943618416e+00	5.867091083642050897e-01	4.408631559057865079e-01	1.104050422229939432e+00	1.059971990533778330e+00	9.644495445693531677e-01	1.016277762123071859e+00	7.447765983271604773e-01	4.526616068612351329e-01	1.856112267322652221e+00	1.581760489704923112e+00	2.147227801157331584e+00	1.080860110857408518e+00	7.185794016567073061e-01	1.344546850557194251e+00	6.308326358070995843e-01	nan	1.630626914995164434e+00	5.115908796824744087e-01
1.071101785170689435e+00	7.679408801352202163e-01	2.064506741213625318e+00	6.642190644092833551e-01	9.331842380489312472e-01	1.638511114505908584e+00	1.052903410442267207e+00	nan	8.082430454167811584e-01	1.179411022350423499e+00	7.838202387666135529e-01	8.344645265742038909e-01	1.978908751136752020e+00	1.063706705849320366e+00	nan	nan	1.193789386833275401e+00	7.738809363400849239e-01	9.088195367400303537e-01	7.015214076920182062e-01	1.260656707406909272e+00	1.106877518312574971e+00	1.011640741933640841e+00	1.254173808103215659e+00	1.192197456646805875e+00	7.793851262342763597e-01	8.130454526737695975e-01	1.252292777826103265e+00	7.006182403695824235e-01	9.109049708138727830e-01	1.221489559617627840e+00	1.252430051491007612e+00	8.524587845266097252e-01	1.016699791335604175e+00	6.877982335743909603e-01	5.420819159818864863e-01	6.279507937405307549e-01	1.045036916448455866e+00	5.386694304280572609e-01	1.046581661324521795e+00	1.435392228111770141e+00	1.607028696978036519e+00	1.876692296530492188e+00	1.179959925651810071e+00	1.024131232259719582e+00	1.342752532129512177e+00	1.005229610497210491e+00	nan	1.458534594317858701e+00	1.094091596456637783e+00
1.003477040148679444e+00	2.108891313484797525e+00	8.704382782451675071e-01	1.952945107760631460e+00	2.266713544769039412e+00	2.793186618224869466e+00	1.451287662296366632e+00	nan	2.289222712226035128e+00	2.498876275656913837e+00	2.109756251464764532e+00	1.358412125063190423e+00	2.425784921422447837e+00	8.454393064037949435e-01	nan	nan	2.336459870637964897e+00	1.386757963568415963e+00	8.853581008872114522e-01	1.394194146460761674e+00	1.871424654270247956e+00	8.385459070999278230e-01	1.309343757436933098e+00	1.013506009484240522e+00	2.479845619633856302e+00	1.869419870526139338e+00	1.307403772120377727e+00	2.176123368660562551e+00	1.524750462706143672e+00	2.174806505164012194e+00	6.381172547029474451e-01	2.476635304684174255e+00	2.181004756586793381e+00	2.406156235062108184e+00	1.178273529801772135e+00	1.373114091780258228e+00	1.610799824135460856e+00	2.306642370980865220e+00	2.000452997692337309e+00	2.449209145905149487e+00	4.071106426588212979e-01	2.655803753278339396e+00	1.021720262028651405e+00	2.365220002131632970e+00	2.306151936592531371e+00	2.299580433407593993e+00	2.347726384712132131e+00	nan	2.448797363586100229e+00	2.335308347583289645e+00
1.514990001266755648e+00	4.846098439528683244e-01	2.541073982386753638e+00	3.330112039879947750e-01	6.247697518879683498e-01	1.178546941348269650e+00	1.258025381231812956e+00	nan	5.479344651611224304e-01	5.265167495017628596e-01	2.614425760510824537e-01	1.133973303513070130e+00	2.074059484926557673e+00	1.392309315845942086e+00	nan	nan	6.303838847208189655e-01	1.058717907853374607e+00	1.390214067764445005e+00	1.090855336029071143e+00	1.603027574283017342e+00	1.538313063751164389e+00	1.253767434578904050e+00	1.748992972257132683e+00	6.771731931077252797e-01	5.366642882761638589e-01	1.017743850715479459e+00	8.914276700843669632e-01	9.056509893468427386e-01	3.486488792161399619e-01	1.625304346550478840e+00	6.204462707445325131e-01	2.852120104206798956e-01	5.910073039594023747e-01	1.117905696369267732e+00	9.199452147131749191e-01	7.967555678432490796e-01	4.752898597464558783e-01	8.202774142087088105e-01	5.569097449201119154e-01	1.953502330136361431e+00	1.112087283127991100e+00	2.377302178416504930e+00	6.948523664668520006e-01	3.705387851104688934e-01	8.706412930441412845e-01	3.127151408201818139e-01	nan	1.355737638704669790e+00	6.255921628431335701e-01
6.205394046942038777e-01	1.755311467001206882e+00	8.304897653235183697e-01	1.613586013705112121e+00	1.909359191620749296e+00	2.508173661641786900e+00	1.258183972533311268e+00	nan	1.913641833626351429e+00	2.194060403984995578e+00	1.759667589998846760e+00	1.152351772591568402e+00	2.381278222983456594e+00	5.453636980008483848e-01	nan	nan	1.988486280937282524e+00	1.125639071604001451e+00	6.886912818349355536e-01	1.205067272473708151e+00	1.481528830234633443e+00	6.721645070256372367e-01	1.110669694230068449e+00	7.101885778858538778e-01	2.178481047684543981e+00	1.569975860520106403e+00	1.036547027011201605e+00	1.802048546808514118e+00	1.284861303415880229e+00	1.831023169282012475e+00	5.451608634451627911e-01	2.173596533848700219e+00	1.815713930182269786e+00	2.024810288345773479e+00	8.964762076116625789e-01	1.111406540610147209e+00	1.342713555911058343e+00	2.034185332774389732e+00	1.708283690594430748e+00	2.058217038323738368e+00	3.993983778698796949e-01	2.427869222495742108e+00	8.660165338818696101e-01	2.069625710867408319e+00	1.979478000814943517e+00	2.033407310173640514e+00	1.996463177544516299e+00	nan	2.321281633302198166e+00	1.971417878583674899e+00
7.777417128756807241e-01	1.392360498440294414e+00	1.658112914804878768e+00	1.286639829132200097e+00	1.611631669156086133e+00	2.063141909943048802e+00	5.995603794970510991e-01	nan	1.587564116485900900e+00	1.781435689094701402e+00	1.313437806802871810e+00	6.469033945620611403e-01	2.247450118160017052e+00	8.205501338738571127e-01	nan	nan	1.404137769477306286e+00	5.912920428139309958e-01	5.579525841063578406e-01	8.160656756750516161e-01	1.593572571403144122e+00	4.847431335201502489e-01	4.975499081353005892e-01	1.313680166066897081e+00	1.665628286660188140e+00	1.220505458001613475e+00	4.668359733196202344e-01	1.275825091214758178e+00	6.915760349300377197e-01	1.371365940994179411e+00	6.677958672488203407e-01	1.682035702625227724e+00	1.473837011982394474e+00	1.722370708061274458e+00	5.876910587776107420e-01	6.332957430722229164e-01	8.123219975378739299e-01	1.443933206763737154e+00	1.418060065191850683e+00	1.711057829657604668e+00	1.119624255462403184e+00	1.776760660123154922e+00	1.609204837301370983e+00	1.525012051019485559e+00	1.517061766602277872e+00	1.410081898312672832e+00	1.553621248363600937e+00	nan	2.039444283741802533e+00	1.608002322776940662e+00
1.778533627070687517e+00	6.404735906361355147e-01	2.741511157049507652e+00	5.998102949030010844e-01	7.145999458261188542e-01	9.892864473869613651e-01	1.511170420821787097e+00	nan	7.933441295288488071e-01	3.863731141928901658e-01	5.252654782863104277e-01	1.261578004473092873e+00	2.040119479402330516e+00	1.583181685858713328e+00	nan	nan	7.741502559816285656e-01	1.242518571377554615e+00	1.618737320097551891e+00	1.408096971504268602e+00	1.903411253732006259e+00	1.753497970745671042e+00	1.497187452289662657e+00	1.971978918680702630e+00	8.106724958167135231e-01	5.851766518202072831e-01	1.171881835622715418e+00	9.301453735003875067e-01	1.123117212364601603e+00	6.193973783153888801e-01	1.762093558103763558e+00	6.753362915036712488e-01	6.850443803350472205e-01	7.423172441274981104e-01	1.320134428787251846e+00	1.193586200313464074e+00	9.949518145283379189e-01	4.390819588097272241e-01	1.124830886832584476e+00	7.074135981001244966e-01	2.187577096765309648e+00	9.804140923391579943e-01	2.635524872851730205e+00	8.045849275852694493e-01	4.678560213028931658e-01	7.435787123887681593e-01	5.265013135302331060e-01	nan	1.506041291927371129e+00	7.087109081118360132e-01
1.823796602637471898e+00	8.026598901499253369e-01	2.815687469555079314e+00	7.239934328473450753e-01	9.339388334148418513e-01	1.318662164656059010e+00	1.489549355120767027e+00	nan	7.955158807803578425e-01	7.841235372808359472e-01	5.212208042331121227e-01	1.509587810360308646e+00	2.189095164365515434e+00	1.705994232301098590e+00	nan	nan	5.639181778980734139e-01	1.398231104471584496e+00	1.778891461227986914e+00	1.542142120972997299e+00	1.859583116451723139e+00	1.875369474849628570e+00	1.554170058451802783e+00	2.099643937390780923e+00	6.059612025445213490e-01	8.258126655889317380e-01	1.312401706675117019e+00	5.607744514672766689e-01	1.251434420221131161e+00	4.469790883232248602e-01	1.926792426361143562e+00	7.010923037132056335e-01	5.917910029736527244e-01	8.009141835218945848e-01	1.454463350569411784e+00	1.324046320665633880e+00	1.179633064164484768e+00	6.585939233930615533e-01	1.271369014680897580e+00	6.710934338055186688e-01	2.298071991713038553e+00	9.743892902975846981e-01	2.688417896332733648e+00	5.381415412169529011e-01	4.571365027791136626e-01	7.755607099904230362e-01	5.013362831424595933e-01	nan	1.652539356489011624e+00	5.702974230690044388e-01
2.000713860698085877e+00	8.528242720001144583e-01	2.997810306805452019e+00	7.951668044492169463e-01	6.638038911375041540e-01	1.099724454844069887e+00	1.907206518217340552e+00	nan	5.805592174723895882e-01	6.047722002678915798e-01	6.866813848730344283e-01	1.747082504591906726e+00	2.267629916250974098e+00	1.898410486952278209e+00	nan	nan	9.484205602759525622e-01	1.648440546661701367e+00	1.999971127650513658e+00	1.769532444563761464e+00	1.807614178185890541e+00	2.157011667490268625e+00	1.916184778301802671e+00	2.147172990033921813e+00	8.631312280680012439e-01	1.013699132701712635e+00	1.623537886033739275e+00	1.046754676483158120e+00	1.509828836941830232e+00	6.836231269497113905e-01	2.175342074705312267e+00	9.177883237090356250e-01	6.501153312953602548e-01	4.768519984146257773e-01	1.638182801554637580e+00	1.528748004227514556e+00	1.346427443103569210e+00	8.679034269892571540e-01	1.147661480729553540e+00	3.933620597627957571e-01	2.465746441059689431e+00	1.305087005413952728e+00	2.799763550329115169e+00	9.247938329418522452e-01	5.815710555778740298e-01	1.214997498679567745e+00	5.275136743983795951e-01	nan	1.613185379382422235e+00	4.913732342644900886e-01
1.129133867327300367e+00	9.364915721315154595e-01	2.229335731805599963e+00	8.718109952821118114e-01	1.026772884295624522e+00	1.311685692405590853e+00	8.950696520149583613e-01	nan	1.085450827986278455e+00	1.170856467966781000e+00	8.884064457983921193e-01	4.274475668352153979e-01	2.217544549480799709e+00	1.172084203301668515e+00	nan	nan	9.846117324827253769e-01	4.178476518459149913e-01	8.757960761284963036e-01	7.404404049447642633e-01	1.460786071845832090e+00	1.009274062649042847e+00	7.654983735457211447e-01	1.548071921454948319e+00	1.263017534681488696e+00	8.864144972227602226e-01	5.530670121323391086e-01	1.178678282459856286e+00	3.569934330828940516e-01	1.020628455470360407e+00	1.194691946272520733e+00	1.254001903475089552e+00	1.079049890274215606e+00	1.181729314809947917e+00	7.008435502751152457e-01	5.059361326310803930e-01	2.740668442698782070e-01	8.641338897438763933e-01	8.925331282082853424e-01	1.195284237734797639e+00	1.629128168959353751e+00	1.311006901851509587e+00	2.062051543805787812e+00	1.206702198798484282e+00	1.017821995851680095e+00	1.053092814894038387e+00	1.019881021629856610e+00	nan	1.680516251093095104e+00	1.207497387625812379e+00
nan	nan	nan	nan	nan	nan	nan	nan	nan	nan	nan	nan	nan	nan	nan	nan	nan	nan	nan	nan	nan	nan	nan	nan	nan	nan	nan	nan	nan	nan	nan	nan	nan	nan	nan	nan	nan	nan	nan	nan	nan	nan	nan	nan	nan	nan	nan	nan	nan	nan
nan	nan	nan	nan	nan	nan	nan	nan	nan	nan	nan	nan	nan	nan	nan	nan	nan	nan	nan	nan	nan	nan	nan	nan	nan	nan	nan	nan	nan	nan	nan	nan	nan	nan	nan	nan	nan	nan	nan	nan	nan	nan	nan	nan	nan	nan	nan	nan	nan	nan
1.635376456438067949e+00	5.579428513799442602e-01	2.640001632628506734e+00	4.494242559083041488e-01	7.596736368391913130e-01	1.136404454264561714e+00	1.302158816437466227e+00	nan	7.177349009653107847e-01	5.380334025414086341e-01	3.177518955257765954e-01	1.189547702843551269e+00	2.071648588471488139e+00	1.488445872071625153e+00	nan	nan	4.959395329079655523e-01	1.114415195949498560e+00	1.509974748607244344e+00	1.282535629098942032e+00	1.748955215335544988e+00	1.632484516498064808e+00	1.321270251841512033e+00	1.898553866284493408e+00	6.059967448375240817e-01	5.101003292068863049e-01	1.036699702350153407e+00	6.561708084014211684e-01	9.782403534377217547e-01	3.782585540151931491e-01	1.670494474424847553e+00	5.786416487244037121e-01	5.055088900009485631e-01	7.318896680749826800e-01	1.202784570810677911e+00	1.067640472646750771e+00	8.865565186537350817e-01	3.912039738642353326e-01	1.056077913878447738e+00	6.501403792695716888e-01	2.085503324607914433e+00	9.097492514810091579e-01	2.521272213316231525e+00	5.673902020955745584e-01	2.943097923742785671e-01	5.867502289554770156e-01	4.123683499498385641e-01	nan	1.490222232887348675e+00	5.792850325105386444e-01
2.086928562049723102e+00	1.144053923590118593e+00	3.056895112326610597e+00	1.055198534906146790e+00	1.453525973879142397e+00	1.687028647654787328e+00	1.426590419358856776e+00	nan	1.299170937787901714e+00	1.059484272355085688e+00	9.090939627619181174e-01	1.698826685240047984e+00	2.290659946576181216e+00	1.948032723136775779e+00	nan	nan	6.428672487499076382e-01	1.593861549790037468e+00	1.943894772478310662e+00	1.593236803172804805e+00	2.230161184917836881e+00	2.012327419830776787e+00	1.566292691811151494e+00	2.432907952768868842e+00	5.417772042354107587e-01	1.098428214500867472e+00	1.481506624429806740e+00	8.919744910983503638e-01	1.406733875922596244e+00	7.605847214792418320e-01	2.099086793732903189e+00	5.899559964942748813e-01	9.053792975014017808e-01	1.331369293867548320e+00	1.719318667097228914e+00	1.527299867298443026e+00	1.439415629265425434e+00	8.317989809119172850e-01	1.605615641770468338e+00	1.207671721201547976e+00	2.489917654163922300e+00	8.592873522276789355e-01	2.953726807837060875e+00	5.189340422370585237e-01	8.214532522835318318e-01	7.176486850599804734e-01	9.331125118843683897e-01	nan	1.574107380206611229e+00	1.090097180919820774e+00
5.078437515189981877e-01	1.224691796532476173e+00	1.596539451717947866e+00	1.127693658680036348e+00	1.415668125665113797e+00	1.953854953697066632e+00	6.952014692486571112e-01	nan	1.386369407617871197e+00	1.672743680407034805e+00	1.219127502897591420e+00	5.915994214424226127e-01	2.369263664799264646e+00	7.646236479720565082e-01	nan	nan	1.345533469376324787e+00	4.547430805471234794e-01	3.856305794334221049e-01	5.301999119326867849e-01	1.147930286897747454e+00	4.874619887065829160e-01	5.039980014467885239e-01	1.056572156583499122e+00	1.621896662969403824e+00	1.165783966970220797e+00	5.241770143928958792e-01	1.390595803447834955e+00	5.783787613505038117e-01	1.308605821174057215e+00	8.452590455253642387e-01	1.619350934855723567e+00	1.289768208383497594e+00	1.517140078513356194e+00	5.111141525431235344e-01	4.550487212294324624e-01	6.651805817027623968e-01	1.436701237370227036e+00	1.093212829149515342e+00	1.538968066981488692e+00	1.041350812959216388e+00	1.866895707162293139e+00	1.408361118315818672e+00	1.547080247886688520e+00	1.445296974490768660e+00	1.508809439723036494e+00	1.422619580867255040e+00	nan	1.927762200805718251e+00	1.532204676553214906e+00
6.083108582302624301e-01	1.769955886341839646e+00	9.602816198177525076e-01	1.683963718642387697e+00	1.939153234750957022e+00	2.577305113057848818e+00	1.261897938168237587e+00	nan	1.921473762721892298e+00	2.253094184608604333e+00	1.812516921133926706e+00	1.160156869624618947e+00	2.511321256427676119e+00	8.063864868941513775e-01	nan	nan	2.046836604291266237e+00	1.137321380753047118e+00	6.861014618514342800e-01	1.073440504059236078e+00	1.406405346399329792e+00	6.635401202261778097e-01	1.106632724675712831e+00	7.691731520265592259e-01	2.248256989132098926e+00	1.672609132119762476e+00	1.115924599378414372e+00	1.961486573688200341e+00	1.292391808196819980e+00	1.898531132037429847e+00	8.426460238960460369e-01	2.218004485343973542e+00	1.844869244971991451e+00	2.047642993539551703e+00	9.693234690275408516e-01	1.066786969736190693e+00	1.347455976324587024e+00	2.089280753592386741e+00	1.610913191369033548e+00	2.087876807890503450e+00	5.567278593946611842e-01	2.537890660574376511e+00	8.446442053697966745e-01	2.162892860343025081e+00	2.065981183578561975e+00	2.157560715605467028e+00	2.034482801909418992e+00	nan	2.371434174694714514e+00	2.084359530832107232e+00
1.449834078735638299e+00	5.223141238568900224e-01	2.474030724411573345e+00	3.827737414986709386e-01	7.531499201893657736e-01	1.317263786188807018e+00	1.159962720528362468e+00	nan	6.046190486414015908e-01	6.460271705148066257e-01	2.192709261061263903e-01	1.137612726944860153e+00	2.114749711181842962e+00	1.374816019896088148e+00	nan	nan	5.129994603803786912e-01	1.027035649892255487e+00	1.362824583153267932e+00	1.107003552824010750e+00	1.561938812651882058e+00	1.497042489892392636e+00	1.188879622311675544e+00	1.745019068826745290e+00	6.166067437788402827e-01	5.876094908409450479e-01	9.488029248544757044e-01	6.733953334615921937e-01	8.850782821038369885e-01	1.939281589764177416e-01	1.554171778203979448e+00	6.170154862799013262e-01	3.488620323082426977e-01	7.006871631728929239e-01	1.047975325900533550e+00	8.975002701980814290e-01	7.864447842242404674e-01	5.632049905524684208e-01	8.690094123120848391e-01	5.940227495607502961e-01	1.893199739734819920e+00	1.147448199398235280e+00	2.337566425098521528e+00	5.954690071873517399e-01	3.826055999364870175e-01	8.086308807692034195e-01	4.474192092753676020e-01	nan	1.442873489156963451e+00	5.534792003642825531e-01
1.507397877456122970e+00	7.131096394677058914e-01	2.484038705336464758e+00	5.292709317716772777e-01	9.087505584929553848e-01	1.349167716426793673e+00	1.109700107258554391e+00	nan	7.870202315586891650e-01	8.267274533035596784e-01	3.955444957926451122e-01	1.139649908497150976e+00	2.019531588104752640e+00	1.351098907094914869e+00	nan	nan	5.281718387631372247e-01	1.038575611007825028e+00	1.392423006944903285e+00	1.199884739636674746e+00	1.728019149179341740e+00	1.484192622647701798e+00	1.166609060225100691e+00	1.812284046453162878e+00	6.237171506872464244e-01	5.730527654974063578e-01	9.201745136231741506e-01	4.405584581596431737e-01	8.866381190621829278e-01	3.655078100214615988e-01	1.518228314622000807e+00	7.434921668931058214e-01	5.587137270128861299e-01	8.710210323454991022e-01	1.090278266897138026e+00	9.739592819557804093e-01	8.621191289056346907e-01	5.496694459390673027e-01	1.124039831884240837e+00	7.782380671476240019e-01	1.932872826667788591e+00	9.522235544075006164e-01	2.393131371151693720e+00	4.880605636892011434e-01	4.042766888888897903e-01	6.345168207882161404e-01	5.346177074637601390e-01	nan	1.512788973132431325e+00	6.013576753054640234e-01
1.839565136217616192e+00	6.735518221643734815e-01	2.836132129511274691e+00	5.668634172148744321e-01	8.726609011268003924e-01	1.219183915207680213e+00	1.434742066222691070e+00	nan	7.630199698227213556e-01	4.970938490995027714e-01	4.253329046269079261e-01	1.424987748708995916e+00	2.122611007291416385e+00	1.675743332066203184e+00	nan	nan	5.286011738766664969e-01	1.341573926654726412e+00	1.712121233444374946e+00	1.411210535600190941e+00	1.899087490966414826e+00	1.837378522762824318e+00	1.488207861774390350e+00	2.085040283849927345e+00	4.099774553660951448e-01	6.811303799331005493e-01	1.265638969584473639e+00	7.887584825381909193e-01	1.170767945576119962e+00	3.599889056248937180e-01	1.887310096952641736e+00	4.126914491403440577e-01	4.529381281616728372e-01	7.640452216774001881e-01	1.424453596562240243e+00	1.257711876201281997e+00	1.100506498768679231e+00	4.370572902988050790e-01	1.157604493926417399e+00	6.647279345022086838e-01	2.264117341216209667e+00	8.758958512460561785e-01	2.710463772546688244e+00	4.473941160993979982e-01	2.897443590214631715e-01	6.783969969305205794e-01	4.017303154058216030e-01	nan	1.403108115216737062e+00	6.102571897497410802e-01
7.207513159171078376e-01	9.914082740426171103e-01	1.897479260083017261e+00	8.552494939257471174e-01	1.050942263571075008e+00	1.545646513718829329e+00	8.265233108064332646e-01	nan	1.049255184476173497e+00	1.344027895006586037e+00	9.333197402740187609e-01	5.212111769244410775e-01	2.280860678324629021e+00	9.032304956296480780e-01	nan	nan	1.074316098363980343e+00	3.368520048202441886e-01	6.288131603241933210e-01	6.263321433613537881e-01	1.062144934797628171e+00	8.082845814547039431e-01	6.759958857431768164e-01	1.192497216396632753e+00	1.359403228830582178e+00	9.596806886008730775e-01	4.934279392312430623e-01	1.155204343008382928e+00	3.388548506873143018e-01	1.031179739580403210e+00	1.007755215102291046e+00	1.396526159365210074e+00	1.039399664711406768e+00	1.173800756855386096e+00	4.167999646229070820e-01	3.112266611222454515e-01	2.957806096546918284e-01	1.121808090972515437e+00	7.932885057969153442e-01	1.197188622731963914e+00	1.309646033094780782e+00	1.580379411100330644e+00	1.667092463582907413e+00	1.292682116880266907e+00	1.098921733303227066e+00	1.278383057032022485e+00	1.083798220766043041e+00	nan	1.732419945093227165e+00	1.178550084589868208e+00
7.700295229235616379e-01	1.471690394567264137e+00	1.640125109560498506e+00	1.330628131085664911e+00	1.647254622283674586e+00	2.112532679504163458e+00	7.116009235164258984e-01	nan	1.658174105519800046e+00	1.860345810758973872e+00	1.437742515239208263e+00	6.857524517167803424e-01	2.314890604523955009e+00	8.035596302479991460e-01	nan	nan	1.547129502285783609e+00	6.718627625800906999e-01	4.724118625324149057e-01	5.054073828999890994e-01	1.459477683165028017e+00	4.435844488451155532e-01	5.109636718181462811e-01	1.185339760851780611e+00	1.783607078072670271e+00	1.306630156795148601e+00	6.975786582483463061e-01	1.631102898252022149e+00	7.390698654866294515e-01	1.517794647621457216e+00	9.088839079886887884e-01	1.769788492391304979e+00	1.477859907975423326e+00	1.749331642082832206e+00	8.130505946842689902e-01	6.590417186012608175e-01	9.202898750803618633e-01	1.557886945517230837e+00	1.388560409847104049e+00	1.800755633851672588e+00	1.080763484300441668e+00	1.900526526872947874e+00	1.466250770567397055e+00	1.694689782905087982e+00	1.628181260675910735e+00	1.619586634029133387e+00	1.592208040928205559e+00	nan	1.948239454928710757e+00	1.781032118129671327e+00
4.863584898277436563e-01	1.621456117418562215e+00	9.295377353973671708e-01	1.548213697401137123e+00	1.753459159453332195e+00	2.362718765915706065e+00	1.301735899509272931e+00	nan	1.794734637991240334e+00	2.102573443965338740e+00	1.688187505955443424e+00	1.013596934672466920e+00	2.447064904751115044e+00	6.411880698212225616e-01	nan	nan	1.941365822195665558e+00	1.009735979711385623e+00	6.225143511791001449e-01	1.100684399633807820e+00	1.300084294037973542e+00	6.347360521103901920e-01	1.101985983773918543e+00	5.800037161557344279e-01	2.181212017053390628e+00	1.520249859383409285e+00	9.950236108025990456e-01	1.843684999718511186e+00	1.210312672917369214e+00	1.800885930192394735e+00	7.358316298714013826e-01	2.122215994729386601e+00	1.742289684702768460e+00	1.887147061257072211e+00	8.536682200204721571e-01	1.011841647268179045e+00	1.219993857959335015e+00	1.967272259940762380e+00	1.538969666573698936e+00	1.945159148657710890e+00	6.145051219441801660e-01	2.421535957900754710e+00	8.293851960280569369e-01	2.093762184562817374e+00	1.944407654253342388e+00	2.029458087086218665e+00	1.907276474208019490e+00	nan	2.343543011088458972e+00	1.950713466814227193e+00
4.641224266885767280e-01	1.765791598453322342e+00	8.640854611086482562e-01	1.668085005380847141e+00	1.868957730684632779e+00	2.420590538145631410e+00	1.304189530461924651e+00	nan	1.906651578806198621e+00	2.197853508330829264e+00	1.791035964954932336e+00	1.049293440369072794e+00	2.529266352909700366e+00	6.583842322809840830e-01	nan	nan	1.997124846036409496e+00	1.041438415043743904e+00	6.217251954519570356e-01	1.176919388372407393e+00	1.378544640614685513e+00	6.064835633927161407e-01	1.102962231060963028e+00	6.925161672530396606e-01	2.258137156987553684e+00	1.640899500859458904e+00	1.010942902803237731e+00	1.871337100639242301e+00	1.235614144360984268e+00	1.883800359411990533e+00	6.197771682041994801e-01	2.220163535379327868e+00	1.865225998514825179e+00	2.008797648178485495e+00	8.466452052989673627e-01	1.053927424733416052e+00	1.256684992791553990e+00	2.048188196779286319e+00	1.638145155877686943e+00	2.048808929526471978e+00	5.150058153259476912e-01	2.482520356380113924e+00	7.824483198830889386e-01	2.159638512735892135e+00	2.016691622862430755e+00	2.090485929286835631e+00	2.003775440348339210e+00	nan	2.412485421847353706e+00	2.012390427692278827e+00
nan	nan	nan	nan	nan	nan	nan	nan	nan	nan	nan	nan	nan	nan	nan	nan	nan	nan	nan	nan	nan	nan	nan	nan	nan	nan	nan	nan	nan	nan	nan	nan	nan	nan	nan	nan	nan	nan	nan	nan	nan	nan	nan	nan	nan	nan	nan	nan	nan	nan
6.357533982185233912e-01	1.420675875927265075e+00	1.560360286426735632e+00	1.298340223706405228e+00	1.612219552616231066e+00	2.052387111774174766e+00	6.266307414126639497e-01	nan	1.604987991526348079e+00	1.813621849995705526e+00	1.373288932569628251e+00	5.916439441828805768e-01	2.318258721570039427e+00	7.475383512081006376e-01	nan	nan	1.445181149836155532e+00	5.068061183046832507e-01	3.994778601582917310e-01	7.522014921627417916e-01	1.426245014572188330e+00	3.533621996470468485e-01	4.466059764466728255e-01	1.194117675795951072e+00	1.725138061652052857e+00	1.255594551388633517e+00	4.724865010561504208e-01	1.379671107855141798e+00	6.508976994374365832e-01	1.443940370358390402e+00	6.255094657444199013e-01	1.745140129628103942e+00	1.507377036033302975e+00	1.731475259740836270e+00	5.343733011766699237e-01	6.236047391114595273e-01	7.864767480519746501e-01	1.515713131294668337e+00	1.370581509473904891e+00	1.733343711296243095e+00	1.014074423707542527e+00	1.844671622271358169e+00	1.479553133651797969e+00	1.607576025385908380e+00	1.555149127917939467e+00	1.482410561472455424e+00	1.590185913518735505e+00	nan	2.043767267068148819e+00	1.643210778186468213e+00
2.531379620906110350e+00	2.229038273385973046e+00	2.702051964876525769e+00	2.072906770702498847e+00	2.423808136280465764e+00	2.883002727796660558e+00	2.230223990748616103e+00	nan	2.340893413975226434e+00	2.363314236086101694e+00	2.213515835480567073e+00	2.271889258391976529e+00	7.847348954888156980e-01	2.047471527659226354e+00	nan	nan	2.515014366505901044e+00	2.332787191790651971e+00	2.226894586403926013e+00	2.220398474625264740e+00	3.003615912764249885e+00	2.258991579698752084e+00	2.293626292392935806e+00	2.362346415625156570e+00	2.217482505289584793e+00	1.886822633379354075e+00	2.183803549516513343e+00	2.321839805590606876e+00	2.277713449231593135e+00	2.252937550114964438e+00	2.091601588296978953e+00	2.308965004983220659e+00	2.210041168563622094e+00	2.466629898562583634e+00	2.210198752045557935e+00	2.234215495161099962e+00	2.383162526650219437e+00	2.280566987515286748e+00	2.471983041334393949e+00	2.470563026569851051e+00	2.294553222120812919e+00	2.402187788402362134e+00	2.885328027011762497e+00	2.187394546162352960e+00	2.232526631625559421e+00	2.269869084572407658e+00	2.352387730270614874e+00	nan	2.115163428891507547e+00	2.318364378606016185e+00
8.914944673848822498e-01	1.027635974316823297e+00	1.929306799785414084e+00	9.436196692385151463e-01	1.318978352572892643e+00	1.838904012546872302e+00	5.277192167487747554e-01	nan	1.251971356414416814e+00	1.464587395934596303e+00	1.023105740575246614e+00	5.322137941551674523e-01	2.190392341522192421e+00	9.644359482651995163e-01	nan	nan	1.163373104953352666e+00	4.453253605651540936e-01	6.011672845106674767e-01	2.497292206943156345e-01	1.370361773302511299e+00	6.949499824205067622e-01	4.379041658904170853e-01	1.327038174844818785e+00	1.356635553529467186e+00	9.574800663589082550e-01	4.983244205696991669e-01	1.300923013212435420e+00	4.339795242315934720e-01	1.118535959248912137e+00	1.041622862403350114e+00	1.355787511014957980e+00	1.104717518483313565e+00	1.401688095042302074e+00	6.462335923473840893e-01	3.660758323634586975e-01	5.740382912524826242e-01	1.158662151060677825e+00	9.724973251315182088e-01	1.411929501727447578e+00	1.317710775235862553e+00	1.581181107552772414e+00	1.770260526476343355e+00	1.296954452034127625e+00	1.253548139773471792e+00	1.262378554869075575e+00	1.237333940409329092e+00	nan	1.686046195148520610e+00	1.426544642872740187e+00
1.779014973800458366e+00	7.936908183941167039e-01	2.757767467959673979e+00	6.746474148156218487e-01	1.111955531368447714e+00	1.411538519371243527e+00	1.172172938790754460e+00	nan	9.998649946928869214e-01	7.625142107061252394e-01	5.400473906343543629e-01	1.292317408458538042e+00	2.073266225218613812e+00	1.598467355773171006e+00	nan	nan	4.711892282484032579e-01	1.220071229445848893e+00	1.584720394164967683e+00	1.259240308613427395e+00	2.002254627315826152e+00	1.670069013330003793e+00	1.266851412663192455e+00	2.095563106525333730e+00	4.245332206489173532e-01	6.767486976078938010e-01	1.106068817677754890e+00	7.278350303093394924e-01	1.038335761419790781e+00	4.660061841982598985e-01	1.749640271335580088e+00	4.303707102194885281e-01	6.245888088720880083e-01	1.049991513812267296e+00	1.353513897784161202e+00	1.156920784023806270e+00	1.050427452546565332e+00	4.154760108118061845e-01	1.275223121188175712e+00	9.562348367253651338e-01	2.172761653704706752e+00	7.290811176163427554e-01	2.670600273790557644e+00	3.510256430649296711e-01	4.919793913891702952e-01	4.427504610273881869e-01	6.254425699342726075e-01	nan	1.414696788094861768e+00	8.534177268716591769e-01
1.719381983906975719e+00	5.415244208852268981e-01	2.751119414614151548e+00	5.213858802217179456e-01	6.751399083862006378e-01	1.085791198169315575e+00	1.403383059113898934e+00	nan	6.144284348539237328e-01	3.793550405633545064e-01	3.087056669429847355e-01	1.284247318123226789e+00	2.167238745599436633e+00	1.617631407089466400e+00	nan	nan	5.457274328893038096e-01	1.216877119839816945e+00	1.601701572472485235e+00	1.306550474224703162e+00	1.782782508548957257e+00	1.734700172081492076e+00	1.418592377975571361e+00	1.980652778724605323e+00	6.012893149267748427e-01	6.704215471944439120e-01	1.168445363835973749e+00	8.424244736407358047e-01	1.067035965836131695e+00	3.493584585629475603e-01	1.808546745362220376e+00	4.925861494844510080e-01	4.199078955315270201e-01	6.105890383776854113e-01	1.302461839902801843e+00	1.117442590066934915e+00	9.443516427091374066e-01	3.612778657266564886e-01	9.863201901016996898e-01	5.206881255631660155e-01	2.179555688625609111e+00	9.978676103200223579e-01	2.604862048264582786e+00	6.314392286296015566e-01	3.161591265644300153e-01	7.754955710541698854e-01	2.867419563258370996e-01	nan	1.459166037102153091e+00	6.058237964215735794e-01
2.435579016800199170e+00	2.446372010535277308e+00	2.354963698036657949e+00	2.303607144745082103e+00	2.635299073591982566e+00	3.231078852068053120e+00	2.372842713296656747e+00	nan	2.556870277013504555e+00	2.720440169330601066e+00	2.460036043377116233e+00	2.379694316559345157e+00	1.044426302201229229e+00	1.991356617287157738e+00	nan	nan	2.831732321229341043e+00	2.439652472098665648e+00	2.214848658468082210e+00	2.322658468047078539e+00	2.933960188080222853e+00	2.232794786612418481e+00	2.403441180093227825e+00	2.146609381366656244e+00	2.599088664732640552e+00	2.140346378631818425e+00	2.301555706703555249e+00	2.574292308222258185e+00	2.447345791611059695e+00	2.516845751051428159e+00	2.041625413219673835e+00	2.680358296048057198e+00	2.468115489141243568e+00	2.692490047177357848e+00	2.246318789065436139e+00	2.325544589634707560e+00	2.530407926326755153e+00	2.627969663294062119e+00	2.603068410358944096e+00	2.722269543113660983e+00	2.082331427363211418e+00	2.856117856519065690e+00	2.576942369331577165e+00	2.543151206417042509e+00	2.574870545790370890e+00	2.649083795963721677e+00	2.655143240728606191e+00	nan	2.514097783083074411e+00	2.594900013183481402e+00
1.745844818330944515e+00	8.135247898283358703e-01	2.769975290474220753e+00	6.965906349049326707e-01	1.048936371894458874e+00	1.295100859781715297e+00	1.157587409153817637e+00	nan	9.580456843141106349e-01	7.739409237181394952e-01	5.277465536979184524e-01	1.232285974733650313e+00	2.115574092873828249e+00	1.602496544774308251e+00	nan	nan	4.162175974028198278e-01	1.156749322463229923e+00	1.559553506991596894e+00	1.241464026604996329e+00	1.944095144876476056e+00	1.645176865690167078e+00	1.238692608397077510e+00	2.090270784423469586e+00	4.806815860824795172e-01	7.241524007404169794e-01	1.074606558045097637e+00	7.108598441082574215e-01	9.625934150543421497e-01	4.811407515990415162e-01	1.745915024804737925e+00	5.595440977923938908e-01	6.590677890428238150e-01	1.003047161167206269e+00	1.313276692242996813e+00	1.109391296302970398e+00	9.689136052494069506e-01	3.191266672594443854e-01	1.231051525453057405e+00	9.190400727487164634e-01	2.180963081889435884e+00	6.544833510519104669e-01	2.660153029571890038e+00	3.914686850510367688e-01	4.521125431350325741e-01	4.488151230585075147e-01	5.635286982108781428e-01	nan	1.446135200550062283e+00	8.214699220187696715e-01
4.361176529657008194e-01	1.557398495495109669e+00	1.456099266682663762e+00	1.429703646616807156e+00	1.647548332102344970e+00	2.076523309585831978e+00	8.886747009007016640e-01	nan	1.684246887106494617e+00	1.927920087434024765e+00	1.513851720619698638e+00	7.344355512090016136e-01	2.547728633150572186e+00	7.708985664313879882e-01	nan	nan	1.567104449298615254e+00	6.448554250506994823e-01	4.516959515651036150e-01	8.186187316263207059e-01	1.250125902361293839e+00	4.453884951729650266e-01	6.480308033347587093e-01	1.071369588906899262e+00	1.918477176554901797e+00	1.450606393615986534e+00	6.945981658746049892e-01	1.578542683403081570e+00	7.895662900402099504e-01	1.581416614084931727e+00	7.833362329323377837e-01	1.900321612777295055e+00	1.586186617893737383e+00	1.772190876499114331e+00	6.707156302080351518e-01	7.138463952625672126e-01	8.808319903134814721e-01	1.688800270299342321e+00	1.406008454411236341e+00	1.802872430658999825e+00	9.674816163068640229e-01	2.066897771746840196e+00	1.239849631879368586e+00	1.819402165214494937e+00	1.688141799715312974e+00	1.721472378691114802e+00	1.667951353542511006e+00	nan	2.163237481905628812e+00	1.757120146393336135e+00
6.574240383581931857e-01	1.354096094188625088e+00	1.616690023790669173e+00	1.256544449637160499e+00	1.562185307365086873e+00	1.994438147895946534e+00	6.190546982931104392e-01	nan	1.570653114417862595e+00	1.760192725004004144e+00	1.345940429680903661e+00	4.395445518267491747e-01	2.325977076458808579e+00	7.803207015826391091e-01	nan	nan	1.434658996178530321e+00	3.955102801387559985e-01	2.988983230175220052e-01	5.787394713810131153e-01	1.418779194695958479e+00	2.894986877303014627e-01	3.688932974579771651e-01	1.187191619422191646e+00	1.718564606224398217e+00	1.215647038557881476e+00	4.383347252788031834e-01	1.464301023290556891e+00	5.692200044116730862e-01	1.436960816508790373e+00	7.152358404010472626e-01	1.698366840514991649e+00	1.464956897564105853e+00	1.691933904148818169e+00	5.556801242458223600e-01	5.323433785683632236e-01	7.040056157574290374e-01	1.464651119008697489e+00	1.277324737051444892e+00	1.710361205861067102e+00	1.055527260315624938e+00	1.826958225531972513e+00	1.508905951442533366e+00	1.621012996618279134e+00	1.542923244374247993e+00	1.472170446920751719e+00	1.552391370713104291e+00	nan	1.995424273693431783e+00	1.670892905243952065e+00
1.018753385264744349e+00	2.157508271950387968e+00	8.509623619074597745e-01	1.994973872161146744e+00	2.341095195714995025e+00	2.875921670422178611e+00	1.420265789129864453e+00	nan	2.336422841700148023e+00	2.568652365750043298e+00	2.148239498365735134e+00	1.428037910838656499e+00	2.494266145137499890e+00	9.063369762354815951e-01	nan	nan	2.340120029421928205e+00	1.426198823423671547e+00	9.445761198634026190e-01	1.443171584921784989e+00	1.867344819287890534e+00	8.676828126948871178e-01	1.303119509068745518e+00	1.091870814448977711e+00	2.491060695340200581e+00	1.922704296231462662e+00	1.343684527539094509e+00	2.158954300736610321e+00	1.563839180493440173e+00	2.201812416592026533e+00	6.966214665147189011e-01	2.511985331724407189e+00	2.215478927164185929e+00	2.464555746823434035e+00	1.229478027391741612e+00	1.432546306281837101e+00	1.669368879249181425e+00	2.359474030832670266e+00	2.066966076643953709e+00	2.491483999095333690e+00	4.678827778104089896e-01	2.683443240223054804e+00	1.032939848785410897e+00	2.373908395108608183e+00	2.343857262100080607e+00	2.313123798781163920e+00	2.394792492424830943e+00	nan	2.503205951529137163e+00	2.364016243175132814e+00
nan	nan	nan	nan	nan	nan	nan	nan	nan	nan	nan	nan	nan	nan	nan	nan	nan	nan	nan	nan	nan	nan	nan	nan	nan	nan	nan	nan	nan	nan	nan	nan	nan	nan	nan	nan	nan	nan	nan	nan	nan	nan	nan	nan	nan	nan	nan	nan	nan	nan
1.361928375032374294e+00	8.858410432808704327e-01	2.066183260359585105e+00	7.560962564968627397e-01	1.196997318286696199e+00	1.666476089499029589e+00	1.127509450397151669e+00	nan	1.222678461144403927e+00	1.104785053775541037e+00	8.557609076483513322e-01	9.770470808690805420e-01	1.874792146984932018e+00	9.979361689241731392e-01	nan	nan	1.075331100953278440e+00	9.905778437982077911e-01	1.149064634327955803e+00	1.150421237525799167e+00	1.844783397478306997e+00	1.223630188089219306e+00	1.101058434907244976e+00	1.520160273131696771e+00	1.180227775623746478e+00	5.126835733517315363e-01	7.437003688845057470e-01	9.228699575403771505e-01	9.878937648348881106e-01	9.256200154809244296e-01	1.122450239570220942e+00	1.053746423577279767e+00	9.680835885923045891e-01	1.261496833056564348e+00	9.817983139510779722e-01	9.859686059028631711e-01	9.950714445250872231e-01	1.003131574902626166e+00	1.372765392927652428e+00	1.234819653201677969e+00	1.584138116433116750e+00	1.377334953381306848e+00	2.106804688918993307e+00	1.085071035209629997e+00	9.733828336289538363e-01	8.955856324070399221e-01	1.077665532325871256e+00	nan	1.669328200555577624e+00	1.111535628891306748e+00
1.920856194783887139e+00	1.009512984689473036e+00	2.904693586547053563e+00	9.609722871817660828e-01	1.352754830615422454e+00	1.688471933734277508e+00	1.366501269608824121e+00	nan	1.192220893947261384e+00	1.051794595455516124e+00	8.356727326961022051e-01	1.614144748594884105e+00	2.351887036303423439e+00	1.842559629315415393e+00	nan	nan	5.814416349965680908e-01	1.489997111081558634e+00	1.829358605265378523e+00	1.473979988231124860e+00	1.998962365593351054e+00	1.902894236558910546e+00	1.478354786685961209e+00	2.266890600405379264e+00	6.612334624902379554e-01	1.046372806120263732e+00	1.398711953735282343e+00	9.015602402120717063e-01	1.334194756971662565e+00	7.234810102851769731e-01	2.033164088666387315e+00	5.986596129511848607e-01	7.793746004155267526e-01	1.220737093595423373e+00	1.617587982464465002e+00	1.420744247992010711e+00	1.348226102238659241e+00	8.976082285881188394e-01	1.464484997346661821e+00	1.104943735707437202e+00	2.370261238906639090e+00	1.093969691232091090e+00	2.773369327343164326e+00	6.778082039548184445e-01	8.429707125698888692e-01	8.416518006962344645e-01	8.794826771346191396e-01	nan	1.631765928307926439e+00	1.070585766100853320e+00
2.378375464414124618e+00	2.301559962836847273e+00	2.464227580981502186e+00	2.170925088705259576e+00	2.511647799962958949e+00	3.047181996459088271e+00	2.176731913563407339e+00	nan	2.426781369080015072e+00	2.530789293620982594e+00	2.312739312506300937e+00	2.218129632670363893e+00	1.041673383364873251e+00	1.987574526439408462e+00	nan	nan	2.638018207404182913e+00	2.281864454299587397e+00	2.092795193542865473e+00	2.113865689867845177e+00	2.877781609616953951e+00	2.122327095245486905e+00	2.219670293467162381e+00	2.196855125805081244e+00	2.398539846408932696e+00	2.020809790572167586e+00	2.165852036759440047e+00	2.484739462128977117e+00	2.263425553435343129e+00	2.363082670101737115e+00	1.982056279599480719e+00	2.464758744270142632e+00	2.320647138972795620e+00	2.574527595593955720e+00	2.130493625408519609e+00	2.163861778280517179e+00	2.361528266471281778e+00	2.427754201385289523e+00	2.428168196768746068e+00	2.593236066989456301e+00	2.078602852728666850e+00	2.658281743918985640e+00	2.635585469743580767e+00	2.370154054440678504e+00	2.411230845785410359e+00	2.470263076631330712e+00	2.497990562016450422e+00	nan	2.209239720805115770e+00	2.482912972953602804e+00
1.916563216122736391e+00	6.960669984099692176e-01	2.835284130569263095e+00	5.765962074600416987e-01	8.835008630501860472e-01	1.256047974935898592e+00	1.575035547616008280e+00	nan	7.977660989244500511e-01	5.613780703729779331e-01	5.449079207793742219e-01	1.491133469348196128e+00	1.970071341978518964e+00	1.671441919583408708e+00	nan	nan	7.888041592317881490e-01	1.435439066099305938e+00	1.782622116191947548e+00	1.532160646663912162e+00	1.962375330188693257e+00	1.914284040051152713e+00	1.619923023846139509e+00	2.063993896796682659e+00	5.652483466405515689e-01	6.136382081410602929e-01	1.346094230976812023e+00	8.840656323196215416e-01	1.290383064857040241e+00	5.626087759232221153e-01	1.911995681572358219e+00	6.107063345885549444e-01	5.682796995255864347e-01	7.846347434233533757e-01	1.496301783723712031e+00	1.371757381091991190e+00	1.219482244004557625e+00	5.923151911093036404e-01	1.248392654225334075e+00	7.238939239774829781e-01	2.295288637254925490e+00	9.348311917978243679e-01	2.736452285083443403e+00	5.945201372026942543e-01	4.409870299784782177e-01	7.670239227839855678e-01	5.454286084663650946e-01	nan	1.410156561344486192e+00	6.467055987182392940e-01
6.056228960161172958e-01	9.819548756307527881e-01	1.707031076560797223e+00	9.029165166456405434e-01	9.875569674081470239e-01	1.635205865793456947e+00	1.096067852949210941e+00	nan	9.990578430635094209e-01	1.397203093047624911e+00	9.892723096101420088e-01	6.913428993691355107e-01	2.258174909259119456e+00	8.219287214897740279e-01	nan	nan	1.266334016976808030e+00	5.848859300146106444e-01	6.925173894412405273e-01	8.430706548121165156e-01	9.386422197569052051e-01	8.726993790259729433e-01	9.445167860801029214e-01	9.459551728444725027e-01	1.519910286692308432e+00	9.995351909548199076e-01	6.547485834482748013e-01	1.225985635657656614e+00	6.846149276104165349e-01	1.115237670996150232e+00	9.818379324753988557e-01	1.519537725785688131e+00	1.090085081458386673e+00	1.124469440731081127e+00	3.998110679009815316e-01	4.895158597316550120e-01	5.399471916202224220e-01	1.291170574190918519e+00	7.768110027423399400e-01	1.161502221022304271e+00	1.193240199748742958e+00	1.832320950007360283e+00	1.486474574758394951e+00	1.458594951689189401e+00	1.210047919064915600e+00	1.484196453792987036e+00	1.165923626863542895e+00	nan	1.878153554659243163e+00	1.188242771928713193e+00
3.023238225690377146e+00	2.621385420405981659e+00	3.426462422718826950e+00	2.577069352010258108e+00	2.578380639921173945e+00	2.728476945151235178e+00	3.016681909210476409e+00	nan	2.659333938143951137e+00	2.475698432352153144e+00	2.674981370487724330e+00	2.745426968441412541e+00	2.723934467271243776e+00	2.783784188641608814e+00	nan	nan	2.918409910356957404e+00	2.810694368680176414e+00	2.825009025361912229e+00	2.759378397867346955e+00	3.165531511124152875e+00	2.976995100504772118e+00	2.973954317033692174e+00	2.884909349127546818e+00	2.761437289643966064e+00	2.529260114274614057e+00	2.783370778323355665e+00	3.003649873265505477e+00	2.763238480122925722e+00	2.709495411914333296e+00	2.801587754886682546e+00	2.667448584331732597e+00	2.694620779278690037e+00	2.669687617736376417e+00	2.702307419866853966e+00	2.716221665594384049e+00	2.691293606652603199e+00	2.657205585064516207e+00	2.594418677476355573e+00	2.709092181109973740e+00	2.986418215078407989e+00	2.939562076431688542e+00	3.419361022721021381e+00	2.815477930172830767e+00	2.658953161053043246e+00	2.848928092192458017e+00	2.712782265534434245e+00	nan	2.179444542963426379e+00	2.690067305246032880e+00
1.329842812955729370e+00	9.342557387461434271e-01	2.282452323563536556e+00	7.398197709543224976e-01	6.668902210732567948e-01	1.038341446244279043e+00	1.475138649137613278e+00	nan	8.680095151485007765e-01	8.660765946795686565e-01	7.704589624772705259e-01	1.112990503521082752e+00	2.179974141294545920e+00	1.188520110435100641e+00	nan	nan	9.700710367844471715e-01	1.042412707648055159e+00	1.317899723988713578e+00	1.357382975121531166e+00	1.490376263239406862e+00	1.475568464240280431e+00	1.376331037038476701e+00	1.525694552534031967e+00	1.228922201982569629e+00	8.133857170328094854e-01	9.809023548043325214e-01	8.859097644943476624e-01	9.856486962505347504e-01	8.200058954842411874e-01	1.385559464186368217e+00	1.186487313603692195e+00	8.982623297266539852e-01	8.045634586153774803e-01	9.488836771048285712e-01	9.936263405883671851e-01	8.037129608721553797e-01	9.362486187866886356e-01	1.066449208913565316e+00	8.146245262174084401e-01	1.769439698538917805e+00	1.417376053747463338e+00	2.125790970431516769e+00	1.151747746045358900e+00	7.097632394069368633e-01	1.113828742523301774e+00	7.615605877525161160e-01	nan	1.703108736775929888e+00	6.432914189835835517e-01
4.138152978791902470e-01	1.651703795269312325e+00	1.087727172204911108e+00	1.565085749550793270e+00	1.780153311139358596e+00	2.379698729739562424e+00	1.164433521668150506e+00	nan	1.775786306502073364e+00	2.134037105850928207e+00	1.695670001409028238e+00	9.826147021282432004e-01	2.519942645693985739e+00	7.619382306034806485e-01	nan	nan	1.900330878687850555e+00	9.351745374663601451e-01	5.402199660925466329e-01	9.605651644928684396e-01	1.185900019308213205e+00	5.495028911406631966e-01	9.772971219857854441e-01	7.324935350325675332e-01	2.140886651637443627e+00	1.578284447998740347e+00	9.804762293286746200e-01	1.852825485303399411e+00	1.109996367562757769e+00	1.798628180681562938e+00	8.208481143988818340e-01	2.134160618363015960e+00	1.743777370271672567e+00	1.899355820128644456e+00	8.139389809631614181e-01	9.252996786673939322e-01	1.159717592959434551e+00	1.961503906465127622e+00	1.445127011973010189e+00	1.947967404396126367e+00	6.620913229822131818e-01	2.405570554204498279e+00	9.020850842736347630e-01	2.064115220561742792e+00	1.934157548586965092e+00	2.039087959446064247e+00	1.896336481270739505e+00	nan	2.297987832616810167e+00	1.950697789547338967e+00
7.569376412307545765e-01	1.249839240819733854e+00	1.756594303773235444e+00	1.092100866836571260e+00	1.470124867138633551e+00	2.030732045357507509e+00	5.183700585253394610e-01	nan	1.373735849184712698e+00	1.660865200028379007e+00	1.155419857270993944e+00	7.818156696403399941e-01	2.253629233721899272e+00	8.612471056249234591e-01	nan	nan	1.274583859468244817e+00	6.366743849662146459e-01	5.882463688227894671e-01	5.376309217254077177e-01	1.344570513572857839e+00	6.476437144912604582e-01	4.901166927817292573e-01	1.253827582948865205e+00	1.459185704515093773e+00	1.140263569861394544e+00	6.147299845495932669e-01	1.264350224282807966e+00	6.103284862416902268e-01	1.187322207950170849e+00	9.272493123023397565e-01	1.530442920385784333e+00	1.208998512876932718e+00	1.532806193306734510e+00	6.288802058361968594e-01	5.063021566168161014e-01	7.736778832743945733e-01	1.358278275899916121e+00	1.159067159835386107e+00	1.528960860502576624e+00	1.144276140866396396e+00	1.733506192537580093e+00	1.597887310758543400e+00	1.361652816307370673e+00	1.354564398490144983e+00	1.416645041945424621e+00	1.367033811346616945e+00	nan	1.780211384948084508e+00	1.458526616612742854e+00
5.998192369260210155e-01	1.419369402362500754e+00	1.513172633774570341e+00	1.308120459087691811e+00	1.634757352642735029e+00	2.163730062461461046e+00	7.180769931260795325e-01	nan	1.609344907669623348e+00	1.865275177038141718e+00	1.427391751201486425e+00	6.952170332320833923e-01	2.364781370690190787e+00	7.749270924859199550e-01	nan	nan	1.562067198477268049e+00	6.281756352066408811e-01	3.407360517387453824e-01	5.110635326868436801e-01	1.312386303252870645e+00	3.765807770186361259e-01	5.294070045674333924e-01	1.060680631775305471e+00	1.793883702368140654e+00	1.308939108974420007e+00	6.739575397629378184e-01	1.611548989933476284e+00	7.367942698379698063e-01	1.508258512210164382e+00	8.220302200618930799e-01	1.784635107243707663e+00	1.479741068221830158e+00	1.739234594032002645e+00	6.750129655029468712e-01	6.120141701343527751e-01	8.708849003483261075e-01	1.608757816379519312e+00	1.263820919017440980e+00	1.770621535710630301e+00	9.343895190591587907e-01	2.006088270631851689e+00	1.350475596872241724e+00	1.715346709085806332e+00	1.642815747504905000e+00	1.660514465033607445e+00	1.628053248783764673e+00	nan	1.984629529647065516e+00	1.754171657055640487e+00
1.016937844514829381e+00	2.004797634523021177e+00	1.183448426968330303e+00	1.791878255251308394e+00	2.200072956057938622e+00	2.720282856894554513e+00	1.171517618646151560e+00	nan	2.159086451417008945e+00	2.357617006416402816e+00	1.927236850816803404e+00	1.367776007397968563e+00	2.371696021872319537e+00	8.446200103506359413e-01	nan	nan	2.064552409594274440e+00	1.316498420139005532e+00	9.069930079310554172e-01	1.323744924083922081e+00	1.837217812941256190e+00	8.600089370509254039e-01	1.121444395750191614e+00	1.233529340176919176e+00	2.186465180654665552e+00	1.732743750097769819e+00	1.185437064807208785e+00	1.844139623940290962e+00	1.389584619901299334e+00	1.934705114451239938e+00	6.193197676526966955e-01	2.254919353154370754e+00	1.989998170807862010e+00	2.294628515544795189e+00	1.097724270353377829e+00	1.291103192601614547e+00	1.530153947307874462e+00	2.125475859880930241e+00	1.953695945220996988e+00	2.295220777875134566e+00	6.521141171825108884e-01	2.391666461924385256e+00	1.290419195074952619e+00	2.053556856812563503e+00	2.074058354224548761e+00	2.037222067210727960e+00	2.166070178717783623e+00	nan	2.252324672283137375e+00	2.100424319416385188e+00
1.562513923372606417e+00	6.908299291576600609e-01	2.569814796362499987e+00	4.973352900652651121e-01	9.609297464761464846e-01	1.435051683639478215e+00	1.106864858847111721e+00	nan	8.060842781199849538e-01	7.155409779777359702e-01	4.591693269255711640e-01	1.192650501802621443e+00	2.057739079613673638e+00	1.431842466296848304e+00	nan	nan	6.160642375197949994e-01	1.096618783521217111e+00	1.389753458405885933e+00	1.033216759192054690e+00	1.709940979414857676e+00	1.530086381507307580e+00	1.170057907954399790e+00	1.849137143972447772e+00	5.160788946278402900e-01	6.568113887435172993e-01	1.023682357380827801e+00	8.994388206758259230e-01	9.033622711064600574e-01	3.820276211205824168e-01	1.605266460790710781e+00	5.570772456485096891e-01	4.632907729037879507e-01	9.098137423466570173e-01	1.146193595841106028e+00	9.421803954027363481e-01	8.761164019461791241e-01	5.700046684639469285e-01	9.369662499337181316e-01	8.337300592738255967e-01	1.931654457897237220e+00	1.077551520467629587e+00	2.433684516549398325e+00	5.430488288576768019e-01	4.973400817236283689e-01	8.181182291245366889e-01	6.010182748689170129e-01	nan	1.221500095308062805e+00	7.670807391856645507e-01
1.826178886584734817e+00	9.365455945334879573e-01	2.778644136522527397e+00	8.584578629864921817e-01	1.303646436664370079e+00	1.541662902634039822e+00	1.138876738754839746e+00	nan	1.227746123282161816e+00	8.859636166862040474e-01	7.477698832050633238e-01	1.309294783460045908e+00	2.133086740643896917e+00	1.654291408220039727e+00	nan	nan	5.672572596196331363e-01	1.252937377732497248e+00	1.599972868960835237e+00	1.270818972325378882e+00	2.103410247081724194e+00	1.668866850477148445e+00	1.242315657576926968e+00	2.174906215435839840e+00	6.129346696192672361e-01	8.034126217999881803e-01	1.114395756341924004e+00	8.485504902793216120e-01	1.087621771254520642e+00	6.836063992106737874e-01	1.746383130794904703e+00	4.645631277934326731e-01	8.407011990626774844e-01	1.261877714280473795e+00	1.404784469280308645e+00	1.210765078695920760e+00	1.128522771081972298e+00	5.925105654517502929e-01	1.418605727585857457e+00	1.168794940528451010e+00	2.190717453433124184e+00	8.032474784917259525e-01	2.714338633664273637e+00	5.613105325549768709e-01	7.234177495524171109e-01	4.262500783141330296e-01	8.592774207287022792e-01	nan	1.470104684605505252e+00	1.065663749774945046e+00
9.545956186079372907e-01	1.218382880824209868e+00	1.972063631523096827e+00	1.099721074872579640e+00	1.467476353215436013e+00	1.817276688746680913e+00	4.002835190930307818e-01	nan	1.467594814105473544e+00	1.537189043787301479e+00	1.158409999404532931e+00	4.362569774073250528e-01	2.259633333241427788e+00	9.846339242137330805e-01	nan	nan	1.166217630021428420e+00	3.677521678784245740e-01	5.811911488512355728e-01	4.829052134719304945e-01	1.547845808434982651e+00	6.325378249654628471e-01	2.078970982182167249e-01	1.473182305153531102e+00	1.437086765902069851e+00	1.058139104540673614e+00	3.748865029071656307e-01	1.287223646770282892e+00	3.700091799954469129e-01	1.222800463339697163e+00	9.292390857851084984e-01	1.423753312106233793e+00	1.293975987073948675e+00	1.578316958466659647e+00	6.559386450517906697e-01	4.849725763228797670e-01	5.851217883615281723e-01	1.179600475832242257e+00	1.212146993573317566e+00	1.575962771292698905e+00	1.353291034216181687e+00	1.491451809114217708e+00	1.853767513060084582e+00	1.340643085607536422e+00	1.313557204597938011e+00	1.160656979859201909e+00	1.355998039582801740e+00	nan	1.777715221490875130e+00	1.511510033793367125e+00
1.684622611753894494e+00	7.008202988223997121e-01	2.703209300314223462e+00	6.550303975407113510e-01	5.578512785680974639e-01	1.025081833989146762e+00	1.665013474136935789e+00	nan	6.047168410711309949e-01	4.986961998095043036e-01	5.448402894861680279e-01	1.467697996002795602e+00	2.342350089824011938e+00	1.632488162909090157e+00	nan	nan	7.149677548495624313e-01	1.355790725064461633e+00	1.701486174972953069e+00	1.540767807077420004e+00	1.580851523505045098e+00	1.860395986949958447e+00	1.636503654897693671e+00	1.904703526065706809e+00	9.129536615893908413e-01	8.718433839591527290e-01	1.324866147594701005e+00	8.521282878931206728e-01	1.258706240860189896e+00	5.534368429467861894e-01	1.871138804193252625e+00	8.104902750675835321e-01	5.795250201110271338e-01	4.829934804351128097e-01	1.337911367170818933e+00	1.262737122863520023e+00	1.065060783797146415e+00	8.054790751654843373e-01	1.013580621939188742e+00	3.762839830952121045e-01	2.187159334209879180e+00	1.342515510706981052e+00	2.516403932414797318e+00	9.365927730928500505e-01	5.029434178679887957e-01	1.063530805241055033e+00	4.796016581703127502e-01	nan	1.652835092474895573e+00	4.254884942078233645e-01
1.738824875406861148e+00	8.787263387735442244e-01	2.649318902281880828e+00	6.719201048616447736e-01	1.123636048473706461e+00	1.466807115889140034e+00	1.214586385618679820e+00	nan	1.011346282891228743e+00	8.307281941229388567e-01	5.858158759743076205e-01	1.305521880832298587e+00	1.909159191943142764e+00	1.490658286138207833e+00	nan	nan	6.851192523344483698e-01	1.234984349692099137e+00	1.549577362481494580e+00	1.340630765934059498e+00	2.004438076627405696e+00	1.646345412300986188e+00	1.312066601912909691e+00	2.004562862289680059e+00	5.113218848281748663e-01	6.325069238694742690e-01	1.081739499317645459e+00	5.872005794415143809e-01	1.061370508631676923e+00	4.903239341172842547e-01	1.610154096991974315e+00	6.779301363306027284e-01	7.340247365828090897e-01	1.087004632270146098e+00	1.263763753262807210e+00	1.161783571524313219e+00	1.066367659054865413e+00	5.628610262889242044e-01	1.310391489804466403e+00	9.905917628650235951e-01	2.058416199064289742e+00	8.218582883655262128e-01	2.597363976743425784e+00	3.419422064844171993e-01	4.841530259218538301e-01	5.277398231991133892e-01	7.345500795083391710e-01	nan	1.389623853764735406e+00	7.283209299039226092e-01
1.481621446130412689e+00	4.935082514984312496e-01	2.435395111525484158e+00	3.145272729428452152e-01	7.023403249837221196e-01	1.322410443068855024e+00	1.232173569581445305e+00	nan	5.990228956934713356e-01	6.729575852442172268e-01	2.280947307180205830e-01	1.145829981171603063e+00	1.960703950424717235e+00	1.290236448468677910e+00	nan	nan	6.792626559914098916e-01	1.076999131322853298e+00	1.377916356316044810e+00	1.133039281493416262e+00	1.656039316422633911e+00	1.492184177509598975e+00	1.244335221389728074e+00	1.686460936446435355e+00	7.084032541167338826e-01	4.107801807967254581e-01	9.749782839241211141e-01	7.409312960131891890e-01	9.506718624640525528e-01	3.197829556798029160e-01	1.557935078849064237e+00	6.677383695193813695e-01	2.620847299199211555e-01	6.453307889304197298e-01	1.110339403123868030e+00	9.405487189307306650e-01	8.750126779539361133e-01	5.580929917098701454e-01	9.732545567127068864e-01	6.038836701926055817e-01	1.892403724254515529e+00	1.119229540134608847e+00	2.314742544057037055e+00	6.590946933272937569e-01	4.151294859708547502e-01	8.324631997100896408e-01	3.692391032180689092e-01	nan	1.462023843708229576e+00	6.107005078831211353e-01
8.274311076889105943e-01	2.055044420908288760e+00	4.913524170445333628e-01	1.950233897459327848e+00	2.170569460402127948e+00	2.792492394552625878e+00	1.638327958302091325e+00	nan	2.194487050604727152e+00	2.504874922963399531e+00	2.097687139893184671e+00	1.463579078319661386e+00	2.627459799346085756e+00	8.887879431849773360e-01	nan	nan	2.351220877599740078e+00	1.457035264181318457e+00	1.000204279196232671e+00	1.503302275843585001e+00	1.588577665482581391e+00	9.807602394083968500e-01	1.472911086135659131e+00	7.069314418507143261e-01	2.554886521045601988e+00	1.917373311642996514e+00	1.400582007334067569e+00	2.176918464216639926e+00	1.635053627026185286e+00	2.178831786051145691e+00	8.843954731621108678e-01	2.516488621249161728e+00	2.136390439449269874e+00	2.293818793288110669e+00	1.216704475398280749e+00	1.423226752587853694e+00	1.658908011409363947e+00	2.394148336199407812e+00	1.938379567331389497e+00	2.342024935623048254e+00	4.517888184995301759e-01	2.831712497997032063e+00	5.617804378344585237e-01	2.456593764442144057e+00	2.332986194602099772e+00	2.427929598831668478e+00	2.320576244922927245e+00	nan	2.628532009826006544e+00	2.297144539403444874e+00
9.445214672956068203e-01	1.056272801568347575e+00	2.057454216364678512e+00	9.769931640262035089e-01	1.203148752369988639e+00	1.617018828937640373e+00	7.865853375784295221e-01	nan	1.200245594193299681e+00	1.382996639849808362e+00	1.061832953815265768e+00	4.810087769229116073e-01	2.310746629724972578e+00	1.099700359834604457e+00	nan	nan	1.185582978337978544e+00	3.998087231996770852e-01	6.595378062088260718e-01	4.305133934840126297e-01	1.279607836182745428e+00	8.397371660522694459e-01	6.317695356299476428e-01	1.380748990723893455e+00	1.413537693386349936e+00	1.051195366938014741e+00	6.131790119421700602e-01	1.410766175369740916e+00	3.740973092616630136e-01	1.174421687955462978e+00	1.123161379644617153e+00	1.410791748376189148e+00	1.166873678475833342e+00	1.336466301132828383e+00	6.262662853108277305e-01	3.989487937417002250e-01	3.958446129720041284e-01	1.143738210574365644e+00	8.053354245029850089e-01	1.361625551589179972e+00	1.414365824809866723e+00	1.607685165415799311e+00	1.847114677858092691e+00	1.388036839094273889e+00	1.239185113834184504e+00	1.333358097738447379e+00	1.226074629130225579e+00	nan	1.664002940692614230e+00	1.399399971355429484e+00
1.763290702532380738e+00	7.058828975388394822e-01	2.752963259057035650e+00	5.170270209229922420e-01	9.075361727726938277e-01	1.296877929402483476e+00	1.333285229231755631e+00	nan	7.751566047645341850e-01	6.192411566730824379e-01	4.610086407736074809e-01	1.377314823843051261e+00	2.066143406336085508e+00	1.581113115842011752e+00	nan	nan	5.754577148940078768e-01	1.286300689134746600e+00	1.621643299731067911e+00	1.288618860508047526e+00	1.838122312159380600e+00	1.746269031649598791e+00	1.388963065858784818e+00	1.996699729279398872e+00	4.151697707469600429e-01	6.440553438465536074e-01	1.213366621630761255e+00	8.576484379205717712e-01	1.095328646911826853e+00	3.892464942423519147e-01	1.816775230644652739e+00	4.858237497155841189e-01	3.840050401130922220e-01	8.002932460598630726e-01	1.371663896843517971e+00	1.181924718664422835e+00	1.064835891377036825e+00	4.948253004806116295e-01	1.119382130238382400e+00	7.290732651011725407e-01	2.164951977518950521e+00	8.969335085513150396e-01	2.611488230949364997e+00	4.509172566087170653e-01	3.398668547821227515e-01	7.418008765547127181e-01	4.137809666441442658e-01	nan	1.287267739886642115e+00	6.710576864859387758e-01
1.574078006533341290e+00	4.411749358418969313e-01	2.553158359028810498e+00	3.759495545268028982e-01	7.505507033126931349e-01	1.280043450277952966e+00	1.237005910920849328e+00	nan	6.519654589385541765e-01	5.648376464689874865e-01	1.786299876593528957e-01	1.165816303697704059e+00	2.015836708496705043e+00	1.421254000437861098e+00	nan	nan	5.607227354978631118e-01	1.098826557151995287e+00	1.448854203747415470e+00	1.181172975159519467e+00	1.733168399582013075e+00	1.561603364997316890e+00	1.265999259599540627e+00	1.823136370666500694e+00	6.116568963230981648e-01	4.396604377378445783e-01	1.001392895942206263e+00	7.023029658173851608e-01	9.714730997122108525e-01	2.804750140479105314e-01	1.629262909917110091e+00	5.094062046205545258e-01	3.461138124200381361e-01	6.968375922435072756e-01	1.166625227785210717e+00	9.953845277191853969e-01	8.847087164888390864e-01	4.347969659769347350e-01	9.996924251478762624e-01	6.150800058941113813e-01	2.001397750681468857e+00	1.024711955529193252e+00	2.445771050905514610e+00	5.814658387333552225e-01	3.763523512070984789e-01	6.900069352593406480e-01	3.920442223563085915e-01	nan	1.477494105903996768e+00	6.311684693991279627e-01
1.466136647275413374e+00	7.787536524332751009e-01	2.492477236812382646e+00	6.022752779948904456e-01	9.560333651081883710e-01	1.446604303696839233e+00	1.104800299850085210e+00	nan	7.776117929311633370e-01	8.808859252243275151e-01	4.507230974903542742e-01	1.216156754828112030e+00	2.135843108391529466e+00	1.401487842541804918e+00	nan	nan	5.211630432944817093e-01	1.072657526189610300e+00	1.397631283809668501e+00	1.187263406266500398e+00	1.616365069570453228e+00	1.511718126264814943e+00	1.179123207148092378e+00	1.821281635220867390e+00	6.240840457220991899e-01	7.597532437781385761e-01	9.839482260801577507e-01	4.980835753199295834e-01	9.132705777681200399e-01	3.209239325144292998e-01	1.550250089248457641e+00	7.775391437721445032e-01	5.792814674056731006e-01	8.999841995293780261e-01	1.065937043926750150e+00	9.546397217676722002e-01	8.610949959091902528e-01	6.886312603991220360e-01	1.027413678313845669e+00	7.746876522657704101e-01	1.908682730344609890e+00	1.120299568518646316e+00	2.365738446369607839e+00	5.264925069601064100e-01	4.862783274229054431e-01	8.052129325521646397e-01	6.225668113113376201e-01	nan	1.506819277024488590e+00	5.792697373748129097e-01
1.488657812399327041e+00	8.262369167867819053e-01	2.278018360106863760e+00	6.719251443681468761e-01	1.132342516581585246e+00	1.624660995057883417e+00	1.132601897607910191e+00	nan	1.083026732454559049e+00	9.666833511514553168e-01	6.724565871267982331e-01	1.137773029613870390e+00	1.870484687997034490e+00	1.183598400004529205e+00	nan	nan	8.766130481645084682e-01	1.103948178848643602e+00	1.316934735036120463e+00	1.216480712465380920e+00	1.902782902053846925e+00	1.390570175981226120e+00	1.175372603404650329e+00	1.704683745823581953e+00	9.243792318148325027e-01	4.888369668383408251e-01	8.662074640210800647e-01	6.473081091380580299e-01	1.029609996038658437e+00	6.701982225312788088e-01	1.323066940544719294e+00	8.401341524859721188e-01	7.851963911774297866e-01	1.137655994075953636e+00	1.080549602539672360e+00	1.027401026639768178e+00	1.032495387010391452e+00	8.297358988333413121e-01	1.338462972488144498e+00	1.063966031860021699e+00	1.763532733314910672e+00	1.198070500395060023e+00	2.283064596926320355e+00	7.986846723372403867e-01	7.430296024619961193e-01	7.381224876801587564e-01	8.795645840566231888e-01	nan	1.599984695736421214e+00	8.925856651118443397e-01
nan	nan	nan	nan	nan	nan	nan	nan	nan	nan	nan	nan	nan	nan	nan	nan	nan	nan	nan	nan	nan	nan	nan	nan	nan	nan	nan	nan	nan	nan	nan	nan	nan	nan	nan	nan	nan	nan	nan	nan	nan	nan	nan	nan	nan	nan	nan	nan	nan	nan
1.887010132286443209e+00	8.373750326036980551e-01	2.989468310918695693e+00	8.096102519989082369e-01	9.115107171439723599e-01	1.053340463301295937e+00	1.517312638104033828e+00	nan	8.735651526677582490e-01	6.607457628111288450e-01	6.372298081861816899e-01	1.467294864544145483e+00	2.423903885805883007e+00	1.858123708061093060e+00	nan	nan	4.020419826686889020e-01	1.364738871876091331e+00	1.805611101268836505e+00	1.469993429308162458e+00	1.832930598205213757e+00	1.922657839346963771e+00	1.539199123479934039e+00	2.221577814923002769e+00	6.792050050819716800e-01	9.673286629829644934e-01	1.355346824818657092e+00	9.252700743745398970e-01	1.197620801923054756e+00	6.185800916340560285e-01	2.057715081145770952e+00	6.218172517052199533e-01	6.568166486556754613e-01	8.161727283604317540e-01	1.528725908869595695e+00	1.319301821599676128e+00	1.116428808775583592e+00	5.494809720746277604e-01	1.191808225090830842e+00	7.340420321579996799e-01	2.429310030558476274e+00	9.090118931057372675e-01	2.787338279142012709e+00	7.287541967303489132e-01	5.251004538530088528e-01	7.994281606504357596e-01	4.607623460869785248e-01	nan	1.588916008986899664e+00	8.072144115019502797e-01
1.636642818294994139e+00	8.947126966286674810e-01	2.587557637952972556e+00	7.465428564699019276e-01	1.220601360951894865e+00	1.530204102588951010e+00	9.357268554892632650e-01	nan	1.121549673595080954e+00	9.494490143232481305e-01	6.483053688605082687e-01	1.106502015864287980e+00	1.998576965882979506e+00	1.438930132164832010e+00	nan	nan	6.247820930779239834e-01	1.052718681169234172e+00	1.382069962348848602e+00	1.095594379546172448e+00	2.003635842838810799e+00	1.448154101272242311e+00	1.045807322700175179e+00	1.989139315123280349e+00	6.306939774692494893e-01	6.790541035690573768e-01	9.031821840421355718e-01	7.362311958357637964e-01	8.705171855754681998e-01	6.020870229383492589e-01	1.515746175122980155e+00	6.759164022277730499e-01	7.953792064541272966e-01	1.213901394509059761e+00	1.180470701425775371e+00	9.939560310112264263e-01	9.378335217257256495e-01	5.215016946122067454e-01	1.296198709419774886e+00	1.130999101137103446e+00	1.979162026049245515e+00	8.045140726434408807e-01	2.531311859956266730e+00	4.993912221300928489e-01	6.603759871618741784e-01	4.692320059446943303e-01	8.143414746694207507e-01	nan	1.426179800423217570e+00	9.864125103071512690e-01
8.753525976050446911e-01	1.985175659319655006e+00	8.942426709694473175e-01	1.825226666805729980e+00	2.162851644962962450e+00	2.758857050470697736e+00	1.383878493488338135e+00	nan	2.139958322785218581e+00	2.424620771154833321e+00	1.955990608770303840e+00	1.471053007281878822e+00	2.578452031294093949e+00	8.325823849873557059e-01	nan	nan	2.111219708222292546e+00	1.402089864292713761e+00	1.038179856560752290e+00	1.436636686840204291e+00	1.606144028261190293e+00	9.702163111887324165e-01	1.284172067721348842e+00	1.001943209585101302e+00	2.314564037592271806e+00	1.794390682842230467e+00	1.296525163859876484e+00	1.907241293038144159e+00	1.528247176281447794e+00	1.993373871019215482e+00	9.230862975761259248e-01	2.325874276964471576e+00	1.971188039833190242e+00	2.234411897429319005e+00	1.231928802777274123e+00	1.387966559903234032e+00	1.622839263105494867e+00	2.244885524818261757e+00	1.987768930223710262e+00	2.259948835825385416e+00	7.359291158939953448e-01	2.566518012087393164e+00	9.171840372915213146e-01	2.193849853722086962e+00	2.161888284629531309e+00	2.185488380030318201e+00	2.173004634665232970e+00	nan	2.489616658582769482e+00	2.150328739991441029e+00
9.856573115322462275e-01	1.312678722641078544e+00	1.958355309657367593e+00	1.217976519940083824e+00	1.484221461910879558e+00	1.729596621885185259e+00	6.718995136059283668e-01	nan	1.547883505958176364e+00	1.587191444477247693e+00	1.232822851314457457e+00	4.513792085706214707e-01	2.340196116412563754e+00	1.002832767281151227e+00	nan	nan	1.186515514621935052e+00	4.407689320227496932e-01	7.235263278172295864e-01	8.507656410948617465e-01	1.644153256999488777e+00	7.027090243114210155e-01	4.853808943963270339e-01	1.529639108863150687e+00	1.565321543139108540e+00	1.135524006356335658e+00	3.772987546864801645e-01	1.211996538181775884e+00	5.421780637054337548e-01	1.305462692565713789e+00	9.071984048916955645e-01	1.521652492219831121e+00	1.412490627462947179e+00	1.617475765792830256e+00	7.240525705620817210e-01	6.692381749527647194e-01	6.625995875600335649e-01	1.228782518048534111e+00	1.408162640658559006e+00	1.611961251639807413e+00	1.440688285360202991e+00	1.494964924313795240e+00	1.875343439338235108e+00	1.436914371536297530e+00	1.362423691067023324e+00	1.142633803129478043e+00	1.399056875174990555e+00	nan	2.001330127088932098e+00	1.529064021355615255e+00
2.709983988216961848e+00	2.652788842111040157e+00	2.683177340356423635e+00	2.465257348324400244e+00	2.845526780812115408e+00	3.258703314108496674e+00	2.430185041647321409e+00	nan	2.777146990318010378e+00	2.797264386683165682e+00	2.595956249395527937e+00	2.537208182777455523e+00	1.165813197695893644e+00	2.218509493806591681e+00	nan	nan	2.825950522104677898e+00	2.584340082837096819e+00	2.417608945765909123e+00	2.554038760760189763e+00	3.320199122881165366e+00	2.395288882799069263e+00	2.497281612777154880e+00	2.586961039033459198e+00	2.601937310983846618e+00	2.257055743723202390e+00	2.410855413114834533e+00	2.503873981047209707e+00	2.561723430857596462e+00	2.621034525742034660e+00	2.146096792478775939e+00	2.722270070623403537e+00	2.624133380195107890e+00	2.909881923623376832e+00	2.429087784081575219e+00	2.530763163985110697e+00	2.699415496723217789e+00	2.668662820869533103e+00	2.921860556056761649e+00	2.894773398662478403e+00	2.373208603562187768e+00	2.721456712350823537e+00	2.968292820169724511e+00	2.529844063067544724e+00	2.596951295110959901e+00	2.542168252538188788e+00	2.756307809286334898e+00	nan	2.509981764357455791e+00	2.664015915962387293e+00
8.977855153033250657e-01	1.647554568061635694e+00	1.252107629297765090e+00	1.667586012932149586e+00	1.688827794486287726e+00	2.451288930920826559e+00	1.815087871065127922e+00	nan	1.661662217566381994e+00	2.132268296236520477e+00	1.773674240847095351e+00	1.516951821483489615e+00	2.664964058562445892e+00	1.240626501922965197e+00	nan	nan	2.112496698089747493e+00	1.451695884873085651e+00	1.242256880129378294e+00	1.552473321717547483e+00	1.055019014710502967e+00	1.361960465960961653e+00	1.676893253812234086e+00	7.526451781920250328e-01	2.298325612161319143e+00	1.742256412461117066e+00	1.474321262942158262e+00	1.965328198817862360e+00	1.604223967291949160e+00	1.882423247875501415e+00	1.337310140143447290e+00	2.247854884805634335e+00	1.806020027764410507e+00	1.784502712638553756e+00	1.151512043453488454e+00	1.356736086266889574e+00	1.484900875851539404e+00	2.180642295434470412e+00	1.417365188736426918e+00	1.821549852476987530e+00	1.112390250926783786e+00	2.750570026473730501e+00	1.062281429860862048e+00	2.258169930582215379e+00	2.042097699157526147e+00	2.340284065887399567e+00	1.983965085628650149e+00	nan	2.518140098886765266e+00	1.901704066843288743e+00
1.793867540657904325e+00	9.932484098543096218e-01	2.818917250083184722e+00	7.517440725050427153e-01	1.071261046154976526e+00	1.370618058489618818e+00	1.338225001614861798e+00	nan	9.167948900865701134e-01	8.362825473368430407e-01	6.469138161192430347e-01	1.471068988051249971e+00	2.129131815893815727e+00	1.654009247650912506e+00	nan	nan	6.048966387371209619e-01	1.347633959311471674e+00	1.675648988817916907e+00	1.384729730309338658e+00	1.865542366031120780e+00	1.802610180039905252e+00	1.426802192839381922e+00	2.099842736410218791e+00	4.246386852890270958e-01	9.030695488573939889e-01	1.273633182793943552e+00	7.589680966502735382e-01	1.118638038531306611e+00	4.598958364914830788e-01	1.832075053186161373e+00	7.287639560522530813e-01	6.632341447391946199e-01	9.793320695356418915e-01	1.380120120107461101e+00	1.225949388002340434e+00	1.109310765260510978e+00	6.351072084726651079e-01	1.213804218594347839e+00	8.748933062260288995e-01	2.192554696838947770e+00	8.642924691756582734e-01	2.661487526005985149e+00	3.603231444025262742e-01	4.056358003714061744e-01	8.062244281814399116e-01	6.063827545297842958e-01	nan	1.289623352834580405e+00	6.302892323559416976e-01
1.840129371783881806e+00	8.427832233048072608e-01	2.776934833492424204e+00	8.221293138391640998e-01	6.091187582932253708e-01	1.333268296239113360e+00	1.919146371845712906e+00	nan	4.268855375576280364e-01	8.491876906871824726e-01	7.569700821356885045e-01	1.731835434350646130e+00	2.253720287909940723e+00	1.782074231312927637e+00	nan	nan	1.151992347655995674e+00	1.628486283977810922e+00	1.909989734924487426e+00	1.732056099564373453e+00	1.585311725769761315e+00	2.074202702076021865e+00	1.913782936090150599e+00	1.919043171226902933e+00	1.084338629138864363e+00	1.067485253849521865e+00	1.613330012019267512e+00	1.144891898462181201e+00	1.529114502386698771e+00	7.925286574105544490e-01	2.085191538012251655e+00	1.136847605783053217e+00	6.875711107053654736e-01	4.032763567058901821e-01	1.544679961785026423e+00	1.469584834833631781e+00	1.343739158755065333e+00	1.103993387282796501e+00	1.015712182308878608e+00	3.595908763468004254e-01	2.292322387348552315e+00	1.623665116844729361e+00	2.573235304576658500e+00	1.130674304114572593e+00	8.053039708729100576e-01	1.462344977194937279e+00	6.988918380795473562e-01	nan	1.725067326038569826e+00	5.787898156238917569e-01
5.523175217095107614e-01	1.861242405899292462e+00	7.927141402498603107e-01	1.764582319868108318e+00	1.970644809608646186e+00	2.590846047862257695e+00	1.430482896009874993e+00	nan	1.961000101716111388e+00	2.339633545142154603e+00	1.908336201934358822e+00	1.273217871577627003e+00	2.645311497214908325e+00	8.598933838180743416e-01	nan	nan	2.124638636661242419e+00	1.215316824102105064e+00	8.099352833224749970e-01	1.284873459242766414e+00	1.243175033472449176e+00	8.235671431421033306e-01	1.262140101530914382e+00	6.540575275269201461e-01	2.353728748295706552e+00	1.780681964945551865e+00	1.228098579426740056e+00	2.003478924290343688e+00	1.390162145066875077e+00	1.997634177697867219e+00	8.810855615461632429e-01	2.354828381105217083e+00	1.948431861215854877e+00	2.086752245630449920e+00	1.006195641981920241e+00	1.209612022900594885e+00	1.417442930207172269e+00	2.213607093355051347e+00	1.658980231990555554e+00	2.128226446023031571e+00	5.365411205381600546e-01	2.652314871377768224e+00	6.372667484314848974e-01	2.272149876814735237e+00	2.137975296621949184e+00	2.263071584588089546e+00	2.119448496092590339e+00	nan	2.485620696329576607e+00	2.103114414523123088e+00
1.822277561616612251e+00	8.649426719996501367e-01	2.856662854832534126e+00	7.283638172513415832e-01	1.099772556896994269e+00	1.369917564043524605e+00	1.251566794429621376e+00	nan	9.728039734331354049e-01	7.247385697700760021e-01	6.139088382270592170e-01	1.383473261294495105e+00	2.168854365445863408e+00	1.695774947092671958e+00	nan	nan	4.897779717431555713e-01	1.291251912230148902e+00	1.646224109832435056e+00	1.264184668285597724e+00	1.935531286175858234e+00	1.763241060151846673e+00	1.337962613839194459e+00	2.149297933833643093e+00	3.807707923146362305e-01	8.356674334405086446e-01	1.222960415974792436e+00	9.054357496307037234e-01	1.078056637922631067e+00	4.975977759833858927e-01	1.857104094035279651e+00	4.328182478128351773e-01	6.179716948363630502e-01	1.019903179757616574e+00	1.411842010113697921e+00	1.191330575336516651e+00	1.076208631917198844e+00	4.905445402146036971e-01	1.198154748049360840e+00	9.245538032706805964e-01	2.232905652885690095e+00	8.106000485215060225e-01	2.714300862965459693e+00	4.287882520052337942e-01	5.010245451372156156e-01	6.731421142246182265e-01	6.140730343006975955e-01	nan	1.274156794141787286e+00	8.500371432388509341e-01
1.654378035613004894e+00	5.491399045504175014e-01	2.663510583088834593e+00	4.527544490854688020e-01	6.108191194754105657e-01	1.142268048259898361e+00	1.403763957001067153e+00	nan	5.200249435605067694e-01	5.117979519599602511e-01	2.378942998008757304e-01	1.285133532096655484e+00	2.071876863884465791e+00	1.518542581965813154e+00	nan	nan	6.299526024563193438e-01	1.211156231005368067e+00	1.562514699751752278e+00	1.298759848938375372e+00	1.728784033227165784e+00	1.692043038569646995e+00	1.418441419931758762e+00	1.878953107288837021e+00	6.412633085487020601e-01	6.072048471046621598e-01	1.153657052026486829e+00	7.784886051130082141e-01	1.064068453539687154e+00	2.904885551501798502e-01	1.759142342831454764e+00	6.227958603454319952e-01	3.255769616843721126e-01	5.263640541830798547e-01	1.256906798378187640e+00	1.084147052606868611e+00	9.485669963427656448e-01	4.453631319894775786e-01	9.754173227706659510e-01	4.585893431898759309e-01	2.108280109562056470e+00	1.041466542385652172e+00	2.511863019045214251e+00	6.280023365499024512e-01	2.846599944043978758e-01	8.456395845363878783e-01	1.813871953754690458e-01	nan	1.462308311713403697e+00	5.130385714266221253e-01
1.296571039561576821e+00	7.111616385219675651e-01	2.338541472605199179e+00	8.366509463398642543e-01	7.734944607387437276e-01	1.416013656121570152e+00	1.399320339544183556e+00	nan	7.760083136677350391e-01	1.142227580948131038e+00	8.967824113844269363e-01	9.995967376121317471e-01	2.318808283397978176e+00	1.436219919393119326e+00	nan	nan	1.227130761982466511e+00	9.689084693024423434e-01	1.244860200011567164e+00	9.689166565756718308e-01	1.190739034656675965e+00	1.409600128776952843e+00	1.296054187795417700e+00	1.479424395558838867e+00	1.387815010749174016e+00	9.870275601114155695e-01	1.108554982053315596e+00	1.483780768332028765e+00	9.682923661318068032e-01	1.097010833516057549e+00	1.652977928990502887e+00	1.298509596161792734e+00	9.121835896737136018e-01	8.654226463819153503e-01	1.081821688719689867e+00	8.762828445261999777e-01	8.002823527344200549e-01	1.112439491679437786e+00	5.297194917093521749e-01	9.578937066411898904e-01	1.836328438888671366e+00	1.709001919200828779e+00	2.077127163667064291e+00	1.432350173535663185e+00	1.151342699869900565e+00	1.478177159733107926e+00	9.785876067756635877e-01	nan	1.745141704815196260e+00	1.250431627684785996e+00
9.087230146906567496e-01	1.305731280323700449e+00	1.880939578492874853e+00	1.220252819283208279e+00	1.571736838706760730e+00	1.983873665813809417e+00	3.620703725192636058e-01	nan	1.538688350302380714e+00	1.676691897685579358e+00	1.242180873213281078e+00	5.575066374791352031e-01	2.312959989192695520e+00	1.003434835603477238e+00	nan	nan	1.279577755230455693e+00	4.918895350020870416e-01	5.669439319224136575e-01	5.342918223835849689e-01	1.598869932848053566e+00	5.464976394250501412e-01	2.147746821376629034e-01	1.467445028476936919e+00	1.544473740963531849e+00	1.188900291856344937e+00	4.711536597741499688e-01	1.339707585557162295e+00	5.355781698920754064e-01	1.304014294809647811e+00	8.995658239003992973e-01	1.539126426818502535e+00	1.377144024933710797e+00	1.675990931434924391e+00	6.784822625771519400e-01	5.325437725712257597e-01	7.155696118943914996e-01	1.317250372347675835e+00	1.296423994538623559e+00	1.666898672664064218e+00	1.282344267620171951e+00	1.664767794608273510e+00	1.784183635842318205e+00	1.442952194878417860e+00	1.444684116778932381e+00	1.319569857714737893e+00	1.470493588730653389e+00	nan	1.893696006777034979e+00	1.613971256863542481e+00
7.575558169589021729e-01	1.781412774969703072e+00	9.719201622834461318e-01	1.594043103247697157e+00	1.924836662152312305e+00	2.502557213661438684e+00	1.241605818161670038e+00	nan	1.921043061250160999e+00	2.191769366611604042e+00	1.731899050347451396e+00	1.250514100105540205e+00	2.354771338279561643e+00	5.519286927841009494e-01	nan	nan	1.914381209250803240e+00	1.192251014177441615e+00	8.549668421880010083e-01	1.307058462823596834e+00	1.554366893572485919e+00	8.101473045305143117e-01	1.133273584379571819e+00	8.874638991232699503e-01	2.106255262928155236e+00	1.545163570875672798e+00	1.061535746105539690e+00	1.663789605429212060e+00	1.314691373393399809e+00	1.776023971125627599e+00	6.499319983972118298e-01	2.136040767516352190e+00	1.773475401308354904e+00	2.013690377018854782e+00	9.926500871997707698e-01	1.191530985863117342e+00	1.405641779856876328e+00	2.004783238823710789e+00	1.818532009075527034e+00	2.041219503058582685e+00	6.618550028708911626e-01	2.321335685385812031e+00	1.017274667089823392e+00	1.973351218014786301e+00	1.915074792695451222e+00	1.945603711786747292e+00	1.945853496654589287e+00	nan	2.310547676201898604e+00	1.899473379987639321e+00
1.812893547703521513e+00	7.051780362853083961e-01	2.850034321075246790e+00	6.453604083063703145e-01	9.514519355366322095e-01	1.276832880400940340e+00	1.304025870197734527e+00	nan	8.076052182636065391e-01	6.240105148065183682e-01	4.393032007351149737e-01	1.350060773924175006e+00	2.131367635750057943e+00	1.699385658421243450e+00	nan	nan	4.698422918552834782e-01	1.268411221981592840e+00	1.659425896633553554e+00	1.311141582415488394e+00	1.913964023875725173e+00	1.769631640131972494e+00	1.380188511915916960e+00	2.123774395118080971e+00	3.687043134436733816e-01	7.452200783092195469e-01	1.208611721763199309e+00	8.003921165817667882e-01	1.084169101892604514e+00	3.839486253492278567e-01	1.863452545767729340e+00	4.311233050447936255e-01	5.374443862018689622e-01	8.678064410605182966e-01	1.384883438507772846e+00	1.174198743393498612e+00	1.032021387487871200e+00	3.269355318211617512e-01	1.121835714756028946e+00	7.593914929741757414e-01	2.254714338586481404e+00	8.025305935045395911e-01	2.718810537282071227e+00	3.899583692839379556e-01	3.997650492690078550e-01	6.365693809296436578e-01	4.750931436082420634e-01	nan	1.400684455436631781e+00	7.383971470420390704e-01
1.732152512097730135e+00	9.002565100169704904e-01	2.631065511217064667e+00	7.216817036864723311e-01	1.277528521924214289e+00	1.619333256545187227e+00	1.030495312514851491e+00	nan	1.145940675939184139e+00	9.681389180180538512e-01	6.837819016520245707e-01	1.239794504053589375e+00	1.920649636105647984e+00	1.480968402448655352e+00	nan	nan	6.905622940592384129e-01	1.179121491988605719e+00	1.486396428819301674e+00	1.188749137471377448e+00	2.043814956542729266e+00	1.557314015345162561e+00	1.162711855258591775e+00	2.024496143253877722e+00	5.227981988289875925e-01	6.406329624390983968e-01	1.023419015826755318e+00	7.754978287336062870e-01	9.989962020930852615e-01	6.276835937194236159e-01	1.601171243312077053e+00	6.405605656727380026e-01	7.699998400670985399e-01	1.237067326286066082e+00	1.292509761777197674e+00	1.126931779514731558e+00	1.076238785335995152e+00	6.119085998431841311e-01	1.351922684876623482e+00	1.157276467091590488e+00	2.035376856376459820e+00	7.927239825730716394e-01	2.593276190668801995e+00	4.068540990840910365e-01	6.699819399361506278e-01	4.721618786801528023e-01	8.469383598169291094e-01	nan	1.356755440783274924e+00	9.874238602904444884e-01
2.959498826344602485e+00	3.009425999453201328e+00	3.073363223674205447e+00	2.936553869461515198e+00	3.129601797356003967e+00	3.382163360357481441e+00	2.844829166688783051e+00	nan	3.160058012662831040e+00	3.051145849647963537e+00	3.022818856690678402e+00	2.737270315681036514e+00	2.736651381049409970e+00	2.708068462139922694e+00	nan	nan	3.227744067156831598e+00	2.826325430466798405e+00	2.682533227970256284e+00	2.762146006426732914e+00	3.460118905524713462e+00	2.738658264514962415e+00	2.830554117823273153e+00	2.894499436856584840e+00	3.117697484914345729e+00	2.795381019794003219e+00	2.751497122553676622e+00	3.169011943906016704e+00	2.828755122225848240e+00	3.049027123424863817e+00	2.510070146354312470e+00	3.066312870481437969e+00	3.122025068735349240e+00	3.254567856459123831e+00	2.682627699557139866e+00	2.759691821444659521e+00	2.854326690745996764e+00	3.011266569044671382e+00	3.003855551818765512e+00	3.262096255351345064e+00	2.699045381886486794e+00	3.243316710086368904e+00	3.215201525048488218e+00	3.093303979320024322e+00	3.080514739184017081e+00	3.054805391772498435e+00	3.189639124953028926e+00	nan	2.610208481840271766e+00	3.147669819655318779e+00
1.335324381259076487e+00	5.216782984789500865e-01	2.228335964925053592e+00	4.378289635676956282e-01	8.353358914861499507e-01	1.422926653062792868e+00	1.124343767351649426e+00	nan	8.003643082924375429e-01	9.048399616327832407e-01	5.362289442079765101e-01	8.882665076927471759e-01	1.833440652957785577e+00	1.108764706415310108e+00	nan	nan	9.001292055504667156e-01	8.724282347441811858e-01	1.175632337255652526e+00	1.009532695925703161e+00	1.607248805255067969e+00	1.269289509099129631e+00	1.098564065902345677e+00	1.502359680355003446e+00	9.828848734882665861e-01	2.465446547005595845e-01	7.659330232822164630e-01	8.948725494254562429e-01	8.249221053249198299e-01	7.161655951395362596e-01	1.339939796299980390e+00	9.333134353482668288e-01	6.692598240968127277e-01	8.830658883744818555e-01	9.495925649743647279e-01	8.220723691535335442e-01	7.687259333487186375e-01	7.311637965035151510e-01	9.808761582128182610e-01	8.825909517865594411e-01	1.714040509050449579e+00	1.231287100661351275e+00	2.152750396206667638e+00	9.253351480595899403e-01	7.396012007165724267e-01	8.695324778583519709e-01	7.308902766543684537e-01	nan	1.568628184689468741e+00	9.003111202231156573e-01
nan	nan	nan	nan	nan	nan	nan	nan	nan	nan	nan	nan	nan	nan	nan	nan	nan	nan	nan	nan	nan	nan	nan	nan	nan	nan	nan	nan	nan	nan	nan	nan	nan	nan	nan	nan	nan	nan	nan	nan	nan	nan	nan	nan	nan	nan	nan	nan	nan	nan
2.385519243399505385e+00	2.281863657001818257e+00	2.401651448011990375e+00	2.123261518986662377e+00	2.460923477237551893e+00	3.039245231356232146e+00	2.277308642756405543e+00	nan	2.371201783459240708e+00	2.518947069160699215e+00	2.283054197757410364e+00	2.285584186784984873e+00	8.259081087127926324e-01	1.913949931547819006e+00	nan	nan	2.653579335034137898e+00	2.338960568970117393e+00	2.152731769828654329e+00	2.222993020039473855e+00	2.845788661523565022e+00	2.186896270332363112e+00	2.315045204125113720e+00	2.110682894038831137e+00	2.386248803580995226e+00	1.967598083686708410e+00	2.198012226842187111e+00	2.412418138820735969e+00	2.321595535652107412e+00	2.334524158533834548e+00	1.999086142350122053e+00	2.485410933576094550e+00	2.274202660123318509e+00	2.504523199727960225e+00	2.159721905485280313e+00	2.222796669642702394e+00	2.406460963469946090e+00	2.443141250823202437e+00	2.462355700751791776e+00	2.529851642958218072e+00	2.075403771314078050e+00	2.649307264307158682e+00	2.596453072823391661e+00	2.342930802662263723e+00	2.369066617234172778e+00	2.470560334474806830e+00	2.457672753834810209e+00	nan	2.313421785327793856e+00	2.395858859470580082e+00
1.674949398695180225e+00	7.761087429998210219e-01	2.620597508373578410e+00	6.839464756746691521e-01	1.121209580449415766e+00	1.411116201026048511e+00	1.073107780830105495e+00	nan	1.070674107960386756e+00	7.806234690515985175e-01	5.790938804114581506e-01	1.130295608800475415e+00	2.046114770378304026e+00	1.478403969136815821e+00	nan	nan	5.539021232115416415e-01	1.088915103550063046e+00	1.443764859579097948e+00	1.175473135879780751e+00	1.988602285231438449e+00	1.521340108261466817e+00	1.143492131566951286e+00	1.997849417256285953e+00	6.405853214411577623e-01	5.897240428916673549e-01	9.385469120182844405e-01	7.221308142735186619e-01	9.418882910585133494e-01	5.712544995481434462e-01	1.577813806903529681e+00	5.279267101297482334e-01	7.315706018343158812e-01	1.112711720768033929e+00	1.225190210606313057e+00	1.056313219033166328e+00	9.592487369616017334e-01	4.556075865149599724e-01	1.288975084761230461e+00	1.029467366928111804e+00	2.043793166966166641e+00	8.104717287295212236e-01	2.568730272501485778e+00	5.535096462653770200e-01	5.872265161237132380e-01	3.541844007057347032e-01	7.310294650131136107e-01	nan	1.490657612401705245e+00	9.238977536487631426e-01
nan	nan	nan	nan	nan	nan	nan	nan	nan	nan	nan	nan	nan	nan	nan	nan	nan	nan	nan	nan	nan	nan	nan	nan	nan	nan	nan	nan	nan	nan	nan	nan	nan	nan	nan	nan	nan	nan	nan	nan	nan	nan	nan	nan	nan	nan	nan	nan	nan	nan
1.019825014515570283e+00	1.277067008307182894e+00	1.961684740783941505e+00	1.126500096896606351e+00	1.563350931944283984e+00	1.974994504872541246e+00	2.022866451895000695e-01	nan	1.508342249344239328e+00	1.618834179811611262e+00	1.165424721018628595e+00	6.551217376918503366e-01	2.174142351690700359e+00	9.776923221002267184e-01	nan	nan	1.195158708289097094e+00	5.780044864892336376e-01	6.757540393895717923e-01	5.562037389500166240e-01	1.669343330473257891e+00	6.718863320148042995e-01	2.429061729489013222e-01	1.518710615063611158e+00	1.394630115713284324e+00	1.079140151405530546e+00	4.806501877773969311e-01	1.224289333763959986e+00	5.216434725759473423e-01	1.193874027778899505e+00	9.319352251281917132e-01	1.434692477991318826e+00	1.283488205121255499e+00	1.643309902727952521e+00	7.399375431979996476e-01	5.793073571652753717e-01	7.556849614215818134e-01	1.215251220712421309e+00	1.323683413432883205e+00	1.629866842811793726e+00	1.340471218286624966e+00	1.491278167129511889e+00	1.877414263165714470e+00	1.270993789695160636e+00	1.332263876838988503e+00	1.172586678121097625e+00	1.387667522583717172e+00	nan	1.746450002756298581e+00	1.523520006739091048e+00
1.055103000660161383e+00	2.205389695635147085e+00	9.529536239601404946e-01	2.057727964582909852e+00	2.391367048091050052e+00	2.900889319495726149e+00	1.397049215465664407e+00	nan	2.390726156249800560e+00	2.610429623210946737e+00	2.198219859973858270e+00	1.407174443396406849e+00	2.542837015757364760e+00	9.982471797215078935e-01	nan	nan	2.373551012566280871e+00	1.417766153005847407e+00	9.303544568274777493e-01	1.417198180570761634e+00	1.933716604812708129e+00	8.293171898167515099e-01	1.275163786437144342e+00	1.192180930377682024e+00	2.537274132013467742e+00	1.977014178962660074e+00	1.350134764405497290e+00	2.218655967826407061e+00	1.555189337140220340e+00	2.255455909308440532e+00	7.331680019341366705e-01	2.549203367967259659e+00	2.277935396924844813e+00	2.522587107059903744e+00	1.246778051314069602e+00	1.427129734796002802e+00	1.669947465475905446e+00	2.380664306502667582e+00	2.084847668818579081e+00	2.551404011109025483e+00	5.594574580212002823e-01	2.698582306638883654e+00	1.110946377678573516e+00	2.418499574948345554e+00	2.391373903799814293e+00	2.339667646093379183e+00	2.439310390792471139e+00	nan	2.541208956216106873e+00	2.432442801565861679e+00
1.168207153401934040e+00	1.271449386252515135e+00	2.085518281650905248e+00	1.074091349828556252e+00	1.505319603984124344e+00	1.775972865256282063e+00	5.234169467431588618e-01	nan	1.539186730551879156e+00	1.493698987999672045e+00	1.143004280172726927e+00	5.941575650480200865e-01	2.119023328359023406e+00	9.788193932386194396e-01	nan	nan	1.133371163629228739e+00	5.907471207501563404e-01	7.904955254665616549e-01	7.241086305457140604e-01	1.784573904992650784e+00	8.324189248018962761e-01	4.550679195839778535e-01	1.591519903393661783e+00	1.356909860484683650e+00	9.665812376703832864e-01	4.467613099138991739e-01	1.199604196859046734e+00	5.140953938390416811e-01	1.173801308087817352e+00	9.530272463435844887e-01	1.359300603075995539e+00	1.283548607181905110e+00	1.607865686176279230e+00	8.153166548295907035e-01	6.920513257535194640e-01	7.336129663611319351e-01	1.085132001345326946e+00	1.406282957091149477e+00	1.614237269908699313e+00	1.474804676204863441e+00	1.286654164431972447e+00	2.004722675068999926e+00	1.219662089398280358e+00	1.236831622724642310e+00	9.748490206153808124e-01	1.320637736856578925e+00	nan	1.682118363062902633e+00	1.466096589815381712e+00
5.724628587511144673e-01	1.246243522858321962e+00	1.635564029548915777e+00	1.176747867293264527e+00	1.458590899379341055e+00	1.975680661741826549e+00	6.786220448101516478e-01	nan	1.428363123672737212e+00	1.713710312806051572e+00	1.261508386315196351e+00	5.506606902029177464e-01	2.379355504444855107e+00	8.327190451489588918e-01	nan	nan	1.374580426731129457e+00	4.274840237584778269e-01	4.170336635467392639e-01	5.169603688030006694e-01	1.191578270885601309e+00	4.728587309507136238e-01	4.813917666115279381e-01	1.113862388006777504e+00	1.657834565105250402e+00	1.195376453368455660e+00	5.365830487205540678e-01	1.440165832933486545e+00	5.749566748213064127e-01	1.365063238858978067e+00	8.954424907235210007e-01	1.652808072485354884e+00	1.347976914853779240e+00	1.562950493496709559e+00	5.673907274743671403e-01	4.829402100394565300e-01	6.708774361009490761e-01	1.453984404721117896e+00	1.109834034309362449e+00	1.586862200806783196e+00	1.100781343913119770e+00	1.872558510062361403e+00	1.455999927989565013e+00	1.584795200617472366e+00	1.494154981586391262e+00	1.519406888739707195e+00	1.464211221647883532e+00	nan	1.968877327308457881e+00	1.595288573102842111e+00
nan	nan	nan	nan	nan	nan	nan	nan	nan	nan	nan	nan	nan	nan	nan	nan	nan	nan	nan	nan	nan	nan	nan	nan	nan	nan	nan	nan	nan	nan	nan	nan	nan	nan	nan	nan	nan	nan	nan	nan	nan	nan	nan	nan	nan	nan	nan	nan	nan	nan
2.006389037461956182e+00	1.076099631893945308e+00	3.017035032431156338e+00	1.003323836008701564e+00	1.343096457827540169e+00	1.450679320361686342e+00	1.341426184958351309e+00	nan	1.252649432016249564e+00	9.481671460448921618e-01	8.228110500751213419e-01	1.500413441188754859e+00	2.261058993474500678e+00	1.877332253592752798e+00	nan	nan	5.032346970818853960e-01	1.414846345927023075e+00	1.827678690496332914e+00	1.532317056405677169e+00	2.206426323771272457e+00	1.896163458142913871e+00	1.455653069841945202e+00	2.391438799059171227e+00	5.816529128984773145e-01	1.003371758230092281e+00	1.317355314383951592e+00	7.513194288270330645e-01	1.236175032249088312e+00	7.220248897619755413e-01	1.964137826459156910e+00	6.244044586432631050e-01	9.596685444942636423e-01	1.285468345715191418e+00	1.568828374014032967e+00	1.400908691811038276e+00	1.244066088205634912e+00	5.966509194083848833e-01	1.523265106333407948e+00	1.164671791983421967e+00	2.436774160154504099e+00	6.308670586187714591e-01	2.929877411490116490e+00	4.929312606335268798e-01	7.096210514270169245e-01	4.077299113634287320e-01	8.694823784190205407e-01	nan	1.607730473381983494e+00	1.014807452507723085e+00
6.398326062065194941e-01	1.846039728046031669e+00	8.259000714774723528e-01	1.765507684868444782e+00	1.999300172267483022e+00	2.603926039662857406e+00	1.379933034617887300e+00	nan	2.006536523084021528e+00	2.318471111793329431e+00	1.909263189370628222e+00	1.190694205642784276e+00	2.540963827688448973e+00	8.279746353315632357e-01	nan	nan	2.147783725808144695e+00	1.179299372112966537e+00	7.184213345481837987e-01	1.212368205849549518e+00	1.427812958348414041e+00	7.160868671445499434e-01	1.206763006907522362e+00	7.203673354308546273e-01	2.355162457693251277e+00	1.739328240659001157e+00	1.170940666925834428e+00	2.039344297232558390e+00	1.363291754722470106e+00	2.005603402675326219e+00	7.641820562586382204e-01	2.323196916590029026e+00	1.971669033290819995e+00	2.131249912531974378e+00	9.768760859518446082e-01	1.166682438688597223e+00	1.392987192757773496e+00	2.177808259380084266e+00	1.673492037575786462e+00	2.174460704027321611e+00	4.555981049257088467e-01	2.620966409978685796e+00	7.894438695232344205e-01	2.270006797667629250e+00	2.153847636140218569e+00	2.225231023470917169e+00	2.144785764316214483e+00	nan	2.448387568480971499e+00	2.151912916487374705e+00
8.501056751259622457e-01	1.300202705677947712e+00	1.763127098204328336e+00	1.156743590962958645e+00	1.572251501130023987e+00	2.059783720564415610e+00	3.432654295894203011e-01	nan	1.510788602919984180e+00	1.690741730952349364e+00	1.216065904873665726e+00	6.718144169305981794e-01	2.207879868710915350e+00	8.439763219908648084e-01	nan	nan	1.304131934766035394e+00	5.903725740274913258e-01	5.318331230753190475e-01	5.197731874740312286e-01	1.565853053838887288e+00	5.170358560575427642e-01	2.818214705004901677e-01	1.346356636019767627e+00	1.503572063250201873e+00	1.129481658799786237e+00	4.973879999788277662e-01	1.299730695118059609e+00	5.990921069561060408e-01	1.256247102475759325e+00	8.203005675501341409e-01	1.530389827012244464e+00	1.304458946751682280e+00	1.655412782222140056e+00	6.703724018161483222e-01	5.449529924578458973e-01	7.979422100301039045e-01	1.344420697793902830e+00	1.313075808302090808e+00	1.648741571689197993e+00	1.151497285544808680e+00	1.676771162584183683e+00	1.674675791037716577e+00	1.391628830720363252e+00	1.416130046951094679e+00	1.341203820093687105e+00	1.448071371709697130e+00	nan	1.817475125138066305e+00	1.568836319113801947e+00
nan	nan	nan	nan	nan	nan	nan	nan	nan	nan	nan	nan	nan	nan	nan	nan	nan	nan	nan	nan	nan	nan	nan	nan	nan	nan	nan	nan	nan	nan	nan	nan	nan	nan	nan	nan	nan	nan	nan	nan	nan	nan	nan	nan	nan	nan	nan	nan	nan	nan
4.702184127978296657e-01	1.487130535092484607e+00	1.098676616415279916e+00	1.326091323736470873e+00	1.555107180649670129e+00	2.171833204937688055e+00	1.200912752047779364e+00	nan	1.572236474456648381e+00	1.888418159757417003e+00	1.486349277220737397e+00	9.501559943906591199e-01	2.227278066481401808e+00	3.892052092203185376e-01	nan	nan	1.756454877963929073e+00	9.069675862939859945e-01	5.583034937750486204e-01	1.055925549733950586e+00	1.221600793844094923e+00	6.804960435788581785e-01	1.043449674279715245e+00	5.411591223265761474e-01	1.933855709240779319e+00	1.318219650526660569e+00	8.482385098932632150e-01	1.582938495341932539e+00	1.044170405462588214e+00	1.569122834446317283e+00	5.125407894733541303e-01	1.952093519191346882e+00	1.552175984637280459e+00	1.682998692677557528e+00	5.877826048603868037e-01	8.612632307506752349e-01	1.052769450300732990e+00	1.772960952486564379e+00	1.364577671210051024e+00	1.726556721714229026e+00	5.580268712875060544e-01	2.214512282347148364e+00	1.007767666098257298e+00	1.838972069711380053e+00	1.679953120082866569e+00	1.839243908970571439e+00	1.694492897878721482e+00	nan	2.083600701394507926e+00	1.638623727035656064e+00
nan	nan	nan	nan	nan	nan	nan	nan	nan	nan	nan	nan	nan	nan	nan	nan	nan	nan	nan	nan	nan	nan	nan	nan	nan	nan	nan	nan	nan	nan	nan	nan	nan	nan	nan	nan	nan	nan	nan	nan	nan	nan	nan	nan	nan	nan	nan	nan	nan	nan
1.612407697000183493e+00	7.564834452111879326e-01	2.610662937999938205e+00	6.662221772138338105e-01	2.809882208412408100e-01	8.723299141061330308e-01	1.692382682306466934e+00	nan	5.047300410107936619e-01	6.145118214768638953e-01	6.244544561470072308e-01	1.353209355814052328e+00	2.181401217773198731e+00	1.519259365391222083e+00	nan	nan	9.617016690686878144e-01	1.281278456521306897e+00	1.608012658420160834e+00	1.494598890373670663e+00	1.539930504641090048e+00	1.776544601279364644e+00	1.629098340206566631e+00	1.756880908073626513e+00	1.085460199800621028e+00	8.422598152688609563e-01	1.277297011149867378e+00	1.013031481871873529e+00	1.187741522475354916e+00	7.180302812198817719e-01	1.775579242015889347e+00	1.059052304986131121e+00	7.078491132095028338e-01	3.745880019177629250e-01	1.239273273280255161e+00	1.179381568580166517e+00	9.724071999899390750e-01	8.223331412416101660e-01	9.087678846936512178e-01	4.187085438921914760e-01	2.089294598054253882e+00	1.380167585329266977e+00	2.414666897688120706e+00	1.079820675515757777e+00	5.876768072539998444e-01	1.193495791506318460e+00	5.144850621990236794e-01	nan	1.649121508861459917e+00	4.933951250597925497e-01
1.535394138350929971e+00	3.879467373104363848e-01	2.545616843553402120e+00	3.447277540868794454e-01	7.752502198073712991e-01	1.323123448844161221e+00	1.170450442912770672e+00	nan	6.282296233349871084e-01	5.867799632237574725e-01	2.330213470403849907e-01	1.121811105867546177e+00	2.050532675068382549e+00	1.435447581216295010e+00	nan	nan	5.755087607228781543e-01	1.044541244990550677e+00	1.395331050384888583e+00	1.073391516274486701e+00	1.638882026557581639e+00	1.528489175170216985e+00	1.205048288876919171e+00	1.800045769339447821e+00	5.809736773018753242e-01	4.983806787235903202e-01	9.849618733100089507e-01	8.352672276508501525e-01	9.088047586909885345e-01	3.395136498418586668e-01	1.619528665648434007e+00	5.126732905237100235e-01	3.475099220017231483e-01	7.285669044706113429e-01	1.124850513785484063e+00	9.311811576468750351e-01	8.199078010273771477e-01	4.779936869566866475e-01	8.537301819534526270e-01	6.488333349385334570e-01	1.963485798961086770e+00	1.083722777174688900e+00	2.418772886895281804e+00	6.116219736661929751e-01	4.565027987450078761e-01	7.623543948981512663e-01	4.775089993298343161e-01	nan	1.389764701353797705e+00	7.052839339968285381e-01
9.265898341240852432e-01	1.381883125560077863e+00	1.787133510498311706e+00	1.261950225735101849e+00	1.697506562763838822e+00	2.193170087753298692e+00	3.608082202065969746e-01	nan	1.615672710811015822e+00	1.794817493572536060e+00	1.343192225784002991e+00	7.633206200781772477e-01	2.247328920994557500e+00	9.643972841265706641e-01	nan	nan	1.422951466479153826e+00	6.889607922233531578e-01	5.800686804702680499e-01	4.934146065549418481e-01	1.584953783344013489e+00	5.670117004996911847e-01	3.503732996005849976e-01	1.396003150896120371e+00	1.586390690046962648e+00	1.232067446481582840e+00	6.506630111715646647e-01	1.464417831647307988e+00	7.054921296207686821e-01	1.390983324185174119e+00	9.090503305178090354e-01	1.616592011976205390e+00	1.424375868325110650e+00	1.774919849459867471e+00	7.771983097847924293e-01	6.588399163121969604e-01	9.075528635258092169e-01	1.463618059331981858e+00	1.343019903269191406e+00	1.766876161108679621e+00	1.163594886982416199e+00	1.784444054091576470e+00	1.705754921191631857e+00	1.497238875824935533e+00	1.545010811503377823e+00	1.449669901512499193e+00	1.581589304895159920e+00	nan	1.847875836631192037e+00	1.703659241872415908e+00
1.090797632825627250e+00	1.092200402513223478e+00	2.155997419540420346e+00	9.472846739080784673e-01	1.317856160446989167e+00	1.839993904207963160e+00	7.491776289672860134e-01	nan	1.164188624746354428e+00	1.440336502772424199e+00	1.045375171248095647e+00	8.785736765563032513e-01	2.221242370400494437e+00	1.212747543819497231e+00	nan	nan	1.177331750918434006e+00	7.356018353712181490e-01	8.774508995406609113e-01	5.141135485721525233e-01	1.279005999038993924e+00	1.043549492679761714e+00	7.644736725789065268e-01	1.483060378647403699e+00	1.238743946748381619e+00	1.079419662218894294e+00	8.395106495877027175e-01	1.359071941196013045e+00	5.987879492929059078e-01	1.092172149823626759e+00	1.271899685622127185e+00	1.365236062913953274e+00	1.089691035549394948e+00	1.370446773998210022e+00	7.889752928884530281e-01	5.946536599892471298e-01	6.905517337779857323e-01	1.189366362666329779e+00	7.779248135061872516e-01	1.361142432313481754e+00	1.470582357810383822e+00	1.594784852583144286e+00	1.942465756428528367e+00	1.228222867888052017e+00	1.201419891604366796e+00	1.363864931639668709e+00	1.231522476151783341e+00	nan	1.468251824637362590e+00	1.340379233282281701e+00
8.148544159526572850e-01	1.226279906348281656e+00	1.848450643811809346e+00	1.075842276176476986e+00	1.362632595578151307e+00	1.805470163516336601e+00	5.928259118817389428e-01	nan	1.335827279670280809e+00	1.523069787508748663e+00	1.081605584009649457e+00	6.157576081632912812e-01	2.215743851561274180e+00	8.899607267333360383e-01	nan	nan	1.166007962924646479e+00	4.958827154938679205e-01	6.060534238811094987e-01	7.280513508995090088e-01	1.458549060448586010e+00	6.786165642332954162e-01	5.179256040910069636e-01	1.363717490211623362e+00	1.418675779142504201e+00	1.082739322784407987e+00	4.201341930248133072e-01	1.079298502238550839e+00	4.889420635751327571e-01	1.116975047117795050e+00	7.923714598311644153e-01	1.473879469209588233e+00	1.244094265280197398e+00	1.470349969701360671e+00	4.354372413602478065e-01	4.424333317467025184e-01	5.936922541084812543e-01	1.210075628670908010e+00	1.176306013272574891e+00	1.452061456761069902e+00	1.230536891704037350e+00	1.585234783478554066e+00	1.739747856656726155e+00	1.291821503707371033e+00	1.231256090715865614e+00	1.249914469891825863e+00	1.291335959812274004e+00	nan	1.812959491649808186e+00	1.321407606598037354e+00
8.681272073206421913e-01	1.972829707974659952e+00	9.269973948347765003e-01	1.807880197281429790e+00	2.116676010637639660e+00	2.603248737385469358e+00	1.319971490635531541e+00	nan	2.147044086269116026e+00	2.363629287026783654e+00	1.937469089686802981e+00	1.273080510215955696e+00	2.457100800914577388e+00	7.054435342251333951e-01	nan	nan	2.079488972876915920e+00	1.249492872990848769e+00	8.913435282434303275e-01	1.426722162224012935e+00	1.728286157896582464e+00	7.901188902380410495e-01	1.182314191945736281e+00	1.045966114454406126e+00	2.305665883017279594e+00	1.722223301569388187e+00	1.138426185917033040e+00	1.845358751598457303e+00	1.405503020276409609e+00	1.994615333010141045e+00	5.859215174722699482e-01	2.318296012301164222e+00	2.022391970918588910e+00	2.236131119605058615e+00	1.087576172521709239e+00	1.318094716118018317e+00	1.500174364289299955e+00	2.150992309769553579e+00	1.995341562868642171e+00	2.264133116603190388e+00	6.932794892359044336e-01	2.431808498400161334e+00	1.070865160630846802e+00	2.167775844924852979e+00	2.112170308053557655e+00	2.056362294318232475e+00	2.157354238256945056e+00	nan	2.475083914815288999e+00	2.116954246652695382e+00
7.290879316071049443e-01	1.848928444874315069e+00	9.140300559946408221e-01	1.708668438758846442e+00	2.045013802213269560e+00	2.633846334650283172e+00	1.212258558136532161e+00	nan	2.026485281036811248e+00	2.287649200506153058e+00	1.856450148093980790e+00	1.203809295006833535e+00	2.444337942153823828e+00	7.122281439949098569e-01	nan	nan	2.062003395483290813e+00	1.177033108780375148e+00	6.922755243668221592e-01	1.149631488856482475e+00	1.542679062007533020e+00	6.713632100722901619e-01	1.078780971203910699e+00	8.611419937150449622e-01	2.226973670467689459e+00	1.670068585579490117e+00	1.108798428415937343e+00	1.938329596931415377e+00	1.316777997802530242e+00	1.923748143927744181e+00	6.445439306723168560e-01	2.232258080822393076e+00	1.903360012843773319e+00	2.152599623783893357e+00	9.848085435041141755e-01	1.149268131710007523e+00	1.409288102998269343e+00	2.112125702109731495e+00	1.748910230774888941e+00	2.182004784631193850e+00	3.812825017301607056e-01	2.500072209584411009e+00	9.318417856622036588e-01	2.132667504243382695e+00	2.078315103516494400e+00	2.113171789660574618e+00	2.101853909575671864e+00	nan	2.306995634604943834e+00	2.101515356110293720e+00
nan	nan	nan	nan	nan	nan	nan	nan	nan	nan	nan	nan	nan	nan	nan	nan	nan	nan	nan	nan	nan	nan	nan	nan	nan	nan	nan	nan	nan	nan	nan	nan	nan	nan	nan	nan	nan	nan	nan	nan	nan	nan	nan	nan	nan	nan	nan	nan	nan	nan
7.586334430994907674e-01	1.165013326810338867e+00	1.787346545455050562e+00	1.044191683862896625e+00	1.405123599823068448e+00	1.886919995760350188e+00	4.851878017118469444e-01	nan	1.373890576423088872e+00	1.555373263449456811e+00	1.127415306007087059e+00	4.767545358890888929e-01	2.228330601071820460e+00	8.253988188119715241e-01	nan	nan	1.238102309263352296e+00	3.848128976674239921e-01	4.198167352956755360e-01	3.383497545799281081e-01	1.390671285984309780e+00	5.138473563799549337e-01	3.056670169736085962e-01	1.248895740654992759e+00	1.470669851317572663e+00	1.038576834633175405e+00	3.927268512535947442e-01	1.317728899913046536e+00	4.222213513654433648e-01	1.200525668904222742e+00	8.505863965531127446e-01	1.460854714456576886e+00	1.220935231173040147e+00	1.507394527754354785e+00	5.337589177778520044e-01	3.399330876183039862e-01	5.842625713080662475e-01	1.256543323484029528e+00	1.095407187092005019e+00	1.517298592410183167e+00	1.163618020092864302e+00	1.654787931359811948e+00	1.644815079189287488e+00	1.385924762469951554e+00	1.328668868562255412e+00	1.316242624005406148e+00	1.338049153397210089e+00	nan	1.768206810263431628e+00	1.483517471895368089e+00
1.036611306683655753e+00	8.009247713129856727e-01	2.085733465984981994e+00	7.748610181407631359e-01	8.799219324951303989e-01	1.615977083394843694e+00	1.201944833106060262e+00	nan	7.672154872877358089e-01	1.194502788918245795e+00	8.608504129328301557e-01	9.499535486053970468e-01	2.239326935614224023e+00	1.191007003459931823e+00	nan	nan	1.226296472415735472e+00	8.560079105539494249e-01	9.882694824457326499e-01	8.070651323410632516e-01	1.057372400469765994e+00	1.206747358469745679e+00	1.127296069631576358e+00	1.253754227259922471e+00	1.314313890092113857e+00	9.687098188259017917e-01	9.445538211537876094e-01	1.343829987352910482e+00	8.219907587253600934e-01	9.853136026547815174e-01	1.345832395704304574e+00	1.321802521023000221e+00	8.946047737311032533e-01	9.649036039401616138e-01	7.471298906523549110e-01	6.307454810141190915e-01	6.715840295742051547e-01	1.175579046295994523e+00	3.297562829668815865e-01	9.918358331760024349e-01	1.487378465006595318e+00	1.794399948741435269e+00	1.840607128667562042e+00	1.331973550725218614e+00	1.102045541545548790e+00	1.501950817973102925e+00	1.044422678792722881e+00	nan	1.612453266116697481e+00	1.120549111710396284e+00
1.784890759013055384e+00	6.375588155968044957e-01	2.810976408721746367e+00	6.579877990999050130e-01	5.102306467067400098e-01	1.053488046499287512e+00	1.693109325429133172e+00	nan	4.536118666361043661e-01	5.722392290057328745e-01	4.694641459379353399e-01	1.522461835613603043e+00	2.254088920110983274e+00	1.727193115889378294e+00	nan	nan	7.549224104249880885e-01	1.420736035753966675e+00	1.793542689008754687e+00	1.572959189103590116e+00	1.669907116910847922e+00	1.925554032747675670e+00	1.687000706982010989e+00	1.990025708875774013e+00	8.533066882341546755e-01	8.530331407114831732e-01	1.403911553885458519e+00	8.751356397302598733e-01	1.310735520045554603e+00	5.360766539439182354e-01	1.994246952010031437e+00	8.151884477513859917e-01	5.031574836513731386e-01	3.415053691614702847e-01	1.442913657449544917e+00	1.313369690961735392e+00	1.133465100211985543e+00	7.200153879224656661e-01	1.026675398081055457e+00	2.190561149689033982e-01	2.303579342451702594e+00	1.250310043378280556e+00	2.617740304936709173e+00	8.744694788799356466e-01	5.070830569932521792e-01	1.071780560728540888e+00	3.360947010853957417e-01	nan	1.689965368588253636e+00	4.877809743771934770e-01
7.875066234119048048e-01	1.195405464587766309e+00	1.554003623387353095e+00	1.095389910454079851e+00	1.065722907463051872e+00	1.769978075186643629e+00	1.535805504926049725e+00	nan	1.173605198579648290e+00	1.546296820970404884e+00	1.251082954221517607e+00	1.075994482171379385e+00	2.320752287728878649e+00	8.086073739418965234e-01	nan	nan	1.603790022133591231e+00	1.033011825718607168e+00	9.797212919880844417e-01	1.205406932605991299e+00	9.428381951104845005e-01	1.162409777195206884e+00	1.364808375290393672e+00	6.455507612039090848e-01	1.805943739607797749e+00	1.180895846830295026e+00	1.036582713863387628e+00	1.530071299282983022e+00	1.128457502577782101e+00	1.377525516981115361e+00	1.133704002612578865e+00	1.759215697175422699e+00	1.261070122987829611e+00	1.193292149109170586e+00	8.137607430860807067e-01	9.421292834070836841e-01	9.999258290258915549e-01	1.604491777137949438e+00	1.058508388377984000e+00	1.297494776838546304e+00	1.180769933709662878e+00	2.154645042297676394e+00	1.307466780451336685e+00	1.760890384399616204e+00	1.447658044112903220e+00	1.812927525591124356e+00	1.363954578759845715e+00	nan	2.024665548363492551e+00	1.345574799713991743e+00
7.971652578951553547e-01	1.756220425924194695e+00	9.412269239000705667e-01	1.674144772234445355e+00	1.748768586001279823e+00	2.458052159588913543e+00	1.758488780154058517e+00	nan	1.789745789210285487e+00	2.207407228237738384e+00	1.832682256654773356e+00	1.427336298046590235e+00	2.505710856028377620e+00	8.884774426662107594e-01	nan	nan	2.169765613577185004e+00	1.405460913965048908e+00	1.098470901617093487e+00	1.474041923155650968e+00	1.184544420442141366e+00	1.177253300419604853e+00	1.586701808306932193e+00	2.863918325732106029e-01	2.357069998135008060e+00	1.697751142160447202e+00	1.394178578966172033e+00	2.017826380132663022e+00	1.561652321084056494e+00	1.942138199173563784e+00	1.155208272896252719e+00	2.316293128931209200e+00	1.830392034861841433e+00	1.857402517170613665e+00	1.155488172400936042e+00	1.324546961866002848e+00	1.513069557474271409e+00	2.191548409264294506e+00	1.597635258415805781e+00	1.941539216893462427e+00	8.613657782154207077e-01	2.694172439065329439e+00	7.069308784480722307e-01	2.288385549846893241e+00	2.064435113704534253e+00	2.329566216770285081e+00	1.993150064137825694e+00	nan	2.479213339867905486e+00	1.972240699500167116e+00
1.529951895195865053e+00	5.355029657599655879e-01	2.559571803888829322e+00	4.268132185219083441e-01	5.066503432911527716e-01	1.214798980529516736e+00	1.428188296947203728e+00	nan	3.301768277407693408e-01	6.109815873126585029e-01	3.584790516157183582e-01	1.290622496476592662e+00	2.145212396381534603e+00	1.470986617194489421e+00	nan	nan	7.758418907536229758e-01	1.190593379298616972e+00	1.496132045641545227e+00	1.224662343084563121e+00	1.465754324272047660e+00	1.657626459025374643e+00	1.418516410963925223e+00	1.724405023185271224e+00	7.886190069085973198e-01	7.167569420503014932e-01	1.175497175004544204e+00	9.617612643529929173e-01	1.056595422270193652e+00	4.208991387066195466e-01	1.734499566178726582e+00	7.941622776741898981e-01	2.865499020925953988e-01	4.007735990028106210e-01	1.181779068237802655e+00	1.018286673444347645e+00	9.019438917536996003e-01	6.985155897397844482e-01	7.196338618832653911e-01	3.615933127736423169e-01	1.990941743709986778e+00	1.313071014240906997e+00	2.357901627630609731e+00	8.251068691964796864e-01	4.829228717514638669e-01	1.103375366350595632e+00	3.548271824199135671e-01	nan	1.436671327741672277e+00	5.338630204559262626e-01
2.482717870489256295e+00	2.310341925067719959e+00	2.544689676676198165e+00	2.156026635021272675e+00	2.501623142393397892e+00	3.062533134271651747e+00	2.277857242867075360e+00	nan	2.412861623533000710e+00	2.526739275694481091e+00	2.292670915613431948e+00	2.318807362430448826e+00	8.731383957421429143e-01	1.989927798190759489e+00	nan	nan	2.663110675371560099e+00	2.385799928994068342e+00	2.215191312844306815e+00	2.245876291578130068e+00	2.994192545459363863e+00	2.232634266959743652e+00	2.334775105814599794e+00	2.245186129668215624e+00	2.370686204631946570e+00	1.971088694689056009e+00	2.230806884278989877e+00	2.416595386685111091e+00	2.351677794468641558e+00	2.340745254462647473e+00	2.072206960940750076e+00	2.466486147817240848e+00	2.288619922946340868e+00	2.542238891630372866e+00	2.226410219119495437e+00	2.252775189767734609e+00	2.450960448570931316e+00	2.413137062100830121e+00	2.537024200376555960e+00	2.567264790906295335e+00	2.190132654561757430e+00	2.584000965125429428e+00	2.736629804421797374e+00	2.314634117965188587e+00	2.372357864904496072e+00	2.443434948220119640e+00	2.458081099092860988e+00	nan	2.334377921705737435e+00	2.431855089500779332e+00
nan	nan	nan	nan	nan	nan	nan	nan	nan	nan	nan	nan	nan	nan	nan	nan	nan	nan	nan	nan	nan	nan	nan	nan	nan	nan	nan	nan	nan	nan	nan	nan	nan	nan	nan	nan	nan	nan	nan	nan	nan	nan	nan	nan	nan	nan	nan	nan	nan	nan
1.889067803813659907e+00	8.444519534308581044e-01	2.930899480171769156e+00	7.795295200635954380e-01	9.493987060397909294e-01	1.248391300059797038e+00	1.466507354860342893e+00	nan	8.179379099685021304e-01	6.404415751485271757e-01	5.425803117436169831e-01	1.506413890574015646e+00	2.266380578309792782e+00	1.800199600431860780e+00	nan	nan	5.132602255632927601e-01	1.410769855430801467e+00	1.793642560107224115e+00	1.477244798179912166e+00	1.936685141128872134e+00	1.908727466574285714e+00	1.536840453443475418e+00	2.204400959776383839e+00	4.858458747854260684e-01	9.272377359528594098e-01	1.343571628783585048e+00	7.852504418960117860e-01	1.226643867074425964e+00	4.056035612915888100e-01	1.980943225397923779e+00	5.300798711012060238e-01	5.946314405039925255e-01	8.277627902511883740e-01	1.487898843862204501e+00	1.300956135151280169e+00	1.149632833439032220e+00	5.152044719826618380e-01	1.210327711612421364e+00	6.926681899236176720e-01	2.352318649626533809e+00	8.953398859970710388e-01	2.785041315755856228e+00	4.870795052673894121e-01	4.166262864147808886e-01	7.880198857663420764e-01	4.671342772386767872e-01	nan	1.515905564897342517e+00	6.514881841648944016e-01
1.513432508750437888e+00	5.771248926639443999e-01	2.496703090568457739e+00	4.099105349086868411e-01	8.672441726454492850e-01	1.318588677985635504e+00	1.087329124180794970e+00	nan	7.835876509208800078e-01	6.656753930919018236e-01	3.018068335101163346e-01	1.064425633681304495e+00	1.990055856733119466e+00	1.338112361376563753e+00	nan	nan	5.280565861528009330e-01	9.936816347889526613e-01	1.340062827269934198e+00	1.084266203377087345e+00	1.753249427440838559e+00	1.451387927675307887e+00	1.127667667873053281e+00	1.799157982096945441e+00	5.910087615784022086e-01	4.297290983804828435e-01	8.783500936534900383e-01	6.563438155972277643e-01	8.411520265819629749e-01	3.219463898691576897e-01	1.503827877388642653e+00	5.654847558071982583e-01	4.777941371334041842e-01	8.525093951573393669e-01	1.069731386169318510e+00	9.052616176491515843e-01	7.997598388440414485e-01	4.110440470816701941e-01	1.031771553625120186e+00	7.790496463625762313e-01	1.913117325903502586e+00	9.532322027043496071e-01	2.401198258772681449e+00	5.183862334816111694e-01	3.871188906321325618e-01	5.865819992454958109e-01	5.080754205044965000e-01	nan	1.410904580776978445e+00	6.860937187448330477e-01
5.092902705315689449e-01	1.440394044488305436e+00	1.603085063735623317e+00	1.363514283586450437e+00	1.352318650762885044e+00	1.906589152182295521e+00	1.290500407688745854e+00	nan	1.405438008361654889e+00	1.761674225855121012e+00	1.415343060376724749e+00	9.595983372965519731e-01	2.674682265657557068e+00	1.016211035874654778e+00	nan	nan	1.589719817470777397e+00	8.641032856645460836e-01	7.506515671174528448e-01	9.966744220713709135e-01	9.520725950783958114e-01	9.101870414328709913e-01	1.092035101378218798e+00	1.007348098512834467e+00	1.916486211848526189e+00	1.491093340260429612e+00	9.629464007040314799e-01	1.605156690100203898e+00	9.641724961331635813e-01	1.487709018359874458e+00	1.082223420604875530e+00	1.878282017462363340e+00	1.465354891218611177e+00	1.488510667706365309e+00	6.777246143752743146e-01	7.366383093502651969e-01	8.713713343321423110e-01	1.681160490508500471e+00	1.072220968318396750e+00	1.527607478556615161e+00	1.117646892574485351e+00	2.212437968933507637e+00	1.285631081981815527e+00	1.853212262874841532e+00	1.591117714349266743e+00	1.880467931867962683e+00	1.526286660261676253e+00	nan	2.197955013412584702e+00	1.564977553851880199e+00
5.893450565965105969e-01	1.171942005983039659e+00	1.648271595463971506e+00	1.071171045340758132e+00	1.331280464952138809e+00	1.840089630346311012e+00	7.383812369568620859e-01	nan	1.345080639384838683e+00	1.589411728622294184e+00	1.171467494838414281e+00	3.930231599393712583e-01	2.249743979863219057e+00	7.074585191565073705e-01	nan	nan	1.340613933065420760e+00	3.429047860364953237e-01	3.244348727973990765e-01	4.623326652973929751e-01	1.245881141976225903e+00	4.525272200980001713e-01	5.196877787095178780e-01	1.046283428184800357e+00	1.602643398672008779e+00	1.067437540481594782e+00	4.198910341080135944e-01	1.395117276099890891e+00	4.855523220503030757e-01	1.281169865705995115e+00	8.080597292531312981e-01	1.577552559590298831e+00	1.263670062134739203e+00	1.459270648652329028e+00	4.582184716630829380e-01	3.321167451628496692e-01	5.581367554518512630e-01	1.338882588927945205e+00	1.054140900544644488e+00	1.496585546171524950e+00	1.074231545079071370e+00	1.780412070880591502e+00	1.467079151003239934e+00	1.521975605002191312e+00	1.387696162479296280e+00	1.445726007038173666e+00	1.357561048162049699e+00	nan	1.871131920089954548e+00	1.500286026527373417e+00
1.619545358244119937e+00	5.521479696557534123e-01	2.667424578755937414e+00	4.957913991926986008e-01	5.760472193512148342e-01	1.170674977916487780e+00	1.402056180171197930e+00	nan	3.824506299685100363e-01	5.822601226753264525e-01	2.997797339282223250e-01	1.297584422661349768e+00	2.155446092983788642e+00	1.559277264346609293e+00	nan	nan	6.661240622289518187e-01	1.201425177270317723e+00	1.556194371026771384e+00	1.269515592350070943e+00	1.599618593875340222e+00	1.700818694730283021e+00	1.418979894905439076e+00	1.864280560308700707e+00	6.669140460055504871e-01	7.366309259406684795e-01	1.185649881889708990e+00	8.742111651391457627e-01	1.049079937910859961e+00	3.474638640387195943e-01	1.789104517832377450e+00	7.144287220790261905e-01	3.469989554916541041e-01	4.665260553073590222e-01	1.236888963696342714e+00	1.058214362972957012e+00	9.104971135789199366e-01	5.596988746477543630e-01	8.185374305378222415e-01	3.758467059722370163e-01	2.097649085024174909e+00	1.161481465813634761e+00	2.490249217839131557e+00	6.951814064840891039e-01	3.944394350061874999e-01	9.825323156815993775e-01	2.746853277868616661e-01	nan	1.457462591109728978e+00	5.175254717856384579e-01
6.376981178496575753e-01	1.314877343765832096e+00	1.616187642576445871e+00	1.163819365910609305e+00	1.467037538745130654e+00	1.898254045926686562e+00	6.501434147385346529e-01	nan	1.503333080385327536e+00	1.648656815007064180e+00	1.243008216057594373e+00	4.770685660277235729e-01	2.270000041575398697e+00	6.581677293144230223e-01	nan	nan	1.344128255001550754e+00	4.234606385618372437e-01	3.137532686302377249e-01	6.427432180758646529e-01	1.436229163343512027e+00	3.870697391992333203e-01	4.254643352821230184e-01	1.158304932180354241e+00	1.628798743964117834e+00	1.131377273374317260e+00	3.387576121031813381e-01	1.320482413253953879e+00	5.410306334201856471e-01	1.307017263490535708e+00	5.941093022828055625e-01	1.608112370294838556e+00	1.361583795564965671e+00	1.597355700532438583e+00	4.458614461749055291e-01	4.716469778598437190e-01	6.605352076951410689e-01	1.373318043614071282e+00	1.284272246507173199e+00	1.616073947802166177e+00	1.018462278001377452e+00	1.751945192451999533e+00	1.506223008974754363e+00	1.513279555432195611e+00	1.415631223114925064e+00	1.386824036326493870e+00	1.442740574482026972e+00	nan	1.906081186379854353e+00	1.526094869438466617e+00
1.501511548031234433e+00	8.501201095341751612e-01	2.510676837320770183e+00	7.944994404683271005e-01	8.769786660423206648e-01	1.488628047037254376e+00	1.510426800595737973e+00	nan	7.521812723232058628e-01	1.011038715046288727e+00	9.196759302942851821e-01	1.290343932375836777e+00	2.261477479498277710e+00	1.560606361901118566e+00	nan	nan	1.260690125789348803e+00	1.207302844815335341e+00	1.406063832812762593e+00	1.134090064501257267e+00	1.285285679653605850e+00	1.646226290680184556e+00	1.473391615794390486e+00	1.628799849220625706e+00	1.187609177594262544e+00	1.045418119004888347e+00	1.294877293910366989e+00	1.494781281214487612e+00	1.098565969757691718e+00	1.014965534573434525e+00	1.712664634632591110e+00	1.232422415704786722e+00	8.998302476936382854e-01	9.189862080459387794e-01	1.150188315207391287e+00	1.040862824989544855e+00	9.513542041189302356e-01	1.145577654113178356e+00	3.571631172820339262e-01	9.469321986242926759e-01	1.874557675654932920e+00	1.717284692049555916e+00	2.254365383942051437e+00	1.287987694920561754e+00	1.037890880640593316e+00	1.518170394178873339e+00	1.026893297870102417e+00	nan	1.356241345469264559e+00	1.070873541350741531e+00
7.166880482105779659e-01	1.261495331243622342e+00	1.717420585013769818e+00	1.151044640341152281e+00	1.513902316533398684e+00	1.988618261945076293e+00	4.719701077442817749e-01	nan	1.475226302427833147e+00	1.691226837540298567e+00	1.234386116073160622e+00	5.630571200047345126e-01	2.321149945734644504e+00	8.427863466471956500e-01	nan	nan	1.300442063403697501e+00	4.354220884564037330e-01	4.507631890706937372e-01	4.816590416638436012e-01	1.347872817826348601e+00	4.747307325314087390e-01	2.839837775317597957e-01	1.247561039555531437e+00	1.565428882674920752e+00	1.150588344451246581e+00	4.705185783389516652e-01	1.364702306919030272e+00	5.213044209956068098e-01	1.311352726604830377e+00	8.650975999403934802e-01	1.578090281700284203e+00	1.322166185839577235e+00	1.607496623009780246e+00	6.156959658482897835e-01	5.131444818981493183e-01	6.998337523781654745e-01	1.386439305508553765e+00	1.209442269523928637e+00	1.616457037228056892e+00	1.145089205479092875e+00	1.745688663466845369e+00	1.581298339668987696e+00	1.479766219039694297e+00	1.442462216619933457e+00	1.391848642011457748e+00	1.448418518916119169e+00	nan	1.886859938214300980e+00	1.577836416811980946e+00
1.165511800778485263e+00	7.738383724295215815e-01	2.244581974768667276e+00	7.678006745889506268e-01	6.653446081416258817e-01	1.328790698445479590e+00	1.365655314132971476e+00	nan	6.831248669583576127e-01	1.084051598789428583e+00	8.496523611423681954e-01	9.506658225089639203e-01	2.287111017650969025e+00	1.298553687609548035e+00	nan	nan	1.195337817815218084e+00	8.838557925288533790e-01	1.122992190608795626e+00	9.561331299569331144e-01	1.071231840693621651e+00	1.338733630462182411e+00	1.253488406934340826e+00	1.354988976250229404e+00	1.342565420864155090e+00	9.645485930054850110e-01	1.021396663064948473e+00	1.378996891558821325e+00	8.496115010029294812e-01	1.015464367203819940e+00	1.488645472674767323e+00	1.326910915385381973e+00	8.970009601639650221e-01	8.065374589220521973e-01	8.737321205190978768e-01	7.447881724627719580e-01	6.430647419129400522e-01	1.095804501187159330e+00	3.087788495552068468e-01	8.869201165519625674e-01	1.683264722384099965e+00	1.712988716294535640e+00	1.968075414672896706e+00	1.370350140470594225e+00	1.041311083592380449e+00	1.471355087629520941e+00	9.351092892134335033e-01	nan	1.649189515931839489e+00	1.075072895846042265e+00
nan	nan	nan	nan	nan	nan	nan	nan	nan	nan	nan	nan	nan	nan	nan	nan	nan	nan	nan	nan	nan	nan	nan	nan	nan	nan	nan	nan	nan	nan	nan	nan	nan	nan	nan	nan	nan	nan	nan	nan	nan	nan	nan	nan	nan	nan	nan	nan	nan	nan
1.707845117584512629e+00	4.732329749088052817e-01	2.705624709158327867e+00	4.270542103782846155e-01	6.578048141864214493e-01	1.134137764469691056e+00	1.403497152516934632e+00	nan	5.633158772058505237e-01	4.073279996896362332e-01	2.772826264085579417e-01	1.276844303857414875e+00	2.069692025030188898e+00	1.564036278196230034e+00	nan	nan	6.320285512524657090e-01	1.213899828385881285e+00	1.580969244227554249e+00	1.305702995915944742e+00	1.761311412666891396e+00	1.723225388198498909e+00	1.424286206375061647e+00	1.923082884981716534e+00	5.775962824903665416e-01	5.649868356021837679e-01	1.162815616783220651e+00	8.482621202800662008e-01	1.072570488350560902e+00	3.691382146231036443e-01	1.774523512936912129e+00	5.417574124262342083e-01	3.910758466327070026e-01	5.890827323132559190e-01	1.281438799739549994e+00	1.121069822905808921e+00	9.552857404107161221e-01	4.120021354570577166e-01	9.596725186540289165e-01	5.159078546056646841e-01	2.143034459229249844e+00	1.013973135045364904e+00	2.577009066045643504e+00	6.146242547189975092e-01	3.171774067963711863e-01	7.857213237276030604e-01	3.314029940460900270e-01	nan	1.418090165587839735e+00	5.721806020183693997e-01
1.893722119921483538e+00	1.090280940502516227e+00	2.846773965683246033e+00	8.947309440063370145e-01	1.335422234520337481e+00	1.403177489716007642e+00	1.221895092367628832e+00	nan	1.276615853345424600e+00	9.969346399928757929e-01	9.409787803918652216e-01	1.324201467590924386e+00	2.119403814818575427e+00	1.673831908602045448e+00	nan	nan	7.485561744120647898e-01	1.257801374223924684e+00	1.633617172094337988e+00	1.313761392388289817e+00	2.035515788643597279e+00	1.731356427008694521e+00	1.296535215959234488e+00	2.186574243091681691e+00	6.782459552814833481e-01	8.936157800274469043e-01	1.203338329681885588e+00	1.111760990820753525e+00	1.045214504696902358e+00	9.322915996335535693e-01	1.803445267285137987e+00	8.325541529622306758e-01	9.787670000577929352e-01	1.313927906182882577e+00	1.469986263702133700e+00	1.304895291056571871e+00	1.136085592391695931e+00	7.230470561894870585e-01	1.395003941024592020e+00	1.272483028197848309e+00	2.231883516522891409e+00	6.601514262595510329e-01	2.761682810176540936e+00	7.040587322968764328e-01	7.730077319068502373e-01	5.806751947611931142e-01	9.417784149713647190e-01	nan	1.275797349289955918e+00	1.116280676872964506e+00
2.008269550404905512e+00	8.294453494087294931e-01	3.051534574709497960e+00	8.161201581791608373e-01	9.212722535460937667e-01	1.187362902156591682e+00	1.602763227207805841e+00	nan	8.048725210624966264e-01	5.712561091926107171e-01	5.701916929936923228e-01	1.578776696789678358e+00	2.236511585676218772e+00	1.915340954894324321e+00	nan	nan	6.452191121449667444e-01	1.502122650028181239e+00	1.899493792469878040e+00	1.570642312534720642e+00	2.037812507217680924e+00	2.014942498478594857e+00	1.662240301643519880e+00	2.291726888639135318e+00	5.379817683421342922e-01	9.396980572714390689e-01	1.448740304040991855e+00	8.948798634167254296e-01	1.324411390833518443e+00	4.973556393694325006e-01	2.089857693992795529e+00	5.490612217242250015e-01	6.437039576082385084e-01	8.055578775201961417e-01	1.584838049203087351e+00	1.388983104269558622e+00	1.226497296995568753e+00	4.642544350793200159e-01	1.234572016961430041e+00	6.828967869968421978e-01	2.468326017160459962e+00	8.975277186052988965e-01	2.898459658955085061e+00	5.703388520073124912e-01	4.655999694382801368e-01	8.362709967880295192e-01	4.774429999253553270e-01	nan	1.522177153313930553e+00	7.132547794268866426e-01
2.208665570642696974e+00	1.458644400050725487e+00	3.015623944793661693e+00	1.369289902432072159e+00	1.887786092870624710e+00	2.058101250000140769e+00	1.329322265426534422e+00	nan	1.766965831146690258e+00	1.476231999217375801e+00	1.294874676326491114e+00	1.698571253430707806e+00	2.182415841515845667e+00	1.959774183346544740e+00	nan	nan	1.071991083980956549e+00	1.649202545210360915e+00	1.946875491578159645e+00	1.675975644148071986e+00	2.594993516678091527e+00	1.947997285696665859e+00	1.513036571916661854e+00	2.560691844051619537e+00	9.871245424359610388e-01	1.236237731707059195e+00	1.467730897881737384e+00	1.113210055785067043e+00	1.500470881775865184e+00	1.214978164175453790e+00	1.993218976295616063e+00	1.006956527399198498e+00	1.374733141944229020e+00	1.835112030944767492e+00	1.815922747236967449e+00	1.666741950954728990e+00	1.622276073666586438e+00	1.134449547941287273e+00	1.985893719321880635e+00	1.727253900318309165e+00	2.476410126230226272e+00	9.150160821861192950e-01	3.044609226711360694e+00	8.920343100247697388e-01	1.261404043918245232e+00	6.855136015555325368e-01	1.428039373501982956e+00	nan	1.776267672663947028e+00	1.551412009346016418e+00
nan	nan	nan	nan	nan	nan	nan	nan	nan	nan	nan	nan	nan	nan	nan	nan	nan	nan	nan	nan	nan	nan	nan	nan	nan	nan	nan	nan	nan	nan	nan	nan	nan	nan	nan	nan	nan	nan	nan	nan	nan	nan	nan	nan	nan	nan	nan	nan	nan	nan
2.083004262985224120e+00	9.421949597689117661e-01	3.126567512952034278e+00	9.386393382318436451e-01	8.542925789559113747e-01	1.224821872778834475e+00	1.817946958900764853e+00	nan	6.896796946314217580e-01	7.260916316316556873e-01	7.534987907092933757e-01	1.746160678119243137e+00	2.307460945151677212e+00	2.029853936043785279e+00	nan	nan	9.624273141792805131e-01	1.663567266540179057e+00	2.025011707294381846e+00	1.679747337079830594e+00	1.963572047695070211e+00	2.164997803346031535e+00	1.860258909902068325e+00	2.300081136639528179e+00	7.936577721711595146e-01	1.135715455065815060e+00	1.655847526194444086e+00	1.191457363258254354e+00	1.484775010459963296e+00	7.155921625454719770e-01	2.257357841534983312e+00	8.691943109551563129e-01	7.186711050599084993e-01	6.858166011970954212e-01	1.702383698198524753e+00	1.505613835537401135e+00	1.354477597054356774e+00	7.757694617499465428e-01	1.145810678910667457e+00	6.103294786326557420e-01	2.550832263537593736e+00	1.212213930459033806e+00	2.928355859782270088e+00	8.723863224005541372e-01	6.890524689336345876e-01	1.234968128943899179e+00	5.732748865497155899e-01	nan	1.526449873590225881e+00	7.787938012804033194e-01
1.414347362681825260e+00	6.889405812444207022e-01	2.508462560667112040e+00	6.469381773202864672e-01	6.732594193141404615e-01	1.163485436613718615e+00	1.298299953106111460e+00	nan	7.006286356281480332e-01	8.489659251517376326e-01	6.957894143829660427e-01	9.600375625114779821e-01	2.191049732649816839e+00	1.431503055251460488e+00	nan	nan	9.900106984965498791e-01	9.257391660759308749e-01	1.250682211595686599e+00	9.180694213284171790e-01	1.408666380082605141e+00	1.444107556600573883e+00	1.226342731305710254e+00	1.643823982612931722e+00	1.082479255145290420e+00	8.122989655355296046e-01	1.024007628056216479e+00	1.300185548488052456e+00	8.002732684025247734e-01	8.491697963085673706e-01	1.610643356460816911e+00	1.051607688380058470e+00	7.428517264606016024e-01	7.765934187698548818e-01	1.038389495982073196e+00	7.937103257209481288e-01	6.630176401870422342e-01	7.660069249470831121e-01	5.406705594969712925e-01	8.420462515343433152e-01	1.897196362772360256e+00	1.359117511120362165e+00	2.258394796532412485e+00	1.125549011328063731e+00	8.257383163530656045e-01	1.201601788676693205e+00	7.207533872933574726e-01	nan	1.417269480403136495e+00	1.014464107088672185e+00
1.308972515937744552e+00	5.658375227633546389e-01	2.383851199377821306e+00	6.376196755172431896e-01	5.649868857973037173e-01	1.145670305609175932e+00	1.327216884697097976e+00	nan	6.745248132896234372e-01	8.164955838032766922e-01	6.587114040942054771e-01	8.802240428355964097e-01	2.227512790130706577e+00	1.364856818801696514e+00	nan	nan	1.003416429559119694e+00	8.600590856828970177e-01	1.191038034166904458e+00	9.863383809376375932e-01	1.354767007527345690e+00	1.385395494295026175e+00	1.226679873132228815e+00	1.539241508873760544e+00	1.187428031150296937e+00	7.651562808297466267e-01	9.367261408926677024e-01	1.224163568535633795e+00	8.233906999984400565e-01	8.515351301172096044e-01	1.509083925726963704e+00	1.071422393556685781e+00	7.816150682699741781e-01	7.285971223585563372e-01	9.261480039468128478e-01	7.608318686692339128e-01	5.986768232269122914e-01	8.240093890434354584e-01	5.516091880929562263e-01	7.841045085794838831e-01	1.824334851720670114e+00	1.479926498240069055e+00	2.165538729176890165e+00	1.206711196749273629e+00	8.680297805936224576e-01	1.206347004198437434e+00	7.693322893204066482e-01	nan	1.621565528373259069e+00	9.855545156108811433e-01
nan	nan	nan	nan	nan	nan	nan	nan	nan	nan	nan	nan	nan	nan	nan	nan	nan	nan	nan	nan	nan	nan	nan	nan	nan	nan	nan	nan	nan	nan	nan	nan	nan	nan	nan	nan	nan	nan	nan	nan	nan	nan	nan	nan	nan	nan	nan	nan	nan	nan
2.404289083373218006e+00	1.347092753100016305e+00	3.305073937815852680e+00	1.299939980783694882e+00	1.722756860647748134e+00	1.785234966395754297e+00	1.575045002991826371e+00	nan	1.632414023256868685e+00	1.179978778271846940e+00	1.240197268669839925e+00	1.760564790628958320e+00	2.145057493593764963e+00	2.158061606281333589e+00	nan	nan	1.124542023361915222e+00	1.749484779138511303e+00	2.090663013952384297e+00	1.683848133443285544e+00	2.626674984659937540e+00	2.158240882215221035e+00	1.713336903215657570e+00	2.681379562619191415e+00	8.307574949487265270e-01	1.202364790508016812e+00	1.647390490950281006e+00	1.435062957227312364e+00	1.556334826865975351e+00	1.205061421866660876e+00	2.236673535976433147e+00	8.045060382887461170e-01	1.287794947510362942e+00	1.668636443733481300e+00	1.943245744370252881e+00	1.728025697773800884e+00	1.627922589386447738e+00	9.190408583795993680e-01	1.811785009137516722e+00	1.597071464475809943e+00	2.686488548481448024e+00	7.363887943278268899e-01	3.270917824353175796e+00	8.847577466822270642e-01	1.151779775484354840e+00	7.920596006805059597e-01	1.285807716482824326e+00	nan	1.416474983484285355e+00	1.517746341660999976e+00
1.745672936055847169e+00	8.609961903344059975e-01	2.622044937202534065e+00	7.336847289169848851e-01	1.284411075802357916e+00	1.714099055210868139e+00	1.074258830703982648e+00	nan	1.123808493688341015e+00	1.000179809392406582e+00	6.748668902846929329e-01	1.308619020152770096e+00	1.908344106908010485e+00	1.508227484530398232e+00	nan	nan	7.395864498928559350e-01	1.247782191997915735e+00	1.530171766192852667e+00	1.207729703816981859e+00	2.048251918474533806e+00	1.586972247446518880e+00	1.213155234861041043e+00	2.018381309879686114e+00	5.689816091121204789e-01	6.412787322708535243e-01	1.083603102035000321e+00	7.932809033157468548e-01	1.089731246678612875e+00	6.238669131581116023e-01	1.660331744321228431e+00	6.063341975359572977e-01	7.136577465055665703e-01	1.215772153758619467e+00	1.347893048942576888e+00	1.162354688900763433e+00	1.157705817739291598e+00	6.892415152172007842e-01	1.373260758915490598e+00	1.129615673312136304e+00	2.056008842680123738e+00	9.186564524758807915e-01	2.583833045338891576e+00	4.747584660808621959e-01	7.317771523896081654e-01	6.033506235852933441e-01	8.453142008873966162e-01	nan	1.428894359204658349e+00	1.021529643213354266e+00
1.155246256293828377e+00	1.069149277000695397e+00	2.134277631517818019e+00	9.325010560703973495e-01	1.284463885110917580e+00	1.643220622717937784e+00	6.346131693148626685e-01	nan	1.280582259884852192e+00	1.294630589940930498e+00	9.199826013536713809e-01	5.787432535740957285e-01	2.042655601679975508e+00	1.035757136133280021e+00	nan	nan	1.018875228013193412e+00	5.812869629643128144e-01	8.285666959000689280e-01	7.195592202860344733e-01	1.736177478024332865e+00	8.973957530278089401e-01	6.079068749363837343e-01	1.581260655319438602e+00	1.206247644351637893e+00	8.439598066580992208e-01	4.318180765280332789e-01	1.025702577977613883e+00	4.812658040082875011e-01	9.677818434294436223e-01	9.993459956501788977e-01	1.207470643919430264e+00	1.112984608320883417e+00	1.389429677240480387e+00	6.988455738352853386e-01	5.213475444627476696e-01	5.906851897910178062e-01	8.963335754474172079e-01	1.192890367924861916e+00	1.370421554159056310e+00	1.508022090571702334e+00	1.248425217534971932e+00	2.043824506825910881e+00	1.073140254261636395e+00	1.055432688997898216e+00	9.404675390601512364e-01	1.127026236711449414e+00	nan	1.637934907932366846e+00	1.261842252395176445e+00
1.857506905610224912e+00	8.287667769782766092e-01	2.848714876353225289e+00	7.318158165559026651e-01	1.052698629895236326e+00	1.239982425341692451e+00	1.312192183521575073e+00	nan	1.005300533687995657e+00	6.723378410187048626e-01	5.693273119981501207e-01	1.329859559244089384e+00	2.122372568333731113e+00	1.673888086671388775e+00	nan	nan	4.851467768352871746e-01	1.274702273068977210e+00	1.671351185988941168e+00	1.380215360652277790e+00	2.050934867225228775e+00	1.762694044828343465e+00	1.378361382635975074e+00	2.164115190977403902e+00	5.091984485440744779e-01	7.226124831517598546e-01	1.171176685258470629e+00	7.382523797529694232e-01	1.098198627942226668e+00	5.238209352261358198e-01	1.823664478533255862e+00	4.780882295985564023e-01	6.925188776976458627e-01	1.003398563285719192e+00	1.417411051591325188e+00	1.236802645398765055e+00	1.081436034282686309e+00	3.195283176052989838e-01	1.331670059477435109e+00	9.208176662885820818e-01	2.275926806545884418e+00	6.135774901007792215e-01	2.754610206658518745e+00	4.383184662070203075e-01	4.413757974597699030e-01	3.951882056153016576e-01	5.753647584922542135e-01	nan	1.478442540154824902e+00	8.165577034617012009e-01
1.263815485561047725e+00	5.088102436593556765e-01	2.291899223874588998e+00	4.458024247049814370e-01	5.847098098784272446e-01	1.220706146872843512e+00	1.151356089343873901e+00	nan	6.001181669455031287e-01	7.461079499398167725e-01	3.725333539409037553e-01	8.850536968555052786e-01	2.064467914736666021e+00	1.180996689078965378e+00	nan	nan	7.598205337405370408e-01	8.355861883598756368e-01	1.161418679089344153e+00	9.466521250139873223e-01	1.483161724000050308e+00	1.287057223818629081e+00	1.094012759110796873e+00	1.528801191191542230e+00	9.642090811092665081e-01	5.457026402829603384e-01	7.899233665591788300e-01	8.900597011160602534e-01	7.490787412014787705e-01	5.357530581130536262e-01	1.403141192230819456e+00	8.676197333684408930e-01	5.115107319239585726e-01	6.536337260977549413e-01	8.847622985948764285e-01	6.840942615336116361e-01	5.946148567975805266e-01	6.210719177303685168e-01	7.751552398729227855e-01	6.555124268251109054e-01	1.736483385874280971e+00	1.279764014068556222e+00	2.136621143274983314e+00	9.228472861225288648e-01	6.060033078584861066e-01	9.712086035112730276e-01	4.995376575694533416e-01	nan	1.554571276576166561e+00	7.599495536424465403e-01
1.821770550760380969e+00	8.480368288926702913e-01	2.767535880489838895e+00	7.116278412837768741e-01	1.155303559541877023e+00	1.455921208860286864e+00	1.215377229605007825e+00	nan	1.053498724530850250e+00	7.870738608754710430e-01	5.981737240867064376e-01	1.330726519240668315e+00	1.985695891572388572e+00	1.598181895532235552e+00	nan	nan	5.906473234543773154e-01	1.275061534148766329e+00	1.616630867238062264e+00	1.306588010585621129e+00	2.067987761904257926e+00	1.699706896776284726e+00	1.315961920595621004e+00	2.111251295431041619e+00	4.624838604918191098e-01	6.561726449925389115e-01	1.137330000737961422e+00	7.375066275670972837e-01	1.097403689321161391e+00	5.198654397514926861e-01	1.749586355280237315e+00	4.674601974011650118e-01	6.837100231624591018e-01	1.097525000383068550e+00	1.384897796385999857e+00	1.199808358045160173e+00	1.116987213528831901e+00	4.546011158940326258e-01	1.347421350827979092e+00	1.002811320318771848e+00	2.183543703977410821e+00	6.967933178266580985e-01	2.693053067455217331e+00	3.565432521531286536e-01	5.202042396696678894e-01	4.322291672543331353e-01	6.775892918003431076e-01	nan	1.401193333383112805e+00	8.707612009059209068e-01
1.787344746600934009e+00	7.814992531714665125e-01	2.791638457235822823e+00	7.220631809349222774e-01	1.170290457752219293e+00	1.477854474672677165e+00	1.170539603108225135e+00	nan	1.032932642730306050e+00	8.820542917857820964e-01	6.809889695654204322e-01	1.305818290875472742e+00	2.199369954652751868e+00	1.674528096500355057e+00	nan	nan	5.419332614372571744e-01	1.221737853036984012e+00	1.602079932016410080e+00	1.182899501822697097e+00	1.867248233727597073e+00	1.695839372191750849e+00	1.254987424242845595e+00	2.098235325793513351e+00	5.310428625971721495e-01	7.917652533829029338e-01	1.172714306396799522e+00	1.013785517968868177e+00	1.047225503355881493e+00	6.840323635250182832e-01	1.859215309259223625e+00	5.297640079102997612e-01	6.512495476618530565e-01	1.086789087826760092e+00	1.432692462893766727e+00	1.192800589113296228e+00	1.084458100758685983e+00	6.245317563836000341e-01	1.210956747228840946e+00	1.022601318532128545e+00	2.217194410938824856e+00	8.851251788662362063e-01	2.663629042364956678e+00	6.122105473261842956e-01	7.104024044977564900e-01	6.737998440720490700e-01	7.341539690887658454e-01	nan	1.386701151025107048e+00	1.044503332219907099e+00
1.663860848597509268e+00	7.626623152927294313e-01	2.669565461378795579e+00	7.962940454345370789e-01	3.975725577867155192e-01	1.157902669225305381e+00	1.842600991914863817e+00	nan	3.765916159037652200e-01	7.842861324396190881e-01	7.264646478696684673e-01	1.571842071816746733e+00	2.372597260411539288e+00	1.698613301601444414e+00	nan	nan	1.076985675557498245e+00	1.459758877926718768e+00	1.754819695862297024e+00	1.614313506992373082e+00	1.384260473239958600e+00	1.928921633055040941e+00	1.793625610206847298e+00	1.803871736971033979e+00	1.182359456436843592e+00	1.058578010703428385e+00	1.486997827540737172e+00	1.145950504837878414e+00	1.393469884685027527e+00	8.129243414664057976e-01	1.968711385655896429e+00	1.153854215601786581e+00	7.196800135258326625e-01	3.159561320856701383e-01	1.377663166757218782e+00	1.316511924369376585e+00	1.155120189692796506e+00	1.077414570149670903e+00	8.195938934988511448e-01	2.957917109385988508e-01	2.179943062373278728e+00	1.681000441936605139e+00	2.433249365388641561e+00	1.230032186506397007e+00	8.185062096770566731e-01	1.451004939414713535e+00	6.905920605824709124e-01	nan	1.779780837970391438e+00	6.208492664016331819e-01
1.985041911826842753e+00	8.459133713120253750e-01	2.952603423781550163e+00	8.243560270208148966e-01	9.567006638934600904e-01	1.124844875817037737e+00	1.645478134002966275e+00	nan	9.757636474769240120e-01	5.639906942324347527e-01	6.457478420343976122e-01	1.547910246150059566e+00	2.276056741486491397e+00	1.818585264698426185e+00	nan	nan	6.205742703646608405e-01	1.488882417235023015e+00	1.885617086602777270e+00	1.660877993435116995e+00	2.088049598111733740e+00	1.989325917203291993e+00	1.670323717812138620e+00	2.237945634086451641e+00	7.428962255652824531e-01	8.456712856600977490e-01	1.383700935955304523e+00	7.565859293617144266e-01	1.359977571698443466e+00	6.140103386773934080e-01	2.009622779976755869e+00	5.677456037669610378e-01	7.354157662029408016e-01	8.749629390935125262e-01	1.586441453402896551e+00	1.453503404394850929e+00	1.269860856722387910e+00	5.858495638509416681e-01	1.439383070429316902e+00	7.789260907214942131e-01	2.443264171455687528e+00	9.001364784724523727e-01	2.844759938033020408e+00	7.115208582203632615e-01	5.166825192034905090e-01	6.710685100744591125e-01	5.694954711166090311e-01	nan	1.700682546968877773e+00	7.357757942297022957e-01
1.850978763277324246e+00	1.080438386734636547e+00	2.795995133538319521e+00	9.898931814644933436e-01	1.440057854284616745e+00	1.628330920674563531e+00	1.125902995157459063e+00	nan	1.402164192607148641e+00	1.148738721640411242e+00	1.019208513604731969e+00	1.246902210841334790e+00	2.163120050259241811e+00	1.671411056416370444e+00	nan	nan	8.967322860393398543e-01	1.229621753261905148e+00	1.559695349833495559e+00	1.097182371125430711e+00	2.081973352854320947e+00	1.620832069718648905e+00	1.184914991625627856e+00	2.149734723792514401e+00	9.375651779293758814e-01	9.322567056022807996e-01	1.181155888623111494e+00	1.341186862419107007e+00	1.060710082214952221e+00	1.052533132794898352e+00	1.832066078519539287e+00	8.339258508387545898e-01	1.003131662837739801e+00	1.421146841428808649e+00	1.512481353792058503e+00	1.234305073369735606e+00	1.175653977071578815e+00	8.190079370843256212e-01	1.438772278046959396e+00	1.417306855861488968e+00	2.207299232479227769e+00	9.303368998426383429e-01	2.683158026853726508e+00	9.602444183801442934e-01	1.031646680997801990e+00	7.934498729267497330e-01	1.045844457454651488e+00	nan	1.391247405544518090e+00	1.418069124263632741e+00
2.309653611639913340e+00	2.359350388826708667e+00	2.261849826469723546e+00	2.203775432398638934e+00	2.524130968915470952e+00	3.150689412155353697e+00	2.282303256287105953e+00	nan	2.439056600174482448e+00	2.620663294012396616e+00	2.371964207452273321e+00	2.298211264065898263e+00	1.127543965152621119e+00	1.909934834451219254e+00	nan	nan	2.753657008842190557e+00	2.345958068317885115e+00	2.090211930635160975e+00	2.176852294974367386e+00	2.778004356533799957e+00	2.139753469077744885e+00	2.303970398216147242e+00	2.018911359705768849e+00	2.515763899934964964e+00	2.091714165882329279e+00	2.228966269465298744e+00	2.562825957361596352e+00	2.345666021985543193e+00	2.421127683646469020e+00	1.948935760437751741e+00	2.596447335931962197e+00	2.353081429305654115e+00	2.581880034978972560e+00	2.131146604199808170e+00	2.202680491720039768e+00	2.424697493446551277e+00	2.563247842077350125e+00	2.445244058960787115e+00	2.617024492668369007e+00	1.928297428010764314e+00	2.846687933936807635e+00	2.433274283233902935e+00	2.482435614039733007e+00	2.495366050696961935e+00	2.637604397874747875e+00	2.565160120283945133e+00	nan	2.317320526332019348e+00	2.506099622514776915e+00
3.428091424370892870e+00	2.712881596876266066e+00	3.738000358196720718e+00	2.734820357233716415e+00	3.013645691921604808e+00	3.278299873891951766e+00	2.870627201250589788e+00	nan	2.924559817147207141e+00	2.808929394680708569e+00	2.703038753319247256e+00	2.960047444463008937e+00	1.674384368895951436e+00	2.991393510400312650e+00	nan	nan	2.883978477414266717e+00	3.035160456193682688e+00	3.138661744060322611e+00	3.045512103257763670e+00	3.912179197881165305e+00	3.077814379067073780e+00	2.992365319774326959e+00	3.432641990859873093e+00	2.605384354917457568e+00	2.450740307310141475e+00	2.856129097687011065e+00	2.630570480243275000e+00	2.976911306051966744e+00	2.754653100649310904e+00	3.029773499990740415e+00	2.628443451899684202e+00	2.788332317973529761e+00	3.010233804682613368e+00	3.050768138363106008e+00	2.993835015733323335e+00	3.061023660022946125e+00	2.626361741437685193e+00	3.251263346252764030e+00	2.961143691441051384e+00	3.422992554578463853e+00	2.513820590177513026e+00	3.973987038832174079e+00	2.549743089957364983e+00	2.732695532665788463e+00	2.486709390607824588e+00	2.820349995833920875e+00	nan	2.989835531486111808e+00	2.873831079512496167e+00
1.505014219378342455e+00	6.876448866414737182e-01	2.442589567223566238e+00	4.524197609164558043e-01	8.905142907445969813e-01	1.312325605594301337e+00	1.127842059668718644e+00	nan	8.729615683858377162e-01	7.353654326738637836e-01	4.425725310908424359e-01	1.062734137199540907e+00	1.942671394911440697e+00	1.252185572613687015e+00	nan	nan	6.332006724513119522e-01	1.008974927733978566e+00	1.328061940940396646e+00	1.114465881867225505e+00	1.796228804133067847e+00	1.426434770866345181e+00	1.145414156649890325e+00	1.749080046052097881e+00	7.329244038242194170e-01	3.767232448954777047e-01	8.669558633190111996e-01	6.805759438334629818e-01	8.650061197345945141e-01	4.605912313974318550e-01	1.465072389772986927e+00	6.803384505976125540e-01	5.437338852677332524e-01	8.904814386308962382e-01	1.083834475559864563e+00	9.370380175280674795e-01	8.480817881225108934e-01	5.008571724795427560e-01	1.135554378697533284e+00	8.512289372447381375e-01	1.880707524578537848e+00	9.474089946832261466e-01	2.356537098462503366e+00	6.288570550383004720e-01	4.276018524052180858e-01	5.940972941225709514e-01	5.301979136329112441e-01	nan	1.456214865414509063e+00	7.194538128737829608e-01
nan	nan	nan	nan	nan	nan	nan	nan	nan	nan	nan	nan	nan	nan	nan	nan	nan	nan	nan	nan	nan	nan	nan	nan	nan	nan	nan	nan	nan	nan	nan	nan	nan	nan	nan	nan	nan	nan	nan	nan	nan	nan	nan	nan	nan	nan	nan	nan	nan	nan
2.347513695733409733e+00	2.274411686654986831e+00	2.391922743896591541e+00	2.128069725056398021e+00	2.467787480627600338e+00	3.059002365531048095e+00	2.195974734452339927e+00	nan	2.365479566249561127e+00	2.527936870172045936e+00	2.284617054690521343e+00	2.221089497012960656e+00	9.871339456265038059e-01	1.924910302142414986e+00	nan	nan	2.658280591643483515e+00	2.283424512736754064e+00	2.075339656528202514e+00	2.117881093667834502e+00	2.834822547151912175e+00	2.111231466085586206e+00	2.238167775458546949e+00	2.105881298660569723e+00	2.391744113914702208e+00	1.984157036027834442e+00	2.162964707748220139e+00	2.465869741199270049e+00	2.268454284175338564e+00	2.342716815112878770e+00	1.957426925617537838e+00	2.489171952239419561e+00	2.282726599015970415e+00	2.524774693333546427e+00	2.109134866714855505e+00	2.153597362403013360e+00	2.362500235720414565e+00	2.432467722537620336e+00	2.395283871525347497e+00	2.548264736914396700e+00	2.017444103798010868e+00	2.675316317622773887e+00	2.572903047942094013e+00	2.359304941035154979e+00	2.389466733023163147e+00	2.492001375783662986e+00	2.473475032703153609e+00	nan	2.257688639349243243e+00	2.437941044382058386e+00
7.413059550639102824e-01	1.915617507762893412e+00	7.239137475936712196e-01	1.839865201323284571e+00	1.974899762992277097e+00	2.586477184645456617e+00	1.599997780742153264e+00	nan	2.023789307668041992e+00	2.364514542176238354e+00	1.959692649047655832e+00	1.289395269969062063e+00	2.504672039083678747e+00	8.364150833303124477e-01	nan	nan	2.256957716683207771e+00	1.319736643468359727e+00	8.940114123898406095e-01	1.396047438953228914e+00	1.525471559796137688e+00	8.834524869888078502e-01	1.408646017922386307e+00	6.237500066510653918e-01	2.464639109319191945e+00	1.802924165799231204e+00	1.295900763959880297e+00	2.101515093867028838e+00	1.505023626822110883e+00	2.068542727133219739e+00	8.614874882784880894e-01	2.419975143800506157e+00	2.020411580738573853e+00	2.121210227397305470e+00	1.092413116923774297e+00	1.272668678237296014e+00	1.502103034959736405e+00	2.239078275642762961e+00	1.784732111083478179e+00	2.184530274430905639e+00	5.889520934370396921e-01	2.707449334191775581e+00	6.679426730302014947e-01	2.369019120250719812e+00	2.209597486292880664e+00	2.345583165072901100e+00	2.168664092994516235e+00	nan	2.559227558411245607e+00	2.185496804747091293e+00
2.896297704424951380e+00	2.882197316438046109e+00	3.102966507057096202e+00	2.805079541282545996e+00	2.945866741410878564e+00	3.286484637948658971e+00	2.854187821079800180e+00	nan	2.934884014999072477e+00	2.928616255192798334e+00	2.907708394131144569e+00	2.748246466203120075e+00	2.645524219071306415e+00	2.702273865515159024e+00	nan	nan	3.167581619948952376e+00	2.811332689462136880e+00	2.668007766411031767e+00	2.655513526248329814e+00	3.226735959343811189e+00	2.767483675656658537e+00	2.844367467126646787e+00	2.780632227863296890e+00	2.994582068952888587e+00	2.741422930407228620e+00	2.782238101254990603e+00	3.173734374809401793e+00	2.784815262154928028e+00	2.930520163432022596e+00	2.606719439075864564e+00	2.976599695167183590e+00	2.944338502429142856e+00	3.048152128390836157e+00	2.646432930644280201e+00	2.679036342835347639e+00	2.787791718979397704e+00	2.940112336798796910e+00	2.749199266094706218e+00	3.072247309366492374e+00	2.676713565632174330e+00	3.238045222981152271e+00	3.144855244288649043e+00	3.010872720335787012e+00	2.966376446383227616e+00	3.102038064461182021e+00	3.037632585983005118e+00	nan	2.346334985177625843e+00	3.010617232687774258e+00
7.231149223708206453e-01	1.251192636389168111e+00	1.710947870359273759e+00	1.144307193251874910e+00	1.482032066526846492e+00	1.958351627623242441e+00	5.566236975710932011e-01	nan	1.464254915999883222e+00	1.678241952445511442e+00	1.243937859135248569e+00	4.496216087152385965e-01	2.244829723050665748e+00	7.956467033868146466e-01	nan	nan	1.366625166071745445e+00	3.997040551525254948e-01	3.648509520742151957e-01	3.794530202117478712e-01	1.391241762752429389e+00	4.066202277949151345e-01	3.444333860425054517e-01	1.191780513251511353e+00	1.604072537380787367e+00	1.121058119436118883e+00	4.543133179653264242e-01	1.441399809060089687e+00	4.966227296911698841e-01	1.339409432402210109e+00	8.386060079028879732e-01	1.598291583212170242e+00	1.332911016133635052e+00	1.594109772071455211e+00	5.948021567095747031e-01	4.378463685771812330e-01	6.611428853288009444e-01	1.369270500099124099e+00	1.172310314696150213e+00	1.620907757391619741e+00	1.121008780128858184e+00	1.747926445714859556e+00	1.562767247038601814e+00	1.519051296973876086e+00	1.458229571914381850e+00	1.426272786971490181e+00	1.444747034120890117e+00	nan	1.861672283492905811e+00	1.605247232943276758e+00
2.484703846339390232e+00	2.556053719326043971e+00	2.394133199563600378e+00	2.419727086400013327e+00	2.733079300869103889e+00	3.374532127613834476e+00	2.408318359836266520e+00	nan	2.605655730824849581e+00	2.887531508391448565e+00	2.559362724684634216e+00	2.459423329997204810e+00	1.328147795937235642e+00	2.097568809345088159e+00	nan	nan	2.945782109525031611e+00	2.514198082594023109e+00	2.279923250047531713e+00	2.357306939122135958e+00	2.970759196836398441e+00	2.276301782113466565e+00	2.455976510923949085e+00	2.207080003788168820e+00	2.691941348540301426e+00	2.284535213304981660e+00	2.407434812081278075e+00	2.698044214549902620e+00	2.515793578690846743e+00	2.619918020735012565e+00	2.160815527286059634e+00	2.821713721151615228e+00	2.557122016145500609e+00	2.780189552038164535e+00	2.333092940197344145e+00	2.382251195125022925e+00	2.618006898387829740e+00	2.739787580355848462e+00	2.648909488621523867e+00	2.811034767432019965e+00	2.143552247124213217e+00	2.967171760000054892e+00	2.586225254503681459e+00	2.640015883391855667e+00	2.694405588544088292e+00	2.806503276043224471e+00	2.748325985623165657e+00	nan	2.604977937582706460e+00	2.713229404930275646e+00
1.721912192201447533e+00	8.823810397415797757e-01	2.693130980548113396e+00	7.412297559858205265e-01	1.176565684469448092e+00	1.469516305269844114e+00	1.072370697987687471e+00	nan	1.079676781198188884e+00	8.693971472742716422e-01	6.069419999890348638e-01	1.217209630424084477e+00	2.032977532601382809e+00	1.533810548729669154e+00	nan	nan	5.655643901917306593e-01	1.158344256000483075e+00	1.499471309564862187e+00	1.191521665759652571e+00	2.032951117196580171e+00	1.572879846997118580e+00	1.173640380983326681e+00	2.061371397483013901e+00	5.473508760346965651e-01	7.028809367944677255e-01	1.022191391249706927e+00	7.207250071956606829e-01	9.686474170747644274e-01	5.268559355418892531e-01	1.644608176155042401e+00	5.707388542931773889e-01	7.254834409794848060e-01	1.145236261288712587e+00	1.281321501288343656e+00	1.080501160813600370e+00	1.009416413325273876e+00	4.454016233598566687e-01	1.316553058727408576e+00	1.058276054524967646e+00	2.092524475044889698e+00	7.323261994570389177e-01	2.612690105799484908e+00	4.135122155996542315e-01	5.788628539938931450e-01	4.657531095004622812e-01	7.177614467390157627e-01	nan	1.416655896915400392e+00	9.280945865475968004e-01
1.332891022300204842e+00	5.857310556932411316e-01	2.297473392317295193e+00	3.927830174045532363e-01	5.741147029780407918e-01	1.235653209162534738e+00	1.328854809914059132e+00	nan	5.684908399432869741e-01	7.132155483316359179e-01	3.972474386014165915e-01	1.106035039357242677e+00	2.021678370577539408e+00	1.195932040878620262e+00	nan	nan	8.039120112398080442e-01	1.015861599034864726e+00	1.299492894460586134e+00	1.217357413892465878e+00	1.456743686441140051e+00	1.453000337169449319e+00	1.295405370361520703e+00	1.522030780453527132e+00	9.286622209571325781e-01	5.325762138070816443e-01	9.291436304786200306e-01	6.981607437807942906e-01	9.343465577561544944e-01	4.777262826297115628e-01	1.419186320660520639e+00	9.182505701030784229e-01	5.436605742196374269e-01	6.121627342815152417e-01	9.249498852285114037e-01	8.975922092288765031e-01	7.739737792959844320e-01	7.568124381295933123e-01	8.706912782235489701e-01	5.697972541315273753e-01	1.761389279832303201e+00	1.328656144158545382e+00	2.164360810865224138e+00	8.696119966655329048e-01	5.031553133308488412e-01	9.808884215226257863e-01	5.535194098538277485e-01	nan	1.562161204228634581e+00	4.504154510247044274e-01
5.925527301655035828e-01	1.201281689126276975e+00	1.568979014821007878e+00	1.176502652807100757e+00	1.278062410012192007e+00	1.924948199022156636e+00	1.219527281032609434e+00	nan	1.292935519220423268e+00	1.638227109436509510e+00	1.297777019321511904e+00	8.365848158479464169e-01	2.430676805790532136e+00	9.255339169453976611e-01	nan	nan	1.578621451042475421e+00	7.812966320542678034e-01	6.501405882463575647e-01	8.132021479666240449e-01	9.480624480937096532e-01	8.567910977797597027e-01	1.037395890459362535e+00	8.398193742787412042e-01	1.800948444456982100e+00	1.261311077161747063e+00	8.833058001922233782e-01	1.629750967654735705e+00	9.117378800602915501e-01	1.422786997657614405e+00	1.032086447426500797e+00	1.736625193988176941e+00	1.347965339090041681e+00	1.414402241673291760e+00	6.201870382165060036e-01	6.681230897298727767e-01	8.080285369918897009e-01	1.586735245433416486e+00	8.763514602174090617e-01	1.467228769192278293e+00	1.051840299917406574e+00	2.151452999524635867e+00	1.317095977988704592e+00	1.771563736520509025e+00	1.544619645015736564e+00	1.789145082976753676e+00	1.488279408217187960e+00	nan	1.999769097259030071e+00	1.553862420260629928e+00
1.854147851585854490e+00	6.261445847531188491e-01	2.877846604918337547e+00	6.001550362855141429e-01	7.268598447317561329e-01	1.067305803282961874e+00	1.541849113617858924e+00	nan	6.932183896109727073e-01	2.602588777176702561e-01	4.445197999388600385e-01	1.422759671832731776e+00	2.166866069645795978e+00	1.719575650664516120e+00	nan	nan	6.351471137173466674e-01	1.358742280808538316e+00	1.732348932645802808e+00	1.428037756654902291e+00	1.879128739056029396e+00	1.875526181058237762e+00	1.560385733273623732e+00	2.086576064486874937e+00	6.102154247866093950e-01	7.322250785736862388e-01	1.309129233557468019e+00	9.414653560906317553e-01	1.203167146250595287e+00	4.527339730432091702e-01	1.934023173258455408e+00	4.470923022141257697e-01	4.943669619670246762e-01	6.471133992389226375e-01	1.435247785435213919e+00	1.256052081705644419e+00	1.078336801137748990e+00	4.275632555576331928e-01	1.071293906660033768e+00	5.627357746732811750e-01	2.300183117630142160e+00	9.894654110596394769e-01	2.727093942879764921e+00	6.716049218509776431e-01	3.692601241368139164e-01	8.154405551168257826e-01	3.691218088743501990e-01	nan	1.431765723057756290e+00	6.403946999194832790e-01
1.090638301047046843e+00	2.130173260805480417e+00	5.588355823244944842e-01	2.003803183969942836e+00	2.224923369421454744e+00	2.905121569195426634e+00	1.891837155080782651e+00	nan	2.233523433802277136e+00	2.584888720846743926e+00	2.203356979473100719e+00	1.701469392364891586e+00	2.571161289768791214e+00	1.034523266139020237e+00	nan	nan	2.518532842169344477e+00	1.689620486661554732e+00	1.250694068629678135e+00	1.685334131638904998e+00	1.595632733862942354e+00	1.290700775779404230e+00	1.743547100672020012e+00	6.203165758046365053e-01	2.642486831081820142e+00	1.988672254241940385e+00	1.648176124458921699e+00	2.344715848005753056e+00	1.845552808725554605e+00	2.291354709611362672e+00	1.154740751521431186e+00	2.629864523059113779e+00	2.197301381351670635e+00	2.332688203581187558e+00	1.432613609800018839e+00	1.641113094544859763e+00	1.862242784358458580e+00	2.535349184409839918e+00	2.003029479652769673e+00	2.399848592213861487e+00	6.424929489012829453e-01	2.971461577469280524e+00	6.174513343602053839e-01	2.568591214405412160e+00	2.426316838844570611e+00	2.592890846092835933e+00	2.413364540944064718e+00	nan	2.621087529444567021e+00	2.363449209745316359e+00
9.358362254054346518e-01	1.413395146217340637e+00	1.794612611435193017e+00	1.264572702874106946e+00	1.705040897225266638e+00	2.170837333908989919e+00	3.102530643447329872e-01	nan	1.642758792396113554e+00	1.792178822757910961e+00	1.326223719820732061e+00	7.851082424607703780e-01	2.243991464440616479e+00	9.183348922590975905e-01	nan	nan	1.378343390659733769e+00	7.067871183869306462e-01	6.178496397901446224e-01	5.815456523365472030e-01	1.648112437544499986e+00	5.743704152502189242e-01	3.095148095492896712e-01	1.429335474249877391e+00	1.567212974091976685e+00	1.225081653205865262e+00	6.146554972658065941e-01	1.383480205976528765e+00	7.021573666061126096e-01	1.352428578834411033e+00	8.769870435253649399e-01	1.596223029038435381e+00	1.407776947824371350e+00	1.779707587763715404e+00	7.947983325705527680e-01	6.764292388976961279e-01	9.204783129495381910e-01	1.431630246558919461e+00	1.427851919386791346e+00	1.773230737837041548e+00	1.185366472610950295e+00	1.714612766374114416e+00	1.714788631729482704e+00	1.450628203211463019e+00	1.511971827258890233e+00	1.388592840966973219e+00	1.553707005115046780e+00	nan	1.853992392668075473e+00	1.675554345172870718e+00
1.825589599633008930e+00	7.061102434833270713e-01	2.878307151528290753e+00	6.228901245922373597e-01	6.823922168652148956e-01	9.804007517056350096e-01	1.529477907146176374e+00	nan	6.261545504413001950e-01	4.388270700901809040e-01	4.632844031433672183e-01	1.408271625661519311e+00	2.170245332495174484e+00	1.718942938745068982e+00	nan	nan	6.201655414248177234e-01	1.326308744186758704e+00	1.723905827456436279e+00	1.433187157729454375e+00	1.805846152655319781e+00	1.863386365007950962e+00	1.546575749753704043e+00	2.076580839293812542e+00	6.046128779540788090e-01	7.926078955902081669e-01	1.306985682102916879e+00	9.107636550421441823e-01	1.151639080123714631e+00	4.664159910330984982e-01	1.930305575734354351e+00	6.389475193387528229e-01	5.347337906854258138e-01	6.015470519364871649e-01	1.406901087083267443e+00	1.233040974871272732e+00	1.027029420005645566e+00	4.179419492573997474e-01	1.021583009561287891e+00	5.265331805447193148e-01	2.293187250477737749e+00	9.299697399627171457e-01	2.706991031668581904e+00	6.458072481238154028e-01	2.979977909894845900e-01	8.416166351440805826e-01	2.897584710234413774e-01	nan	1.426619973499263949e+00	5.555032523025640323e-01
3.154816694703201918e-01	1.452382724997093977e+00	1.250032546098461150e+00	1.330738721913657718e+00	1.546232779464634666e+00	2.104807612406466966e+00	9.994689124917967016e-01	nan	1.577640798601723127e+00	1.865034288904678927e+00	1.453852372588671171e+00	7.247935717836222480e-01	2.365047414006157922e+00	5.565158753939255520e-01	nan	nan	1.657112226195371241e+00	6.892639327711989061e-01	2.655031557276967269e-01	7.826251408024177403e-01	1.205398845087372717e+00	3.862458170291321879e-01	7.855966681228395698e-01	7.607338978892449477e-01	1.909961145670125537e+00	1.336253131532318728e+00	7.011569311012590955e-01	1.607201432641105265e+00	8.536221584115306626e-01	1.547136977507779898e+00	6.059580376377211586e-01	1.889383058585662578e+00	1.521408834907673757e+00	1.682686732939755458e+00	5.311345090706099947e-01	6.560803194265105720e-01	8.958645894489857264e-01	1.687008135077232795e+00	1.284519293273677976e+00	1.729825790735802116e+00	6.942828711287355459e-01	2.135083976239212866e+00	1.082245503751506854e+00	1.820601322010713341e+00	1.662394101654666168e+00	1.772471980020137838e+00	1.643613487816229846e+00	nan	2.088501237651701370e+00	1.699397653452453305e+00
7.478910615017506647e-01	1.897012763699136295e+00	7.216924298255924519e-01	1.765801858923436995e+00	1.952265167214939368e+00	2.544089751507064179e+00	1.542602947294539728e+00	nan	2.006067274745390261e+00	2.325796858768373276e+00	1.910785953101256762e+00	1.299736160331179002e+00	2.422636376326940955e+00	6.418911048892781412e-01	nan	nan	2.163374418922996423e+00	1.304547144169614370e+00	9.359073433027492728e-01	1.425015371961149357e+00	1.521311862730712283e+00	8.975276017355030556e-01	1.371259150567750273e+00	6.014853218210536312e-01	2.383505354867573978e+00	1.710174506525133697e+00	1.232533097091745189e+00	1.959491293396629530e+00	1.472971227789673598e+00	1.999408898236791687e+00	8.241294523834717944e-01	2.357444243377650572e+00	1.952756306984424262e+00	2.073913094838826243e+00	1.104374808165147881e+00	1.290720682329240754e+00	1.502753849305559664e+00	2.186084977119706618e+00	1.847399876938297103e+00	2.140252412597472453e+00	6.541546746144164537e-01	2.578672088889372382e+00	6.984372853038578466e-01	2.267022246152075038e+00	2.119062699794860283e+00	2.219675927937533100e+00	2.087379188502794136e+00	nan	2.518719501873654121e+00	2.083278078906607877e+00
1.873452204507422891e+00	1.432475347244016817e+00	2.743156616367308231e+00	1.220496264717379820e+00	1.653476911286361428e+00	1.693065491952884249e+00	1.048413729793535420e+00	nan	1.610489121687403991e+00	1.439661604099417236e+00	1.240010597489721755e+00	1.256521276457679193e+00	2.058592961116954445e+00	1.599514920662288286e+00	nan	nan	1.063096504255720331e+00	1.226430047682378843e+00	1.541652312938378566e+00	1.313428725012492082e+00	2.261341343146273886e+00	1.556363323583261460e+00	1.148313280685039794e+00	2.222609783941581707e+00	1.073160558214606208e+00	1.103541504024272868e+00	1.134056727444854751e+00	1.198480771664866218e+00	1.022867876010346677e+00	1.231825348174885093e+00	1.646850388695734635e+00	1.247801060361776626e+00	1.341115813835309867e+00	1.678752008065333978e+00	1.461396072760043907e+00	1.310751461021467223e+00	1.221338767091960431e+00	9.830578830253110523e-01	1.695581232579160602e+00	1.640524235697321753e+00	2.143863236040549847e+00	7.119743190280416467e-01	2.715392753492273048e+00	9.688121200630249730e-01	1.116512486199231935e+00	7.317840962587534026e-01	1.271323086386203505e+00	nan	1.544641964626360053e+00	1.438038988816461305e+00
1.635895985982256828e+00	6.407010361609277727e-01	2.608322545575000984e+00	5.896963733983698885e-01	3.653167748272662108e-01	1.006049077979512152e+00	1.680401734482627640e+00	nan	4.360518747148046104e-01	6.561268102798424318e-01	5.628501324783430348e-01	1.384344316023071286e+00	2.155428105361337998e+00	1.540142265706281544e+00	nan	nan	9.173872275571813839e-01	1.301260882085226722e+00	1.649989527846658754e+00	1.522637985969819585e+00	1.519235009098425238e+00	1.802637034906354963e+00	1.636482599346307687e+00	1.766065525287742188e+00	1.017549813127792468e+00	7.701959696985211101e-01	1.287840668736834226e+00	9.376349645265387167e-01	1.222990561319303948e+00	6.855913283746561948e-01	1.810836149356350733e+00	1.016662881585703726e+00	6.321111695466226088e-01	3.397837045689339752e-01	1.286600313609993274e+00	1.229079795655645402e+00	1.027541752874424175e+00	8.354734841677529111e-01	9.391206435914543071e-01	3.486202820042935135e-01	2.119150039154167775e+00	1.367767653947787876e+00	2.432146216703363173e+00	1.021302727080011241e+00	5.869908583107230626e-01	1.141246323625187076e+00	5.075258978126254705e-01	nan	1.683224568419218192e+00	4.722513209736132200e-01
1.633463905481600031e+00	5.795706281539756421e-01	2.650770686807483845e+00	4.725727716228863007e-01	5.306759232872140242e-01	1.037511355497087617e+00	1.425164518881981923e+00	nan	4.925471649754399328e-01	4.580480859134194449e-01	2.997725913321158120e-01	1.253708583458372328e+00	2.098885724741671233e+00	1.510204714772426904e+00	nan	nan	6.647110306301272642e-01	1.183720300206440479e+00	1.539973727435524520e+00	1.306610380678039363e+00	1.689513233213139287e+00	1.685577596974136894e+00	1.423051268839097272e+00	1.855964551580879363e+00	6.995762819699788970e-01	6.400667696039552546e-01	1.140857142892111487e+00	8.146717345832464874e-01	1.036611627531597080e+00	3.606960746586846400e-01	1.728793196589387904e+00	6.946113793361354816e-01	4.205055489652467227e-01	4.843438778408228895e-01	1.215047682443820998e+00	1.066518253537864780e+00	8.978802403610542937e-01	4.589256549456803280e-01	9.216858454909659937e-01	4.298105153923227340e-01	2.088604685019367135e+00	1.067228159978795832e+00	2.498072844085099220e+00	6.906249054694344469e-01	2.569039908450143628e-01	8.805149356869745869e-01	2.065259393847715674e-01	nan	1.460811986198233381e+00	4.589802855967569650e-01
2.080408497706589976e+00	1.049045453138387485e+00	3.155354786361704189e+00	9.624623686382706156e-01	1.174655250242497395e+00	1.314114036531058849e+00	1.557345534539317899e+00	nan	1.046122208894427530e+00	8.027671631042393452e-01	7.874390114548421860e-01	1.667630001732317346e+00	2.344426357151500273e+00	1.998886776715429914e+00	nan	nan	5.932737381457993120e-01	1.560408538624895591e+00	1.954017687842811934e+00	1.576945078772443720e+00	2.084387447681474104e+00	2.065913973349393196e+00	1.641239174676272450e+00	2.416459942592127597e+00	4.874343053084985722e-01	1.101745048608079758e+00	1.526320720371772799e+00	1.009718732347062442e+00	1.344488672923278338e+00	6.602920337302561338e-01	2.169993233376620090e+00	5.992472541261246732e-01	7.852515941383925169e-01	1.057823851416157757e+00	1.682800000357097092e+00	1.466592403826033841e+00	1.308223662059753600e+00	6.236562450634894894e-01	1.358988737887001585e+00	9.490718880935634649e-01	2.541219165006148195e+00	8.131183044132251903e-01	2.976638256605727673e+00	5.579105816910026050e-01	6.137886293347107891e-01	8.478715517771745480e-01	6.763553648247818684e-01	nan	1.431173324245223366e+00	9.029675385720983272e-01
1.102106336337122627e+00	1.134947170890713286e+00	2.152206143907683611e+00	1.022941429803324587e+00	1.361421724463855565e+00	1.622512812462077791e+00	5.119088153157946852e-01	nan	1.378608123748780390e+00	1.400175300585691396e+00	1.029304472647455171e+00	4.834722720856839406e-01	2.260368115669187716e+00	1.098920102528724074e+00	nan	nan	9.575658472789080333e-01	4.170256964389637555e-01	8.096110909834057789e-01	6.769679924256135628e-01	1.622427713154090512e+00	8.414980217944414420e-01	4.053837119320505278e-01	1.623147760329829881e+00	1.294258487442858208e+00	9.735425699874471483e-01	3.937292826121589484e-01	1.107259277091244831e+00	3.492224204604209015e-01	1.091349401447276213e+00	1.090654128025152936e+00	1.278764990031465487e+00	1.189619222353594630e+00	1.463194142460951364e+00	7.742058370388931188e-01	5.727747222426280427e-01	5.444871122763985660e-01	9.849076640605793909e-01	1.240302803600962678e+00	1.450547055393307971e+00	1.572121290138835725e+00	1.250842351016842047e+00	2.029655839632239722e+00	1.182685191633847888e+00	1.155142419287817024e+00	9.392274199096399823e-01	1.191408632310485771e+00	nan	1.767130516220654313e+00	1.383919805083602794e+00
3.677555373596261279e-01	1.280378118869571979e+00	1.329356630136701467e+00	1.191500983945353420e+00	1.372801837648661927e+00	1.979628615155810012e+00	1.037575642531354037e+00	nan	1.400963379617754523e+00	1.736218489202851156e+00	1.320415724771963006e+00	6.642017321386007866e-01	2.304655893908773123e+00	5.952840525786945447e-01	nan	nan	1.563402065707678590e+00	6.377255898451024141e-01	4.030904174373134974e-01	7.756941213821753056e-01	1.102052422339226512e+00	5.171695156963617146e-01	8.339690479137104040e-01	7.209392669552331379e-01	1.817016033427999222e+00	1.207234532144086714e+00	6.701411898912702503e-01	1.520197273859241749e+00	8.293605382073661048e-01	1.442284622229154323e+00	7.475585205177613934e-01	1.783210841291090309e+00	1.383920904497855764e+00	1.507169054708179523e+00	5.286689098552771471e-01	6.219553789326894844e-01	8.254448671625043144e-01	1.582406074226700321e+00	1.163035348983818773e+00	1.558023442088923405e+00	8.519349869964130129e-01	2.058161878797003297e+00	1.162279280056377040e+00	1.742606815336992465e+00	1.553217554847883264e+00	1.692226217448416392e+00	1.508106104539678860e+00	nan	2.061189922392170804e+00	1.581140760440284510e+00
nan	nan	nan	nan	nan	nan	nan	nan	nan	nan	nan	nan	nan	nan	nan	nan	nan	nan	nan	nan	nan	nan	nan	nan	nan	nan	nan	nan	nan	nan	nan	nan	nan	nan	nan	nan	nan	nan	nan	nan	nan	nan	nan	nan	nan	nan	nan	nan	nan	nan
2.743767378014024594e+00	2.368283321228524585e+00	2.958672302308458679e+00	2.191389170211637705e+00	2.592228866780688534e+00	3.066531524536641129e+00	2.279267391358257733e+00	nan	2.437873133879734144e+00	2.491020956480702431e+00	2.278550327141807053e+00	2.477093950074745088e+00	8.128358876799652855e-01	2.255055728406843318e+00	nan	nan	2.562655588112838778e+00	2.514510091399358327e+00	2.438175263651489288e+00	2.383794744833759971e+00	3.243285920247735987e+00	2.443884447376075020e+00	2.415102989392754473e+00	2.647377619305390617e+00	2.169508136854754632e+00	2.004490006453984563e+00	2.337653112267981115e+00	2.279377501840468057e+00	2.419370201275844234e+00	2.277216651378500600e+00	2.284181227567854133e+00	2.359522833209582338e+00	2.278842220509272654e+00	2.592791116243319927e+00	2.389591328589072194e+00	2.386836892935944476e+00	2.555622947469320838e+00	2.324561872080678437e+00	2.657837570925372539e+00	2.564270544898647142e+00	2.523843534875015227e+00	2.339420089476559550e+00	3.151628694694873278e+00	2.111322136818096773e+00	2.272790407433174842e+00	2.281851663427156840e+00	2.416467030786756620e+00	nan	2.163672604146752665e+00	2.360512678602443071e+00
1.821034175958087920e+00	9.239382651607920272e-01	2.763645469625084505e+00	7.975491468183575350e-01	1.224975525172592672e+00	1.519530845544393216e+00	1.172550429816233697e+00	nan	1.111160593779557226e+00	8.958378384593246313e-01	6.453102558028037672e-01	1.332867384908407393e+00	2.007361741580659942e+00	1.611110851295448398e+00	nan	nan	6.237390609349126036e-01	1.275522299989705788e+00	1.611839160999043230e+00	1.316200014345995095e+00	2.114308442313698411e+00	1.679118813402298516e+00	1.289973790119175678e+00	2.140008863466340561e+00	5.082074396887614753e-01	7.423120538382707023e-01	1.127638878405615941e+00	6.946230066335677966e-01	1.091804829737042182e+00	5.529708752830670981e-01	1.730665321706145177e+00	5.717862277988368103e-01	7.603730232593446381e-01	1.171791439710668126e+00	1.381741533057604387e+00	1.197592528527494204e+00	1.128534597470387535e+00	5.002213642181239095e-01	1.402051302718847925e+00	1.076375292662179239e+00	2.179302167978421245e+00	6.968917262372162913e-01	2.700608165680125516e+00	3.478038071055813973e-01	6.011326040908601120e-01	4.672233506436760941e-01	7.506579920231001291e-01	nan	1.453157458616688880e+00	9.270093959216835211e-01
4.968559399842327196e-01	1.525615861474330259e+00	1.361248604660010741e+00	1.495408419070711314e+00	1.650856681213040300e+00	2.243592662153322870e+00	1.173302398462775953e+00	nan	1.643734364598198328e+00	2.014722920270374473e+00	1.606812301333658821e+00	9.076723760936546981e-01	2.597725005853268598e+00	9.634784911834520793e-01	nan	nan	1.807946473636510953e+00	8.554179395868233282e-01	5.929188216178593596e-01	8.478918581157823819e-01	1.041728084777699292e+00	6.741704138227928578e-01	9.743939280378562939e-01	8.691220887526901473e-01	2.066064568307539595e+00	1.545314972397782372e+00	9.796162019458872772e-01	1.858466460355373995e+00	1.025874565154030638e+00	1.729279789254416277e+00	1.025502565492093288e+00	2.036000066410121878e+00	1.655337418744474931e+00	1.773666746516507908e+00	8.049849064281776601e-01	8.352500673250461416e-01	1.030763252359840454e+00	1.865773117991318619e+00	1.230432170291305694e+00	1.824665027423032937e+00	9.241612255283832011e-01	2.358355491614050337e+00	1.109664015775620127e+00	2.019463287997531609e+00	1.862216551790387919e+00	2.001924597532423800e+00	1.797539811033549428e+00	nan	2.243100134284548464e+00	1.897018168792443449e+00
1.772375836267676696e+00	7.675792341415657027e-01	2.737042163295915209e+00	6.120574043070328152e-01	1.060869379583321948e+00	1.389800875458102825e+00	1.196510607389931202e+00	nan	9.651647579387213627e-01	7.144610753809630399e-01	5.712878902887418286e-01	1.234603832022081793e+00	1.941758143197081399e+00	1.551818081753560286e+00	nan	nan	7.084106482640843971e-01	1.196484527756318972e+00	1.524423831429574383e+00	1.148348481822049738e+00	1.986901153652513852e+00	1.633511834291083265e+00	1.267212163696677107e+00	2.022029637004505886e+00	4.960336742605304661e-01	6.030878816963417544e-01	1.108497951633654166e+00	9.860081181085617041e-01	9.951340776628876394e-01	5.570837039010285707e-01	1.717187123787977221e+00	5.136716318194879394e-01	6.211268619561848281e-01	1.026188418136460667e+00	1.322420827969430723e+00	1.096239150801655127e+00	1.009473896827481898e+00	3.821548038074090714e-01	1.165502482211605129e+00	9.797561043175625484e-01	2.109318970160241946e+00	7.978119946458844813e-01	2.633822908902085480e+00	5.027316503641607870e-01	5.423406636740908393e-01	6.437575101350078155e-01	6.440603623401178757e-01	nan	1.195424976378194337e+00	9.231969068713524740e-01
9.163131810973577096e-01	1.265728437710992527e+00	1.959744414279198432e+00	1.123340867397378817e+00	1.480355453493060303e+00	1.844368453729168911e+00	3.567981310914977167e-01	nan	1.460119819282497122e+00	1.585115539850788124e+00	1.173620378967435762e+00	5.209432139175014242e-01	2.288924720407703006e+00	9.774606761431031687e-01	nan	nan	1.162073623703454350e+00	4.096188697300160997e-01	5.944241508721139766e-01	4.861911133338747693e-01	1.516250538828236127e+00	6.288045156344527209e-01	1.679947408592558367e-01	1.465563049530534068e+00	1.443899488545143051e+00	1.115252292103108056e+00	4.335773083702629815e-01	1.275382320914240308e+00	3.695402239214701234e-01	1.222803622335750129e+00	9.550878146151206005e-01	1.463080831455348063e+00	1.285856564420411186e+00	1.578919369396369676e+00	6.733756281909061281e-01	4.836064821908477862e-01	6.133773370604514996e-01	1.217212011284326545e+00	1.229240257860419128e+00	1.576901797845050135e+00	1.343547306677035147e+00	1.522167138090526173e+00	1.815158297460585546e+00	1.344108307634294341e+00	1.321069352171291511e+00	1.218773924074511683e+00	1.348927966310118132e+00	nan	1.781848711472555191e+00	1.505995145309906746e+00
1.666073674880786726e+00	7.500412889602026123e-01	2.600690912607440453e+00	8.089343097194700016e-01	5.468684756160033800e-01	1.404228617440660631e+00	1.835973418686766445e+00	nan	3.366667953314650408e-01	9.376741494296455537e-01	7.569010671235941734e-01	1.597983457384502870e+00	2.258744946192610570e+00	1.676374295997619557e+00	nan	nan	1.200770085787228325e+00	1.503289246388236133e+00	1.768121099652189887e+00	1.603320214861703397e+00	1.397542528386862770e+00	1.931558809970274737e+00	1.811306925887475661e+00	1.745935851367331537e+00	1.204343443067257047e+00	1.059847236931473757e+00	1.507102436024999825e+00	1.207497816227321330e+00	1.443361647230737566e+00	8.482995045953649615e-01	1.971318602451744617e+00	1.208992024189411429e+00	7.161399368395110487e-01	4.036652358801954832e-01	1.410978370453426223e+00	1.338727725617063768e+00	1.229530782631928831e+00	1.156462303138852565e+00	8.401070730710631373e-01	3.995521497912949971e-01	2.140337715632294913e+00	1.744831056597397234e+00	2.391932743630078573e+00	1.246677399578033141e+00	9.283453970903204899e-01	1.529149897303035077e+00	7.823214130667853761e-01	nan	1.793369263631704902e+00	7.278614464138303264e-01
2.213087289991961359e+00	9.092285471892238569e-01	3.132506125939108710e+00	9.894899380392526700e-01	1.289629959118019809e+00	1.618734917246066551e+00	1.717163393139697680e+00	nan	1.160461767541996592e+00	8.271400688339178853e-01	8.663128851096191241e-01	1.787658937754151411e+00	2.269523965023294121e+00	2.048810704701382601e+00	nan	nan	8.765600789941746518e-01	1.732110275749416672e+00	2.079673770250425324e+00	1.704400533922088234e+00	2.255248024830739162e+00	2.176043673940712964e+00	1.805080870339089261e+00	2.429909252725628299e+00	7.038311789893078041e-01	1.018858407298939506e+00	1.632007542805992362e+00	1.165713068562316712e+00	1.596614144573770044e+00	8.322911423820029686e-01	2.268454366385184162e+00	3.985345200139535082e-01	7.970152726970181067e-01	1.136472139987731111e+00	1.856957354028332619e+00	1.654217830814798340e+00	1.554394807043064874e+00	8.681037977416889984e-01	1.543187894376903957e+00	1.039634723991970766e+00	2.619218907714107036e+00	1.118391042182566020e+00	3.040239255342723101e+00	8.107421615505827628e-01	8.947822511898313458e-01	9.373063255220377421e-01	8.858724849512863431e-01	nan	1.630928576688091436e+00	1.131707059688441541e+00
1.498813492621855259e+00	7.945152518915649109e-01	2.472045557413969696e+00	6.108577099627162665e-01	5.670030888326497154e-01	1.087464870133989292e+00	1.565045878274994529e+00	nan	6.508442132025964444e-01	6.830642656415278902e-01	5.957098913164652343e-01	1.338136151349973213e+00	2.196919151806674630e+00	1.383933255555539699e+00	nan	nan	8.480153830532701775e-01	1.228539518055647761e+00	1.515652697370075686e+00	1.454611050167117892e+00	1.497965259492997081e+00	1.683914222434951480e+00	1.519960922641922396e+00	1.677520508945925526e+00	1.011833906101837766e+00	7.830493350311746870e-01	1.166636817173789975e+00	7.735936002787947574e-01	1.133589971164323362e+00	6.015942496296353692e-01	1.621653219323645700e+00	9.983249064003474338e-01	6.711279646132497501e-01	5.845918856159405541e-01	1.127014109393193575e+00	1.129008296172768988e+00	9.559982621740878983e-01	8.745123141750048568e-01	1.004619343055419778e+00	5.365457773644978223e-01	1.950405354514231471e+00	1.383604382045200643e+00	2.300857113341095772e+00	9.716604007721953984e-01	5.211072691382466759e-01	1.094197945597902288e+00	5.826399321983564139e-01	nan	1.620731044595140169e+00	3.227361477314284466e-01
1.931519919636302873e+00	9.389298690687969406e-01	2.922135887263229037e+00	8.558313857871077124e-01	1.262279157004895902e+00	1.544983233075770901e+00	1.255741562396743616e+00	nan	1.108869676336887045e+00	8.791095481713872006e-01	6.889402863793359089e-01	1.454614502872361381e+00	2.105907630757508642e+00	1.780512075980447806e+00	nan	nan	5.950315081173804810e-01	1.380630567969025835e+00	1.735089299320229816e+00	1.355913835948234558e+00	2.128164843754253077e+00	1.814077984197693505e+00	1.385870172509430009e+00	2.265883498671243057e+00	3.840830941809643129e-01	8.752615591217629554e-01	1.277617313164846058e+00	8.611748686058308122e-01	1.182844596950867411e+00	5.800148573975657529e-01	1.910216013389918421e+00	4.591320972902455666e-01	7.516629261391002403e-01	1.177846475785755631e+00	1.508061243385329986e+00	1.283832913097256112e+00	1.205127248672543505e+00	5.241557315607344725e-01	1.369005637134737663e+00	1.070357255613542780e+00	2.316850118784524959e+00	7.321791914890187769e-01	2.822309617250778668e+00	3.442973435515807590e-01	6.477993219216255927e-01	5.930122158614941075e-01	7.605575541615118285e-01	nan	1.393104613926514412e+00	9.856265859292265841e-01
5.059938721434665831e-01	1.644401818367335233e+00	8.785497213858342036e-01	1.565318547049546094e+00	1.767458986164430534e+00	2.405322947304556092e+00	1.337266215648987400e+00	nan	1.783486095215191414e+00	2.128746793746942423e+00	1.705930693048425706e+00	1.077921757866581176e+00	2.443203163129678224e+00	6.527164917620571494e-01	nan	nan	1.975254499988126966e+00	1.065939155830122775e+00	6.699086001881947583e-01	1.139282417592195396e+00	1.294622842419453690e+00	6.929702977592109292e-01	1.154144696014876903e+00	5.284667573973236276e-01	2.191599182437490079e+00	1.548434135931177513e+00	1.046128183563276748e+00	1.856312061277681780e+00	1.254555018817080203e+00	1.815937503754620153e+00	7.578487395483488598e-01	2.154138910773912396e+00	1.753330527268435635e+00	1.893730728427611698e+00	8.717916005743847618e-01	1.043393003458109147e+00	1.262952621954278820e+00	2.005201185053006263e+00	1.536478580400381100e+00	1.946639215614778262e+00	5.692417957874201795e-01	2.467848962524558321e+00	7.814855223557425346e-01	2.108221954634803996e+00	1.960141236162221468e+00	2.081410772079636651e+00	1.925418582334713413e+00	nan	2.353775729449049336e+00	1.949438325033883590e+00
7.500746475524275869e-01	1.189436464929762627e+00	1.794278618254085300e+00	1.085925127918165867e+00	1.380252990685547854e+00	1.832884189348903625e+00	5.798034081577831955e-01	nan	1.381019614447002164e+00	1.570704839199633218e+00	1.155418675825902408e+00	3.413525444298257105e-01	2.218329356611859371e+00	8.344291263058458696e-01	nan	nan	1.286393226098091258e+00	2.996046921493687454e-01	3.889409939414382178e-01	4.217619940298673598e-01	1.413644631388077721e+00	4.767855598430666419e-01	3.753973900387604923e-01	1.244846407845640046e+00	1.535855124609017075e+00	1.065853775561532046e+00	3.641647340168703839e-01	1.348767970436445918e+00	3.912146788816048826e-01	1.247507896481225398e+00	8.219812724969084439e-01	1.524246364980389679e+00	1.281017151280862798e+00	1.508148693913083038e+00	4.853706693936402639e-01	3.019698454594339498e-01	5.222105508544766517e-01	1.257012759875011376e+00	1.103262766092626190e+00	1.528738816222405594e+00	1.180747339102988347e+00	1.665624616434560723e+00	1.646670568792231615e+00	1.443679804223450436e+00	1.359872051681580318e+00	1.344856606809603061e+00	1.355895403066007976e+00	nan	1.823042771163718045e+00	1.503604554330553622e+00
3.556047071480007427e-01	1.593515165038052794e+00	1.259455482882689381e+00	1.479001552481124415e+00	1.661324998561986455e+00	2.260644042166464196e+00	1.141415455230283094e+00	nan	1.648317032929947246e+00	2.013811966140981013e+00	1.595462371974607718e+00	9.873620726472631670e-01	2.553219842075951540e+00	7.934001755620242458e-01	nan	nan	1.792379811953390467e+00	9.033613324182394599e-01	5.273645247931453284e-01	8.808511643125864765e-01	1.069327396600811442e+00	6.451302269802519085e-01	9.585229069016364400e-01	7.740720958688767084e-01	2.028349925719114211e+00	1.544307674011630160e+00	9.635670557829804084e-01	1.774336829364919321e+00	1.018634759234296361e+00	1.671334765638320174e+00	8.641711021989779695e-01	2.035802889199511689e+00	1.624353360967369486e+00	1.775874230969641809e+00	7.148392309055180416e-01	7.992157551880496591e-01	1.051184790230746957e+00	1.867336342993333620e+00	1.278626911908875563e+00	1.817098176811288601e+00	7.153465088500378100e-01	2.347186001574259606e+00	9.780925450578682456e-01	1.958711359236762428e+00	1.803894196004016015e+00	1.995614173007113079e+00	1.769571258329813768e+00	nan	2.162412106636286246e+00	1.810586430441824657e+00
1.701685176032189162e+00	9.141906409953005630e-01	2.538114687475282238e+00	7.774648536759375395e-01	1.340319702745132791e+00	1.698463398263659663e+00	1.021495275328133445e+00	nan	1.228531384135881366e+00	1.068140706024245157e+00	7.564530055427624022e-01	1.214344065615106771e+00	1.928143106712986832e+00	1.422827418675020494e+00	nan	nan	7.559107472486172874e-01	1.166222432395897401e+00	1.462864200223755518e+00	1.222290325257213262e+00	2.079244664078886196e+00	1.501391936100333835e+00	1.141133856630047072e+00	1.986088372372006861e+00	7.160997858438732377e-01	6.226417515681924586e-01	9.753844285570080208e-01	7.485352377054563799e-01	1.035687630111942648e+00	7.404625898372673154e-01	1.545916969866308444e+00	7.319536502820351842e-01	8.489466645145625767e-01	1.309778662938912319e+00	1.296718906150593265e+00	1.157790426319353472e+00	1.120181934090810794e+00	7.411607038268808179e-01	1.457554722753488408e+00	1.231897157054212766e+00	1.996545730304409627e+00	9.008007937446903535e-01	2.540027749818241531e+00	6.004896715784080463e-01	8.011655248676489149e-01	4.682214034088723609e-01	9.460255812904492245e-01	nan	1.529611127183466479e+00	1.084849799522389580e+00
1.607011509552095152e+00	4.874187077710635529e-01	2.631742070155967284e+00	4.370863621332732318e-01	5.245313493904776303e-01	1.035797880017324868e+00	1.380870304434419715e+00	nan	5.063887671516734690e-01	4.037251893183892437e-01	2.873486526434578803e-01	1.176399330037180668e+00	2.110139340591981938e+00	1.495881970994707544e+00	nan	nan	6.653254110968670476e-01	1.122432731950141704e+00	1.486837688119106105e+00	1.226539452949888087e+00	1.673298245594242450e+00	1.638847991816814842e+00	1.369038449859490969e+00	1.834126507391256045e+00	7.182783945461393982e-01	6.020575440586393157e-01	1.090735956604832690e+00	8.967093883466307203e-01	9.856405154047239714e-01	4.087002707575163041e-01	1.701165627218124365e+00	6.506617809606629610e-01	4.201633760923599303e-01	5.118112096663202104e-01	1.183717027460681415e+00	1.013122375541837483e+00	8.385925348315096395e-01	4.211247213339713857e-01	8.601977908927533889e-01	4.729614883073176568e-01	2.062771637900563171e+00	1.086531547022649535e+00	2.479364331772386354e+00	7.372914421861522793e-01	3.479689780731561877e-01	8.690439934147047296e-01	2.815505626491858204e-01	nan	1.434621558745245773e+00	5.792993485022558398e-01
nan	nan	nan	nan	nan	nan	nan	nan	nan	nan	nan	nan	nan	nan	nan	nan	nan	nan	nan	nan	nan	nan	nan	nan	nan	nan	nan	nan	nan	nan	nan	nan	nan	nan	nan	nan	nan	nan	nan	nan	nan	nan	nan	nan	nan	nan	nan	nan	nan	nan
1.460758563273936828e+00	7.767979783865447407e-01	2.598423186212912572e+00	8.463061492107607497e-01	6.276126762838110107e-01	9.171671679497037655e-01	1.485968479912190165e+00	nan	7.818408581196346629e-01	9.422127651768862355e-01	8.305885537940198571e-01	1.019311531861418541e+00	2.414143614397159965e+00	1.586030385683321775e+00	nan	nan	9.649896710317964477e-01	9.628511171071725272e-01	1.421682555688011718e+00	1.210934757013110596e+00	1.305554825658473916e+00	1.573326343431374674e+00	1.377885293333649397e+00	1.761068194788289798e+00	1.280740570799104638e+00	9.935952076085017293e-01	1.109388680277410888e+00	1.286275610277242132e+00	9.249097939467925134e-01	1.016424122632023419e+00	1.759723593852150270e+00	1.211312596736757730e+00	9.545563746073425504e-01	7.708817836576085103e-01	1.152947710079821109e+00	9.821831758590057193e-01	6.979452547112099392e-01	8.871870118262239480e-01	7.030260776657391020e-01	8.301541950191517749e-01	2.073946653046598865e+00	1.413946949867262548e+00	2.334061802672777741e+00	1.307320768728250426e+00	9.466662822430819135e-01	1.222794039751558204e+00	8.060183317347201504e-01	nan	1.799052188210757519e+00	1.059635824388797776e+00
5.934887011995876316e-01	1.829062535616770901e+00	7.731147457083806795e-01	1.729500961783699164e+00	1.906706448782037988e+00	2.507887340475420057e+00	1.457464906651482428e+00	nan	1.952727966157452144e+00	2.275428501588590002e+00	1.872906563173025063e+00	1.179885627581766849e+00	2.501935467879366826e+00	7.071694111227483370e-01	nan	nan	2.133530336996835697e+00	1.186568448136755549e+00	7.467150570233388462e-01	1.249928466235006086e+00	1.399582589342347916e+00	7.498725206843952495e-01	1.260493637890496732e+00	5.480038449187710770e-01	2.358161094391399093e+00	1.703034105852824442e+00	1.168200047916916562e+00	2.008840177240402536e+00	1.368067570287577084e+00	1.972150843241980089e+00	7.752255824969410680e-01	2.316499983893409276e+00	1.919218214401346545e+00	2.045173480639940866e+00	9.818661084621160828e-01	1.154858021460496875e+00	1.384866838035351266e+00	2.145419616404700580e+00	1.678759508091440589e+00	2.108518055459775997e+00	4.961205149679095983e-01	2.598055165187538318e+00	6.563808436497150511e-01	2.264185710015609754e+00	2.102967073527672870e+00	2.222479527669426247e+00	2.070031847342975517e+00	nan	2.452094722818690897e+00	2.091420216273844446e+00
1.876707231260497544e+00	1.315008794201846687e+00	2.834628875207947374e+00	1.183612582885141817e+00	1.663974645248914142e+00	1.978325558100670234e+00	1.027053572812559379e+00	nan	1.469551761337056117e+00	1.425719969602972315e+00	1.082526805791073743e+00	1.526561324840159273e+00	2.270998305642472737e+00	1.790610281966049655e+00	nan	nan	8.446307659155171121e-01	1.406692050301589836e+00	1.690900448923307042e+00	1.310562375382757550e+00	2.147802788712622313e+00	1.720495903258042691e+00	1.235115034627130459e+00	2.301521923104140388e+00	8.149483768831745634e-01	1.215136280318153128e+00	1.309719210783346632e+00	1.034577579013333581e+00	1.211427223838367428e+00	9.630823502732508423e-01	1.878496281903126119e+00	9.802916283880077630e-01	1.103452140045773522e+00	1.585847404791963955e+00	1.550645509308876013e+00	1.332238052463443845e+00	1.340602550150009176e+00	1.037379385274805443e+00	1.592762860787128476e+00	1.483276191618527085e+00	2.238745497616531743e+00	1.081744776240291861e+00	2.731492604733579022e+00	7.388145151418291645e-01	1.090917617157109110e+00	9.270366657467968841e-01	1.187847189238179002e+00	nan	1.572635351239641377e+00	1.352939222398491514e+00
7.800730267179897259e-01	1.877479634250912577e+00	9.389252790295109508e-01	1.752179521183603983e+00	2.026421853809572848e+00	2.526246398570286544e+00	1.277483457818715529e+00	nan	2.070428424704198189e+00	2.273976812843074402e+00	1.885200079080055380e+00	1.079509037850208575e+00	2.390887331951878636e+00	6.680640929154711971e-01	nan	nan	2.088089340342833999e+00	1.118219699908349130e+00	6.690031347782838811e-01	1.235905360090530092e+00	1.705322469198317759e+00	6.004453757331869035e-01	1.101310206175966533e+00	9.231636580053663721e-01	2.295946297343094411e+00	1.658182684949343511e+00	1.035070412373995996e+00	1.930217276837988605e+00	1.292728639656412160e+00	1.967488632673685345e+00	4.373118885458830984e-01	2.266940210171504155e+00	1.985380281140640912e+00	2.174484893703784394e+00	9.403651971868564052e-01	1.151281298087327487e+00	1.358935080069430645e+00	2.078015701847125474e+00	1.817809282321733555e+00	2.210714816209971456e+00	5.255305734516960703e-01	2.444072962833067297e+00	1.042277782459887003e+00	2.178432242505640826e+00	2.087893655522261582e+00	2.064586754342342179e+00	2.117586024623538066e+00	nan	2.397299485941131181e+00	2.120367040867940034e+00
1.948473845945831950e+00	8.502428354752838979e-01	3.002222496222171966e+00	7.916551538521061637e-01	9.693392529984555805e-01	1.188152280451997278e+00	1.451648646053102842e+00	nan	8.761597890187492466e-01	6.043194498372981283e-01	6.448853513565108164e-01	1.428064980729771616e+00	2.172385054051167774e+00	1.832577846854593018e+00	nan	nan	7.358114637544099779e-01	1.376767726387648549e+00	1.751588708480269929e+00	1.352662299403668333e+00	2.013393288982246787e+00	1.884172276699686455e+00	1.507408823397304642e+00	2.225934945077963523e+00	5.513371295367187619e-01	9.005928561421936429e-01	1.359654767944801668e+00	1.123291793808195882e+00	1.166986321464972720e+00	6.232375935359518726e-01	1.995213118658500040e+00	5.819837603631563550e-01	6.883141497274148923e-01	9.087375752993679390e-01	1.501010263286009616e+00	1.259198579057752676e+00	1.107142899164685446e+00	3.765502463396854793e-01	1.115016749271985574e+00	8.545630796916953154e-01	2.369498923557145975e+00	8.373019332330602360e-01	2.844399238978707167e+00	6.336534469988990281e-01	5.478747010468143497e-01	8.571347266727648018e-01	5.618803452874137072e-01	nan	1.281661551185069303e+00	8.924442697402155122e-01
1.464426318654306503e+00	2.833458320872964120e-01	2.500113596078914036e+00	4.281654280485454600e-01	6.305545522901431221e-01	1.245291827153764519e+00	1.221858701752794873e+00	nan	5.185858106727457839e-01	6.423421559515065660e-01	2.281907234788387306e-01	1.066459187282196686e+00	2.116297683075818004e+00	1.424765355869866745e+00	nan	nan	6.224689064581685471e-01	9.974211919566700058e-01	1.378800767245226711e+00	1.088579106898168947e+00	1.551185407666828109e+00	1.496354506910600790e+00	1.218527557464428979e+00	1.745284520586303456e+00	7.902310180228617753e-01	5.625851177656395752e-01	9.691164933091164224e-01	8.538247594000448748e-01	9.123051235760374356e-01	4.482413893573948260e-01	1.631318279734451648e+00	6.683922320733882705e-01	4.050223248067978399e-01	6.062063254494758358e-01	1.098019321500892209e+00	8.931672568161119763e-01	7.625209516586685110e-01	5.325029375051284486e-01	7.964290527540268672e-01	5.385999755574881753e-01	1.964861334197611331e+00	1.180232745173979136e+00	2.355773098937162580e+00	7.966578304234694929e-01	5.628606238350264412e-01	8.658494946136171544e-01	4.420186432499731977e-01	nan	1.574960485890467998e+00	7.387922223410392508e-01
7.195596307718198359e-01	1.231694347827900549e+00	1.602121877174194742e+00	1.179800340708183182e+00	1.475575235870657087e+00	2.104151245319668018e+00	8.696642714773241689e-01	nan	1.409790004708706412e+00	1.706977223313266068e+00	1.293863856183254057e+00	7.284909134160854061e-01	2.226628159152847175e+00	8.828855284043539697e-01	nan	nan	1.548694698210633325e+00	6.971258675214671019e-01	4.930543076789107859e-01	5.363351600422251453e-01	1.290985171582479829e+00	6.221918179292551532e-01	7.554419313977310813e-01	1.045227755425233829e+00	1.693667977274849967e+00	1.194447835793822188e+00	7.342909467333568196e-01	1.575938457416274030e+00	8.014062332872748939e-01	1.399810893263457201e+00	9.018157553755955513e-01	1.672478408355765778e+00	1.367955376469814910e+00	1.583042302036493876e+00	6.139198710245745705e-01	5.695169935704352815e-01	8.301799394421761624e-01	1.519492431653539422e+00	1.037998035176193268e+00	1.603583575259974747e+00	9.960464338538791429e-01	2.001429258510928566e+00	1.466231921514414616e+00	1.644068054271784485e+00	1.554650999372373388e+00	1.652778112159513757e+00	1.540458458670183939e+00	nan	1.891691937481700059e+00	1.636041983466599570e+00
2.024350624465656168e+00	1.030110506039656926e+00	2.986590518308871900e+00	1.070219136062206866e+00	6.795156514277382875e-01	1.185608045032020996e+00	2.168175205187512944e+00	nan	6.923767460804295393e-01	8.696054099419751049e-01	9.585456822402257382e-01	1.921667624411797837e+00	2.515410618354603223e+00	2.012048920456007917e+00	nan	nan	1.229811188891736906e+00	1.814283195083775668e+00	2.128705886459642205e+00	1.988956698187360761e+00	1.714984628207998352e+00	2.293567069931721214e+00	2.137404457104507660e+00	2.138581630238789444e+00	1.291113104409836287e+00	1.296018143235269315e+00	1.810973462827450309e+00	1.245139870911871949e+00	1.736285078653028613e+00	9.938777124051341172e-01	2.295618398620924427e+00	1.255316871519762678e+00	9.367167664107172165e-01	5.361211157152671047e-01	1.737663092103736373e+00	1.687299345983772181e+00	1.510072402876557085e+00	1.243298179106316903e+00	1.226296305996116054e+00	4.804006495995624126e-01	2.530485688373763864e+00	1.750677096045587966e+00	2.761673236851458046e+00	1.343138754798950396e+00	9.575182967579101145e-01	1.580307108355463619e+00	8.523703980349836007e-01	nan	1.958192347915007181e+00	7.126254662267270668e-01
7.512123973583301195e-01	1.639684050348157118e+00	1.045261602349376373e+00	1.545224323273682643e+00	1.623504543794099364e+00	2.311738983123112323e+00	1.590357376770934250e+00	nan	1.670383182110725340e+00	2.091796095486345486e+00	1.681499793192161807e+00	1.251016213428663093e+00	2.307634009105473893e+00	7.220898277854714831e-01	nan	nan	2.017046687288607032e+00	1.247957849129087249e+00	9.874149558904895541e-01	1.354707127054072036e+00	1.277111941116616523e+00	1.023751793597924786e+00	1.425027122793922185e+00	4.420341124224364537e-01	2.205011869870502128e+00	1.534060334323995578e+00	1.219890459553548023e+00	1.839770250291788756e+00	1.399241570800911161e+00	1.800430872065889920e+00	1.038475683717392295e+00	2.185321147513436646e+00	1.703049398369102629e+00	1.735507654833273072e+00	1.038534667069665351e+00	1.178430829799288482e+00	1.374496763470712590e+00	2.007256414992441673e+00	1.559022434934458134e+00	1.827021241217453351e+00	9.053249316289698756e-01	2.471456824193122959e+00	8.881124157960654797e-01	2.116224665973873709e+00	1.911866265911058793e+00	2.143969535473735810e+00	1.830398791498501376e+00	nan	2.381433433896298801e+00	1.843778915401916407e+00
nan	nan	nan	nan	nan	nan	nan	nan	nan	nan	nan	nan	nan	nan	nan	nan	nan	nan	nan	nan	nan	nan	nan	nan	nan	nan	nan	nan	nan	nan	nan	nan	nan	nan	nan	nan	nan	nan	nan	nan	nan	nan	nan	nan	nan	nan	nan	nan	nan	nan
2.553115776606182941e+00	2.375624816115858629e+00	2.681944236133321002e+00	2.194482157691568958e+00	2.553547786364528616e+00	3.028306578559737172e+00	2.256627011261819860e+00	nan	2.457036658679960794e+00	2.525900720897649609e+00	2.339130392762666766e+00	2.322898415630225699e+00	8.600494738967374708e-01	2.074295417340780379e+00	nan	nan	2.657146593660376865e+00	2.386460076393787766e+00	2.234849236309792708e+00	2.241106409902234198e+00	3.057899810095368487e+00	2.266281494602638613e+00	2.326625705429009816e+00	2.372857850912673428e+00	2.338862761071824892e+00	2.022467632454322484e+00	2.249787088436612237e+00	2.456369447887209567e+00	2.324783840223473064e+00	2.371035244185495827e+00	2.086885617916470981e+00	2.473219226423740924e+00	2.345447403085520133e+00	2.605961815548592853e+00	2.239607331673273638e+00	2.268875338312785761e+00	2.442109587984868657e+00	2.401235436670627443e+00	2.530996430848267309e+00	2.616671465711206679e+00	2.249987602151518384e+00	2.525841524545110239e+00	2.860932850389756865e+00	2.298388516884663613e+00	2.366336399169113314e+00	2.421346963440228262e+00	2.488845523055331022e+00	nan	2.130109511603660355e+00	2.448053508387604715e+00
5.551914378644476900e-01	1.313036476578472778e+00	1.601842533674011859e+00	1.193502896390924883e+00	1.422158707563032420e+00	2.048775842262531732e+00	9.162798711884184710e-01	nan	1.347548754551825878e+00	1.748135979406843399e+00	1.297440314604263678e+00	8.509474507465701887e-01	2.374259470447511067e+00	8.750866073548376756e-01	nan	nan	1.498754584371684961e+00	7.256827080574878019e-01	5.692498274923599721e-01	6.159824803132902815e-01	1.003408267342073668e+00	7.074279422317499844e-01	7.951592941272397352e-01	9.866885312634633420e-01	1.688463897362174837e+00	1.297791615408199206e+00	8.179393858378267712e-01	1.535005016288982116e+00	7.691883431286916650e-01	1.371942390261689182e+00	1.001947005637947807e+00	1.733545573278055585e+00	1.320358450534143691e+00	1.506627908953067640e+00	6.255115757357967432e-01	5.705432787738984324e-01	8.187006430052750083e-01	1.560651901203132574e+00	9.968242413792066658e-01	1.538760266862910786e+00	1.010732855536879304e+00	2.020556432055937268e+00	1.340560678246307535e+00	1.634552891212346593e+00	1.512450169597013394e+00	1.723235676347295353e+00	1.471985535894999808e+00	nan	1.892044298817285197e+00	1.551369893311623116e+00
1.665567556946199845e+00	6.736447766112036994e-01	2.654472727925504039e+00	5.645696844533001357e-01	8.325020288367287469e-01	1.301822379365625171e+00	1.347818473204217105e+00	nan	7.200671707719220604e-01	6.990277329729912559e-01	3.484886630655296691e-01	1.342704128263571883e+00	2.096066701821845069e+00	1.523856853359491392e+00	nan	nan	5.417267198221858981e-01	1.243177913867922646e+00	1.591824683139347885e+00	1.370031814989853602e+00	1.777345044539487162e+00	1.701813174005424978e+00	1.401199448306728268e+00	1.932009395685560182e+00	6.069933842479419139e-01	6.439688971977149956e-01	1.142312341147938559e+00	5.070395190327688928e-01	1.102604637609229998e+00	2.832407816153582614e-01	1.745470676737839399e+00	6.331310400884930800e-01	4.606905426829671080e-01	7.357565047367581323e-01	1.275264210110108820e+00	1.144950508868509687e+00	1.029694898807314463e+00	5.630660511140543889e-01	1.155858012053990747e+00	6.263788224796099646e-01	2.126517380261501167e+00	9.932799990216247821e-01	2.535375196177172441e+00	5.159398780650445993e-01	3.517065522609326145e-01	7.245436273765542001e-01	4.084215590539045926e-01	nan	1.579386045656760107e+00	5.149451240134020891e-01
2.031877215489810595e+00	7.691644885382348251e-01	3.036175688669182637e+00	7.481298866500742939e-01	7.736177438061335732e-01	9.859513545933011880e-01	1.735821662994492920e+00	nan	7.800035507681926106e-01	3.236580508727434635e-01	6.171336280665963292e-01	1.562313206958638068e+00	2.172660423760713222e+00	1.871746915330364081e+00	nan	nan	8.070350392580684096e-01	1.518627832601332273e+00	1.906073524956747756e+00	1.616705537895064770e+00	2.016752643783459309e+00	2.049419151507871018e+00	1.750867930101099201e+00	2.222935524937324825e+00	7.016546588998564538e-01	8.475536114108715990e-01	1.478406504142684819e+00	1.062971615905005551e+00	1.365574237764974441e+00	6.431447424902625443e-01	2.088561041544032104e+00	6.181559196270576262e-01	6.668759397652339604e-01	6.927127112902939921e-01	1.602068701994997513e+00	1.434385182033875994e+00	1.238418406094221602e+00	5.086453348111908968e-01	1.209443538865865309e+00	6.441986850443098822e-01	2.470240155295469808e+00	9.571262777174651681e-01	2.884699018224473388e+00	7.702713295996723719e-01	4.777316771181132071e-01	8.958888823126220924e-01	4.732364994885847054e-01	nan	1.474000314902560893e+00	7.128313613766023016e-01
6.569149172119065350e-01	1.322860358561615435e+00	1.575996804003394480e+00	1.248810903581540455e+00	1.496088683199972458e+00	1.913298577147506174e+00	8.551121910456644937e-01	nan	1.571941934308860978e+00	1.715839117215943510e+00	1.358757824799917913e+00	3.712231539291133697e-01	2.344924010678165249e+00	7.432924518269162784e-01	nan	nan	1.492599826633241866e+00	4.283466690109166697e-01	3.303592954342211008e-01	6.784485552817798304e-01	1.400961239879523923e+00	3.977866970625191234e-01	5.907439339643021370e-01	1.091627738636617773e+00	1.798718692454635226e+00	1.193046711636519097e+00	4.757325461749503659e-01	1.540313645988106162e+00	6.604321841758968858e-01	1.476963177546533723e+00	7.117720550423950465e-01	1.717922774434403665e+00	1.479006664253432080e+00	1.653699094321122054e+00	5.775830353731162825e-01	5.929821262825580863e-01	7.065790419161517288e-01	1.481112327198601086e+00	1.276532096895255597e+00	1.694684984320353971e+00	1.055665826755006975e+00	1.890662637465839735e+00	1.461406142712937895e+00	1.711248378254636604e+00	1.569484741466625755e+00	1.513773424260171918e+00	1.558931784658596165e+00	nan	2.039638700955392459e+00	1.687497022065635788e+00
7.471055044208133600e-01	1.952377603794387850e+00	8.325347473172309831e-01	1.871491938249463693e+00	2.005466281130678041e+00	2.655950504575839144e+00	1.646007932300840970e+00	nan	2.029845191305295948e+00	2.394858104193280379e+00	2.007878429070393267e+00	1.391394359598124630e+00	2.634332108977393450e+00	9.563421675791948795e-01	nan	nan	2.296951197775561671e+00	1.386829893804391700e+00	9.418576631636467189e-01	1.361482408624303364e+00	1.390952505339617451e+00	9.860384857289636873e-01	1.464111326163570093e+00	5.998708188801437080e-01	2.494789808240368334e+00	1.880532305895896705e+00	1.388066493566034953e+00	2.194739979151002718e+00	1.541288422094289512e+00	2.101571284509764936e+00	1.026770017411235525e+00	2.453061352795419925e+00	2.029349838906046699e+00	2.134146719990114516e+00	1.140801633977609919e+00	1.281783311403482228e+00	1.537375887209013081e+00	2.308685968992600479e+00	1.693990083006838621e+00	2.197925759505757970e+00	5.937345521247624491e-01	2.812880503816978184e+00	5.938317103723812496e-01	2.418071503278913514e+00	2.246636158713558817e+00	2.442654338496203614e+00	2.195946484899499396e+00	nan	2.531882019242125637e+00	2.212269749580215716e+00
1.844816268271918913e+00	6.052975952191745890e-01	2.872263528334095373e+00	5.967424753229344514e-01	6.382248721876147002e-01	1.005656088835723994e+00	1.581070921877591129e+00	nan	6.268545400870250139e-01	3.065065030418037129e-01	4.489794691709512175e-01	1.411500588680377088e+00	2.153719197772216098e+00	1.714379081057123333e+00	nan	nan	6.972300115871016279e-01	1.355343215923855205e+00	1.734991589150904456e+00	1.428597937466166812e+00	1.840367697372072842e+00	1.875438742592792529e+00	1.584485078727488450e+00	2.058211754455489650e+00	6.922556961973657108e-01	7.361287500370814474e-01	1.325241595964242514e+00	9.995590337779927115e-01	1.208575636886586535e+00	5.091583065749012427e-01	1.953804932443454101e+00	5.588289479848325136e-01	4.849222318413610178e-01	5.582827508509459191e-01	1.441918460764709753e+00	1.250710526913507703e+00	1.069369593802043328e+00	4.380702374453068759e-01	1.030673448982083462e+00	5.081686223542706271e-01	2.305369636639847286e+00	1.016699316993450175e+00	2.706136315043287333e+00	7.517726418348196216e-01	4.120026187532143114e-01	8.840029265416317061e-01	3.052029882450922327e-01	nan	1.455510850781442711e+00	6.609305302436027096e-01
6.882784968757971189e-01	1.761937786053801025e+00	9.229789724443898669e-01	1.664002433284225368e+00	1.732488088268896220e+00	2.319232132587814021e+00	1.629867045697083183e+00	nan	1.837045781666595490e+00	2.174381334795095988e+00	1.806792555699935132e+00	1.222465830934585274e+00	2.471749757184682927e+00	7.178937361281417795e-01	nan	nan	2.080263188043582900e+00	1.234163833610833372e+00	9.504303750335759693e-01	1.411645619449151567e+00	1.319849398904661575e+00	9.728116134138039550e-01	1.423047921000184290e+00	4.679638782356316806e-01	2.341900132540259527e+00	1.638511105771256693e+00	1.211505569737274746e+00	1.922660917761649602e+00	1.419902567065927101e+00	1.920083769662126683e+00	9.535671852926075331e-01	2.281955790511877247e+00	1.846719580063325594e+00	1.874327233709804919e+00	1.047200546565808965e+00	1.226869688919925538e+00	1.388624712458736754e+00	2.093121060538478240e+00	1.675028553572343926e+00	1.961236310133099847e+00	8.445981110819815729e-01	2.542492383996185268e+00	7.588469737146963379e-01	2.244292700584473277e+00	2.013288086701314317e+00	2.183998765367862305e+00	1.948485940354964141e+00	nan	2.499476414001596147e+00	1.959824542717523599e+00
2.439350997391189324e+00	2.326427004178415636e+00	2.584485532199791713e+00	2.149843276167996198e+00	2.496831526342359275e+00	2.963914852137876643e+00	2.167233798049455817e+00	nan	2.418637484794663894e+00	2.485364331072071664e+00	2.290395693747754979e+00	2.211654534544289952e+00	8.819023165027596312e-01	1.984675012703869257e+00	nan	nan	2.604267971889641764e+00	2.280566398655390348e+00	2.119584042274885949e+00	2.137233310623329441e+00	2.964518108211919412e+00	2.153570095506472715e+00	2.223770972406496238e+00	2.274341545184244140e+00	2.327084313076767330e+00	1.983289949680294484e+00	2.150213083662808167e+00	2.419828741415886331e+00	2.226936479884143338e+00	2.324700584638289325e+00	1.973471596670249628e+00	2.441051303060980171e+00	2.310158874598875034e+00	2.563044576287541343e+00	2.131939578932113388e+00	2.163620317345639865e+00	2.338878759976837252e+00	2.350946093751172583e+00	2.449654912701497711e+00	2.580822831151075469e+00	2.138129738616503239e+00	2.509149390271397273e+00	2.747976174863965504e+00	2.279828136080256140e+00	2.332922755040506502e+00	2.382535372901632087e+00	2.448435022943593165e+00	nan	2.098968584436354146e+00	2.415789577396479704e+00
8.431397466498329329e-01	2.085348363141732886e+00	6.650569791700017275e-01	1.953117221758052580e+00	2.204800535310368570e+00	2.763694663503741378e+00	1.527331314149916741e+00	nan	2.234442461029048754e+00	2.496900556493651280e+00	2.102057938453588903e+00	1.371931023406900207e+00	2.573841535220929178e+00	8.365794583808937590e-01	nan	nan	2.334220485209360874e+00	1.380197733676218341e+00	8.823221539913583822e-01	1.416295694936968719e+00	1.669199089289078008e+00	8.608263954566818255e-01	1.358040677892268677e+00	8.225971484142723389e-01	2.521900813491785520e+00	1.905319106909371785e+00	1.326880320496417465e+00	2.185960295189163016e+00	1.542094662988302556e+00	2.178125458908038325e+00	7.214099559402755713e-01	2.504928230032254621e+00	2.161531095880756759e+00	2.341241923364438371e+00	1.150575848133577272e+00	1.359381888720213372e+00	1.594020854406198007e+00	2.349150949352063478e+00	1.936275088795446964e+00	2.389231263414564044e+00	3.011983717614854505e-01	2.755654994782869682e+00	7.292569229945734532e-01	2.419383381057897964e+00	2.317086317112247773e+00	2.376583808519352026e+00	2.329005200640713369e+00	nan	2.538360459729220864e+00	2.311212035442422597e+00
1.122524980967518182e+00	7.362097325899094047e-01	2.143386156533515496e+00	7.070615259121073581e-01	6.081942127434233347e-01	1.362904565068085994e+00	1.392508784903998542e+00	nan	6.289658290392600160e-01	1.062251993024048602e+00	8.010880246014606687e-01	9.668587983472320957e-01	2.167965054461723273e+00	1.204163656517065251e+00	nan	nan	1.222937515194054026e+00	9.120328151923069449e-01	1.108225168129968408e+00	1.014219172746343434e+00	1.083959274131649497e+00	1.325195575288041772e+00	1.285385258940241249e+00	1.247695928920440567e+00	1.337759837444487232e+00	8.821018963386186851e-01	9.929146418930733242e-01	1.301836289777744460e+00	8.960389013696250515e-01	9.671465801136006624e-01	1.399902210424752269e+00	1.322617184752050035e+00	8.654787971892126119e-01	7.596620945758947308e-01	8.124618562673650013e-01	7.486492328990551615e-01	6.831513453496991239e-01	1.101347226128367218e+00	4.105037081378686281e-01	8.370880706654577619e-01	1.597120111182473545e+00	1.724587204635149362e+00	1.890968394068616165e+00	1.345187259436645855e+00	1.008604484251400368e+00	1.464947720643872575e+00	9.233350822180214079e-01	nan	1.653871123420930234e+00	9.932362387204184406e-01
1.411823192962271545e+00	5.495962331950923208e-01	2.366385510013346405e+00	2.351442279161830295e-01	6.894849941549795469e-01	1.302871641934415292e+00	1.217115258192503102e+00	nan	5.635161956287960683e-01	7.133685174304646992e-01	3.029906497454195602e-01	1.122142881207734755e+00	1.942378231369531694e+00	1.220754045063829452e+00	nan	nan	7.016418744284359521e-01	1.025490944031541840e+00	1.324347590345056336e+00	1.149203216040920017e+00	1.535359088870665190e+00	1.463915753025311517e+00	1.226134337924399631e+00	1.605838769118983489e+00	7.042656632835100350e-01	4.216726300061944266e-01	9.370681095978456998e-01	6.870730383122167773e-01	8.949450089569565003e-01	3.629255986582413107e-01	1.466811986138506940e+00	7.914997387750258850e-01	3.854368836114790975e-01	6.568876802497254364e-01	1.009288091055017045e+00	9.182269321611559176e-01	8.104741946380498163e-01	6.446590364082631641e-01	9.020108234086946508e-01	6.067134321570224476e-01	1.807613312150894380e+00	1.158758870048699929e+00	2.246473660650108339e+00	6.556469651183295388e-01	3.782354222265327248e-01	8.555338709671392872e-01	4.658148360568165058e-01	nan	1.406093093279351391e+00	4.670684621300964512e-01
1.036585531669873994e+00	1.104037472527086283e+00	2.107281759650654340e+00	9.748343152615712714e-01	1.275537556518937743e+00	1.598185884916859312e+00	5.885568892547561326e-01	nan	1.298028203498063027e+00	1.353963200849035209e+00	1.002742304077963942e+00	3.968842395517285793e-01	2.190547601772343089e+00	1.038238731210925581e+00	nan	nan	1.048469831584659673e+00	3.714397260951091684e-01	6.965161116816386278e-01	5.432773833703536948e-01	1.576295048676956911e+00	7.918530805074932566e-01	4.608023931773855830e-01	1.519509557166532465e+00	1.315783368025581490e+00	9.504396867923771142e-01	3.896249658215138467e-01	1.185392956805793485e+00	2.551474865266281644e-01	1.070803785208487291e+00	1.015017272256511838e+00	1.304746261795526108e+00	1.157767836892285240e+00	1.400385808913095387e+00	6.388376280042237232e-01	3.907779138690974374e-01	4.230799107956125238e-01	9.800502960919921236e-01	1.098941113349964027e+00	1.404001585353806369e+00	1.471626728236004933e+00	1.350791302062164467e+00	1.957996174639970999e+00	1.217199258037447107e+00	1.135738750192277546e+00	1.064630061936847616e+00	1.164034022644222288e+00	nan	1.673722047133065383e+00	1.345469200443015545e+00
1.511502502000858117e+00	6.814656683035340556e-01	2.559196791325741405e+00	5.660308831283068498e-01	6.958826929472100575e-01	1.247035556906949560e+00	1.278342380507540232e+00	nan	5.064457321995697869e-01	7.857225669508085542e-01	3.521926377315712786e-01	1.223379137474769118e+00	2.116478625563138927e+00	1.464727070952367649e+00	nan	nan	6.297956948645563324e-01	1.107345559324851125e+00	1.469933413826977064e+00	1.246441238044002864e+00	1.567408730764520142e+00	1.590771330210019263e+00	1.311429990853149041e+00	1.812678047766730804e+00	7.060081193960912049e-01	7.575373604708603992e-01	1.069739092928405633e+00	6.593198619245826952e-01	9.560138282974278701e-01	3.524809939936204284e-01	1.661999834202424253e+00	8.472007595069702690e-01	5.070740554226234043e-01	6.326828279288623236e-01	1.120565166340358632e+00	9.792069044283447932e-01	8.407070203158540922e-01	6.053801394878632891e-01	8.979897336233824134e-01	5.271038815847292058e-01	1.997846822155507240e+00	1.120644301469341686e+00	2.401357559993062996e+00	6.463304874277283618e-01	4.270582747083258579e-01	9.236662279546317134e-01	4.155370830211541633e-01	nan	1.545295738704068444e+00	4.792088650857210808e-01
nan	nan	nan	nan	nan	nan	nan	nan	nan	nan	nan	nan	nan	nan	nan	nan	nan	nan	nan	nan	nan	nan	nan	nan	nan	nan	nan	nan	nan	nan	nan	nan	nan	nan	nan	nan	nan	nan	nan	nan	nan	nan	nan	nan	nan	nan	nan	nan	nan	nan
1.526899912889014388e+00	6.137979917898258586e-01	2.577373495063061348e+00	5.006609738057490322e-01	7.702653663981996468e-01	1.245896248778705750e+00	1.293322106952031536e+00	nan	6.402998835114074305e-01	6.224565453212248523e-01	4.355994621265240618e-01	1.224327720124567032e+00	2.167967647395855124e+00	1.486905167387595705e+00	nan	nan	6.016923532195027624e-01	1.094389800554376402e+00	1.447534536579161646e+00	1.231831915989666681e+00	1.518018223148339008e+00	1.614722923603709948e+00	1.315445579171142132e+00	1.825071675571118712e+00	6.759778725024829793e-01	7.257961263689952647e-01	1.074619019468954662e+00	7.969946266449966510e-01	9.591027898245714223e-01	4.323320169697340010e-01	1.636276393308922161e+00	7.268556643194971079e-01	5.753850326269792648e-01	7.481305267767049960e-01	1.090595593453594914e+00	1.002033917548224906e+00	8.062732149000904069e-01	6.647733812306558798e-01	7.910411459188276817e-01	6.330964600351304261e-01	1.976373640242987451e+00	1.203420200363495507e+00	2.431799049568124538e+00	7.073096016558149124e-01	4.711944803902994861e-01	8.767259306324770574e-01	6.056876729101765555e-01	nan	1.424689156917587018e+00	5.386849629305675569e-01
nan	nan	nan	nan	nan	nan	nan	nan	nan	nan	nan	nan	nan	nan	nan	nan	nan	nan	nan	nan	nan	nan	nan	nan	nan	nan	nan	nan	nan	nan	nan	nan	nan	nan	nan	nan	nan	nan	nan	nan	nan	nan	nan	nan	nan	nan	nan	nan	nan	nan
2.370104109519883373e+00	2.402028218223315026e+00	2.329847845226732606e+00	2.259431872607251979e+00	2.590837781105794768e+00	3.141791744927505459e+00	2.249914237797832506e+00	nan	2.505337727225489530e+00	2.663130918546182002e+00	2.388343223347851207e+00	2.281616883648787564e+00	1.040631612733972311e+00	1.943160429740153683e+00	nan	nan	2.715417256745983998e+00	2.336490466128443355e+00	2.137981516937730309e+00	2.277783419074340898e+00	2.927006216530782190e+00	2.134610853509471440e+00	2.292854869181528255e+00	2.168541168009672226e+00	2.515816073674546960e+00	2.083427561133810890e+00	2.187498891309755500e+00	2.413614653699460266e+00	2.345279426413241719e+00	2.441139773446945327e+00	1.925756272518815759e+00	2.615932606171378350e+00	2.429705088885091957e+00	2.655382193914121558e+00	2.146941498951083993e+00	2.246981939419361307e+00	2.440599835075715429e+00	2.539630003302701056e+00	2.575328181903299818e+00	2.661475828629643825e+00	2.048302135011514480e+00	2.739729715258086173e+00	2.575038397333833551e+00	2.444809944245053046e+00	2.483409281944414015e+00	2.517668968542639440e+00	2.587164614742188284e+00	nan	2.509939452985842756e+00	2.503699862147174660e+00
2.440440681419004498e+00	2.440831382992628029e+00	2.383149255915460341e+00	2.334262348734182257e+00	2.688533847816022337e+00	3.258096661560196949e+00	2.262371467784497270e+00	nan	2.592825412574137456e+00	2.760356503301498954e+00	2.441592658118751036e+00	2.324709655496116856e+00	1.168089066693026146e+00	2.013464444797169683e+00	nan	nan	2.777577494283302251e+00	2.389320445025544082e+00	2.197605258105167270e+00	2.317275609149798132e+00	3.027052775098299620e+00	2.160181491499613582e+00	2.318030525213970350e+00	2.253650015898347458e+00	2.575297776338445921e+00	2.129988314085357270e+00	2.236588754719001759e+00	2.473173052591516541e+00	2.409405050549321192e+00	2.511358477508965237e+00	2.015177402255589278e+00	2.665115423556209340e+00	2.496059191784100406e+00	2.744680368711006402e+00	2.237652224274439661e+00	2.307749068447693119e+00	2.514761053569043003e+00	2.589863253555028333e+00	2.676155399665834267e+00	2.753430616583171897e+00	2.139621617854984059e+00	2.772367442448005370e+00	2.647507616826251020e+00	2.497017603989890588e+00	2.581458575534154587e+00	2.554771195491230440e+00	2.665127175123167547e+00	nan	2.669146381036911375e+00	2.625963529938446950e+00
4.844858127373414813e-01	1.195376798929124185e+00	1.607119889790095568e+00	1.051085001686910658e+00	1.230850374265575198e+00	1.744017770717825933e+00	8.900944425322113718e-01	nan	1.267072401334706555e+00	1.537898449274822221e+00	1.134112063357309630e+00	5.399944243122808407e-01	2.273762475719418141e+00	6.538004486381440161e-01	nan	nan	1.317837597490298496e+00	4.334066704635600176e-01	4.067060342709866716e-01	7.234833920068782787e-01	1.153665929298874238e+00	5.952280598264498845e-01	6.993708291705426072e-01	9.817220497004796043e-01	1.594155596486926507e+00	1.091397546290131304e+00	4.659405488897537251e-01	1.270353107192209619e+00	5.367715255552500953e-01	1.216109470196456765e+00	7.049248673656474118e-01	1.601170856562073919e+00	1.248142089766523855e+00	1.375892967425221380e+00	1.949286985401174621e-01	3.666488559466353769e-01	5.164602462581091569e-01	1.344012257131923294e+00	1.021294386736859128e+00	1.404033925151389806e+00	1.017920176127823373e+00	1.811149282602130040e+00	1.416580070209142228e+00	1.498322038954166491e+00	1.307901847659322714e+00	1.464719287024038197e+00	1.310270362589892379e+00	nan	1.884682289748018214e+00	1.341900869341477787e+00
1.528679741483991883e+00	6.393292603908644622e-01	2.518520015236866971e+00	4.781156707252458005e-01	7.861996138046050131e-01	1.332410279689247856e+00	1.211980830037472368e+00	nan	6.401913124853562120e-01	6.807346003851589833e-01	3.136613501171729990e-01	1.211245798418056019e+00	1.942323468577592971e+00	1.385732593838305160e+00	nan	nan	6.297766821749567479e-01	1.123007195032324379e+00	1.425062004466698173e+00	1.163914531778615258e+00	1.694592061178205267e+00	1.542311893520514010e+00	1.254919192926881699e+00	1.792839718426020079e+00	6.162206564578469603e-01	5.925715338864696591e-01	1.032183809090011950e+00	7.014245853576104306e-01	9.626324702001257672e-01	2.439186387223700458e-01	1.589411403932921907e+00	6.256977305256049560e-01	3.962554876882671828e-01	7.310202066783551000e-01	1.118369076414249763e+00	9.548820603740716395e-01	8.834272476887740089e-01	5.317129977595811408e-01	9.654916636462524959e-01	6.439147902802528911e-01	1.937527934421870546e+00	1.070895192741555979e+00	2.391315329633878495e+00	5.628313650425662562e-01	3.886103686828096260e-01	8.323738812660100850e-01	4.312762037468033105e-01	nan	1.380665693335377808e+00	5.677925197834869930e-01
9.180838755481970370e-01	1.762587448417400671e+00	1.462746588788669033e+00	1.735975203989861493e+00	1.848815852358834499e+00	2.538711128210270562e+00	1.610379535325513478e+00	nan	1.788551535652231905e+00	2.239449269119068830e+00	1.877761612760056265e+00	1.414176819736299384e+00	2.759778864568620982e+00	1.301666790864993706e+00	nan	nan	2.151058747203906218e+00	1.351553680650742884e+00	1.067390199538846174e+00	1.198798504556620514e+00	1.037847235886671493e+00	1.196399903315390034e+00	1.464625248716334927e+00	9.339625418476149576e-01	2.306124660134954318e+00	1.841065208232812500e+00	1.463782524445438105e+00	2.209396382545417925e+00	1.455333520931886504e+00	1.984367541568967219e+00	1.416989927102319413e+00	2.295768125446752794e+00	1.859062131371965743e+00	1.941124015659442481e+00	1.197298593143064638e+00	1.228083960353994586e+00	1.428555407406104205e+00	2.195059812631988017e+00	1.306582124212980700e+00	1.997523301545698793e+00	1.082060953807556736e+00	2.735493278818738716e+00	1.141237506138519819e+00	2.297801171529003650e+00	2.125777776602012281e+00	2.399285194306052915e+00	2.049969229766497314e+00	nan	2.347471003128692502e+00	2.106137644231774964e+00
1.492211302911778725e+00	3.518918675902786286e-01	2.437828852590711914e+00	3.952546201926054881e-01	7.109126219345781594e-01	1.240568174200512352e+00	1.263828346814987569e+00	nan	7.418835369688712156e-01	6.203141788579688010e-01	4.653123207872448264e-01	9.852905816885288992e-01	2.018153670503296304e+00	1.323002960230594827e+00	nan	nan	8.163684229696182015e-01	9.819120493867724564e-01	1.317133674745059713e+00	1.056351544705482537e+00	1.647321246817257778e+00	1.454315267411350199e+00	1.224013407532603459e+00	1.668179453833121384e+00	9.065023726652527980e-01	3.783818230321669418e-01	9.240080428608120622e-01	1.043210118184252799e+00	9.127813630618394347e-01	6.594686794520427942e-01	1.544323446596417959e+00	7.182813355306195691e-01	5.500331971387605323e-01	7.536169996101707014e-01	1.105057504443829552e+00	9.268915833942305005e-01	8.063855610550709763e-01	6.032591466561187943e-01	9.157787451658818689e-01	7.633877637844049824e-01	1.900817982625863101e+00	1.199815702393702166e+00	2.325847385579827620e+00	9.259228872579869929e-01	6.653072114376746837e-01	8.621610580595929774e-01	6.150907051659851854e-01	nan	1.492912094443454629e+00	8.928116718232819160e-01
2.547053664370053649e+00	2.625282987309116134e+00	2.434536966591814622e+00	2.482894783445221076e+00	2.853517151196134805e+00	3.358661438547843492e+00	2.361078557959523927e+00	nan	2.788543446275243198e+00	2.886638084106506241e+00	2.635225692656942620e+00	2.402995602683201781e+00	1.316154076954362262e+00	2.105645806406200027e+00	nan	nan	2.937797277403948915e+00	2.484048931581328112e+00	2.238403105915685476e+00	2.360923853767415093e+00	3.157155027175848172e+00	2.215527181721918204e+00	2.391597963033736285e+00	2.346375885297201425e+00	2.738070171886198167e+00	2.287598747940768451e+00	2.352036551497711070e+00	2.719916159708573922e+00	2.499959851432944635e+00	2.701788601409609303e+00	2.054494365665839428e+00	2.812480548025285909e+00	2.662583372522599134e+00	2.936778044547657895e+00	2.343337374070911583e+00	2.413886922056430961e+00	2.628698282995725499e+00	2.741193793789407973e+00	2.796521948307696182e+00	2.956439625802397497e+00	2.149134408499024929e+00	2.916593605751448326e+00	2.701068880943263029e+00	2.685730268890820671e+00	2.736444203417601084e+00	2.709983004554478381e+00	2.837286074783194056e+00	nan	2.589716396449044833e+00	2.822047501958050653e+00
1.723859415804467554e+00	7.548106326599282045e-01	2.700898755322613809e+00	6.067832244192212787e-01	1.005219906180936373e+00	1.304875119990549504e+00	1.243027797606400808e+00	nan	9.216919096167104364e-01	6.989021319034260937e-01	4.831160479819335274e-01	1.289074570060242619e+00	2.087102275357880732e+00	1.546142267171570994e+00	nan	nan	4.201925391878374993e-01	1.199347894610924614e+00	1.577106472362461043e+00	1.331032179710572860e+00	1.909284474437642487e+00	1.671144761723502903e+00	1.307591242023752987e+00	2.023374324182187323e+00	4.984738804684946123e-01	6.225331874974239232e-01	1.083456950422291065e+00	5.636846175758868371e-01	1.036818960155613256e+00	4.109321440383867929e-01	1.707117431536848473e+00	5.186262884406291906e-01	6.034153538745313794e-01	9.488128062306736554e-01	1.297998356726235203e+00	1.158843318970396163e+00	1.011847109067199879e+00	4.577032866479263107e-01	1.248947099891250190e+00	8.450495263613452268e-01	2.137952896745688669e+00	7.899886561708857613e-01	2.608538152645223818e+00	4.026527778516887368e-01	3.744843619818781777e-01	4.319346437664078331e-01	5.579027457740586282e-01	nan	1.486574061846569483e+00	6.853792770100872733e-01
1.103948383098387165e+00	8.974195762193191150e-01	2.255147060802483949e+00	8.267012163512016398e-01	8.501627542513955360e-01	1.129418437516441331e+00	1.043535703400435111e+00	nan	9.794604817131952190e-01	1.079946902939973752e+00	8.229871128574536288e-01	5.455908370811519692e-01	2.316376079633187146e+00	1.201400510678276357e+00	nan	nan	8.983465271292589982e-01	4.997641465366178259e-01	9.604240762537418208e-01	8.347006957853860820e-01	1.325070279537137630e+00	1.109896576542262814e+00	8.942570570500881777e-01	1.522491527896829400e+00	1.265008441481706880e+00	9.021987470250273367e-01	6.377699966394339004e-01	1.128682775614345157e+00	4.451044485547762108e-01	9.533553384828425958e-01	1.291121151350388185e+00	1.221006740287174486e+00	9.828007349838462359e-01	1.012657539598381673e+00	7.437363567475433479e-01	5.477985602195228898e-01	2.634959693287154958e-01	8.397911062835196061e-01	8.388109213872672054e-01	1.049230280871193299e+00	1.691488395882676299e+00	1.320633328037299492e+00	2.031735687362753673e+00	1.213401179614762349e+00	9.287153965137010525e-01	1.080737467094299964e+00	8.752950673849890784e-01	nan	1.715186357446311094e+00	1.095783473272757380e+00
9.744270924514414345e-01	1.347522989439373875e+00	1.898054592285761011e+00	1.233683425898240760e+00	1.645211651455443347e+00	2.084360530905790654e+00	2.645757430491104678e-01	nan	1.583448915965475212e+00	1.729787980348562959e+00	1.280131986034429570e+00	6.790136692288198939e-01	2.272469613679191980e+00	1.013863946966918395e+00	nan	nan	1.325681121817879893e+00	6.136877378823695217e-01	6.154393051536293235e-01	4.564974505263023064e-01	1.637392149564945054e+00	5.896423531801812112e-01	2.153140478754984599e-01	1.485766801199525311e+00	1.530831785819756208e+00	1.205638077012468390e+00	5.839261032403181284e-01	1.405788866713487240e+00	6.056546603366896875e-01	1.327235268391798728e+00	9.622853072356344351e-01	1.547852684634961173e+00	1.375260810385430243e+00	1.729214002633297387e+00	7.857549404139313465e-01	6.016821182422654735e-01	8.245429600329637898e-01	1.356215222685932753e+00	1.332804069173082029e+00	1.722537825499738329e+00	1.281018785355591216e+00	1.673438408160777824e+00	1.799420098624722852e+00	1.434642390810266788e+00	1.478243098541751399e+00	1.355569836105559034e+00	1.504810352357869530e+00	nan	1.824510024748055903e+00	1.666220104355834231e+00
6.949008806678181882e-01	1.955418866482553586e+00	5.952206452779685852e-01	1.850603214683689268e+00	2.053032103555663124e+00	2.683085062719121172e+00	1.579854750372815531e+00	nan	2.070313979105824043e+00	2.410064557101208038e+00	2.000813776258366872e+00	1.394448921068525804e+00	2.632117188388934270e+00	8.424845076379223752e-01	nan	nan	2.250802565816858891e+00	1.363984909568769055e+00	9.259155033986020689e-01	1.420613654193367825e+00	1.400176188430194202e+00	9.409462431111199621e-01	1.409458642805731632e+00	5.917093308228240645e-01	2.461612057790937502e+00	1.845204447374770407e+00	1.333005750249512733e+00	2.098203611735186769e+00	1.536457368463508333e+00	2.085064891218633143e+00	8.775545138901322817e-01	2.437142281014512246e+00	2.033489034592333322e+00	2.173587650001016058e+00	1.117287409962411715e+00	1.330340382374282093e+00	1.552043563280253835e+00	2.312451796623104627e+00	1.797966555312461967e+00	2.223509489732198308e+00	4.403636945524415092e-01	2.762127663032337921e+00	5.060802474283631058e-01	2.372877887783819251e+00	2.233738756327669606e+00	2.363736747265999139e+00	2.215805790399909103e+00	nan	2.545522047552549960e+00	2.186959482117790010e+00
nan	nan	nan	nan	nan	nan	nan	nan	nan	nan	nan	nan	nan	nan	nan	nan	nan	nan	nan	nan	nan	nan	nan	nan	nan	nan	nan	nan	nan	nan	nan	nan	nan	nan	nan	nan	nan	nan	nan	nan	nan	nan	nan	nan	nan	nan	nan	nan	nan	nan
9.019255713091327564e-01	1.190555244839752946e+00	1.948758886022829984e+00	1.084171950862360623e+00	1.454231293661491842e+00	1.879296282280273900e+00	3.931964635256045559e-01	nan	1.405259706976657030e+00	1.574918628021177547e+00	1.153011680943144102e+00	5.386676679445161486e-01	2.291133447826549485e+00	1.012159815045693856e+00	nan	nan	1.181555383120840297e+00	4.181737334953619656e-01	5.922635942081391214e-01	3.578927449424488816e-01	1.414478378784313373e+00	6.471522631252131230e-01	2.527149025279735728e-01	1.420703114254942667e+00	1.431285223331994150e+00	1.096408828635183852e+00	5.023622764751404235e-01	1.337033226763822968e+00	4.110071091009751543e-01	1.224500465105031299e+00	1.025302157895065625e+00	1.445904896652369542e+00	1.245034824950876473e+00	1.542921949749189059e+00	6.912149133426070957e-01	4.751922015550322786e-01	6.210688310798547773e-01	1.238290683192071917e+00	1.129634351493425504e+00	1.542180693449725970e+00	1.336869711251522208e+00	1.586376669708118081e+00	1.793652362827657942e+00	1.362751115740120200e+00	1.340164340943707177e+00	1.272140714808354112e+00	1.348850645392899450e+00	nan	1.759156593003514901e+00	1.521456303309863367e+00
1.473701495461991584e+00	4.267828697945594274e-01	2.464535126408532673e+00	4.774755690536610642e-01	3.594527179487219115e-01	1.086945695063288753e+00	1.482806776924921577e+00	nan	4.301658821371857622e-01	5.599352338532854745e-01	3.853485650146963870e-01	1.184452060483670133e+00	2.132951031604086278e+00	1.399858244879789382e+00	nan	nan	8.119635638216833318e-01	1.117241159199086953e+00	1.456286565753444284e+00	1.307034313437859252e+00	1.495376934194415419e+00	1.602575012636793028e+00	1.433186297370134143e+00	1.661488078995380979e+00	9.823948871701899677e-01	6.329866999933233540e-01	1.082391510263076340e+00	8.822702265297844848e-01	1.060665812008999120e+00	5.557190932682551932e-01	1.638863475189411556e+00	8.625392396295187281e-01	5.284235906155215767e-01	4.017800993310690627e-01	1.108035837327728368e+00	1.015099448402839721e+00	8.419432762812174564e-01	7.172586179327115063e-01	8.167660360233246486e-01	3.620402575675659151e-01	1.958034855894203563e+00	1.361616023278812149e+00	2.310466042107321538e+00	9.781017652131366313e-01	5.749714198306817847e-01	1.045202576239106840e+00	4.776708281056200045e-01	nan	1.656594744438805833e+00	5.640130255205713095e-01
4.876206075977078669e-01	1.660300369818604738e+00	1.275194610507227599e+00	1.580638490360788850e+00	1.790396369494939854e+00	2.398759696890660820e+00	1.112317204765020273e+00	nan	1.739872927905956157e+00	2.139286409386253140e+00	1.685593567022439787e+00	1.041843242312904039e+00	2.572275858974564233e+00	9.527944065666309470e-01	nan	nan	1.863603516721492381e+00	9.528970531848715009e-01	6.305140763234985402e-01	9.347230146163673092e-01	1.132205417901837485e+00	6.496097147942909711e-01	9.670108318005694592e-01	9.297998854384541545e-01	2.094528952029734548e+00	1.633426664788920180e+00	1.032426691862437629e+00	1.832541592654785445e+00	1.094899745659670298e+00	1.771618689876392372e+00	9.577796353938883289e-01	2.117630316756214715e+00	1.737346977085838740e+00	1.893733532713539613e+00	8.257721533676000147e-01	9.124304667759904897e-01	1.144581226399035589e+00	1.950776558901063051e+00	1.378212341218037595e+00	1.925655690907447593e+00	8.100325075816662279e-01	2.386378845549247174e+00	1.056356487136143940e+00	2.025092316640332513e+00	1.920845127318038470e+00	2.045462873577055696e+00	1.886931970407867976e+00	nan	2.273578557072482464e+00	1.931311201652365916e+00
6.350759483366567038e-01	1.458322690807574595e+00	1.278597219929974216e+00	1.407150979737976870e+00	1.382146053197301994e+00	2.070411791605786256e+00	1.614752572006720399e+00	nan	1.434426271747653248e+00	1.898501732840458311e+00	1.522174399808490231e+00	1.217413741159853124e+00	2.554316048400201211e+00	9.127565758788419581e-01	nan	nan	1.820291801545130816e+00	1.154491525717488365e+00	1.023541298976978098e+00	1.360492937633482002e+00	8.709593531833184077e-01	1.145297527182253861e+00	1.435562837500278466e+00	5.485532662021439521e-01	2.079729885302161740e+00	1.485057026378677980e+00	1.184730733790391399e+00	1.687675897626170984e+00	1.308744985327929378e+00	1.641940428971816690e+00	1.155791534520843378e+00	2.048232732274945178e+00	1.546579167763860951e+00	1.498234820977078829e+00	9.312843728100919094e-01	1.110365292502974999e+00	1.204549448534203648e+00	1.896138743547023386e+00	1.301576029590391315e+00	1.568669462510123624e+00	1.090935712375752820e+00	2.421630348571456981e+00	1.003384000851721858e+00	2.017400247470717112e+00	1.746048819034187849e+00	2.055408417575097069e+00	1.660816042476470633e+00	nan	2.347312665366493079e+00	1.628826120510656450e+00
nan	nan	nan	nan	nan	nan	nan	nan	nan	nan	nan	nan	nan	nan	nan	nan	nan	nan	nan	nan	nan	nan	nan	nan	nan	nan	nan	nan	nan	nan	nan	nan	nan	nan	nan	nan	nan	nan	nan	nan	nan	nan	nan	nan	nan	nan	nan	nan	nan	nan
nan	nan	nan	nan	nan	nan	nan	nan	nan	nan	nan	nan	nan	nan	nan	nan	nan	nan	nan	nan	nan	nan	nan	nan	nan	nan	nan	nan	nan	nan	nan	nan	nan	nan	nan	nan	nan	nan	nan	nan	nan	nan	nan	nan	nan	nan	nan	nan	nan	nan
nan	nan	nan	nan	nan	nan	nan	nan	nan	nan	nan	nan	nan	nan	nan	nan	nan	nan	nan	nan	nan	nan	nan	nan	nan	nan	nan	nan	nan	nan	nan	nan	nan	nan	nan	nan	nan	nan	nan	nan	nan	nan	nan	nan	nan	nan	nan	nan	nan	nan
1.477733409111732010e+00	7.476636662891007479e-01	2.565759829973327300e+00	6.542453328882068542e-01	6.357040971773112448e-01	1.132595297801420653e+00	1.351059726874037636e+00	nan	5.465592702956866278e-01	7.456065111409941881e-01	4.551602128256062585e-01	1.243217697976435998e+00	2.293866176247686628e+00	1.492532402082750398e+00	nan	nan	5.922376238613968891e-01	1.115399940184228722e+00	1.481044353288402338e+00	1.284600362552893005e+00	1.484550732615470992e+00	1.616340971803574167e+00	1.345937677240211627e+00	1.815766641991473973e+00	8.362285005788229197e-01	8.882903873818269735e-01	1.100900637410923366e+00	7.296385102753655261e-01	9.783752984660205598e-01	4.268608343542643624e-01	1.687323745932576724e+00	8.777563721516155049e-01	5.651146269875932937e-01	5.916753054855673488e-01	1.122803804534724836e+00	9.921638035888143969e-01	8.136621520209701419e-01	6.893032073411274885e-01	8.789097450514596899e-01	4.834166122743354110e-01	2.011224118611846912e+00	1.224348291891854457e+00	2.374292429189734044e+00	8.006199197789433120e-01	4.760929464103019204e-01	1.006313702309182379e+00	4.265247565645149952e-01	nan	1.618788001947517818e+00	4.761408918179841909e-01
4.865230951483564548e-01	1.577302111129209594e+00	1.208178332079115291e+00	1.521266484528069451e+00	1.654509037973176833e+00	2.270370885973759023e+00	1.304144543872548745e+00	nan	1.673986024683920215e+00	2.062853808675165546e+00	1.658496207183292714e+00	9.904535766964051025e-01	2.539988271181783830e+00	8.558846322783073557e-01	nan	nan	1.898989748857548232e+00	9.590244478270913975e-01	6.604034104865448285e-01	9.742556582761910944e-01	1.044842384383643186e+00	7.227697695443027204e-01	1.100475778215850076e+00	6.638905193003812322e-01	2.144808557835065521e+00	1.557145342434544499e+00	1.050860297130059573e+00	1.903654179433563964e+00	1.133774612358556366e+00	1.784254867228565189e+00	1.010439248031578918e+00	2.110196613523064979e+00	1.687816840311051836e+00	1.779251484930170379e+00	8.719694362176489966e-01	9.347296221914707104e-01	1.134040791408412518e+00	1.934159532474409637e+00	1.325670886365257095e+00	1.851258014994227930e+00	8.452788206977991381e-01	2.414612652728178599e+00	9.375725403570048799e-01	2.088547279782813959e+00	1.904356068790647782e+00	2.072051012844152940e+00	1.827689384004897777e+00	nan	2.291943295942568515e+00	1.916543313938296356e+00
1.577268187435482361e+00	7.519400550201698064e-01	2.611662499750679434e+00	6.986335892171964268e-01	4.406191806451899007e-01	1.093924570038157906e+00	1.622027184700183033e+00	nan	4.140805253197596958e-01	8.034987755533501419e-01	5.563858347213572753e-01	1.421558812353943102e+00	2.266931929861430550e+00	1.549662697763182884e+00	nan	nan	8.508625358335494271e-01	1.305777356689677760e+00	1.636627001743173215e+00	1.479282470043036257e+00	1.471998128929990601e+00	1.769959900876301617e+00	1.589119342148988423e+00	1.786836984051577648e+00	1.024839735833114496e+00	9.120771361708071012e-01	1.306559480760672409e+00	8.767759419564792323e-01	1.207497970371675944e+00	6.232168886174057620e-01	1.846414123241196803e+00	1.042847703162217421e+00	5.824718827469673732e-01	3.424907865476005675e-01	1.284113199140674233e+00	1.177292881126960289e+00	1.026972187973110184e+00	8.616378591533636611e-01	9.498488557006246058e-01	3.189523238386919313e-01	2.122242857801434290e+00	1.393486930217836761e+00	2.387640203375164027e+00	1.004035666486623679e+00	6.123290990212226781e-01	1.216531497435979325e+00	4.243963334340203897e-01	nan	1.741276924660554837e+00	5.004993707389029378e-01
nan	nan	nan	nan	nan	nan	nan	nan	nan	nan	nan	nan	nan	nan	nan	nan	nan	nan	nan	nan	nan	nan	nan	nan	nan	nan	nan	nan	nan	nan	nan	nan	nan	nan	nan	nan	nan	nan	nan	nan	nan	nan	nan	nan	nan	nan	nan	nan	nan	nan
7.476042111304894711e-01	1.441093059542962296e+00	1.504598925804639498e+00	1.322108390160432023e+00	1.715864543705412082e+00	2.174573058325188324e+00	6.309719439739353009e-01	nan	1.708583371333524115e+00	1.853094315269760095e+00	1.437068234919515408e+00	6.520553613240279711e-01	2.280967195857261043e+00	7.065588573335921385e-01	nan	nan	1.527428430248733759e+00	6.225868439917890962e-01	4.044263688312447202e-01	7.213512378234876454e-01	1.551212061204499726e+00	3.429967060327478445e-01	4.599443374768363846e-01	1.185576222086743403e+00	1.765222263207125053e+00	1.238816078753321115e+00	5.245795496175789108e-01	1.492025031807364899e+00	7.608655048514150199e-01	1.508064703858112088e+00	5.967089619851443372e-01	1.743592830962630291e+00	1.544774136866588155e+00	1.828572778770956475e+00	6.724506974835020578e-01	7.273204072604407822e-01	9.118099888389663565e-01	1.575294072415225122e+00	1.454165054256897127e+00	1.834881749085258473e+00	9.561565205907727183e-01	1.897563254941895705e+00	1.484284669299184456e+00	1.658459645214785949e+00	1.631760770028659380e+00	1.499085267565945623e+00	1.676282111839449307e+00	nan	2.026106449059370984e+00	1.751508586740359696e+00
8.641533300685054764e-01	7.407949899782449998e-01	1.858737842164035925e+00	6.420648893223758202e-01	8.451017575363583001e-01	1.605173321392449060e+00	1.120175610786470655e+00	nan	7.968971989203483819e-01	1.190518480072034979e+00	7.793065333482834811e-01	7.972409833936473511e-01	2.077062882729090454e+00	8.858915916803952184e-01	nan	nan	1.180479952599095439e+00	7.221629050908899838e-01	8.373118004432360539e-01	8.025860998482174935e-01	1.071214390912353709e+00	1.035628622770920160e+00	1.025502164482420708e+00	1.030291036554142892e+00	1.304184127019006212e+00	7.576521941115532677e-01	7.270701256322423811e-01	1.166383515220320133e+00	7.384727755412949790e-01	9.167536840708699897e-01	1.110353618267941433e+00	1.299823917738013757e+00	8.396552833726046439e-01	9.444501729223150344e-01	5.723868541777948904e-01	5.370175270444831339e-01	6.112048185946971079e-01	1.127973177915075009e+00	6.326339553501771906e-01	9.854851690315374890e-01	1.309077671255400865e+00	1.701615125670625339e+00	1.664995224832783505e+00	1.267311661380833732e+00	1.033916424387297361e+00	1.367393476861408219e+00	9.912208914228930468e-01	nan	1.657168455010354924e+00	1.038803672251547017e+00
2.813430478206875307e+00	2.319481121489446629e+00	3.081293958560150426e+00	2.194834035902896385e+00	2.454695343725424639e+00	2.905736962015176506e+00	2.600621258806496972e+00	nan	2.383307835877545688e+00	2.415304447721261294e+00	2.335746935051673301e+00	2.536565229595719284e+00	8.561979870419004213e-01	2.364805808721031966e+00	nan	nan	2.718724223716492361e+00	2.599875241028712924e+00	2.559208750785708641e+00	2.472946125328061573e+00	3.080552695940388830e+00	2.645150088858066795e+00	2.649474930195464761e+00	2.554745612005276278e+00	2.342071996458132244e+00	2.066561224359316995e+00	2.493432962480694570e+00	2.598694660609408569e+00	2.521171022255088712e+00	2.383609730800088755e+00	2.508475309034430278e+00	2.436893803333052055e+00	2.316043168017711373e+00	2.473624137100000286e+00	2.487642669430659037e+00	2.477301809267883570e+00	2.560083378874445703e+00	2.394392398881011630e+00	2.502147767192496985e+00	2.520503366950515467e+00	2.655998842111029212e+00	2.545831327944533040e+00	3.183585649453358535e+00	2.343681567757174289e+00	2.369754692248255967e+00	2.505204970811135023e+00	2.444622200044744620e+00	nan	2.210164696938637263e+00	2.425087045098352156e+00
nan	nan	nan	nan	nan	nan	nan	nan	nan	nan	nan	nan	nan	nan	nan	nan	nan	nan	nan	nan	nan	nan	nan	nan	nan	nan	nan	nan	nan	nan	nan	nan	nan	nan	nan	nan	nan	nan	nan	nan	nan	nan	nan	nan	nan	nan	nan	nan	nan	nan
1.507936183195382807e+00	4.881012421702566328e-01	2.533037570830208640e+00	4.141619896745986629e-01	6.495781769097497271e-01	1.074005622251481551e+00	1.251159158370419799e+00	nan	6.793667276525415799e-01	5.704930920885146195e-01	3.122867787728600408e-01	1.045833166245208279e+00	2.101030117449571577e+00	1.385898393593851585e+00	nan	nan	5.425487431280638928e-01	9.797218176437336723e-01	1.385891862802552277e+00	1.167051835811965033e+00	1.648293358793038177e+00	1.505103862474677534e+00	1.229539793877461928e+00	1.775029331228220375e+00	7.795957335453881365e-01	4.695420367216897040e-01	9.258385711568122289e-01	7.437472566046462452e-01	8.666801684501382885e-01	4.580348083653845159e-01	1.587184237078930638e+00	6.776205709761615736e-01	5.058553627952844245e-01	6.717791923581075686e-01	1.094045974364703966e+00	9.407366991802813549e-01	7.467263668685781841e-01	4.201136359610752602e-01	9.617950563307310352e-01	6.318520045840894106e-01	1.988377992656667370e+00	1.018867021300044806e+00	2.397700272055653059e+00	7.420814902524393020e-01	4.063537896161548701e-01	6.778854443509592098e-01	3.908607878975868810e-01	nan	1.551926776252027018e+00	6.576178985523239984e-01
2.738811324361928534e+00	2.507471193015895494e+00	2.761514012131708551e+00	2.370167252024529159e+00	2.709701106620707733e+00	3.140999483118043223e+00	2.503363466535002857e+00	nan	2.671382265266221800e+00	2.671715222815616908e+00	2.515955974097422665e+00	2.492102275941256551e+00	1.001501531663854250e+00	2.210127154597264276e+00	nan	nan	2.821808359041577230e+00	2.573042173674723987e+00	2.441962335357930947e+00	2.510812506528625754e+00	3.260484264581775093e+00	2.442090340126106707e+00	2.541682504774724016e+00	2.513808228463010774e+00	2.569869789125899029e+00	2.137269075207899771e+00	2.413360223409000138e+00	2.581772761276669659e+00	2.553161714781537750e+00	2.578499927992943253e+00	2.259643668402667505e+00	2.625413302956938644e+00	2.534089355797923382e+00	2.769312111242985264e+00	2.458338291389056796e+00	2.510773238221509995e+00	2.655833107423096529e+00	2.581316070950209429e+00	2.809171451258429375e+00	2.792051890656704671e+00	2.458024742580195987e+00	2.674168667822181433e+00	3.005943589038131858e+00	2.519660686079566947e+00	2.556868053260707985e+00	2.522638802708576211e+00	2.666709502295590895e+00	nan	2.537163533428935303e+00	2.640188872868527881e+00
1.602605004470921468e+00	6.730380712974511903e-01	2.604298106404792978e+00	7.069738522554472882e-01	3.809637264374052257e-01	1.196606326026192546e+00	1.709223308093444249e+00	nan	2.761573095136350409e-01	7.381245529793799554e-01	5.796877708310156363e-01	1.462790021524346340e+00	2.238661947076120651e+00	1.605855113987213700e+00	nan	nan	1.000620109091450161e+00	1.365910555122108461e+00	1.660904876766478466e+00	1.501784386725125486e+00	1.464085652138796378e+00	1.818930172847493365e+00	1.676913959242287699e+00	1.767029571510067010e+00	1.078886171938987282e+00	9.447782670046577236e-01	1.367703922232943237e+00	1.027906832765984158e+00	1.289067292535569065e+00	6.637099848263491308e-01	1.864162794766952791e+00	1.049772071569367249e+00	6.141988702788410137e-01	2.996237717391420086e-01	1.285558739877862511e+00	1.196009574683422727e+00	1.061607363709340612e+00	9.402267080481508943e-01	8.030903203403296775e-01	2.347962642773992747e-01	2.100505964272381565e+00	1.563626243391667003e+00	2.398116710108153526e+00	1.098554644496863242e+00	7.219209216971917975e-01	1.336577313656304167e+00	5.825651527065257573e-01	nan	1.721326682788171247e+00	5.617168447837984635e-01
9.524602383265970973e-01	1.031878829875148451e+00	1.990092857144337479e+00	8.397675356131975022e-01	1.253961399096950036e+00	1.699922946296018145e+00	5.450249220099965264e-01	nan	1.187383872626724513e+00	1.351413770620232047e+00	9.004133825114113421e-01	6.288648236066197716e-01	2.110013317217346973e+00	9.146075253131193961e-01	nan	nan	9.775085724512937446e-01	4.744046152388740611e-01	7.253147481794935958e-01	6.759653201054371952e-01	1.418660024088993499e+00	8.371580078475013842e-01	5.304477505661140402e-01	1.403101414048326001e+00	1.168655855598017324e+00	8.532411196960159039e-01	3.965074449454354943e-01	9.657518351003879786e-01	3.561357449681115117e-01	9.414683363562426077e-01	9.364732227584663393e-01	1.268990500546715472e+00	1.044930132947802015e+00	1.332857245442781613e+00	5.420556254166080112e-01	4.716159311819611011e-01	5.117110533744827494e-01	1.026784899567740217e+00	1.058216984106715053e+00	1.310099194991094285e+00	1.360103625263602067e+00	1.369787101484348568e+00	1.862774547441699458e+00	1.058595350703449567e+00	1.044520010632612017e+00	1.036813678455054122e+00	1.125381961909084794e+00	nan	1.609962477178166429e+00	1.171881925250042533e+00
1.673138690967893361e+00	8.976529210277327531e-01	2.593163514664796221e+00	7.802628690740378570e-01	1.237909414934577512e+00	1.523714535447739271e+00	1.010753770483923342e+00	nan	1.154342333870655324e+00	9.554473103460434658e-01	6.862028082239571836e-01	1.164378946444533103e+00	2.038656925555661026e+00	1.466427351911141264e+00	nan	nan	5.797112371989028290e-01	1.103067865301383454e+00	1.451975960537059906e+00	1.219516009941241430e+00	2.014932561502054575e+00	1.501208149565634198e+00	1.112265956390283028e+00	2.017612977078353520e+00	6.723767758083257773e-01	6.677063451563196583e-01	9.336153819232891893e-01	6.187440659816639821e-01	9.560885621117469757e-01	6.583211311699941337e-01	1.553155466557291753e+00	6.757227645767375224e-01	8.370664695655917198e-01	1.218334627749917409e+00	1.239367738803792252e+00	1.094900971389836553e+00	1.017395194080710441e+00	6.027092800884974455e-01	1.392227748046134250e+00	1.118365327260399278e+00	2.031619015966756425e+00	7.988602473900336953e-01	2.560848521712422610e+00	5.396022430581912666e-01	6.721621925340028891e-01	3.210128049678943052e-01	8.339937532570306233e-01	nan	1.564127770175595566e+00	9.660073244158460248e-01
6.125889481143839133e-01	1.390108927759966972e+00	1.552694059833823692e+00	1.263426717439745994e+00	1.589004534820511738e+00	2.079942242152293730e+00	6.218887522083142994e-01	nan	1.573267153288535392e+00	1.791460857521543826e+00	1.364135712860752525e+00	5.777037414052558217e-01	2.293589072824443242e+00	7.357723013375979670e-01	nan	nan	1.487568808128412412e+00	5.143539281481296355e-01	2.296387726351181158e-01	5.473256149032870166e-01	1.393354810954795742e+00	2.873772280832264103e-01	4.291803477675746326e-01	1.121673177281804712e+00	1.722795056402191216e+00	1.242432636969745152e+00	5.195121956960131460e-01	1.484468317194402420e+00	6.273588108559844390e-01	1.436103451788300234e+00	6.605983400006057993e-01	1.728386720134691856e+00	1.463373344197426595e+00	1.708504940936316441e+00	5.146981177906720939e-01	5.190143258195234477e-01	7.676806762472191403e-01	1.515581597431554961e+00	1.259120762264053006e+00	1.724749342498305804e+00	9.320618090162802183e-01	1.897672609511022568e+00	1.436723092666565949e+00	1.625033247484914734e+00	1.555554370927024088e+00	1.543072484702113112e+00	1.576207910675321955e+00	nan	1.952443464834429099e+00	1.662404573494309812e+00
1.617334354329447388e+00	6.361581204121510291e-01	2.624854831688542056e+00	4.455175912854684173e-01	7.685545340439620121e-01	1.204263707805844019e+00	1.231042372597787260e+00	nan	6.719885741454284522e-01	5.746514506169146941e-01	3.256831524762950902e-01	1.162464725326964432e+00	1.975992505969684787e+00	1.445283740233287428e+00	nan	nan	6.438505814387632809e-01	1.099775329273482649e+00	1.439975548375473480e+00	1.158103337941902566e+00	1.777141151055256829e+00	1.579173202000663911e+00	1.268623967249562501e+00	1.867305595348898617e+00	5.431124068920952785e-01	5.525222294402182266e-01	1.034055615646649828e+00	8.084261572629917181e-01	9.124396465768001008e-01	3.298736703622542343e-01	1.624509253964812938e+00	6.275965267281439219e-01	4.703979961847868374e-01	7.486458320224419483e-01	1.150362048048235941e+00	9.748191918670062739e-01	8.440101944123687971e-01	3.329625121414583333e-01	9.574047005473638183e-01	6.922150210359498956e-01	2.011854689011590036e+00	9.224845337867157991e-01	2.498537308881886077e+00	5.112765522340083635e-01	2.796886051843868182e-01	7.373420146054244784e-01	4.066662493971983094e-01	nan	1.294195778218096393e+00	6.053731725270860009e-01
nan	nan	nan	nan	nan	nan	nan	nan	nan	nan	nan	nan	nan	nan	nan	nan	nan	nan	nan	nan	nan	nan	nan	nan	nan	nan	nan	nan	nan	nan	nan	nan	nan	nan	nan	nan	nan	nan	nan	nan	nan	nan	nan	nan	nan	nan	nan	nan	nan	nan
1.658223160041357946e+00	8.996442257770507211e-01	2.606663746547570604e+00	9.227009533796872720e-01	4.912782081635133080e-01	1.225449961911953878e+00	1.903096729089406081e+00	nan	4.870893009331080381e-01	9.650500665106326315e-01	8.371448717097467185e-01	1.588327310697891459e+00	2.328139748177493473e+00	1.693230892050388237e+00	nan	nan	1.207716673494571458e+00	1.493913766430934764e+00	1.781840513065120035e+00	1.714977817201694066e+00	1.437693533559758707e+00	1.941723895853054493e+00	1.852805273911838579e+00	1.777423060429501378e+00	1.315642179857992256e+00	1.138223981704610699e+00	1.502299614724471821e+00	1.118989812353705871e+00	1.449608781482230269e+00	9.215269779050124788e-01	1.933825929307845470e+00	1.328796423012157613e+00	8.922235605939263792e-01	4.741625774976301333e-01	1.374895259302039152e+00	1.364598211106426984e+00	1.210987006887703332e+00	1.180508509592633537e+00	9.632609596272931896e-01	4.567217010218367901e-01	2.163211841104481170e+00	1.754029155957595565e+00	2.398274123912780720e+00	1.319595139922109972e+00	9.234325062741777224e-01	1.527654795254708375e+00	8.202610953005685657e-01	nan	1.919671700974596718e+00	6.532554189443594561e-01
1.664995579527101421e+00	5.240457359202908005e-01	2.663254599118160648e+00	4.426182890004584647e-01	5.333852427662548745e-01	1.035118046535117742e+00	1.510282422064574304e+00	nan	5.783995369443399870e-01	3.389413260741153677e-01	4.560404988229495582e-01	1.275235314821745458e+00	2.113244653996246836e+00	1.528480847011744803e+00	nan	nan	7.944416633186290877e-01	1.221893506246143346e+00	1.555275910836398046e+00	1.287074066188010013e+00	1.654367405085550580e+00	1.720845042110943135e+00	1.478799384555692598e+00	1.824577524926863203e+00	8.178260576010729643e-01	6.137818708996590766e-01	1.192233896370789248e+00	1.055434435875431509e+00	1.093336154905235169e+00	5.577728437351869850e-01	1.771667362750681374e+00	6.849368906377975019e-01	4.553769355720825862e-01	5.173380812311325627e-01	1.267402545208375697e+00	1.110056793383392693e+00	9.427422642702166788e-01	5.823841721496959556e-01	8.656086353529836019e-01	5.209714926078174990e-01	2.090435886262206555e+00	1.193784716375505095e+00	2.491055452253067237e+00	8.723281869749788253e-01	4.645651562678915769e-01	9.791908357366525539e-01	4.033405367547249210e-01	nan	1.394718090547983014e+00	6.550025007627165996e-01
2.520263318976864397e+00	2.711752657613610396e+00	2.296632827016240608e+00	2.573620239242422336e+00	2.911802326851561151e+00	3.475609572443922879e+00	2.449435252261549678e+00	nan	2.841668639681053765e+00	3.017404383937261514e+00	2.730360309431750121e+00	2.473098888072514878e+00	1.521518044580859819e+00	2.147470224744399303e+00	nan	nan	3.055190258621410138e+00	2.543563714613090720e+00	2.251433781098288733e+00	2.419413397346934946e+00	3.127117293545726540e+00	2.225172266822589062e+00	2.460133435478165431e+00	2.293265508252152252e+00	2.888210135853914728e+00	2.413835640620896950e+00	2.432856983279535257e+00	2.828956989202582761e+00	2.587749981181747039e+00	2.807380241603750992e+00	2.070240725554715056e+00	2.969120815211683695e+00	2.745838922689483041e+00	3.002269212986482749e+00	2.373462152144385495e+00	2.467491675949852414e+00	2.711663958057187962e+00	2.889450042819856179e+00	2.839651105954127619e+00	3.026793933429670513e+00	2.081686581871617925e+00	3.128987542279520806e+00	2.569945466957442637e+00	2.841864460564219819e+00	2.856024798712013535e+00	2.889308464512059693e+00	2.938793612322165849e+00	nan	2.724745594528494408e+00	2.913771548485440288e+00
1.005981713235166719e+00	1.346784551763803739e+00	1.854900913982294730e+00	1.197976382337159418e+00	1.643805838652316664e+00	2.032899910514916364e+00	3.457585129937352786e-01	nan	1.612142942993082251e+00	1.709478283469824333e+00	1.261846251936133978e+00	6.620280608817987744e-01	2.178664435495721197e+00	9.048342222864286244e-01	nan	nan	1.278409262581926109e+00	6.043570749788651497e-01	6.762524743791318294e-01	7.266694144855249116e-01	1.709834812453530750e+00	6.176108391238053219e-01	3.104612020381355419e-01	1.484278225388879768e+00	1.506299040688415136e+00	1.110641261490957321e+00	4.618587693719379828e-01	1.247205662100754564e+00	6.297310655370036425e-01	1.303878446055740215e+00	8.329790847747762239e-01	1.533512153860508764e+00	1.388522518961700536e+00	1.733534514005271587e+00	7.763518557914936835e-01	7.168311484202255501e-01	8.482057634921633671e-01	1.321106010449394574e+00	1.464174821581851305e+00	1.722756182863653507e+00	1.291215432606647617e+00	1.549688083551954643e+00	1.824644453517251241e+00	1.373340362900200340e+00	1.427297851428781961e+00	1.192391057878271710e+00	1.492492544805761323e+00	nan	1.871392438659033042e+00	1.599425143281965056e+00
9.437931746059595728e-01	1.497058674944696355e+00	1.809931392631840108e+00	1.410545971573392121e+00	1.765686706772205739e+00	2.240397960545970513e+00	6.452440083106479873e-01	nan	1.709769010683149126e+00	1.936597775587072467e+00	1.510226400391873947e+00	8.050486742881342028e-01	2.411116045099813920e+00	1.092787174813980799e+00	nan	nan	1.584438962542028762e+00	7.597293852491109334e-01	6.453114390088736663e-01	4.465778203627737697e-01	1.514920343539506886e+00	6.139466836459637200e-01	5.269761704426720872e-01	1.388176908695123224e+00	1.793695890816660254e+00	1.410507112874141766e+00	8.450185296312647809e-01	1.733997306464390098e+00	8.083825975383485130e-01	1.589807571389204810e+00	1.122042670243717399e+00	1.791274441300348075e+00	1.549072590628057799e+00	1.852035349112989060e+00	9.506561130866958420e-01	7.630137259075016054e-01	9.941964291098674966e-01	1.618443951298192074e+00	1.356661170244915615e+00	1.876271493532006618e+00	1.245265403378548852e+00	1.957974557996794207e+00	1.646513975384310990e+00	1.734919905234676429e+00	1.720225516003691668e+00	1.667741865804715173e+00	1.692659470757706508e+00	nan	1.963139283479272912e+00	1.893295547800723844e+00
2.499241447189088028e+00	2.299445849074634118e+00	2.554981162936323269e+00	2.152552391428589118e+00	2.494734682270353776e+00	3.029466878837265842e+00	2.295763423547624082e+00	nan	2.418497420017528210e+00	2.516793077215016883e+00	2.297131228971408756e+00	2.297097478956067640e+00	8.277216036823630274e-01	1.998994438740600454e+00	nan	nan	2.672386126795823991e+00	2.374274117880804891e+00	2.211065855551629600e+00	2.248833093998571009e+00	3.013769447221599229e+00	2.226644902407000526e+00	2.340136708492815298e+00	2.256537775432046811e+00	2.384358302153940734e+00	1.963669277789896528e+00	2.229236578463918761e+00	2.447872554532751099e+00	2.347807380520048337e+00	2.359434221522509478e+00	2.071313345821510943e+00	2.473256094317755505e+00	2.298945048982113715e+00	2.547657605643697920e+00	2.231459065537802378e+00	2.262993704857768407e+00	2.443553743274335499e+00	2.405957764934858911e+00	2.536210619315119708e+00	2.577527166535242387e+00	2.202309106190445842e+00	2.580039847391641494e+00	2.760735403051567172e+00	2.338944006216600702e+00	2.382678244672780998e+00	2.439197679356972959e+00	2.468429210209833524e+00	nan	2.317566568384585857e+00	2.454953771238023830e+00
1.597838616080296648e+00	6.027102311947484248e-01	2.609345915923879211e+00	4.469374503379302532e-01	7.786571661199629402e-01	1.261386550642884297e+00	1.281290362695189256e+00	nan	6.414062665005436648e-01	5.934466914958114181e-01	2.801296597732694793e-01	1.271024832736934451e+00	2.126142500096238397e+00	1.484197257492170907e+00	nan	nan	4.781643024801953690e-01	1.161268318598072558e+00	1.512421040696368291e+00	1.267088196363471919e+00	1.669794003646097869e+00	1.646263489359335308e+00	1.324871552604836689e+00	1.872869439374637013e+00	5.186174198158043369e-01	6.263748736549504814e-01	1.077971648723121900e+00	6.162197456828794051e-01	1.005461478691594746e+00	1.768181622658971386e-01	1.680977433478213712e+00	5.729870754190006243e-01	3.800844837583756131e-01	6.930556768185381911e-01	1.190624537314641129e+00	1.059621640783896312e+00	9.189608942000302427e-01	5.312611775407893866e-01	1.000407871751126221e+00	5.723345871106207960e-01	2.040340259351106411e+00	1.034927705169902623e+00	2.478290696480072608e+00	4.918770059572103448e-01	2.538321401530401755e-01	7.404157126323204219e-01	3.923822419990068422e-01	nan	1.448513179494714587e+00	4.552161838027195540e-01
1.935905659574865822e+00	8.600148166458428944e-01	2.953834422665341908e+00	7.569774523856435122e-01	6.568449013457325902e-01	9.469434642218402809e-01	1.786227507616408472e+00	nan	6.527919212956133643e-01	4.958832490502011470e-01	6.450997444573299822e-01	1.619482107154651462e+00	2.253986467943901228e+00	1.813950516959330850e+00	nan	nan	8.274990056854769627e-01	1.527909649811955539e+00	1.892103401498456572e+00	1.675014440737011778e+00	1.821216500702795393e+00	2.051985228878209000e+00	1.789848696625818247e+00	2.120691896923860398e+00	7.973811155411286711e-01	9.424031110460125982e-01	1.500165961934803782e+00	9.662844890904020989e-01	1.372679071584228971e+00	6.272492449575001183e-01	2.061739361973279117e+00	8.424545222768007324e-01	6.657992940527874826e-01	5.403978832597948756e-01	1.536145215884354043e+00	1.430625377200846149e+00	1.221624057576650824e+00	7.254798399577683243e-01	1.138527366478145009e+00	4.727539933025144414e-01	2.403035976024371134e+00	1.139183811346140551e+00	2.772693292728638959e+00	8.337482087870544678e-01	4.289106465526357770e-01	1.061865121655999333e+00	4.396050593809199825e-01	nan	1.552652339102674084e+00	4.330088504070000455e-01
nan	nan	nan	nan	nan	nan	nan	nan	nan	nan	nan	nan	nan	nan	nan	nan	nan	nan	nan	nan	nan	nan	nan	nan	nan	nan	nan	nan	nan	nan	nan	nan	nan	nan	nan	nan	nan	nan	nan	nan	nan	nan	nan	nan	nan	nan	nan	nan	nan	nan
nan	nan	nan	nan	nan	nan	nan	nan	nan	nan	nan	nan	nan	nan	nan	nan	nan	nan	nan	nan	nan	nan	nan	nan	nan	nan	nan	nan	nan	nan	nan	nan	nan	nan	nan	nan	nan	nan	nan	nan	nan	nan	nan	nan	nan	nan	nan	nan	nan	nan
2.338394634366407043e+00	2.396215568557284126e+00	2.203154646850745024e+00	2.260062255666670961e+00	2.567770452722292873e+00	3.227975948013035001e+00	2.375574995086229269e+00	nan	2.465496330826809857e+00	2.726917783497502246e+00	2.421421984403620442e+00	2.377536562385104801e+00	1.120873634354127235e+00	1.937326899598198704e+00	nan	nan	2.799017984134331449e+00	2.417955631030858310e+00	2.189078399669393882e+00	2.311245057986660356e+00	2.778102403918105257e+00	2.200431232352026534e+00	2.394863863744717936e+00	2.018818753342656258e+00	2.596561854577790651e+00	2.135399689350333752e+00	2.295314420713018944e+00	2.536602676489385200e+00	2.446840237828583398e+00	2.486813929118962374e+00	2.046328574197421535e+00	2.687623430693888871e+00	2.396932132553720063e+00	2.606905269058634733e+00	2.227705720212894480e+00	2.311348341834809528e+00	2.525362028105491596e+00	2.650962469833340940e+00	2.561843207243394538e+00	2.636211418576715371e+00	2.021839817826320385e+00	2.905434173413111942e+00	2.416370637536923383e+00	2.551557585466000422e+00	2.556764329202555697e+00	2.684467558437543477e+00	2.606982424545294386e+00	nan	2.563628316398371076e+00	2.546865972865806071e+00
1.832364191489739280e+00	7.349283265469468418e-01	2.837412726282103836e+00	7.046592147410505325e-01	1.090402076952759369e+00	1.422619104586469119e+00	1.272784139735769315e+00	nan	9.569704197576099913e-01	6.443933318928571907e-01	5.745951222093047539e-01	1.368124871228995065e+00	2.161636070969553014e+00	1.718584936964659970e+00	nan	nan	5.456489650152716031e-01	1.294767705930139012e+00	1.649078615657393998e+00	1.267225760815207547e+00	1.954029652719655896e+00	1.765940478304817596e+00	1.357443907295530439e+00	2.142617484086685398e+00	4.316373228294558828e-01	7.843897622445616946e-01	1.212607771702840065e+00	9.385436562492495138e-01	1.120409361287941552e+00	5.104202620957236647e-01	1.853829582780958773e+00	2.512593050953994545e-01	6.154497690096701890e-01	1.014949065631780334e+00	1.410181024407062056e+00	1.198742795938277705e+00	1.088616861611468201e+00	5.109767798183404430e-01	1.165342292802807211e+00	9.050865979789296523e-01	2.229920570207780450e+00	9.391795590598904786e-01	2.726062799332546582e+00	5.200295089142591420e-01	5.836439403703609363e-01	6.781713166098718437e-01	6.788462257772317487e-01	nan	1.347868667964533973e+00	8.995622476641027543e-01
1.983603747772574311e+00	1.106652798005361316e+00	2.875925259800124589e+00	1.043739009900744641e+00	1.474549407513224386e+00	1.722272604523896744e+00	1.304802886938543294e+00	nan	1.375679522326767046e+00	1.045433924341409027e+00	8.996493763767691165e-01	1.532721146897098041e+00	2.159135055807820613e+00	1.791063792640613439e+00	nan	nan	7.322922659345042495e-01	1.471603704241224220e+00	1.788818762525543837e+00	1.516043091390125275e+00	2.299913339060613460e+00	1.836889985782352408e+00	1.434822422625947613e+00	2.326437662605517431e+00	7.178450521533215056e-01	9.649852849144342493e-01	1.294119893114200615e+00	7.909306144149038653e-01	1.324538893588756761e+00	7.905917635641478425e-01	1.864358097388440605e+00	5.966841784527942005e-01	9.941189043853987384e-01	1.412129207226578975e+00	1.573038761578242406e+00	1.418700302349037656e+00	1.359452632458328036e+00	7.995399495891742925e-01	1.648010363748828144e+00	1.290664136506575410e+00	2.323150527333276205e+00	8.957872895390316392e-01	2.845448913898619647e+00	6.168234636121041614e-01	8.715596986625585574e-01	5.428941628150488752e-01	1.025618835147296348e+00	nan	1.637914171103882488e+00	1.144474981031609273e+00
1.024082041490743666e+00	1.117837246663788697e+00	2.081703602231876893e+00	1.051246055053626671e+00	1.369190285420804676e+00	1.684273274669620069e+00	5.733033647267862243e-01	nan	1.381183726664171996e+00	1.483763129795260038e+00	1.079763746052420537e+00	4.951289211047189553e-01	2.343703484952933902e+00	1.095201698010445535e+00	nan	nan	1.011187086619843134e+00	4.017110695413874111e-01	8.061948455244599687e-01	6.529185289700822903e-01	1.492175380417815278e+00	8.123753838977553210e-01	4.262559749381229501e-01	1.545953919817323996e+00	1.393955911525187608e+00	1.021016579263985813e+00	4.644065169915352898e-01	1.198346647258225817e+00	4.403982307965001453e-01	1.172561076233212596e+00	1.162517162319798070e+00	1.351157468260857364e+00	1.200832329819206068e+00	1.459389007498920865e+00	8.301299427762306449e-01	6.169778196386148661e-01	6.018380261759894712e-01	1.105356679252385677e+00	1.231068729429974029e+00	1.462620230275270661e+00	1.567591497899517350e+00	1.393122662964196401e+00	1.931412390724379202e+00	1.304697272450095813e+00	1.252952385995237616e+00	1.066746496137534805e+00	1.231203816259925921e+00	nan	1.873888644658334712e+00	1.461691025848886660e+00
8.283164762022379168e-01	1.159832215419218659e+00	1.880380500476485306e+00	1.041446274375052106e+00	1.358102948811007460e+00	1.740721120954995316e+00	5.370312873106432017e-01	nan	1.375203023122301804e+00	1.478277132381011105e+00	1.069758488655343287e+00	4.244420902612299207e-01	2.257489836990803411e+00	8.812970611518213815e-01	nan	nan	1.099545688245943342e+00	3.201194794977788027e-01	5.713947796854312866e-01	6.304460292473854643e-01	1.471935287619169808e+00	6.262213776376504004e-01	3.690937254084758479e-01	1.377008088634939620e+00	1.424985666312897914e+00	1.005538415168328426e+00	2.128073021992086533e-01	1.119087762010940956e+00	3.744978891906802221e-01	1.130001518070838928e+00	8.351710365004709757e-01	1.400301273717713180e+00	1.228130790351675827e+00	1.472565121415106093e+00	5.080196470211117976e-01	4.094142209850716307e-01	5.024053499456119232e-01	1.149021721850280509e+00	1.183437789649698590e+00	1.465864302683361764e+00	1.299390490965101952e+00	1.507706641220738275e+00	1.760064934687807447e+00	1.303723297845770457e+00	1.232730153216179403e+00	1.137573237957025585e+00	1.269103174055756789e+00	nan	1.840905202152384845e+00	1.380834428838666472e+00
8.340923199923936382e-01	1.578198042802576806e+00	1.643737683778724312e+00	1.522382925715821900e+00	1.822616915632329304e+00	2.335748982849623623e+00	8.164646711329298645e-01	nan	1.772770258064974902e+00	2.047182339896273184e+00	1.599354436487432807e+00	9.574675329308293126e-01	2.621078710939213963e+00	1.112557719384847710e+00	nan	nan	1.674394754446112410e+00	8.583871194165880736e-01	7.000373610640818756e-01	7.688450910071232824e-01	1.440639500828835518e+00	6.728296341462891572e-01	6.877604086743862588e-01	1.335505863028960016e+00	1.930599830508644921e+00	1.546765686521395233e+00	9.544795646783181819e-01	1.766112585635969401e+00	9.766478710590281720e-01	1.680415975319128785e+00	1.097836954570270862e+00	1.928031702117651847e+00	1.656569899158139458e+00	1.916526566686989730e+00	9.633447516523901966e-01	8.956487029360221674e-01	1.099907011595580464e+00	1.784445232239801005e+00	1.439857886203850024e+00	1.927612852121010079e+00	1.160331396596603337e+00	2.172791794373698515e+00	1.497913719026234824e+00	1.867956231232123621e+00	1.833866337684820547e+00	1.823161739905243994e+00	1.813146904998642839e+00	nan	2.151592784934624802e+00	1.945164830497428721e+00
9.850924359148599541e-01	2.192303804625671315e+00	6.331035713000282561e-01	2.012768470338694105e+00	2.319942445185898983e+00	2.903129153589027567e+00	1.579939004408138059e+00	nan	2.314510846616887996e+00	2.598170154466485471e+00	2.172995871023319037e+00	1.567461642425720614e+00	2.565462847708858352e+00	8.870795581669354002e-01	nan	nan	2.383139768745040410e+00	1.538737077519832575e+00	1.064846479125261203e+00	1.563907725698072015e+00	1.754583797501836795e+00	1.027441425434357569e+00	1.460082341438044828e+00	9.395249413691505458e-01	2.537601513422949040e+00	1.969293811343505451e+00	1.452219674896447765e+00	2.162820926326900040e+00	1.669947732207903268e+00	2.218734053119813865e+00	8.254079279226650412e-01	2.568176903702815927e+00	2.207902418109318976e+00	2.428243299118425735e+00	1.289547851581562155e+00	1.511185772108097458e+00	1.755636809480418892e+00	2.437978424591251692e+00	2.087926884920888515e+00	2.462696939829532194e+00	4.115298889057096288e-01	2.780706745332289120e+00	7.837251684884596337e-01	2.420679915177797792e+00	2.355171193715594580e+00	2.413044630361750986e+00	2.392604918722343488e+00	nan	2.564046048406662059e+00	2.330907263964877796e+00
2.291606651418675256e+00	1.466572359411276727e+00	2.977334298910626398e+00	1.522569690194500946e+00	1.938663363218637858e+00	2.111012571200263643e+00	1.595441585591956368e+00	nan	1.906493066716587803e+00	1.575414922294569031e+00	1.465822820521987646e+00	1.697225653744946383e+00	2.214619042310796093e+00	2.010498091868099024e+00	nan	nan	1.378276557999605689e+00	1.732792704369162662e+00	2.022948144490818834e+00	1.826359029108788334e+00	2.741968376312546862e+00	1.992086402709817960e+00	1.686322875705015933e+00	2.559053881672741948e+00	1.430897770843496897e+00	1.264155218670681036e+00	1.540477481339534771e+00	1.388033858118964181e+00	1.691985516363335051e+00	1.499437053293225963e+00	2.051992548753288848e+00	1.215932624358399883e+00	1.583220662407313961e+00	1.929679966370552613e+00	1.936499761014164323e+00	1.801482308231345808e+00	1.761594462188307508e+00	1.324343473455359188e+00	2.147236006398005159e+00	1.848572073758939727e+00	2.562232442248227215e+00	1.273446062095431763e+00	3.068589595696948003e+00	1.361716043574408674e+00	1.535364475943187923e+00	9.237820138263048708e-01	1.616744526548669292e+00	nan	2.148794552974237604e+00	1.806460383487922261e+00
6.708106918076079950e-01	1.197228384062182016e+00	1.728544901937372202e+00	1.121752445853045232e+00	1.400484108036951003e+00	1.930109026079902312e+00	7.171388215564118429e-01	nan	1.370208691067097195e+00	1.642117616213577991e+00	1.225810351107145646e+00	5.361010104992061098e-01	2.317891127041690424e+00	8.890123250796745369e-01	nan	nan	1.379993677036004840e+00	4.463669524271216549e-01	4.243547717059151791e-01	3.693582980400958449e-01	1.201967149630974951e+00	5.517277933655448940e-01	5.401574785430430792e-01	1.136184059560197523e+00	1.614509872672692303e+00	1.156392806264360029e+00	5.858882223867355465e-01	1.490475713268366142e+00	5.463643616619754395e-01	1.331382576889579061e+00	9.508255408069763437e-01	1.604151596851257189e+00	1.300446377691427680e+00	1.512870582860854185e+00	5.674425438272447941e-01	4.134885677786505620e-01	6.266879693467350965e-01	1.399008065962496827e+00	9.926579416963168256e-01	1.541826180895508491e+00	1.132020319682230269e+00	1.846067195676062589e+00	1.531503457509730382e+00	1.559825575402670195e+00	1.452650149496269805e+00	1.516526562705069914e+00	1.422816821032029333e+00	nan	1.857340615602096401e+00	1.569600738362625147e+00
1.807318195455006160e+00	7.700177069452479595e-01	2.746900951839339911e+00	7.004869133643936152e-01	1.076210986894971189e+00	1.349546413488449614e+00	1.286429906693624670e+00	nan	1.042754126912162294e+00	6.378621935702414314e-01	5.842402442917431493e-01	1.273917939510187392e+00	2.023378315447866171e+00	1.590049602191739853e+00	nan	nan	6.371770833047398774e-01	1.244719033975953071e+00	1.591659599043404594e+00	1.320806652353261779e+00	2.074402236805752420e+00	1.688960928428452357e+00	1.343557643959178982e+00	2.082835613922024542e+00	6.278347075949879397e-01	6.132641802563308930e-01	1.103834345260043426e+00	7.984545980702846268e-01	1.097998232273458052e+00	5.630366026275610558e-01	1.712745495815396035e+00	4.283791436289532406e-01	7.247468535541709000e-01	1.057373986905017604e+00	1.347959023928695821e+00	1.184127192073509027e+00	1.070130589412349176e+00	4.245854854186876803e-01	1.315986227208009618e+00	9.719017841593743379e-01	2.169332177807135054e+00	8.229213072971507392e-01	2.684626865759270675e+00	5.741975839007328331e-01	5.524781010607984211e-01	4.561534515740303664e-01	6.962705052455590016e-01	nan	1.455609882486272433e+00	8.816428184314912819e-01
1.362693699313395790e+00	7.228655529265646251e-01	2.394015257402865249e+00	6.593616328470985888e-01	5.909843210815595160e-01	1.157831540044572227e+00	1.432228643745854013e+00	nan	6.134013440533860884e-01	7.690984173328384577e-01	5.539581250909764165e-01	1.198331100730669396e+00	2.245060535273494917e+00	1.379938773949416664e+00	nan	nan	7.969304842074528272e-01	1.078089123935136229e+00	1.400914614239676670e+00	1.344532984759282845e+00	1.395425635103947570e+00	1.552796993136889681e+00	1.386089088577952877e+00	1.648869273513871248e+00	1.051500747939005720e+00	8.332784778268712556e-01	1.045675265061517534e+00	7.306243991167516993e-01	1.019012751771038117e+00	6.023243999990730568e-01	1.530906226074563392e+00	1.022695126151121237e+00	7.295764585861926887e-01	6.498391912331110687e-01	9.781119730587878314e-01	9.759218827957575337e-01	7.888816524645693162e-01	8.595890169339822640e-01	8.560169096183837256e-01	5.576028868417660656e-01	1.866784961641744012e+00	1.439660896686919322e+00	2.230716200572228747e+00	1.007434751557939157e+00	6.338832609228092219e-01	1.093382279720168215e+00	6.618491595662998606e-01	nan	1.719484609399925423e+00	4.910615277288614133e-01
nan	nan	nan	nan	nan	nan	nan	nan	nan	nan	nan	nan	nan	nan	nan	nan	nan	nan	nan	nan	nan	nan	nan	nan	nan	nan	nan	nan	nan	nan	nan	nan	nan	nan	nan	nan	nan	nan	nan	nan	nan	nan	nan	nan	nan	nan	nan	nan	nan	nan
7.404807640211341635e-01	1.989250582351002716e+00	7.583667318099424071e-01	1.916127916426092703e+00	2.042123779867959676e+00	2.693037367597031384e+00	1.666094679413712809e+00	nan	2.063156766230484607e+00	2.437311145768778609e+00	2.039048753669255198e+00	1.421921729687471547e+00	2.675084382509147485e+00	9.792799261668184707e-01	nan	nan	2.320626026453592949e+00	1.412721557503935133e+00	9.757907156324902020e-01	1.422772358954918825e+00	1.418415387482137469e+00	9.987966756069958096e-01	1.488682403152100431e+00	6.375859882753082131e-01	2.532738018751583109e+00	1.921733317472818392e+00	1.403971391464992724e+00	2.189354921610129789e+00	1.577140137494686734e+00	2.131673953151940637e+00	1.020587079226341398e+00	2.493153616884649981e+00	2.073511331441786343e+00	2.170186715250996823e+00	1.152249257366087631e+00	1.316540441939788364e+00	1.568034785034515766e+00	2.347389522414919938e+00	1.744224949838061756e+00	2.226783951250844495e+00	5.960925841091722077e-01	2.850252479855231336e+00	5.503419273782333976e-01	2.448852294883046010e+00	2.282318792992864775e+00	2.469500076588155402e+00	2.233936716231954556e+00	nan	2.609561978342606281e+00	2.233835100475252133e+00
9.974926007719628895e-01	1.184392585835669198e+00	2.130226523862838395e+00	1.092782440896364227e+00	1.367151214535458292e+00	1.725774907104588030e+00	5.331132965188025707e-01	nan	1.334132349337381784e+00	1.482529353084262702e+00	1.086545703007846697e+00	6.079697446786898052e-01	2.386651401785000459e+00	1.175830944322112659e+00	nan	nan	1.050549397445464939e+00	4.779144494923145969e-01	7.626694760569303622e-01	4.922117659423850822e-01	1.442145617530274482e+00	8.292494222008585103e-01	4.358580214783673856e-01	1.573906190976729347e+00	1.366544027927306892e+00	1.147196208832803599e+00	5.867354084253607605e-01	1.260081991061067219e+00	3.826535847445747818e-01	1.138029135983871010e+00	1.178283992724095564e+00	1.373545396835229138e+00	1.197547580349172636e+00	1.456155001838888463e+00	7.444333047975328910e-01	4.610382283444057205e-01	5.436513849958428679e-01	1.126331659872345625e+00	1.074128992700591922e+00	1.446633078035739262e+00	1.514825842310560278e+00	1.492477933375737864e+00	1.930618823614743240e+00	1.294268588614277293e+00	1.240585009920194048e+00	1.223929665060213168e+00	1.234462063470915139e+00	nan	1.760321766944215716e+00	1.434182355308026402e+00
7.946615987393277347e-01	1.187059128719410106e+00	1.892252773543370958e+00	1.109975404125898679e+00	1.365317562893654246e+00	1.838022408480868730e+00	6.910566636846041666e-01	nan	1.341627473645401691e+00	1.598106681892193182e+00	1.189358976212689267e+00	5.292195011722384823e-01	2.346156733987236898e+00	9.991801330423512040e-01	nan	nan	1.295274432514604168e+00	4.411357927605526474e-01	5.647247964621125993e-01	3.127865257311138736e-01	1.255820048695834190e+00	6.566834402412748961e-01	5.135627859412621454e-01	1.278219975812748155e+00	1.557056005294090051e+00	1.156584029905622701e+00	6.131077797858011103e-01	1.471885055061874059e+00	4.751003707629657402e-01	1.291650024185994727e+00	1.088066097605280724e+00	1.546633625869623829e+00	1.254326156322522534e+00	1.470772229701298395e+00	6.782746014725794526e-01	4.069464167804718868e-01	5.863532906791778521e-01	1.311709240817520605e+00	9.909943504168511330e-01	1.505367361971967410e+00	1.304387803939002444e+00	1.734912256279689702e+00	1.660264942891689355e+00	1.503696241460144245e+00	1.398765910084745157e+00	1.457788563277368166e+00	1.342432843011782895e+00	nan	1.816620946632250710e+00	1.551442932657543849e+00
1.119672025350542999e+00	2.250138934217120745e+00	8.619284516757482750e-01	2.122685316567184621e+00	2.440487717171266002e+00	3.000842343893252995e+00	1.530636881671739946e+00	nan	2.424289582812557686e+00	2.680931694053100056e+00	2.268629371150759688e+00	1.511923309169384000e+00	2.557948714544969970e+00	1.081457354056434950e+00	nan	nan	2.486801544508621564e+00	1.528942458738248078e+00	1.025353793592304941e+00	1.494730635294512444e+00	1.936647796192566329e+00	9.503464156277772190e-01	1.414740351720574774e+00	1.150651318582674776e+00	2.620748322951917508e+00	2.046316724863755265e+00	1.472862536269426315e+00	2.329926569280170945e+00	1.675359507466284148e+00	2.339468347803170811e+00	8.637252059975655261e-01	2.633288205218762723e+00	2.341108950523441479e+00	2.568086653985844681e+00	1.330502330166505098e+00	1.514794104159882915e+00	1.772498045483877238e+00	2.483361053278873243e+00	2.109084420310422647e+00	2.598870203422157577e+00	5.492269045555354667e-01	2.838684128213872171e+00	1.057016511393550573e+00	2.518086592471312724e+00	2.482352824931632007e+00	2.474691559805874963e+00	2.520396947154609268e+00	nan	2.606441253722820317e+00	2.506903425299639387e+00
5.900560281257053452e-01	1.268517866186424925e+00	1.633523477670546509e+00	1.177979993548233351e+00	1.455205477701251082e+00	1.985761834593765096e+00	6.986121980455920477e-01	nan	1.432042758443720976e+00	1.698371937547132227e+00	1.269378214895125367e+00	5.572982549422849097e-01	2.332628724192562508e+00	8.116612038043358179e-01	nan	nan	1.423396828838276784e+00	4.853068758112949466e-01	3.319561967014625914e-01	4.112335357229207067e-01	1.250512421371450911e+00	4.404829959872401668e-01	5.019686466375326006e-01	1.091197075873188371e+00	1.665877840851454517e+00	1.201896190989072188e+00	5.668105754496702842e-01	1.495573926264809339e+00	5.931350763208301791e-01	1.362714668779020588e+00	8.560337858180671056e-01	1.650427745033603788e+00	1.341449452330320202e+00	1.568288390652190500e+00	5.481230494868856162e-01	4.182451583427150288e-01	6.858364069599770518e-01	1.448987470639934383e+00	1.099104130816130453e+00	1.595767385037907937e+00	1.036736690786024706e+00	1.888889207510528356e+00	1.442169017707055634e+00	1.595734750880854591e+00	1.498280642187651113e+00	1.560561780240006469e+00	1.468658594811145468e+00	nan	1.904478013574213424e+00	1.608715137637490633e+00
3.070293759266419009e+00	2.407605401652793464e+00	3.602583658663764066e+00	2.424944934701167565e+00	2.456451922053425552e+00	2.615381353318573243e+00	2.923367334368763171e+00	nan	2.513397500255917016e+00	2.240033657127451949e+00	2.467821356417255974e+00	2.703122874058745406e+00	2.682924289715754806e+00	2.841722752097247007e+00	nan	nan	2.705053099766393299e+00	2.767398192297247927e+00	2.853784065253476943e+00	2.700005288639229839e+00	3.223625485429822302e+00	2.997782735275900556e+00	2.913817295953051278e+00	3.001688657233634761e+00	2.509809549402393536e+00	2.352053394160140698e+00	2.714439662607568415e+00	2.807306293949991094e+00	2.703070777994148521e+00	2.494742943829618476e+00	2.873403907432345861e+00	2.356503756252557480e+00	2.502389025883286600e+00	2.518326511591781447e+00	2.698240814585233682e+00	2.652323815176938826e+00	2.624724352595592780e+00	2.419574295561104371e+00	2.524421894026759094e+00	2.532181047465911661e+00	3.124371769755790673e+00	2.692776996333525741e+00	3.579700468280586634e+00	2.570863132520589733e+00	2.474335467650042197e+00	2.606970912247501548e+00	2.524339252466905492e+00	nan	2.174437829366347330e+00	2.550512057838768332e+00
1.752542087777502866e+00	8.444916515555480618e-01	2.710383216790347660e+00	7.073535215136619314e-01	1.177023899934260598e+00	1.544671153548172526e+00	1.139140127142756809e+00	nan	1.017832808712960002e+00	8.845855003422039564e-01	5.636881982327410778e-01	1.320308917781198188e+00	2.003984942250332857e+00	1.572210087564227532e+00	nan	nan	5.731660498811730342e-01	1.236002526287357961e+00	1.570967765115900416e+00	1.282101499015391388e+00	2.000430089248335985e+00	1.653021084757896109e+00	1.263988420934277768e+00	2.070914606200391805e+00	4.214176168889298135e-01	7.017085796686559629e-01	1.102322835663695821e+00	6.179397703991269530e-01	1.057839739994250738e+00	4.555888135269455796e-01	1.696837634194980016e+00	5.710996847323392966e-01	6.829423022620824124e-01	1.113585941547537317e+00	1.315898791510629051e+00	1.149812012932964089e+00	1.078268888545521165e+00	5.398745501216156706e-01	1.297718027132451546e+00	1.002788131486433976e+00	2.122451552540168151e+00	8.157962376130997173e-01	2.635168535036560122e+00	2.591816605598344925e-01	5.559031669533321951e-01	5.244064793900512500e-01	7.258775321693453630e-01	nan	1.426762271437395091e+00	8.389150371596185707e-01
1.505429462170644994e+00	1.061768557267923185e+00	2.347623521900771948e+00	8.700085694799732927e-01	1.174554853651363251e+00	1.534242705747997260e+00	1.216377645794721740e+00	nan	1.170495389804733444e+00	1.185539915082862938e+00	8.335340383089318017e-01	1.197726595743004552e+00	2.034707212541850385e+00	1.244548821600801158e+00	nan	nan	8.753359113114710377e-01	1.134368546785905485e+00	1.420156041926111889e+00	1.365091866285927713e+00	1.882767988649924007e+00	1.448633124536530703e+00	1.235095809228152541e+00	1.772695804901099015e+00	1.082214575020969516e+00	7.583515470337771625e-01	9.491363836242473484e-01	5.517620551961878173e-01	1.047534180190672348e+00	8.266595961348567334e-01	1.448748343923382809e+00	1.106755984709028251e+00	9.344605383999186055e-01	1.174202200600500623e+00	1.184710671929611658e+00	1.125104710001180175e+00	1.075185421881831749e+00	9.153991637854245189e-01	1.487289584739077242e+00	1.133246369621051519e+00	1.897289580556047683e+00	1.099213736211863690e+00	2.295787229942032770e+00	8.994073797468636888e-01	8.083700380824281329e-01	7.915398999015359482e-01	8.748691742193820398e-01	nan	1.821344555339046600e+00	9.317135203195546778e-01
8.229872485586381403e-01	1.079658578228227084e+00	1.814948295006981072e+00	1.011025793863350231e+00	1.089910133885868326e+00	1.789247585496095860e+00	1.324799564268684282e+00	nan	1.036112602863784593e+00	1.436172134726916960e+00	1.136306266435382462e+00	1.043470646075691954e+00	2.410265751999184136e+00	1.097527905046033814e+00	nan	nan	1.432793091364343185e+00	9.278689934672919026e-01	9.206648029825466040e-01	9.679386678917788478e-01	7.988387711489107756e-01	1.166959211966655197e+00	1.207202910181276234e+00	1.017812303660680318e+00	1.585390672097300113e+00	1.196114718909475183e+00	1.010079953616886739e+00	1.475867731818548245e+00	9.587902733181370429e-01	1.224842122970989600e+00	1.210979439599753071e+00	1.584828619253732640e+00	1.160733031440284169e+00	1.191173336779753900e+00	6.821320073070799017e-01	7.621150389664431701e-01	8.106788831953920527e-01	1.479368409821808061e+00	6.101738025678200561e-01	1.217263068107768964e+00	1.252732193625933022e+00	2.059029107449942497e+00	1.545522649603569665e+00	1.586052739780988485e+00	1.333867741744388047e+00	1.718192621220016481e+00	1.312591722949420836e+00	nan	1.798000112773978643e+00	1.272728374832431397e+00
1.464847119499775419e+00	1.017680300077680178e+00	2.527765840384746721e+00	9.921379729775867684e-01	8.178992525311409301e-01	9.506433661971570581e-01	1.496245448750556761e+00	nan	1.026977868228250435e+00	1.013604017043957084e+00	1.030912263831093023e+00	9.336709741046619326e-01	2.383483388169536088e+00	1.508026213083314637e+00	nan	nan	1.205494221006065070e+00	9.506911077590378678e-01	1.299408332957253442e+00	1.182863810053504716e+00	1.511835675987089900e+00	1.500696695642573797e+00	1.353301747606672656e+00	1.715002293636295860e+00	1.427633020059530633e+00	1.090160186528888131e+00	1.087025260041460495e+00	1.476337889909162593e+00	9.029052956244363326e-01	1.177720705765469056e+00	1.584743254689513492e+00	1.362924930932118306e+00	1.172472775899717767e+00	1.031668423895822251e+00	1.070760484783718214e+00	9.614020191384802239e-01	6.948129519268566590e-01	1.001448775333783514e+00	8.369346942591289196e-01	1.098650636421411697e+00	1.945529030793839986e+00	1.528811442337066451e+00	2.298237253965869531e+00	1.443570838404099499e+00	1.079159049511364987e+00	1.348602707756521468e+00	1.040123635228542787e+00	nan	1.703620672400231184e+00	1.202027020341514429e+00
1.663320335233628544e+00	6.318358346495472899e-01	2.659660885332525204e+00	5.435096646991660618e-01	8.377069774719198003e-01	1.301189004151276141e+00	1.265839406986288385e+00	nan	6.718522944105197459e-01	6.630199973630058752e-01	3.027485820861970933e-01	1.275565694650382387e+00	2.074585612387584543e+00	1.538571797870433855e+00	nan	nan	5.244974952248414590e-01	1.186450936495022868e+00	1.555173734983079648e+00	1.298038108912124899e+00	1.783366026892722500e+00	1.666902179670534778e+00	1.334677383700412445e+00	1.950827288815830673e+00	4.866353881311179519e-01	6.529672956736632949e-01	1.094805860414614918e+00	5.922010110873000555e-01	1.029781646557498487e+00	2.498171045268774704e-01	1.713115500263367785e+00	5.931571671716437955e-01	4.747341965506835515e-01	7.529302415336068810e-01	1.239477066571563091e+00	1.090711617951341639e+00	9.594808563179243466e-01	4.642203418402639503e-01	1.073017485424478945e+00	6.247129002495275252e-01	2.099095085307123298e+00	9.408531156966608577e-01	2.555814460186958570e+00	4.211557531460385917e-01	3.317545514377409632e-01	6.906453588150518463e-01	4.353019337853331061e-01	nan	1.498781522342780947e+00	5.381477053355580020e-01
2.853411081068209842e+00	2.727796880945270619e+00	3.137675678298176063e+00	2.676810421469370649e+00	2.740883040906809676e+00	3.059188939366938698e+00	2.928643251698836547e+00	nan	2.775437792590440544e+00	2.748382848871148365e+00	2.815359498558504647e+00	2.677917754036308828e+00	2.608058278595903445e+00	2.672526113969413419e+00	nan	nan	3.122079873542596751e+00	2.749105176326194666e+00	2.634921124969466621e+00	2.603329236871307018e+00	3.036459820361145923e+00	2.785578314139255163e+00	2.872792548291196457e+00	2.650877689192652209e+00	2.957200685040720867e+00	2.640270216583500140e+00	2.759538277510411142e+00	3.208194138809822071e+00	2.727905198231219241e+00	2.871468358547997202e+00	2.651026665681986305e+00	2.898103011126832662e+00	2.837155516091507845e+00	2.860432653352904975e+00	2.595842046633394240e+00	2.621808848248717627e+00	2.679564690731048859e+00	2.860870158633899152e+00	2.523823892307026640e+00	2.914977292487232585e+00	2.686523472411322722e+00	3.241974687221972129e+00	3.110514057261290155e+00	3.009536437180757140e+00	2.878855302583380293e+00	3.091006919534585506e+00	2.925103345785541098e+00	nan	2.331824063914692768e+00	2.913921143803974712e+00
5.775993905540754980e-01	1.336207229265093499e+00	1.683630400052769982e+00	1.245283346264765445e+00	1.502585355147614266e+00	2.042859527078148663e+00	7.768532310005605845e-01	nan	1.427763286500198125e+00	1.771343542449527630e+00	1.313446707273899339e+00	8.274306749612440059e-01	2.517581951785323735e+00	9.864013671388985882e-01	nan	nan	1.382369272435317820e+00	6.482481368382684295e-01	6.168278444414614370e-01	6.804879129852492436e-01	1.052875270117771489e+00	6.973510655050695339e-01	6.519523063397241192e-01	1.185335638196628016e+00	1.671413881022462133e+00	1.341045330694129900e+00	7.502028205827577789e-01	1.436091599950796383e+00	7.214244339355774249e-01	1.373960675843021839e+00	1.026738223105123859e+00	1.703830754477373421e+00	1.368838366866187872e+00	1.582262200181175693e+00	6.511874261647084827e-01	6.192042572459494076e-01	7.897429608011693469e-01	1.547704389214536569e+00	1.100092969467165949e+00	1.582380196790841742e+00	1.143648144258671007e+00	1.966228904686776024e+00	1.452433060509549456e+00	1.607058612822794608e+00	1.517221786188973853e+00	1.624118726794600676e+00	1.498387403519385153e+00	nan	1.992490128150229856e+00	1.573544854174392160e+00
2.135873119324498415e+00	8.655688919643356183e-01	3.160875312967236450e+00	8.964541443397058273e-01	8.342061317077840155e-01	9.328967386472875045e-01	1.828996693750487346e+00	nan	8.611808593194725248e-01	4.106010626187388546e-01	7.401945102559090994e-01	1.646716176347077010e+00	2.267496039563035914e+00	2.008895226964200198e+00	nan	nan	8.785661601405472254e-01	1.607053636148843889e+00	2.013697079080283725e+00	1.700960879679630722e+00	2.103572409124936371e+00	2.146008253892975670e+00	1.837814934371374553e+00	2.346383789238760453e+00	8.181219095389438145e-01	9.874622112035366106e-01	1.584183603292298903e+00	1.183955605010350132e+00	1.453280892326112017e+00	7.720738311998486259e-01	2.213568525057015179e+00	6.961297554625153206e-01	7.916743079702339703e-01	7.588768302684375522e-01	1.712502459832570212e+00	1.523654485915749701e+00	1.314913677901580868e+00	5.598571069624460605e-01	1.269041582525415768e+00	7.130014504620852955e-01	2.592809117995647838e+00	9.829924826320934894e-01	2.997798790455669327e+00	8.909944079495750735e-01	6.220004153474608666e-01	9.815888101364185214e-01	5.624935228794574194e-01	nan	1.564785385914216453e+00	8.495565376405045388e-01
9.058563478389038970e-01	1.401671205192795755e+00	1.853599109233850850e+00	1.245506485358768511e+00	1.594515051674426642e+00	2.100104364087306497e+00	5.657861069286103106e-01	nan	1.512323203942867123e+00	1.733160807210082366e+00	1.288118604639806764e+00	8.421101072611033578e-01	2.282518569752962190e+00	9.933577455415638635e-01	nan	nan	1.401572414641317321e+00	7.529068920498296347e-01	6.251636516980952907e-01	5.045620761914590968e-01	1.541018124266597011e+00	6.907791212461441566e-01	5.398992993748600311e-01	1.391740267836582001e+00	1.549779099817495176e+00	1.282146312061279714e+00	7.369921887239044844e-01	1.438125085634409217e+00	6.851965674558266883e-01	1.302228339415732128e+00	9.608186150589478336e-01	1.608558309567077904e+00	1.348659199195734848e+00	1.674016737358213769e+00	7.237704236503246236e-01	5.516594285415022947e-01	8.539752824105328877e-01	1.416887741884572227e+00	1.229818348086277657e+00	1.670182039816271446e+00	1.175054674768186480e+00	1.795091238416214763e+00	1.693988970613494294e+00	1.456805083571530046e+00	1.460492568365355792e+00	1.522128296434866357e+00	1.483232869865722670e+00	nan	1.741041658898219602e+00	1.597075555931285251e+00
1.741590134560800029e+00	8.476657855856366552e-01	2.724950705270746010e+00	8.690677381221029174e-01	5.812638042648055059e-01	1.298118396871539515e+00	1.918000209240292575e+00	nan	4.839855071197547431e-01	8.491785955635035021e-01	8.060625571636000908e-01	1.700137725380459042e+00	2.451124405195565181e+00	1.774017983403211929e+00	nan	nan	1.117910562320256762e+00	1.576236339728252167e+00	1.848692664855665857e+00	1.694797762676947483e+00	1.425684504410051900e+00	2.025083409310303839e+00	1.884621767453621866e+00	1.871438764791485188e+00	1.192786053453060102e+00	1.148636324640851081e+00	1.589484904323383851e+00	1.184149437691369267e+00	1.501662792946274916e+00	8.474511126600969835e-01	2.061999999562245556e+00	1.162764510939238605e+00	7.340585060454150046e-01	4.384877020403874504e-01	1.482805093956121034e+00	1.418394696037118985e+00	1.284305916285207516e+00	1.180754916220443151e+00	9.214348750066161386e-01	3.746423154693443447e-01	2.244795123773568157e+00	1.757990767453475822e+00	2.486904523331442185e+00	1.256059625502746524e+00	8.788660849062157610e-01	1.521451426637877358e+00	7.636120328498524623e-01	nan	1.802349153305190299e+00	6.632295146427269472e-01
nan	nan	nan	nan	nan	nan	nan	nan	nan	nan	nan	nan	nan	nan	nan	nan	nan	nan	nan	nan	nan	nan	nan	nan	nan	nan	nan	nan	nan	nan	nan	nan	nan	nan	nan	nan	nan	nan	nan	nan	nan	nan	nan	nan	nan	nan	nan	nan	nan	nan
6.301443640830556303e-01	1.275300186321229434e+00	1.669300648140286336e+00	1.150318024916104243e+00	1.390718745684768720e+00	1.797977771012413406e+00	7.259395300479590807e-01	nan	1.436540942950678579e+00	1.615258857118431202e+00	1.212104513364893998e+00	3.734247142436654121e-01	2.285746059768795302e+00	7.169730962292717447e-01	nan	nan	1.313563529886619063e+00	3.203474952753268545e-01	3.812181499944819474e-01	6.824507304959149812e-01	1.391051621177982645e+00	4.492126613896700871e-01	4.942372734777910059e-01	1.168941585347303302e+00	1.629959338089016496e+00	1.123162840525770978e+00	3.130703998120666354e-01	1.295411693658692132e+00	4.771623275275159726e-01	1.292991654711849847e+00	6.775808489229729892e-01	1.610346031619484419e+00	1.352672464515935813e+00	1.535544150338351566e+00	4.020816283988271622e-01	4.234906447017650621e-01	5.510700782394092334e-01	1.331010162174609546e+00	1.209792515260881940e+00	1.555111363140642355e+00	1.106297504920245922e+00	1.726852546516243869e+00	1.537109014228956960e+00	1.514910448576194613e+00	1.382495799079308085e+00	1.375472283149724806e+00	1.394504764528910812e+00	nan	1.945496233664782304e+00	1.487641244343904656e+00
8.650026130224959253e-01	1.269057173791123594e+00	1.549390943332512371e+00	9.940403032910557490e-01	1.407631854005498173e+00	1.938370375483021046e+00	9.833673298062143298e-01	nan	1.424935047074604055e+00	1.534361893233207930e+00	1.198138694713930752e+00	9.109288573061631311e-01	2.053764172435391888e+00	4.567856352520040519e-01	nan	nan	1.398788210274054089e+00	8.462117311060185498e-01	6.828040675407611726e-01	9.383622179885592329e-01	1.424462304948494129e+00	8.434829958376212078e-01	8.872372291620830298e-01	1.009139243276232056e+00	1.508440336469679011e+00	9.665893432277254949e-01	6.838377529040025049e-01	1.279089369373700658e+00	8.667001990422358304e-01	1.236692141894095265e+00	6.070992234465912851e-01	1.542842890875370854e+00	1.235067358956954520e+00	1.500201377535507419e+00	6.497914501126154097e-01	8.157571843584063842e-01	9.492048978389502345e-01	1.425992410623603934e+00	1.337321193902332617e+00	1.526764393136206488e+00	9.336427029796973143e-01	1.773428720697705518e+00	1.506117177809251251e+00	1.418126542068666396e+00	1.309817970500294804e+00	1.409425551376510155e+00	1.398816342875572660e+00	nan	1.649474536896126775e+00	1.343398727292713479e+00
1.786811847440124890e+00	6.280966033055653819e-01	2.790269075065725524e+00	5.891712100318114986e-01	9.333515041403975809e-01	1.243824305824770438e+00	1.274647821690536142e+00	nan	8.518721399349689083e-01	5.938667543937451443e-01	4.632693860007907061e-01	1.229496717153141683e+00	2.025015831585527337e+00	1.620859582925235909e+00	nan	nan	5.948920718734589386e-01	1.190547419682444596e+00	1.581651886985582456e+00	1.231574410707123368e+00	1.948743300705696901e+00	1.686737796025529645e+00	1.324955419648479849e+00	2.058313018158164365e+00	5.312798426324518708e-01	5.860486370713151594e-01	1.124208674995313295e+00	9.044005589391541644e-01	1.025211600206182849e+00	5.180073337962910474e-01	1.788583064100403686e+00	4.554183880303354082e-01	5.829653330974503556e-01	8.979125816292068407e-01	1.343899104115881871e+00	1.121303019236473242e+00	9.814665405169199497e-01	2.197028284709173773e-01	1.119603357613096373e+00	8.303751986791877426e-01	2.200897626995623302e+00	7.734165234185262916e-01	2.679247142493069056e+00	5.444730157058915720e-01	4.798746070800963270e-01	5.674911359114148679e-01	5.254908250180307938e-01	nan	1.384860114738950321e+00	8.514929475424342087e-01
1.765421242985231842e+00	6.895951387997086846e-01	2.769719133183899284e+00	6.199435578415007919e-01	8.176357406203762501e-01	1.094177573007811377e+00	1.395640787208428435e+00	nan	8.106911525009241615e-01	5.808138812567876785e-01	4.410301152365042054e-01	1.298809597906049218e+00	2.158120800610416445e+00	1.612848756014857887e+00	nan	nan	4.937483374464410879e-01	1.236617102015867831e+00	1.643406654814890455e+00	1.380469136676616637e+00	1.882446430592572550e+00	1.743331423332971308e+00	1.417940118774008829e+00	2.035120462308066092e+00	6.433884838423277186e-01	6.602193730353864698e-01	1.156830021289688260e+00	7.200107302012825894e-01	1.086723112611283293e+00	4.638878183722222048e-01	1.822314993922115711e+00	5.672838470836693014e-01	5.479831891142292744e-01	7.540706876245358847e-01	1.366954324453948821e+00	1.193466085052495629e+00	1.020236513330643247e+00	3.690643225586363041e-01	1.215224093292087471e+00	6.925320743221806685e-01	2.234788700083543578e+00	8.050033807689445098e-01	2.643693442740493893e+00	5.967131381294713544e-01	3.556902524282355982e-01	5.936721826647087807e-01	3.482789415131781197e-01	nan	1.565067075607630365e+00	6.785115695781346323e-01
2.136869729618444236e+00	1.109496612009328365e+00	3.101162537711201317e+00	1.047684824577541418e+00	1.444129101474748822e+00	1.607602439280995110e+00	1.396021182261808935e+00	nan	1.335181712555043809e+00	9.538105403889278744e-01	9.000498650371981935e-01	1.589854044985858250e+00	2.160686459253853275e+00	1.950647745756171059e+00	nan	nan	7.613925394086534792e-01	1.541782776222497153e+00	1.896998100345527405e+00	1.522791902962188582e+00	2.375999087303708457e+00	1.968778629140364389e+00	1.528586056402518656e+00	2.465657786040264199e+00	5.575126950273514570e-01	1.005302148233061299e+00	1.424143628379924253e+00	1.021718036477661906e+00	1.348237365072350924e+00	8.032717392059903760e-01	2.046278813549758713e+00	5.103116987343770949e-01	9.728789200312135677e-01	1.373789770235857022e+00	1.689632547919007077e+00	1.474319286674846463e+00	1.380985745581843060e+00	6.266571866069302610e-01	1.589102912250762500e+00	1.271519662869741385e+00	2.493965278741050451e+00	6.545174279987447941e-01	3.028064197989323247e+00	5.318191504869114183e-01	8.225199666911933161e-01	5.677197651980562254e-01	9.546373414503221966e-01	nan	1.466165321074015093e+00	1.177008247513831263e+00
2.237173961269943501e+00	2.329587480914128150e+00	2.227183467915205384e+00	2.165089364584543485e+00	2.450266362779669471e+00	3.102319113871064626e+00	2.262512024003066724e+00	nan	2.344310527752313522e+00	2.589336086204258258e+00	2.320627332214369787e+00	2.296367608478372624e+00	1.056753857581891998e+00	1.881814047062607020e+00	nan	nan	2.689252422891291960e+00	2.319990488082197100e+00	2.086145546367480286e+00	2.163411511956049527e+00	2.629388487600077706e+00	2.141859635352382885e+00	2.291867717392874759e+00	1.961561081885581093e+00	2.462459203209398151e+00	2.091069404543536070e+00	2.212555964231462280e+00	2.485639054841967344e+00	2.313378293362509996e+00	2.352678973270637020e+00	1.953916049958988710e+00	2.569926030408188122e+00	2.291762710934170943e+00	2.488087782734718978e+00	2.089247468823408393e+00	2.164242625537412312e+00	2.381719426668080342e+00	2.536532352425669323e+00	2.368329889369402252e+00	2.516454682078466565e+00	1.911502450557704291e+00	2.822588825131440160e+00	2.363871119511550045e+00	2.426502260944864098e+00	2.434508103366987530e+00	2.626533607108031632e+00	2.492110727957201899e+00	nan	2.252797323848609423e+00	2.403634305976553254e+00
9.608584178232615347e-01	1.228701995045875739e+00	2.019061191458431992e+00	1.056540506433791382e+00	1.427784120649614019e+00	1.790420857241256991e+00	4.357283343113074747e-01	nan	1.400253531886957559e+00	1.500946466105878008e+00	1.119050843662446226e+00	5.561951604677665140e-01	2.228126620093184851e+00	9.871538490331044358e-01	nan	nan	1.134774366938706702e+00	4.428930482717455264e-01	6.180909892984393084e-01	4.691224734242444572e-01	1.508142989935552514e+00	7.235704221573292516e-01	3.351926270198775648e-01	1.470969130153132243e+00	1.360605976300608866e+00	1.063246838421273432e+00	4.585568509793622183e-01	1.253106414393227785e+00	3.028150424077150626e-01	1.151360546654846440e+00	9.525289831744445657e-01	1.402786216059568547e+00	1.237614370655154339e+00	1.528298141877892702e+00	6.179728813355332973e-01	4.288451331008309442e-01	5.437636063906511330e-01	1.149703490355806546e+00	1.129782142066873663e+00	1.522983183901706505e+00	1.347529933983366623e+00	1.472908091183640078e+00	1.860884487693162281e+00	1.265415863507867389e+00	1.240599126252258433e+00	1.185350463172223590e+00	1.297170429851210560e+00	nan	1.648179693875600593e+00	1.423156317966929318e+00
nan	nan	nan	nan	nan	nan	nan	nan	nan	nan	nan	nan	nan	nan	nan	nan	nan	nan	nan	nan	nan	nan	nan	nan	nan	nan	nan	nan	nan	nan	nan	nan	nan	nan	nan	nan	nan	nan	nan	nan	nan	nan	nan	nan	nan	nan	nan	nan	nan	nan
1.671468385735754181e+00	9.404588786214147511e-01	2.567778612315478881e+00	8.227462560244787060e-01	1.243478448023807026e+00	1.418877971418847084e+00	1.117922043078617422e+00	nan	1.262228905986366723e+00	9.338827148577845128e-01	8.066077153303589098e-01	1.078864053334779527e+00	2.061875415324688543e+00	1.426819194975198934e+00	nan	nan	7.406880497054381118e-01	1.061044656985462797e+00	1.415413436521418156e+00	1.251167145254922675e+00	2.039865884658230932e+00	1.486868382330432059e+00	1.145920099469356135e+00	1.978827866655392009e+00	8.969199807741411457e-01	6.523474305913283811e-01	8.955932637904309157e-01	8.256861239179593692e-01	9.504188481804877187e-01	8.272701855168973495e-01	1.484716104162255412e+00	7.968999703417580793e-01	9.808783447921176624e-01	1.283592585504903294e+00	1.215587500778950281e+00	1.113045420342242409e+00	9.787572243948177153e-01	6.588245852946200687e-01	1.422117635246244793e+00	1.222273644062352949e+00	2.009823275560186140e+00	8.688007855000517976e-01	2.540734716838310980e+00	7.982593137338911404e-01	7.808157799489137130e-01	3.501833814357443453e-01	9.480848169791018520e-01	nan	1.585786523283692073e+00	1.068729849333341031e+00
2.269009777902832870e+00	1.655692782891236225e+00	3.237256999534003921e+00	1.511725293969689243e+00	1.917980955272722721e+00	1.827150345906104922e+00	1.335044403222470644e+00	nan	1.847025556867615048e+00	1.541187849329013870e+00	1.479658694935817920e+00	1.630107185196673969e+00	2.374854940926226732e+00	2.108999306365771265e+00	nan	nan	1.171494371690201319e+00	1.582001304114514895e+00	1.933553480695171523e+00	1.560382860945764394e+00	2.523454410903307910e+00	1.980747093793603364e+00	1.471117646637630560e+00	2.674787263871852172e+00	1.111137309468912315e+00	1.476321418522483553e+00	1.549030168541309704e+00	1.542935432393140349e+00	1.350992747175126851e+00	1.427951874673938137e+00	2.111026484303568651e+00	1.258006455368136711e+00	1.560276907693018522e+00	1.913308931075951236e+00	1.842765309818209518e+00	1.634304413274537016e+00	1.508712233349611465e+00	1.129081933250388969e+00	1.861586037872585031e+00	1.853124126587016862e+00	2.575746802134466051e+00	7.820968931750120756e-01	3.155517630816905950e+00	1.102396757297494201e+00	1.344952696946703607e+00	9.482329607072281785e-01	1.496459273424411318e+00	nan	1.496218943292060954e+00	1.700982894467630846e+00
9.794660924039103600e-01	2.115444541076703100e+00	8.723051765031282212e-01	1.974184620313904848e+00	2.295682999268033431e+00	2.821235767390227522e+00	1.392642426542593181e+00	nan	2.304226637329436667e+00	2.535730229694876936e+00	2.122429662863569710e+00	1.334627480845989478e+00	2.466612038383596328e+00	8.763542083395476912e-01	nan	nan	2.327624755626452657e+00	1.357794156174667144e+00	8.662959251182548170e-01	1.369760436611882071e+00	1.846022489273672296e+00	7.765385752036918499e-01	1.253270570275916374e+00	1.049837274382633634e+00	2.485956085941502192e+00	1.889820720418901923e+00	1.293413794383889481e+00	2.179402791836763775e+00	1.508703519851489760e+00	2.194842129889090110e+00	6.831495517598104028e-01	2.491208267038984125e+00	2.198898087393657441e+00	2.428928371877987491e+00	1.190572395150543805e+00	1.370246527874353637e+00	1.609423868921830758e+00	2.319696750168608101e+00	2.016427555645108782e+00	2.467629367441646515e+00	4.844217645953047269e-01	2.657049600232572750e+00	1.023570397037994351e+00	2.374156159276985978e+00	2.331945914121539065e+00	2.300055260300073012e+00	2.365589420701183609e+00	nan	2.499769431409655684e+00	2.368262169649137050e+00
2.033318641466642873e+00	8.778157858226847132e-01	3.008198484984706766e+00	8.391949790333348425e-01	1.151805292911604273e+00	1.319529778078054827e+00	1.492434941464188425e+00	nan	1.070487330386167502e+00	6.872299944904833868e-01	7.058559027899451443e-01	1.510493604683790902e+00	2.112045645047074149e+00	1.854455347680020960e+00	nan	nan	6.476335711359436642e-01	1.448442130972861452e+00	1.856100262716826155e+00	1.573661886772155682e+00	2.131886941629305809e+00	1.961760219577143083e+00	1.579369079140926280e+00	2.311692788943900734e+00	5.052679529294269445e-01	8.148595457305854994e-01	1.353051830756273111e+00	8.334630792479382766e-01	1.287968134115694552e+00	6.762110839681453323e-01	1.984108692948252761e+00	5.282558455911481321e-01	8.470972808190203596e-01	1.084506829259759941e+00	1.565004260249194701e+00	1.425015352318212525e+00	1.245820292916423710e+00	5.278294397231096946e-01	1.387447321941317702e+00	9.677734436214981972e-01	2.436354211519565105e+00	7.066591928403817002e-01	2.935628738550686290e+00	5.081195731777606861e-01	5.803677903749011602e-01	4.717827008242047593e-01	7.571092588077990015e-01	nan	1.527838594076156964e+00	8.514355258064241205e-01
2.345352813446953455e+00	2.374434666011135064e+00	2.367863157057315870e+00	2.239339692354044953e+00	2.554035828817282638e+00	3.156756684528198242e+00	2.251028759646831912e+00	nan	2.428057142113939637e+00	2.665843840887053950e+00	2.376712646860255518e+00	2.286153290497193957e+00	1.015974614648617269e+00	1.981191073076181475e+00	nan	nan	2.743706897105028020e+00	2.331848462266047584e+00	2.129045116462501497e+00	2.197225329156427431e+00	2.799824689923292809e+00	2.158241581423022915e+00	2.299680090333939386e+00	2.114431280818521053e+00	2.488981917285420398e+00	2.117854527480544480e+00	2.229335061929783812e+00	2.519722171696931579e+00	2.321749864103646033e+00	2.427437847952072847e+00	1.998801962838768764e+00	2.622742857280910833e+00	2.398374407019264964e+00	2.608773129595541640e+00	2.136449673777664593e+00	2.204742279100948554e+00	2.402491741414395587e+00	2.541526121664833049e+00	2.424043537508515200e+00	2.626031951973384349e+00	2.032033795549646804e+00	2.789683798439372975e+00	2.542248945962469975e+00	2.446939128409495900e+00	2.498860940323055058e+00	2.612830686207414210e+00	2.577268707677543791e+00	nan	2.336604398927185411e+00	2.510706033745706556e+00
nan	nan	nan	nan	nan	nan	nan	nan	nan	nan	nan	nan	nan	nan	nan	nan	nan	nan	nan	nan	nan	nan	nan	nan	nan	nan	nan	nan	nan	nan	nan	nan	nan	nan	nan	nan	nan	nan	nan	nan	nan	nan	nan	nan	nan	nan	nan	nan	nan	nan
[truncated: 1,627 more rows]
[truncated: 1,950 more columns]
