# Supplementary material for: T-cell receptor structures and predictive models reveal comparable alpha and beta chain structural diversity despite differing genetic complexity
Source: Commun Biol. 2025 Mar 4;8:362. doi: 10.1038/s42003-025-07708-6 (PMC11880327; doi:10.1038/s42003-025-07708-6)
Supplement: Supplementary file 4 — Supplementary Data 2 [file 42003_2025_7708_MOESM4_ESM.zip › Figure_3/OTS_cdr2b_rmsd_matrix.csv]

0.000000000000000000e+00	6.794416761252146664e+00	2.763891108469878066e+00	7.964841565857801342e+00	2.231117795201198462e+00	7.511359637331690209e+00	2.274013942406730493e+00	nan	7.290402727200622657e+00	1.962723544784340302e+00	7.753970170927813044e+00	2.252789120362848063e+00	4.322339630644183472e+00	2.285196053071889111e+00	nan	nan	7.246271991816541913e+00	2.551287112543465518e+00	8.057664146468358490e-01	1.424626663741731081e+00	3.343682338822453470e+00	1.185668030851920740e+00	2.022871302706037433e+00	2.278133680307064868e+00	7.303067284681511673e+00	1.953473292328075983e+00	2.009719993400180815e+00	2.736819808381182106e+00	2.911450958008022560e+00	7.277132620644846561e+00	2.047152703284302877e+00	7.059957839113623734e+00	7.755893042217719469e+00	1.907345330899542057e+00	2.508987404597109894e+00	2.573010760046124723e+00	2.547309157038398553e+00	7.807238997435670846e+00	3.266101244378302404e+00	7.949713698206458012e+00	1.982839609213829180e+00	2.268777084556858004e+00	1.988619242663158815e+00	7.253310702846166969e+00	2.962104991702018797e+00	7.611494191527492070e+00	2.417442208763852740e+00	nan	7.655786575699246477e+00	2.800707399344274595e+00
6.794416761252146664e+00	0.000000000000000000e+00	4.820639474669730973e+00	1.553715926725039775e+00	5.835158031894741804e+00	1.790734109770864002e+00	5.421859424570807384e+00	nan	1.039710352266978166e+00	5.571629328910339574e+00	1.447557723768347238e+00	5.385722615222881871e+00	6.579542513913969159e+00	5.183265793797285248e+00	nan	nan	1.240562250319973803e+00	4.943914962138469704e+00	6.632569716570089646e+00	6.047410094126985491e+00	4.676941944660010009e+00	6.598220485127513690e+00	5.388968329676735891e+00	5.308649654324248068e+00	1.511173741648047741e+00	5.699301045931480125e+00	5.883151957008517563e+00	4.868899845264083481e+00	4.432875967560528707e+00	1.026009528042421737e+00	5.615533838458636851e+00	1.509243911911449132e+00	1.169619402768521610e+00	5.860544823983801166e+00	5.451714533279378827e+00	5.054325090127483655e+00	4.896607352121323586e+00	1.325180291122140197e+00	4.489308560373490131e+00	1.567800004970683503e+00	5.759211176105418772e+00	6.588152879970086140e+00	5.599806723015662513e+00	1.202051755508021902e+00	4.674263440872962860e+00	1.508664955674550612e+00	5.797571627526105331e+00	nan	1.487253327121746516e+00	4.801968495651951052e+00
2.763891108469878066e+00	4.820639474669730973e+00	0.000000000000000000e+00	6.062341145020943678e+00	1.630856934996973040e+00	5.655284251357127978e+00	1.462885331094686547e+00	nan	5.444781200807719657e+00	1.333636331452973334e+00	5.907266347922868199e+00	1.430577364554339370e+00	3.465155684734819275e+00	6.453707051312583820e-01	nan	nan	5.264782039546673786e+00	8.064638762765325986e-01	2.587661182827383666e+00	1.815300062805992098e+00	1.217191589404680085e+00	3.178804027960532075e+00	1.130847807440126029e+00	8.413153944398881201e-01	5.368477962862475472e+00	1.480904598648833614e+00	1.773559892976108499e+00	7.440782975209685457e-01	1.154417803838454715e+00	5.349410544760275776e+00	1.160341043281329920e+00	5.147723014909346695e+00	5.805862470367335604e+00	1.618257068997878578e+00	1.335782671954108158e+00	1.113291623169566646e+00	8.596982006053278669e-01	5.968995120578916236e+00	1.839908094157099328e+00	6.045330529402963116e+00	1.353243213320949767e+00	2.653169816867861464e+00	1.146356858145879398e+00	5.282112054946392021e+00	6.211053405290543061e-01	5.777110221989645744e+00	1.754167478462358654e+00	nan	5.748943393985177508e+00	5.423328655370898144e-01
7.964841565857801342e+00	1.553715926725039775e+00	6.062341145020943678e+00	0.000000000000000000e+00	6.950358703925500592e+00	1.455543734932775779e+00	6.462786716789564956e+00	nan	8.631426425006625269e-01	6.799705883278750917e+00	3.170516610239964006e-01	6.371228185032135727e+00	7.377200440910619328e+00	6.435058051470771368e+00	nan	nan	1.055432690131608675e+00	6.091089704997980192e+00	7.728191511401354852e+00	7.235343466896337894e+00	5.613885305123676339e+00	7.767389323412242419e+00	6.527897900686086885e+00	6.536580238127339015e+00	1.007356274364049398e+00	6.871559234573263453e+00	6.828707628595959811e+00	6.046499002262042843e+00	5.539706789843251933e+00	8.817683432933363097e-01	6.864223282596380038e+00	1.265848336269376428e+00	5.031704926011604240e-01	7.028627339178240341e+00	6.492940050690996223e+00	6.092790710870086279e+00	6.014420390610436762e+00	5.250394926528816342e-01	5.796920777848605155e+00	2.742975700370149372e-01	6.981481425397758400e+00	7.813074033656307371e+00	6.817070858653817567e+00	9.410146046531391306e-01	5.837747794276650914e+00	4.588612432938808383e-01	6.878586925437848443e+00	nan	5.566569153697992212e-01	5.977522332064746813e+00
2.231117795201198462e+00	5.835158031894741804e+00	1.630856934996973040e+00	6.950358703925500592e+00	0.000000000000000000e+00	6.477828500594242200e+00	9.703586438834549410e-01	nan	6.373979965982071505e+00	7.500768516206237635e-01	6.775068957705451922e+00	1.029505141550380420e+00	2.661682704299457747e+00	1.492473947825511571e+00	nan	nan	6.150777879684634186e+00	1.207198226474882841e+00	1.732545455479142182e+00	1.669120703830743402e+00	1.749448597668733507e+00	2.802119025391530460e+00	1.132317550243758797e+00	1.344679902717691000e+00	6.232491079319875560e+00	6.847189532094895004e-01	8.961825502553466549e-01	1.179628819311086652e+00	1.610748159805319268e+00	6.265503605467171333e+00	1.158276463137992485e+00	5.966185199699045150e+00	6.769041940903536947e+00	4.982674415708392979e-01	1.265751243970291373e+00	1.243783973969304402e+00	1.218700113806414631e+00	6.888035150102623128e+00	2.788320047359169607e+00	6.919189291105951156e+00	9.238562313272792315e-01	1.868377134306616671e+00	9.792225520148054585e-01	6.171748552014080680e+00	1.660512610879692375e+00	6.597838825718626232e+00	5.238955783501763053e-01	nan	6.598273108997091185e+00	1.419778270045390256e+00
7.511359637331690209e+00	1.790734109770864002e+00	5.655284251357127978e+00	1.455543734932775779e+00	6.477828500594242200e+00	0.000000000000000000e+00	5.964208761420898064e+00	nan	1.306444085894473917e+00	6.286131191809963603e+00	1.313263918516170303e+00	5.803105354548828920e+00	7.149685271353869886e+00	6.080441141285628071e+00	nan	nan	1.880429650807795561e+00	5.738375480004031637e+00	7.284848800897802512e+00	6.720218948008972681e+00	5.290158617165023003e+00	7.380146547562819848e+00	6.043385785585077663e+00	6.221553920102115498e+00	1.615913955261684798e+00	6.394791430504973562e+00	6.273549760277983722e+00	5.648584731205934517e+00	5.108878855032888744e+00	1.544423614028986869e+00	6.500595389124598000e+00	1.415252607872710788e+00	1.408448497717074588e+00	6.517876347444616414e+00	5.977165443822927138e+00	5.698277330611450253e+00	5.659012359524833613e+00	1.336655996996399587e+00	5.559192729817808321e+00	1.345682733718996049e+00	6.629750909796250369e+00	7.428688201776227906e+00	6.369826871685511982e+00	1.517355569809667459e+00	5.355915873729348853e+00	1.308695854085071719e+00	6.521566200322857831e+00	nan	1.320651082770727625e+00	5.542954577842029273e+00
2.274013942406730493e+00	5.421859424570807384e+00	1.462885331094686547e+00	6.462786716789564956e+00	9.703586438834549410e-01	5.964208761420898064e+00	0.000000000000000000e+00	nan	5.851820463477091394e+00	5.414336200857133852e-01	6.251202249929696642e+00	5.139386387006933399e-01	3.362143035015734416e+00	1.477404316110966676e+00	nan	nan	5.717347775451503189e+00	1.091231988836790290e+00	1.727905439953238975e+00	1.325074483907310308e+00	1.585240560411966371e+00	2.601510174815267362e+00	6.513379725440294754e-01	1.525218901751467682e+00	5.736360543975552062e+00	6.679039549594081304e-01	7.658082996653815533e-01	1.111078809620515306e+00	1.128192104763611425e+00	5.833759897052495091e+00	1.516941191085659613e+00	5.558639339560129677e+00	6.311981382594744616e+00	9.405577693003862594e-01	8.869615255456523295e-01	9.571937368493292908e-01	1.014652266318143425e+00	6.363565736282908780e+00	2.743417705767957848e+00	6.458621892677014031e+00	1.302630096460252407e+00	2.382629419130261272e+00	1.192803988069879750e+00	5.696042797735911378e+00	1.300673491024939787e+00	6.103709090066971932e+00	1.282136495117284225e+00	nan	6.123197691424230094e+00	1.191561706375779517e+00
nan	nan	nan	nan	nan	nan	nan	0.000000000000000000e+00	nan	nan	nan	nan	nan	nan	nan	nan	nan	nan	nan	nan	nan	nan	nan	nan	nan	nan	nan	nan	nan	nan	nan	nan	nan	nan	nan	nan	nan	nan	nan	nan	nan	nan	nan	nan	nan	nan	nan	nan	nan	nan
7.290402727200622657e+00	1.039710352266978166e+00	5.444781200807719657e+00	8.631426425006625269e-01	6.373979965982071505e+00	1.306444085894473917e+00	5.851820463477091394e+00	nan	0.000000000000000000e+00	6.193764776841038433e+00	7.702111165534768489e-01	5.745530413850588936e+00	6.935981726190401098e+00	5.816644006227036812e+00	nan	nan	9.327908387965873072e-01	5.510961122781048438e+00	7.089105237718126951e+00	6.550586344997135768e+00	5.053025943292034583e+00	7.083466751115626181e+00	5.874046349192777683e+00	5.916201548164275792e+00	9.484145381450613810e-01	6.268577774724508167e+00	6.200863306083516768e+00	5.451908745502640485e+00	4.966320094378589900e+00	4.755758061300806583e-01	6.248065244527269968e+00	7.789509039339648222e-01	5.893984412315458332e-01	6.422131097798881250e+00	5.888884668418166157e+00	5.445223864530737146e+00	5.439315911569366335e+00	7.386375089481116429e-01	5.128718648481122244e+00	7.616412378254923121e-01	6.384894854332549663e+00	7.196677723196833298e+00	6.196490843722651576e+00	8.135102339340248845e-01	5.220540348669294062e+00	7.097952874550069735e-01	6.325326046913728462e+00	nan	9.041595462527323157e-01	5.373845286751542716e+00
1.962723544784340302e+00	5.571629328910339574e+00	1.333636331452973334e+00	6.799705883278750917e+00	7.500768516206237635e-01	6.286131191809963603e+00	5.414336200857133852e-01	nan	6.193764776841038433e+00	0.000000000000000000e+00	6.612901567559205773e+00	6.188131037816888558e-01	3.284448777992069690e+00	1.059651907156144324e+00	nan	nan	6.029784143339414371e+00	1.091073468060958396e+00	1.595868349240292083e+00	1.154134956702934645e+00	1.674854917701861456e+00	2.410852519292461693e+00	5.264776962516971581e-01	1.073960085364914718e+00	6.123523887691479040e+00	3.970075073532061127e-01	7.897315535659353847e-01	9.929081080029464879e-01	1.403300418791872506e+00	6.080877916332608990e+00	1.026907109422696696e+00	5.858066379211109620e+00	6.579835837446712965e+00	5.953302111277165576e-01	9.742346559313731502e-01	8.222568533844755168e-01	1.139771969489342895e+00	6.693597682561657436e+00	2.452827780662437895e+00	6.764151979918114677e+00	9.026354432843916031e-01	2.106099257927667612e+00	7.489991815526768626e-01	6.025779707680520403e+00	1.269222049277876740e+00	6.462148623249052370e+00	1.058764405124901220e+00	nan	6.451941400526584047e+00	1.107861072076464559e+00
7.753970170927813044e+00	1.447557723768347238e+00	5.907266347922868199e+00	3.170516610239964006e-01	6.775068957705451922e+00	1.313263918516170303e+00	6.251202249929696642e+00	nan	7.702111165534768489e-01	6.612901567559205773e+00	0.000000000000000000e+00	6.184442023741579142e+00	7.259786516571155701e+00	6.266961343448387289e+00	nan	nan	1.052588412012003927e+00	5.952881159020022572e+00	7.504564541031407465e+00	7.019238754411330383e+00	5.478874466074261207e+00	7.549912725373900457e+00	6.316416892888511825e+00	6.370056724538638804e+00	9.588081954954958963e-01	6.683183050016884508e+00	6.640281412843905606e+00	5.885244416067347828e+00	5.387128177339749691e+00	7.682606220715605394e-01	6.700243739623863881e+00	1.122570548769158627e+00	5.285898774169427439e-01	6.859572938200899195e+00	6.304709795979746012e+00	5.898540972756970646e+00	5.859453105617842716e+00	4.344459821771624597e-01	5.647192096839577680e+00	3.554999264032053241e-01	6.824247356903494932e+00	7.637203367160841694e+00	6.646692075524010868e+00	8.428966110846742854e-01	5.674782074882045890e+00	3.637571400443917469e-01	6.732416782465841187e+00	nan	5.271657653395460663e-01	5.814731781863939020e+00
2.252789120362848063e+00	5.385722615222881871e+00	1.430577364554339370e+00	6.371228185032135727e+00	1.029505141550380420e+00	5.803105354548828920e+00	5.139386387006933399e-01	nan	5.745530413850588936e+00	6.188131037816888558e-01	6.184442023741579142e+00	0.000000000000000000e+00	3.423781953963598301e+00	1.508780357948718009e+00	nan	nan	5.642394188928904875e+00	1.096932817315652509e+00	1.720292984148441340e+00	1.261764826590857203e+00	1.621365430415320441e+00	2.738086271145650841e+00	5.913850828520301750e-01	1.618610042355949075e+00	5.604403160168472731e+00	7.188650604128877797e-01	5.147741629928827001e-01	1.204136585225528133e+00	1.141845769865821980e+00	5.787012032517393045e+00	1.523860698173274297e+00	5.462220214155360409e+00	6.251200602612576596e+00	9.288226652296398544e-01	7.832501132750442352e-01	1.135788500491318631e+00	1.025159254025022060e+00	6.293469577717994312e+00	2.788029419482921600e+00	6.370819858345305953e+00	1.357747839748959295e+00	2.262990348129596541e+00	1.136627624391399749e+00	5.616736997980183332e+00	1.258725916806244349e+00	5.995058358320757286e+00	1.413490720860502536e+00	nan	6.041264882575222650e+00	1.192953598663831327e+00
4.322339630644183472e+00	6.579542513913969159e+00	3.465155684734819275e+00	7.377200440910619328e+00	2.661682704299457747e+00	7.149685271353869886e+00	3.362143035015734416e+00	nan	6.935981726190401098e+00	3.284448777992069690e+00	7.259786516571155701e+00	3.423781953963598301e+00	0.000000000000000000e+00	3.648258573815057026e+00	nan	nan	6.436662871242668338e+00	3.152938540239836662e+00	3.814036848634820398e+00	3.962078069403957681e+00	3.093160861140738405e+00	4.958693584826521672e+00	3.479949482161121210e+00	3.384290680870403634e+00	6.583092176053876976e+00	3.133239662137041748e+00	3.283811670194904497e+00	3.143376535574576192e+00	3.433066528070449763e+00	6.866730015389189035e+00	3.127574614042536894e+00	6.400389358484209978e+00	7.254338219240542784e+00	3.038018162248500520e+00	3.386892218717810543e+00	3.245539808163642181e+00	3.160453498011286388e+00	7.406109419377122194e+00	4.609155530318372662e+00	7.311883772564453210e+00	2.965494498388284494e+00	2.888746191500438432e+00	3.203482403850468785e+00	6.576982504738027480e+00	3.616898687290273084e+00	7.022484525216390772e+00	2.426066325688915892e+00	nan	7.003838401412163073e+00	3.376859582998912757e+00
2.285196053071889111e+00	5.183265793797285248e+00	6.453707051312583820e-01	6.435058051470771368e+00	1.492473947825511571e+00	6.080441141285628071e+00	1.477404316110966676e+00	nan	5.816644006227036812e+00	1.059651907156144324e+00	6.266961343448387289e+00	1.508780357948718009e+00	3.648258573815057026e+00	0.000000000000000000e+00	nan	nan	5.662165220407915811e+00	1.020779064113709556e+00	2.198586471776061924e+00	1.500139206907133094e+00	1.665381983466977855e+00	2.678171277536573136e+00	1.024467782088035683e+00	4.925643012254038444e-01	5.774908472786549396e+00	1.198291970255902950e+00	1.733918794405092223e+00	8.046234758199902748e-01	1.415027798179288698e+00	5.701795983055468753e+00	8.360542317016279590e-01	5.538375590835696194e+00	6.169871865570898173e+00	1.378071100181933462e+00	1.442574261379790945e+00	1.158765056735771459e+00	1.086768967889136128e+00	6.315558812301063973e+00	1.759542461077349351e+00	6.416098315222921400e+00	1.087188931074358322e+00	2.377552223399003850e+00	8.339566339329063105e-01	5.677802006393321221e+00	8.232256528254722205e-01	6.151194422860906563e+00	1.635173956682840934e+00	nan	6.135156595469084984e+00	6.650430592923282092e-01
nan	nan	nan	nan	nan	nan	nan	nan	nan	nan	nan	nan	nan	nan	0.000000000000000000e+00	nan	nan	nan	nan	nan	nan	nan	nan	nan	nan	nan	nan	nan	nan	nan	nan	nan	nan	nan	nan	nan	nan	nan	nan	nan	nan	nan	nan	nan	nan	nan	nan	nan	nan	nan
nan	nan	nan	nan	nan	nan	nan	nan	nan	nan	nan	nan	nan	nan	nan	0.000000000000000000e+00	nan	nan	nan	nan	nan	nan	nan	nan	nan	nan	nan	nan	nan	nan	nan	nan	nan	nan	nan	nan	nan	nan	nan	nan	nan	nan	nan	nan	nan	nan	nan	nan	nan	nan
7.246271991816541913e+00	1.240562250319973803e+00	5.264782039546673786e+00	1.055432690131608675e+00	6.150777879684634186e+00	1.880429650807795561e+00	5.717347775451503189e+00	nan	9.327908387965873072e-01	6.029784143339414371e+00	1.052588412012003927e+00	5.642394188928904875e+00	6.436662871242668338e+00	5.662165220407915811e+00	nan	nan	0.000000000000000000e+00	5.266335291070852520e+00	6.995667280314369130e+00	6.484925144584397394e+00	4.751950964376592701e+00	7.077056415452733340e+00	5.749486491309239611e+00	5.717608227620754491e+00	6.308089304370017025e-01	6.105426803990889439e+00	6.095678590422753729e+00	5.230655437696039911e+00	4.785335681745192637e+00	7.680781102740887878e-01	6.026336422707776030e+00	1.090705811521365254e+00	1.059073139901163918e+00	6.252999509589362681e+00	5.751665704810760893e+00	5.263718581055763401e+00	5.219354583025487493e+00	1.254941179308478372e+00	5.018558506451473278e+00	1.107347460774239067e+00	6.124415029067614036e+00	6.932113597576756270e+00	6.029363116907372699e+00	5.013154793482719196e-01	5.094419059064719590e+00	9.561251716458551986e-01	6.022598558688979864e+00	nan	9.818093077852432238e-01	5.201314057923960732e+00
2.551287112543465518e+00	4.943914962138469704e+00	8.064638762765325986e-01	6.091089704997980192e+00	1.207198226474882841e+00	5.738375480004031637e+00	1.091231988836790290e+00	nan	5.510961122781048438e+00	1.091073468060958396e+00	5.952881159020022572e+00	1.096932817315652509e+00	3.152938540239836662e+00	1.020779064113709556e+00	nan	nan	5.266335291070852520e+00	0.000000000000000000e+00	2.229621854096926814e+00	1.735794421376426033e+00	1.250240677099281550e+00	2.966635390689963181e+00	9.560624145800579177e-01	8.840918510598102520e-01	5.382862597117387793e+00	1.249192127256505636e+00	1.344716081966463639e+00	5.158617936822676997e-01	7.690703465580207565e-01	5.360605243638824291e+00	1.157849278228874068e+00	5.106001499053419046e+00	5.869089035975597390e+00	1.275693740958451894e+00	1.345969001523799724e+00	8.394506977145540505e-01	2.551127502511542633e-01	6.031764230158941587e+00	2.061114492715916402e+00	6.081533033564500812e+00	1.179576497793864975e+00	2.366216320606754575e+00	1.232068321680927614e+00	5.306107698561536523e+00	1.017720810084877359e+00	5.771698385230318529e+00	1.280890291031009820e+00	nan	5.747035350948940469e+00	7.840930636748558724e-01
8.057664146468358490e-01	6.632569716570089646e+00	2.587661182827383666e+00	7.728191511401354852e+00	1.732545455479142182e+00	7.284848800897802512e+00	1.727905439953238975e+00	nan	7.089105237718126951e+00	1.595868349240292083e+00	7.504564541031407465e+00	1.720292984148441340e+00	3.814036848634820398e+00	2.198586471776061924e+00	nan	nan	6.995667280314369130e+00	2.229621854096926814e+00	0.000000000000000000e+00	1.249969405495057639e+00	2.869157203382565857e+00	1.563252709814448194e+00	1.604844951573945133e+00	2.160668073714390403e+00	7.035782127011074749e+00	1.535097155525579904e+00	1.423931986283171192e+00	2.379251332676738162e+00	2.553766099552582602e+00	7.076047398487895101e+00	1.884110462727783819e+00	6.845697918371562274e+00	7.558012048138346373e+00	1.489279467565218562e+00	2.061035469711973267e+00	2.084182025757175261e+00	2.212270638259893563e+00	7.596039765370257157e+00	3.293910241035649999e+00	7.715973122372537851e+00	1.717990376406407060e+00	1.972075536822766484e+00	1.785228660566153591e+00	6.994050655234954839e+00	2.687098001615726872e+00	7.363118253979593852e+00	1.908323938732558345e+00	nan	7.409488052611624020e+00	2.497655505329402725e+00
1.424626663741731081e+00	6.047410094126985491e+00	1.815300062805992098e+00	7.235343466896337894e+00	1.669120703830743402e+00	6.720218948008972681e+00	1.325074483907310308e+00	nan	6.550586344997135768e+00	1.154134956702934645e+00	7.019238754411330383e+00	1.261764826590857203e+00	3.962078069403957681e+00	1.500139206907133094e+00	nan	nan	6.484925144584397394e+00	1.735794421376426033e+00	1.249969405495057639e+00	0.000000000000000000e+00	2.332941904766780095e+00	1.950078959527630218e+00	9.414439405198474775e-01	1.624747169265730484e+00	6.524241248717982167e+00	1.219786610428421403e+00	1.188573784027728619e+00	1.929676714757839529e+00	2.082969330191894564e+00	6.574963135756337174e+00	1.419830249841150582e+00	6.369919026850848098e+00	7.051121715392778100e+00	1.378267152646840410e+00	1.371654281257454810e+00	1.588843079189361962e+00	1.749857250962282507e+00	7.086596025236493901e+00	2.786956300716481483e+00	7.227520770830142993e+00	1.229866778497145985e+00	2.069999073179886295e+00	1.230313899553602264e+00	6.480073108773473756e+00	2.054309181379716076e+00	6.888975066341283870e+00	1.964899473737921287e+00	nan	6.917376678750025043e+00	1.951873554401030386e+00
3.343682338822453470e+00	4.676941944660010009e+00	1.217191589404680085e+00	5.613885305123676339e+00	1.749448597668733507e+00	5.290158617165023003e+00	1.585240560411966371e+00	nan	5.053025943292034583e+00	1.674854917701861456e+00	5.478874466074261207e+00	1.621365430415320441e+00	3.093160861140738405e+00	1.665381983466977855e+00	nan	nan	4.751950964376592701e+00	1.250240677099281550e+00	2.869157203382565857e+00	2.332941904766780095e+00	0.000000000000000000e+00	3.690163949939486265e+00	1.535597482577535811e+00	1.623875617466348453e+00	4.793753035754205527e+00	1.604062192088745231e+00	1.868794399510357973e+00	9.101181689561150812e-01	1.340801426050759249e+00	5.076912271986650182e+00	1.727461563978281323e+00	4.806805042563312647e+00	5.508928486898089893e+00	1.964335124573445945e+00	1.295575548451754377e+00	1.016228582761945942e+00	1.243213220080409798e+00	5.606086802009017767e+00	2.553630036526463698e+00	5.623732815164522947e+00	1.642198156405253462e+00	3.073122501759903979e+00	1.582941001484427401e+00	4.844385930642711280e+00	1.121656899602260893e+00	5.301635747224827888e+00	1.758662386614784134e+00	nan	5.301376154096852922e+00	1.016695032879104454e+00
1.185668030851920740e+00	6.598220485127513690e+00	3.178804027960532075e+00	7.767389323412242419e+00	2.802119025391530460e+00	7.380146547562819848e+00	2.601510174815267362e+00	nan	7.083466751115626181e+00	2.410852519292461693e+00	7.549912725373900457e+00	2.738086271145650841e+00	4.958693584826521672e+00	2.678171277536573136e+00	nan	nan	7.077056415452733340e+00	2.966635390689963181e+00	1.563252709814448194e+00	1.950078959527630218e+00	3.690163949939486265e+00	0.000000000000000000e+00	2.453153912236671896e+00	2.655634772617141870e+00	7.154735067045837837e+00	2.415559156541136510e+00	2.598672800543989414e+00	3.134493557975687406e+00	3.206286852589898206e+00	7.070626898340056421e+00	2.587004946887379919e+00	6.897130776254271289e+00	7.551651726943361176e+00	2.477384221418188037e+00	2.948249618959848384e+00	2.841920542121112003e+00	2.895351462067443649e+00	7.582823029306443807e+00	3.244398357774200825e+00	7.742606826839281808e+00	2.494981590828820650e+00	3.123424760261159783e+00	2.507084853337736341e+00	7.096432071124759489e+00	3.345001894465210235e+00	7.406027139905321910e+00	2.954172039324087340e+00	nan	7.502285964120627426e+00	3.207658465249399793e+00
2.022871302706037433e+00	5.388968329676735891e+00	1.130847807440126029e+00	6.527897900686086885e+00	1.132317550243758797e+00	6.043385785585077663e+00	6.513379725440294754e-01	nan	5.874046349192777683e+00	5.264776962516971581e-01	6.316416892888511825e+00	5.913850828520301750e-01	3.479949482161121210e+00	1.024467782088035683e+00	nan	nan	5.749486491309239611e+00	9.560624145800579177e-01	1.604844951573945133e+00	9.414439405198474775e-01	1.535597482577535811e+00	2.453153912236671896e+00	0.000000000000000000e+00	1.114636265997434261e+00	5.792314588044368939e+00	6.316203179436081783e-01	8.098220889089285945e-01	9.930780278758640778e-01	1.264629818099617387e+00	5.866710450395027365e+00	1.035095659020067727e+00	5.629944424385845636e+00	6.345147139093615607e+00	1.025273331196808968e+00	8.434883285140959419e-01	7.422561635928061063e-01	9.500411526998893130e-01	6.415097600271390199e+00	2.398817770222815060e+00	6.524095128461153692e+00	9.101205343808890236e-01	2.219772120010154115e+00	8.252739347209605558e-01	5.744867602223987291e+00	1.201118836758436226e+00	6.183859767558033127e+00	1.396554472200611130e+00	nan	6.194045229497704419e+00	1.065574596741349689e+00
2.278133680307064868e+00	5.308649654324248068e+00	8.413153944398881201e-01	6.536580238127339015e+00	1.344679902717691000e+00	6.221553920102115498e+00	1.525218901751467682e+00	nan	5.916201548164275792e+00	1.073960085364914718e+00	6.370056724538638804e+00	1.618610042355949075e+00	3.384290680870403634e+00	4.925643012254038444e-01	nan	nan	5.717608227620754491e+00	8.840918510598102520e-01	2.160668073714390403e+00	1.624747169265730484e+00	1.623875617466348453e+00	2.655634772617141870e+00	1.114636265997434261e+00	0.000000000000000000e+00	5.866676237229038193e+00	1.173521316228276490e+00	1.786342469704867542e+00	6.394022547086652963e-01	1.447307581847461000e+00	5.788936459032473891e+00	5.998027624348803988e-01	5.613306979057337109e+00	6.287665494782056719e+00	1.279256284335543281e+00	1.597152131636033312e+00	1.114284215533065447e+00	9.880827849985199807e-01	6.438633245165623187e+00	1.653182000531614237e+00	6.512541146821421378e+00	8.903547739435522246e-01	2.298187987512069430e+00	8.778036653992481453e-01	5.769918283589705155e+00	1.089320824510921826e+00	6.250154592572473966e+00	1.413329925762027539e+00	nan	6.223989173357817428e+00	8.076042250840106407e-01
7.303067284681511673e+00	1.511173741648047741e+00	5.368477962862475472e+00	1.007356274364049398e+00	6.232491079319875560e+00	1.615913955261684798e+00	5.736360543975552062e+00	nan	9.484145381450613810e-01	6.123523887691479040e+00	9.588081954954958963e-01	5.604403160168472731e+00	6.583092176053876976e+00	5.774908472786549396e+00	nan	nan	6.308089304370017025e-01	5.382862597117387793e+00	7.035782127011074749e+00	6.524241248717982167e+00	4.793753035754205527e+00	7.154735067045837837e+00	5.792314588044368939e+00	5.866676237229038193e+00	0.000000000000000000e+00	6.182122509368330299e+00	6.059234648292178171e+00	5.321642374773692730e+00	4.868647565556903700e+00	1.001006176862001995e+00	6.154614224563693448e+00	9.960239657182462514e-01	1.103191456316131358e+00	6.343623340037575886e+00	5.715796339406330695e+00	5.320659648653954577e+00	5.308772326529811458e+00	1.222549595115458132e+00	5.210630978600004681e+00	1.026950250338200421e+00	6.253613419579047594e+00	7.133842910784648161e+00	6.095776333271233582e+00	4.737795079567539980e-01	5.154213452248362692e+00	8.460951048352587378e-01	6.131350220031660747e+00	nan	9.704717442187271725e-01	5.276181437740971703e+00
1.953473292328075983e+00	5.699301045931480125e+00	1.480904598648833614e+00	6.871559234573263453e+00	6.847189532094895004e-01	6.394791430504973562e+00	6.679039549594081304e-01	nan	6.268577774724508167e+00	3.970075073532061127e-01	6.683183050016884508e+00	7.188650604128877797e-01	3.133239662137041748e+00	1.198291970255902950e+00	nan	nan	6.105426803990889439e+00	1.249192127256505636e+00	1.535097155525579904e+00	1.219786610428421403e+00	1.604062192088745231e+00	2.415559156541136510e+00	6.316203179436081783e-01	1.173521316228276490e+00	6.182122509368330299e+00	0.000000000000000000e+00	7.924097270082068878e-01	1.075397963708958793e+00	1.580216494569867125e+00	6.195909012921646308e+00	1.023615251770810808e+00	5.935271197575493929e+00	6.663489417090540989e+00	5.335155627441487969e-01	9.758241847614379516e-01	8.137605956772708815e-01	1.272838966747499523e+00	6.786966349348225513e+00	2.524710170501211604e+00	6.838467386936950554e+00	8.809048782576485159e-01	2.038560054028077051e+00	7.178988202479452685e-01	6.103234654589528851e+00	1.374546481034363055e+00	6.521120913036019040e+00	9.727922007173908092e-01	nan	6.567190926967809261e+00	1.194140201195721396e+00
2.009719993400180815e+00	5.883151957008517563e+00	1.773559892976108499e+00	6.828707628595959811e+00	8.961825502553466549e-01	6.273549760277983722e+00	7.658082996653815533e-01	nan	6.200863306083516768e+00	7.897315535659353847e-01	6.640281412843905606e+00	5.147741629928827001e-01	3.283811670194904497e+00	1.733918794405092223e+00	nan	nan	6.095678590422753729e+00	1.344716081966463639e+00	1.423931986283171192e+00	1.188573784027728619e+00	1.868794399510357973e+00	2.598672800543989414e+00	8.098220889089285945e-01	1.786342469704867542e+00	6.059234648292178171e+00	7.924097270082068878e-01	0.000000000000000000e+00	1.466967969296494756e+00	1.569983211556850611e+00	6.275590390144531128e+00	1.570165684651596782e+00	5.929184663761313701e+00	6.729978014983061918e+00	8.124988148503706764e-01	9.080832779938269317e-01	1.412600608196660668e+00	1.288626222708999292e+00	6.766872928530180964e+00	3.026232887606384203e+00	6.830919028176569263e+00	1.322042538141095180e+00	2.035274660569190264e+00	1.169610440075934843e+00	6.086739534275936059e+00	1.661480106800089951e+00	6.456846996190552801e+00	1.297934795197417168e+00	nan	6.526196432940245096e+00	1.532885928760618910e+00
2.736819808381182106e+00	4.868899845264083481e+00	7.440782975209685457e-01	6.046499002262042843e+00	1.179628819311086652e+00	5.648584731205934517e+00	1.111078809620515306e+00	nan	5.451908745502640485e+00	9.929081080029464879e-01	5.885244416067347828e+00	1.204136585225528133e+00	3.143376535574576192e+00	8.046234758199902748e-01	nan	nan	5.230655437696039911e+00	5.158617936822676997e-01	2.379251332676738162e+00	1.929676714757839529e+00	9.101181689561150812e-01	3.134493557975687406e+00	9.930780278758640778e-01	6.394022547086652963e-01	5.321642374773692730e+00	1.075397963708958793e+00	1.466967969296494756e+00	0.000000000000000000e+00	9.857245186249921076e-01	5.338581689125818208e+00	9.455790916555067982e-01	5.091391854740499490e+00	5.834213558335269667e+00	1.242025349238737419e+00	1.214250493270650155e+00	6.897602664221017532e-01	4.689285077845241068e-01	5.982452510804350254e+00	1.858898397029908223e+00	6.027615020312080851e+00	1.015892798958971444e+00	2.461612463267457418e+00	9.589714494982680693e-01	5.268761989470623242e+00	8.513339170257078203e-01	5.717843707435649847e+00	1.231516066722933456e+00	nan	5.725177922488644988e+00	5.212183720319667479e-01
2.911450958008022560e+00	4.432875967560528707e+00	1.154417803838454715e+00	5.539706789843251933e+00	1.610748159805319268e+00	5.108878855032888744e+00	1.128192104763611425e+00	nan	4.966320094378589900e+00	1.403300418791872506e+00	5.387128177339749691e+00	1.141845769865821980e+00	3.433066528070449763e+00	1.415027798179288698e+00	nan	nan	4.785335681745192637e+00	7.690703465580207565e-01	2.553766099552582602e+00	2.082969330191894564e+00	1.340801426050759249e+00	3.206286852589898206e+00	1.264629818099617387e+00	1.447307581847461000e+00	4.868647565556903700e+00	1.580216494569867125e+00	1.569983211556850611e+00	9.857245186249921076e-01	0.000000000000000000e+00	4.820774271948807588e+00	1.794264966952672680e+00	4.555141484316250988e+00	5.325596859563939134e+00	1.653971404166100223e+00	1.525311243725659294e+00	1.172413150603599297e+00	6.240303771348925110e-01	5.468280378369074768e+00	2.272066083732448227e+00	5.529196324101640414e+00	1.820942761249248143e+00	2.835066338928011742e+00	1.701101548327919266e+00	4.776574008769959967e+00	9.855815993955296950e-01	5.205184584030424944e+00	1.742738630000866040e+00	nan	5.175121975597694934e+00	9.793266274852695519e-01
7.277132620644846561e+00	1.026009528042421737e+00	5.349410544760275776e+00	8.817683432933363097e-01	6.265503605467171333e+00	1.544423614028986869e+00	5.833759897052495091e+00	nan	4.755758061300806583e-01	6.080877916332608990e+00	7.682606220715605394e-01	5.787012032517393045e+00	6.866730015389189035e+00	5.701795983055468753e+00	nan	nan	7.680781102740887878e-01	5.360605243638824291e+00	7.076047398487895101e+00	6.574963135756337174e+00	5.076912271986650182e+00	7.070626898340056421e+00	5.866710450395027365e+00	5.788936459032473891e+00	1.001006176862001995e+00	6.195909012921646308e+00	6.275590390144531128e+00	5.338581689125818208e+00	4.820774271948807588e+00	0.000000000000000000e+00	6.125984178419117576e+00	7.746136123959814768e-01	7.228650071231781382e-01	6.325357526330972924e+00	5.916089307685268750e+00	5.492097041946601088e+00	5.276372000565799247e+00	8.671930823202197436e-01	4.984352594764056121e+00	8.384904071438552542e-01	6.258658060169596027e+00	7.121637975895750650e+00	6.109178123425492934e+00	7.900487225381862544e-01	5.177085188448017128e+00	6.961524032976492693e-01	6.203737872497035788e+00	nan	8.186979340542761552e-01	5.285720745226691442e+00
2.047152703284302877e+00	5.615533838458636851e+00	1.160341043281329920e+00	6.864223282596380038e+00	1.158276463137992485e+00	6.500595389124598000e+00	1.516941191085659613e+00	nan	6.248065244527269968e+00	1.026907109422696696e+00	6.700243739623863881e+00	1.523860698173274297e+00	3.127574614042536894e+00	8.360542317016279590e-01	nan	nan	6.026336422707776030e+00	1.157849278228874068e+00	1.884110462727783819e+00	1.419830249841150582e+00	1.727461563978281323e+00	2.587004946887379919e+00	1.035095659020067727e+00	5.998027624348803988e-01	6.154614224563693448e+00	1.023615251770810808e+00	1.570165684651596782e+00	9.455790916555067982e-01	1.794264966952672680e+00	6.125984178419117576e+00	0.000000000000000000e+00	5.930793242628336515e+00	6.622387553574803576e+00	1.130163928327923450e+00	1.548059183680673856e+00	1.062500673157098063e+00	1.300577076855842895e+00	6.780022632428414298e+00	2.010827244290688043e+00	6.836785138227409853e+00	5.492999501342702429e-01	1.906108861496758067e+00	7.379634697251871156e-01	6.066555722979380505e+00	1.433871901523819936e+00	6.559442147102167553e+00	1.213449061945108376e+00	nan	6.540819195190087143e+00	1.157620258821117964e+00
7.059957839113623734e+00	1.509243911911449132e+00	5.147723014909346695e+00	1.265848336269376428e+00	5.966185199699045150e+00	1.415252607872710788e+00	5.558639339560129677e+00	nan	7.789509039339648222e-01	5.858066379211109620e+00	1.122570548769158627e+00	5.462220214155360409e+00	6.400389358484209978e+00	5.538375590835696194e+00	nan	nan	1.090705811521365254e+00	5.106001499053419046e+00	6.845697918371562274e+00	6.369919026850848098e+00	4.806805042563312647e+00	6.897130776254271289e+00	5.629944424385845636e+00	5.613306979057337109e+00	9.960239657182462514e-01	5.935271197575493929e+00	5.929184663761313701e+00	5.091391854740499490e+00	4.555141484316250988e+00	7.746136123959814768e-01	5.930793242628336515e+00	0.000000000000000000e+00	1.229744366187561333e+00	6.029754392145725284e+00	5.639364198649469806e+00	5.260569765869277603e+00	5.013663193794259065e+00	1.311467407309627076e+00	4.913553081773624598e+00	1.155044016668736129e+00	6.055279312312978668e+00	6.852326362985209585e+00	5.873338174367794373e+00	1.006746279396757426e+00	4.916428355119079718e+00	9.067873771917307479e-01	5.896887691982301227e+00	nan	1.100423854436636928e+00	5.047127424096223614e+00
7.755893042217719469e+00	1.169619402768521610e+00	5.805862470367335604e+00	5.031704926011604240e-01	6.769041940903536947e+00	1.408448497717074588e+00	6.311981382594744616e+00	nan	5.893984412315458332e-01	6.579835837446712965e+00	5.285898774169427439e-01	6.251200602612576596e+00	7.254338219240542784e+00	6.169871865570898173e+00	nan	nan	1.059073139901163918e+00	5.869089035975597390e+00	7.558012048138346373e+00	7.051121715392778100e+00	5.508928486898089893e+00	7.551651726943361176e+00	6.345147139093615607e+00	6.287665494782056719e+00	1.103191456316131358e+00	6.663489417090540989e+00	6.729978014983061918e+00	5.834213558335269667e+00	5.325596859563939134e+00	7.228650071231781382e-01	6.622387553574803576e+00	1.229744366187561333e+00	0.000000000000000000e+00	6.820949935443530343e+00	6.342401272902459475e+00	5.974416899998154840e+00	5.800637643858986614e+00	3.170950676931924006e-01	5.512382298039450568e+00	5.103806632882297301e-01	6.751948020807674311e+00	7.566618520384700730e+00	6.573243497802057078e+00	9.334635631495927788e-01	5.605074138664648764e+00	6.703963193896531614e-01	6.689051368678799570e+00	nan	7.537954570417398914e-01	5.750524042002927771e+00
1.907345330899542057e+00	5.860544823983801166e+00	1.618257068997878578e+00	7.028627339178240341e+00	4.982674415708392979e-01	6.517876347444616414e+00	9.405577693003862594e-01	nan	6.422131097798881250e+00	5.953302111277165576e-01	6.859572938200899195e+00	9.288226652296398544e-01	3.038018162248500520e+00	1.378071100181933462e+00	nan	nan	6.252999509589362681e+00	1.275693740958451894e+00	1.489279467565218562e+00	1.378267152646840410e+00	1.964335124573445945e+00	2.477384221418188037e+00	1.025273331196808968e+00	1.279256284335543281e+00	6.343623340037575886e+00	5.335155627441487969e-01	8.124988148503706764e-01	1.242025349238737419e+00	1.653971404166100223e+00	6.325357526330972924e+00	1.130163928327923450e+00	6.029754392145725284e+00	6.820949935443530343e+00	0.000000000000000000e+00	1.304822610338900235e+00	1.275136026356227692e+00	1.321967633369662831e+00	6.945167377531667796e+00	2.637231194329187733e+00	6.990733194387121152e+00	1.030337823131568076e+00	1.871973960293515260e+00	9.229983364356068032e-01	6.271479441846284253e+00	1.601546001790125295e+00	6.677550979242884210e+00	8.993867160653628012e-01	nan	6.688223608880191406e+00	1.393194123680918217e+00
2.508987404597109894e+00	5.451714533279378827e+00	1.335782671954108158e+00	6.492940050690996223e+00	1.265751243970291373e+00	5.977165443822927138e+00	8.869615255456523295e-01	nan	5.888884668418166157e+00	9.742346559313731502e-01	6.304709795979746012e+00	7.832501132750442352e-01	3.386892218717810543e+00	1.442574261379790945e+00	nan	nan	5.751665704810760893e+00	1.345969001523799724e+00	2.061035469711973267e+00	1.371654281257454810e+00	1.295575548451754377e+00	2.948249618959848384e+00	8.434883285140959419e-01	1.597152131636033312e+00	5.715796339406330695e+00	9.758241847614379516e-01	9.080832779938269317e-01	1.214250493270650155e+00	1.525311243725659294e+00	5.916089307685268750e+00	1.548059183680673856e+00	5.639364198649469806e+00	6.342401272902459475e+00	1.304822610338900235e+00	0.000000000000000000e+00	1.100347287555219600e+00	1.304667176252733096e+00	6.407710623412229189e+00	2.806477657497002731e+00	6.501346068387329424e+00	1.327204197418795806e+00	2.530042520738674305e+00	1.060683817915291094e+00	5.728824794160908063e+00	1.196006854343967918e+00	6.150737187166840592e+00	1.559412772989174911e+00	nan	6.183453044126961728e+00	1.160907362499666862e+00
2.573010760046124723e+00	5.054325090127483655e+00	1.113291623169566646e+00	6.092790710870086279e+00	1.243783973969304402e+00	5.698277330611450253e+00	9.571937368493292908e-01	nan	5.445223864530737146e+00	8.222568533844755168e-01	5.898540972756970646e+00	1.135788500491318631e+00	3.245539808163642181e+00	1.158765056735771459e+00	nan	nan	5.263718581055763401e+00	8.394506977145540505e-01	2.084182025757175261e+00	1.588843079189361962e+00	1.016228582761945942e+00	2.841920542121112003e+00	7.422561635928061063e-01	1.114284215533065447e+00	5.320659648653954577e+00	8.137605956772708815e-01	1.412600608196660668e+00	6.897602664221017532e-01	1.172413150603599297e+00	5.492097041946601088e+00	1.062500673157098063e+00	5.260569765869277603e+00	5.974416899998154840e+00	1.275136026356227692e+00	1.100347287555219600e+00	0.000000000000000000e+00	7.772854886231369553e-01	6.037540617038586355e+00	2.112532474727660592e+00	6.091402865656282195e+00	9.442448913820413736e-01	2.428858431836781850e+00	1.041339736880853462e+00	5.317187145758385469e+00	1.164267150231979020e+00	5.744465309789235086e+00	1.325877810865282891e+00	nan	5.809792260616070791e+00	9.267450655993002551e-01
2.547309157038398553e+00	4.896607352121323586e+00	8.596982006053278669e-01	6.014420390610436762e+00	1.218700113806414631e+00	5.659012359524833613e+00	1.014652266318143425e+00	nan	5.439315911569366335e+00	1.139771969489342895e+00	5.859453105617842716e+00	1.025159254025022060e+00	3.160453498011286388e+00	1.086768967889136128e+00	nan	nan	5.219354583025487493e+00	2.551127502511542633e-01	2.212270638259893563e+00	1.749857250962282507e+00	1.243213220080409798e+00	2.895351462067443649e+00	9.500411526998893130e-01	9.880827849985199807e-01	5.308772326529811458e+00	1.272838966747499523e+00	1.288626222708999292e+00	4.689285077845241068e-01	6.240303771348925110e-01	5.276372000565799247e+00	1.300577076855842895e+00	5.013663193794259065e+00	5.800637643858986614e+00	1.321967633369662831e+00	1.304667176252733096e+00	7.772854886231369553e-01	0.000000000000000000e+00	5.945117367402176001e+00	2.085695449059933537e+00	6.010431178544948239e+00	1.323423984642396301e+00	2.478778501308002813e+00	1.296886839161404792e+00	5.233875473244760101e+00	9.278075032128969557e-01	5.696070634914526920e+00	1.277865518451765769e+00	nan	5.671554356224290494e+00	7.191648993679522484e-01
7.807238997435670846e+00	1.325180291122140197e+00	5.968995120578916236e+00	5.250394926528816342e-01	6.888035150102623128e+00	1.336655996996399587e+00	6.363565736282908780e+00	nan	7.386375089481116429e-01	6.693597682561657436e+00	4.344459821771624597e-01	6.293469577717994312e+00	7.406109419377122194e+00	6.315558812301063973e+00	nan	nan	1.254941179308478372e+00	6.031764230158941587e+00	7.596039765370257157e+00	7.086596025236493901e+00	5.606086802009017767e+00	7.582823029306443807e+00	6.415097600271390199e+00	6.438633245165623187e+00	1.222549595115458132e+00	6.786966349348225513e+00	6.766872928530180964e+00	5.982452510804350254e+00	5.468280378369074768e+00	8.671930823202197436e-01	6.780022632428414298e+00	1.311467407309627076e+00	3.170950676931924006e-01	6.945167377531667796e+00	6.407710623412229189e+00	6.037540617038586355e+00	5.945117367402176001e+00	0.000000000000000000e+00	5.660644205198084755e+00	4.954515893361758905e-01	6.909335697248000230e+00	7.681312072542170633e+00	6.720598214448211927e+00	1.058459141401996817e+00	5.748391532835798401e+00	6.619181058554294284e-01	6.839407582620053105e+00	nan	8.004905863366759133e-01	5.893061815834871986e+00
3.266101244378302404e+00	4.489308560373490131e+00	1.839908094157099328e+00	5.796920777848605155e+00	2.788320047359169607e+00	5.559192729817808321e+00	2.743417705767957848e+00	nan	5.128718648481122244e+00	2.452827780662437895e+00	5.647192096839577680e+00	2.788029419482921600e+00	4.609155530318372662e+00	1.759542461077349351e+00	nan	nan	5.018558506451473278e+00	2.061114492715916402e+00	3.293910241035649999e+00	2.786956300716481483e+00	2.553630036526463698e+00	3.244398357774200825e+00	2.398817770222815060e+00	1.653182000531614237e+00	5.210630978600004681e+00	2.524710170501211604e+00	3.026232887606384203e+00	1.858898397029908223e+00	2.272066083732448227e+00	4.984352594764056121e+00	2.010827244290688043e+00	4.913553081773624598e+00	5.512382298039450568e+00	2.637231194329187733e+00	2.806477657497002731e+00	2.112532474727660592e+00	2.085695449059933537e+00	5.660644205198084755e+00	0.000000000000000000e+00	5.770432552864826370e+00	2.379734770416833012e+00	3.536751898653820003e+00	2.304859846234617038e+00	5.117073925480551289e+00	2.000042910812807939e+00	5.547465235292922792e+00	2.829515444565107618e+00	nan	5.537265666102672235e+00	1.901759355841747157e+00
7.949713698206458012e+00	1.567800004970683503e+00	6.045330529402963116e+00	2.742975700370149372e-01	6.919189291105951156e+00	1.345682733718996049e+00	6.458621892677014031e+00	nan	7.616412378254923121e-01	6.764151979918114677e+00	3.554999264032053241e-01	6.370819858345305953e+00	7.311883772564453210e+00	6.416098315222921400e+00	nan	nan	1.107347460774239067e+00	6.081533033564500812e+00	7.715973122372537851e+00	7.227520770830142993e+00	5.623732815164522947e+00	7.742606826839281808e+00	6.524095128461153692e+00	6.512541146821421378e+00	1.026950250338200421e+00	6.838467386936950554e+00	6.830919028176569263e+00	6.027615020312080851e+00	5.529196324101640414e+00	8.384904071438552542e-01	6.836785138227409853e+00	1.155044016668736129e+00	5.103806632882297301e-01	6.990733194387121152e+00	6.501346068387329424e+00	6.091402865656282195e+00	6.010431178544948239e+00	4.954515893361758905e-01	5.770432552864826370e+00	0.000000000000000000e+00	6.956523719658723515e+00	7.757797855571515022e+00	6.784488833174321165e+00	9.606591369040033968e-01	5.807278055449144105e+00	4.107118451111521074e-01	6.841340622498016444e+00	nan	5.730855696988573778e-01	5.950918534532994464e+00
1.982839609213829180e+00	5.759211176105418772e+00	1.353243213320949767e+00	6.981481425397758400e+00	9.238562313272792315e-01	6.629750909796250369e+00	1.302630096460252407e+00	nan	6.384894854332549663e+00	9.026354432843916031e-01	6.824247356903494932e+00	1.357747839748959295e+00	2.965494498388284494e+00	1.087188931074358322e+00	nan	nan	6.124415029067614036e+00	1.179576497793864975e+00	1.717990376406407060e+00	1.229866778497145985e+00	1.642198156405253462e+00	2.494981590828820650e+00	9.101205343808890236e-01	8.903547739435522246e-01	6.253613419579047594e+00	8.809048782576485159e-01	1.322042538141095180e+00	1.015892798958971444e+00	1.820942761249248143e+00	6.258658060169596027e+00	5.492999501342702429e-01	6.055279312312978668e+00	6.751948020807674311e+00	1.030337823131568076e+00	1.327204197418795806e+00	9.442448913820413736e-01	1.323423984642396301e+00	6.909335697248000230e+00	2.379734770416833012e+00	6.956523719658723515e+00	0.000000000000000000e+00	1.894907390331254771e+00	7.338462608565058387e-01	6.169022943934617587e+00	1.573565630569977225e+00	6.665683443996484492e+00	9.709618580956620448e-01	nan	6.652396149630131816e+00	1.300803438400392587e+00
2.268777084556858004e+00	6.588152879970086140e+00	2.653169816867861464e+00	7.813074033656307371e+00	1.868377134306616671e+00	7.428688201776227906e+00	2.382629419130261272e+00	nan	7.196677723196833298e+00	2.106099257927667612e+00	7.637203367160841694e+00	2.262990348129596541e+00	2.888746191500438432e+00	2.377552223399003850e+00	nan	nan	6.932113597576756270e+00	2.366216320606754575e+00	1.972075536822766484e+00	2.069999073179886295e+00	3.073122501759903979e+00	3.123424760261159783e+00	2.219772120010154115e+00	2.298187987512069430e+00	7.133842910784648161e+00	2.038560054028077051e+00	2.035274660569190264e+00	2.461612463267457418e+00	2.835066338928011742e+00	7.121637975895750650e+00	1.906108861496758067e+00	6.852326362985209585e+00	7.566618520384700730e+00	1.871973960293515260e+00	2.530042520738674305e+00	2.428858431836781850e+00	2.478778501308002813e+00	7.681312072542170633e+00	3.536751898653820003e+00	7.757797855571515022e+00	1.894907390331254771e+00	0.000000000000000000e+00	2.171661962914487098e+00	7.003584841795290394e+00	2.865747654061842731e+00	7.483040960827781696e+00	1.954326488981686927e+00	nan	7.429516262202726651e+00	2.628312926090253576e+00
1.988619242663158815e+00	5.599806723015662513e+00	1.146356858145879398e+00	6.817070858653817567e+00	9.792225520148054585e-01	6.369826871685511982e+00	1.192803988069879750e+00	nan	6.196490843722651576e+00	7.489991815526768626e-01	6.646692075524010868e+00	1.136627624391399749e+00	3.203482403850468785e+00	8.339566339329063105e-01	nan	nan	6.029363116907372699e+00	1.232068321680927614e+00	1.785228660566153591e+00	1.230313899553602264e+00	1.582941001484427401e+00	2.507084853337736341e+00	8.252739347209605558e-01	8.778036653992481453e-01	6.095776333271233582e+00	7.178988202479452685e-01	1.169610440075934843e+00	9.589714494982680693e-01	1.701101548327919266e+00	6.109178123425492934e+00	7.379634697251871156e-01	5.873338174367794373e+00	6.573243497802057078e+00	9.229983364356068032e-01	1.060683817915291094e+00	1.041339736880853462e+00	1.296886839161404792e+00	6.720598214448211927e+00	2.304859846234617038e+00	6.784488833174321165e+00	7.338462608565058387e-01	2.171661962914487098e+00	0.000000000000000000e+00	6.032507169707477246e+00	1.156868739207461472e+00	6.496037497964410434e+00	1.179973873372800464e+00	nan	6.499313820315542500e+00	9.783777937184362505e-01
7.253310702846166969e+00	1.202051755508021902e+00	5.282112054946392021e+00	9.410146046531391306e-01	6.171748552014080680e+00	1.517355569809667459e+00	5.696042797735911378e+00	nan	8.135102339340248845e-01	6.025779707680520403e+00	8.428966110846742854e-01	5.616736997980183332e+00	6.576982504738027480e+00	5.677802006393321221e+00	nan	nan	5.013154793482719196e-01	5.306107698561536523e+00	6.994050655234954839e+00	6.480073108773473756e+00	4.844385930642711280e+00	7.096432071124759489e+00	5.744867602223987291e+00	5.769918283589705155e+00	4.737795079567539980e-01	6.103234654589528851e+00	6.086739534275936059e+00	5.268761989470623242e+00	4.776574008769959967e+00	7.900487225381862544e-01	6.066555722979380505e+00	1.006746279396757426e+00	9.334635631495927788e-01	6.271479441846284253e+00	5.728824794160908063e+00	5.317187145758385469e+00	5.233875473244760101e+00	1.058459141401996817e+00	5.117073925480551289e+00	9.606591369040033968e-01	6.169022943934617587e+00	7.003584841795290394e+00	6.032507169707477246e+00	0.000000000000000000e+00	5.094649579442268816e+00	7.647353040809909963e-01	6.086451586490391641e+00	nan	7.948567928812735328e-01	5.218505492757208764e+00
2.962104991702018797e+00	4.674263440872962860e+00	6.211053405290543061e-01	5.837747794276650914e+00	1.660512610879692375e+00	5.355915873729348853e+00	1.300673491024939787e+00	nan	5.220540348669294062e+00	1.269222049277876740e+00	5.674782074882045890e+00	1.258725916806244349e+00	3.616898687290273084e+00	8.232256528254722205e-01	nan	nan	5.094419059064719590e+00	1.017720810084877359e+00	2.687098001615726872e+00	2.054309181379716076e+00	1.121656899602260893e+00	3.345001894465210235e+00	1.201118836758436226e+00	1.089320824510921826e+00	5.154213452248362692e+00	1.374546481034363055e+00	1.661480106800089951e+00	8.513339170257078203e-01	9.855815993955296950e-01	5.177085188448017128e+00	1.433871901523819936e+00	4.916428355119079718e+00	5.605074138664648764e+00	1.601546001790125295e+00	1.196006854343967918e+00	1.164267150231979020e+00	9.278075032128969557e-01	5.748391532835798401e+00	2.000042910812807939e+00	5.807278055449144105e+00	1.573565630569977225e+00	2.865747654061842731e+00	1.156868739207461472e+00	5.094649579442268816e+00	0.000000000000000000e+00	5.521325159941450345e+00	1.832525696791575065e+00	nan	5.540411206478738748e+00	3.758865357355557490e-01
7.611494191527492070e+00	1.508664955674550612e+00	5.777110221989645744e+00	4.588612432938808383e-01	6.597838825718626232e+00	1.308695854085071719e+00	6.103709090066971932e+00	nan	7.097952874550069735e-01	6.462148623249052370e+00	3.637571400443917469e-01	5.995058358320757286e+00	7.022484525216390772e+00	6.151194422860906563e+00	nan	nan	9.561251716458551986e-01	5.771698385230318529e+00	7.363118253979593852e+00	6.888975066341283870e+00	5.301635747224827888e+00	7.406027139905321910e+00	6.183859767558033127e+00	6.250154592572473966e+00	8.460951048352587378e-01	6.521120913036019040e+00	6.456846996190552801e+00	5.717843707435649847e+00	5.205184584030424944e+00	6.961524032976492693e-01	6.559442147102167553e+00	9.067873771917307479e-01	6.703963193896531614e-01	6.677550979242884210e+00	6.150737187166840592e+00	5.744465309789235086e+00	5.696070634914526920e+00	6.619181058554294284e-01	5.547465235292922792e+00	4.107118451111521074e-01	6.665683443996484492e+00	7.483040960827781696e+00	6.496037497964410434e+00	7.647353040809909963e-01	5.521325159941450345e+00	0.000000000000000000e+00	6.521094199269533043e+00	nan	5.227001054270147273e-01	5.659493464357065129e+00
2.417442208763852740e+00	5.797571627526105331e+00	1.754167478462358654e+00	6.878586925437848443e+00	5.238955783501763053e-01	6.521566200322857831e+00	1.282136495117284225e+00	nan	6.325326046913728462e+00	1.058764405124901220e+00	6.732416782465841187e+00	1.413490720860502536e+00	2.426066325688915892e+00	1.635173956682840934e+00	nan	nan	6.022598558688979864e+00	1.280890291031009820e+00	1.908323938732558345e+00	1.964899473737921287e+00	1.758662386614784134e+00	2.954172039324087340e+00	1.396554472200611130e+00	1.413329925762027539e+00	6.131350220031660747e+00	9.727922007173908092e-01	1.297934795197417168e+00	1.231516066722933456e+00	1.742738630000866040e+00	6.203737872497035788e+00	1.213449061945108376e+00	5.896887691982301227e+00	6.689051368678799570e+00	8.993867160653628012e-01	1.559412772989174911e+00	1.325877810865282891e+00	1.277865518451765769e+00	6.839407582620053105e+00	2.829515444565107618e+00	6.841340622498016444e+00	9.709618580956620448e-01	1.954326488981686927e+00	1.179973873372800464e+00	6.086451586490391641e+00	1.832525696791575065e+00	6.521094199269533043e+00	0.000000000000000000e+00	nan	6.535801651068314122e+00	1.524127740841369816e+00
nan	nan	nan	nan	nan	nan	nan	nan	nan	nan	nan	nan	nan	nan	nan	nan	nan	nan	nan	nan	nan	nan	nan	nan	nan	nan	nan	nan	nan	nan	nan	nan	nan	nan	nan	nan	nan	nan	nan	nan	nan	nan	nan	nan	nan	nan	nan	0.000000000000000000e+00	nan	nan
7.655786575699246477e+00	1.487253327121746516e+00	5.748943393985177508e+00	5.566569153697992212e-01	6.598273108997091185e+00	1.320651082770727625e+00	6.123197691424230094e+00	nan	9.041595462527323157e-01	6.451941400526584047e+00	5.271657653395460663e-01	6.041264882575222650e+00	7.003838401412163073e+00	6.135156595469084984e+00	nan	nan	9.818093077852432238e-01	5.747035350948940469e+00	7.409488052611624020e+00	6.917376678750025043e+00	5.301376154096852922e+00	7.502285964120627426e+00	6.194045229497704419e+00	6.223989173357817428e+00	9.704717442187271725e-01	6.567190926967809261e+00	6.526196432940245096e+00	5.725177922488644988e+00	5.175121975597694934e+00	8.186979340542761552e-01	6.540819195190087143e+00	1.100423854436636928e+00	7.537954570417398914e-01	6.688223608880191406e+00	6.183453044126961728e+00	5.809792260616070791e+00	5.671554356224290494e+00	8.004905863366759133e-01	5.537265666102672235e+00	5.730855696988573778e-01	6.652396149630131816e+00	7.429516262202726651e+00	6.499313820315542500e+00	7.948567928812735328e-01	5.540411206478738748e+00	5.227001054270147273e-01	6.535801651068314122e+00	nan	0.000000000000000000e+00	5.656874029097384238e+00
2.800707399344274595e+00	4.801968495651951052e+00	5.423328655370898144e-01	5.977522332064746813e+00	1.419778270045390256e+00	5.542954577842029273e+00	1.191561706375779517e+00	nan	5.373845286751542716e+00	1.107861072076464559e+00	5.814731781863939020e+00	1.192953598663831327e+00	3.376859582998912757e+00	6.650430592923282092e-01	nan	nan	5.201314057923960732e+00	7.840930636748558724e-01	2.497655505329402725e+00	1.951873554401030386e+00	1.016695032879104454e+00	3.207658465249399793e+00	1.065574596741349689e+00	8.076042250840106407e-01	5.276181437740971703e+00	1.194140201195721396e+00	1.532885928760618910e+00	5.212183720319667479e-01	9.793266274852695519e-01	5.285720745226691442e+00	1.157620258821117964e+00	5.047127424096223614e+00	5.750524042002927771e+00	1.393194123680918217e+00	1.160907362499666862e+00	9.267450655993002551e-01	7.191648993679522484e-01	5.893061815834871986e+00	1.901759355841747157e+00	5.950918534532994464e+00	1.300803438400392587e+00	2.628312926090253576e+00	9.783777937184362505e-01	5.218505492757208764e+00	3.758865357355557490e-01	5.659493464357065129e+00	1.524127740841369816e+00	nan	5.656874029097384238e+00	0.000000000000000000e+00
2.323445181505038093e+00	5.458387166352076214e+00	1.173475176184028523e+00	6.594062092568632849e+00	9.344678919109645765e-01	6.244612471074085569e+00	1.221868706537991178e+00	nan	6.016683068519185440e+00	1.065920845056552935e+00	6.434762779461994597e+00	1.243080124199911429e+00	2.733245979476150556e+00	1.099370921729241779e+00	nan	nan	5.757945111325024179e+00	9.938986145715309473e-01	1.978387021324877981e+00	1.601804451823284570e+00	1.289858091646672200e+00	2.783611442543884262e+00	9.593557279886005817e-01	9.218609532745531965e-01	5.843079184551092986e+00	9.642330262576510602e-01	1.298588455491087590e+00	7.082545408201393888e-01	1.541285043536510191e+00	5.883616648475082478e+00	7.794529829952847599e-01	5.649526549313438117e+00	6.394004163717855960e+00	1.188277322655232782e+00	1.216315321489236823e+00	7.311515857916950356e-01	1.029807666504216179e+00	6.543082614884737858e+00	2.325529366446443369e+00	6.572800931218493403e+00	6.608755311122477272e-01	2.181894337277181961e+00	7.944646846719825017e-01	5.781439589169934834e+00	1.305855640447795896e+00	6.276644323947468962e+00	8.560123754837289933e-01	nan	6.257595994325916955e+00	1.019519813881591075e+00
2.509680886177074299e+00	5.319775288108080424e+00	1.463809722033637462e+00	6.240913821985490273e+00	6.971632997627842387e-01	5.828962954591787593e+00	6.628431718394530714e-01	nan	5.644269414433803256e+00	6.604510496910698247e-01	6.042608576849667124e+00	7.971347525637553222e-01	2.879271823746187842e+00	1.558111406370697338e+00	nan	nan	5.468312154780728740e+00	7.852147714715266291e-01	1.868966950346507616e+00	1.714195647654129351e+00	1.320537873050392719e+00	2.913489541011348383e+00	8.931041379036041006e-01	1.498454812011374315e+00	5.463603712551325486e+00	7.217523466002859767e-01	9.956936886979744772e-01	8.293438337350901302e-01	9.044879390648582485e-01	5.659440294067920263e+00	1.415524523775389509e+00	5.345696722727241834e+00	6.144212679758667583e+00	8.770090115021261790e-01	1.176363965991358729e+00	8.812914429122972182e-01	6.887367927392008538e-01	6.184289162752364177e+00	2.694953833707915525e+00	6.246800039911311941e+00	1.235766792030363437e+00	2.164321294409520036e+00	1.250191171246626709e+00	5.487656137871733009e+00	1.300287842207874078e+00	5.874028301078086933e+00	8.220933439933685305e-01	nan	5.935058536334256729e+00	1.057486857765899790e+00
7.892275834022678183e+00	1.489859087486741229e+00	6.065862779790704984e+00	2.958968955480459906e-01	6.955491538516278993e+00	1.400707317607254643e+00	6.431307956361452582e+00	nan	7.007370288765595312e-01	6.804773803055815584e+00	3.432012618216215283e-01	6.323412789292523151e+00	7.363506022788163463e+00	6.422354858009743594e+00	nan	nan	1.091255416868717187e+00	6.095528129099501591e+00	7.668411636607106452e+00	7.168095055132421400e+00	5.600500136427952746e+00	7.662432018003109135e+00	6.496479089258016870e+00	6.526286274101225082e+00	1.035225602461529837e+00	6.866643053430721899e+00	6.781689201906679010e+00	6.056687584527201906e+00	5.549896144245304086e+00	7.903089760393553487e-01	6.864628945210274225e+00	1.162398703628160002e+00	4.181957362731139605e-01	7.021055327224694054e+00	6.464867278955391150e+00	6.050724692899463797e+00	6.018492808547273754e+00	3.976584734380914088e-01	5.754108278206341964e+00	1.809112238525400485e-01	6.987573723053175812e+00	7.774007902238710521e+00	6.812465802692398320e+00	9.657695439880823463e-01	5.829702890445141783e+00	4.282426525281587959e-01	6.876710737510395077e+00	nan	6.646944184398176914e-01	5.977300778381978930e+00
2.587231180640028771e+00	4.749258622675192498e+00	8.966803590134947433e-01	5.895327213066589245e+00	1.651746613609275993e+00	5.479422129556279053e+00	1.176899066679780281e+00	nan	5.279164124295601113e+00	1.233502408314711252e+00	5.692974661650543666e+00	1.200376358558922218e+00	3.630458837315647891e+00	1.016490086492171319e+00	nan	nan	5.125002705051395324e+00	9.808025682281902302e-01	2.236859100000955003e+00	1.597747357351111619e+00	1.334147517096114566e+00	2.855949105796596665e+00	9.413899355917136891e-01	1.126062567044772145e+00	5.194334518385208987e+00	1.216960600890867106e+00	1.553948924858782776e+00	8.799051931303322194e-01	1.062264252799146380e+00	5.211177769080624245e+00	1.333428112878292326e+00	5.034241788158849040e+00	5.715886294932700729e+00	1.607750053946704449e+00	1.286143759379646534e+00	7.159918114345010798e-01	9.332208196191750238e-01	5.797147147670053791e+00	1.954951570130542882e+00	5.907607257761966935e+00	1.427972936478470567e+00	2.671027805156153345e+00	1.360525695406659574e+00	5.121127787428729761e+00	9.128855715278181293e-01	5.572144412427880944e+00	1.810435177338000745e+00	nan	5.543614725709259616e+00	8.443454499881268838e-01
6.368204160979361594e-01	6.672849269822415330e+00	2.644354552270869796e+00	7.770998064195408617e+00	1.887265426925539558e+00	7.317357800635213572e+00	1.806943420874824513e+00	nan	7.117378957828127461e+00	1.706937368028850877e+00	7.551615043628993718e+00	1.795837768384860755e+00	3.951200525588866697e+00	2.233155688976064202e+00	nan	nan	7.046095011876616354e+00	2.326362677130013878e+00	2.625421140399737951e-01	1.217561780563504392e+00	2.995528131935135008e+00	1.432565805608806198e+00	1.681582333042392907e+00	2.236000633566247231e+00	7.090370730740866101e+00	1.655426150593502177e+00	1.531141913352195516e+00	2.515327068092163110e+00	2.646144609980664253e+00	7.133416431796115731e+00	1.984845899852721196e+00	6.905710415370196920e+00	7.599905412291817264e+00	1.606977102514173250e+00	2.119540584575890119e+00	2.211637938501544554e+00	2.286050526827473117e+00	7.632647473559249995e+00	3.318690077369484293e+00	7.754380521199284892e+00	1.854536511388976905e+00	2.074569878003849510e+00	1.867339120729795132e+00	7.053054555950862614e+00	2.762183073709163494e+00	7.408531838646302603e+00	2.077782894522958834e+00	nan	7.470641804234470662e+00	2.592575239696462308e+00
1.317037352456211119e+00	6.112349920718220808e+00	2.003874309922533126e+00	7.342214006412006277e+00	1.481571359796512555e+00	6.866319135816783437e+00	1.714095241521607527e+00	nan	6.705895265853673237e+00	1.153367140925689815e+00	7.149273600596427691e+00	1.740168948848373587e+00	3.956693738480625111e+00	1.514767475368578475e+00	nan	nan	6.640282785030650281e+00	1.897377674938966363e+00	1.425884593437037884e+00	1.386360083624263551e+00	2.688395258865442283e+00	1.709473692580727899e+00	1.508527545877898168e+00	1.501640280412723127e+00	6.745275776872851736e+00	1.190259757009434649e+00	1.654532376846053365e+00	1.734373442364520512e+00	2.174017226440180028e+00	6.596671298053036203e+00	1.512458527264570751e+00	6.400477143926975643e+00	7.085693497646136763e+00	1.112046062275463099e+00	1.959310991027777060e+00	1.934623573213679837e+00	1.949484586333015024e+00	7.192264361842886977e+00	2.482710982782897702e+00	7.304838816847983196e+00	1.613756503221565053e+00	2.321737515675073471e+00	1.318270928827012023e+00	6.635435333647838441e+00	1.867817477798527914e+00	7.037850289365320755e+00	1.781130685618264486e+00	nan	7.021222101643307845e+00	1.758454351857770437e+00
nan	nan	nan	nan	nan	nan	nan	nan	nan	nan	nan	nan	nan	nan	nan	nan	nan	nan	nan	nan	nan	nan	nan	nan	nan	nan	nan	nan	nan	nan	nan	nan	nan	nan	nan	nan	nan	nan	nan	nan	nan	nan	nan	nan	nan	nan	nan	nan	nan	nan
1.615378086668814328e+00	5.624085707678100121e+00	1.420693992994723542e+00	6.780926855574753276e+00	1.472352379550375234e+00	6.301899364118704661e+00	1.057059963761817656e+00	nan	6.096355687161904235e+00	8.179672930793465691e-01	6.576151101139225297e+00	1.028737984946044071e+00	3.795165428063604462e+00	1.126245348313800854e+00	nan	nan	6.022092332559388694e+00	1.303909799939191760e+00	1.357676221575266906e+00	4.969118683150723914e-01	1.971141977256799072e+00	2.055670009310355262e+00	6.001869037425530129e-01	1.249412533182089335e+00	6.068168054990623617e+00	9.361388499018685749e-01	1.114253558204401973e+00	1.547947766888030374e+00	1.634649067774065712e+00	6.127028566101512475e+00	1.142011709500018846e+00	5.907010905386359312e+00	6.601699669877470811e+00	1.175283689982677737e+00	1.217860542182185535e+00	1.230942814810168429e+00	1.295879034654240813e+00	6.647831411621967668e+00	2.434554584428228363e+00	6.775074760053667156e+00	1.006522093674436791e+00	2.115830055055913927e+00	9.747534962576460682e-01	6.036186488136150885e+00	1.676089723589350156e+00	6.430109758250884155e+00	1.740346763941022168e+00	nan	6.474964736854532887e+00	1.563851755951535916e+00
2.089330750193675978e+00	5.522698961009678165e+00	1.041739195787092731e+00	6.800380407705036490e+00	1.388197253844901446e+00	6.437075358583671303e+00	1.598747923713765839e+00	nan	6.172924566582582706e+00	1.020909034856761544e+00	6.637234780280182100e+00	1.681718265427129211e+00	3.543891821872736880e+00	6.497260690108329628e-01	nan	nan	5.984746625443301937e+00	1.198340662252707967e+00	2.031416027227265886e+00	1.311879717799326883e+00	1.802772780683051135e+00	2.517694945359459258e+00	1.071571733782140434e+00	5.278443248023333423e-01	6.117520348692585763e+00	1.138068062053056106e+00	1.781876705506739711e+00	1.037741152079549423e+00	1.795666305863362622e+00	6.064438259712466639e+00	5.079308762446317349e-01	5.910203402726348365e+00	6.553418531958831394e+00	1.265438044201802059e+00	1.552760194314726228e+00	1.230303068491909624e+00	1.346647376153043529e+00	6.702076506026548586e+00	1.875292493355218859e+00	6.784976513376649976e+00	6.813327819373198313e-01	2.135835681829314936e+00	7.882046870557911644e-01	6.024657793075237855e+00	1.365932416195578814e+00	6.509053987602083424e+00	1.543784941051053128e+00	nan	6.496688623934727680e+00	1.156894889105864355e+00
7.851910338759978458e+00	1.423813110266033855e+00	6.043049104798547511e+00	7.067200333533554257e-01	6.950464788793176751e+00	9.379103761137368434e-01	6.394844254390490867e+00	nan	8.558097681229188680e-01	6.775027564652939205e+00	5.709518936381542398e-01	6.280478389821760210e+00	7.412405859335732039e+00	6.408556034170618254e+00	nan	nan	1.429186206501441125e+00	6.107857310997399480e+00	7.642141624667157629e+00	7.116689997419451963e+00	5.635426878792744176e+00	7.644243095276385347e+00	6.455370761785334643e+00	6.540324731941355552e+00	1.290285923573332605e+00	6.847651856445212459e+00	6.739733560513942123e+00	6.072224670483566733e+00	5.532171034035238577e+00	1.038021804577970997e+00	6.870946101281474760e+00	1.313801938006427861e+00	6.209581289284603622e-01	6.999079354562569577e+00	6.422283419210346622e+00	6.069852894127301113e+00	6.028399193870006556e+00	4.461030152929719161e-01	5.781676335793360266e+00	6.375451820752359167e-01	7.002310347930625234e+00	7.711831936277201649e+00	6.796679303481354850e+00	1.121360959700546722e+00	5.801730364258736117e+00	7.455260820246983888e-01	6.916738007357952966e+00	nan	7.746833636808975188e-01	5.971483211264958513e+00
1.956165125029453389e+00	5.680597166754741245e+00	1.650021021537312560e+00	6.689672346978294826e+00	9.331260282306961251e-01	6.195836533714476069e+00	5.302196744777672999e-01	nan	6.074203919468922130e+00	5.043923705056569951e-01	6.487947924926526611e+00	5.695106724468165238e-01	3.431237864490871203e+00	1.553305807961888219e+00	nan	nan	5.959660779580511658e+00	1.190297906512794102e+00	1.404783564101737658e+00	1.198426574892322627e+00	1.842072348464623088e+00	2.399171338903634432e+00	7.524186609485596922e-01	1.611929068893153350e+00	5.954037463627877003e+00	6.957006825857440235e-01	6.255391190914243449e-01	1.371480788121546279e+00	1.310359412794344092e+00	6.088440624470665696e+00	1.533572030285505816e+00	5.787780328191525214e+00	6.552208301000472801e+00	7.613571907370312308e-01	1.049593940658315683e+00	1.279824579395958173e+00	1.110557895039943954e+00	6.589906057513517545e+00	2.882794911854247744e+00	6.682626109220276334e+00	1.301223417273769334e+00	2.214191118953582560e+00	1.151398891406244962e+00	5.955237798152530182e+00	1.556328389286869340e+00	6.317453296164463161e+00	1.265265276665457961e+00	nan	6.376287736812315643e+00	1.420620605633917233e+00
1.792815629562773516e+00	5.579912925498672571e+00	1.054858233720644911e+00	6.781484174677479437e+00	9.225896356214126071e-01	6.396535584334718472e+00	1.192778016397727514e+00	nan	6.179895343098914751e+00	6.122435599861039135e-01	6.603487062602783730e+00	1.241806381369092938e+00	3.270490106848379153e+00	6.621250886600301699e-01	nan	nan	6.004501582629834466e+00	1.003949225797249767e+00	1.619422169775704079e+00	1.129825261849430218e+00	1.794009074980792873e+00	2.305341737015202508e+00	7.544698844197020859e-01	6.144281407821003960e-01	6.098250843729616122e+00	6.514970045788411879e-01	1.306861199417445718e+00	8.163663178671185516e-01	1.504563658873776300e+00	6.052983768989837365e+00	5.441961706034840196e-01	5.863285611494904792e+00	6.551071249336436253e+00	8.302354461189460633e-01	1.319709299932180002e+00	1.053333360595522405e+00	1.082628856411189666e+00	6.679822235045913104e+00	2.156910571542091315e+00	6.765230306864707721e+00	6.718677604556348992e-01	1.945387171946335814e+00	5.257989352325391774e-01	6.013764536000688388e+00	1.149982656608588005e+00	6.473089075474640630e+00	1.109068502421571178e+00	nan	6.453280744460927920e+00	9.221343489833174756e-01
6.477845673754789146e+00	1.964130546184914783e+00	4.992942223860865170e+00	2.541248379150878201e+00	6.007048124645460341e+00	2.812596820175770951e+00	5.304883259366032888e+00	nan	2.232007540404352230e+00	5.692023876662664961e+00	2.554998502736289812e+00	5.148502967497566196e+00	6.759959396315725400e+00	5.295340336478242094e+00	nan	nan	2.351461369121036427e+00	5.192896360525024235e+00	6.278204558361798249e+00	5.757416834177967679e+00	4.467992872891389133e+00	6.248600942647342116e+00	5.324816885473163453e+00	5.393332527283549283e+00	2.460932605662939032e+00	5.720310542543054488e+00	5.578189533638670206e+00	5.104828150971219891e+00	4.744158109816419611e+00	2.399357044535535000e+00	5.789095478949406015e+00	2.698203545238327283e+00	2.230302899774232461e+00	5.944180629230935153e+00	5.252718396531473211e+00	4.769841013188599099e+00	5.197803754406153942e+00	2.359082992534632606e+00	4.784617606468260398e+00	2.553698743059288123e+00	5.918791804589653260e+00	6.568810906158539353e+00	5.712948600084529538e+00	2.352115441451565925e+00	4.705788568344751788e+00	2.571731197789712375e+00	5.903955126206461124e+00	nan	2.569369276889984288e+00	4.916676813101618748e+00
2.107233647665299081e+00	5.255179422778609499e+00	1.238398888504472106e+00	6.331460933409429614e+00	1.120765259004023573e+00	5.824895582907566371e+00	3.829700023170675705e-01	nan	5.676955348324707273e+00	4.467844265521739300e-01	6.126311841684897175e+00	5.324082620365109264e-01	3.530138502482528917e+00	1.199675368038021217e+00	nan	nan	5.579151095529494064e+00	9.828085348900817975e-01	1.624931888523298840e+00	1.065679256214345116e+00	1.562244365718313155e+00	2.411184640891774311e+00	3.857831424998940939e-01	1.286281899265618200e+00	5.591450554476407930e+00	5.673004648216988244e-01	7.903150457903178605e-01	1.014408940290292493e+00	1.113273318116123178e+00	5.688718799205458865e+00	1.298367905648821097e+00	5.425743158922808007e+00	6.177302631859239668e+00	9.935775408375373541e-01	8.189802216152136660e-01	8.205382543072148316e-01	8.930560075309255108e-01	6.221760686349583125e+00	2.452222253147901210e+00	6.331466529834014700e+00	1.136800289998689095e+00	2.421905227631068414e+00	9.678900482059864530e-01	5.574774860163694612e+00	1.171663488511729190e+00	5.972006812503351192e+00	1.409525597530877361e+00	nan	5.999074495866937973e+00	1.057011754169211892e+00
nan	nan	nan	nan	nan	nan	nan	nan	nan	nan	nan	nan	nan	nan	nan	nan	nan	nan	nan	nan	nan	nan	nan	nan	nan	nan	nan	nan	nan	nan	nan	nan	nan	nan	nan	nan	nan	nan	nan	nan	nan	nan	nan	nan	nan	nan	nan	nan	nan	nan
7.550536276883550002e+00	1.193068964268106713e+00	5.709695541179478084e+00	6.677405923554500244e-01	6.616878773687976611e+00	1.291320220959818244e+00	6.127239087936069417e+00	nan	3.067219116113510391e-01	6.431910945266819724e+00	6.199859697551081128e-01	6.024393838205508445e+00	7.160486357496632870e+00	6.071044858654405019e+00	nan	nan	1.020252298297532390e+00	5.772446366303368492e+00	7.341583720237752964e+00	6.823997718417290415e+00	5.339419210927878190e+00	7.338892477704525241e+00	6.162243234662082791e+00	6.175224213578719201e+00	1.054825619450603380e+00	6.520538413000323885e+00	6.491287222207086316e+00	5.705395015779520129e+00	5.227554247555151079e+00	5.542443181616596437e-01	6.503453851582569278e+00	9.227566339581098065e-01	4.289616988233889150e-01	6.665092996384640145e+00	6.175504887212408534e+00	5.738000084179466498e+00	5.701757550812313724e+00	5.590262466718615153e-01	5.373877196481091190e+00	5.335699253991058599e-01	6.646212168261254938e+00	7.447512451815510026e+00	6.457993428174996886e+00	9.181348648113100142e-01	5.481207314656818319e+00	6.162388687399817933e-01	6.565031329511146652e+00	nan	7.809176368686965297e-01	5.623838674702604123e+00
3.162613596235978264e+00	4.588428849294520440e+00	1.410081019736721730e+00	5.601259314713485260e+00	1.543843253080566358e+00	5.238096607119740789e+00	1.254147891012793892e+00	nan	5.087984477698704211e+00	1.601199000259822425e+00	5.463936666466075565e+00	1.327554525091579007e+00	3.091129519588722729e+00	1.732272692032208017e+00	nan	nan	4.822180144536052815e+00	9.180610621509455171e-01	2.758208518960646671e+00	2.370323140461430889e+00	1.168354110337982199e+00	3.481396705652997969e+00	1.491553016879390237e+00	1.679725086557483982e+00	4.891863392808989630e+00	1.722112232440892621e+00	1.655343441349852895e+00	1.101530135460162985e+00	6.143385743848019942e-01	4.929721342626350200e+00	1.964160401502649922e+00	4.614313678303512134e+00	5.413738610176165089e+00	1.733914931183139885e+00	1.593804809841038450e+00	1.300244685860795668e+00	7.392533785369355126e-01	5.579418035634725825e+00	2.612196656463408040e+00	5.595764291500636922e+00	1.907319820686550260e+00	2.983121044876154926e+00	1.850357253539408164e+00	4.833242589440435388e+00	1.265874816958633575e+00	5.256193256783845413e+00	1.574568791339097329e+00	nan	5.257980593739904229e+00	1.198676265916282180e+00
2.187147335560959860e+00	5.513722260950816079e+00	1.025263157762174249e+00	6.832537148126574422e+00	1.602160987426338501e+00	6.502901056213949538e+00	1.720118543828345725e+00	nan	6.209359696133842199e+00	1.308998751879185907e+00	6.673213248977104328e+00	1.719579550619216413e+00	3.642650061646148352e+00	6.522664904992814261e-01	nan	nan	5.991771321685006590e+00	1.249686219825388633e+00	2.109152069257813178e+00	1.487603444361041083e+00	1.940510792823652020e+00	2.640079344025762165e+00	1.192747119342219442e+00	5.546014171448723218e-01	6.145127377701292026e+00	1.367841427414212108e+00	1.807136601141156707e+00	1.025782749769560631e+00	1.840245380656630569e+00	6.065181531336873988e+00	5.721927084312450340e-01	5.904901477448423641e+00	6.553255927391750113e+00	1.527690994688618353e+00	1.668275642772560685e+00	1.228630550001062582e+00	1.394569536734406423e+00	6.705297608248143248e+00	1.747357624753230532e+00	6.807280519322826073e+00	9.336677018671554196e-01	2.183549116392766720e+00	1.015610894083342597e+00	6.039846988269768069e+00	1.395733002014768021e+00	6.558378314860455305e+00	1.667206856008719429e+00	nan	6.509387197477720655e+00	1.138417405485638856e+00
2.926787206998584967e+00	5.531100353601917874e+00	2.296072438220186029e+00	6.622507670463341434e+00	2.053588832094706440e+00	6.196483462669224451e+00	2.393629364299081796e+00	nan	6.030506726264830419e+00	2.242209341177184623e+00	6.495073131157462321e+00	2.243263475232828874e+00	2.924641909746303448e+00	2.285425432914571342e+00	nan	nan	5.815933774347768370e+00	2.013941057065381735e+00	2.683809066309810198e+00	2.742396952997229409e+00	2.719251151021332635e+00	3.593831589993464970e+00	2.318869525628568073e+00	2.141561412037185086e+00	5.997576193444236203e+00	2.207891773711921246e+00	2.267962206232199573e+00	2.131074226003981220e+00	2.196969975006003661e+00	5.943487377651141657e+00	2.145665809549521796e+00	5.588336815976425065e+00	6.388499275342179651e+00	1.999325790078101184e+00	2.658952202717694391e+00	2.449438255227779138e+00	2.082005520132551357e+00	6.541547597747779719e+00	3.028067019413476668e+00	6.556854375728738304e+00	2.330846232948749819e+00	2.196798049430619404e+00	2.263832356944200264e+00	5.892405632787900416e+00	2.360427903839573460e+00	6.305087323560010226e+00	2.136660782132704828e+00	nan	6.220826732244906232e+00	2.208764964952108389e+00
3.376837657788872349e+00	6.131954185049141692e+00	2.723229682151783848e+00	7.117213170457667104e+00	1.959985270507559996e+00	6.731258604334761309e+00	2.675557671989905018e+00	nan	6.567578533810233488e+00	2.466826556855745700e+00	6.969403858348121261e+00	2.675198122121198896e+00	1.758591247142025527e+00	2.747330997375259543e+00	nan	nan	6.246560916080394321e+00	2.378693486752399444e+00	2.970803786218070730e+00	3.190032746050323276e+00	2.814224547636683393e+00	4.079382868648929517e+00	2.720966692631952455e+00	2.496248590874409423e+00	6.409043335381682027e+00	2.361869711671771732e+00	2.579162700844448874e+00	2.428254419972172062e+00	2.666259259879109944e+00	6.477052208283214263e+00	2.307567037345826577e+00	6.067777013948767895e+00	6.944273506032060617e+00	2.118877229312738475e+00	2.887588097398411602e+00	2.692881760917626544e+00	2.408860108475991080e+00	7.080974188384033141e+00	3.633365344537254238e+00	7.044911214606078609e+00	2.345105550871229294e+00	2.050749670225135990e+00	2.441692288437851577e+00	6.348500630908190168e+00	2.858017855204358248e+00	6.762448519353076115e+00	1.878253799553792014e+00	nan	6.711072599418335116e+00	2.621304148481899077e+00
2.340896625096215100e+00	5.595608454465732073e+00	1.512676938844242036e+00	6.679810007732979393e+00	4.410394025025473064e-01	6.249138827030543908e+00	8.211845603186583853e-01	nan	6.105811068409862763e+00	7.899987783830446642e-01	6.498595935305772286e+00	9.561124418038993156e-01	2.617745490261984553e+00	1.426933154068424470e+00	nan	nan	5.878698129357882607e+00	1.055812803771400743e+00	1.829229127455291204e+00	1.713708530297020527e+00	1.541595955336626744e+00	2.818872404286695499e+00	1.026069858980666938e+00	1.286362623122035753e+00	5.970508705624410162e+00	7.240077495594630097e-01	9.625442165666415750e-01	1.026403115501576702e+00	1.374161684875624845e+00	6.002711083597160879e+00	1.171879982242688190e+00	5.726473555976606455e+00	6.509511930809966707e+00	8.138300139653613652e-01	1.217489670585938599e+00	1.005224129277205725e+00	1.017178821317358262e+00	6.625823785455071224e+00	2.703164481849970269e+00	6.656035189609624148e+00	9.649952769618628245e-01	2.056829351147527518e+00	1.037649768704477005e+00	5.898820538647241207e+00	1.527665983267957106e+00	6.332167233033584530e+00	5.631071426443168271e-01	nan	6.334276051538577867e+00	1.300013957365078410e+00
2.923904800566469842e+00	4.747466853020088529e+00	8.878019424769042489e-01	5.919067816620730227e+00	1.311077769646569857e+00	5.533308192784977209e+00	1.239315548202805095e+00	nan	5.351006458348106065e+00	1.239891017877758017e+00	5.757933379670069129e+00	1.399637049729721472e+00	2.946484845827721522e+00	1.056867553646259728e+00	nan	nan	5.096018045109042660e+00	6.265780210547329254e-01	2.588045954834822915e+00	2.173543218037032432e+00	1.033372740931354894e+00	3.261545500009548793e+00	1.225567764886656974e+00	9.359461885575315332e-01	5.223495704645045201e+00	1.294593685050756005e+00	1.725050791929723992e+00	4.645144492384438162e-01	8.635479571316598824e-01	5.205690324393813739e+00	1.231074366895616112e+00	4.962835625050631805e+00	5.712335304420798288e+00	1.423665572344379626e+00	1.482627383078251704e+00	8.883606080407879801e-01	5.188800589223986348e-01	5.864808653949487471e+00	1.967721674822357159e+00	5.884714757863857670e+00	1.330077500713667593e+00	2.542643146374722107e+00	1.281053217094668906e+00	5.137767571472298123e+00	9.068431396709615289e-01	5.590504539072032486e+00	1.283427959046895550e+00	nan	5.580061971242339602e+00	6.495844801179696537e-01
7.696878091659933752e+00	1.320065758688314883e+00	5.803967736059583160e+00	4.774038812828734768e-01	6.709232834029845272e+00	1.447437509315539605e+00	6.218243073946321253e+00	nan	7.154886983781553189e-01	6.528054211134988627e+00	5.768178644719721415e-01	6.145797096603232035e+00	7.217580850555163074e+00	6.175825321334533768e+00	nan	nan	1.028241044879569577e+00	5.852195975654064242e+00	7.472741127310746911e+00	6.980628285195017213e+00	5.422936537956866587e+00	7.487669597157836421e+00	6.270161050887669063e+00	6.296742905899752607e+00	1.088963943317069472e+00	6.606257538503943927e+00	6.621547648778014050e+00	5.787374812574690885e+00	5.279264251396521779e+00	7.673957223186274046e-01	6.613890427167977926e+00	1.231775871884052798e+00	3.746251929196900976e-01	6.772899485774870776e+00	6.263171444104744801e+00	5.863445775605874211e+00	5.779834867104999496e+00	5.329601672695147840e-01	5.562228020677293827e+00	4.625906638802736448e-01	6.732458474677501137e+00	7.586877339914438245e+00	6.547878371891304283e+00	9.225877863325789852e-01	5.572173064367766493e+00	5.692026211770683242e-01	6.634415404162066210e+00	nan	6.561182723251504090e-01	5.711695765734973840e+00
2.510382379890160998e+00	5.092313557605000263e+00	1.383768929001858883e+00	6.057507443910989942e+00	9.599175974009559464e-01	5.558819910644394291e+00	4.766999438439130099e-01	nan	5.449316009181607079e+00	5.822864635635247588e-01	5.916060834043290306e+00	4.038650696345003621e-01	3.305721817556523945e+00	1.529737490032368807e+00	nan	nan	5.295511967388160990e+00	9.139411247173481190e-01	1.952739909261183238e+00	1.501235302861239962e+00	1.262659703963191271e+00	2.953989298296729960e+00	6.363731555081096891e-01	1.593975447008513902e+00	5.276240310786122656e+00	7.307181045485601212e-01	7.570489151909879366e-01	1.013310927431292141e+00	9.856812755781799718e-01	5.517857066476887340e+00	1.529635652849782312e+00	5.161333772438601031e+00	5.918881183893634379e+00	9.724068013689263212e-01	7.467513916339276747e-01	9.553713581278171496e-01	8.413892376199808565e-01	6.018149520940094810e+00	2.727164547540058326e+00	6.062227665356250128e+00	1.315953468997403286e+00	2.422690908591733638e+00	1.178215430640108252e+00	5.305992511742268825e+00	1.177818340950678611e+00	5.671311874558691457e+00	1.305144294040818442e+00	nan	5.773893085726177432e+00	1.066839145559576929e+00
2.843719656235631721e+00	4.694233814194379129e+00	5.019704116630189228e-01	5.905718989455118084e+00	1.521463846099564199e+00	5.479714453605781799e+00	1.235762961055324904e+00	nan	5.293191767757800648e+00	1.191610300240053544e+00	5.729761702406657164e+00	1.277700814434186372e+00	3.435682615503609760e+00	6.213994767552296627e-01	nan	nan	5.119753171405601933e+00	7.146989468663692557e-01	2.552905711966113600e+00	1.971163409114239373e+00	1.016306593278453629e+00	3.201560438327113456e+00	1.054587507299333815e+00	7.053845392621126420e-01	5.219535036302793252e+00	1.289500376584433061e+00	1.641633771516095575e+00	4.599916864947173334e-01	9.242991246414525852e-01	5.196931976260978914e+00	1.127200956750272098e+00	4.985678598052643018e+00	5.684938961684166792e+00	1.515857057703206667e+00	1.258342448437053340e+00	8.270222232626340819e-01	6.539552261147913992e-01	5.815302007455219524e+00	1.702555319432280001e+00	5.883476554798767744e+00	1.311618150133406324e+00	2.640539246664789896e+00	1.113446243089979193e+00	5.142056828718928330e+00	5.289145779333035424e-01	5.597806141232589461e+00	1.613618266840756599e+00	nan	5.589142076812684046e+00	3.251146338786470857e-01
1.641131794445820580e+00	6.039287164014819353e+00	1.599451896056473865e+00	7.362077035657654811e+00	1.734856571698937255e+00	6.940951146369163993e+00	1.852587262150013458e+00	nan	6.714005287114350295e+00	1.316358534292692450e+00	7.170980818789141509e+00	1.762288107404969439e+00	4.111492668389112204e+00	1.062301358448797473e+00	nan	nan	6.591882375579963593e+00	1.792652393229949848e+00	1.723059177176695655e+00	1.157763563572353327e+00	2.482413408978394465e+00	2.192556705867257261e+00	1.346348266031764052e+00	1.099466123617228064e+00	6.718021184986839422e+00	1.354250773919996709e+00	1.722501832549663048e+00	1.565779838391454515e+00	2.252343348740043716e+00	6.590422235540273732e+00	9.766448323127490116e-01	6.448310418171436353e+00	7.085435229949810676e+00	1.468973872994450369e+00	1.815069424437064427e+00	1.599706713850348239e+00	1.918386941375206600e+00	7.198250458021884235e+00	2.105838662947725037e+00	7.331459375887376950e+00	1.249134919781098585e+00	2.171819137714217085e+00	1.103746039024004810e+00	6.604955364512341554e+00	1.732298318831627215e+00	7.088151589669067221e+00	1.971503945774131239e+00	nan	7.033789102358651846e+00	1.582370134358930480e+00
3.029778952876584608e+00	4.556347133916325731e+00	1.083209838200094977e+00	5.566251311472226959e+00	1.630646522759982453e+00	5.188023581009506557e+00	1.306657766630642037e+00	nan	4.974473286462769650e+00	1.470445975324193189e+00	5.376032730391216319e+00	1.327113765209731344e+00	3.229990204307005008e+00	1.442546005910280149e+00	nan	nan	4.752154888183646619e+00	8.758189043219720693e-01	2.571936214700446310e+00	2.155388692749393265e+00	1.031477984178631901e+00	3.325864499977442268e+00	1.266967495010352662e+00	1.400715377932475691e+00	4.805389225682632492e+00	1.473368368502645742e+00	1.680510416767373894e+00	7.402781601405449274e-01	7.884422502015117074e-01	4.916738767526785736e+00	1.597760361185212030e+00	4.643169704834825495e+00	5.431169286255058459e+00	1.732688350665228416e+00	1.517360746961777584e+00	7.947350731639399868e-01	7.717737252958992711e-01	5.513460816807217668e+00	2.161990852469585889e+00	5.570459580007180556e+00	1.687882020556898510e+00	2.780573355604962771e+00	1.637156372466032961e+00	4.775752898017456616e+00	9.695185152820628982e-01	5.228383018635040180e+00	1.650719281309007913e+00	nan	5.222031634858197435e+00	8.389539305847607542e-01
1.729195338734127230e+00	5.895134772746541962e+00	1.466694902436302517e+00	7.064184682755335842e+00	8.436408459419241224e-01	6.620576640164576254e+00	1.238749312303185857e+00	nan	6.442663589644800126e+00	7.545064570216666322e-01	6.910452937837021636e+00	1.163627199614442276e+00	3.093535122951978522e+00	1.168613844464353457e+00	nan	nan	6.259854020259167484e+00	1.365505455021758019e+00	1.460141475372903619e+00	9.665757689566625288e-01	1.842807823101684894e+00	2.334632294974612332e+00	8.755867734891371601e-01	1.102265818510869133e+00	6.342895096744443961e+00	5.937919221017171623e-01	1.063966337658719175e+00	1.232122890987971564e+00	1.922134492424822927e+00	6.366242377716903711e+00	7.408848053848394732e-01	6.147809244070711721e+00	6.860966504718611247e+00	7.345001466002935020e-01	1.224701047915363272e+00	1.118045354987333040e+00	1.472331942349405454e+00	7.009396839216692321e+00	2.521017201371920535e+00	7.044741488899411763e+00	5.749297662679387910e-01	1.830897068266901462e+00	5.751010892220997928e-01	6.281548182913653022e+00	1.547839985336447510e+00	6.727159553600909447e+00	1.061389911136087383e+00	nan	6.738590660645793484e+00	1.359878022896785721e+00
nan	nan	nan	nan	nan	nan	nan	nan	nan	nan	nan	nan	nan	nan	nan	nan	nan	nan	nan	nan	nan	nan	nan	nan	nan	nan	nan	nan	nan	nan	nan	nan	nan	nan	nan	nan	nan	nan	nan	nan	nan	nan	nan	nan	nan	nan	nan	nan	nan	nan
3.053127213973053866e+00	4.334907251782366799e+00	1.248993713040106091e+00	5.366176653980068600e+00	1.839543285851514387e+00	4.936755039406566681e+00	1.347061473530710041e+00	nan	4.794225765755679269e+00	1.655655036905215871e+00	5.224820096449072082e+00	1.231409048689056096e+00	3.599510141737358282e+00	1.597270012751038859e+00	nan	nan	4.634579668380455431e+00	9.849777166598796541e-01	2.705318650333135899e+00	2.222347483107879551e+00	1.363062615372279129e+00	3.365293188138596125e+00	1.448774168665305062e+00	1.665112905459219084e+00	4.688604618455645578e+00	1.820812331124637140e+00	1.653956629502658204e+00	1.159530179028853913e+00	3.590593843234173299e-01	4.681327195297683375e+00	2.012083195676120706e+00	4.382679686445494660e+00	5.164502127804152742e+00	1.877133023971270021e+00	1.610244290051190186e+00	1.345754678709984775e+00	8.482423868943302914e-01	5.311228291324063377e+00	2.354216547352665501e+00	5.367162610177433457e+00	2.077436557450962784e+00	3.087650292324860768e+00	1.877744524335524856e+00	4.624242112673983662e+00	1.003330039216239422e+00	5.038398977606711959e+00	1.981543318072582549e+00	nan	5.020751953231327391e+00	1.072918013044131591e+00
8.878186512288192000e-01	6.432640176320675529e+00	2.783193898205178485e+00	7.610304131249097104e+00	2.184553491738946640e+00	7.172820649916142877e+00	2.059515263515829808e+00	nan	6.939068887416754094e+00	1.899547429685637612e+00	7.405742834466389368e+00	2.089493669336683457e+00	4.280539161357792999e+00	2.332169622161169631e+00	nan	nan	6.859938653997700087e+00	2.461427780261863152e+00	8.421556558608200849e-01	1.381734042502267279e+00	3.137406470770983447e+00	9.479668699451867520e-01	1.885259270821683986e+00	2.281841295239014134e+00	6.938730943481489000e+00	1.843861504316340660e+00	1.901068851391470860e+00	2.619880998203231393e+00	2.804862402044709047e+00	6.922779189150064738e+00	2.064078832003248820e+00	6.710597524066359121e+00	7.412664001257828872e+00	1.906762507338122692e+00	2.403870417180534069e+00	2.222252787075436053e+00	2.457616915728183304e+00	7.470410734204373071e+00	3.100159679800164714e+00	7.587922585314496260e+00	1.919663575376795217e+00	2.451095950885657793e+00	2.054531615905095254e+00	6.879328305974408586e+00	2.930155594488204507e+00	7.235239996997886891e+00	2.287651757612802594e+00	nan	7.317427814699777322e+00	2.750664309532180773e+00
2.966227667976310212e+00	4.620424880850903193e+00	6.907319900587536310e-01	5.853166729257856638e+00	1.964681292207475893e+00	5.419082208569047765e+00	1.736178157322239235e+00	nan	5.204579856614112821e+00	1.573213799844813243e+00	5.689498885578927023e+00	1.684371766673691706e+00	3.845041429180290571e+00	7.079571426376773946e-01	nan	nan	5.085027492976746721e+00	1.155131716654413720e+00	2.787448124994461374e+00	2.207620845993610637e+00	1.398887974829743364e+00	3.318701676254097066e+00	1.463766509873055011e+00	8.579962722555296573e-01	5.194484235012459372e+00	1.654217046784677958e+00	2.030568608080601578e+00	9.731126910357271731e-01	1.312615751285874266e+00	5.146944578446197127e+00	1.312867683484590042e+00	4.945529918504028899e+00	5.614703267698378575e+00	1.844221882394761813e+00	1.678522393562000170e+00	1.310883290887130403e+00	1.154550900777813416e+00	5.754140860258742052e+00	1.382713847632395909e+00	5.821038784859830173e+00	1.650251225463995830e+00	2.950147201005825170e+00	1.325906045808947109e+00	5.130376898770139249e+00	7.237474119792730587e-01	5.562641914206112759e+00	2.063171581128976140e+00	nan	5.558673644246971968e+00	7.028231679974652479e-01
2.162521617989373368e+00	5.713350887689716551e+00	1.721354497089262470e+00	7.082416701998649700e+00	2.358478980819545434e+00	6.619707825226420539e+00	2.487996334777493601e+00	nan	6.403288261685174731e+00	1.837008393353971147e+00	6.922631269105636420e+00	2.433328942318393029e+00	4.739645494849304086e+00	1.297373095351436634e+00	nan	nan	6.378077380947417829e+00	2.068471471508548820e+00	2.449797808140242950e+00	1.836343818529080574e+00	2.961191778364419047e+00	2.528608949869842526e+00	2.015809208617092896e+00	1.452635191186871566e+00	6.504252660008233988e+00	2.012490596494984629e+00	2.531031679671148726e+00	2.001515438914792000e+00	2.401375308977701906e+00	6.302409508024255480e+00	1.604959122261778948e+00	6.175502116283909437e+00	6.774505996382184314e+00	2.017154338809309166e+00	2.476488779770690929e+00	2.344120799798743437e+00	2.192652209306964917e+00	6.907404329382798913e+00	1.944852201535882008e+00	7.057670903002001950e+00	1.938273224619170731e+00	2.842051669238637057e+00	1.669930265001839054e+00	6.390567480159349500e+00	1.888215793390056074e+00	6.825266820158550907e+00	2.617101504830392944e+00	nan	6.776901816578170923e+00	1.860437131767028962e+00
1.244163950297130894e+00	6.257811440238636003e+00	1.784413849964450627e+00	7.536280061953358533e+00	1.332871072963503600e+00	7.069938844074886042e+00	1.624159717055100538e+00	nan	6.890592565133168534e+00	9.946126258101148920e-01	7.352621386666394976e+00	1.561736285008411107e+00	3.695544308562311198e+00	1.317781340259464917e+00	nan	nan	6.761913066658918225e+00	1.801826033376444203e+00	1.279276959823900439e+00	7.398017075191316572e-01	2.461044831338290440e+00	1.881878663120990502e+00	1.189919886294782181e+00	1.318578320971987461e+00	6.874268526845500382e+00	9.951419327380749413e-01	1.381347967467361215e+00	1.624922968053939432e+00	2.266369300719364155e+00	6.780055594463306967e+00	1.036601129288130974e+00	6.593214025800949507e+00	7.274785586304409968e+00	1.073112600730248944e+00	1.652893880136199645e+00	1.618209115897760508e+00	1.938075738247277302e+00	7.404775569464839613e+00	2.563289067704686897e+00	7.506848231861870779e+00	1.023900532476295755e+00	1.839071825233686619e+00	9.393610240102086006e-01	6.756658724549712502e+00	1.844284664692575015e+00	7.230021692381448872e+00	1.627630316767850971e+00	nan	7.196013436568585497e+00	1.705119058783169939e+00
8.124792036626807601e+00	1.803147215146182480e+00	6.193123827223500300e+00	3.415162142543383683e-01	7.041685470964780258e+00	1.467707758934197360e+00	6.596933501958146984e+00	nan	1.071101526708149176e+00	6.913133041375676413e+00	5.162076951678556958e-01	6.483428086747803576e+00	7.307232396249544237e+00	6.575787064901885692e+00	nan	nan	1.195151219779395202e+00	6.191512989248487031e+00	7.875235415494465485e+00	7.398858036038117092e+00	5.710640364620748421e+00	7.933533699729813371e+00	6.682438429652989065e+00	6.682260318051932657e+00	1.036294868168039951e+00	6.989845158061060104e+00	6.952744184618703471e+00	6.157587138011460404e+00	5.639778309997484307e+00	1.127699657338646633e+00	6.992090347727851984e+00	1.371411343672649386e+00	7.568920768432433333e-01	7.124760348928652398e+00	6.619216764819618959e+00	6.255942326479893900e+00	6.134112360996470947e+00	7.256114182078979846e-01	5.981297325670477782e+00	4.099201853372961279e-01	7.092041457314913977e+00	7.854351912452318452e+00	6.930711255033194185e+00	1.024184238928954604e+00	5.947973021096442103e+00	5.336840872372665689e-01	6.929813705332439788e+00	nan	6.548962746755062625e-01	6.087154141985936739e+00
1.548549537847284885e+00	5.967667250517593835e+00	1.461396278305463925e+00	7.252697744451142015e+00	1.255101460495672283e+00	6.802143559145546803e+00	1.465504901465295662e+00	nan	6.629385899390456416e+00	7.997461571620584353e-01	7.079288315886571148e+00	1.460086766433422945e+00	3.679815576024114687e+00	1.017571090525052124e+00	nan	nan	6.482245207385745722e+00	1.575221874814806133e+00	1.538264410915502367e+00	7.623573690762928123e-01	2.189344201534964007e+00	2.107687069675104663e+00	1.004341192469280442e+00	1.077893634211616991e+00	6.583076828798714253e+00	8.890310203058200411e-01	1.411524807534194625e+00	1.422145512430387893e+00	2.042338544323432981e+00	6.511619978104941531e+00	8.984292648647965729e-01	6.329311843620713418e+00	6.988391817066921696e+00	9.974233766565088199e-01	1.438875154503625131e+00	1.426308052982402597e+00	1.707506472533299791e+00	7.127249617876166177e+00	2.424023452425601022e+00	7.225462792625036101e+00	8.678999886647396078e-01	1.960728063468074822e+00	7.035038386120258114e-01	6.477135234833369282e+00	1.570114964580870298e+00	6.944757318344416674e+00	1.556716314141711521e+00	nan	6.929505668590328682e+00	1.442877691521437189e+00
2.417227096813443055e+00	5.806666129686341549e+00	2.023082588604397714e+00	6.657664794834012412e+00	8.246013516884015404e-01	6.176273415746622142e+00	7.495916122912203994e-01	nan	6.092266508814617509e+00	1.001537869202144382e+00	6.489538720616223166e+00	8.171294263453826590e-01	3.004585646770688623e+00	2.114354139979794489e+00	nan	nan	5.916259685520209644e+00	1.478623809512415122e+00	1.711835979184896495e+00	1.656542676918506096e+00	1.857571550008150885e+00	2.897353685414856272e+00	1.081855843326840594e+00	2.120494499136710065e+00	5.860430443455560301e+00	1.034708656112193204e+00	6.618253860926649468e-01	1.470981225021811500e+00	1.552732290504046597e+00	6.123571038477352957e+00	1.923908781532722712e+00	5.772079363433949339e+00	6.577395440076972299e+00	1.061555626434233179e+00	1.133493892306385975e+00	1.438361162063602761e+00	1.413089452698491622e+00	6.622017144956280355e+00	3.321286360700939522e+00	6.668443612305332557e+00	1.632481728613589089e+00	2.191934012654599417e+00	1.589232850277520370e+00	5.897375759235083947e+00	1.765515364115193719e+00	6.283002553843261673e+00	1.063097202242825112e+00	nan	6.343942562409921493e+00	1.610795363863729790e+00
1.893457078488872680e+00	5.464476109074564825e+00	1.368479012440136700e+00	6.700921695443089909e+00	1.028216716997205626e+00	6.185665457161930725e+00	9.799683516945763007e-01	nan	6.071831957649084899e+00	6.225255645751387457e-01	6.521140057231470166e+00	9.751939533353928269e-01	3.459697916956065988e+00	1.032175152632261339e+00	nan	nan	5.952562344561854957e+00	1.090077141438945851e+00	1.645228047540276739e+00	1.346963068280933484e+00	1.888551397587382441e+00	2.313167863496602639e+00	8.639028546498833672e-01	9.691120519450424631e-01	6.069521319911446611e+00	7.207393213153693301e-01	1.149454692840949477e+00	1.029683811181864028e+00	1.362537006069038936e+00	5.963166747420258318e+00	1.068588149503519213e+00	5.722125229114547018e+00	6.469268213992616978e+00	7.139733675010071501e-01	1.424765931110816508e+00	1.114247126340620841e+00	1.159784101080883145e+00	6.593829664228096021e+00	2.151875394204547653e+00	6.662018279664836840e+00	1.185744313117740312e+00	2.204107771984931574e+00	9.746667867566649601e-01	5.963341725566532858e+00	1.271284918091043492e+00	6.369869092723426718e+00	1.306218017974914103e+00	nan	6.366205945448769832e+00	1.114321334944120334e+00
8.424310324329683297e+00	2.007020444609813214e+00	6.613521797491951126e+00	9.618218283353484610e-01	7.504664596602274251e+00	1.491004509318771376e+00	7.000006948436051424e+00	nan	1.359893197552698219e+00	7.303868332721188850e+00	9.945214170949397969e-01	6.892888362259607327e+00	8.046412663463184956e+00	6.940454827341027588e+00	nan	nan	1.897419387990714856e+00	6.677576125589988365e+00	8.220364688941042886e+00	7.718008568881187692e+00	6.217459996863328620e+00	8.159702141180654067e+00	7.079308204366990154e+00	7.072943673710002876e+00	1.764784768148037086e+00	7.404855261773858111e+00	7.360235888666032622e+00	6.627058490404685642e+00	6.099463800448416073e+00	1.487733111658602336e+00	7.428271959143640579e+00	1.768758374929255917e+00	1.008382012248329573e+00	7.541102477178408314e+00	7.026891182199286767e+00	6.673201516893725760e+00	6.605169257164746455e+00	8.217602335441275274e-01	6.267952774776487601e+00	8.739765161437820229e-01	7.552851964166067411e+00	8.350714041107462293e+00	7.335748465171532118e+00	1.717830764043183800e+00	6.341206699072531094e+00	1.092814575083948858e+00	7.450377418197905222e+00	nan	1.250751955948539385e+00	6.505395821482078844e+00
7.278029810072014882e+00	1.216524325530482065e+00	5.352155242831305948e+00	8.400689364511929602e-01	6.259448245418685275e+00	1.067511856867381592e+00	5.731558404938897233e+00	nan	4.420015892950386327e-01	6.109339241380593144e+00	7.715868183530706359e-01	5.638944433644344834e+00	6.774459388900553769e+00	5.764594802061681733e+00	nan	nan	9.569753322702090337e-01	5.402562021564976114e+00	7.050789055484671941e+00	6.525324395314978432e+00	4.979419302016495408e+00	7.144624928351770876e+00	5.789039250469521392e+00	5.885686121025376139e+00	8.218236554932956128e-01	6.172337096195679607e+00	6.112582375052446615e+00	5.353817540033000810e+00	4.829745475776751285e+00	7.434181009537595974e-01	6.197928778749957957e+00	7.921234189718201479e-01	6.920012919957886366e-01	6.330153854142528402e+00	5.764251244799154961e+00	5.423860697911967677e+00	5.299513554720655328e+00	8.431973377711838857e-01	5.217252574958438416e+00	7.562155809569159892e-01	6.331312413289764685e+00	7.185873564279012804e+00	6.120668854290190808e+00	7.229593499489218589e-01	5.119155150447209479e+00	6.652306756090651252e-01	6.225944887501724700e+00	nan	7.484796337304319147e-01	5.274903151243838906e+00
2.543720255292312604e+00	4.968219257631119490e+00	1.003812823917682673e+00	6.108386096189824421e+00	1.173274461133394730e+00	5.787177350264518516e+00	9.354277165115006953e-01	nan	5.561405566934643829e+00	1.134319746678740914e+00	5.957466181583614073e+00	1.053438950456361711e+00	3.044942238038936821e+00	1.182142206702044396e+00	nan	nan	5.288620155494416331e+00	4.326754705615494245e-01	2.168322730908052165e+00	1.701043464627810309e+00	1.224847004345618773e+00	2.892880827302744429e+00	8.815193529346360135e-01	1.067465466576074551e+00	5.394362533416144245e+00	1.239549109741437949e+00	1.295327438162634737e+00	5.971638822623223097e-01	8.339816200693532799e-01	5.365450633077784914e+00	1.287791397854280540e+00	5.137894027277939202e+00	5.893098522342588019e+00	1.341023655573209350e+00	1.284848623141118029e+00	6.321419578814725382e-01	4.086987493818138861e-01	6.045064575280932218e+00	2.228495212800548853e+00	6.107575210078648453e+00	1.206116308854333186e+00	2.347632155132732379e+00	1.351333638416180927e+00	5.301808666912604551e+00	1.141546296934198734e+00	5.785745123937901191e+00	1.171762421711886049e+00	nan	5.748909248134042471e+00	9.097544619837427682e-01
nan	nan	nan	nan	nan	nan	nan	nan	nan	nan	nan	nan	nan	nan	nan	nan	nan	nan	nan	nan	nan	nan	nan	nan	nan	nan	nan	nan	nan	nan	nan	nan	nan	nan	nan	nan	nan	nan	nan	nan	nan	nan	nan	nan	nan	nan	nan	nan	nan	nan
nan	nan	nan	nan	nan	nan	nan	nan	nan	nan	nan	nan	nan	nan	nan	nan	nan	nan	nan	nan	nan	nan	nan	nan	nan	nan	nan	nan	nan	nan	nan	nan	nan	nan	nan	nan	nan	nan	nan	nan	nan	nan	nan	nan	nan	nan	nan	nan	nan	nan
3.425488776855502238e+00	4.900417697684694929e+00	1.687042348875847031e+00	5.766293977328463605e+00	1.411685276020971713e+00	5.397609610385637247e+00	1.441383572793847545e+00	nan	5.255723355534247077e+00	1.481164933188079402e+00	5.626685529442376321e+00	1.699385382040129677e+00	2.875061438683305326e+00	1.927078717144113273e+00	nan	nan	4.978377473392784580e+00	1.248746462196979934e+00	2.915964972428468194e+00	2.705580036737361027e+00	1.411098975635705077e+00	3.884973451247069054e+00	1.720665362505742424e+00	1.867088611718891400e+00	5.052856901013182522e+00	1.659107343614109054e+00	1.976892292862073353e+00	1.341381972034719317e+00	1.078922849745709067e+00	5.224767142813822929e+00	1.972942240009962322e+00	4.897504858194722033e+00	5.646653030133277795e+00	1.665545172438918309e+00	1.771927078711327264e+00	1.723419157878240071e+00	1.117193658642660958e+00	5.776107653618160143e+00	3.042719229650803214e+00	5.742322282030340119e+00	1.830042464500400978e+00	2.888691980870078169e+00	1.761992192504194588e+00	5.029522333711258675e+00	1.546900532794565741e+00	5.419435793120954692e+00	1.380860858784231926e+00	nan	5.447248290921918645e+00	1.429291427430441797e+00
6.895819118914804591e+00	1.289165873517208905e+00	4.976886262342494760e+00	1.439151284961827981e+00	5.845087357978630216e+00	1.647925555230423278e+00	5.486829643498963627e+00	nan	8.614306625551775287e-01	5.676737803693988837e+00	1.269015216526183654e+00	5.426892123848888971e+00	6.507829178914410484e+00	5.326926725528492668e+00	nan	nan	1.235553508735184547e+00	4.969566457755273170e+00	6.716433272529438447e+00	6.225553170713711282e+00	4.773860502000506933e+00	6.702744574708355607e+00	5.514162066765988968e+00	5.388267577018713617e+00	1.334576357518382661e+00	5.782321387841824034e+00	5.890329959772507173e+00	4.941002367443626753e+00	4.430257381980428733e+00	7.081920473817261419e-01	5.730415478894203218e+00	5.999061437829804611e-01	1.298250690715354150e+00	5.882272891895225619e+00	5.590715379655666339e+00	5.155257336458857864e+00	4.887965797214312680e+00	1.373378672811378820e+00	4.588199585431597782e+00	1.366651254284438233e+00	5.871754615800025334e+00	6.705913018303835571e+00	5.707518836291948894e+00	1.241539753107506305e+00	4.775572379588697736e+00	1.157775440906266384e+00	5.804198172406827894e+00	nan	1.319890623602429702e+00	4.898218709854066155e+00
2.182062481267483811e+00	5.462868415550006240e+00	1.326663222206571957e+00	6.541928045868966812e+00	9.479261057524794865e-01	6.051541765412713048e+00	3.710440337298183122e-01	nan	5.917320049467468479e+00	5.022066634964353904e-01	6.338759853193069560e+00	5.529813875641396148e-01	3.286686004087215007e+00	1.329742735338355741e+00	nan	nan	5.761572171333473769e+00	9.837091382202242107e-01	1.655165111839496328e+00	1.107237904104552806e+00	1.540602012015156230e+00	2.594708957472700916e+00	4.350958428697951907e-01	1.366121780052249601e+00	5.800395364628360362e+00	6.110956076461953046e-01	7.340705660709121450e-01	1.056466375238079181e+00	1.219917719745821305e+00	5.904703606873900945e+00	1.289882877276547379e+00	5.646617022447300904e+00	6.390237917062500550e+00	9.170924625775964678e-01	8.189077700957476669e-01	8.586413721495625984e-01	9.671719613408293892e-01	6.445362302681667543e+00	2.651309533429238918e+00	6.539481820887558250e+00	1.044140444068416551e+00	2.142837344024394408e+00	1.058535384546176239e+00	5.762120921494639170e+00	1.322917031818010347e+00	6.189149519728865734e+00	1.246238042792103817e+00	nan	6.192338545796639337e+00	1.173303000818287645e+00
1.822989479309719218e+00	5.688204490442292816e+00	1.380172130283135123e+00	6.900495406012451483e+00	1.002558769673962624e+00	6.522326001327590994e+00	1.142414656364318937e+00	nan	6.297638005097274672e+00	6.589675143628950238e-01	6.724815201160533107e+00	1.272341353836718536e+00	3.303146025393270957e+00	9.870681811570044539e-01	nan	nan	6.101737759779529924e+00	1.302429087692529963e+00	1.590733129020922787e+00	1.010175781309416765e+00	1.728008761078239974e+00	2.212868633567873555e+00	7.518321673385024440e-01	9.133911247148652768e-01	6.210645736881838630e+00	6.029145323698914538e-01	1.310621123703023416e+00	1.075553040227247958e+00	1.797801992063308374e+00	6.187662136239319821e+00	7.344581282030797631e-01	6.030052449712719920e+00	6.681729498070682283e+00	9.168678630228852544e-01	1.235046242148749807e+00	8.463558600383037644e-01	1.387880486333046726e+00	6.814765616589210317e+00	2.280116075524438291e+00	6.879860782716559875e+00	5.397672504444720465e-01	1.998707622144131557e+00	6.749417080862796237e-01	6.121528328842371636e+00	1.443454386224555686e+00	6.581803069219700042e+00	1.159443051169253724e+00	nan	6.587333389492458835e+00	1.242878730982512003e+00
7.887538490609591335e+00	1.945344104713897959e+00	6.092010594452623273e+00	7.419164441443139024e-01	6.834400287191494172e+00	1.737731720394839474e+00	6.370289327619868658e+00	nan	1.206084815353429596e+00	6.778776698945184975e+00	8.018707665629699610e-01	6.216813064648459175e+00	6.950815761276501803e+00	6.470700954216735745e+00	nan	nan	1.042754853020528172e+00	6.010470681647985813e+00	7.612022777029119780e+00	7.176283022516572352e+00	5.461685722429646006e+00	7.674970980263164932e+00	6.488254377297653086e+00	6.534053061826744724e+00	9.986410143875240619e-01	6.809276303676544906e+00	6.654329879763137612e+00	5.995049232157207975e+00	5.478061548002090220e+00	1.064578609399001730e+00	6.841532645118254763e+00	1.194790359577489136e+00	1.131188817970950389e+00	6.926617747532948677e+00	6.434152516144569844e+00	5.959213305057977195e+00	5.959388657987509497e+00	1.142224351085229683e+00	5.840795659944006069e+00	7.785077811314349283e-01	6.934245924261949412e+00	7.629413273288183639e+00	6.814071147603138812e+00	1.003743730748417384e+00	5.826484518754326380e+00	6.001219732474677437e-01	6.697962290918766826e+00	nan	7.404820500228693758e-01	5.957551061517625257e+00
7.603555355340259503e+00	1.355933480479690090e+00	5.758612147414905458e+00	9.540173332246750793e-01	6.616302811595488720e+00	7.389364754578194860e-01	6.145627562005177680e+00	nan	7.597743264189834589e-01	6.448229453877516448e+00	7.797043777911693008e-01	6.022430676943219652e+00	7.092974173859498244e+00	6.141461042565828699e+00	nan	nan	1.447590423017492078e+00	5.810447741392245291e+00	7.410446792222590062e+00	6.878407387837493836e+00	5.406512087577669767e+00	7.390756104160810303e+00	6.203892962987916704e+00	6.268362790140784568e+00	1.311406819693585080e+00	6.533444355747398902e+00	6.485481590708687349e+00	5.760366082925201248e+00	5.233409315496170500e+00	9.707741550606477920e-01	6.581432077520632085e+00	1.109072617740239242e+00	8.090583268061578570e-01	6.650963699973210019e+00	6.178717026120512656e+00	5.830961333366262878e+00	5.751170711103607225e+00	7.033480524116227928e-01	5.510470930410629187e+00	8.141160473846624779e-01	6.698880899281312473e+00	7.389049188522222700e+00	6.486942998943306726e+00	1.127489869897540853e+00	5.490746331850401063e+00	8.151088439501369409e-01	6.570734492790307968e+00	nan	8.890089820516311470e-01	5.664183692559420003e+00
8.374829966771121903e+00	1.855050535980635518e+00	6.490036425463006076e+00	4.577299023831048475e-01	7.385605084696763356e+00	1.542726486904084870e+00	6.914275911171830380e+00	nan	1.159376728074962504e+00	7.241815726507758733e+00	6.514525963104115247e-01	6.804980430646556222e+00	7.707825931745673209e+00	6.849292752481880520e+00	nan	nan	1.492533415156011900e+00	6.504710976396664179e+00	8.160296619651603578e+00	7.674881349962970667e+00	6.052720920709545815e+00	8.157153502892601438e+00	6.992357264548374474e+00	6.963373397345431037e+00	1.417580430420061655e+00	7.318750265579880399e+00	7.268544820561460895e+00	6.492642379447346457e+00	5.958799355491350092e+00	1.247451899781910178e+00	7.308076473840342757e+00	1.589827448167804969e+00	7.193191645304981563e-01	7.441882296388941498e+00	6.942100736195978783e+00	6.579820300969516644e+00	6.438601332793640886e+00	6.299298215233166687e-01	6.180107965521696833e+00	5.105282115503244622e-01	7.427403819250748107e+00	8.164568303087182954e+00	7.254828175890388309e+00	1.375000192913262920e+00	6.253516136560556049e+00	7.925222052423945840e-01	7.290599078626432750e+00	nan	8.813121119286637661e-01	6.404113000798251853e+00
2.454406637259049173e+00	4.798749403243392386e+00	1.075675345561162288e+00	5.963526051336972778e+00	1.396529541069895908e+00	5.540614335957064540e+00	1.011731788634941287e+00	nan	5.379447304615768033e+00	1.075478807208945620e+00	5.788519138870777958e+00	1.004343266622024000e+00	3.626037134007071394e+00	1.133643228427796412e+00	nan	nan	5.227191124201081784e+00	6.678563419830105818e-01	2.165831717040334503e+00	1.712757211390367518e+00	1.632747337614136374e+00	2.720416004185020498e+00	1.025866778828894654e+00	1.147418950409416771e+00	5.310085484735142636e+00	1.297546759453266807e+00	1.354292229806485892e+00	8.387701050242406531e-01	4.785247689189622844e-01	5.199191423851448057e+00	1.505978714318312317e+00	4.963902667765921706e+00	5.732133348172170351e+00	1.331016953651602108e+00	1.460274027506392791e+00	1.039238567185843953e+00	5.989469806628694437e-01	5.855589416354565202e+00	2.090403111318032359e+00	5.951052792585577400e+00	1.555246768357066323e+00	2.605308376369867673e+00	1.428835332160571792e+00	5.205489490467211766e+00	9.542489410159157304e-01	5.636644126687102130e+00	1.573931547875411008e+00	nan	5.604813715054385526e+00	8.892271473756410138e-01
8.387323282014874648e-01	6.534943611594302482e+00	2.677073050770518048e+00	7.616978214400079494e+00	2.095098506738728439e+00	7.245885608876940331e+00	2.063657986161879343e+00	nan	6.951684206792380749e+00	1.788481852946546713e+00	7.401674727684473432e+00	2.125681151585449680e+00	4.315222325377506607e+00	2.240063187655008559e+00	nan	nan	6.907637616152811688e+00	2.341728402991317015e+00	9.700464119541297725e-01	1.484592042210748142e+00	3.160305152733348777e+00	1.157786469200468238e+00	1.895322523561413064e+00	2.224092179297562311e+00	6.964816442430533883e+00	1.868665003756597498e+00	1.910561519538469977e+00	2.558390213266437563e+00	2.594675067733732909e+00	6.945296420709194507e+00	2.110338742818676838e+00	6.723022435418486431e+00	7.419364703305587838e+00	1.831676737399644317e+00	2.403872857364942828e+00	2.443682601077138639e+00	2.295363909285355941e+00	7.460356661656788013e+00	3.248727362665880136e+00	7.609629288859781404e+00	1.937716650812638219e+00	2.444940879495965724e+00	1.961165378007216020e+00	6.918090094927518585e+00	2.800195942390793391e+00	7.271056337130553437e+00	2.283558149641613966e+00	nan	7.324060676947253157e+00	2.650350835380802295e+00
2.049258517170393201e+00	5.496398374994839742e+00	1.255312278006939453e+00	6.664639639721618103e+00	8.759457888154340566e-01	6.269489842110426814e+00	1.225650869251394104e+00	nan	6.061962882208566938e+00	7.551974905922658188e-01	6.481741489716570825e+00	1.367320084765753174e+00	3.112418275503424869e+00	9.309148496417384289e-01	nan	nan	5.879084110860715917e+00	9.909381204872783622e-01	1.825588591117802695e+00	1.521672928647643808e+00	1.666010505995517477e+00	2.424236850096048279e+00	9.972504178499326244e-01	6.728541714877660507e-01	5.998082211315009182e+00	7.225328763972903579e-01	1.495748590713235293e+00	7.636401087943603949e-01	1.460402131353679689e+00	5.940725721293616424e+00	7.240623690779962596e-01	5.742159983639433030e+00	6.466397916435984605e+00	7.929897145792985658e-01	1.489563876353918292e+00	1.024109143824352364e+00	1.039780047963639653e+00	6.591249528766191190e+00	2.017526091610586381e+00	6.634923567558608681e+00	8.262378760333782823e-01	2.132976607962079996e+00	8.011498589040800811e-01	5.908887938316898847e+00	1.264760085198715744e+00	6.345564358863731158e+00	1.007629600623606958e+00	nan	6.338353910984541706e+00	1.012955789118172190e+00
1.514284607243341796e+00	6.015494005614048234e+00	1.674864529871227470e+00	7.335160141474195150e+00	1.606940800584963247e+00	6.850911012174424108e+00	1.839288849731063546e+00	nan	6.669546600811561810e+00	1.150423261293649135e+00	7.176899514990695117e+00	1.814373444490522402e+00	3.972117496346251553e+00	1.180305193622413373e+00	nan	nan	6.576882788263481494e+00	1.827715656178364956e+00	1.660678530600894653e+00	1.092582374988026128e+00	2.509920783141165401e+00	1.958583703853173263e+00	1.417233925759538771e+00	1.217478054750656513e+00	6.686917587850659928e+00	1.216331153918908115e+00	1.761303122701654233e+00	1.654544214980437467e+00	2.287044818307373273e+00	6.571186774375718187e+00	1.103228430101067525e+00	6.384073057189236344e+00	7.051482229845564831e+00	1.259875884807173607e+00	1.828845406455239742e+00	1.765253058978837553e+00	1.963657932199671219e+00	7.200179979494871318e+00	2.219810446155147776e+00	7.301768311251402466e+00	1.237545919608674883e+00	2.245918017232487074e+00	1.001631060372338622e+00	6.583437770367049247e+00	1.767619016533146237e+00	7.030418870669929099e+00	1.869137232928208769e+00	nan	7.017621191509193501e+00	1.649514931927328121e+00
nan	nan	nan	nan	nan	nan	nan	nan	nan	nan	nan	nan	nan	nan	nan	nan	nan	nan	nan	nan	nan	nan	nan	nan	nan	nan	nan	nan	nan	nan	nan	nan	nan	nan	nan	nan	nan	nan	nan	nan	nan	nan	nan	nan	nan	nan	nan	nan	nan	nan
1.554071796213213563e+00	5.818287932623606551e+00	1.662676461360598656e+00	7.031211744952853060e+00	1.785290482590772720e+00	6.516818989620817071e+00	1.408650266958654251e+00	nan	6.339582996582651120e+00	1.220198271538987633e+00	6.812564206849914150e+00	1.347137179298746323e+00	4.016667981121329944e+00	1.364858512141453151e+00	nan	nan	6.287601157239561367e+00	1.671554645534085726e+00	1.439922677257619466e+00	3.940004076160870672e-01	2.304758719536112999e+00	2.042325451425455629e+00	9.643691625908032972e-01	1.514928681205243821e+00	6.336145105818121515e+00	1.275723871531511122e+00	1.384950473265733839e+00	1.903742679523382719e+00	2.010896808591713825e+00	6.367239771160408957e+00	1.345882397246673357e+00	6.181992016029843384e+00	6.841871925462757353e+00	1.475198003575656447e+00	1.472588474816957982e+00	1.559780145484883862e+00	1.689270093115489590e+00	6.878309207699816241e+00	2.574012951340271638e+00	7.029920141608414497e+00	1.266181580619684999e+00	2.094457537495159727e+00	1.272238531854037680e+00	6.285685665093621033e+00	1.981243031153800516e+00	6.691283416396800021e+00	2.071639403826440962e+00	nan	6.720154687485651479e+00	1.897715405513524578e+00
3.226514487236639361e+00	6.329994680781108052e+00	2.979692877895195657e+00	7.308094205871940474e+00	2.107072357880965807e+00	7.046329590515200358e+00	2.848495233122750658e+00	nan	6.792037685981765271e+00	2.640156420445776142e+00	7.169701483296736733e+00	2.857415172403166448e+00	1.940227774995709753e+00	2.941929732273956599e+00	nan	nan	6.424142290828113389e+00	2.577270023203202420e+00	2.830927975664380813e+00	3.228679937813495826e+00	3.112462254943167750e+00	3.930604703553258972e+00	2.866076324158384647e+00	2.667550510148176457e+00	6.614788842315832973e+00	2.526984616561822605e+00	2.711080944943458526e+00	2.627707611272676491e+00	2.913728566339206072e+00	6.663217743264604920e+00	2.457698498229288209e+00	6.272057076067848236e+00	7.108632214836759999e+00	2.277787195759130245e+00	3.126396696305389522e+00	2.862781634143148235e+00	2.618319136705864025e+00	7.259618681515592087e+00	3.778825910038888569e+00	7.242386801591521817e+00	2.474244517588537029e+00	1.941963160364971852e+00	2.665961500972795495e+00	6.538009406162930581e+00	3.138488894565048426e+00	6.962291730080939267e+00	1.968885441658267288e+00	nan	6.914071823199172684e+00	2.866030376881718134e+00
2.208038749178903970e+00	5.356593002114805380e+00	1.081273807394932396e+00	6.540016126603569901e+00	9.419343302323595069e-01	6.114100232257078105e+00	6.406027339373610019e-01	nan	5.966459677065735434e+00	6.259450595443913912e-01	6.385643804834129078e+00	7.437882006790368372e-01	3.307306102102856471e+00	1.056249450178098792e+00	nan	nan	5.754621311146556728e+00	7.238914316078017830e-01	1.870001494111887208e+00	1.286046389577283344e+00	1.526912082198404796e+00	2.643497611638034428e+00	6.375445651241061773e-01	1.058710784940236183e+00	5.858830053826436846e+00	8.704064618867322078e-01	9.551141312690978324e-01	8.591913703733221608e-01	1.063270812247197661e+00	5.821945128241584833e+00	1.198154766288814344e+00	5.582294465956847418e+00	6.306311977169383631e+00	9.273810937444375568e-01	1.004632303089705303e+00	9.237418876120012667e-01	7.965031663911267268e-01	6.454769994398118271e+00	2.425003597692115154e+00	6.525615822739127658e+00	1.042692753834655761e+00	2.243081928778099865e+00	1.035233477736603902e+00	5.758325727017472140e+00	1.138764870540484253e+00	6.213670548633086987e+00	1.211620136168719108e+00	nan	6.193432755179019367e+00	9.867906592052083647e-01
7.860588612243274653e+00	1.804352830842213207e+00	5.994834549594535211e+00	7.300089985872604270e-01	6.839241202814782206e+00	1.365052175927289113e+00	6.270156488330939304e+00	nan	1.191579324420583896e+00	6.727266937875170605e+00	7.583133421742536129e-01	6.122951439753510527e+00	7.118522759477984962e+00	6.402493961703673797e+00	nan	nan	1.166883424220604537e+00	6.001979001322371055e+00	7.582063018117986886e+00	7.078154738031221527e+00	5.406933367461130402e+00	7.709610093300312883e+00	6.362509490531637724e+00	6.521348049149633397e+00	8.676444011404500500e-01	6.776851700650379229e+00	6.587989347581324928e+00	5.969842807530888251e+00	5.426595827908631264e+00	1.281681490927067957e+00	6.809667173256909400e+00	1.399206816300768264e+00	1.004589457248077800e+00	6.946062824302565275e+00	6.267856859830584604e+00	5.923860169247386231e+00	5.927293974558487832e+00	1.001668226637807191e+00	5.914878000284941706e+00	7.801057570563157961e-01	6.902482015404524773e+00	7.695011118954571572e+00	6.728182796181471303e+00	8.518405467357393901e-01	5.751789507222837550e+00	7.179373144721143962e-01	6.754454607583450176e+00	nan	7.319730241643347401e-01	5.900658993534768193e+00
7.755670271591498910e+00	1.339322985255188891e+00	5.849445299498122530e+00	6.132387163317095657e-01	6.770133317633463932e+00	9.715957050360215508e-01	6.251646191325749946e+00	nan	7.295371086778001946e-01	6.600610538764541957e+00	4.071612643304569068e-01	6.182776847364036321e+00	7.234736934239344386e+00	6.223628386661600231e+00	nan	nan	1.171586085157916735e+00	5.902337542904129819e+00	7.535968013985699265e+00	7.017486744081604222e+00	5.489098499783076512e+00	7.563888173821522010e+00	6.304493764312053550e+00	6.336455484028819640e+00	1.016223889874163122e+00	6.682853919044842606e+00	6.652005074299638387e+00	5.884224275790642444e+00	5.333828661506386126e+00	8.379816214722469736e-01	6.669337907126680065e+00	1.100398492574947262e+00	6.152687897636897052e-01	6.841145684401538141e+00	6.291589706532883852e+00	5.939693589205744750e+00	5.813277016497417016e+00	5.145195631699462924e-01	5.600760107879416694e+00	5.508119885457646303e-01	6.796036675571167862e+00	7.577853403529202225e+00	6.609765668942903183e+00	8.447302771544488165e-01	5.644647761763283533e+00	5.555106976608646940e-01	6.730360642342011701e+00	nan	6.015722374956148366e-01	5.796810120652433618e+00
2.935117742233507077e+00	6.212469612044618117e+00	2.646851662817931050e+00	7.277587704723963213e+00	1.783069841653454501e+00	6.895989293752281313e+00	2.465264026941308639e+00	nan	6.700833432045861571e+00	2.223942682429204787e+00	7.129158877937597616e+00	2.453832807069850297e+00	2.215979002042019808e+00	2.569361534529595925e+00	nan	nan	6.407447480449946831e+00	2.272756608460134053e+00	2.558770906254661526e+00	2.835360271140277888e+00	2.869940095787713474e+00	3.641264184683592031e+00	2.495649601355526936e+00	2.346878959738696757e+00	6.594796677824668052e+00	2.129080086751085510e+00	2.327236018483359370e+00	2.323923279375847084e+00	2.603870522039076540e+00	6.608392407047070982e+00	2.142687497616165615e+00	6.218566887719126690e+00	7.060382865104106287e+00	1.824673408426015664e+00	2.744619114632903756e+00	2.558686286957283951e+00	2.328031805191930204e+00	7.203293774432726337e+00	3.459123832556044942e+00	7.199603150188465861e+00	2.178290299255488449e+00	1.706854426573085393e+00	2.280144949255903164e+00	6.503412223541401360e+00	2.762942777101198732e+00	6.925984766359272626e+00	1.779814694721287172e+00	nan	6.879916274887430738e+00	2.511981244133949076e+00
7.973201746668904022e+00	1.842958180547916713e+00	6.185010943574193121e+00	4.896721414186626653e-01	6.992963879704673147e+00	1.369290930165590892e+00	6.476329954085501939e+00	nan	9.859239038108174036e-01	6.891204753622386825e+00	5.203227753991547244e-01	6.324208613714871419e+00	7.256413361069531831e+00	6.554864232185870776e+00	nan	nan	1.232152608957982842e+00	6.160469983746952316e+00	7.720975222495646939e+00	7.257228590903058496e+00	5.639673667527989487e+00	7.759565444998683503e+00	6.578927156496494177e+00	6.658579374560307684e+00	1.032637418163420584e+00	6.923933603390549862e+00	6.778696675533491423e+00	6.135351895647846554e+00	5.605844188643239079e+00	1.052779325887722717e+00	6.975302430851928470e+00	1.167088138169925848e+00	8.381400911742264981e-01	7.069564703742787337e+00	6.509216853537482805e+00	6.115525273313078713e+00	6.090126005177229018e+00	7.604865103636732071e-01	5.959066523898769674e+00	4.066415491002980942e-01	7.081409411053234848e+00	7.825566412845855524e+00	6.908648492396875618e+00	1.039970339776355113e+00	5.910009383915648229e+00	3.964759208376251176e-01	6.890443731485539125e+00	nan	6.719052259979981789e-01	6.063406913089132821e+00
2.193752961102506838e+00	5.441547377653201956e+00	1.061868456837188335e+00	6.693554420517978443e+00	1.197712879547150111e+00	6.334289084365293476e+00	1.463194307944315264e+00	nan	6.089234078312266263e+00	1.015213369612054661e+00	6.506420531610348057e+00	1.540722896351114812e+00	3.235213881238035327e+00	7.633130992266562442e-01	nan	nan	5.874688453049776271e+00	1.001203855201300952e+00	2.027733790558228222e+00	1.552570581077522993e+00	1.719682057734798208e+00	2.621661961714690126e+00	1.057844640219922416e+00	4.419376114186266413e-01	6.018728947323449319e+00	1.059528921231094323e+00	1.695610838368602824e+00	7.690076742922067332e-01	1.567186428015072241e+00	5.924442997898599295e+00	4.280274000598962569e-01	5.775159052155087736e+00	6.463474595215512153e+00	1.133607633190799602e+00	1.631323025430175822e+00	9.782708830451928295e-01	1.133786646538915033e+00	6.596285698248844476e+00	1.828650963046212885e+00	6.667116086081559700e+00	7.529605294572606633e-01	1.981813729883125097e+00	9.263966605065936388e-01	5.904793340750948083e+00	1.295847723871072832e+00	6.397633249628083441e+00	1.265553155555494191e+00	nan	6.343871790196802252e+00	1.020515530947408989e+00
2.760786131707645641e+00	4.663753107307767820e+00	5.308014418874702489e-01	5.754530075819585200e+00	1.616800791385536229e+00	5.266969747211756037e+00	1.182775236123575047e+00	nan	5.090088426236010655e+00	1.062051573661610071e+00	5.567021346826878769e+00	1.146327406951088257e+00	3.704522601845815721e+00	8.043745483375094318e-01	nan	nan	4.990614006068947894e+00	8.719264664796120279e-01	2.402267330817605906e+00	1.712191229007720139e+00	9.792762024593819614e-01	3.085771801835799355e+00	9.457340036030750241e-01	9.642458937472313529e-01	5.007384236328929816e+00	1.117319999545162146e+00	1.521246867697524596e+00	7.722264213870091432e-01	9.684429187664704841e-01	5.150748362124135227e+00	1.229569093813878355e+00	4.888164493889009421e+00	5.609314855036586778e+00	1.520821975073942900e+00	1.027316127757234021e+00	8.373608711457819487e-01	7.974129342110576335e-01	5.673079842841429965e+00	1.929479141724155911e+00	5.760789998580515991e+00	1.302633576522568504e+00	2.825735152752460344e+00	1.003563458182980206e+00	5.026771572801289167e+00	5.658031993669164761e-01	5.418013486014432445e+00	1.829611240949162276e+00	nan	5.473318783535030541e+00	5.849604722004122515e-01
1.203691503398794715e+00	6.308835896328796267e+00	1.934146439263318751e+00	7.595654658302284368e+00	1.389524725508308522e+00	7.160356450238900550e+00	1.810003442113252703e+00	nan	6.954737075585151196e+00	1.147100630740516269e+00	7.428588709053622452e+00	1.790408455680681854e+00	3.685762175644096139e+00	1.432666757477514041e+00	nan	nan	6.805682529988469120e+00	1.862748901367708765e+00	1.285235418793834405e+00	1.015999593728997397e+00	2.574378048277165210e+00	1.824906220309009619e+00	1.416246155076337665e+00	1.331242181621251186e+00	6.934906395664847345e+00	1.146691109666408082e+00	1.602794989639242829e+00	1.728153495580196264e+00	2.395816038433090434e+00	6.835712829002392965e+00	1.059604200391432105e+00	6.645141433406354992e+00	7.336257842670081075e+00	1.112464453596205605e+00	1.909113678421415106e+00	1.758028683647842705e+00	2.017876980825274558e+00	7.478152001844102337e+00	2.521482901287216194e+00	7.566311256406805796e+00	1.063119189370314466e+00	1.829561809510370285e+00	1.110812118944727533e+00	6.829200225594242113e+00	2.041312163233362398e+00	7.284189989364840301e+00	1.611929289133257281e+00	nan	7.266752843808117923e+00	1.855061579827741003e+00
nan	nan	nan	nan	nan	nan	nan	nan	nan	nan	nan	nan	nan	nan	nan	nan	nan	nan	nan	nan	nan	nan	nan	nan	nan	nan	nan	nan	nan	nan	nan	nan	nan	nan	nan	nan	nan	nan	nan	nan	nan	nan	nan	nan	nan	nan	nan	nan	nan	nan
1.631170841818925243e+00	6.113490145125293651e+00	1.937743520316543178e+00	7.289158469919407857e+00	8.378118658259717799e-01	6.777530955139699387e+00	9.386958593828009789e-01	nan	6.672677885474226578e+00	7.279821897666369779e-01	7.086331400196894670e+00	9.336453680038718783e-01	3.249306435173655139e+00	1.595813465883321625e+00	nan	nan	6.535515523113179626e+00	1.685652445366052188e+00	1.163154273474929390e+00	1.132774042051050811e+00	2.112154879271288532e+00	2.117609960370087752e+00	1.011724733334682602e+00	1.571083106203052582e+00	6.618183987911494093e+00	5.007339927372381760e-01	6.851105790204832235e-01	1.537369696770847005e+00	1.982898170529211024e+00	6.592778659019561616e+00	1.351779701578532000e+00	6.338319966425224550e+00	7.077997608364897886e+00	6.176716151108324615e-01	1.255063261292212129e+00	1.270443566741615182e+00	1.715946824136461712e+00	7.179167054928669245e+00	2.833573273507659973e+00	7.250202979949677662e+00	1.156230227387545995e+00	1.942771874990400383e+00	1.041213189433762176e+00	6.522339341769334276e+00	1.822770648605648081e+00	6.940636931722131031e+00	1.164785727441297825e+00	nan	6.958727066454646781e+00	1.661900500350486309e+00
7.207131548494532858e+00	9.548899426640030663e-01	5.258465669041266999e+00	9.846188996024762830e-01	6.203287368552040881e+00	1.405286020843392158e+00	5.761909596463478778e+00	nan	4.700289739070734329e-01	6.005613082208070885e+00	8.068705422562272300e-01	5.697699639576031316e+00	6.882465875324287552e+00	5.614327989115704298e+00	nan	nan	8.612399495279262629e-01	5.308792588854065464e+00	7.003453787946993359e+00	6.481027593341443627e+00	5.023723380568668517e+00	7.017804445453043272e+00	5.779781122433014673e+00	5.709954293217573529e+00	9.586865337799892473e-01	6.113724528915657430e+00	6.178680724731013818e+00	5.266208422082073071e+00	4.760566326581560759e+00	3.650730785369761811e-01	6.035960837418953950e+00	7.197533948546459559e-01	8.140619154031996096e-01	6.266090586979671251e+00	5.820816041899500526e+00	5.409404366775206974e+00	5.221048048630051674e+00	9.172532881384001247e-01	4.917205744624260078e+00	9.541531225940348415e-01	6.183383559566024701e+00	7.070427675740544871e+00	6.012152459976125130e+00	7.791188447197516798e-01	5.090283269887488693e+00	7.978005666694996112e-01	6.174289932088507626e+00	nan	9.325306175739614956e-01	5.213029293771971773e+00
2.335868452326820499e+00	6.208299881343885218e+00	2.465895973311486689e+00	7.328509759735655216e+00	1.730645144605507557e+00	6.896930165961889792e+00	2.290961461408035582e+00	nan	6.693086172747395146e+00	1.979516540194426799e+00	7.206562481511058493e+00	2.161280341186623488e+00	2.859871344684208783e+00	2.268485369748261871e+00	nan	nan	6.484314708663899474e+00	2.140139422297770100e+00	2.049479996903079027e+00	2.319516453202160378e+00	2.960066069662619981e+00	3.176060020302160947e+00	2.246404444049151294e+00	2.137245467608268168e+00	6.662382964300148203e+00	1.916193283902374533e+00	1.982508570004563708e+00	2.246252363914647443e+00	2.529348535853968460e+00	6.650282500030111343e+00	1.938996785077130358e+00	6.256142398446642439e+00	7.069337355751107665e+00	1.572730961463653321e+00	2.545038816676902016e+00	2.490761377340581451e+00	2.217389996944405528e+00	7.228906322714810706e+00	3.240898189332765078e+00	7.250942761829650252e+00	2.066801954854800005e+00	1.600417931887929246e+00	2.047289781083402094e+00	6.582793610989168265e+00	2.578525368667061723e+00	6.976524546654669479e+00	1.857205294344293378e+00	nan	6.949374366051405794e+00	2.351408681721053995e+00
1.506811806087072769e+00	6.152795220086606953e+00	2.220677413885619789e+00	7.339672627187529663e+00	1.391433804464915713e+00	6.745782107796560290e+00	1.291015613745744695e+00	nan	6.713135001495461829e+00	1.079326500352702611e+00	7.149727215721314977e+00	1.272961587144521012e+00	3.900007370430547127e+00	1.909436604551239647e+00	nan	nan	6.663350896457821193e+00	2.036365326273676946e+00	1.295743469520202584e+00	1.202503846058847081e+00	2.633309338461957250e+00	1.770063896719346275e+00	1.402882738273439456e+00	1.975862508168178655e+00	6.714283418815432114e+00	1.076978448258571142e+00	1.151134265603696472e+00	1.946254520097150165e+00	2.176463345129113769e+00	6.637282854586585401e+00	1.901098218976449150e+00	6.372257481187785899e+00	7.103249155821806937e+00	1.067932475063206210e+00	1.619421036910865030e+00	1.844303765358317637e+00	2.052716772280997581e+00	7.207843786336012748e+00	3.053861428987908244e+00	7.303220367179275030e+00	1.783435045669891972e+00	2.565255556289852024e+00	1.477866383303243270e+00	6.614716710923678633e+00	2.005137773802332379e+00	6.990895714615990464e+00	1.766851779151116686e+00	nan	7.021524315234136004e+00	1.959124808105534798e+00
2.835901660246271216e+00	4.897512948532120269e+00	1.268693389434081720e+00	5.966446725592351896e+00	1.210948719856334677e+00	5.639301205486026980e+00	1.060494920815567399e+00	nan	5.439145431983734902e+00	1.346157084410350313e+00	5.824978200004678364e+00	1.178706146821451917e+00	2.779837625512648458e+00	1.509899596357527018e+00	nan	nan	5.135740970717605158e+00	6.561891915375401840e-01	2.408950704126447295e+00	2.066118082724630156e+00	1.129664427972225216e+00	3.199647009153844923e+00	1.209496365615750690e+00	1.375031373455660955e+00	5.233165129106173374e+00	1.425799252592634181e+00	1.415082398053888912e+00	8.389547772233160172e-01	8.357163409403389753e-01	5.254776294632909739e+00	1.564979305385306274e+00	4.979494429252120824e+00	5.771071547639017751e+00	1.467347265571627757e+00	1.426889394836297287e+00	9.527095921049726357e-01	5.412792332143195884e-01	5.931973144767811235e+00	2.503272109034145210e+00	5.956539388775390798e+00	1.450073840285401205e+00	2.546202714329019567e+00	1.548661274793042608e+00	5.160659433360073045e+00	1.313245077936162186e+00	5.628800978787650955e+00	1.141322433614506027e+00	nan	5.599802082458819719e+00	1.111947150681772190e+00
7.056117182398611298e+00	2.496217842835420697e+00	5.654454681470691746e+00	2.796085225594274970e+00	6.589697065342817517e+00	3.069200457464159815e+00	5.969109374209955021e+00	nan	2.578761750054623825e+00	6.352710330609359524e+00	2.834440170163572859e+00	5.759971062821309218e+00	7.187260582390336161e+00	5.963629680380232223e+00	nan	nan	2.827920168342792806e+00	5.737670790968270929e+00	6.961476619141668820e+00	6.444717439527781977e+00	5.144233270286189708e+00	6.753253672240650651e+00	6.022123092905312447e+00	6.090256844852828699e+00	2.885037003674947975e+00	6.388888791298604097e+00	6.207284672577070062e+00	5.760197821319667177e+00	5.275118730755690599e+00	2.781152475510655364e+00	6.456189417489223814e+00	3.076968186372192715e+00	2.486168118696043372e+00	6.500616352356324512e+00	5.873035016504090322e+00	5.575794856848083292e+00	5.738763602486519844e+00	2.587307415439020541e+00	5.420890185702923247e+00	2.770765041476465740e+00	6.551920042402507249e+00	7.161208093758264503e+00	6.327147623849172398e+00	2.778680790472702444e+00	5.354704367525533470e+00	2.845101531505065395e+00	6.439479259648580367e+00	nan	2.890129962163662025e+00	5.571421723867602260e+00
1.834964592567692954e+00	5.498236515874896924e+00	1.375800587603914549e+00	6.710622016353494423e+00	9.219871571434494761e-01	6.218380883611010823e+00	9.639031544406896357e-01	nan	6.107643241750469798e+00	6.497691337996441829e-01	6.537959227099952031e+00	9.117270133990429404e-01	3.258091195464396517e+00	1.052972625839170062e+00	nan	nan	5.971195125860683461e+00	1.115763670263098861e+00	1.528355584596193584e+00	1.281589144285928850e+00	1.899373719343198763e+00	2.399053710335881551e+00	8.673497902233653356e-01	1.055202217035614787e+00	6.079409553436398106e+00	6.798468409206988028e-01	1.026369805133163338e+00	1.104620305668243985e+00	1.397791809315558353e+00	5.999534784090570838e+00	1.091293174539702093e+00	5.766918598754430469e+00	6.480344086176959451e+00	6.692333573355265797e-01	1.376497079263866441e+00	1.206640859678082656e+00	1.191803628678518523e+00	6.607096969083259275e+00	2.359401732412069297e+00	6.684579863339388694e+00	1.174296872267109881e+00	1.902299211990428507e+00	9.940661858133177375e-01	5.979547452918248851e+00	1.290126032277253199e+00	6.382112714585308488e+00	1.218454165375459253e+00	nan	6.367754317502060779e+00	1.136928644675118782e+00
1.123884955894451032e+00	6.170666124986174950e+00	2.174013066878583533e+00	7.274223079690142590e+00	1.522647958470486618e+00	6.904811099543779918e+00	1.360239829699508851e+00	nan	6.639529926633622736e+00	1.222958650573553685e+00	7.083507044335250136e+00	1.471791423900425722e+00	3.665451986241328175e+00	1.786804012324207935e+00	nan	nan	6.505733479728252000e+00	1.796073480227922348e+00	6.036938287303116324e-01	9.884283287227730863e-01	2.442411293618975687e+00	1.658644794265524025e+00	1.205738456319086493e+00	1.746078855520032835e+00	6.577717399572894585e+00	1.229010281882006339e+00	1.324959862920967568e+00	2.012908771663316720e+00	2.163310279854893103e+00	6.638115774835320337e+00	1.546241636304347633e+00	6.409974747565388320e+00	7.089169341732596052e+00	1.275134279967572448e+00	1.778889364705067422e+00	1.646843971646435145e+00	1.776383682091147387e+00	7.160906677115031371e+00	2.903840218925004546e+00	7.264874662064054966e+00	1.353262393174691658e+00	1.912366162699681738e+00	1.508928951331096391e+00	6.538805073963734671e+00	2.327766936716884061e+00	6.908831032087422663e+00	1.653289550344650527e+00	nan	6.989010181444125891e+00	2.117587039903006563e+00
2.008283540522677324e+00	5.125040705051425505e+00	1.135433815455321849e+00	6.271575155744322672e+00	1.304691580567172604e+00	5.740803236371948337e+00	8.640993349220279507e-01	nan	5.612912550068463347e+00	6.953581297680467843e-01	6.054063756930709417e+00	8.039087723137617880e-01	3.690440111863735329e+00	9.489269112471762080e-01	nan	nan	5.547753692146161875e+00	9.694419223885720749e-01	1.687043592624724475e+00	1.244919666978747230e+00	1.734120778481894387e+00	2.309723055025133753e+00	6.681005795273431414e-01	1.055296213328967836e+00	5.584768274406089361e+00	7.727266273819800579e-01	1.106843353893207649e+00	9.968255294595933513e-01	1.046581593146255429e+00	5.579602317904017283e+00	1.184005024633674408e+00	5.333558971252728931e+00	6.087475610081964028e+00	1.091081691178170665e+00	1.211570882857846643e+00	9.854704131463404293e-01	8.810467558752513861e-01	6.145683936941161107e+00	2.124285562188942045e+00	6.258156353636791458e+00	1.259631289150109357e+00	2.524702935045090246e+00	9.697054420683234310e-01	5.531200457085349242e+00	1.051438343330601155e+00	5.920268878560153603e+00	1.576157269302004726e+00	nan	5.930507517014865115e+00	9.716965636233645398e-01
3.149772055600287501e+00	4.950526746578582049e+00	1.098928839585226136e+00	5.905220704548831634e+00	1.388009301562537434e+00	5.471496424573755846e+00	1.218152763201488575e+00	nan	5.327586269633452609e+00	1.248919316459119244e+00	5.715239687906452204e+00	1.167568644419879842e+00	3.129408348481481639e+00	1.437571872817493324e+00	nan	nan	5.133930080527911777e+00	1.077911478002784307e+00	2.672775032044452992e+00	2.157863839563274322e+00	7.225326821807797062e-01	3.568971404561894989e+00	1.293770547893145828e+00	1.522996450066370189e+00	5.108671163243453606e+00	1.303834548002141824e+00	1.483388841666637425e+00	8.774813150556726171e-01	1.059993951409250679e+00	5.349896438020476097e+00	1.609762899674567205e+00	5.042199997940254974e+00	5.770829128200094083e+00	1.550571795908845862e+00	9.896909910233939733e-01	1.113842682734243361e+00	9.937934193525014281e-01	5.855528270224457543e+00	2.680317428326443263e+00	5.902063345484494405e+00	1.519709103090882252e+00	2.813600182204916145e+00	1.252343801847261684e+00	5.142224580357993347e+00	8.013841179887777333e-01	5.563711181005780659e+00	1.493878332287193800e+00	nan	5.611866155311528992e+00	7.844177691969029809e-01
1.648713736141187658e+00	5.889751933571597320e+00	1.404548429852634950e+00	7.155693988423516672e+00	1.143930752751196600e+00	6.743478121281357929e+00	1.507366518539209110e+00	nan	6.524943981176404506e+00	8.515605314353961175e-01	6.993936449004793943e+00	1.565722414386379713e+00	3.401195015946707034e+00	9.908631420570672699e-01	nan	nan	6.352443353112473545e+00	1.448886200975234129e+00	1.612402366360872863e+00	9.335513382273797900e-01	2.059909675279683494e+00	2.176506178521052437e+00	1.028190910332400954e+00	9.543987959718496228e-01	6.453847890318423985e+00	9.019078828297030226e-01	1.495711926942098868e+00	1.306641510062070299e+00	2.027998544654788571e+00	6.429825616803363175e+00	6.942844532974937755e-01	6.227870836115659614e+00	6.904205461970462920e+00	9.934932089526907761e-01	1.467561009402938765e+00	1.419418990762024047e+00	1.576154252857190796e+00	7.050105040537274270e+00	2.337760320334417941e+00	7.133978982547792391e+00	6.085709778560978167e-01	1.898653930700477277e+00	6.068648953021060777e-01	6.377909209578975336e+00	1.598055774761187209e+00	6.845074170904168476e+00	1.363288514574187760e+00	nan	6.848377744200782047e+00	1.405920953578335686e+00
7.560719348853958799e+00	1.313394822407855100e+00	5.621857901232970356e+00	6.500704416016624965e-01	6.518348092106166725e+00	1.360489761765294903e+00	6.045081892722179440e+00	nan	7.023890916980815025e-01	6.372059629273841175e+00	6.508695612981335588e-01	5.938346711628866181e+00	6.808153855767638873e+00	6.019905237937241971e+00	nan	nan	7.007004920647910140e-01	5.639236396742654200e+00	7.322651698569866419e+00	6.808419606974564608e+00	5.140983162698730347e+00	7.400202573597847611e+00	6.093555218285872321e+00	6.111451652241144394e+00	6.685599705221700884e-01	6.476625648183477857e+00	6.427798358254835698e+00	5.615909908121312633e+00	5.107163674899912742e+00	7.667346996788341196e-01	6.414503043024527784e+00	1.031970802706836166e+00	6.886888379044739938e-01	6.603692596836886253e+00	6.067905880411849751e+00	5.678526379134544833e+00	5.584730552520579039e+00	8.298052348660801547e-01	5.403092272760582127e+00	6.099874554801570925e-01	6.526840549746480313e+00	7.281005282143077295e+00	6.377675498497607620e+00	4.932251524118684283e-01	5.427984680954895502e+00	5.955996213496332903e-01	6.409864664980728932e+00	nan	5.221891437387233825e-01	5.547000324080089584e+00
6.401981056425460004e+00	1.735974246121900544e+00	4.574188971408039706e+00	1.863500141772003627e+00	5.305713593544165718e+00	1.971768165599985245e+00	4.832917509545818113e+00	nan	1.445418155667389293e+00	5.249619349636482468e+00	1.696911763072810553e+00	4.726168066267770307e+00	5.702162995394802536e+00	4.974885449767145751e+00	nan	nan	1.262759964012371450e+00	4.487527701622370913e+00	6.139329805100214976e+00	5.693056210650598636e+00	4.064156939246251987e+00	6.253901086175543078e+00	4.922663536349074498e+00	5.032246373982516729e+00	1.176988172579108261e+00	5.276873329727362005e+00	5.153783781800939323e+00	4.447402522048816031e+00	3.959520870792791580e+00	1.321379887303568035e+00	5.318860435611808768e+00	9.168092928539423037e-01	1.840167172881166380e+00	5.408713193882085157e+00	4.906825111049784027e+00	4.473043663218316368e+00	4.381202893601502169e+00	1.929906457836385814e+00	4.437799542719842449e+00	1.825061061173259169e+00	5.419099967673851381e+00	6.235417419081150214e+00	5.266899949068280407e+00	1.204905302012384549e+00	4.333077383104906311e+00	1.480151165803774704e+00	5.218336563176957377e+00	nan	1.648652548959357755e+00	4.448549229493294455e+00
2.639699930643234271e+00	4.756628292837085326e+00	8.597215172404095718e-01	5.957850997213292921e+00	1.480937575621176894e+00	5.610186114524257306e+00	1.240238432936313862e+00	nan	5.366086264994995858e+00	1.226392986587409917e+00	5.800085708128798423e+00	1.283324830386925131e+00	3.466934759155282375e+00	9.773435656008775396e-01	nan	nan	5.153780208325842160e+00	4.217036038080177462e-01	2.390558266022424494e+00	1.873482312971098240e+00	1.400920357216888457e+00	2.928097304775360232e+00	1.101916057818534300e+00	8.937493010746250244e-01	5.286620876272081659e+00	1.413881251440717080e+00	1.606079659835908835e+00	6.492999147240936519e-01	6.482818077812004809e-01	5.197870992701649762e+00	1.309071375226613210e+00	4.965647191575081720e+00	5.712819683852059072e+00	1.469199898333648946e+00	1.549666650655512568e+00	9.475375074152556643e-01	4.316699815336663137e-01	5.866764001444899179e+00	1.856901752093959246e+00	5.937444920366336198e+00	1.397238133670515081e+00	2.558270389042003767e+00	1.384512712431632098e+00	5.183012184357031593e+00	9.714243949827590097e-01	5.644846300278659079e+00	1.551944678597337424e+00	nan	5.626547155136202072e+00	8.085542574190378584e-01
7.279528940803166925e+00	1.153554307854481875e+00	5.350875507974506284e+00	8.512624168500426691e-01	6.251392869831588150e+00	1.428786486440775327e+00	5.778670120393925913e+00	nan	4.282078698565332520e-01	6.104900771408900972e+00	7.802296259069918527e-01	5.692145803257967707e+00	6.657216622556355823e+00	5.735354925123962389e+00	nan	nan	6.827608780967833191e-01	5.392872935467841522e+00	7.052656725115972414e+00	6.548697838271293037e+00	4.943784606071183418e+00	7.093298601051240659e+00	5.828366154332702109e+00	5.840512925319528037e+00	6.335944921205173275e-01	6.159013570188653475e+00	6.151238806440759710e+00	5.340101233778487888e+00	4.871498535073504499e+00	6.124350586169255983e-01	6.157313899423008330e+00	8.239586916161139030e-01	7.019881688878711890e-01	6.318233804012987953e+00	5.806764117902497802e+00	5.401483205630360551e+00	5.317886611931768925e+00	8.587863862244939916e-01	5.131098296442320184e+00	7.732079207507362995e-01	6.276336871751714952e+00	7.084779402206165422e+00	6.100901711786909765e+00	5.345965252653002153e-01	5.119374344493764717e+00	6.613989011521148598e-01	6.156559659956280406e+00	nan	8.187477339544229071e-01	5.265280282711378490e+00
7.084109321659060043e+00	1.340289631804322923e+00	5.132989544085299727e+00	1.104712246831549782e+00	5.991810458070499834e+00	1.409741992706243785e+00	5.485294591140813303e+00	nan	9.233035131947194829e-01	5.849295686230800762e+00	9.991928148678782540e-01	5.375470733678056945e+00	6.455492725774957030e+00	5.549130639538659260e+00	nan	nan	7.388662287748500868e-01	5.169781894599153382e+00	6.813521571709931557e+00	6.279534557220908475e+00	4.634148799960160048e+00	6.952808523070422630e+00	5.534835381452180236e+00	5.652870544960848065e+00	4.282215217164617171e-01	5.921740121438064719e+00	5.842805055276261150e+00	5.095685780322415148e+00	4.610952123239216327e+00	9.870011811789676237e-01	5.924186539413418551e+00	9.757536414155464355e-01	1.113985579154596506e+00	6.102900239271612293e+00	5.484723140132757635e+00	5.110471507713701733e+00	5.092735253533816397e+00	1.220469768426442281e+00	5.055603789482513655e+00	1.098933935979784504e+00	6.019611976377557738e+00	6.900033324523541012e+00	5.850748566339067480e+00	3.520456543117717607e-01	4.910816251272842159e+00	8.735960115757177569e-01	5.931039617244030282e+00	nan	9.290698340281750012e-01	5.042528361828761518e+00
7.994213345116785163e+00	1.504961483856606774e+00	6.092593647430100567e+00	2.409858081123706919e-01	7.008130945547812019e+00	1.628602151160526423e+00	6.533796815723194484e+00	nan	9.028622223475039066e-01	6.851287857699297490e+00	4.526325967812516726e-01	6.436756685415828905e+00	7.411460142498383696e+00	6.449637434876581921e+00	nan	nan	1.020260602478245460e+00	6.122889108957622284e+00	7.763845413995205114e+00	7.268940387417615057e+00	5.651542495417124279e+00	7.781878567709645367e+00	6.590994876861366869e+00	6.550970518785021568e+00	1.059577789374642309e+00	6.922512327304401580e+00	6.903337910399148569e+00	6.082201151647026016e+00	5.596670519350920969e+00	8.979205842765988210e-01	6.884627148458396739e+00	1.365954718449506666e+00	4.869520949707702995e-01	7.077198544472807384e+00	6.558013907265779707e+00	6.141861269953573732e+00	6.056848093806372901e+00	5.565544943687589230e-01	5.762664546223437156e+00	4.321680803251372605e-01	7.008882601596543083e+00	7.833033459680882160e+00	6.857246179100291883e+00	9.920461745962921851e-01	5.881851679880897521e+00	6.187596900966644275e-01	6.915816416248074638e+00	nan	7.212073900565079132e-01	6.013745870102263247e+00
2.483439685535956176e+00	5.178063804571616302e+00	6.812926397344147844e-01	6.373469776147332233e+00	1.271011331009362033e+00	6.000942786174849886e+00	1.426203982532957104e+00	nan	5.777315962721861098e+00	1.178301861295222297e+00	6.218732126691564055e+00	1.392697599265866559e+00	3.040577858047818438e+00	6.554285166320146239e-01	nan	nan	5.552454002307627867e+00	8.914645950381681061e-01	2.264113415065434509e+00	1.727045253308593820e+00	1.276575051921560844e+00	2.981469934808788746e+00	1.067184164480873054e+00	6.412283466520954933e-01	5.645307114925424585e+00	1.191911605034313260e+00	1.573079707563549201e+00	6.059426799563284449e-01	1.420520546134468987e+00	5.665143937234007332e+00	7.435250343097452586e-01	5.450414439457622606e+00	6.142883048139617941e+00	1.357643162384796209e+00	1.304175025752245087e+00	1.016336481187887220e+00	9.456984243932157197e-01	6.299055916149990608e+00	2.009031146467947337e+00	6.349304985649562916e+00	9.548811397651606470e-01	2.349589898345358030e+00	7.506892300607569402e-01	5.589643699451191772e+00	9.063420128207667625e-01	6.072008500406625764e+00	1.284832449794985898e+00	nan	6.042969195453446574e+00	6.299407988860489249e-01
3.534902150758796324e+00	4.309047360066184496e+00	2.142801779167926579e+00	5.621480037841180888e+00	3.064425481805042040e+00	5.469843741978063889e+00	3.023711190549999817e+00	nan	4.964499987730613739e+00	2.774038942554082343e+00	5.471164720184795272e+00	3.079430340598633187e+00	4.782112199325257329e+00	2.059193979179712919e+00	nan	nan	4.830716447058076568e+00	2.288710381556359419e+00	3.561848982919303630e+00	3.106496047928578363e+00	2.766033083780485402e+00	3.461787034188178680e+00	2.677887577731116409e+00	1.937782776822871922e+00	5.039230482986136295e+00	2.829737217773427016e+00	3.317893297029253397e+00	2.115035622803635107e+00	2.464189093197672431e+00	4.780591521339142780e+00	2.283558022230296469e+00	4.740837377375838102e+00	5.335423975823316844e+00	2.958022306805012214e+00	3.110606085637506624e+00	2.376808619054846083e+00	2.290145261377378283e+00	5.485840053070799804e+00	5.870725739165753021e-01	5.598541282937363306e+00	2.627328451812009469e+00	3.786671322919011207e+00	2.608489342651622245e+00	4.941596823504948333e+00	2.301775588996116895e+00	5.377441749131893545e+00	3.070595358936994312e+00	nan	5.356251038387495278e+00	2.193473067577051960e+00
7.998095795716134049e+00	1.264217278598593230e+00	6.004835064551325985e+00	6.700225757032471918e-01	7.003249889713870857e+00	1.702561534673748378e+00	6.606651653319237205e+00	nan	9.051187400568154739e-01	6.789774771168356260e+00	7.727809338457262145e-01	6.537705332709785822e+00	7.565497462608663071e+00	6.341894904610110295e+00	nan	nan	1.240013776962348935e+00	6.083878815444638377e+00	7.815998531227767998e+00	7.296911532792164756e+00	5.754130312816597481e+00	7.777520276885704575e+00	6.625259009049161207e+00	6.457922051198849545e+00	1.372884665826938466e+00	6.897353394355825174e+00	7.016938414176041583e+00	6.057599371030685020e+00	5.563105177640747634e+00	9.444930909240721872e-01	6.805259497160804472e+00	1.554777487095922339e+00	3.918134247241429891e-01	7.044332072246328735e+00	6.631597858613170970e+00	6.235480339358929314e+00	6.031526214791860241e+00	5.319890137573041189e-01	5.615536464203622735e+00	7.399642461590001385e-01	6.941268247970190153e+00	7.798730521689245521e+00	6.783682648609648425e+00	1.220289496094956183e+00	5.824153284876977033e+00	9.609448694461973917e-01	6.920910317321445682e+00	nan	9.740261682700543933e-01	5.962730748595570063e+00
7.562262694499009896e+00	1.361715021595268693e+00	5.581721608576928340e+00	6.034602077285826649e-01	6.459223330417154685e+00	1.609409294174841243e+00	6.016501859434442601e+00	nan	8.355344411074604460e-01	6.327346968894226542e+00	6.396095722739350009e-01	5.919509967073404155e+00	6.785804866479924868e+00	5.978387645105319947e+00	nan	nan	5.615604607901540923e-01	5.597454616513894088e+00	7.305543891823524483e+00	6.806689881914786966e+00	5.101154730386157965e+00	7.396312420132342247e+00	6.067307861632091459e+00	6.072450520659415929e+00	5.674485333088051808e-01	6.396645703090707791e+00	6.381501612217031827e+00	5.545555355733125857e+00	5.066304908790663752e+00	7.993326814278922665e-01	6.367198031176587669e+00	1.123586141835005492e+00	7.303181366067326152e-01	6.560452861412682246e+00	6.031581601789969049e+00	5.621766006979451724e+00	5.543953680100023540e+00	8.771579050997151406e-01	5.410652403732520987e+00	7.147980240921856243e-01	6.464278995648228943e+00	7.288436975279116048e+00	6.327788264843222876e+00	4.719713825807404506e-01	5.372938871829251006e+00	5.840851994129659941e-01	6.352021626485565342e+00	nan	6.831877068220185700e-01	5.501456416307734187e+00
8.029413367306661442e+00	1.532070717223745770e+00	6.104950520806088576e+00	3.990018396685760527e-01	7.016640603976810553e+00	1.308719895114661913e+00	6.590391406043844214e+00	nan	7.519426413872776216e-01	6.840771202951198227e+00	3.931888637043914336e-01	6.497540955727644452e+00	7.541407524037380128e+00	6.446629199882215389e+00	nan	nan	1.239714790514342857e+00	6.134118556426686020e+00	7.818761245593311315e+00	7.320325405358257598e+00	5.805735278821557266e+00	7.819667728284971808e+00	6.653959327797855927e+00	6.560832197124516263e+00	1.197284129639804018e+00	6.947362149268331066e+00	6.983130543075748875e+00	6.123420193901650599e+00	5.593971260756193331e+00	8.434500631756053357e-01	6.908327813858682553e+00	1.171369955695479526e+00	4.803347562450981378e-01	7.069440286559631303e+00	6.644219987192043320e+00	6.271151551946767100e+00	6.053634864618183009e+00	3.977753255156483148e-01	5.753998966590827990e+00	2.974258997191852050e-01	7.047447197982662281e+00	7.878906254172941992e+00	6.873610722982440357e+00	1.116804809757957484e+00	5.893280793863740818e+00	5.415336810679084456e-01	6.959210838675129018e+00	nan	6.905495019294227710e-01	6.029673616205233344e+00
1.693753835273893227e+00	5.571737192388834359e+00	1.660985859573118617e+00	6.752845090091462943e+00	1.184033032503572835e+00	6.280109959139456244e+00	8.303390179356058276e-01	nan	6.114140365264579380e+00	5.819380836875414076e-01	6.586939289998415603e+00	9.286071682985580500e-01	3.660507476797132398e+00	1.329926143887986134e+00	nan	nan	6.017243990858791136e+00	1.446698482648465234e+00	1.383628100446459896e+00	9.659625292817187736e-01	2.066176053447520644e+00	1.951266173496447376e+00	7.930828838155355998e-01	1.392065176012254213e+00	6.100609180273607990e+00	6.860195803931835590e-01	1.021322362260611127e+00	1.430778778791502281e+00	1.660551647773883976e+00	6.060657226466461545e+00	1.376283175820136151e+00	5.814076220262734296e+00	6.522119141251116581e+00	9.059270770175400500e-01	1.323130179940764872e+00	1.137677562532997566e+00	1.446377130232991970e+00	6.651034765395635873e+00	2.510959853604401104e+00	6.723618027492338278e+00	1.261056661139263513e+00	2.303576328239453463e+00	1.083897725532783518e+00	6.019211472751853087e+00	1.569906709915292131e+00	6.398705583215241965e+00	1.447917599713415271e+00	nan	6.475356378820118941e+00	1.472136375124046159e+00
nan	nan	nan	nan	nan	nan	nan	nan	nan	nan	nan	nan	nan	nan	nan	nan	nan	nan	nan	nan	nan	nan	nan	nan	nan	nan	nan	nan	nan	nan	nan	nan	nan	nan	nan	nan	nan	nan	nan	nan	nan	nan	nan	nan	nan	nan	nan	nan	nan	nan
7.528732008914963636e+00	1.358713229508623721e+00	5.618011675834848617e+00	7.489043105372428233e-01	6.468762018396232882e+00	1.424896858412436185e+00	6.008639970402836816e+00	nan	7.576807413444734962e-01	6.377479499091834647e+00	5.852269791703130775e-01	5.897513233377686070e+00	6.704992476134760793e+00	5.997819919442857639e+00	nan	nan	6.677353755455572859e-01	5.586608036903720986e+00	7.289489085028144189e+00	6.790042497795777621e+00	5.137362126420268460e+00	7.348546923541637632e+00	6.083051865501819755e+00	6.074651677097230973e+00	5.871378346273309345e-01	6.443959501424582292e+00	6.350369507245275713e+00	5.610895208650394927e+00	5.085414515028458204e+00	6.681506539433379466e-01	6.406378548247621652e+00	8.550415314442840753e-01	8.538723467664774969e-01	6.557302148481255699e+00	6.055863208821764765e+00	5.642813825970042885e+00	5.515712455758380983e+00	8.946765533731118047e-01	5.361940887525435961e+00	7.626421000236768277e-01	6.514319426001726754e+00	7.202932840788732527e+00	6.393444404082086585e+00	4.206295965888810495e-01	5.419414130477007596e+00	5.385493457873269385e-01	6.365766505100777906e+00	nan	6.276193943803350939e-01	5.554121576603490595e+00
7.369892084411655553e+00	1.554336681746462778e+00	5.486385510341937888e+00	9.679043442281080045e-01	6.307922955920360231e+00	1.549536210097687938e+00	5.813934967878287452e+00	nan	9.980585688651314458e-01	6.176655213325717320e+00	9.088753416114127015e-01	5.668862077041378456e+00	6.593346421609158625e+00	5.888792412036638169e+00	nan	nan	7.434627079728857169e-01	5.489608167933385907e+00	7.089575383292474164e+00	6.579458403250255216e+00	4.899600066504604889e+00	7.207894956143452880e+00	5.871454667271400751e+00	5.977127741143830164e+00	4.627651768167653223e-01	6.257388879752252997e+00	6.133407210349385075e+00	5.430151554504623945e+00	4.943418989229191318e+00	1.037514590022435401e+00	6.244259100375879612e+00	1.091556039102050901e+00	1.092337460917689684e+00	6.415903906860707551e+00	5.820228654228436938e+00	5.399139494826777685e+00	5.449533249738960805e+00	1.155584682675007802e+00	5.362860117153183559e+00	9.828737477554465585e-01	6.326729170723198514e+00	7.077532162310136599e+00	6.186712235413612149e+00	3.926498548625882989e-01	5.254955236662500972e+00	7.691942575663054393e-01	6.196992461599793778e+00	nan	8.844569758473707077e-01	5.381723432802203888e+00
2.327054362845600632e+00	5.331891244696375765e+00	7.869732527028576730e-01	6.513851191460141798e+00	9.951269801306006357e-01	6.174348521079936702e+00	1.186113237170415280e+00	nan	5.926704650927300477e+00	9.137613902958823253e-01	6.348760728407466303e+00	1.241291705847809235e+00	2.942913440410837911e+00	6.837986344699467089e-01	nan	nan	5.692392709943682405e+00	7.610105066267887075e-01	2.068578252389545291e+00	1.531804854728819443e+00	1.271891619382207628e+00	2.802691732338904451e+00	8.787741658706555992e-01	5.855369956831366629e-01	5.799165104415121341e+00	9.138110843789676307e-01	1.409928869156618969e+00	4.670035257484248525e-01	1.333049366105374167e+00	5.806008807768144209e+00	6.452731751023396134e-01	5.593486791873048425e+00	6.279218879918772700e+00	1.085005608003464905e+00	1.180826359699837402e+00	8.286673962746075039e-01	8.355559833451058349e-01	6.430747898195596335e+00	2.104637557504063228e+00	6.492115518791435669e+00	7.265789056129164925e-01	2.166333627431118458e+00	6.751455382539734984e-01	5.725404083295855706e+00	9.526629480131064698e-01	6.211027355197740185e+00	1.035453390752089753e+00	nan	6.190451512564771441e+00	6.405182456814421110e-01
2.114473526660701097e+00	5.141461893060899513e+00	1.041714836796166388e+00	6.345550524352483457e+00	1.315459678072339544e+00	5.904399889430433035e+00	1.063722774945491389e+00	nan	5.748603767074334847e+00	8.793443640788531912e-01	6.180933712738058361e+00	9.589838896186307915e-01	3.741675211220597763e+00	9.340800566519495973e-01	nan	nan	5.616150529720779438e+00	7.974255929511031571e-01	1.881910936851105554e+00	1.386095023096806100e+00	1.841672584699714177e+00	2.540031742530275416e+00	9.209833628407810835e-01	9.919952684309392144e-01	5.707892257124814961e+00	1.103368011844944485e+00	1.220853260605911039e+00	9.618834791000884232e-01	9.272774987894586429e-01	5.595630041896614948e+00	1.271031142630081545e+00	5.369400200648620114e+00	6.095196889555817954e+00	1.118776792638385809e+00	1.408764599616230351e+00	1.168851563693616091e+00	8.676712363830912933e-01	6.229996209979432820e+00	2.141368556251239674e+00	6.335712582255391467e+00	1.369427340883425659e+00	2.383054484903519565e+00	1.207153959955145295e+00	5.600087446492429955e+00	1.032442371782525292e+00	6.029282883961140094e+00	1.588752606475112517e+00	nan	5.999707912944137078e+00	9.541257563006423359e-01
3.795677752680714168e+00	5.281748798103233611e+00	2.508834536460618825e+00	6.204614199807156893e+00	2.280199526837172197e+00	5.949936235257233363e+00	2.634401067508089778e+00	nan	5.720060376958006287e+00	2.638195342065746019e+00	6.080763664310703476e+00	2.658214489241143230e+00	1.970317272834412270e+00	2.720275876280647598e+00	nan	nan	5.329388218287216539e+00	2.235192559151867542e+00	3.388360762551913652e+00	3.385968505278455609e+00	2.442203167147939613e+00	4.418811724422595510e+00	2.675861977034898587e+00	2.544021802747430616e+00	5.530242384318198923e+00	2.560813705607908553e+00	2.717787104602983117e+00	2.352656618809488620e+00	2.298688808770734671e+00	5.620057781129650820e+00	2.523194253207327709e+00	5.239389374371103081e+00	6.015422419405152432e+00	2.486156798446615301e+00	2.824825783290336734e+00	2.593691968244958179e+00	2.245697008087467861e+00	6.177598069819715931e+00	3.571028144022271533e+00	6.143149712190806966e+00	2.542037411271107050e+00	2.417485425513348662e+00	2.627173640143777966e+00	5.432507434680143632e+00	2.632671016200687220e+00	5.876214027528248174e+00	2.174738632992480714e+00	nan	5.791458325950263664e+00	2.476605481823702881e+00
2.737222156331260425e+00	5.110214349876066819e+00	1.108976761326739613e+00	6.109005841583924123e+00	1.143510246193373270e+00	5.718040283652391587e+00	1.017379994722299896e+00	nan	5.500790681804829774e+00	9.280840947823305598e-01	5.961689205006058145e+00	1.094665050530777783e+00	3.060217871945413393e+00	1.338474944904371799e+00	nan	nan	5.278875052084934794e+00	8.848636227845345648e-01	2.220627531289369738e+00	1.638573878570939391e+00	6.644070243273817455e-01	3.146824291048375244e+00	8.791925046392023990e-01	1.340274208788518884e+00	5.299770866560209015e+00	9.107622423852930194e-01	1.307347532346711638e+00	6.893320784658034661e-01	1.261511105256597043e+00	5.546857562023285837e+00	1.253649138205648272e+00	5.284146588213906703e+00	5.982990833029028011e+00	1.281457607029852230e+00	7.974893930990495372e-01	6.073899174850859728e-01	9.010645617884112113e-01	6.079371467320772382e+00	2.458929730611569386e+00	6.125957282868590426e+00	1.041815135087935440e+00	2.496683617761406015e+00	1.096027667301705089e+00	5.330856598297827986e+00	1.100807678381852117e+00	5.766418453210814477e+00	1.278409725758692606e+00	nan	5.811783525349613733e+00	8.703432110524498277e-01
7.447236455033317881e+00	1.245380528961084199e+00	5.525411388192495998e+00	8.593912609425299332e-01	6.446257471764041291e+00	1.105336759480632702e+00	5.987219272815235804e+00	nan	3.852113881954684071e-01	6.268460959728548332e+00	7.226066636087440376e-01	5.909003637411954557e+00	6.975718275409493963e+00	5.901988007339649123e+00	nan	nan	1.072800863951072214e+00	5.581272528554236168e+00	7.244151277729494076e+00	6.736717826470069781e+00	5.207524773120869810e+00	7.266856859639709398e+00	6.020171538747805862e+00	5.996458177078904050e+00	9.788316955400685471e-01	6.366549255760007853e+00	6.376536563669957580e+00	5.541729283045975230e+00	5.030572558614811562e+00	6.287392644188429802e-01	6.325218046941744277e+00	7.197165315185104495e-01	7.277515580395417238e-01	6.502177748137681235e+00	6.037477305284587814e+00	5.644768084243534823e+00	5.497980745925827861e+00	7.872410544427707046e-01	5.215403813147787560e+00	7.255576856677774522e-01	6.470066529694950219e+00	7.287856655036680564e+00	6.276349982337026567e+00	8.867292454030539783e-01	5.320812660966454999e+00	6.755950732286689631e-01	6.402127065582994270e+00	nan	8.517348661131440846e-01	5.460996411799007078e+00
7.399744604226579092e+00	1.547160518379546934e+00	5.604145901221384563e+00	8.693776308653298202e-01	6.404016588619181327e+00	1.397146270581749894e+00	5.911337536161108019e+00	nan	7.133437201441648057e-01	6.300092033905609235e+00	7.364117355047885560e-01	5.808879390975285162e+00	6.732108905224377438e+00	5.973031241097307209e+00	nan	nan	9.185858598886357251e-01	5.599045409839300547e+00	7.146321095942634649e+00	6.694272181328858373e+00	5.139191494144792927e+00	7.205080277309882320e+00	5.988399962217329175e+00	6.048504464302740580e+00	7.937214860402699301e-01	6.348157229966806980e+00	6.253580799029324844e+00	5.548314046333207905e+00	5.048740740413163230e+00	6.704153625804062377e-01	6.360182774268841044e+00	6.061512619360008847e-01	9.758084649192367843e-01	6.494201880064062848e+00	5.989567688970452330e+00	5.534961425620871012e+00	5.511119633698155162e+00	9.945831058935398206e-01	5.358814571124256076e+00	7.464919624462672543e-01	6.487995510705475866e+00	7.227906087685380676e+00	6.314060260930930646e+00	7.557273752027962033e-01	5.357490065208286190e+00	5.271533970199769881e-01	6.325082482951469132e+00	nan	7.005169687156468372e-01	5.491353056860130089e+00
2.116530927037413967e+00	5.790463687131348181e+00	1.691961488355496313e+00	6.865402599264573524e+00	4.721464074684398327e-01	6.487795587697744004e+00	9.891073637948919473e-01	nan	6.317845852565406872e+00	8.818648259308985438e-01	6.696503872066967844e+00	1.117466323851817878e+00	2.657262663319764684e+00	1.526809286724107650e+00	nan	nan	6.066521249509718494e+00	1.280627555798955930e+00	1.622712185191985679e+00	1.515696340743673431e+00	1.542713578722555434e+00	2.580185703330480251e+00	1.014935769651216013e+00	1.350373182028640873e+00	6.137351929759018887e+00	6.710218055764587408e-01	1.057927865639884502e+00	1.105815979808748573e+00	1.729581113688799077e+00	6.186712886256495736e+00	1.156742222357252103e+00	5.961256391416530853e+00	6.699430962958526692e+00	8.097853955659979341e-01	1.236275118127199590e+00	9.215839377782377717e-01	1.315863516835162672e+00	6.835421243138730674e+00	2.747604695380739148e+00	6.852137110073142523e+00	8.441444876843609002e-01	2.061660568677180727e+00	1.042567276966915868e+00	6.079512083591987803e+00	1.649970323801434047e+00	6.519084664387952976e+00	4.576118083990224905e-01	nan	6.529536254177022769e+00	1.406511057791502539e+00
7.491918951864718679e+00	1.228354922885479317e+00	5.598502232500925935e+00	7.607252492434312119e-01	6.492771323958729468e+00	1.445046289099776615e+00	6.042817289846897921e+00	nan	4.779758368015308290e-01	6.344722442499405091e+00	6.577570933405288978e-01	5.991432487373214322e+00	6.918720344063933325e+00	5.960472832477751837e+00	nan	nan	8.478693635500431647e-01	5.601426529836857959e+00	7.287436441468263304e+00	6.808865621219521103e+00	5.253973027399325701e+00	7.282090256580213250e+00	6.091648908133190155e+00	6.034155546657226310e+00	9.765033228371573504e-01	6.427318512738215084e+00	6.452170475240473380e+00	5.595167846832290515e+00	5.075447994454640011e+00	3.154312543733467922e-01	6.379057969382233573e+00	7.546822211626021959e-01	6.930689493325995487e-01	6.554965096535536162e+00	6.124625335398594217e+00	5.688824820535747229e+00	5.515047222412306382e+00	7.917950746389073036e-01	5.236899556441521497e+00	6.717540064106028996e-01	6.512382790046734371e+00	7.292442753617884854e+00	6.364013190329012026e+00	8.108934631301820684e-01	5.412594665453914544e+00	5.779237360390929723e-01	6.416602459973862693e+00	nan	7.217122835130003189e-01	5.535901992322455278e+00
8.931600495113904969e+00	2.665522466601241813e+00	7.081392672258650656e+00	1.404963983639087921e+00	7.922842970799654161e+00	1.832710821951062607e+00	7.446043148701175340e+00	nan	1.992542885402550645e+00	7.768908946139039706e+00	1.508110901122868830e+00	7.286661051723798188e+00	8.326791173103702093e+00	7.444375296939111486e+00	nan	nan	2.393723439641763484e+00	7.123074496931868005e+00	8.702155266552855650e+00	8.225320617375217580e+00	6.619772584405399840e+00	8.725223884528164220e+00	7.547651404413393550e+00	7.597885513127488721e+00	2.153504516507408262e+00	7.852677169823208736e+00	7.752444886825911041e+00	7.066913237873514220e+00	6.515378093696453377e+00	2.153668695182455295e+00	7.913333172281824979e+00	2.325680265786245204e+00	1.608133367869217567e+00	7.983619811167648628e+00	7.437568448633916418e+00	7.159142605410134585e+00	7.059220624495498697e+00	1.443920438163079689e+00	6.891435936628617753e+00	1.384067168583024587e+00	8.019751221383662809e+00	8.809727187708885410e+00	7.784293256355126367e+00	2.174439381852609987e+00	6.773825583308922482e+00	1.608467811792241298e+00	7.850131982590800028e+00	nan	1.652912547143226885e+00	6.947275647261730747e+00
2.211675068984030545e+00	5.509965146248963386e+00	1.383845089012585072e+00	6.854562360207304472e+00	2.084676463477695307e+00	6.438967459736855581e+00	2.188687095003434724e+00	nan	6.189681993930454595e+00	1.636579644349046569e+00	6.693266854188462567e+00	2.151881300942576125e+00	4.368992422923266616e+00	9.998302787895704258e-01	nan	nan	6.115164379521789151e+00	1.676796307659181640e+00	2.363125146625236539e+00	1.738480511154912644e+00	2.549907683426575922e+00	2.569048139777521111e+00	1.716240165846671717e+00	1.058123987745305028e+00	6.256155697943533767e+00	1.791493592093649445e+00	2.269746616296280717e+00	1.558928363595987410e+00	2.068896209895793259e+00	6.072090169326057385e+00	1.291658305992873901e+00	5.929049729747198683e+00	6.560769667367536861e+00	1.810847284322707917e+00	2.183382597976874617e+00	1.933827585712106778e+00	1.808219508646659035e+00	6.697300980206681409e+00	1.558904500207705324e+00	6.833725344131011070e+00	1.661264757045896490e+00	2.654161497392481639e+00	1.473624289800127052e+00	6.146134402343654379e+00	1.592778914772802201e+00	6.597960630931887671e+00	2.297982323455067810e+00	nan	6.554056844840891571e+00	1.499583775938729824e+00
1.957939060421894251e+00	5.399016491794406569e+00	1.247342864313288890e+00	6.483372583436961101e+00	1.011089914338836770e+00	5.996312356317436532e+00	4.645341568444013025e-01	nan	5.839515064770452568e+00	3.631725840463861932e-01	6.272057352002719632e+00	5.710572591739773163e-01	3.455905998894724274e+00	1.156992964871826235e+00	nan	nan	5.724790738195817852e+00	9.068151493648142214e-01	1.491149136718941337e+00	1.013299580321930016e+00	1.632876035450642860e+00	2.299654299389814582e+00	3.485486955559747857e-01	1.193518611400286256e+00	5.759969372564226475e+00	4.889674484348636718e-01	7.715103575021126092e-01	9.741388968707088702e-01	1.117645711940726816e+00	5.830245834297004492e+00	1.177366857767840669e+00	5.569142725346473810e+00	6.326064779151249873e+00	8.739058975782374450e-01	9.422550738530890424e-01	8.407538761874533417e-01	8.388656085749821578e-01	6.374139797357995185e+00	2.409249340998211864e+00	6.480181908621769793e+00	1.035446909797735238e+00	2.266432686126786944e+00	9.280750454431039298e-01	5.724404916792456888e+00	1.228744769115550195e+00	6.132351022996054724e+00	1.305240447319416797e+00	nan	6.151437360070475258e+00	1.075170946824350438e+00
2.070092131973348071e+00	5.584102368367918956e+00	9.669549864491704394e-01	6.811261000681258615e+00	1.163623948270742003e+00	6.461701585288710525e+00	1.328140334145344825e+00	nan	6.204014156325870388e+00	8.801393318847084979e-01	6.632841558904345014e+00	1.375998522840719440e+00	3.273576710579478188e+00	6.262122068112915274e-01	nan	nan	5.996521925592827706e+00	1.100614808815834511e+00	1.893337607254559352e+00	1.250596574225463664e+00	1.606785170136932672e+00	2.566009956061243713e+00	8.341101157867775173e-01	6.024381410797871039e-01	6.107106736639567046e+00	9.166504615815448398e-01	1.468227725928215710e+00	8.442736881074061062e-01	1.673247145387083190e+00	6.100479845481725505e+00	4.453432851424982686e-01	5.925282214274600889e+00	6.569110099430063521e+00	1.143374498968747544e+00	1.240099076378261111e+00	9.712572535202574908e-01	1.199619660437653890e+00	6.706082312260754463e+00	2.080330574201771476e+00	6.793221022896887007e+00	5.897645749166309237e-01	2.053898211293263998e+00	5.835424780297076008e-01	6.025315054604786447e+00	1.200743017380061284e+00	6.517763209813290715e+00	1.274009343260352090e+00	nan	6.505157823905740599e+00	9.545608192414629656e-01
7.058914136412191453e+00	1.119087527091328083e+00	5.163100790550922525e+00	9.908525712684954634e-01	6.002718574155820441e+00	1.146570349446572656e+00	5.509497733666949060e+00	nan	6.550363437071219375e-01	5.841297050816383063e+00	8.177972775932729199e-01	5.407382379126137728e+00	6.602682127393002531e+00	5.560797365781555257e+00	nan	nan	8.426745964418280721e-01	5.175408522584446835e+00	6.815434902838225284e+00	6.281365622404666560e+00	4.774447976538212401e+00	6.895830303064830247e+00	5.578485192482648181e+00	5.669464563630061349e+00	7.649275271194256876e-01	5.933694166908951573e+00	5.888285811546239756e+00	5.117202322784083712e+00	4.606136056450441885e+00	6.549543681320418864e-01	5.965213137855703174e+00	7.424734053467382244e-01	9.153174837229690608e-01	6.075542066242038075e+00	5.560298803353209252e+00	5.183953826178582247e+00	5.084927328103532318e+00	9.958624543998997325e-01	4.978796295450584886e+00	9.555943884203325078e-01	6.078859230815875314e+00	6.928753560187848493e+00	5.906164687867113017e+00	5.223970454103632477e-01	4.930750236692039934e+00	6.911823107446243286e-01	5.977058427271961349e+00	nan	7.649992825367536442e-01	5.063534801700487087e+00
7.028991432191112665e+00	1.508475633003197647e+00	5.100896574892740176e+00	1.420758817804181229e+00	5.946370257916800739e+00	1.819912313185592101e+00	5.430266810744740269e+00	nan	1.300687649571605320e+00	5.849647850560165452e+00	1.283329909965418292e+00	5.332793781970837976e+00	6.268942792747322024e+00	5.493503595562725828e+00	nan	nan	8.108352037721180405e-01	5.088998540587958530e+00	6.739828462216189919e+00	6.230254606910607507e+00	4.567789052001268502e+00	6.895416410459809242e+00	5.494825832413200217e+00	5.579095499246992773e+00	6.565380938881825168e-01	5.904952242161632725e+00	5.792482712792134336e+00	5.079339837769165200e+00	4.586043860605090394e+00	1.226917896628552773e+00	5.868893987424494085e+00	1.256116632948885758e+00	1.462993397242701610e+00	6.082017272298608113e+00	5.448264637867113791e+00	5.047115118484081897e+00	5.001009880976529764e+00	1.543087083916376612e+00	5.004189328902386436e+00	1.456321968609872286e+00	5.958963596838640520e+00	6.779450868426899923e+00	5.844291890666500677e+00	5.591765402167879762e-01	4.925815353859953838e+00	1.207817443867562845e+00	5.852699085781109645e+00	nan	1.232563150803657193e+00	5.039501637684163704e+00
4.362922422474569295e+00	2.975661605981324342e+00	3.231402234650540883e+00	4.251455321122900699e+00	4.035851922276060044e+00	3.858818544441951826e+00	3.638373307167407589e+00	nan	3.549898054997608465e+00	3.589963711769561527e+00	4.113927488884318251e+00	3.681106419935326279e+00	5.835278940146819693e+00	3.317470250663711706e+00	nan	nan	3.734359087621193396e+00	3.388391054830146132e+00	4.357910873326413359e+00	3.918786867505165805e+00	3.779109540555058988e+00	3.922063795445007273e+00	3.638871494787200955e+00	3.412651163742435934e+00	3.888009807212229774e+00	3.701877256997508692e+00	4.067710799724728155e+00	3.316650574312776101e+00	3.012237461545457240e+00	3.445512401835827188e+00	3.788006652300989430e+00	3.505385558608582919e+00	3.938355640492344989e+00	3.829475312922439478e+00	3.890883718044699791e+00	3.398456110735722735e+00	3.290154564725038533e+00	3.997573161800560548e+00	2.629044951113695738e+00	4.172654546479684257e+00	3.988424859547978762e+00	5.036794542933137109e+00	3.713417208255541890e+00	3.742535108648101350e+00	3.060008884224947323e+00	3.988120263760797535e+00	4.165135402031699741e+00	nan	3.928208803508154823e+00	3.178639709378458633e+00
1.603587441946556336e+00	6.304680409005637642e+00	2.015431063737971318e+00	7.462025018009301291e+00	9.634235169123432918e-01	7.128999476223159881e+00	1.582328587046954116e+00	nan	6.880826798788809207e+00	1.171808625310461816e+00	7.319281595915032135e+00	1.625597834746517867e+00	2.892548871319850168e+00	1.704818071622824727e+00	nan	nan	6.615185338593380315e+00	1.699025388143704740e+00	1.193130309173779935e+00	1.335886494768123267e+00	2.331327239807923224e+00	2.270223411000671376e+00	1.370264936479536511e+00	1.488717281090721878e+00	6.740105959091483356e+00	1.022348848458837001e+00	1.382765256958008893e+00	1.650481401558358430e+00	2.277016132502712953e+00	6.725230233306015215e+00	1.086652189647123734e+00	6.508768619178622927e+00	7.243196381298499631e+00	9.992905705256771576e-01	1.824871269095386328e+00	1.512935169348464726e+00	1.824325099057583888e+00	7.407531779616033596e+00	2.911713935750050108e+00	7.441684219383221333e+00	8.421807179820685052e-01	1.482015336878993672e+00	1.265208399107207171e+00	6.655972205332646219e+00	2.181345852931646068e+00	7.116832721473715040e+00	9.392374276257159371e-01	nan	7.103716268663736955e+00	1.910253184558264650e+00
nan	nan	nan	nan	nan	nan	nan	nan	nan	nan	nan	nan	nan	nan	nan	nan	nan	nan	nan	nan	nan	nan	nan	nan	nan	nan	nan	nan	nan	nan	nan	nan	nan	nan	nan	nan	nan	nan	nan	nan	nan	nan	nan	nan	nan	nan	nan	nan	nan	nan
3.348578374140742220e+00	5.583175787336372764e+00	2.380520626754407676e+00	6.574586803035455063e+00	2.005147536039433298e+00	6.235765278179096427e+00	2.454089153092401165e+00	nan	6.048358853906792731e+00	2.373217360837846623e+00	6.448750913382067296e+00	2.404027540768537197e+00	2.235013368991574101e+00	2.511108399859477647e+00	nan	nan	5.734339614924802930e+00	2.090947058791192248e+00	3.001233565709781281e+00	3.046819549020878704e+00	2.529342892740329418e+00	4.029583511945015850e+00	2.483088947716165951e+00	2.334301046440202754e+00	5.907223105346974812e+00	2.315684397552832063e+00	2.421849050765227496e+00	2.204393001673368158e+00	2.259047582893973782e+00	5.944556052579800465e+00	2.308102067245410449e+00	5.557963935753807760e+00	6.355118559001797784e+00	2.100839974296595081e+00	2.665732232027490323e+00	2.517183581848063234e+00	2.130336258453613851e+00	6.520895041172098949e+00	3.395000450475988529e+00	6.510333714739950040e+00	2.375612826354716933e+00	2.245263077425416753e+00	2.378571204417329721e+00	5.815421698669769768e+00	2.470916985011456291e+00	6.250750717665965794e+00	1.983946179805159415e+00	nan	6.160011553131111484e+00	2.302603277640117074e+00
7.908339995909242859e+00	1.569568478734385097e+00	6.084546598411996854e+00	2.833237614745440780e-01	6.954450748461766807e+00	1.674615848900570914e+00	6.439708677309486262e+00	nan	9.142733311383755002e-01	6.824606665554420637e+00	4.977300895606213693e-01	6.328662473721524684e+00	7.242486689766717056e+00	6.450662456952777291e+00	nan	nan	9.194474705539849024e-01	6.089069582486462906e+00	7.661958390796752560e+00	7.182968951547809233e+00	5.530734992208798495e+00	7.690160087643959308e+00	6.504344688637278438e+00	6.532680684940189941e+00	9.934895466169478828e-01	6.874384777960584891e+00	6.782147536052534065e+00	6.048535914671814950e+00	5.563910646530888293e+00	8.497662845494429185e-01	6.859642911417023647e+00	1.281069528037102723e+00	6.112521194607718478e-01	7.034630372329928605e+00	6.472515663550663767e+00	6.013385361552807673e+00	6.030592485134201652e+00	6.944556600522669987e-01	5.780156932497987121e+00	4.383142578414714330e-01	6.971112259759639329e+00	7.741962862884885332e+00	6.834352809732528122e+00	9.208195786678586847e-01	5.863281790099867052e+00	5.347781348020976822e-01	6.845106301537420279e+00	nan	6.622967654104173763e-01	5.994328172366792273e+00
nan	nan	nan	nan	nan	nan	nan	nan	nan	nan	nan	nan	nan	nan	nan	nan	nan	nan	nan	nan	nan	nan	nan	nan	nan	nan	nan	nan	nan	nan	nan	nan	nan	nan	nan	nan	nan	nan	nan	nan	nan	nan	nan	nan	nan	nan	nan	nan	nan	nan
1.905893972684050919e+00	5.487428316649987536e+00	1.470828391427064563e+00	6.583466133017559230e+00	1.142218572266436194e+00	6.053330969113018156e+00	4.816472117707157885e-01	nan	5.932584163123536314e+00	5.013889773208511924e-01	6.366684457546520903e+00	5.952842412237102643e-01	3.622633376899493829e+00	1.343325608615820732e+00	nan	nan	5.852741128502591650e+00	1.205645440415200165e+00	1.439873864526084679e+00	9.214374083579128794e-01	1.811696229187950813e+00	2.220585371111410300e+00	5.367450001813823812e-01	1.430066575255884542e+00	5.868719956861034426e+00	6.005191542768607560e-01	7.325601533266918874e-01	1.257917004119971649e+00	1.343919749363358118e+00	5.930919378311027224e+00	1.399796002486980440e+00	5.676775993983205204e+00	6.416115032010257124e+00	9.409674847847595558e-01	9.432887627866848312e-01	1.059919225852414160e+00	1.144514100275124457e+00	6.462527908727532022e+00	2.592309195645279285e+00	6.582181882808802342e+00	1.216846641551198038e+00	2.378805893335203869e+00	1.055524708561375258e+00	5.830847017684368971e+00	1.395256995771974262e+00	6.224963566378485247e+00	1.484404567345768422e+00	nan	6.246751178501773083e+00	1.300160742730791297e+00
1.938829475735094565e+00	5.607053090708568277e+00	9.407869815266313163e-01	6.858456989228763234e+00	1.238823175321845271e+00	6.453727669437713033e+00	1.327299444489496549e+00	nan	6.229551065533787124e+00	8.116145678729715929e-01	6.706802542678485857e+00	1.316633929139822579e+00	3.462147606688034784e+00	5.686847901452621867e-01	nan	nan	6.057288098436079515e+00	1.133303876434730517e+00	1.843481486544104486e+00	1.035352494520378919e+00	1.820450859345667194e+00	2.484915065074166485e+00	8.257706112103669893e-01	7.375755658347449284e-01	6.184995885567743379e+00	9.742428761977737217e-01	1.410313482483835035e+00	1.019307900156873448e+00	1.643855154557785525e+00	6.141630304914227345e+00	7.249278166067257834e-01	5.948711888209324172e+00	6.594645308419682550e+00	1.114354087555530226e+00	1.264348718592279708e+00	1.229180585851148200e+00	1.267669217354373767e+00	6.749033003116400309e+00	2.183906888305071625e+00	6.833513052221648287e+00	8.267253489812913525e-01	2.083837335769347376e+00	6.211582648946479823e-01	6.084578672967145607e+00	1.139822687851717475e+00	6.566931917507328187e+00	1.463731679063842828e+00	nan	6.540358982839925339e+00	9.836350214860827279e-01
2.009389032724230972e+00	6.365598827047201702e+00	2.655522863565318303e+00	7.628728954277429253e+00	2.680517876223347695e+00	6.792490881205027087e+00	2.561478111315503181e+00	nan	6.870020375785464317e+00	2.357512504011763710e+00	7.463749754017864113e+00	2.180686025145516016e+00	4.756969089610845636e+00	2.355954197300398789e+00	nan	nan	6.938004080331245049e+00	2.774316785712618305e+00	2.213921024020194750e+00	1.889000120692129858e+00	3.397299713920213904e+00	2.460760172549229186e+00	2.370063489162002934e+00	2.577898193856271725e+00	6.944420058869464008e+00	2.291615453617316778e+00	2.120877108938238553e+00	2.868088648509208749e+00	3.060298987169278728e+00	6.965259184811594118e+00	2.405701871222351240e+00	6.632217479775277980e+00	7.388869966079777640e+00	2.269696408334257232e+00	2.393497446579232246e+00	2.890158544821685549e+00	2.812728676517124882e+00	7.482186127259557118e+00	3.134737103658832957e+00	7.562867411943893003e+00	2.548329015224916283e+00	3.196548147594884703e+00	2.102236005965247845e+00	6.912687777547676049e+00	2.687103995377564836e+00	7.269769161139122637e+00	2.973474350511496223e+00	nan	7.297994970287868810e+00	2.702470093736451862e+00
2.310315339259874978e+00	5.188199612784691439e+00	1.007230593992544776e+00	6.282555347813134183e+00	1.089102130399529189e+00	5.841894696295268474e+00	5.891063020077855761e-01	nan	5.658836365723177053e+00	6.397145542792906925e-01	6.101445401364439469e+00	6.878450886281909371e-01	3.273972600114979148e+00	1.106227780660143933e+00	nan	nan	5.485125466532050353e+00	7.546906410964254741e-01	1.844574837334065576e+00	1.223286759439839333e+00	1.240659444479209617e+00	2.700347078534706569e+00	3.895635392668882480e-01	1.160101799652102139e+00	5.539251299560727482e+00	7.054456709503929002e-01	9.757639741049828341e-01	7.723556099876920378e-01	1.035707075381740117e+00	5.642413119146164391e+00	1.167871943964158943e+00	5.387648172386070300e+00	6.110575956731117309e+00	1.098332296206306458e+00	8.174143906889937972e-01	5.823697182904489233e-01	7.431841436991617478e-01	6.200920426487618542e+00	2.403344017146443079e+00	6.285870593069954992e+00	1.027536873263350303e+00	2.321612993314161599e+00	1.004688732017444686e+00	5.499901159470619305e+00	1.033863329505047446e+00	5.939089300784525349e+00	1.299719299062143563e+00	nan	5.953516265053202972e+00	8.654972611065807619e-01
nan	nan	nan	nan	nan	nan	nan	nan	nan	nan	nan	nan	nan	nan	nan	nan	nan	nan	nan	nan	nan	nan	nan	nan	nan	nan	nan	nan	nan	nan	nan	nan	nan	nan	nan	nan	nan	nan	nan	nan	nan	nan	nan	nan	nan	nan	nan	nan	nan	nan
3.893661937649425475e+00	3.743361624188180414e+00	2.047900170204675963e+00	4.620427730476408534e+00	2.621164584469720449e+00	4.057928675047469014e+00	2.085589146155791607e+00	nan	4.094019369048402801e+00	2.308544625469204803e+00	4.497551343493093157e+00	2.190505476110835126e+00	4.485720783177766791e+00	2.329872020554297318e+00	nan	nan	4.019644888986519504e+00	1.904273132813036673e+00	3.575280457053318095e+00	3.132356250532477127e+00	2.115772495700031008e+00	4.115975060514005079e+00	2.267081435545582391e+00	2.377843600200808094e+00	4.073774080206812087e+00	2.501353163179758532e+00	2.712658918075280479e+00	1.992655422166580648e+00	1.174815196282536167e+00	4.077716134344564480e+00	2.775532015003207231e+00	3.707876564767405014e+00	4.454734799020775071e+00	2.613007102378745117e+00	2.374992118352998727e+00	2.299691446820863572e+00	1.718535751996189243e+00	4.583588128099472137e+00	2.750438403540543142e+00	4.579893053776471490e+00	2.855833441364656000e+00	4.176135718929574914e+00	2.558581804008245975e+00	4.012354673231715019e+00	1.700346304826444221e+00	4.300010188671646638e+00	2.841378417689095937e+00	nan	4.312992056716471900e+00	1.832528956568760803e+00
1.841026832537384639e+00	5.814241786139285217e+00	1.554014908313294141e+00	6.963255691635183098e+00	6.379742857593078131e-01	6.570771054255204469e+00	9.762244246298753536e-01	nan	6.374663676566257209e+00	6.414397348863689619e-01	6.781165665834921086e+00	1.116708031234121767e+00	2.907950442269051639e+00	1.263396308383439193e+00	nan	nan	6.159960571804196761e+00	1.278383191773499350e+00	1.471558063432622854e+00	1.133214263059941995e+00	1.678667078461912432e+00	2.301407478911132731e+00	7.970365669357800664e-01	1.129998249949913269e+00	6.266001048702276144e+00	4.223916097708630413e-01	1.110210437802931160e+00	1.110986616348959011e+00	1.761187010045258239e+00	6.275036917578588280e+00	8.884087952578666458e-01	6.079720994890363883e+00	6.770168838777899545e+00	6.509304077895596841e-01	1.220477670423738781e+00	8.722663891489385035e-01	1.348356134428128517e+00	6.895868707255691454e+00	2.528096996212318093e+00	6.938245707237284066e+00	6.341079229993752397e-01	1.845360976726132307e+00	8.281056657038525781e-01	6.185139767947739564e+00	1.559224300951492115e+00	6.630481580574217659e+00	8.251395652785364909e-01	nan	6.634921535132484394e+00	1.338754836793594416e+00
1.883262488419023661e+00	5.439815859898360806e+00	1.515543308618027440e+00	6.557829450224512691e+00	1.346134342480027835e+00	6.000903428932687689e+00	6.618800819428107829e-01	nan	5.897977357971008416e+00	6.883242725950573515e-01	6.337488751973207712e+00	7.225075589453628933e-01	3.854390031332545874e+00	1.347800301315573934e+00	nan	nan	5.848929273676628071e+00	1.285693222816186365e+00	1.486503215073643913e+00	9.433913175179396982e-01	1.943348777285340834e+00	2.141701088623805482e+00	7.147627801203437770e-01	1.454529738533533179e+00	5.870478668893562180e+00	7.909024939156062972e-01	8.872275708120996862e-01	1.382786518647396212e+00	1.367792722099895553e+00	5.898886272950167431e+00	1.495885794133918756e+00	5.654428020747684691e+00	6.387338658546551251e+00	1.077996989715675591e+00	1.073565037031267044e+00	1.209994608667469995e+00	1.225490504387944712e+00	6.424103831400134190e+00	2.533242583188106689e+00	6.556458016125754185e+00	1.356105908020944995e+00	2.543331645485848114e+00	1.163256898073461443e+00	5.824306971763815177e+00	1.447199343981734110e+00	6.203939330248613437e+00	1.701625131969300098e+00	nan	6.222144173219838592e+00	1.391888422716121010e+00
nan	nan	nan	nan	nan	nan	nan	nan	nan	nan	nan	nan	nan	nan	nan	nan	nan	nan	nan	nan	nan	nan	nan	nan	nan	nan	nan	nan	nan	nan	nan	nan	nan	nan	nan	nan	nan	nan	nan	nan	nan	nan	nan	nan	nan	nan	nan	nan	nan	nan
1.921425380968046825e+00	5.701278151607945155e+00	1.276659908375412433e+00	6.895908465983187519e+00	6.785144442286249467e-01	6.507613758596050957e+00	1.082282919955987799e+00	nan	6.297301117101489432e+00	6.891018654266631849e-01	6.721269973971077505e+00	1.149382099989952222e+00	2.911434195916122736e+00	9.919688242752472407e-01	nan	nan	6.074693641404290467e+00	1.068805854273055411e+00	1.626273888513386723e+00	1.213316966277723008e+00	1.585997275652388350e+00	2.414227085137651496e+00	7.752188272064961527e-01	8.178369640661671269e-01	6.184667464041828211e+00	5.855873035554859385e-01	1.137450417044955309e+00	8.308206096742067892e-01	1.627523856490017851e+00	6.177007101665373590e+00	5.872711828028542858e-01	5.957701748165067812e+00	6.675256172316189840e+00	7.913590673006867249e-01	1.183240664016500965e+00	8.651543146636454518e-01	1.160065698953689273e+00	6.813956067119741888e+00	2.345947610015528539e+00	6.868762659121349756e+00	3.818196530165453573e-01	1.945031121284863440e+00	5.555774822640155985e-01	6.101112242795073470e+00	1.365195496837274591e+00	6.577984310885823582e+00	8.080698974502477094e-01	nan	6.561243776495326863e+00	1.100652976730511101e+00
nan	nan	nan	nan	nan	nan	nan	nan	nan	nan	nan	nan	nan	nan	nan	nan	nan	nan	nan	nan	nan	nan	nan	nan	nan	nan	nan	nan	nan	nan	nan	nan	nan	nan	nan	nan	nan	nan	nan	nan	nan	nan	nan	nan	nan	nan	nan	nan	nan	nan
1.981701480173501340e+00	5.871995801091765443e+00	1.647674932147577875e+00	7.002096393507300398e+00	3.709543267775096687e-01	6.535294604177474653e+00	8.942729521573133944e-01	nan	6.416026768211293252e+00	6.046436855364023533e-01	6.823974384238541191e+00	9.319821405081115673e-01	2.948591344274275272e+00	1.393774657415755458e+00	nan	nan	6.224761199230262498e+00	1.262255541396049008e+00	1.503535605495888605e+00	1.493919006319806897e+00	1.884199592058492634e+00	2.544986815112081135e+00	1.041343881836623408e+00	1.293432650072097845e+00	6.314063656044131001e+00	4.994421226474712872e-01	7.725227456401493331e-01	1.203287037735949916e+00	1.611533695756130147e+00	6.319996626032687637e+00	1.153771185558273737e+00	6.031805336442372045e+00	6.806173744526653024e+00	3.578678259517358851e-01	1.237096660251856939e+00	1.250071790989482512e+00	1.265771609298348643e+00	6.918907281801092601e+00	2.711539498848849927e+00	6.968004227334803069e+00	9.964980596598276286e-01	1.888411796831650058e+00	9.202516742673554351e-01	6.246015352864809245e+00	1.608197901937281182e+00	6.655826601712107049e+00	7.298610230256390441e-01	nan	6.667764284804283292e+00	1.382779505006772824e+00
7.212800495670780521e+00	9.861361754901197818e-01	5.319751935599159154e+00	8.697621659880750977e-01	6.209051139407710806e+00	1.510336453032985471e+00	5.709199681189129905e+00	nan	7.219163813343335567e-01	6.057416112841089273e+00	7.397978577026420588e-01	5.638519844275769799e+00	6.659960839887028250e+00	5.695545996560372970e+00	nan	nan	5.856131400075053062e-01	5.336523432613193840e+00	6.977736957969764120e+00	6.472452310875715042e+00	4.901543920966713763e+00	7.015288878619703183e+00	5.760514543776738883e+00	5.794822836392524046e+00	7.704426886237982774e-01	6.126088299050854502e+00	6.104343489045877647e+00	5.299805908876390248e+00	4.798843929563825661e+00	5.423373597359423259e-01	6.104798612742573738e+00	1.009292496485324708e+00	7.847467547580073699e-01	6.289960728338655827e+00	5.761188344295481656e+00	5.333542279358232996e+00	5.257714572867222991e+00	9.049065533970002129e-01	5.072430957829721976e+00	8.979882413615050130e-01	6.216735254374133213e+00	7.024404999490410972e+00	6.076258203304329086e+00	3.924057263065233725e-01	5.127648874279434388e+00	7.079056422844608454e-01	6.133662241712073637e+00	nan	6.963991267283775599e-01	5.252193364182573099e+00
2.717962972421776424e+00	4.830574376241816736e+00	1.110960555199634214e+00	5.800147175241458619e+00	1.377111060980179547e+00	5.307146174180991771e+00	9.763346346123502606e-01	nan	5.172343536990269719e+00	9.415874513441481186e-01	5.593362626738551668e+00	9.324494626017869603e-01	3.484719718662900867e+00	1.302350565709330832e+00	nan	nan	5.079642934509634777e+00	8.258070702570563526e-01	2.256249315944501621e+00	1.874337377914890190e+00	1.381947660804553779e+00	3.050337475869474790e+00	1.076587759857021265e+00	1.391650775446920285e+00	5.073560111319396881e+00	1.068145868147374777e+00	1.363678037934831222e+00	9.191876258642318609e-01	4.240640751793287588e-01	5.199764043111774647e+00	1.570045445426499597e+00	4.893424463417892056e+00	5.680795289165770257e+00	1.290487073032446919e+00	1.308056008605891884e+00	1.096549865166957183e+00	6.945351186891367545e-01	5.710429744560032717e+00	2.393985257630527830e+00	5.795053695845462371e+00	1.591285401272339861e+00	2.668095940669061417e+00	1.329871737170947643e+00	5.079050439758912461e+00	8.028287988333935310e-01	5.443402482740894222e+00	1.561059450562416462e+00	nan	5.490731139206432410e+00	7.937285814172692078e-01
2.615273930191136742e+00	4.847680514977692035e+00	1.314723562529154677e+00	5.868775287331130741e+00	1.005255271475979928e+00	5.367048950756302617e+00	5.970537330244032326e-01	nan	5.280962008319646905e+00	8.598737400326729174e-01	5.724036107099405690e+00	6.596880862129298473e-01	3.063778677304856757e+00	1.534383569428070526e+00	nan	nan	5.096350273555618315e+00	8.279697602070931195e-01	2.070333689706139513e+00	1.723648274995418062e+00	1.176070268173567746e+00	2.990675187940686985e+00	8.485876579850089030e-01	1.550609067426974352e+00	5.103765865571670446e+00	8.948852387290581190e-01	1.011568928395719658e+00	8.178496333502488502e-01	7.047690126409243971e-01	5.274720879837349052e+00	1.588063139969970949e+00	4.913520278092063265e+00	5.713933135767331528e+00	1.151624000850204332e+00	1.030252042194322648e+00	8.566810204845556331e-01	7.001381452926979110e-01	5.823298561582335608e+00	2.650141306635930505e+00	5.865200365626449752e+00	1.483902780572519120e+00	2.571596354515724769e+00	1.343139359843885439e+00	5.104636685162606824e+00	1.041243870876958688e+00	5.485773085532843041e+00	1.234668619798558575e+00	nan	5.544297016468182626e+00	9.112026406705513448e-01
1.280434196324731877e+00	6.048209767995497366e+00	1.956973901858800602e+00	7.144758290123732536e+00	1.271349946968417077e+00	6.602571878056238575e+00	1.084083929492383636e+00	nan	6.508613215423176612e+00	8.736451415385054764e-01	6.920597868150074383e+00	1.043305962614049509e+00	3.780772024929123454e+00	1.679332964538247097e+00	nan	nan	6.433983539433945076e+00	1.636304486536806602e+00	8.145097682572227660e-01	9.250706798429935152e-01	2.455270014979095805e+00	1.771341027489842679e+00	1.056098685822901784e+00	1.733818573367670313e+00	6.460031442795797219e+00	9.074975359923481699e-01	8.986796969220229858e-01	1.753140056597572993e+00	1.807906082385817514e+00	6.476612199575098039e+00	1.575833425457097148e+00	6.230253945791895731e+00	6.981078567914842381e+00	9.690872715516619662e-01	1.488784912492407297e+00	1.653034233985478441e+00	1.597548880634529489e+00	7.008182351313490877e+00	2.903788138815090569e+00	7.130473277511432784e+00	1.434847209566224802e+00	2.185748246880847123e+00	1.301760509821399570e+00	6.405133695496084023e+00	1.943083365209349100e+00	6.783473992809454067e+00	1.610434109538543268e+00	nan	6.786558872497957751e+00	1.818066298439916295e+00
2.343122919610185040e+00	5.366062993352072041e+00	8.427834406613236018e-01	6.555837139511787370e+00	1.083695340326656043e+00	6.209495396945090562e+00	1.215564490284639865e+00	nan	5.959355054631928716e+00	9.738504311158179272e-01	6.388638358409323814e+00	1.197280945012026754e+00	2.921522447848436510e+00	7.217018991048969045e-01	nan	nan	5.711784094281333601e+00	8.717804960686901250e-01	2.058734477290518949e+00	1.548664972490581881e+00	1.338765944934724450e+00	2.866507524066070456e+00	8.604249215975229292e-01	6.830036921082617285e-01	5.832360602820878981e+00	9.646918495936908089e-01	1.370441702749872093e+00	6.354371229314383918e-01	1.416907263336681932e+00	5.853500481656263688e+00	5.781273576286212190e-01	5.635601451882215507e+00	6.317619235891314133e+00	1.182578662029142080e+00	1.201551578072193704e+00	7.796959037338951903e-01	9.413100806491123684e-01	6.468782680787336758e+00	2.151904447367602113e+00	6.522075864564330416e+00	7.323933148902559420e-01	2.073515798873737825e+00	6.998529362700710577e-01	5.752576680757117700e+00	1.051233993978162307e+00	6.250061750562909246e+00	1.075282815023081762e+00	nan	6.228369981397743338e+00	7.567136544222926586e-01
1.948739386629788406e+00	5.573268809324923190e+00	1.107806759515064909e+00	6.886805351746786208e+00	1.482037514299226366e+00	6.463071243337657812e+00	1.628728172772979210e+00	nan	6.244423142520441061e+00	1.031555725331985141e+00	6.721838957803507597e+00	1.625517266881495448e+00	3.764020393406880327e+00	6.790723673303437069e-01	nan	nan	6.098974133660397534e+00	1.336277985484393138e+00	1.958354054577724934e+00	1.170446712314020310e+00	2.002374011191618841e+00	2.414605528947137092e+00	1.091422657654675277e+00	7.176048142305253563e-01	6.220539288787934495e+00	1.187200532632901373e+00	1.703260617309944269e+00	1.194759358835559393e+00	1.861591689676342920e+00	6.135987022398490254e+00	7.174691860083551864e-01	5.974689313988355011e+00	6.618707423938491985e+00	1.280058346529871827e+00	1.568570997956103330e+00	1.367084125667186179e+00	1.488861828445072311e+00	6.767284727079707629e+00	1.922900548137273180e+00	6.867649870771630916e+00	9.175724496747857950e-01	2.188467860443770174e+00	8.172568363895085231e-01	6.118510166622971091e+00	1.369429107967419679e+00	6.598490132010965681e+00	1.712516250742240453e+00	nan	6.574126560596338820e+00	1.227016371184761923e+00
nan	nan	nan	nan	nan	nan	nan	nan	nan	nan	nan	nan	nan	nan	nan	nan	nan	nan	nan	nan	nan	nan	nan	nan	nan	nan	nan	nan	nan	nan	nan	nan	nan	nan	nan	nan	nan	nan	nan	nan	nan	nan	nan	nan	nan	nan	nan	nan	nan	nan
2.703865449482053762e+00	5.027742325330889273e+00	9.601151560144651764e-01	6.054428757794537042e+00	1.172491867411088462e+00	5.607780929812702375e+00	8.825856024530566168e-01	nan	5.447760287814822355e+00	8.902635525083012480e-01	5.876723974515480009e+00	9.316600929627596450e-01	3.134559611425833836e+00	1.236153776822245032e+00	nan	nan	5.249217183558567257e+00	7.576792901314031159e-01	2.200015626700534188e+00	1.608418916574593238e+00	8.603617732842291366e-01	3.125195664370203907e+00	7.724041175948652693e-01	1.249943375048886418e+00	5.280225213465190137e+00	8.932631098184867779e-01	1.228555778350513439e+00	6.602261342587214532e-01	1.018431970173314882e+00	5.468049517025297845e+00	1.242637001328099178e+00	5.209737723264788123e+00	5.937137349090394700e+00	1.246726284132902096e+00	8.637258213736842549e-01	6.118949393305288531e-01	7.644227547025284064e-01	6.008005804286122853e+00	2.385556910602753433e+00	6.069195097242048753e+00	1.128552235004625981e+00	2.379156731484376675e+00	1.128774889006494586e+00	5.284153367926121447e+00	9.536125201801078921e-01	5.710563975749824550e+00	1.369490622950344294e+00	nan	5.727703819079378533e+00	7.815397141715231255e-01
2.003433371127745666e+00	5.589336685743711897e+00	1.509502256006930887e+00	6.969382395737099500e+00	2.012282573829015320e+00	6.434955543406340794e+00	1.982893577991761580e+00	nan	6.288098232619276473e+00	1.524504401001130161e+00	6.791652028040061850e+00	1.828959170559297798e+00	4.356290938760854381e+00	1.080588144046109589e+00	nan	nan	6.232510607263256119e+00	1.767389396629493570e+00	2.120098694729080524e+00	1.468337191543934939e+00	2.425986398844181213e+00	2.387483229849241884e+00	1.509210659523829490e+00	1.177003939013974820e+00	6.346227635226480146e+00	1.608208680463595108e+00	1.917483093629299251e+00	1.594301071136398296e+00	2.137080572700919223e+00	6.189140065848356187e+00	1.254711715033715036e+00	6.023786308500024944e+00	6.683518129752370918e+00	1.704635755542304620e+00	1.916491698484078743e+00	1.726266309902188878e+00	1.902118936226296908e+00	6.810456326237849467e+00	1.718238211762878498e+00	6.937691911298749403e+00	1.598990653234225734e+00	2.677670567161571924e+00	1.323369607928700287e+00	6.237606814926587084e+00	1.601646564878106860e+00	6.688739115438209204e+00	2.268188529676942622e+00	nan	6.649699963943459302e+00	1.538486658217019798e+00
2.941120908180661964e+00	4.677521941608887346e+00	6.939667341512132381e-01	5.885120034354922147e+00	1.828147387603323182e+00	5.388181773296965460e+00	1.586738175481797297e+00	nan	5.250045008414746306e+00	1.463584348632091192e+00	5.728809508612592083e+00	1.497424987811253994e+00	3.744820016754455860e+00	7.963649480288402804e-01	nan	nan	5.147869245073680489e+00	1.173630828267582915e+00	2.739449443366941850e+00	2.155101738214643792e+00	1.388523215233763874e+00	3.338810739318932352e+00	1.390724353274828573e+00	1.036191870198904130e+00	5.219120644415857768e+00	1.538869292249642973e+00	1.845159198737231110e+00	9.845651928405402264e-01	1.237116836713655132e+00	5.203620468084332096e+00	1.409137453356227754e+00	4.951927727908795873e+00	5.643059446914631572e+00	1.715776441137027097e+00	1.487971287832501766e+00	1.350975094368396245e+00	1.134754549150063019e+00	5.786929633619347868e+00	1.749755452705252567e+00	5.848652842188087675e+00	1.692566404618446319e+00	2.924873320103975605e+00	1.238092087842011191e+00	5.164437154122422768e+00	4.494791647714060367e-01	5.581122124171724153e+00	1.975759509330735852e+00	nan	5.587737781025888140e+00	5.520642927214562956e-01
2.150297188859494391e+00	5.262801259193814474e+00	7.725892787165208331e-01	6.492308636093691021e+00	1.370266605438374530e+00	6.095830185657694855e+00	1.342610600411848987e+00	nan	5.860951193647002455e+00	8.572602299153753158e-01	6.326655780900046544e+00	1.387024426218833817e+00	3.658855962321655664e+00	3.928785956682072644e-01	nan	nan	5.736139210310184033e+00	1.019118216901101937e+00	2.066862147303166974e+00	1.366186063206170420e+00	1.811305487530338931e+00	2.538130514433006191e+00	9.651901062563790212e-01	6.476697428536390966e-01	5.846380392627720468e+00	1.039988990140192415e+00	1.621873737999361742e+00	8.856076710205130764e-01	1.348360611019854050e+00	5.762570690740714596e+00	9.342583383724862856e-01	5.573139833262788834e+00	6.228724363807554454e+00	1.161071101438780895e+00	1.431313614254972499e+00	1.216393666218936076e+00	1.069801387392301129e+00	6.371660618532626330e+00	1.890539023597261004e+00	6.466494431150796807e+00	1.142441418786151797e+00	2.332501970293466176e+00	8.139158967867109462e-01	5.748002251954433817e+00	8.237068053034642956e-01	6.196650951161289278e+00	1.588355461068800212e+00	nan	6.189174849275004497e+00	7.158547157014389928e-01
1.411636994138490531e+00	6.267389940463757192e+00	1.803540110024487664e+00	7.451185744616884321e+00	8.029941472809255520e-01	7.006332610166072783e+00	1.304790844261520810e+00	nan	6.844075619203670691e+00	8.214973867775076100e-01	7.254128933325260320e+00	1.263370020596512822e+00	3.224382050901217767e+00	1.429083892818279633e+00	nan	nan	6.675636877475993991e+00	1.626459394909465894e+00	1.154224981921310622e+00	1.043698358584960850e+00	2.187073050227294146e+00	2.050402384133954037e+00	1.072281890462348786e+00	1.331975856504461930e+00	6.756014535405771682e+00	6.762254830721521337e-01	9.970432360288383755e-01	1.436837962022016191e+00	2.086161205472959246e+00	6.732166167788106392e+00	1.027382141239301383e+00	6.503147224378990288e+00	7.230882361425140736e+00	6.996137692841766231e-01	1.388919602836037326e+00	1.410433539329259967e+00	1.699390162680888050e+00	7.342967376419525571e+00	2.743014062790723351e+00	7.421359985133257453e+00	8.839866145748129789e-01	1.859526511965879259e+00	8.034226784877229743e-01	6.672518295676910682e+00	1.807312690230877150e+00	7.130248432001770276e+00	1.085862294368363568e+00	nan	7.118448821938102355e+00	1.612407535248445489e+00
7.383635603639743472e+00	1.035689166157789165e+00	5.538062180357973041e+00	7.341908291550247601e-01	6.425698170351758165e+00	1.398404484667803871e+00	5.935056745319669425e+00	nan	5.699432947301138475e-01	6.272747103268505597e+00	5.310687059398193632e-01	5.837642735896928947e+00	6.930026852829557882e+00	5.901677856082097051e+00	nan	nan	8.117325386824741917e-01	5.575221085447421565e+00	7.172197874807983986e+00	6.659149585394202653e+00	5.120757475230168332e+00	7.166650917184152370e+00	5.967595286647979336e+00	5.992304779039795193e+00	8.499600340201072246e-01	6.333656304933351855e+00	6.272026109553367590e+00	5.535771222011351078e+00	5.042399698261101904e+00	4.929489954288907572e-01	6.318356097788296211e+00	9.819157859925822240e-01	6.042820303181510866e-01	6.491218246262905112e+00	5.970288515395739459e+00	5.517790455195045851e+00	5.503407592704039786e+00	6.424638024881447196e-01	5.218198661125231119e+00	7.307318582703918874e-01	6.433335042062713782e+00	7.204180895216066638e+00	6.283528462259312164e+00	5.757647353177901550e-01	5.326150321489284245e+00	6.014040213344356012e-01	6.366354735218017424e+00	nan	6.996784864038427809e-01	5.472804381024376497e+00
3.085471211519085877e+00	6.127090187804549615e+00	2.642806305998620431e+00	7.148466784809787811e+00	1.919436921999585044e+00	6.817817427422768084e+00	2.540602782581034447e+00	nan	6.606582651284636398e+00	2.363059312198235062e+00	7.005765724735641520e+00	2.513689013802210326e+00	1.895814481508561578e+00	2.627538641332758385e+00	nan	nan	6.290190171001215802e+00	2.331051173542189492e+00	2.691437664904633209e+00	2.958315258190327590e+00	2.812808120068344575e+00	3.820820660767064503e+00	2.572687804808615031e+00	2.449984844347863344e+00	6.480375982419979586e+00	2.258526208448409900e+00	2.434621890569907077e+00	2.394238383125331104e+00	2.606878299092836304e+00	6.520006493872840814e+00	2.264812150167290206e+00	6.154908305823898473e+00	6.932278284785279077e+00	2.040877427457040039e+00	2.777128959933763852e+00	2.612757797348145061e+00	2.380019521207278999e+00	7.080915573236800320e+00	3.611233031689764061e+00	7.081026738745633153e+00	2.306941250076903316e+00	1.800344131803599312e+00	2.391353667997307308e+00	6.379475991467796980e+00	2.761524572924614063e+00	6.813078155121924162e+00	1.846324331564834109e+00	nan	6.755653995055930672e+00	2.532862852644395701e+00
nan	nan	nan	nan	nan	nan	nan	nan	nan	nan	nan	nan	nan	nan	nan	nan	nan	nan	nan	nan	nan	nan	nan	nan	nan	nan	nan	nan	nan	nan	nan	nan	nan	nan	nan	nan	nan	nan	nan	nan	nan	nan	nan	nan	nan	nan	nan	nan	nan	nan
7.785594928737061160e+00	1.548523869906636374e+00	5.861323413673972915e+00	3.636336276439597892e-01	6.701947052028586427e+00	1.575080061130588627e+00	6.260515478421754487e+00	nan	9.030143968805557364e-01	6.570030573699007448e+00	4.171314741641890533e-01	6.186472725782865112e+00	7.040139192139807989e+00	6.234625006304054473e+00	nan	nan	8.700675911188874290e-01	5.845886645752776722e+00	7.533912361962195270e+00	7.059282525658791663e+00	5.396548915138404290e+00	7.586129217310666029e+00	6.336739348190162602e+00	6.315521294899755667e+00	8.981209783608493646e-01	6.650804283976655462e+00	6.653048256852144071e+00	5.814214758071618583e+00	5.299938976865925966e+00	7.680027657392970442e-01	6.638319209438996893e+00	1.147029996800487561e+00	6.945656501605116384e-01	6.791245318754633331e+00	6.320012744879676347e+00	5.900103100332033890e+00	5.783688100749069250e+00	7.317787142102182285e-01	5.608184190202304187e+00	4.874086042854064438e-01	6.735954708231441046e+00	7.533590711535073758e+00	6.603974001395801707e+00	7.981090388287155335e-01	5.637456428842961387e+00	3.602032407210944975e-01	6.600024139906058629e+00	nan	5.124563531426830076e-01	5.761369585053503606e+00
8.009581049618551774e+00	1.472085825575256024e+00	6.066101603126972108e+00	1.474621183216943132e-01	6.981611432884825774e+00	1.464492411132549021e+00	6.545152749001854176e+00	nan	8.319203309459050066e-01	6.822150904132967320e+00	3.655694685711834424e-01	6.425803099918247163e+00	7.370774945490941477e+00	6.430504440326270554e+00	nan	nan	1.039876371885134265e+00	6.086310013830362742e+00	7.790017776189698928e+00	7.282863876378626422e+00	5.654497051881248737e+00	7.808285669674102536e+00	6.598280899659211940e+00	6.539272710558170054e+00	1.021499947805322606e+00	6.926657232818007159e+00	6.906286301421190821e+00	6.070154397068098007e+00	5.547874798505342930e+00	8.752061945683425881e-01	6.864498538128204430e+00	1.296674662792097754e+00	4.112139808115098938e-01	7.048544324894634450e+00	6.564732330549046146e+00	6.179730057426628953e+00	6.037683886867352356e+00	4.548621960178853008e-01	5.764727800603179908e+00	3.309470217698580741e-01	6.980689216798324992e+00	7.760898253659631152e+00	6.826505927613119695e+00	9.248021590013171256e-01	5.859267896738376002e+00	5.055672733709850597e-01	6.880237973342852698e+00	nan	6.163542870196230261e-01	5.993548582964579374e+00
7.967815847592865097e-01	6.824841727483994980e+00	3.115584848497467974e+00	7.927821631208655795e+00	2.506879588778113011e+00	7.453142289314948599e+00	2.495175921668557173e+00	nan	7.254351164951978070e+00	2.317171363664205064e+00	7.754240373342554449e+00	2.437131278272794965e+00	4.398354269887677859e+00	2.678153021914436049e+00	nan	nan	7.258860285316123040e+00	2.859259174188808039e+00	1.087066430638345738e+00	1.831784190263054279e+00	3.545946344098130254e+00	1.532556201070643942e+00	2.354877657830297011e+00	2.716768909307562652e+00	7.271588361127053091e+00	2.277073696538157943e+00	2.131665328679969829e+00	3.077595749337613373e+00	3.147774504618308544e+00	7.290383472203075144e+00	2.558855346213784188e+00	7.021791211930184851e+00	7.698380081968666744e+00	2.200981161216752913e+00	2.722393466999511347e+00	2.926811145497633326e+00	2.845689985996581850e+00	7.789081327181592407e+00	3.724898994750394987e+00	7.923834218096340365e+00	2.463370549979048363e+00	2.582900976848820473e+00	2.366449562025307873e+00	7.240885132450181061e+00	3.188578397088458249e+00	7.560757769533445583e+00	2.631975048257179761e+00	nan	7.632362298952922508e+00	3.075373965372186547e+00
2.606043901450774136e+00	4.866814780132570739e+00	1.024898336589715520e+00	5.985234620162889208e+00	1.264571915931588242e+00	5.646616116827268606e+00	1.163956670363464729e+00	nan	5.414532181013490764e+00	1.224737686630888112e+00	5.836804269530899703e+00	1.197361201302666656e+00	3.152901670758378128e+00	1.216272545223797907e+00	nan	nan	5.173373365396957801e+00	3.144389118826834695e-01	2.252894413336381074e+00	1.876599510028149620e+00	1.381927872889819442e+00	2.966511694817355327e+00	1.111966520589258822e+00	1.024156137614879114e+00	5.288640999381211572e+00	1.354041835252460135e+00	1.427440960941625425e+00	6.028073815991272788e-01	7.034386973697325240e-01	5.240133779236622047e+00	1.316208474197136047e+00	4.980379979040780114e+00	5.778414372062230520e+00	1.346705868978745890e+00	1.538650993668511102e+00	9.056440252696729143e-01	3.319070782395583952e-01	5.927796936129071881e+00	2.028834590309967822e+00	5.982263731735070422e+00	1.369419871134061717e+00	2.400360163505522948e+00	1.447787299929181426e+00	5.209011011206165165e+00	1.149083773613269521e+00	5.662486520817981983e+00	1.307734921773150871e+00	nan	5.633088049453691681e+00	9.192390738461192479e-01
7.800524860601965038e+00	1.315607392249913854e+00	5.870282415167776158e+00	4.823854267054166201e-01	6.788903205181091138e+00	1.332959253854782311e+00	6.358591200943420674e+00	nan	5.921426644814496987e-01	6.606620238098944498e+00	3.763902046028484438e-01	6.284966405360764341e+00	7.365293601239637056e+00	6.215640213914469747e+00	nan	nan	1.116764896050618239e+00	5.913564437526292572e+00	7.597740392220078576e+00	7.098371958726282571e+00	5.597855096347042370e+00	7.584957318917072477e+00	6.406367685132557277e+00	6.320609588717418070e+00	1.133810947769973154e+00	6.692121222651958412e+00	6.747729402412914190e+00	5.884813014102446616e+00	5.360486248745844229e+00	5.964719381787870756e-01	6.664587306484733631e+00	1.052783522263282201e+00	4.107823960548108722e-01	6.840845016169607717e+00	6.417132006935280408e+00	6.016167119256672358e+00	5.834666008517091385e+00	3.858641043107838287e-01	5.527516841057368069e+00	4.450204390438585733e-01	6.801950693581153118e+00	7.638514557425290619e+00	6.628837746160342270e+00	9.965795990410719618e-01	5.655696932896980833e+00	4.922372781221178717e-01	6.742633028488974389e+00	nan	6.802693978183457224e-01	5.804040222309556185e+00
2.677120451736051177e+00	4.719847549153353583e+00	6.972205725462421455e-01	5.779477502337579509e+00	1.458022784451102449e+00	5.212528089727532787e+00	9.848779668090256179e-01	nan	5.120703641503758341e+00	9.135450185338649387e-01	5.601752666573927009e+00	8.814581699824954875e-01	3.562293062128738086e+00	9.797193351634898573e-01	nan	nan	5.025051635836525143e+00	8.845280972293296795e-01	2.249959655773193123e+00	1.622606563818856928e+00	1.073868337994567712e+00	3.098299952457605588e+00	8.271981283154045128e-01	1.160877553367269277e+00	5.026186798356555130e+00	9.356464551398724350e-01	1.310681045621235219e+00	8.245572768826178178e-01	9.053730786536110520e-01	5.192803161657736588e+00	1.281250633114859205e+00	4.921055858235454217e+00	5.650106822856773015e+00	1.356420585769029463e+00	9.063296677932004553e-01	8.737562509074351391e-01	8.117328613478039800e-01	5.713243138979672509e+00	2.187414944328088584e+00	5.782602907095138356e+00	1.352411073832286315e+00	2.733348584689703209e+00	1.005124096622034280e+00	5.045467978387041974e+00	5.374526722206630636e-01	5.422545961502001965e+00	1.725443024824851346e+00	nan	5.446283402920352401e+00	5.736446122139255976e-01
1.997516139727269158e+00	5.726276475948040456e+00	1.569066815264001491e+00	7.078724004806145054e+00	2.109070769264844269e+00	6.640013221567115487e+00	2.260843842617168864e+00	nan	6.404197273295886284e+00	1.650163248811785222e+00	6.906193516632319174e+00	2.193109488943017826e+00	4.408742313087381071e+00	1.107950476200105561e+00	nan	nan	6.344648990324198934e+00	1.903208437995526747e+00	2.208285312253843280e+00	1.645215227387238022e+00	2.707297997387006383e+00	2.386751533736927833e+00	1.765383729985687600e+00	1.197733077529933077e+00	6.465390054122011954e+00	1.750393950624655082e+00	2.247118963729222152e+00	1.723946727559154235e+00	2.299879727925273620e+00	6.287207482395261948e+00	1.270650753312450920e+00	6.149247395841136665e+00	6.777066043391832828e+00	1.804218853363508845e+00	2.230251296816192941e+00	2.002828527419781679e+00	2.026446283186350339e+00	6.908651015356364944e+00	1.749022433729785719e+00	7.051916848409881311e+00	1.656412678594700427e+00	2.592263604052030601e+00	1.403922227934417233e+00	6.359823315393104970e+00	1.731313863485413052e+00	6.812000625765649353e+00	2.333326888580566472e+00	nan	6.760942784642697490e+00	1.644385210413900511e+00
2.463512945708504098e+00	4.999412974917730956e+00	1.077747849725629425e+00	6.100770542242199390e+00	1.262652599163700540e+00	5.641515460474282762e+00	5.653106394646991717e-01	nan	5.482018325313342544e+00	7.502235689334824098e-01	5.892338607773017323e+00	7.134968962383558821e-01	3.464041806682135238e+00	1.150880645489059440e+00	nan	nan	5.338403234928514429e+00	8.399759726742402899e-01	2.005420813838399763e+00	1.412678574379346408e+00	1.268861810447246219e+00	2.765898158758596903e+00	5.773480840561738825e-01	1.246380455090595474e+00	5.377255964074082684e+00	8.511060672653203429e-01	1.129650750163288864e+00	8.515109273182597249e-01	8.713204087392787400e-01	5.454889888263346975e+00	1.353024270651483230e+00	5.219997895597179749e+00	5.928713057504539918e+00	1.232233397950733833e+00	9.332107400475394554e-01	6.362785403977362364e-01	7.667808175310111274e-01	5.999687972466926311e+00	2.371216381906041448e+00	6.103810905289090982e+00	1.252930513968265380e+00	2.495518061424562450e+00	1.165542591046381027e+00	5.327676378478772179e+00	9.698818661425633314e-01	5.754283012575164058e+00	1.485697994677677158e+00	nan	5.770555536619024650e+00	8.836351761551475281e-01
2.315686976310440404e+00	5.506949803510788222e+00	1.016851089851182000e+00	6.812876623928514341e+00	1.469251773841837361e+00	6.435443897439039773e+00	1.731591938039537482e+00	nan	6.194878967209490384e+00	1.336610155001807465e+00	6.657633963039499392e+00	1.707972523875301407e+00	3.314335296514042462e+00	8.070458770161680340e-01	nan	nan	5.965171430582214995e+00	1.182120168220754275e+00	2.190187235003375310e+00	1.624373558791161853e+00	1.769933101175509282e+00	2.846294600916503104e+00	1.257416973446378705e+00	6.133836553067005815e-01	6.107064330429619936e+00	1.362621202152685784e+00	1.782268192051192468e+00	9.773733375991957573e-01	1.847746573329039022e+00	6.055951400857979117e+00	5.024202555164155592e-01	5.881592362630722270e+00	6.555524143053628627e+00	1.445142160758788874e+00	1.641613895955413405e+00	1.253408499086147598e+00	1.353989542976227423e+00	6.714066784135732213e+00	1.835196010780040243e+00	6.791991036840984819e+00	8.895740539722802875e-01	2.139769111681422586e+00	1.002775998955936165e+00	6.016120281679553372e+00	1.409357490811390168e+00	6.532545620076016135e+00	1.517149882004535710e+00	nan	6.470897983985529400e+00	1.133523893729893262e+00
nan	nan	nan	nan	nan	nan	nan	nan	nan	nan	nan	nan	nan	nan	nan	nan	nan	nan	nan	nan	nan	nan	nan	nan	nan	nan	nan	nan	nan	nan	nan	nan	nan	nan	nan	nan	nan	nan	nan	nan	nan	nan	nan	nan	nan	nan	nan	nan	nan	nan
8.677782309937185801e+00	2.487354504216921836e+00	6.829139569525831455e+00	1.167767633811653161e+00	7.685406568185499054e+00	1.725262878308497116e+00	7.184302724864221723e+00	nan	1.671137755908234546e+00	7.545592509140575999e+00	1.246109286777645098e+00	7.099167429526385575e+00	8.076267220657467050e+00	7.173093160916447886e+00	nan	nan	2.120181706506049313e+00	6.843112983393432991e+00	8.456210871414954866e+00	8.011678497752763306e+00	6.426049032632233704e+00	8.452140089477250484e+00	7.296576132423549410e+00	7.306803172984466244e+00	1.856857287745573792e+00	7.608333180015589114e+00	7.556554680386861733e+00	6.837406865718643978e+00	6.257094357352429803e+00	1.836921533867572620e+00	7.667200243701613793e+00	1.953002067723098145e+00	1.383723161824645276e+00	7.749172374395087992e+00	7.218998400477858901e+00	6.939945897430638944e+00	6.739015166127274803e+00	1.215272953665552436e+00	6.601783674941299473e+00	1.107769945719048410e+00	7.779877640176896314e+00	8.591406796669836865e+00	7.553215791791265232e+00	1.922238587555225031e+00	6.544882278178207002e+00	1.271788875714184863e+00	7.608546582990120655e+00	nan	1.475927744620906479e+00	6.715438946287054733e+00
2.593642775015614799e+00	6.662258842941094272e+00	2.758810601543437713e+00	7.860416576198733019e+00	1.856495666692035584e+00	7.490297452138623413e+00	2.573016415667272128e+00	nan	7.256867449307082829e+00	2.252964808831079857e+00	7.691696401468700373e+00	2.483735191346545967e+00	2.432347371153595450e+00	2.543583302076577457e+00	nan	nan	6.942227759598481818e+00	2.411031514766911243e+00	2.266979529785520420e+00	2.451896817372047899e+00	3.104727309313902506e+00	3.414794274971341803e+00	2.462077879443946404e+00	2.369393092787039024e+00	7.168809371065225200e+00	2.169672445587909060e+00	2.267116990667778165e+00	2.505823783097573365e+00	2.902359993543817129e+00	7.154726751422153086e+00	1.952136684152196544e+00	6.853157739883390498e+00	7.630239382118372049e+00	1.938428778244172035e+00	2.752857912298717569e+00	2.548427947957806694e+00	2.527264848362722471e+00	7.754459728525033846e+00	3.612541823361751003e+00	7.790912192563635763e+00	1.956359300016205616e+00	6.933994537739093245e-01	2.284915266879540052e+00	7.043052248023968787e+00	3.007058644383973078e+00	7.522776785857369752e+00	1.855092135404654341e+00	nan	7.450031422304070006e+00	2.731139338574772868e+00
8.095554719187648018e+00	1.624697869368914027e+00	6.234746459004500529e+00	4.608154232586671450e-01	7.107777062962266967e+00	1.270370168025034774e+00	6.675511633750066842e+00	nan	8.611120001299868987e-01	6.955828672809206026e+00	4.647348533338938603e-01	6.530673090951789383e+00	7.501107778986550123e+00	6.584034164317655424e+00	nan	nan	1.350354350971395556e+00	6.245535392067368186e+00	7.894607346412093385e+00	7.394550553772476498e+00	5.841416847196187589e+00	7.870673778560841605e+00	6.742916870253018224e+00	6.704496467351006572e+00	1.244192044683351872e+00	7.052598817674445186e+00	7.004567288597311148e+00	6.237945070638296841e+00	5.697286318819356765e+00	1.001487046240870926e+00	7.033698379443309001e+00	1.298530307225916003e+00	5.481455687923517672e-01	7.155880451434635248e+00	6.702871821882086856e+00	6.337294652111557625e+00	6.191307989056548777e+00	3.825367153819141386e-01	5.903360026053857013e+00	3.215960417442038088e-01	7.154630832507223204e+00	7.875918271862929032e+00	6.977558784019966431e+00	1.152168674344517862e+00	5.990646682870403694e+00	5.571138692957279259e-01	7.017158323444000700e+00	nan	7.304668678939598703e-01	6.139476489642354373e+00
7.353413014066092934e+00	1.407132994305480000e+00	5.369351233550513136e+00	1.099587441489633832e+00	6.284164530026068896e+00	1.805734017807881786e+00	5.801969925023385599e+00	nan	1.051879856555727022e+00	6.192096783895113532e+00	1.091287114739180275e+00	5.691185566494958437e+00	6.505869346163251521e+00	5.782080116931198610e+00	nan	nan	4.772110692443868873e-01	5.363097528718047791e+00	7.095791335825840207e+00	6.591487812638060717e+00	4.878866126246234280e+00	7.223309776675581162e+00	5.852420612266554301e+00	5.868811753411265819e+00	4.797149411049726475e-01	6.239041287325451712e+00	6.166180041682472357e+00	5.369263564703776304e+00	4.870682669134704490e+00	1.051918600489256006e+00	6.159126349108193565e+00	1.223080750944215866e+00	1.108356996282017004e+00	6.399015647317614963e+00	5.806268387262593755e+00	5.410627834874807363e+00	5.291266752000000295e+00	1.293078528855575060e+00	5.226310713153293541e+00	1.136535970143642604e+00	6.266999036874157269e+00	7.102024815240460143e+00	6.142426296219587911e+00	4.450973000139585856e-01	5.215381463502071213e+00	1.014426101606558994e+00	6.152665698247065329e+00	nan	1.033309779670047446e+00	5.330277335738620614e+00
nan	nan	nan	nan	nan	nan	nan	nan	nan	nan	nan	nan	nan	nan	nan	nan	nan	nan	nan	nan	nan	nan	nan	nan	nan	nan	nan	nan	nan	nan	nan	nan	nan	nan	nan	nan	nan	nan	nan	nan	nan	nan	nan	nan	nan	nan	nan	nan	nan	nan
8.078025672091190046e+00	1.584240699838307620e+00	6.173113093761262604e+00	4.098026190223784115e-01	7.058820493759316861e+00	1.276174626144877200e+00	6.609513640411165625e+00	nan	8.527439139744669161e-01	6.887318746948952963e+00	4.415274700094234395e-01	6.509031323317743478e+00	7.567443017849286413e+00	6.527228289096056457e+00	nan	nan	1.308129119795999662e+00	6.202578898901788484e+00	7.858997689355496696e+00	7.345235418114533843e+00	5.831048432554879923e+00	7.868331399085257694e+00	6.682139425842323455e+00	6.639036809064472244e+00	1.260265940756090997e+00	7.001371687897155915e+00	6.996777080891162015e+00	6.171335056031673538e+00	5.646155012874325863e+00	9.543163378570110877e-01	6.979782636670852192e+00	1.297138927634637451e+00	5.255155872561145802e-01	7.116765420806347109e+00	6.664097978530304722e+00	6.290147657995365016e+00	6.124544449668343660e+00	4.129837135878688947e-01	5.833554254315593823e+00	2.999874061883075482e-01	7.116581296600798190e+00	7.920708716952537642e+00	6.936885222216409908e+00	1.168228995598749709e+00	5.943292190744765335e+00	6.011760099168993454e-01	7.006718073352614873e+00	nan	7.260634808788204442e-01	6.080584972394376564e+00
1.973243427638348813e+00	5.798467858578880474e+00	1.581086144237576763e+00	7.175574149574318383e+00	2.073306534750810393e+00	6.742617092530369227e+00	2.093617714892300530e+00	nan	6.510300605853443834e+00	1.632029511387562248e+00	6.997485072706130182e+00	1.979411048309710264e+00	4.330845031418467883e+00	1.112978053804881906e+00	nan	nan	6.408843367369430055e+00	1.853915174601492355e+00	2.099613809519233598e+00	1.445332572473126520e+00	2.560227285845962708e+00	2.458990993740177267e+00	1.555309468482442226e+00	1.190744428885538442e+00	6.554000229642626074e+00	1.700869175475360207e+00	2.042230868719440373e+00	1.697327160421437720e+00	2.296778548646858820e+00	6.402220772394030313e+00	1.179884605619917926e+00	6.268444918111321762e+00	6.883987705918925393e+00	1.801044308868722466e+00	2.049705704873344470e+00	1.764866983407605616e+00	1.999131301254665205e+00	7.008347569766784524e+00	1.841387957976078571e+00	7.145912632836758149e+00	1.550038564385894713e+00	2.385567977251211058e+00	1.431283587390814960e+00	6.434889982712674872e+00	1.790328992304514921e+00	6.914062404053732180e+00	2.281763506894659788e+00	nan	6.867804001162378214e+00	1.669711142796767467e+00
2.522077955259261373e+00	5.037794695878385021e+00	9.216077194314458154e-01	6.356973330807348610e+00	2.056960800943604895e+00	5.933668157253658038e+00	1.878678448155131298e+00	nan	5.702590250910806624e+00	1.559012781174764939e+00	6.192953178000857761e+00	1.797600219206879624e+00	4.208624929276876259e+00	6.545829435803829366e-01	nan	nan	5.608835336737050703e+00	1.400888854807139206e+00	2.511967474586479732e+00	1.768243972709382161e+00	2.018998391755271182e+00	2.882392215493304377e+00	1.455742158368850347e+00	9.088741479430869630e-01	5.742639047325988066e+00	1.693964381660229446e+00	2.070879510880394125e+00	1.280167388053577771e+00	1.684794080042908648e+00	5.613460634099516788e+00	1.267869079907344876e+00	5.483081451594286726e+00	6.079720380368308419e+00	1.838042496321311559e+00	1.822468304779464088e+00	1.506628756157373017e+00	1.488009538844520474e+00	6.213481668397146329e+00	1.459818282397125966e+00	6.333364840750141056e+00	1.633287497763065588e+00	2.772119483339092749e+00	1.373153722963106338e+00	5.636946383560991869e+00	1.095479468672016621e+00	6.097931242364194482e+00	2.233092246740498332e+00	nan	6.055975418571458491e+00	1.074141226563594564e+00
nan	nan	nan	nan	nan	nan	nan	nan	nan	nan	nan	nan	nan	nan	nan	nan	nan	nan	nan	nan	nan	nan	nan	nan	nan	nan	nan	nan	nan	nan	nan	nan	nan	nan	nan	nan	nan	nan	nan	nan	nan	nan	nan	nan	nan	nan	nan	nan	nan	nan
2.502176654738093031e+00	6.178069572017903077e+00	2.361182755683272294e+00	7.365727249969172163e+00	1.777739893684274541e+00	7.006585523391009929e+00	2.313075663645819180e+00	nan	6.762509487700716804e+00	2.052146903410139167e+00	7.213239244493325764e+00	2.199135230886255954e+00	2.641677704720691189e+00	2.201826712298176503e+00	nan	nan	6.477326270787507667e+00	2.054947039081644888e+00	2.206543991905735247e+00	2.273076633979753236e+00	2.842212623659118531e+00	3.335781760052678457e+00	2.155418119735525995e+00	2.054033332566675973e+00	6.702002682571658987e+00	1.981746880110093700e+00	2.071590298102394367e+00	2.198564096557207748e+00	2.496521010329943113e+00	6.670055626160976914e+00	1.761944410330007260e+00	6.364127021779810711e+00	7.115347375463081825e+00	1.791829860249929407e+00	2.536517784586826085e+00	2.322557038496992465e+00	2.180658182164189274e+00	7.261376142493618069e+00	3.255176273104097628e+00	7.308067383749897949e+00	1.870274961672754088e+00	7.916260977905028584e-01	2.098596536555790593e+00	6.571055605948016520e+00	2.608486531641080131e+00	7.038236974206127705e+00	1.826636286085489669e+00	nan	6.971161852623220412e+00	2.366692098582330317e+00
7.771768843927493897e+00	1.356740472967581157e+00	5.873142359881053487e+00	2.873994470347374097e-01	6.758918076589697677e+00	1.447092100751569577e+00	6.278835955341300235e+00	nan	7.549998601762595296e-01	6.621854847791365906e+00	3.886650358907133840e-01	6.153427887724124190e+00	7.062437647875487556e+00	6.258207231988125230e+00	nan	nan	8.396555614187080074e-01	5.887897461921900444e+00	7.539806282696390305e+00	7.032830259854380373e+00	5.367835901141885024e+00	7.576037703383893707e+00	6.339924377394407173e+00	6.362201098661868670e+00	8.347488192413643482e-01	6.689435561435514543e+00	6.615206064364171468e+00	5.847825963434827301e+00	5.359431060790290857e+00	7.912454503381097792e-01	6.674922123421779041e+00	1.199822800094578534e+00	4.461398226588288440e-01	6.828560649100812618e+00	6.285776047946361800e+00	5.887914697328231028e+00	5.838218624072982976e+00	5.593065624725350737e-01	5.620219752710693406e+00	4.352451737960975064e-01	6.782614295739523236e+00	7.520754793293991547e+00	6.631695775497360223e+00	7.100321005756901060e-01	5.645691835671676095e+00	4.724466268664135882e-01	6.650887162656631268e+00	nan	5.601533233777382659e-01	5.786867513971205135e+00
2.115337185665543629e+00	4.989443239293230192e+00	1.490476464473509566e+00	6.110997603317979809e+00	1.517107031983668586e+00	5.662590769978691263e+00	8.043516394622981514e-01	nan	5.455089552334913883e+00	8.596283503575897766e-01	5.913632540366177359e+00	1.008301973809685226e+00	3.800179072687459136e+00	1.294948273777694281e+00	nan	nan	5.376976062731208650e+00	1.233587098783882174e+00	1.712864959142088139e+00	1.297239484024296230e+00	1.831211780066156924e+00	2.272936485064938950e+00	8.070894358392126655e-01	1.408322390732785978e+00	5.438315019007523787e+00	9.464665132786769242e-01	1.338669652506128793e+00	1.334481523796187119e+00	1.208251405076408158e+00	5.463241062566587480e+00	1.512187691165542747e+00	5.252913597080476116e+00	5.920511761551020768e+00	1.323900407600185680e+00	1.379944695233699337e+00	1.034455042332416586e+00	1.136180125648548422e+00	5.991595538450565250e+00	2.346990061651681447e+00	6.103969184607736409e+00	1.458078185396051163e+00	2.598351544260377732e+00	1.339204505777939813e+00	5.385370312570582740e+00	1.395744107416868607e+00	5.748626485145924114e+00	1.718193930268915315e+00	nan	5.812119950960214609e+00	1.324255535575416198e+00
7.717369477889290508e+00	1.605846451423783572e+00	5.914253015530689161e+00	5.868332382269541014e-01	6.715711325779918361e+00	1.260726987367376983e+00	6.218898179353746336e+00	nan	8.099083068541879094e-01	6.577499274855955314e+00	4.311631566618963629e-01	6.127084883477420973e+00	7.163625996279522568e+00	6.268215913171074405e+00	nan	nan	1.198498915939558263e+00	5.896002242771314350e+00	7.479389497896573147e+00	7.011370996413384127e+00	5.481303416762733249e+00	7.490863334775068161e+00	6.321536538086514057e+00	6.375498050397183647e+00	1.079641373943405869e+00	6.658014980341523170e+00	6.587046750659077965e+00	5.861246019629064108e+00	5.328011124894836748e+00	8.113895435495382946e-01	6.713042923620535340e+00	9.883993761152668478e-01	7.540422991267807795e-01	6.780550920521919878e+00	6.296260921814256228e+00	5.912286947790968306e+00	5.804987280832375696e+00	6.409680251893821179e-01	5.638177694563525577e+00	5.057443996240572615e-01	6.825152270617844685e+00	7.582240299007354523e+00	6.646585155310869020e+00	9.943204083457177767e-01	5.645574838013489583e+00	2.809633848081554142e-01	6.651312738710819517e+00	nan	6.776435885759173328e-01	5.787156697946252315e+00
8.004903199397242375e+00	1.839285961433126282e+00	6.107831429671308321e+00	5.422439784092164539e-01	6.916508554201368675e+00	1.665713725706792658e+00	6.489206523874222476e+00	nan	1.112814274177386542e+00	6.845461740082514623e+00	6.998225746957265070e-01	6.325577410345998963e+00	6.971647111496872995e+00	6.506857221316762363e+00	nan	nan	9.747033809035031693e-01	6.080206695844567300e+00	7.739611281829921197e+00	7.271978318347568582e+00	5.495307756227879814e+00	7.838889396397806131e+00	6.568655609713121457e+00	6.577982551546665668e+00	8.671217024543806939e-01	6.898122503905949721e+00	6.769488162226787509e+00	6.051556550421878455e+00	5.567421437599128886e+00	1.115939021119514374e+00	6.876325353099939974e+00	1.302228527755377341e+00	9.340305445459924361e-01	7.012049054271084714e+00	6.506224198710176765e+00	6.062827630328790462e+00	6.050881589129632587e+00	9.897951984377424406e-01	5.893272775994417678e+00	6.347658994561116153e-01	6.975230834458624685e+00	7.629483856939685893e+00	6.848534929884078082e+00	9.051381884357360130e-01	5.862838353601270924e+00	6.515565070476466714e-01	6.768707616622844370e+00	nan	6.893253510450289001e-01	6.000206306554080271e+00
1.884456999937976773e+00	5.552091675085232936e+00	1.367008287074184869e+00	6.739671320908882990e+00	6.224985121410943067e-01	6.231519658772298520e+00	7.511211616737113461e-01	nan	6.118899804666661169e+00	5.293608663585689378e-01	6.570222431923198769e+00	7.346438284348492109e-01	3.034965862992821783e+00	1.161901937781737448e+00	nan	nan	5.957831379868317789e+00	9.675925716519999664e-01	1.504362727262732014e+00	1.301900203200690109e+00	1.751970121422469884e+00	2.385888622116553393e+00	7.799468065010733975e-01	1.114421578359614529e+00	6.058732189703288640e+00	5.094898713878004415e-01	8.054851214010727567e-01	9.591867389416672829e-01	1.263408200707960782e+00	6.046576187461234042e+00	1.096349708596040973e+00	5.731482501770131854e+00	6.513364939735853731e+00	5.784193494600036178e-01	1.188710634630061325e+00	1.132199131057822328e+00	9.950874034126370171e-01	6.638889740527061711e+00	2.535485925663477857e+00	6.698409783163856268e+00	1.056230900568356335e+00	2.120597465930245562e+00	8.532242733562761527e-01	5.968949886258308801e+00	1.268411502525589318e+00	6.399320311671359285e+00	9.228402403047525349e-01	nan	6.398017734055006400e+00	1.067289612747170269e+00
7.096785932710761635e+00	1.214054206644339828e+00	5.022631289709149627e+00	1.422059720007670114e+00	5.984782234930579037e+00	2.058423898843558142e+00	5.566940621145081813e+00	nan	1.218633750529451110e+00	5.883337116199234273e+00	1.429869102635408895e+00	5.506235401999933998e+00	6.245782687540828881e+00	5.451591375296025888e+00	nan	nan	5.423206194160901106e-01	5.032666019989784800e+00	6.863604642658561517e+00	6.354351071654744665e+00	4.601625564931709711e+00	6.988605335447600986e+00	5.578480759202068207e+00	5.505613299873664879e+00	9.697066582329749718e-01	5.934962506702147422e+00	5.966858568860763157e+00	5.035924726052378730e+00	4.577992142711885926e+00	1.097162027742053958e+00	5.802711524735731707e+00	1.373819821136327501e+00	1.334462299596370638e+00	6.090630157280378043e+00	5.585407916305575426e+00	5.131417210807704521e+00	4.969324361123564238e+00	1.581708470544627598e+00	4.817234471491643077e+00	1.473681447824019886e+00	5.925670384357709430e+00	6.783332875512613214e+00	5.835739442780457864e+00	8.292794890666415064e-01	4.921710204234374331e+00	1.371530886202267485e+00	5.860470920500961967e+00	nan	1.290212071682791395e+00	5.021944486187359225e+00
7.500202260430357093e+00	9.906871882788411687e-01	5.574212724140902964e+00	7.447009039198361213e-01	6.542521390015780369e+00	1.236139923848196487e+00	6.044263647789672511e+00	nan	4.103120230694927706e-01	6.373836215104875969e+00	6.566774251689614372e-01	5.958212653348406995e+00	7.039263248391270267e+00	5.950798724055776923e+00	nan	nan	9.537518702703540185e-01	5.640524089636718585e+00	7.302813072775840908e+00	6.769571857382787883e+00	5.248574995622681705e+00	7.321208757335290862e+00	6.074718902333742676e+00	6.060758847195280907e+00	9.706139753530551584e-01	6.447264362819623784e+00	6.430940886462794381e+00	5.617296595433910689e+00	5.108985305655527220e+00	6.433713709872255215e-01	6.397312142311209371e+00	1.052938220868941954e+00	4.424867406920993118e-01	6.597692964016014905e+00	6.073521211973321954e+00	5.688576270798846757e+00	5.556497231345620236e+00	5.986999025138500796e-01	5.267754490121522970e+00	6.865921589848420492e-01	6.546108565311256733e+00	7.352285566464077604e+00	6.363553536236123520e+00	7.824733147243687625e-01	5.381513209413238741e+00	7.564598190223830176e-01	6.486284682145977420e+00	nan	7.769512856804280387e-01	5.529957840550194348e+00
7.460510705374661988e+00	1.395149923418312232e+00	5.630154562509294358e+00	5.631658453901051686e-01	6.436130432914543675e+00	1.343233773873264258e+00	5.949867559565672259e+00	nan	7.535351139884776117e-01	6.292070663429544020e+00	4.535322686235812029e-01	5.828314412441641501e+00	6.844644108994708986e+00	6.016119233369505714e+00	nan	nan	8.677733861300157558e-01	5.624491883219566724e+00	7.205384196890201487e+00	6.696744130106798032e+00	5.088958384661289358e+00	7.274933333121579082e+00	6.016589320889681680e+00	6.094140514570500322e+00	8.666647809789549406e-01	6.387023354321459401e+00	6.289037585133334218e+00	5.553262690388232947e+00	5.064007258905048658e+00	6.233651309957891629e-01	6.402159633703043085e+00	8.802476728738657386e-01	7.492378815997795538e-01	6.515815481001787646e+00	6.000223315105618127e+00	5.558546150288025345e+00	5.573733358657110948e+00	7.761140979053330335e-01	5.380995882779723516e+00	6.401749047957810967e-01	6.502770154209804865e+00	7.245063423279098913e+00	6.359727632443680001e+00	7.328624559219110157e-01	5.384439701154588143e+00	3.753631947598681240e-01	6.370184846458026406e+00	nan	5.279719465395437128e-01	5.511272620458135485e+00
2.653234599392373827e+00	6.090382641467956937e+00	2.360265935696637563e+00	7.272780718610593276e+00	1.739293530708825086e+00	6.958859421135747070e+00	2.305766433980094732e+00	nan	6.688216288203987503e+00	2.069037894818612333e+00	7.105940316530078071e+00	2.234501813011239513e+00	2.377276111219262855e+00	2.227762257932661694e+00	nan	nan	6.362387232889824773e+00	2.020522698926998650e+00	2.323792994422494651e+00	2.413101419458367758e+00	2.729424549769018160e+00	3.381600875748252744e+00	2.161667341556055000e+00	2.020122184927981568e+00	6.590912512339207829e+00	1.983669377013835167e+00	2.123116630891517698e+00	2.121683822086866122e+00	2.440122302899715656e+00	6.554803827765281810e+00	1.731513563149347235e+00	6.238975651150313162e+00	7.022829837418246512e+00	1.849439914779821281e+00	2.556490507215332997e+00	2.209197051217473451e+00	2.125685157807414516e+00	7.166293331943459854e+00	3.236363287002487876e+00	7.206691554842444170e+00	1.799145803417632417e+00	9.695625249270417578e-01	2.085890520969243767e+00	6.456822351113975067e+00	2.619315684652655740e+00	6.939784760910444383e+00	1.698276068254088500e+00	nan	6.873441913311893359e+00	2.354453635600492145e+00
3.279987929968453564e+00	5.611639203064660464e+00	2.218528489931580250e+00	6.669913975434920594e+00	1.927194639595931624e+00	6.384432335490672017e+00	2.395185180805304626e+00	nan	6.125687581385954594e+00	2.321201585246861487e+00	6.536085232746791540e+00	2.330183707012585259e+00	1.949378457926024266e+00	2.361952538570149862e+00	nan	nan	5.776328971973989646e+00	1.955993506105509150e+00	2.948273629474558621e+00	2.906468976926001702e+00	2.380554358275180693e+00	3.950915534734040779e+00	2.357218133753685496e+00	2.161073866797253995e+00	5.976789356484704996e+00	2.229498006966525114e+00	2.328599680878108202e+00	2.073730488767532076e+00	2.227785635170747902e+00	6.008956198414513672e+00	2.083156852052291175e+00	5.623525472304446104e+00	6.421514892810015418e+00	2.064009277048667546e+00	2.556791180828473120e+00	2.319679222372934113e+00	2.018511068720632462e+00	6.602687257813084187e+00	3.245905633093964404e+00	6.604549626910699800e+00	2.161501315911524390e+00	1.928392567164016524e+00	2.252826907254808386e+00	5.872290728468610332e+00	2.417395804276901483e+00	6.347510273690216032e+00	1.857753870086385151e+00	nan	6.274237261704342927e+00	2.217728847488664279e+00
3.257622170680716245e+00	6.511118114546474267e+00	2.792248731820469843e+00	7.516429755668509571e+00	1.926480184618420965e+00	7.209360865309432320e+00	2.717667829267502722e+00	nan	6.965952096084214951e+00	2.474625994266828943e+00	7.382380152715525057e+00	2.706407501942078131e+00	1.670454592903481750e+00	2.830303459328955995e+00	nan	nan	6.598802993059732280e+00	2.484949385828867374e+00	2.862668895018092741e+00	3.032861932866153687e+00	2.896406175643571057e+00	4.026935696365376849e+00	2.737979912521514958e+00	2.610170513034480777e+00	6.778656342823428105e+00	2.395159121375136646e+00	2.525637864720119197e+00	2.575369637302201475e+00	2.900783998740589453e+00	6.914556022263592894e+00	2.318579301922390812e+00	6.508577391812995216e+00	7.309286748599025607e+00	2.116123730995545849e+00	2.815697147849180570e+00	2.781512505926301060e+00	2.549919630116828984e+00	7.467306650835925375e+00	3.899671453164595736e+00	7.453429122960447017e+00	2.238231508765021527e+00	1.724016241326828514e+00	2.434542270660733365e+00	6.708085765421894386e+00	3.020856442746341575e+00	7.181000623425578766e+00	1.850840070086617217e+00	nan	7.143587115341675009e+00	2.769626154305300680e+00
3.322065541412515532e+00	4.404599285138145248e+00	7.546498113356058246e-01	5.549068898566877017e+00	1.979301988724288197e+00	5.072673944039037153e+00	1.584859022846417442e+00	nan	4.926698123116446837e+00	1.646333146806773451e+00	5.392863870838477958e+00	1.561345523953407310e+00	3.693334398626898274e+00	1.110252474384157528e+00	nan	nan	4.802202519210744036e+00	1.248854312568361768e+00	3.038478573493486934e+00	2.393443868548475795e+00	1.087219563041877279e+00	3.683595570477049996e+00	1.504898224911256577e+00	1.362577000141889316e+00	4.854270585917883629e+00	1.730715564903193782e+00	1.956385786747702138e+00	1.098037461646450774e+00	1.100712272270286229e+00	4.918009090422235552e+00	1.717721070496945446e+00	4.644515195516221162e+00	5.320930892564236458e+00	1.984509758646237243e+00	1.407308905453777514e+00	1.401684321034635472e+00	1.125374450179319030e+00	5.465188316192561402e+00	2.080074581188211980e+00	5.520576780134196504e+00	1.876236201267738046e+00	3.157929884444909963e+00	1.474871432888642753e+00	4.810492957695160499e+00	4.315046913912619075e-01	5.243375610374152451e+00	2.111506954813739956e+00	nan	5.267338293719015851e+00	6.812802111130041860e-01
nan	nan	nan	nan	nan	nan	nan	nan	nan	nan	nan	nan	nan	nan	nan	nan	nan	nan	nan	nan	nan	nan	nan	nan	nan	nan	nan	nan	nan	nan	nan	nan	nan	nan	nan	nan	nan	nan	nan	nan	nan	nan	nan	nan	nan	nan	nan	nan	nan	nan
3.114933092359283950e+00	6.620793324557719295e+00	3.020935117222981248e+00	7.610461621910967089e+00	1.903462050875403655e+00	7.139903453058550120e+00	2.721233267688947688e+00	nan	7.030872776504685895e+00	2.440338375653522185e+00	7.465447957317616456e+00	2.721040573282332176e+00	2.145569495898012935e+00	2.954582182049535266e+00	nan	nan	6.778586386749682724e+00	2.669936689523193074e+00	2.704230282527453788e+00	3.084216500530770233e+00	3.185048518691987240e+00	3.900597991810126342e+00	2.834974698860598163e+00	2.777318165073723311e+00	6.899126612307024509e+00	2.354473535123694727e+00	2.496985778833178404e+00	2.723659357164326167e+00	2.977007503057702564e+00	6.995962607139706968e+00	2.517526461401287552e+00	6.543131708596888529e+00	7.419736776673083511e+00	1.983649474153591941e+00	2.906905781999710836e+00	2.995152586677570117e+00	2.690192275921507559e+00	7.558893608227982952e+00	3.977285598144534529e+00	7.539762957869741378e+00	2.478083853879025522e+00	1.989294329182205168e+00	2.487439141681845101e+00	6.851590792279774966e+00	3.097175298765468821e+00	7.236594984358415417e+00	1.954472356114058451e+00	nan	7.228306443425887018e+00	2.873002389238108911e+00
2.154984810568999265e+00	5.450324932916306153e+00	8.573911334026159681e-01	6.689167759473949815e+00	1.392901001324974075e+00	6.266086082231459464e+00	1.564851534112805753e+00	nan	6.053143330887214013e+00	1.036533350316490187e+00	6.528120937834261284e+00	1.551923001331263929e+00	3.603593473460380725e+00	5.032352718854501417e-01	nan	nan	5.918898584257486384e+00	1.190140771918548612e+00	2.108224945572628961e+00	1.442621356572256097e+00	1.815484313808111816e+00	2.620872849278861327e+00	1.120522028517786151e+00	6.454284980124702642e-01	6.006575950691321886e+00	1.144152688139022711e+00	1.672270780701398563e+00	9.645669505867103810e-01	1.671948040392021051e+00	5.974348059905104869e+00	7.837990254094947540e-01	5.767079609812602037e+00	6.437168157185790385e+00	1.238794654779868498e+00	1.427866785826629181e+00	1.385410040030679246e+00	1.266422032555606147e+00	6.581302485770095245e+00	1.884556776318214277e+00	6.667701221921420895e+00	1.048877237763313541e+00	2.375924032958690812e+00	6.239150529001384893e-01	5.941471256703633408e+00	1.016518181472464866e+00	6.398022578370381908e+00	1.596234059808272265e+00	nan	6.394098490269102264e+00	8.637564221234313999e-01
4.416205172813502777e+00	2.581143411932718568e+00	2.638714680312101102e+00	3.775610920221286193e+00	3.570979846994214668e+00	3.780568950950688123e+00	3.133795382940986585e+00	nan	3.185718802112305958e+00	3.244981008320307669e+00	3.654880006263143688e+00	3.288237193846520245e+00	4.774804114717192682e+00	2.876204996808214176e+00	nan	nan	2.916085136600130578e+00	2.671695678169624166e+00	4.207680076580293971e+00	3.783154357616178576e+00	2.717359786318747528e+00	4.250560140614806137e+00	3.092883431300395447e+00	2.890261816576356946e+00	3.194649210706124176e+00	3.283908032502838914e+00	3.722140146643704295e+00	2.643815755844272974e+00	2.324495538594665067e+00	3.074759707389839836e+00	3.240209791819482543e+00	3.133754724483257537e+00	3.533731070695285581e+00	3.555939444084395884e+00	3.341446064494665080e+00	2.730394415147962661e+00	2.592334286319736503e+00	3.651268190297912941e+00	2.513044774528156999e+00	3.742592344777108782e+00	3.348798112191340604e+00	4.409241830713504839e+00	3.292164419238035045e+00	3.048511031293047235e+00	2.588822149993109001e+00	3.532324661648880149e+00	3.507781726903094643e+00	nan	3.446241595445262984e+00	2.632266084593666289e+00
1.974735848180966258e+00	5.604525769358183140e+00	1.607634866604987778e+00	6.619996528440608152e+00	1.130373882143422160e+00	6.014950710797148936e+00	7.877417024993100814e-01	nan	5.970145404593871774e+00	7.528420186402405845e-01	6.448135607178481443e+00	4.345061120578799785e-01	3.521963854605820732e+00	1.593953232143852317e+00	nan	nan	5.896052650306193854e+00	1.299207761990655019e+00	1.481137617059981482e+00	1.027513610349062523e+00	1.853123083186489772e+00	2.538858983148331472e+00	7.077001464708964074e-01	1.706958085009086634e+00	5.847678598695468466e+00	8.402357879871863444e-01	3.447721901746774176e-01	1.475410023642544699e+00	1.480792205638907788e+00	6.035752623754900625e+00	1.550738681313237777e+00	5.683414504505073239e+00	6.483233691725403425e+00	9.478055462827995603e-01	8.745838602251752025e-01	1.398140465198083549e+00	1.253149717057359336e+00	6.542881921170109472e+00	2.884326686836708564e+00	6.623514119645848020e+00	1.359548596280770738e+00	2.261827978062116884e+00	1.120896016208719370e+00	5.873481685642182981e+00	1.549412299795265735e+00	6.234407741535316738e+00	1.524916920819999522e+00	nan	6.301247863469272126e+00	1.471211605411020917e+00
3.750723934507374402e+00	6.385499984693266740e+00	3.109868473563005331e+00	7.286552875775083926e+00	2.217491766932121244e+00	7.011327758127801957e+00	3.040021478421766954e+00	nan	6.778476699194190935e+00	2.817214013925362526e+00	7.139494537454276646e+00	3.100015717905976853e+00	1.266380817494078492e+00	3.147680961517065334e+00	nan	nan	6.391596197799575663e+00	2.729203380400786472e+00	3.304526616395392580e+00	3.620055629448363010e+00	3.048976421822145344e+00	4.422709490348537997e+00	3.141844812911768869e+00	2.865216386629630296e+00	6.565687246576862535e+00	2.702016914027023375e+00	2.950886502750310836e+00	2.783874559117025971e+00	3.006236806144761076e+00	6.676103796490495235e+00	2.659946625409820520e+00	6.240041211630757090e+00	7.124397910832788838e+00	2.482330011793898006e+00	3.220033158175363841e+00	3.052279440645279340e+00	2.735343987873515292e+00	7.265783599006891080e+00	4.053859887200918166e+00	7.217268718708798936e+00	2.600229228574659768e+00	2.328905895923618630e+00	2.775698024732076163e+00	6.515484183451860645e+00	3.287318182240066555e+00	6.925658511020881036e+00	2.050956670790309744e+00	nan	6.890763310701551347e+00	3.030238662822175133e+00
7.478491011713748193e+00	1.413426201176074981e+00	5.612591785090669028e+00	7.188599042213068557e-01	6.462007486648736254e+00	1.365038727467619006e+00	5.941325899795049992e+00	nan	8.200175738125833336e-01	6.328529356478893142e+00	6.657166891945268672e-01	5.800988228993202434e+00	6.857371592252879289e+00	6.011478234061132575e+00	nan	nan	7.468113545472947479e-01	5.647454704207345522e+00	7.207997443984179853e+00	6.688959752839894080e+00	5.072238026485052842e+00	7.318953678146249864e+00	5.995138328787261273e+00	6.113316798724305556e+00	4.537327593139097726e-01	6.394738520077824617e+00	6.262193583583185230e+00	5.569742402999111164e+00	5.101393036597701602e+00	9.146129081597250687e-01	6.394215111421639008e+00	1.063790467827040453e+00	8.284901753241373790e-01	6.567236937917276585e+00	5.943905250172419663e+00	5.530545966375037814e+00	5.580717801609456963e+00	9.034832811874496938e-01	5.442681345794719405e+00	7.469608418714184239e-01	6.502900918948968823e+00	7.324543667600798003e+00	6.337925065928101453e+00	4.048245276385893932e-01	5.384074332303025123e+00	6.235683725043628112e-01	6.388413019388694103e+00	nan	7.286946180655472505e-01	5.515155739455273043e+00
2.570933110718172543e+00	5.032310215530422681e+00	7.002435764377906713e-01	6.212422300119398777e+00	1.135881928269575125e+00	5.769123349800000078e+00	1.019760549155604545e+00	nan	5.598850497052060504e+00	8.449907050194909175e-01	6.047280358755472207e+00	1.035768844951273415e+00	3.254318679396849490e+00	6.041042431605216922e-01	nan	nan	5.420495798909585439e+00	7.104397841002315639e-01	2.250501850878447119e+00	1.737725977850963499e+00	1.106101035756310358e+00	2.988047296558343557e+00	8.346344299449456328e-01	5.895154413201240118e-01	5.508427925210532372e+00	8.965016370172410598e-01	1.290777543784083159e+00	3.416532850669785071e-01	1.075936599817555628e+00	5.519788685045157628e+00	8.637712951106560899e-01	5.256270658635592063e+00	5.999048038284346518e+00	1.122351649191628775e+00	1.033704969837107024e+00	6.963538528325253774e-01	6.699242777093180612e-01	6.136108946439592593e+00	1.889319258738796359e+00	6.181732626224131444e+00	9.821201452626610040e-01	2.385245399958268120e+00	7.038330202578245709e-01	5.451852030446278974e+00	6.842301261895914477e-01	5.885915490201108824e+00	1.277308597183052230e+00	nan	5.908137322545376158e+00	3.929784512523301632e-01
2.053970421812403746e+00	5.306761216076633758e+00	9.786604544223915791e-01	6.436141397902104266e+00	1.282365571124439940e+00	5.911551367816404223e+00	9.245677888967090974e-01	nan	5.759946941343803140e+00	6.383299712445902330e-01	6.229578175369069548e+00	8.223760767738804711e-01	3.583588962250856991e+00	8.082358614259897989e-01	nan	nan	5.675693931887116683e+00	9.740466866207454499e-01	1.716774810573329146e+00	1.027744872645950602e+00	1.430114259793386688e+00	2.494883639401971109e+00	4.888469657702950721e-01	9.221933744490877771e-01	5.699749911430033400e+00	6.375966978277095576e-01	1.049529570049287486e+00	1.057405314969216859e+00	1.345425364907445243e+00	5.802054070919938411e+00	8.822413038978057509e-01	5.562609492294289915e+00	6.280653351531021222e+00	1.024916957683742025e+00	8.683789918168728361e-01	8.512664270229367558e-01	9.547718639699694920e-01	6.337013356565026179e+00	2.124358440936689352e+00	6.433972746812097299e+00	8.742609123293860751e-01	2.343140562272844285e+00	5.981695141822238604e-01	5.693391516069489455e+00	1.145635923412836377e+00	6.083641037976679655e+00	1.565139817571299607e+00	nan	6.124099262284111944e+00	1.034008322333534569e+00
3.240713016676216363e+00	4.660992358923537360e+00	1.278193233141167395e+00	5.675499096897470785e+00	1.416511585688787322e+00	5.295129806891445412e+00	1.401266489875610199e+00	nan	5.137603232401111164e+00	1.458628550472659269e+00	5.525472720837335316e+00	1.558208009319806298e+00	2.811797998351031946e+00	1.508398648395209873e+00	nan	nan	4.874369316629877602e+00	9.082228749280489843e-01	2.820604701150585036e+00	2.541405566789638026e+00	1.151145057282293216e+00	3.609920150693155971e+00	1.532854124803529006e+00	1.408002566032515945e+00	4.968307082909864114e+00	1.539647797064463308e+00	1.876123541188042365e+00	8.977434875848602225e-01	7.991240720978867174e-01	5.023576521053226607e+00	1.634265821707530320e+00	4.720773598429224727e+00	5.517412215430182343e+00	1.613921391405460426e+00	1.728282964717338999e+00	1.301323734621966377e+00	7.239934870038026160e-01	5.669629785675889266e+00	2.383135555768407521e+00	5.648320106879633151e+00	1.669652637384415383e+00	2.738163492812754285e+00	1.594743267107997964e+00	4.918812320808223504e+00	1.178051925510595010e+00	5.321541903233053539e+00	1.369020271153811308e+00	nan	5.345200018343702730e+00	1.017063880834160550e+00
2.311146798001294744e+00	5.443557534762143213e+00	8.695551512811920958e-01	6.622811528365259548e+00	1.047265559530811796e+00	6.256692973482615550e+00	1.351463076801704188e+00	nan	6.028107906838504171e+00	1.016401597034653381e+00	6.471089620943839549e+00	1.321194527864313573e+00	2.967810229660320154e+00	7.979976220322145819e-01	nan	nan	5.795249553304992141e+00	9.461611839792033463e-01	2.074876749247105856e+00	1.524560701582611921e+00	1.352157692508001441e+00	2.854273151154913535e+00	9.845221528264582744e-01	6.966575584277177047e-01	5.881382219228458830e+00	1.010474634257348070e+00	1.410095446611569159e+00	6.977822079095765684e-01	1.562675752853746269e+00	5.918497054416798520e+00	5.940488762704047021e-01	5.691528388818646533e+00	6.393909933913196397e+00	1.132716077241960440e+00	1.203298680957725741e+00	9.906752257542309481e-01	1.041809287981421361e+00	6.556389458565034190e+00	2.173557173331595482e+00	6.604541823110497312e+00	6.779980450901967881e-01	2.181038082653941945e+00	5.746567698626128262e-01	5.830348743026128489e+00	1.104953676405774798e+00	6.315136282299639525e+00	1.111317153066640362e+00	nan	6.300166207882368141e+00	8.324156461517894234e-01
1.566177780401819986e+00	5.803777201258736973e+00	1.826516214495324864e+00	6.939526223892237056e+00	1.539748566185612955e+00	6.375535851582656122e+00	1.064863349658057956e+00	nan	6.291075744803870329e+00	9.260992662307461210e-01	6.717392367015498245e+00	1.057842468958980042e+00	4.065298625903403185e+00	1.581245630634160459e+00	nan	nan	6.248845915990137279e+00	1.703994912487408087e+00	1.270855545769767225e+00	7.612731771021806759e-01	2.399619357183951696e+00	1.819733950168624936e+00	9.743817246777598529e-01	1.750369007902834895e+00	6.255593258616017671e+00	1.000870635998184488e+00	1.039226386925342638e+00	1.745099426486902416e+00	1.790420084409332313e+00	6.263589409578097289e+00	1.685367511438625288e+00	6.030446407948101495e+00	6.752831092811105940e+00	1.286441081539428710e+00	1.303559728984627464e+00	1.585935730458103210e+00	1.649336185329281168e+00	6.780292847933539591e+00	2.826660167995245665e+00	6.929460963269649554e+00	1.521130834733463333e+00	2.497576477584156684e+00	1.296156830621479905e+00	6.195923851996768761e+00	1.771749444801456796e+00	6.584598231007189995e+00	1.879671889148222252e+00	nan	6.595312091717995706e+00	1.726570261971046794e+00
7.852794211366695087e+00	1.430351594921953629e+00	5.963726530438401952e+00	3.813672463906483401e-01	6.869946326163345773e+00	1.322017175909085740e+00	6.373484378365494862e+00	nan	6.121234063555147653e-01	6.706272882503969690e+00	4.413923181371445792e-01	6.287907051373449185e+00	7.340058286285817246e+00	6.331177419273156914e+00	nan	nan	1.105159622736760827e+00	6.008857571616606386e+00	7.638956834036194188e+00	7.135413921872383547e+00	5.572729677050867636e+00	7.644346018502152340e+00	6.434783300470315659e+00	6.446597005863323737e+00	1.037983606854574692e+00	6.773926557452439212e+00	6.742079530973863477e+00	5.964616192205156153e+00	5.456084361724475862e+00	7.919132924375029692e-01	6.783667034923082539e+00	1.138472789434368249e+00	3.406116623896810469e-01	6.928789259726995553e+00	6.409250029097066204e+00	6.024123682258382573e+00	5.923044268591404204e+00	4.032901094142455345e-01	5.686655053575816687e+00	2.530026279678284640e-01	6.911148092277710653e+00	7.732937153851187517e+00	6.722653693514608619e+00	9.628629783949782528e-01	5.724518553771152263e+00	4.816615664399942487e-01	6.804947168768217480e+00	nan	6.775031298602144370e-01	5.878037498056817078e+00
8.249603075911483563e-01	6.744523970529029633e+00	2.560229592086812556e+00	7.837207519854398008e+00	1.726437319279480631e+00	7.405856067176283197e+00	1.662914710548987873e+00	nan	7.190374186148158486e+00	1.574935363578777725e+00	7.606075994419048136e+00	1.684795431963114876e+00	3.828424802248332259e+00	2.176460866242177605e+00	nan	nan	7.094903917745873478e+00	2.221780489422485516e+00	2.915310276572801729e-01	1.063406183142925121e+00	2.859329480431830994e+00	1.574253729890355169e+00	1.527879402566891143e+00	2.150214607881916873e+00	7.145236754224161047e+00	1.525249027257425505e+00	1.390650715388527026e+00	2.390778916326480541e+00	2.576268105079121629e+00	7.198021198100961193e+00	1.859569347994799671e+00	6.975809581044396523e+00	7.675020926177380076e+00	1.478813654947223721e+00	1.974742455971423283e+00	2.051383179992586570e+00	2.191644017329059224e+00	7.702441473045799292e+00	3.301923557343668492e+00	7.825544925951301245e+00	1.670331053939224208e+00	1.888786935363382158e+00	1.770454448714970042e+00	7.102955483254450364e+00	2.697189200226674632e+00	7.481622555360094573e+00	1.945947656837166528e+00	nan	7.537718455479542001e+00	2.508936785424504823e+00
2.546472994496308484e+00	5.000669720480697578e+00	6.101805474654836692e-01	6.171321322950215738e+00	1.448311485145456157e+00	5.871842286433954783e+00	1.457099371743080463e+00	nan	5.578142201432348735e+00	1.166926787667842191e+00	6.005155172681453379e+00	1.513027372175842711e+00	3.439037982969476825e+00	4.950362955666112175e-01	nan	nan	5.371328032539949504e+00	7.199603580363964639e-01	2.355081413400207158e+00	1.776770566510920357e+00	1.353533455951717812e+00	2.897274138757173212e+00	1.112156311392535679e+00	4.395077851768194876e-01	5.493738875607411920e+00	1.275506801482645614e+00	1.784589802744847242e+00	4.628819292075322389e-01	1.169890563007725870e+00	5.454786538256422013e+00	8.750009228326086630e-01	5.289179332465524297e+00	5.951038030836025783e+00	1.447205599936966403e+00	1.479243692904701923e+00	9.690824650923235417e-01	7.524162544613626213e-01	6.093006289697789235e+00	1.681628767244242262e+00	6.160357340448157970e+00	1.068310430443932146e+00	2.478497534567059901e+00	9.987310872568092579e-01	5.409577921559732161e+00	8.069954229476439256e-01	5.885619990673578883e+00	1.490690158773405383e+00	nan	5.869033922216416066e+00	5.362128164744551784e-01
1.999236017250608288e+00	6.519306975903082169e+00	3.148711893846342313e+00	7.876013290867179606e+00	3.114092245263073711e+00	7.368021384130305051e+00	3.029593200653536211e+00	nan	7.196135781745748083e+00	2.816842268443668473e+00	7.704015792190777923e+00	2.717614327539552121e+00	4.937023158587366289e+00	2.743948027600623174e+00	nan	nan	7.156594221631183750e+00	3.149456950086567453e+00	2.249808642276818205e+00	2.210512562058635666e+00	4.024594470934495405e+00	2.682684052279587839e+00	2.735109461268105058e+00	2.881110193448062962e+00	7.356303050154846979e+00	2.817579598049602119e+00	2.679701278135032450e+00	3.222945274226697965e+00	3.344396456312715760e+00	7.133625790404938272e+00	2.789082383017857047e+00	6.940060853933330165e+00	7.542244280326337424e+00	2.758318879927137868e+00	3.274790111013070604e+00	3.132547291840560355e+00	3.251729572754262332e+00	7.642157417349461745e+00	3.500784675886149611e+00	7.800737296112645325e+00	3.042391520743672917e+00	2.533426715862401313e+00	2.908609222590094578e+00	7.172408316306114529e+00	3.191415746693953004e+00	7.590190773349045905e+00	3.388106276847019149e+00	nan	7.507917950896577430e+00	3.141300538913020191e+00
1.438508571860908081e+00	5.841427044402816016e+00	1.871022513541110044e+00	7.107541930918949369e+00	1.853516298199960666e+00	6.581091438101082325e+00	1.757196523472053906e+00	nan	6.466414378669493424e+00	1.344414950717884194e+00	6.943068615911325736e+00	1.464045599735654291e+00	4.304835785423547279e+00	1.373466492509152870e+00	nan	nan	6.430631467605683049e+00	1.956214587914677949e+00	1.477000104246952716e+00	1.194508863619970107e+00	2.501633703602339498e+00	2.022319333187884816e+00	1.432757669416046431e+00	1.538271122198052954e+00	6.478246185821342706e+00	1.357448001505914048e+00	1.389509249313110706e+00	1.884235997762342185e+00	2.182965729319104931e+00	6.386473704346110836e+00	1.534830023857734593e+00	6.138575873637543978e+00	6.818939403507257246e+00	1.513790902093069324e+00	1.739038739635254016e+00	1.812138388360424734e+00	2.045016284398651685e+00	6.960577548300328488e+00	2.567940413834935764e+00	7.078870387032023537e+00	1.642882981102741669e+00	2.591580051089487746e+00	1.212143766814069323e+00	6.401005008812819419e+00	1.791540537577784864e+00	6.777027735737393144e+00	2.124419417366259388e+00	nan	6.808962877655068802e+00	1.769739727932754247e+00
8.622313540828674405e+00	2.501711364730319520e+00	6.766537553714440989e+00	1.068028896010131401e+00	7.589945349401801877e+00	1.829298045654548233e+00	7.095720112856643169e+00	nan	1.702734512105023468e+00	7.473976098906366161e+00	1.158306357113228602e+00	7.002959562804845994e+00	7.921272024546048840e+00	7.115088775268720411e+00	nan	nan	1.972597994232103913e+00	6.757428825676649708e+00	8.371150289366074304e+00	7.939547600511768444e+00	6.293981124398697169e+00	8.415216607954098649e+00	7.214996794592451579e+00	7.232416376120723633e+00	1.703934142212947034e+00	7.538148876865396808e+00	7.459352415467124686e+00	6.751005813732326111e+00	6.178507446770299616e+00	1.799795578273332586e+00	7.584699999475607690e+00	1.923980796624750855e+00	1.394410264333673988e+00	7.677824833165966645e+00	7.131270455346901294e+00	6.827434506205078080e+00	6.658368830277684225e+00	1.241566185846398440e+00	6.562673405474217070e+00	1.064529789334071275e+00	7.687913708059803675e+00	8.496985402348149918e+00	7.486819131176149611e+00	1.791499356733996962e+00	6.487478336257229472e+00	1.179098433829462556e+00	7.501438423947482725e+00	nan	1.365053449595894808e+00	6.643744333290483972e+00
7.491835058659238378e+00	1.037770948979036545e+00	5.622926309147076473e+00	9.386847400426349131e-01	6.558098815125468661e+00	1.265178316174241369e+00	6.109090370103674061e+00	nan	4.979334385711942090e-01	6.356866713363472421e+00	8.117904206361814534e-01	6.019781762360542743e+00	7.171138198009936460e+00	5.976287851882101876e+00	nan	nan	1.220179937931724856e+00	5.670123655803719132e+00	7.319891882984365772e+00	6.784487662053034107e+00	5.360022490273274265e+00	7.274684232139700946e+00	6.132045230035285677e+00	6.081229707806786067e+00	1.309829701118177647e+00	6.477579477643208961e+00	6.502405619988926411e+00	5.647638215135995843e+00	5.136889424674062177e+00	6.165906668748378783e-01	6.425179898183782434e+00	1.001572596281812944e+00	6.507894321438243423e-01	6.587752247402634431e+00	6.163560222693937440e+00	5.767633833410133803e+00	5.602410990754864706e+00	6.998220773389214333e-01	5.227270780211631163e+00	8.693064843400235553e-01	6.569214597983489057e+00	7.342021199355817984e+00	6.394154832640932540e+00	1.111796196230166789e+00	5.433212957592528980e+00	8.840431912876199894e-01	6.517564775332565397e+00	nan	1.000190004792704146e+00	5.570424664336363740e+00
2.681143962669682246e+00	4.749166412376573554e+00	1.072335011145985062e+00	5.847458543932124719e+00	1.273072905396096521e+00	5.442699764541533369e+00	9.383888762674926776e-01	nan	5.282375202355606980e+00	1.195330663092978973e+00	5.700270735807526634e+00	9.839222216930285647e-01	3.167565659314599547e+00	1.325702840191090637e+00	nan	nan	5.064017589931182783e+00	4.975573334871974951e-01	2.301106206030421930e+00	1.875482357115312970e+00	1.306415221301814089e+00	3.022641074454845089e+00	1.053336086271509986e+00	1.262799153047557965e+00	5.153403380250591859e+00	1.352793494424879839e+00	1.308950838544956419e+00	7.531957993993022571e-01	4.038375041392571752e-01	5.126747782473979775e+00	1.550276793779032936e+00	4.845356010048253559e+00	5.644263477028111708e+00	1.375225104865348769e+00	1.377755470245696667e+00	9.548776685388274954e-01	3.543171377973726721e-01	5.790645913241561971e+00	2.289537283442084181e+00	5.839699030185161455e+00	1.539618022775845363e+00	2.572845257992400381e+00	1.487474787656086317e+00	5.076387350109926366e+00	1.023790509830103002e+00	5.511933990995444788e+00	1.382882821880079494e+00	nan	5.487674742942500572e+00	8.992222849077293745e-01
9.351654770511957926e-01	6.287107524279815784e+00	2.263488349727809101e+00	7.391154708097977810e+00	1.519147005759690749e+00	6.994989993246504945e+00	1.458077122946603188e+00	nan	6.749113964791373377e+00	1.280670401928704738e+00	7.182195194831438201e+00	1.558811519694226488e+00	3.687308919642245719e+00	1.865611301809668943e+00	nan	nan	6.648798142318848470e+00	1.896817558653021818e+00	5.217874439835981093e-01	1.048647685299542998e+00	2.595968108472630487e+00	1.464536231637721952e+00	1.322288413128822393e+00	1.803358291022242987e+00	6.712880172062037687e+00	1.249593512916104210e+00	1.379592272714376566e+00	2.068533455610239269e+00	2.234266724867657761e+00	6.729788292174446518e+00	1.602366799568213152e+00	6.503084998860415133e+00	7.210003751783703230e+00	1.229871951809003772e+00	1.888470738954643346e+00	1.784438142450675002e+00	1.868405149486600303e+00	7.269889968142678960e+00	2.928074081083329894e+00	7.380701445048755360e+00	1.449049561821704746e+00	1.925264380494522864e+00	1.543200577149916208e+00	6.669404319922464630e+00	2.390022853864531172e+00	7.029282035672535400e+00	1.704727667912519173e+00	nan	7.098027080992652671e+00	2.199433120022685539e+00
nan	nan	nan	nan	nan	nan	nan	nan	nan	nan	nan	nan	nan	nan	nan	nan	nan	nan	nan	nan	nan	nan	nan	nan	nan	nan	nan	nan	nan	nan	nan	nan	nan	nan	nan	nan	nan	nan	nan	nan	nan	nan	nan	nan	nan	nan	nan	nan	nan	nan
2.959850692164643693e+00	5.456649204829982835e+00	2.108513846217923593e+00	6.538723422997066770e+00	1.833192557905516384e+00	6.118697370302792926e+00	2.147174396841343924e+00	nan	5.940901456177321904e+00	2.027848808347888276e+00	6.395682213524552573e+00	2.049519203188951089e+00	2.721781014913358554e+00	2.122085493980371496e+00	nan	nan	5.707029027877118743e+00	1.794083344529072699e+00	2.653006004619723246e+00	2.643072442058360672e+00	2.433435460304759435e+00	3.603732024106287124e+00	2.105604814850547957e+00	1.957572406846037394e+00	5.886834544062442554e+00	1.972252296108198300e+00	2.085357802681116368e+00	1.899192991298735977e+00	1.970690252579471835e+00	5.862506418703162581e+00	1.958091216386006472e+00	5.471154630980083589e+00	6.306253296236748795e+00	1.801491185337279699e+00	2.422659766256902714e+00	2.195652911828068099e+00	1.845832559099041870e+00	6.454154597503229063e+00	2.940441880999929314e+00	6.464914988617135982e+00	2.096643651373814699e+00	2.047686602752348595e+00	2.054553089503482255e+00	5.785362747990758336e+00	2.167880392962906466e+00	6.203396063811872807e+00	1.917609934796050464e+00	nan	6.144184510498901020e+00	2.000297349500327559e+00
7.473484252277684092e+00	1.521324831508715558e+00	5.574654939010235566e+00	9.051429297467026291e-01	6.411373059603060476e+00	1.316882991933645330e+00	5.879956651088593667e+00	nan	1.003399830915760127e+00	6.282151764707947450e+00	8.533056088413271123e-01	5.731148323101418640e+00	6.692683843648348230e+00	5.996585215007211644e+00	nan	nan	9.279243380988886347e-01	5.593062031689880698e+00	7.200252544903601226e+00	6.664324827036933740e+00	4.980931230841114221e+00	7.323160584120776306e+00	5.951476102516347844e+00	6.104246122272365405e+00	6.321546683006249445e-01	6.345986984038942680e+00	6.191529783820813648e+00	5.539294460291420030e+00	5.032434014906826292e+00	1.114104647586066976e+00	6.374116709995965913e+00	1.187178475115012510e+00	1.007876676336622257e+00	6.511769783164205627e+00	5.868946677655738853e+00	5.500644352157239680e+00	5.544777148355335861e+00	1.059940369006753036e+00	5.512739627722304192e+00	9.308179474360515071e-01	6.453922397508237374e+00	7.204198561410196433e+00	6.295613366323820514e+00	5.304543319764405407e-01	5.330647060253555836e+00	7.570567783997478317e-01	6.321643057951214395e+00	nan	8.279313153101249823e-01	5.481415821308731395e+00
2.336587262427832989e+00	5.373554089352039931e+00	1.145645882432513529e+00	6.481337016286706998e+00	1.288310091870794594e+00	5.967212254688899264e+00	9.949000401059236998e-01	nan	5.839008009256570375e+00	8.003665926618122040e-01	6.299865309432671090e+00	9.806326328020438243e-01	3.580862555928457258e+00	1.113941346217250938e+00	nan	nan	5.725903642028771223e+00	1.138917415649293385e+00	2.014449693710828271e+00	1.249309513289113216e+00	1.357925109257291707e+00	2.741025123097594829e+00	8.319286043444024115e-01	1.221048053791080612e+00	5.738603075555102073e+00	9.241005318644995858e-01	1.147251449717578753e+00	1.166848086318695854e+00	1.458657655873489167e+00	5.877566142760660917e+00	1.274254648431377923e+00	5.629530780800030776e+00	6.327063408195506611e+00	1.131787566827289204e+00	6.609474212469453880e-01	1.154419824155814123e+00	1.136320125036589301e+00	6.398140819503894683e+00	2.438320725017778745e+00	6.484407421137897032e+00	1.087833817619896504e+00	2.550980206888714630e+00	8.194012398898893323e-01	5.752811928662771024e+00	1.204929845289430590e+00	6.137193917254231579e+00	1.619538955730940089e+00	nan	6.185146264923840675e+00	1.145783609398018710e+00
7.373641231244069338e+00	1.005233162255819934e+00	5.423456000251102083e+00	8.377394163377267500e-01	6.354338256733198520e+00	1.286110302733139088e+00	5.851953924399871276e+00	nan	6.106955870108293771e-01	6.179717411010072325e+00	7.433831175090398480e-01	5.770947666045472602e+00	6.847992964405068328e+00	5.808401659167078179e+00	nan	nan	7.004059472662726993e-01	5.472252627057429208e+00	7.145548114861866473e+00	6.598433555666423089e+00	5.024594212476734434e+00	7.196713786631365295e+00	5.895141871881572904e+00	5.909089878022375508e+00	7.514181661782217692e-01	6.284947800459939060e+00	6.251132881689039245e+00	5.445462917736623609e+00	4.936452672025982480e+00	6.311845912504994160e-01	6.230687989637800683e+00	9.839835558608369670e-01	7.209243295189841083e-01	6.431572274229577779e+00	5.885929896777050807e+00	5.486238093309395936e+00	5.395750471372256385e+00	8.655667101294630683e-01	5.175051960770237436e+00	8.082402256072591662e-01	6.354215283297801165e+00	7.181139768567205373e+00	6.197211502046550358e+00	4.621597892322101830e-01	5.241589606686669178e+00	7.298648831518335101e-01	6.295224439035842501e+00	nan	6.611655535049159038e-01	5.370835318932281943e+00
2.560961009661036236e+00	5.761566060163192837e+00	2.002936465081460060e+00	6.669217642921593026e+00	7.782144932800437731e-01	6.183931549656828786e+00	8.316202762985981378e-01	nan	6.090500598548223010e+00	9.978922210482182864e-01	6.514312980188926794e+00	8.909151953107314892e-01	2.860832365357823370e+00	2.087896233608385721e+00	nan	nan	5.889386559166490898e+00	1.451691836261870261e+00	1.872390319962758287e+00	1.721360358153541270e+00	1.687372613324562787e+00	3.077111544530019671e+00	1.113836483460065363e+00	2.088788456409350403e+00	5.854594641265269850e+00	1.045578264514537725e+00	7.601257899743875113e-01	1.472759583706983122e+00	1.648910689836196708e+00	6.153239318566789073e+00	1.849209259054475973e+00	5.781512896378173672e+00	6.556511947762357906e+00	1.038375656590672991e+00	1.064685362856106599e+00	1.397803032488316610e+00	1.416089892533093586e+00	6.635515612842548094e+00	3.302515124741929320e+00	6.669092975344901753e+00	1.513734016254278725e+00	2.134096392692876876e+00	1.535748143721175962e+00	5.891009028577625095e+00	1.817195441693377989e+00	6.283320864113488113e+00	1.033243690694829686e+00	nan	6.371894340967695136e+00	1.629841595551847933e+00
7.474898011221397631e+00	1.202569605269644182e+00	5.663395899527894350e+00	5.826933597478732851e-01	6.538960810054457617e+00	1.348613322249938351e+00	6.013576364344736191e+00	nan	5.323627128753768423e-01	6.376648845757768136e+00	4.330449069196635747e-01	5.887256379356398561e+00	7.017461982607615667e+00	6.025157021008880065e+00	nan	nan	8.013144113300163518e-01	5.703902199473747103e+00	7.245210149883988038e+00	6.724844278813994158e+00	5.165963995750317395e+00	7.259368655464373710e+00	6.062245972268513583e+00	6.131853406666537332e+00	7.193494784535156006e-01	6.446051008979377883e+00	6.337130657956377533e+00	5.643660852515541393e+00	5.168548651142431893e+00	6.122269851314028344e-01	6.448745012866693216e+00	9.807471912177834206e-01	5.210449977705299274e-01	6.607746897116132168e+00	6.027994430133957415e+00	5.595338422417786894e+00	5.631318726505486261e+00	5.636062567117334776e-01	5.372320565793265779e+00	5.465806038558130853e-01	6.563006525971252891e+00	7.357351755856567976e+00	6.398896840666028041e+00	5.481484541960982559e-01	5.428748239421995692e+00	4.497130930797386683e-01	6.470514707397971854e+00	nan	6.430236608398494091e-01	5.569412725403662279e+00
2.922346018289658343e+00	4.752396015100360138e+00	6.894548053232258944e-01	6.043032019133352861e+00	1.650440967393909553e+00	5.592191949673408047e+00	1.488671614018570066e+00	nan	5.429677627569808429e+00	1.416610006151516332e+00	5.871088156812304781e+00	1.493355434039884466e+00	3.340247381238588442e+00	8.407578982981127602e-01	nan	nan	5.227493618224403171e+00	9.007712705080701543e-01	2.650480116916124285e+00	2.077635612639678442e+00	1.214070542343634207e+00	3.360917310398124691e+00	1.252621004002104854e+00	8.099829754850892405e-01	5.364516407103413265e+00	1.444394220216013380e+00	1.811007074407501749e+00	7.916920587981807200e-01	1.243216926212764584e+00	5.318437914641546804e+00	1.073599622957337463e+00	5.125674633881420306e+00	5.811240779055633965e+00	1.603440425575622497e+00	1.525542822551075650e+00	1.007414224447807927e+00	9.782956496547020597e-01	5.954377299441292237e+00	1.617103007128473546e+00	6.019436999483650297e+00	1.378007649625860198e+00	2.435426674936256308e+00	1.333116065039657627e+00	5.263149838350025256e+00	9.646826815841473834e-01	5.741597014306313973e+00	1.744185251100077716e+00	nan	5.697527432353412635e+00	7.929805941655065915e-01
2.237040901837795470e+00	5.558750297141224372e+00	1.286481496193748075e+00	6.695300389234294158e+00	4.673402396251907231e-01	6.251781612005355981e+00	7.524764235289435055e-01	nan	6.107447575011240914e+00	5.375288383301860540e-01	6.518806823242767834e+00	8.432918280199780403e-01	2.838207294280526760e+00	1.129245815852437218e+00	nan	nan	5.904888772999392188e+00	9.305072030345242773e-01	1.800814207512209997e+00	1.560630468627774103e+00	1.525456797784286334e+00	2.752147612598937698e+00	8.646994752832712905e-01	1.038031954557415482e+00	6.003370481498094158e+00	5.093000078278868692e-01	9.262445789460227452e-01	8.483964250723842193e-01	1.291260774150827073e+00	6.004837199635963962e+00	9.952536575720209999e-01	5.735532248205339023e+00	6.492735975992689035e+00	5.451382849651332796e-01	1.109787378314494699e+00	9.507301775243220954e-01	9.326422397770253170e-01	6.616781163004360700e+00	2.489790101340747075e+00	6.662481766720099507e+00	8.974325962804627910e-01	1.954600195155011377e+00	8.122080722124741525e-01	5.926691860031701786e+00	1.257185771078552561e+00	6.357163756869075755e+00	7.145262879850510229e-01	nan	6.355570637855247895e+00	1.016453350069724593e+00
6.714944996784170783e+00	9.838062075316099664e-01	4.800041776683623418e+00	1.326579910611151103e+00	5.659679409353612023e+00	1.459091511838090938e+00	5.181956868266611949e+00	nan	8.254107463670835587e-01	5.502637933756783895e+00	1.196717330169144944e+00	5.060190616834211674e+00	6.225679177916561891e+00	5.214475929291735312e+00	nan	nan	7.918687937303097168e-01	4.807628293273475961e+00	6.479642956318981462e+00	5.921484771115450130e+00	4.396245057683769275e+00	6.571248388051968981e+00	5.220288779267108659e+00	5.311959382891829229e+00	8.701341378527854831e-01	5.609622094775528645e+00	5.547351288201403996e+00	4.755930019501332318e+00	4.263581965835474108e+00	7.816603462841750227e-01	5.594791376887415346e+00	8.228541507669934196e-01	1.180424396538203080e+00	5.732993757404997837e+00	5.226425797512180615e+00	4.817094526181593395e+00	4.744020393469974728e+00	1.330369163744885341e+00	4.628974607498381744e+00	1.316255185901499702e+00	5.705658893387060004e+00	6.516126855695076436e+00	5.553170378530395190e+00	6.307041480852794146e-01	4.597815215070827577e+00	1.062452971184002282e+00	5.611841245333079264e+00	nan	1.100838622452974924e+00	4.720319190164234513e+00
2.691734339624287209e+00	4.948769437023756268e+00	7.766567808794436756e-01	6.157656248795006171e+00	1.397615216134157734e+00	5.822970472089761707e+00	1.304417785966694110e+00	nan	5.558238143013990218e+00	1.076067645385885063e+00	5.984836003793073012e+00	1.501788868507941466e+00	3.301740401951547721e+00	7.934726492832747669e-01	nan	nan	5.332750463609710501e+00	8.492545089531591262e-01	2.439893877144447387e+00	1.707311807315643692e+00	1.134394904162700835e+00	2.967837900200758217e+00	9.816294889186784056e-01	7.684162316610879673e-01	5.457233341862805176e+00	1.203570566546069198e+00	1.821814046769038464e+00	6.207867457400763067e-01	1.284012714941508371e+00	5.462528410560156367e+00	9.510719510002917376e-01	5.319774735148173228e+00	5.954698711016694013e+00	1.449866003615759569e+00	1.323929502262278346e+00	7.266117419898733276e-01	8.982649673437850257e-01	6.087592519169264804e+00	1.870102500828753067e+00	6.144390598107203338e+00	9.431352396465159105e-01	2.439719834341523175e+00	1.057641951171981454e+00	5.367887717874340048e+00	1.007105687934387594e+00	5.860376459672722582e+00	1.463424116345072301e+00	nan	5.863058190886833110e+00	8.029945879686224419e-01
2.263980970212370991e+00	5.506547270515002701e+00	1.466343568951394394e+00	6.484107340243635775e+00	9.680129953063806303e-01	5.970590340375070859e+00	4.746274472819786983e-01	nan	5.862692483234863694e+00	5.581638840871006035e-01	6.303007656605283060e+00	3.091657052184911270e-01	3.358777566063974263e+00	1.531582796323113671e+00	nan	nan	5.729091433043333126e+00	1.078604943276925798e+00	1.704056074720917469e+00	1.210765866354458931e+00	1.531100101578502182e+00	2.759350799391016018e+00	5.002346486198511188e-01	1.617613303169306960e+00	5.702736821396287681e+00	7.068882489618774079e-01	5.108115924531787533e-01	1.206648038122937416e+00	1.259915001763793896e+00	5.922557083902171726e+00	1.471138948548599279e+00	5.609281623816873896e+00	6.364617813599374507e+00	9.157629662716866292e-01	6.680182975002417756e-01	1.061155519708745221e+00	1.032431156726455468e+00	6.411017787573239701e+00	2.839363618915987875e+00	6.487748077086560095e+00	1.213657191842211658e+00	2.158458913123475487e+00	1.100356220491077064e+00	5.722879146071553791e+00	1.367949038701491205e+00	6.116500142371024573e+00	1.317954031745287358e+00	nan	6.177533581328063406e+00	1.249152218737196840e+00
2.877563702775442600e+00	4.970235374012788476e+00	1.007438973959286166e+00	5.951342455802046238e+00	1.450674974400328887e+00	5.496629273968874685e+00	1.117689914342952839e+00	nan	5.337044574603597269e+00	1.079573435624113342e+00	5.796795997242035980e+00	1.082572549516948701e+00	3.469857181726621942e+00	1.290514050114154099e+00	nan	nan	5.189888266901402147e+00	1.140976842159510563e+00	2.423417674927779597e+00	1.735143132358834439e+00	7.796871062709088696e-01	3.273954400505448170e+00	1.028000566318815201e+00	1.437472465435973845e+00	5.166904067588745875e+00	1.115243148325163469e+00	1.359033660662566145e+00	9.173357456658668418e-01	1.259420479691190309e+00	5.418392571639174093e+00	1.502235636328329349e+00	5.140995547951465738e+00	5.825327538639063718e+00	1.498121757814707689e+00	5.953776169366135074e-01	9.672302698571203505e-01	1.095659813568373941e+00	5.909630053319185450e+00	2.496858229452713296e+00	5.973060233537782260e+00	1.377432234571359881e+00	2.841580857013424222e+00	1.110219683458653073e+00	5.215040676926317786e+00	8.170761742643720682e-01	5.617120451632957590e+00	1.683101033184911222e+00	nan	5.682908931238570993e+00	8.003768051374531289e-01
7.156040017185118174e+00	1.701405225938871002e+00	5.202787934451952090e+00	1.468412234882799261e+00	6.040798766225417893e+00	1.702343073511556115e+00	5.468928547015791786e+00	nan	1.472510753693255792e+00	5.923717447908911637e+00	1.376899366128762736e+00	5.379802776563546551e+00	6.397894875648478141e+00	5.629950372689764393e+00	nan	nan	1.061084514079210894e+00	5.214414574074872633e+00	6.836597845067246659e+00	6.305005113598399547e+00	4.637258423592959922e+00	7.061114553104876457e+00	5.549679004583660813e+00	5.734396087142257237e+00	8.032998695767818997e-01	5.983756936497759860e+00	5.847066773208166701e+00	5.178847092210759229e+00	4.665315704726247681e+00	1.476118773604965018e+00	5.996805939279199471e+00	1.453837464711312144e+00	1.564308601548237476e+00	6.192730880513548364e+00	5.469500041996440132e+00	5.131921533634255184e+00	5.117502395053653785e+00	1.640440351427127075e+00	5.262625007260100851e+00	1.525434176985042578e+00	6.070484121589117876e+00	6.943176708524008589e+00	5.935618126132243155e+00	7.453314319325601289e-01	5.021423464146072213e+00	1.283588951023629354e+00	5.984007645323202951e+00	nan	1.286870305735519970e+00	5.143422455733713150e+00
8.393948019880651756e+00	2.255696095845632243e+00	6.601767735566757445e+00	8.199092085095188720e-01	7.410148374158075590e+00	1.852065071291065346e+00	6.912508107922376688e+00	nan	1.475198701044842409e+00	7.310419858367647628e+00	9.404955259652376665e-01	6.791585352087277982e+00	7.668541180999394413e+00	6.942680122233081619e+00	nan	nan	1.661871508179303847e+00	6.553594259528898291e+00	8.148790179580382542e+00	7.719807815697480535e+00	6.058337218870857299e+00	8.156232405479741487e+00	7.031260950139536448e+00	7.049637720279373632e+00	1.491969864626111253e+00	7.368153683181759561e+00	7.252051394128593564e+00	6.554549093939450621e+00	6.003325346759668335e+00	1.514743483986246586e+00	7.400491443079228127e+00	1.707767418945338012e+00	1.167759467032463361e+00	7.489788807330364229e+00	6.951978658234994057e+00	6.596131895881185869e+00	6.472206429416281992e+00	1.055729329163506591e+00	6.323196735547755409e+00	8.418201755853237378e-01	7.498273847112844948e+00	8.264932865460558276e+00	7.328050834084773868e+00	1.556833212170444458e+00	6.329438379777846180e+00	9.309093681867995906e-01	7.283274141529259005e+00	nan	1.173868423353421120e+00	6.469071146698654573e+00
nan	nan	nan	nan	nan	nan	nan	nan	nan	nan	nan	nan	nan	nan	nan	nan	nan	nan	nan	nan	nan	nan	nan	nan	nan	nan	nan	nan	nan	nan	nan	nan	nan	nan	nan	nan	nan	nan	nan	nan	nan	nan	nan	nan	nan	nan	nan	nan	nan	nan
2.879980135693300358e+00	5.975089727782664006e+00	2.557728153782433012e+00	6.784290452676875027e+00	1.228615606963161744e+00	6.285265793220818686e+00	1.279897078614690376e+00	nan	6.227173917804868175e+00	1.523056296621616568e+00	6.648499042451370578e+00	1.442409765058959792e+00	2.973419512856783520e+00	2.633525554894882159e+00	nan	nan	6.033699497735995898e+00	1.952880982329495474e+00	2.150225568696712664e+00	2.103920941479366036e+00	2.167323408664294515e+00	3.371941105707084496e+00	1.658463678573096178e+00	2.634814057539175192e+00	6.012322441424950092e+00	1.596503275320679371e+00	1.310255559662983682e+00	2.023459494670267311e+00	2.049402202076571644e+00	6.351053364097792198e+00	2.399764117825510912e+00	5.961880562228648373e+00	6.717942289543583634e+00	1.490148017752833676e+00	1.587126300685275160e+00	1.939474690480083918e+00	1.924034888634447382e+00	6.798167262323999260e+00	3.791298487356724145e+00	6.795180660844523324e+00	2.035632822874839043e+00	2.383164233468153093e+00	2.115984834254648561e+00	6.044204709603405945e+00	2.326178870380283925e+00	6.398506438091079218e+00	1.454679692876910568e+00	nan	6.529029709546782634e+00	2.184119208286376068e+00
2.314532954997306380e+00	5.281760538626969925e+00	9.616690558488931728e-01	6.422067489063659984e+00	9.012511954431026151e-01	6.050956761864656919e+00	1.018367898938158822e+00	nan	5.833837310062597759e+00	6.910497863498750171e-01	6.243165298073078517e+00	1.180515043371465955e+00	3.081792546158424795e+00	7.586649225395273310e-01	nan	nan	5.632365362951945009e+00	7.256328350937600868e-01	2.034099490375184338e+00	1.583186635513146090e+00	1.335437909510477139e+00	2.684911950141491754e+00	8.509013974054747687e-01	6.418229137974759135e-01	5.744785326434644013e+00	7.482932712341371362e-01	1.432795723015840350e+00	4.460963074156002461e-01	1.152393392333610711e+00	5.726668927765327766e+00	8.298688534632013836e-01	5.529302064620487123e+00	6.223795810736347356e+00	9.136803763991340199e-01	1.232731208575656323e+00	8.046000995004417566e-01	7.265375863313193738e-01	6.349353352046660959e+00	2.062094287761453870e+00	6.394239928594557476e+00	8.586554035620900249e-01	2.255037693434683188e+00	7.489753564952973397e-01	5.662295588271172520e+00	9.128591980284623819e-01	6.109333753579918813e+00	1.000795889371127734e+00	nan	6.104006553979866467e+00	6.439675573972538647e-01
7.487832066604179992e+00	1.854459183600619898e+00	5.669266244642227726e+00	1.295785561181989731e+00	6.506015572404417746e+00	1.526978288787063764e+00	6.075746271982486846e+00	nan	1.122951413687817590e+00	6.354456691941854807e+00	1.149162498118664999e+00	5.998090764871686353e+00	7.088794134653305434e+00	6.013132496192004517e+00	nan	nan	1.661955432725893633e+00	5.636534940918650705e+00	7.305985874199444119e+00	6.862494010646201126e+00	5.350084275012052082e+00	7.275632264893313383e+00	6.149016574706497984e+00	6.088577286206839467e+00	1.536503106490429316e+00	6.459251008695687801e+00	6.458645846922114409e+00	5.620559270502236693e+00	5.068488562616763282e+00	1.150871842017596292e+00	6.452358358966777452e+00	1.002264193291964256e+00	1.319020386021930946e+00	6.545248417446561717e+00	6.149448280363504438e+00	5.805672777355351144e+00	5.534055706706287658e+00	1.255733074097977298e+00	5.287476044668020236e+00	1.221434545538708782e+00	6.588777534480191989e+00	7.413490410622095794e+00	6.382638690572281170e+00	1.580345348645241899e+00	5.426217390652625205e+00	1.086661633006851924e+00	6.454407450230307042e+00	nan	1.412505968274609058e+00	5.559807238680640751e+00
1.642442305945778669e+00	5.785125143595109876e+00	1.348129084135545774e+00	7.084745301238673854e+00	1.279906877491887363e+00	6.621306067095686032e+00	1.463797941394518354e+00	nan	6.447666774625317565e+00	8.073925225910945080e-01	6.919143248365266174e+00	1.461693020785010733e+00	3.697516372464327628e+00	8.772346720963869471e-01	nan	nan	6.313554085244640568e+00	1.415474006739612767e+00	1.645037151960905275e+00	9.279705961072550746e-01	2.126671737688742070e+00	2.156937608702804265e+00	1.004407986315586587e+00	9.267560536935822713e-01	6.428673116114944186e+00	9.634380167904250669e-01	1.466467573539857350e+00	1.287968168294220117e+00	1.892925968926028046e+00	6.343747431852992946e+00	8.701791369107194640e-01	6.152143563143935623e+00	6.818799554598149015e+00	1.017130404809092337e+00	1.482338669882650173e+00	1.441878748084514328e+00	1.557175565245250137e+00	6.960866415460386314e+00	2.210499332575044829e+00	7.058290822016629384e+00	9.356642466436914107e-01	2.066643717776844191e+00	7.568902584394335831e-01	6.324489471588128353e+00	1.453785821432419967e+00	6.782238869301878026e+00	1.568969991913006456e+00	nan	6.766147313935626961e+00	1.316019816372408391e+00
7.910111279042265409e+00	1.503806028947365370e+00	6.078251778280342243e+00	3.983736987757059422e-01	6.957760564449039009e+00	1.342582152146419627e+00	6.473499492110894593e+00	nan	7.067293279531026151e-01	6.797438302397906362e+00	3.637048622924600183e-01	6.377192028015483238e+00	7.411638291928487554e+00	6.425211775407215775e+00	nan	nan	1.190787439339276110e+00	6.101819272284700446e+00	7.692762382384479736e+00	7.207603637677542530e+00	5.699685588635556854e+00	7.685159046069205857e+00	6.543730425259171923e+00	6.533567255746819846e+00	1.153593017572317025e+00	6.874596826692877194e+00	6.844120940402840247e+00	6.071003095037396768e+00	5.556363750292386605e+00	8.056806889983173514e-01	6.875366618356271609e+00	1.160364569120709177e+00	4.449267543188212826e-01	7.011255217515735438e+00	6.530463765427774625e+00	6.130764638647539400e+00	6.017948638945326501e+00	3.472927450993110732e-01	5.738813187275269456e+00	2.556168123575283113e-01	7.009184092786431286e+00	7.775854703979698357e+00	6.832313052099930673e+00	1.047110837759833268e+00	5.843963527462729068e+00	4.789408857108556905e-01	6.892575301143225808e+00	nan	6.893777868648439666e-01	5.986623887666763011e+00
7.122922145659085658e+00	9.702915205194283521e-01	5.257146234188595280e+00	9.745513909751191139e-01	6.148723852072234486e+00	1.520930383000122177e+00	5.667856067110538909e+00	nan	6.712936041210957328e-01	5.993440752173659014e+00	8.102000534612027183e-01	5.584434253990822050e+00	6.671683303362203610e+00	5.623943908798938018e+00	nan	nan	6.561952505837223004e-01	5.284974362424395444e+00	6.897058598256101902e+00	6.379643319351854025e+00	4.853314850818751580e+00	6.931330659651155912e+00	5.694631735626340507e+00	5.699620083790746250e+00	8.113500191804721151e-01	6.075053151311511357e+00	6.046625718802959071e+00	5.238973753162328606e+00	4.763774877712729783e+00	4.833855639514231806e-01	6.018144367353515989e+00	9.063878220206154079e-01	8.695752187955736456e-01	6.227363662686137502e+00	5.719519384127901951e+00	5.253072099628973035e+00	5.208223695540355358e+00	9.724391513181764868e-01	4.916751602168469404e+00	9.776006190788226746e-01	6.146847320815816751e+00	6.965563938547762568e+00	6.009756245519313644e+00	5.445149981834247477e-01	5.075894258222339417e+00	8.158394576410887833e-01	6.090836122531154473e+00	nan	8.381752280139835865e-01	5.191299998669373750e+00
2.330804152328660894e+00	5.389139724286516220e+00	1.318778471421530263e+00	6.387791649692968754e+00	9.132337569261880228e-01	5.994932599844252863e+00	6.914993303722807294e-01	nan	5.772378617199909634e+00	5.777563503884729501e-01	6.176589187699941697e+00	8.888217296243184906e-01	3.063332986065585573e+00	1.290380908723049114e+00	nan	nan	5.591524619336380120e+00	7.789607734484920165e-01	1.788957928981759204e+00	1.496866055119681960e+00	1.303277530211905288e+00	2.664243746557018788e+00	6.242526977247918607e-01	1.230918890297747037e+00	5.652068045317504286e+00	6.067469815186842252e-01	1.151195504645999179e+00	8.195119723493630159e-01	1.065421244233826670e+00	5.783504883918977768e+00	1.127351922758768499e+00	5.537870958615489059e+00	6.278974267335895476e+00	9.444932504716847532e-01	1.166061060907039426e+00	4.942374491691076677e-01	7.116107523108943234e-01	6.328761312392221505e+00	2.396240390900095107e+00	6.379704339634808541e+00	9.705976794428453625e-01	2.101816490472929733e+00	1.081485272937944497e+00	5.625365173089162063e+00	1.296190857191744428e+00	6.033745721343526824e+00	1.017202712952902210e+00	nan	6.096209153704091221e+00	1.057674465355347149e+00
7.228932865536003227e+00	1.252034799251687813e+00	5.331386087231526183e+00	8.783599964631870760e-01	6.221485083349516110e+00	1.421970859379661389e+00	5.717520484253799218e+00	nan	4.710586692388089580e-01	6.070730800885075773e+00	7.582090010441433492e-01	5.649490939926394617e+00	6.699779620298976113e+00	5.704781429249721647e+00	nan	nan	7.056104227380396443e-01	5.363652047185486715e+00	6.989692532533459790e+00	6.497621653127876762e+00	4.939958593646838203e+00	7.051876302363053739e+00	5.766705888345262210e+00	5.799207983041731573e+00	6.187936943022454006e-01	6.141612868571422190e+00	6.110602031148973268e+00	5.317877270428827075e+00	4.814661063950250508e+00	5.418855705585953197e-01	6.121636750604229960e+00	6.189207006853657544e-01	8.152029324813925282e-01	6.308520819260391654e+00	5.777518429080187978e+00	5.359863992518844711e+00	5.265040570168090461e+00	9.305244448127412138e-01	5.109406195959277142e+00	7.995232819918616229e-01	6.248180047728688180e+00	7.096568089358740394e+00	6.071487486527054500e+00	5.447253086625660767e-01	5.121737193788419518e+00	5.855439277077919558e-01	6.157668366486547917e+00	nan	8.096310509384445631e-01	5.253317790554693723e+00
2.001796406971215081e+00	5.514249875743286289e+00	9.922180790361359026e-01	6.754193585568936342e+00	1.183942945527125534e+00	6.386253139976993509e+00	1.301783507396232720e+00	nan	6.122561598872370503e+00	7.209681676057044797e-01	6.579832688173192778e+00	1.421535015724427753e+00	3.511897644512405936e+00	6.391722623422672056e-01	nan	nan	5.955290741207415195e+00	9.848337328460630147e-01	1.903863543469824116e+00	1.225386071501971097e+00	1.848274312505878703e+00	2.386436390085082238e+00	8.785754888933671181e-01	5.460185260594326850e-01	6.093743667600977076e+00	9.462729965961369505e-01	1.577323662413966154e+00	8.798311000683185501e-01	1.498528444906115364e+00	6.009606258424008196e+00	6.875168447817732176e-01	5.830086157051725060e+00	6.502662488796580043e+00	9.954783520130733310e-01	1.473109543111507325e+00	1.118733012226190482e+00	1.094923950026767345e+00	6.641092277612296257e+00	1.933710310971972657e+00	6.728806349362959516e+00	8.255884448169055201e-01	2.124726670089963854e+00	7.919661761683962631e-01	5.990875674294281694e+00	1.200896068014234208e+00	6.456610772485086969e+00	1.386446365068960018e+00	nan	6.447026086308383697e+00	9.954711332508774380e-01
nan	nan	nan	nan	nan	nan	nan	nan	nan	nan	nan	nan	nan	nan	nan	nan	nan	nan	nan	nan	nan	nan	nan	nan	nan	nan	nan	nan	nan	nan	nan	nan	nan	nan	nan	nan	nan	nan	nan	nan	nan	nan	nan	nan	nan	nan	nan	nan	nan	nan
2.998341967005749620e+00	6.140494296432565946e+00	2.640703299138518645e+00	7.151618572975167787e+00	1.774088294320069314e+00	6.814760073751932268e+00	2.450517590554335712e+00	nan	6.604973379323221039e+00	2.259938948652556512e+00	7.008374135001705696e+00	2.449029800582405159e+00	2.007150162783881697e+00	2.609624517361816221e+00	nan	nan	6.292920082079574762e+00	2.281917217375248441e+00	2.595932268622733741e+00	2.877359093252397138e+00	2.827985522986284916e+00	3.706494328041034070e+00	2.503323795195025792e+00	2.399409239526454130e+00	6.465748334689072507e+00	2.155900075871911792e+00	2.321260523413117838e+00	2.338453699895119087e+00	2.562922866683628786e+00	6.507572233120479943e+00	2.215392179258338423e+00	6.104776169963740173e+00	6.937014504322494446e+00	1.900901430911512868e+00	2.721914764527625152e+00	2.568037161362024534e+00	2.313850040881790360e+00	7.085478282278703688e+00	3.596227340359313907e+00	7.082186414436020705e+00	2.214932988752298826e+00	1.732459657909778183e+00	2.308144332805611931e+00	6.378061977810157934e+00	2.751216777307507133e+00	6.799606363510100060e+00	1.731896410304544887e+00	nan	6.761807475521733224e+00	2.513460681420975451e+00
6.321071966608472481e-01	6.591613616682922228e+00	2.675186267207656510e+00	7.686879107951395618e+00	1.970711250621159483e+00	7.276754777238680916e+00	1.997052559287964213e+00	nan	7.034473332573078608e+00	1.770875207300919740e+00	7.481835904804881032e+00	1.995666670844360668e+00	4.075444754761618604e+00	2.230253863779891432e+00	nan	nan	6.954657556046728750e+00	2.311796258033676832e+00	5.277707206350914504e-01	1.458163708416739590e+00	3.073950405412100295e+00	1.311836724097386275e+00	1.861069495046033362e+00	2.181338749434028390e+00	7.017482984814135349e+00	1.772913732311940826e+00	1.756369351594903705e+00	2.537646054184928168e+00	2.632063990149388299e+00	7.025071690543467362e+00	1.995971455627037150e+00	6.799538422850251784e+00	7.505531630280597000e+00	1.687487653684464517e+00	2.345960843422757680e+00	2.331133250977317939e+00	2.288108960348565368e+00	7.552002360381876223e+00	3.243046808209260057e+00	7.669712990680305431e+00	1.870616595271679783e+00	2.281532353033525418e+00	1.909189799997919934e+00	6.979707045473170446e+00	2.809018107121617813e+00	7.322280909299823115e+00	2.111667643518039927e+00	nan	7.372564688787154097e+00	2.624621935956223062e+00
2.782949996604380249e+00	4.739833818347276129e+00	5.845171469024055266e-01	5.973943257468977919e+00	1.597496908250485737e+00	5.575343954079603037e+00	1.428141281882804758e+00	nan	5.359244228216135220e+00	1.287595807823801008e+00	5.803521118203326168e+00	1.434535912548846159e+00	3.537148757227968066e+00	5.976679743058811445e-01	nan	nan	5.183632278663565351e+00	8.468691196302350344e-01	2.540759817865568149e+00	1.968299951082598698e+00	1.162811909704284830e+00	3.131565340602498804e+00	1.173762005459906943e+00	5.854439991296034318e-01	5.284979556571979487e+00	1.352457839346357993e+00	1.738691928056905311e+00	5.334162464053245900e-01	1.166850223725612423e+00	5.245076235381763929e+00	1.044158474239616607e+00	5.045808821214267326e+00	5.738426707882609890e+00	1.543567111054152008e+00	1.412190131077369015e+00	8.912036371983497185e-01	8.455899414216687671e-01	5.882154678182052621e+00	1.468194311396255447e+00	5.953966314274029337e+00	1.301537950537373201e+00	2.666864216958926281e+00	1.117841614550051377e+00	5.216468097839141116e+00	7.026498064639926655e-01	5.670589583754088281e+00	1.680020279997514354e+00	nan	5.661802982298681286e+00	4.824902976583195779e-01
2.243249587892254038e+00	5.444147990642552060e+00	1.649725305346249948e+00	6.515163146740455602e+00	7.497235086435338758e-01	6.054732311717796023e+00	9.382153155697275926e-01	nan	5.941265387927711750e+00	9.190934355519198018e-01	6.344760862481157560e+00	1.005038061136122929e+00	2.853158905550836177e+00	1.526123542388129195e+00	nan	nan	5.757137789776968440e+00	1.158461484753638748e+00	1.764217324594215430e+00	1.825195008733513369e+00	1.781493515391651572e+00	2.694301657598277888e+00	1.173483416296445814e+00	1.416060218621808753e+00	5.845621221671867929e+00	8.891195924845654019e-01	1.066531620277085590e+00	1.175754914178527066e+00	1.283735249726873473e+00	5.839888525081317283e+00	1.424505708818785799e+00	5.536835175057567504e+00	6.333297040694671587e+00	9.092192425016260016e-01	1.478270476235121977e+00	1.275610386063679380e+00	1.092583206705482812e+00	6.458378113079485949e+00	2.712967095209823043e+00	6.485271558407329273e+00	1.364063892963085056e+00	2.301424606278644536e+00	1.248271628391908417e+00	5.772058004483305638e+00	1.533364936645798204e+00	6.159784383982175981e+00	8.750926280992366024e-01	nan	6.174919598127942777e+00	1.355072010152039708e+00
1.635248610483809761e+00	5.559269955635119054e+00	1.420835890429432702e+00	6.721193253367609977e+00	1.643934185477115673e+00	6.204627697149840415e+00	1.242007810195801643e+00	nan	6.015146043581750313e+00	1.009318372907390016e+00	6.508599424343953999e+00	1.081938093581062077e+00	4.067477754324293038e+00	1.042967557183203553e+00	nan	nan	5.983761841161876482e+00	1.338472394777413754e+00	1.496279280302208026e+00	8.727080374244761130e-01	2.106434278639019109e+00	2.055458920019828994e+00	8.447058746146813846e-01	1.168091079534367083e+00	6.033048337299029562e+00	1.093705069131273522e+00	1.205909097081410586e+00	1.580641463021686288e+00	1.616443175263331034e+00	6.066192961152544250e+00	1.180418083368369953e+00	5.800100753332486647e+00	6.538746270458609899e+00	1.282604163306072742e+00	1.394641052679575166e+00	1.409196785572535804e+00	1.297687952889772456e+00	6.584828482033024066e+00	2.239664533536240842e+00	6.702042302894748893e+00	1.217660424276429509e+00	2.414331070925715750e+00	9.793334722220189414e-01	6.007104425869085773e+00	1.634351722133005502e+00	6.372345069441967880e+00	1.931981427375670801e+00	nan	6.446375210173652448e+00	1.554847534094708994e+00
2.159530991969683011e+00	5.554596307419644496e+00	1.259010754675725208e+00	6.693339586597946145e+00	6.946739450317035436e-01	6.328398858139877348e+00	1.022059827160616718e+00	nan	6.112939692167428163e+00	7.243115496346359539e-01	6.528707323756213654e+00	1.173012097553678190e+00	2.827910908564731596e+00	1.040076744077983451e+00	nan	nan	5.867838274101496943e+00	9.702987276837128361e-01	1.812684331815389349e+00	1.433966693342982213e+00	1.360518312846516809e+00	2.588392068068667839e+00	8.312833547077395080e-01	8.647713207573909378e-01	5.986409473673377946e+00	6.189761376793760927e-01	1.274473911776291102e+00	7.138334448002672250e-01	1.504091954696646694e+00	6.014724011974228901e+00	7.426822076871412159e-01	5.803298668778828606e+00	6.504122054434040123e+00	8.572615106374453786e-01	1.163059760674390430e+00	7.199834786812181475e-01	1.032810899560335116e+00	6.639532031610400509e+00	2.330185301516348506e+00	6.664235492813970652e+00	5.396979052145715050e-01	2.082156001300988546e+00	7.012533887125960153e-01	5.910916998127240696e+00	1.279993850512512132e+00	6.373185726403421292e+00	7.300853702228684572e-01	nan	6.373341818918184742e+00	1.001559602910749636e+00
2.618255483807685469e+00	5.448379985284532268e+00	1.502780998967549353e+00	6.492192827831916091e+00	6.835804385233311686e-01	6.081179861074969217e+00	9.861381334661749598e-01	nan	5.932098162357168469e+00	1.038124527463698543e+00	6.320663133116858567e+00	1.092324344097287403e+00	2.463759781342782507e+00	1.538366677641725078e+00	nan	nan	5.673926127306552658e+00	1.042386454480744851e+00	2.105151071170691335e+00	1.960201219224098734e+00	1.340043539811928364e+00	3.106227611969709645e+00	1.199694020251269144e+00	1.391958630480874648e+00	5.757015377547856083e+00	1.001058699440774857e+00	1.163726852641821408e+00	1.041313025428176386e+00	1.320358866508605011e+00	5.833500101139827976e+00	1.320836930311354740e+00	5.534162760635286560e+00	6.325378309690204759e+00	1.078348491767136652e+00	1.285471329116681050e+00	1.090923737531322324e+00	9.774103701597712801e-01	6.461772935660752282e+00	2.792721799964108076e+00	6.470283295217405417e+00	1.129781795293216540e+00	2.300343278677560832e+00	1.177469993142888249e+00	5.703692156266408020e+00	1.522833670181230836e+00	6.137760333704206595e+00	6.755440426128807019e-01	nan	6.144078063518973565e+00	1.306842433026708550e+00
1.579626713316251374e+00	5.901756410694193100e+00	1.396192740275215893e+00	7.103749781004931485e+00	8.626042587947749807e-01	6.715479822740105575e+00	1.321091129609801129e+00	nan	6.489886245301278223e+00	6.851299644054299476e-01	6.923322896054064479e+00	1.377529807327455114e+00	3.211072606986621558e+00	9.690996670522360468e-01	nan	nan	6.306500906023181585e+00	1.282328678537988598e+00	1.430582600557418038e+00	1.078518050319584143e+00	2.005638956522450389e+00	2.117210311784017751e+00	9.301548986730527879e-01	8.293883088350624266e-01	6.417176731513621668e+00	6.331247394445657095e-01	1.315856392343567327e+00	1.080377750348262111e+00	1.814708599654285770e+00	6.369844857191777621e+00	5.677985911920304662e-01	6.170124541476706526e+00	6.875354463701889074e+00	7.377194290485168393e-01	1.457001078495867352e+00	1.227132969456873557e+00	1.371950070781173592e+00	7.002637386174886736e+00	2.302935865837846485e+00	7.075386008453816267e+00	5.950577131591544555e-01	1.827364783523208747e+00	5.653798366255664565e-01	6.330610907172411927e+00	1.483141374260213086e+00	6.790627420876659492e+00	1.057891665290034089e+00	nan	6.772690280345423197e+00	1.248877729089428179e+00
3.390902095690259799e+00	6.654941577037741141e+00	3.215180485952111589e+00	7.644945584689009976e+00	2.248844391513033170e+00	7.343058892546419081e+00	3.075423532390911596e+00	nan	7.115081422137916611e+00	2.827050045899691888e+00	7.513225400781903929e+00	3.080671920113630780e+00	1.672887626210778578e+00	3.183869925695046899e+00	nan	nan	6.739741632817184858e+00	2.881346859509171576e+00	2.986389494127593913e+00	3.372600353581120203e+00	3.296590015114138961e+00	4.165859976079492100e+00	3.089947842483362184e+00	2.945174536638471174e+00	6.927358984427529620e+00	2.698976379400888082e+00	2.877398074153905139e+00	2.906975902310994009e+00	3.270780065985268603e+00	7.031486239398105020e+00	2.638354360769541884e+00	6.627765441392669210e+00	7.441113766917680117e+00	2.434911308457107015e+00	3.248057855645955616e+00	3.121056969991546914e+00	2.932038629333703739e+00	7.603948943206440880e+00	4.086120615116024979e+00	7.576517099252450649e+00	2.608011067728624344e+00	1.874177530613644782e+00	2.812363712544404315e+00	6.849677511676835806e+00	3.392679600685538865e+00	7.299157953845708313e+00	2.140115523996714675e+00	nan	7.242658387524108399e+00	3.123902910054726423e+00
1.839092777948687418e+00	5.815457373243938299e+00	1.328805257722078137e+00	7.122878491130651746e+00	1.450901351129751049e+00	6.739075335511263809e+00	1.682910092680346859e+00	nan	6.488913188446130853e+00	1.125115669859807488e+00	6.961846135253157541e+00	1.681617128972108022e+00	3.551517929733381429e+00	9.058022830895454680e-01	nan	nan	6.296607996681590436e+00	1.466989206879296459e+00	1.818616145782446347e+00	1.093100405088447857e+00	2.097746538323663756e+00	2.399801550941059070e+00	1.119161530773115087e+00	8.800045187145657533e-01	6.445037106034550156e+00	1.200572453151636632e+00	1.683237434333571203e+00	1.323340343067176628e+00	2.060079444209962141e+00	6.383969121738815033e+00	6.148632993427366467e-01	6.225069286245323852e+00	6.857140827332137256e+00	1.321795234812014108e+00	1.639189469938850063e+00	1.397010501704851526e+00	1.634809453864904061e+00	7.010461111557452440e+00	2.137112905708084210e+00	7.100247781313992590e+00	7.903268642092996510e-01	1.879479625209013571e+00	9.208108220914574815e-01	6.335004562189573640e+00	1.611484726974564685e+00	6.836286233119035494e+00	1.622185681382635414e+00	nan	6.804681884137186998e+00	1.417302475664115491e+00
1.768642106248482726e+00	5.841177732370290698e+00	1.460328816235584748e+00	7.202817091951702722e+00	1.739738296616246682e+00	6.728350117020308829e+00	1.893049948601315924e+00	nan	6.545630461917320453e+00	1.335175729019837831e+00	7.025872638518927182e+00	1.786138821203703264e+00	4.023745326727447669e+00	9.865351193857794243e-01	nan	nan	6.428498472253580509e+00	1.697019311778727779e+00	1.857749459192735042e+00	1.214434789190188102e+00	2.432304241640796505e+00	2.302108488869731850e+00	1.370508873212609391e+00	1.051890639592410137e+00	6.551623542458290039e+00	1.389523721041804993e+00	1.790233019134552128e+00	1.498110277907138466e+00	2.191380978417870828e+00	6.420695408468233722e+00	9.250886079893796410e-01	6.280323311818687415e+00	6.922584987816264857e+00	1.478625497064612659e+00	1.840616780554440668e+00	1.635823780029783237e+00	1.854430884633281540e+00	7.051051466412650903e+00	1.969196902649643199e+00	7.177348531718092950e+00	1.265539577700233176e+00	2.208431804866139547e+00	1.112715216521945827e+00	6.440000893433149187e+00	1.629089942431571014e+00	6.923723799550799640e+00	1.969666308554394174e+00	nan	6.853653934779552870e+00	1.488411307488212154e+00
7.815522406186180326e+00	1.351765894222616060e+00	5.790905890204382622e+00	3.186524860003602244e-01	6.719292634459658409e+00	1.467738981017933542e+00	6.306168187033011741e+00	nan	7.740498099951859112e-01	6.548110468431478814e+00	4.312949242827875396e-01	6.221649888126252748e+00	7.181043412161274730e+00	6.171661336162096667e+00	nan	nan	8.190272841696005779e-01	5.833791746051353755e+00	7.580260081481480228e+00	7.074620093579167879e+00	5.435948898345443148e+00	7.646961273111237745e+00	6.348085115125330802e+00	6.282446555595378790e+00	8.009533437961828817e-01	6.648316506789499591e+00	6.703796157688572954e+00	5.789582894914548028e+00	5.289656854941343411e+00	8.047058208194706186e-01	6.588526312283781827e+00	1.211059600975366912e+00	4.652065550046677322e-01	6.803375766590301410e+00	6.323122164824821034e+00	5.948925676684935659e+00	5.772262227164124404e+00	6.078454809467990216e-01	5.557658086199063874e+00	4.666050065113390155e-01	6.706879921773465369e+00	7.582752983043895334e+00	6.549907555791104841e+00	6.948880134016491850e-01	5.597417309337970437e+00	5.321185397584470289e-01	6.635988168623275563e+00	nan	5.622373133910253395e-01	5.723905638555972786e+00
1.685577105661233421e+00	5.803145002725857537e+00	1.564086011699826750e+00	6.930253689352529278e+00	1.383232685798420958e+00	6.414439058887253076e+00	1.002473735808596222e+00	nan	6.257920722500571742e+00	8.583810476606389406e-01	6.730863453789203810e+00	9.446490493320730542e-01	3.649198207378125502e+00	1.375050095913789017e+00	nan	nan	6.173519299843635899e+00	1.396251543403668638e+00	1.333176111675408837e+00	4.168666482097769799e-01	1.973170628827029649e+00	2.217920477694622416e+00	6.672421941342142615e-01	1.486512068431863121e+00	6.201680180257460151e+00	9.413000149948923534e-01	9.498592528800225976e-01	1.643657821612950487e+00	1.747630737159705072e+00	6.296477025074027623e+00	1.299412751109818576e+00	6.069531234548513510e+00	6.767864248367875923e+00	1.105010146879256805e+00	1.099047705702890232e+00	1.322119705085678776e+00	1.416867124676726153e+00	6.813695124111398549e+00	2.704263792971573821e+00	6.932555708870731692e+00	1.076013429669440358e+00	2.001184614662078420e+00	1.085446516465947919e+00	6.176068337772208316e+00	1.773877286043759938e+00	6.574388114831835495e+00	1.691349402701558091e+00	nan	6.605613160411144769e+00	1.663770666131473730e+00
7.676803300038184119e+00	1.242757871705275630e+00	5.780031901813073247e+00	4.888439191599555089e-01	6.690789491353047680e+00	1.244295075454980193e+00	6.216530195374765810e+00	nan	5.302827364174890201e-01	6.515770789750388481e+00	3.895372428602004722e-01	6.110758132939916543e+00	7.214273633555010612e+00	6.145605432212419394e+00	nan	nan	1.039723643820288146e+00	5.826252956762758117e+00	7.465108569344987899e+00	6.952668894571308655e+00	5.425877858209587679e+00	7.472509627154834355e+00	6.261394448389953737e+00	6.264176010294587371e+00	9.738745039549625560e-01	6.593820883971590163e+00	6.576355695730959461e+00	5.789861490344780037e+00	5.269336347648630792e+00	6.930533996017526066e-01	6.585125837034399687e+00	1.068960118646256507e+00	3.211009001203015689e-01	6.751379540236036370e+00	6.241933130052802703e+00	5.862377173120020046e+00	5.757715177611247626e+00	3.404958479286716577e-01	5.521233031564260152e+00	4.589451857841347349e-01	6.704899237825397762e+00	7.518801216640287777e+00	6.525151131515046110e+00	8.117875871084957451e-01	5.555839864317605681e+00	4.725662514790095470e-01	6.629257965796325536e+00	nan	6.836806225738621956e-01	5.709776215080601958e+00
nan	nan	nan	nan	nan	nan	nan	nan	nan	nan	nan	nan	nan	nan	nan	nan	nan	nan	nan	nan	nan	nan	nan	nan	nan	nan	nan	nan	nan	nan	nan	nan	nan	nan	nan	nan	nan	nan	nan	nan	nan	nan	nan	nan	nan	nan	nan	nan	nan	nan
8.801280265376119516e+00	2.443087218112682368e+00	7.089578416436560282e+00	1.104985121428177397e+00	7.906527344341988339e+00	1.774418439550282889e+00	7.403318956446372390e+00	nan	1.656437155789667992e+00	7.821384516749620985e+00	1.226442186028616987e+00	7.228838828103158143e+00	8.139495469605828148e+00	7.442712694797173789e+00	nan	nan	2.106070406318666155e+00	7.061688121372041493e+00	8.608822404760381630e+00	8.153354584839494379e+00	6.532930806556551673e+00	8.567022924591503497e+00	7.513368634214545594e+00	7.549960069051105727e+00	1.995860420518701162e+00	7.862043805163997590e+00	7.649210518996147457e+00	7.069909550738790571e+00	6.529617354610848245e+00	1.786480597003810011e+00	7.916868407617058345e+00	1.993463437642961189e+00	1.348132477633231296e+00	7.936758484980644290e+00	7.424924834429157627e+00	7.047357497626569156e+00	6.987679891621337624e+00	1.220829795244547933e+00	6.702746176097448938e+00	1.067357172479235228e+00	8.045994871853793029e+00	8.667420330775579274e+00	7.857100279478976823e+00	2.006307971204828622e+00	6.795339472687182081e+00	1.319657001517061445e+00	7.814186163212531788e+00	nan	1.398908856156986014e+00	6.965588040568055916e+00
nan	nan	nan	nan	nan	nan	nan	nan	nan	nan	nan	nan	nan	nan	nan	nan	nan	nan	nan	nan	nan	nan	nan	nan	nan	nan	nan	nan	nan	nan	nan	nan	nan	nan	nan	nan	nan	nan	nan	nan	nan	nan	nan	nan	nan	nan	nan	nan	nan	nan
2.874032478286551395e+00	6.812703781164882066e+00	3.121268433624683425e+00	7.878821509647380594e+00	2.033068400391103925e+00	7.530985109221470353e+00	2.862353112734239868e+00	nan	7.301159957529938183e+00	2.543830695507743211e+00	7.719941737937317860e+00	2.824772548488792889e+00	2.217739183914957835e+00	2.942051550925826042e+00	nan	nan	6.994657632707461659e+00	2.739030650079286033e+00	2.510080179625658214e+00	2.984976445645868282e+00	3.338189692742892234e+00	3.640103587963982701e+00	2.867597674515961259e+00	2.721013986951024144e+00	7.180378140870417703e+00	2.430675617634681540e+00	2.583517676355806980e+00	2.776217699817354667e+00	3.154986838139411720e+00	7.210960387807199723e+00	2.394937144123217454e+00	6.843200182074249405e+00	7.669481544640688320e+00	2.113090041598571389e+00	3.086762496622647678e+00	2.944383248230638905e+00	2.798910890103182947e+00	7.798970307472834484e+00	3.890426023652518772e+00	7.805688023331802228e+00	2.380464558946281617e+00	1.524460185797624323e+00	2.566077119790240779e+00	7.097208348490020136e+00	3.273454691427919894e+00	7.525388609349991320e+00	1.987911326758704300e+00	nan	7.485079589042999970e+00	2.995002278264490947e+00
2.767753600447234064e+00	5.992584525698308795e+00	2.462897194035470694e+00	7.112958057648896215e+00	1.694102746735818732e+00	6.738956367146896831e+00	2.292941818460209280e+00	nan	6.531236402475025571e+00	2.100554802859549763e+00	6.948585624489902912e+00	2.251706476221462250e+00	2.280638249681227414e+00	2.371510315464939289e+00	nan	nan	6.253135217234203402e+00	2.101417035305126024e+00	2.430179691597348590e+00	2.636574417126479553e+00	2.753228382528501772e+00	3.392166452925924336e+00	2.288872584446046687e+00	2.148147738498466630e+00	6.437977137935253502e+00	1.990260128978955212e+00	2.143749544160031828e+00	2.145002402323083146e+00	2.391702532293951133e+00	6.396654399059555907e+00	1.985709581683464675e+00	6.022219532353591198e+00	6.875199966282774966e+00	1.764407386393441968e+00	2.601316216740624743e+00	2.324989610669066842e+00	2.148021869667627648e+00	7.012093604143643688e+00	3.271797285978775616e+00	7.035769555659245000e+00	2.034783659865465832e+00	1.614295896916114081e+00	2.130262967901804583e+00	6.324174197134548869e+00	2.587477266998378767e+00	6.765675231571138148e+00	1.689458846109107792e+00	nan	6.711523996488041099e+00	2.350417013237190211e+00
2.228288572381896149e+00	5.518245430944930696e+00	1.341989749536200982e+00	6.606147703217440714e+00	1.248114613906647463e+00	6.081823938288888343e+00	8.378448535242937201e-01	nan	5.972357272754156732e+00	8.287758364994222138e-01	6.412915938924786730e+00	7.621293092489270782e-01	3.474860815893492383e+00	1.323059851533466391e+00	nan	nan	5.858512302861941912e+00	1.335979801917030363e+00	1.802831178103297960e+00	1.039952711896203530e+00	1.500819300303983139e+00	2.667119273475442753e+00	6.586783391074220173e-01	1.485189332078856506e+00	5.839190734937908189e+00	8.200838179297083030e-01	8.242910089312304178e-01	1.270922338024408127e+00	1.590728288869485141e+00	6.008676105668969925e+00	1.382749033856078613e+00	5.749497895213532495e+00	6.449730366026895645e+00	1.190122633762713322e+00	3.556642991507090179e-01	1.077774333491877012e+00	1.306965094370887703e+00	6.504604488342001112e+00	2.700580695484596561e+00	6.613200051107607891e+00	1.151317394566139019e+00	2.349868051856516260e+00	9.240314614951484762e-01	5.844310182030178602e+00	1.311632631677704053e+00	6.259593356255670038e+00	1.556891264962696475e+00	nan	6.293155216563041776e+00	1.239099838302953227e+00
7.670762329194563911e+00	1.539749462246368550e+00	5.832541320124739137e+00	3.897664607612145171e-01	6.663155282835141691e+00	1.632693842609428181e+00	6.163503637998981155e+00	nan	8.904800339543474941e-01	6.468561660911397837e+00	5.066415965901853724e-01	6.106146439610198762e+00	7.254350280490941216e+00	6.191380697772214781e+00	nan	nan	9.327604113707693712e-01	5.861581451356442152e+00	7.390618480360783060e+00	6.935686229987866547e+00	5.418638938572167163e+00	7.468605661791152706e+00	6.218272823978788111e+00	6.299493644382462954e+00	9.553462904110235909e-01	6.529516060704958491e+00	6.591307120973626255e+00	5.733283943605335331e+00	5.276618435867755252e+00	8.194461829992322199e-01	6.582293101178708028e+00	1.213585123067974170e+00	6.187479385858541958e-01	6.758249348422197045e+00	6.222169214837610873e+00	5.801749004383708552e+00	5.788306870352298183e+00	6.710645835181463514e-01	5.616487541089755453e+00	4.512890446510945397e-01	6.693076648032641351e+00	7.672687741116848592e+00	6.524784236992116959e+00	8.346564298373997381e-01	5.578146808756139663e+00	4.444113279123086957e-01	6.595527951726810834e+00	nan	6.554420885538537744e-01	5.688859958666180994e+00
2.482212894857134700e+00	5.020242108072213050e+00	9.017912374752846683e-01	6.148784200001575329e+00	1.685193810562248151e+00	5.600047699151032177e+00	1.283653247592883240e+00	nan	5.473628788715120486e+00	1.115398952031739999e+00	5.958711572913585997e+00	1.197055959551181825e+00	3.935491196501548217e+00	9.443084464001743061e-01	nan	nan	5.414386706520959436e+00	1.235311395314565575e+00	2.224493906590099268e+00	1.436741644887306713e+00	1.374059104604549830e+00	2.803312438496643466e+00	1.027016664291128478e+00	1.130972158579255815e+00	5.398303960344064123e+00	1.168460654087863704e+00	1.427474095005374144e+00	1.178854047666152871e+00	1.455844795247496881e+00	5.523920713993800469e+00	1.323077046761307773e+00	5.286121575276721885e+00	5.986891835746060764e+00	1.497083167719085450e+00	8.858261674668207464e-01	1.180960241078286677e+00	1.190903169060836486e+00	6.040617095450341978e+00	2.072334903427460073e+00	6.156888673415114255e+00	1.317204602323047036e+00	2.912532364012787145e+00	9.072099345570746598e-01	5.426649554363993211e+00	1.008233021633817117e+00	5.815001507029429639e+00	1.966972856322338314e+00	nan	5.842782117767442607e+00	1.034069248980755029e+00
1.288979539315414868e+00	5.811863067031319829e+00	1.944142711559649239e+00	7.072996052659005883e+00	1.242839229859225014e+00	6.557561771006366946e+00	1.340507164454574962e+00	nan	6.433140289832125269e+00	8.494785263649775597e-01	6.892014927402764890e+00	1.380727234154488503e+00	3.790517402729428831e+00	1.521494313978083879e+00	nan	nan	6.374137912696053121e+00	1.700914305233795609e+00	1.157258567890862899e+00	1.144525512441848969e+00	2.430630633138495256e+00	1.589979628451490878e+00	1.234036155428162918e+00	1.494321985290657739e+00	6.453779468049376078e+00	9.000623943282755057e-01	1.291817881830513048e+00	1.595346015762726832e+00	1.948405385215919994e+00	6.303328365308300540e+00	1.480986709524592770e+00	6.077949473163271499e+00	6.792661985756217824e+00	8.874408303561764910e-01	1.727688817547391231e+00	1.626243125341370499e+00	1.782451515152512433e+00	6.933828027386511828e+00	2.545229679918155963e+00	7.051315107903037394e+00	1.443674500473228539e+00	2.341178278351529585e+00	1.251655922119481845e+00	6.341077986439743519e+00	1.799006405585647617e+00	6.738020375017453212e+00	1.539527307347304363e+00	nan	6.740884942327960871e+00	1.680270884673998877e+00
3.076023671590183639e+00	5.831202782604854029e+00	2.315808002570364010e+00	6.918359003858935985e+00	1.803149751268082746e+00	6.534659304742810093e+00	2.368834898340826278e+00	nan	6.324007999186367357e+00	2.166081176407929743e+00	6.770980073694693679e+00	2.321046036178951777e+00	2.228916002003407115e+00	2.325928038108129758e+00	nan	nan	6.032992865223736345e+00	1.980189624814713056e+00	2.734670704179531953e+00	2.792999319570896422e+00	2.568123481573340694e+00	3.760725321193857162e+00	2.323284182225334060e+00	2.088857786453927279e+00	6.224888112930120343e+00	2.085259575193434856e+00	2.278508457197720549e+00	2.067754780173740592e+00	2.312520312093387709e+00	6.237118286130018063e+00	1.944930697010195830e+00	5.843537448511553656e+00	6.697346615085271182e+00	1.849501680218214927e+00	2.604898403066743917e+00	2.332661020697489374e+00	2.049369744930927606e+00	6.847479404441300765e+00	3.141324786004698666e+00	6.842446143442695750e+00	2.052112812709130818e+00	1.782759426678604431e+00	2.150850062168809362e+00	6.137103026074263390e+00	2.485700170670801512e+00	6.576226159448347097e+00	1.792199972778764527e+00	nan	6.525571104606819439e+00	2.249046904340029851e+00
7.857698744486204312e+00	1.722225817042448037e+00	6.000818007036413881e+00	5.083038375843539347e-01	6.819610431416920804e+00	1.436811156222187247e+00	6.309750874150312328e+00	nan	9.570202498668135549e-01	6.684933676960937987e+00	5.736319493677611847e-01	6.203923185700762843e+00	7.178333510037067100e+00	6.374599534832221082e+00	nan	nan	1.069471966052975453e+00	6.008588577393887853e+00	7.589496415548985908e+00	7.111984632625480529e+00	5.485751544665030011e+00	7.658378579861971680e+00	6.407257636597289086e+00	6.485068874964910357e+00	8.995147122721048882e-01	6.752460160556215563e+00	6.664028129702883163e+00	5.950639661226500898e+00	5.445184985118022958e+00	1.015453933966904643e+00	6.796184057687387536e+00	1.208588174554433570e+00	7.850126040214400192e-01	6.909956286166712758e+00	6.354837262243167473e+00	5.957058367062455950e+00	5.926477683620460013e+00	7.862049173743980157e-01	5.812608368138295845e+00	4.479918369483191221e-01	6.899703242256364000e+00	7.706742662976148850e+00	6.727131569889192697e+00	8.751847053867874981e-01	5.735755181446564599e+00	4.335938795739207596e-01	6.734003207533316271e+00	nan	6.225555655352518203e-01	5.874446601851223804e+00
2.810027593071204421e+00	4.628498081645573414e+00	9.799259406714061482e-01	5.758902036804886215e+00	1.483042604886997129e+00	5.415012593080223091e+00	1.172445687971023887e+00	nan	5.191347753982741509e+00	1.364002464209681076e+00	5.607784801512359252e+00	1.244501064331438700e+00	3.232133531578309071e+00	1.219252391687468906e+00	nan	nan	4.958732263175003929e+00	4.694119020721637114e-01	2.485437967705125484e+00	2.030799467549037729e+00	1.184361363297402825e+00	3.099108003420657287e+00	1.199280445293243291e+00	1.153283806634946673e+00	5.074896574286885453e+00	1.497071169659556222e+00	1.583841363850638784e+00	6.784622013141374808e-01	4.368485296827331332e-01	5.022496906619970503e+00	1.537180536053478042e+00	4.774080060827337491e+00	5.536223784822438709e+00	1.564758886276005345e+00	1.500876230522592003e+00	9.636200894579831644e-01	3.101308572383983941e-01	5.689498610408000978e+00	2.066654591899335536e+00	5.745833133377192148e+00	1.572889158426678868e+00	2.692237164463177290e+00	1.534251682655070503e+00	4.984986476899674557e+00	9.585090799690747509e-01	5.441277366563989304e+00	1.512733902282352050e+00	nan	5.408442605254636604e+00	8.137884971878536211e-01
2.453872885210607535e+00	5.313355024832746132e+00	1.364816048844503360e+00	6.359715921202835354e+00	1.101960888274667871e+00	5.889356786143182809e+00	2.893445066700235935e-01	nan	5.759215035643799219e+00	6.223849861268520023e-01	6.148895299543345239e+00	6.169946678927388239e-01	3.410099678325603456e+00	1.426876379049026866e+00	nan	nan	5.612461496735750011e+00	1.099077685039889785e+00	1.931558534098549940e+00	1.409604422682976033e+00	1.428945131293202442e+00	2.777580589640019859e+00	6.760533234125372104e-01	1.520651767496700169e+00	5.619778416317213754e+00	7.513689021870949558e-01	9.447984167788325838e-01	1.080851652152755138e+00	1.127460281119307739e+00	5.734690409912502673e+00	1.538218649899543600e+00	5.486898541918467487e+00	6.198776828843921116e+00	1.061868333258317643e+00	8.008615584121218101e-01	8.747073780343299632e-01	1.027968202332184111e+00	6.256859197335730371e+00	2.716384430058357502e+00	6.358771730122778187e+00	1.321475681808998104e+00	2.432916334675557124e+00	1.203697575692191712e+00	5.587454470839258391e+00	1.184624390434600993e+00	6.001540925255588910e+00	1.367535424352346096e+00	nan	6.021305248015593747e+00	1.099519924468530974e+00
2.300961115229735565e+00	5.339931359896612051e+00	1.277684017857759757e+00	6.465978084464596876e+00	7.556474035006038870e-01	6.103037399728940215e+00	9.866309720843188247e-01	nan	5.896679520209500147e+00	8.195098121208485020e-01	6.306739494691394832e+00	1.211924301579219376e+00	2.824291668850558601e+00	1.139493870331558023e+00	nan	nan	5.651756138105715088e+00	8.577529214298104110e-01	1.934573332187113914e+00	1.669156811317926037e+00	1.370843594625366535e+00	2.635788139622490700e+00	9.818871164783650185e-01	9.333066676052558241e-01	5.772336897040898585e+00	7.581818980813140874e-01	1.373638745260849614e+00	6.178691032843289799e-01	1.283529630313007042e+00	5.761394972135049031e+00	9.962399133646265836e-01	5.540086280788549367e+00	6.273177864465347753e+00	9.212037575876607098e-01	1.332905757748451325e+00	7.682845381811158614e-01	8.585674887807045463e-01	6.418103370485097159e+00	2.256110091053638467e+00	6.437628283845960198e+00	9.016175654365155001e-01	2.301796619132983501e+00	9.585588967029524676e-01	5.691448449675496235e+00	1.231165885504868163e+00	6.135646391238567254e+00	7.312358055878266372e-01	nan	6.130076985502841858e+00	9.444871929296835278e-01
nan	nan	nan	nan	nan	nan	nan	nan	nan	nan	nan	nan	nan	nan	nan	nan	nan	nan	nan	nan	nan	nan	nan	nan	nan	nan	nan	nan	nan	nan	nan	nan	nan	nan	nan	nan	nan	nan	nan	nan	nan	nan	nan	nan	nan	nan	nan	nan	nan	nan
2.337864964880821184e+00	5.367127843579755364e+00	1.524257048649002577e+00	6.327154812768919889e+00	8.134359213217016160e-01	5.868232199825486717e+00	5.136900722257194962e-01	nan	5.734578466757564108e+00	5.785417597497828357e-01	6.135354645834584453e+00	5.897382488204235829e-01	3.152765839376474588e+00	1.552426537161781583e+00	nan	nan	5.583158872403050310e+00	9.542508383398130567e-01	1.742332330545000918e+00	1.559933220377400787e+00	1.560253315771557459e+00	2.769653870741611179e+00	8.183161039279018834e-01	1.577638059830108963e+00	5.580364864743061482e+00	7.171693207402032311e-01	8.257723234620881758e-01	1.089036812761646322e+00	9.572351569210705291e-01	5.741566762627186904e+00	1.533957842414789274e+00	5.426990002887254860e+00	6.206237199568827911e+00	8.264591142970811877e-01	1.112605467381371227e+00	1.093695902712320756e+00	8.580361495249670956e-01	6.253761477557105763e+00	2.820680285961193245e+00	6.321983519872488522e+00	1.346717461463772691e+00	2.201091376068708527e+00	1.243131869557883684e+00	5.586584065995767290e+00	1.326125972650865625e+00	5.951865905356185316e+00	1.060917982922431113e+00	nan	6.011520324885342603e+00	1.169550762982727754e+00
7.747004844266496271e+00	1.280920579049527053e+00	5.857662693658325814e+00	5.367248862851367042e-01	6.807622138113841537e+00	1.390324007349647228e+00	6.306580954035119646e+00	nan	5.409731320866992821e-01	6.620061516350440378e+00	5.491123857336105418e-01	6.230263642956120229e+00	7.375442001902957401e+00	6.213692308419748400e+00	nan	nan	1.113606124852071888e+00	5.931696805793235328e+00	7.544488926918442750e+00	7.029905743264320606e+00	5.511402125802557173e+00	7.544475701190996197e+00	6.343277571312205154e+00	6.328943675728489815e+00	1.108553501401273955e+00	6.706615250024421826e+00	6.695119824213485948e+00	5.880949362302994032e+00	5.388240734233186835e+00	7.510196999329280532e-01	6.676877246965514878e+00	1.179522659356306180e+00	2.579457818256286616e-01	6.859683048539224615e+00	6.343004991180389851e+00	5.943775314099005946e+00	5.842474178764036630e+00	3.966253329423533591e-01	5.522322657957730030e+00	4.565071469766485146e-01	6.821223311552190083e+00	7.669168348561135495e+00	6.628326056427102486e+00	1.012496647059366373e+00	5.641016135519264729e+00	6.712575499502312359e-01	6.757127452594320793e+00	nan	7.977370299004850063e-01	5.785540970108020709e+00
1.652432277038660358e+00	6.398157546597526668e+00	2.582277212682871692e+00	7.365287512091593491e+00	1.314406299420366686e+00	6.965603735708682187e+00	1.492375909022743530e+00	nan	6.748845401580447323e+00	1.448863827458059639e+00	7.168968329535235995e+00	1.655601191645800885e+00	3.196338094331561130e+00	2.349651402613412099e+00	nan	nan	6.588959598990873801e+00	2.004639546397150696e+00	9.115880445565476276e-01	1.667981825026650267e+00	2.630522954316168782e+00	2.037069713953970407e+00	1.630048191678377334e+00	2.267567657681933913e+00	6.621749443915560640e+00	1.403948992132513007e+00	1.398270196220304129e+00	2.123254422858460444e+00	2.308815976613503906e+00	6.770614837941050013e+00	1.987205417937546237e+00	6.489514230865828459e+00	7.241362034833350059e+00	1.281441860668082855e+00	1.991098298491317697e+00	1.930407243074781620e+00	1.943081502228322099e+00	7.280806657960272155e+00	3.360750325616328471e+00	7.353561814924896467e+00	1.741217147101873808e+00	2.057868552577614807e+00	1.869288584585510948e+00	6.617886690012323214e+00	2.563159072389752602e+00	6.986549541573438660e+00	1.326898890535105568e+00	nan	7.058474892773049625e+00	2.308636795400974329e+00
1.513831930415708404e+00	6.342634402180119757e+00	2.192413308728025978e+00	7.587565245593841823e+00	1.514667010611963738e+00	7.119623461505909745e+00	1.655126168411724219e+00	nan	6.962648344003987688e+00	1.324110243910793461e+00	7.401796129891846654e+00	1.719721729986074310e+00	3.591607705891830093e+00	1.843099064930224795e+00	nan	nan	6.812847508924260609e+00	2.149980958751914084e+00	1.422819734552297044e+00	8.915623437568458431e-01	2.479796577513954770e+00	1.941592102673350473e+00	1.396900775785841597e+00	1.802173149785312400e+00	6.902229886828838978e+00	1.183680126545277878e+00	1.566778523887746299e+00	2.064813962459788321e+00	2.597423093762406321e+00	6.879639438632774606e+00	1.498707589076574864e+00	6.715073662857903081e+00	7.367256428470355445e+00	1.246677322367150120e+00	1.744147219366583457e+00	1.648301270286006259e+00	2.251252226043973792e+00	7.487734562224719781e+00	2.942050831418241863e+00	7.561464313135972226e+00	1.301385432487105254e+00	1.872097006647306827e+00	1.399834112691924703e+00	6.808020775147196169e+00	2.281476726562985835e+00	7.245633828995115877e+00	1.772263128653033482e+00	nan	7.266821692471038041e+00	2.162738981817746264e+00
nan	nan	nan	nan	nan	nan	nan	nan	nan	nan	nan	nan	nan	nan	nan	nan	nan	nan	nan	nan	nan	nan	nan	nan	nan	nan	nan	nan	nan	nan	nan	nan	nan	nan	nan	nan	nan	nan	nan	nan	nan	nan	nan	nan	nan	nan	nan	nan	nan	nan
nan	nan	nan	nan	nan	nan	nan	nan	nan	nan	nan	nan	nan	nan	nan	nan	nan	nan	nan	nan	nan	nan	nan	nan	nan	nan	nan	nan	nan	nan	nan	nan	nan	nan	nan	nan	nan	nan	nan	nan	nan	nan	nan	nan	nan	nan	nan	nan	nan	nan
nan	nan	nan	nan	nan	nan	nan	nan	nan	nan	nan	nan	nan	nan	nan	nan	nan	nan	nan	nan	nan	nan	nan	nan	nan	nan	nan	nan	nan	nan	nan	nan	nan	nan	nan	nan	nan	nan	nan	nan	nan	nan	nan	nan	nan	nan	nan	nan	nan	nan
7.409339826085764358e+00	1.249871365053861760e+00	5.437119805355328239e+00	7.685528467724656032e-01	6.312061386139307118e+00	1.742676867283250663e+00	5.932199332966565208e+00	nan	7.125365492107798016e-01	6.191274014777377488e+00	7.449624700333542515e-01	5.848717753912228368e+00	6.658928479219656360e+00	5.808991121016946479e+00	nan	nan	4.414521724919784340e-01	5.407128735288228683e+00	7.182187554805644858e+00	6.698676691865401267e+00	5.048910235069591579e+00	7.230502772841250092e+00	5.980069515519230272e+00	5.881121912334360324e+00	7.471203818919317508e-01	6.285304539490679687e+00	6.328409026900065015e+00	5.406505165464500884e+00	4.906445979959519477e+00	4.954154887742738267e-01	6.205249502807553164e+00	9.481565017327576728e-01	7.640801303978348447e-01	6.393034954705899331e+00	5.997519039830677912e+00	5.554029731626836330e+00	5.350869437485321178e+00	9.408067562716672105e-01	5.129369650619344689e+00	8.018539085449631898e-01	6.315909638981628937e+00	7.104744747282066619e+00	6.205705143081988062e+00	5.837003064257733076e-01	5.253833180069170439e+00	6.547985694832874071e-01	6.186090357727420219e+00	nan	7.361195562005377058e-01	5.359839378237719387e+00
9.304980364145092331e-01	6.233537983539639171e+00	2.390217853372160750e+00	7.292466142469522516e+00	1.703407795912148082e+00	6.875658802849161866e+00	1.762434114980653721e+00	nan	6.634403455653358428e+00	1.531459964289596076e+00	7.093212956259627333e+00	1.723786131669143407e+00	3.807173217170998658e+00	1.989004866895665691e+00	nan	nan	6.555623388271667018e+00	1.940077274746205616e+00	6.165939376543617678e-01	1.400868745252310310e+00	2.730667484711327031e+00	1.546686541757419153e+00	1.609260806640250951e+00	1.916257350018809147e+00	6.607350448896808004e+00	1.538054726854256815e+00	1.503636958158440562e+00	2.206198840543160511e+00	2.258744381491124553e+00	6.637679431967086430e+00	1.753259251558497711e+00	6.399007343754597343e+00	7.131844595263657993e+00	1.452866539620875308e+00	2.121086995386331608e+00	2.060626774730893729e+00	1.917944152493718191e+00	7.178471133171623997e+00	3.005320489425827191e+00	7.284348600183682798e+00	1.621959717068324203e+00	2.170047412318068414e+00	1.678332548945924652e+00	6.582293346792857491e+00	2.511581220984748786e+00	6.925858863393799858e+00	1.824182042902311673e+00	nan	6.966962910115156227e+00	2.323827552925104900e+00
2.478359684059183721e+00	5.011866305911816255e+00	8.642446654346408463e-01	6.211955183168187844e+00	1.246136950129641763e+00	5.771324608535418399e+00	1.102580186708854493e+00	nan	5.580499720905783612e+00	8.782596418319661424e-01	6.035755671438803205e+00	1.133675333605923985e+00	3.456709238097473325e+00	6.741419945762304744e-01	nan	nan	5.433161657595554139e+00	7.480105740263813807e-01	2.214638511471740401e+00	1.738271948658630883e+00	1.351910555407394465e+00	2.810205808052785414e+00	9.200663294664827019e-01	5.695872275685662789e-01	5.535664603467042255e+00	9.840431347819230679e-01	1.413727846863582105e+00	4.935780375736419368e-01	1.049050947693741076e+00	5.485370159295538173e+00	9.490283703698262352e-01	5.236952940369206999e+00	5.988308083147416028e+00	1.137844366750372371e+00	1.293803767303043140e+00	8.060589935998964117e-01	7.279535961105062514e-01	6.119326298936313968e+00	1.733754299265255261e+00	6.177671453838676108e+00	1.117058036126221676e+00	2.495469587127497224e+00	8.713196934494070733e-01	5.463161560821547802e+00	8.176971495466243134e-01	5.888789200498355747e+00	1.396853499997387171e+00	nan	5.905929256479228506e+00	6.017431283782377349e-01
nan	nan	nan	nan	nan	nan	nan	nan	nan	nan	nan	nan	nan	nan	nan	nan	nan	nan	nan	nan	nan	nan	nan	nan	nan	nan	nan	nan	nan	nan	nan	nan	nan	nan	nan	nan	nan	nan	nan	nan	nan	nan	nan	nan	nan	nan	nan	nan	nan	nan
2.602318334794562205e+00	4.952828518578965777e+00	7.517520130217867358e-01	6.025182878697389555e+00	1.570241567403397154e+00	5.469924396950152534e+00	1.172797367679077940e+00	nan	5.354123029840993198e+00	1.013906235395126698e+00	5.820080717323335762e+00	1.034372223008272362e+00	3.744427644011392164e+00	8.197980394842130369e-01	nan	nan	5.297242582006873590e+00	1.038522477830720936e+00	2.281943851386060373e+00	1.687024914289550814e+00	1.337101261709785271e+00	2.996252551239038109e+00	9.960123433161650608e-01	1.060916076260490781e+00	5.291973118219007510e+00	1.066702481125380242e+00	1.379778327799241255e+00	1.001064867716883189e+00	1.108720616855237928e+00	5.433578301707460589e+00	1.279742540955783880e+00	5.149125482290100919e+00	5.884004795849786973e+00	1.391622084433121520e+00	9.962424171310501064e-01	1.154747145551851206e+00	9.408328111606296673e-01	5.915025710221759603e+00	2.118240650826397786e+00	6.007652397553945534e+00	1.388314640985754078e+00	2.769683079774177159e+00	8.533846534707957288e-01	5.318175326855036467e+00	6.223368848614456716e-01	5.690032725479239772e+00	1.806312347559739795e+00	nan	5.735928810062665306e+00	6.904668583893516232e-01
2.514703049621808351e+00	5.055446113647970918e+00	1.114432812471440437e+00	6.177230678839344513e+00	9.966922205317370054e-01	5.808697735276188823e+00	7.591614307819339880e-01	nan	5.631617139472405498e+00	9.711407658394262121e-01	6.017133446082737258e+00	9.143902858079197005e-01	2.978277033356138581e+00	1.238170475063693265e+00	nan	nan	5.378521459386024439e+00	5.289774753305634958e-01	2.107346326920497948e+00	1.716711396991362104e+00	1.325205125738539547e+00	2.893241346689731319e+00	8.886248141178147986e-01	1.159644822560637500e+00	5.478669786654343454e+00	1.100899588777549898e+00	1.192474147206004975e+00	7.029860916878557520e-01	7.592926827240118470e-01	5.449389625209904331e+00	1.339077019623965636e+00	5.210444719410334713e+00	5.967530539007650958e+00	1.147476680718752862e+00	1.261634869267054260e+00	8.054323020658850085e-01	4.863486055616838000e-01	6.111234598134067220e+00	2.390371809690968075e+00	6.165970239387124963e+00	1.238498714822136471e+00	2.278982658612679124e+00	1.303034282330662430e+00	5.381573695049689299e+00	1.128526328922920374e+00	5.844345118880553969e+00	1.058287636098464324e+00	nan	5.807311549758388480e+00	9.273307670935715397e-01
2.898634926958054692e+00	5.743668085498653930e+00	2.454188549854049661e+00	6.812205629285712050e+00	2.025441179565608429e+00	6.395536856368131851e+00	2.347333820306740204e+00	nan	6.247647978085171694e+00	2.232703156165639413e+00	6.690395457029792325e+00	2.250725221426825851e+00	2.862317720017348410e+00	2.433225912452495088e+00	nan	nan	6.006332251581727455e+00	2.170134061514992663e+00	2.616339996729545980e+00	2.725913855480901482e+00	2.850058309974902837e+00	3.587772861279511449e+00	2.340122038074274879e+00	2.330091589674864405e+00	6.192251040089159275e+00	2.173867296385317172e+00	2.288155380876727207e+00	2.243108393387429178e+00	2.299892532008895873e+00	6.150539741494608137e+00	2.287792367677812244e+00	5.764127638488747429e+00	6.547298024211890777e+00	1.991438843639623757e+00	2.684922608134570066e+00	2.487330574673522587e+00	2.206783392374014774e+00	6.732226278573613776e+00	3.353968082828063135e+00	6.732508574358366360e+00	2.414381000788691889e+00	2.240226392928288845e+00	2.352348966459137714e+00	6.058851288221424269e+00	2.434954760585716027e+00	6.473627117712440260e+00	2.074504320890184772e+00	nan	6.412443559255547321e+00	2.283759630860120904e+00
nan	nan	nan	nan	nan	nan	nan	nan	nan	nan	nan	nan	nan	nan	nan	nan	nan	nan	nan	nan	nan	nan	nan	nan	nan	nan	nan	nan	nan	nan	nan	nan	nan	nan	nan	nan	nan	nan	nan	nan	nan	nan	nan	nan	nan	nan	nan	nan	nan	nan
2.971902625434945211e+00	4.668155454717285657e+00	4.655943814432560446e-01	5.843341885921899959e+00	1.636407468529121223e+00	5.426566057257141473e+00	1.387712649353468608e+00	nan	5.231066454360296269e+00	1.305049078563145670e+00	5.682163518321691420e+00	1.396706683602810140e+00	3.512730269910289582e+00	6.970071244219757656e-01	nan	nan	5.063153405828660247e+00	8.345591690490353765e-01	2.702447604027255146e+00	2.112786498588272277e+00	1.008233219393973368e+00	3.343272575836413019e+00	1.227130911961142434e+00	8.330914233454140838e-01	5.157043216820999199e+00	1.405529447404495258e+00	1.758951195786716326e+00	6.175442724400864725e-01	9.772998401263164325e-01	5.164043085364318664e+00	1.255572883814473517e+00	4.930476475237564493e+00	5.621355717436270716e+00	1.601517999991582286e+00	1.330158429265662079e+00	1.043202816258978372e+00	7.749399455046044327e-01	5.764761643862171603e+00	1.732507316105995621e+00	5.817655653234225177e+00	1.446562474070697935e+00	2.774879910525874571e+00	1.157166999700739440e+00	5.098305041624066725e+00	3.806706263393784817e-01	5.536665903678632539e+00	1.734453124503603005e+00	nan	5.548197863576015187e+00	2.663961123280642607e-01
3.615533368102414435e+00	5.946085179872109272e+00	2.804879591329457522e+00	6.825731439165368286e+00	2.088438730652462105e+00	6.541117824151934101e+00	2.714286409709830483e+00	nan	6.317219813414675755e+00	2.602159894358919257e+00	6.692514032618457342e+00	2.775105534876682434e+00	1.556455694004981627e+00	2.902019764100435495e+00	nan	nan	5.966735625969082690e+00	2.462045211232923414e+00	3.163054455754068517e+00	3.402145199828624733e+00	2.764446564214343205e+00	4.272091880685441545e+00	2.833110703766833272e+00	2.682945876177673661e+00	6.137771843960473817e+00	2.481119505681874671e+00	2.701035279657610477e+00	2.506637308841731748e+00	2.617550417487060965e+00	6.244388658591200958e+00	2.565091579555188517e+00	5.794166047531157382e+00	6.643688035356991151e+00	2.307720849591316181e+00	2.941607480653961382e+00	2.788828238317029307e+00	2.452193282477908909e+00	6.800042031379882168e+00	3.799947798614648153e+00	6.758654176489625520e+00	2.552263482376829540e+00	2.314002655456548929e+00	2.615785997933749218e+00	6.073824076174187958e+00	2.889270917490021517e+00	6.470113010070313031e+00	1.977700067786260840e+00	nan	6.449407697231670511e+00	2.671980637878437204e+00
7.144507971583697881e+00	1.025756257481595268e+00	5.237801290706956436e+00	1.074898542573506033e+00	6.164027337450476374e+00	1.295476464466588595e+00	5.692520572744761864e+00	nan	3.832390636930877448e-01	5.987833909074319116e+00	9.218092463103402245e-01	5.612200537543293954e+00	6.766899713829271690e+00	5.606253413953717235e+00	nan	nan	9.137265770598212988e-01	5.298830076098014707e+00	6.944499560105453106e+00	6.420683209204094410e+00	4.930121465043968421e+00	6.959945261681484752e+00	5.718018385315366103e+00	5.706125754326997424e+00	8.952074891768352360e-01	6.077614671138980462e+00	6.072208148196241773e+00	5.255469023913191151e+00	4.771723161480238673e+00	5.514959709129331200e-01	6.037053946992394948e+00	6.843247281849020869e-01	8.632859755462493068e-01	6.217268805441148238e+00	5.742314264978283234e+00	5.324683419682041396e+00	5.205036572207655254e+00	9.784711056846865374e-01	4.908394654123638290e+00	9.628942381204603773e-01	6.185623913746454150e+00	7.027563800960164642e+00	5.998930378161135835e+00	7.539384697298197047e-01	5.036713342819728823e+00	8.555772194786721574e-01	6.125949364232009309e+00	nan	9.591180248863000468e-01	5.173574024222664214e+00
2.069082393530956576e+00	6.243311778253031186e+00	2.289640889448097294e+00	7.184427342437062158e+00	1.272930768756868503e+00	6.625676456036826423e+00	1.160589012567150968e+00	nan	6.570818836964051002e+00	1.208508827652405637e+00	7.003970849475148697e+00	1.165680942374526907e+00	3.502062535819456812e+00	2.247663495111309473e+00	nan	nan	6.440343535286216614e+00	1.901071545071976621e+00	1.460612462183907612e+00	1.360869047118125952e+00	2.433210589934408308e+00	2.622447024951357619e+00	1.268156596022447014e+00	2.326375417457656969e+00	6.378688995067853362e+00	1.276929266946171149e+00	8.373392796700581675e-01	1.990578708278614162e+00	2.094940665953198167e+00	6.604014952403955085e+00	2.058249872744578379e+00	6.295892648453737195e+00	7.077706703948032363e+00	1.254072437105990590e+00	1.333150614932567368e+00	1.905015513623427692e+00	1.852058787618331648e+00	7.104633494537839766e+00	3.557443393376975571e+00	7.183025489119811091e+00	1.721944891119648435e+00	2.139849733117706876e+00	1.654933746956546159e+00	6.408295683494475981e+00	2.186265165375396613e+00	6.797350173097731485e+00	1.575206877733517530e+00	nan	6.822840071247486371e+00	2.060897370541631357e+00
8.107721127999777622e+00	1.625490437102416585e+00	6.166531835426442676e+00	4.824621807222622683e-01	7.083379373582507021e+00	1.434266653786698376e+00	6.622523970709322860e+00	nan	9.871142389560660924e-01	6.939156153806318450e+00	6.691740918221433798e-01	6.498882592854389628e+00	7.388266086187488035e+00	6.553396862045768323e+00	nan	nan	1.361378566607484464e+00	6.186102910743181305e+00	7.904617158322565729e+00	7.392742317475352820e+00	5.747394278348835428e+00	7.904220176330140291e+00	6.705056841206902263e+00	6.687225272149525779e+00	1.298103905448941608e+00	6.994541813667384922e+00	6.976607619117501713e+00	6.174029387780767486e+00	5.648361842084024254e+00	1.185767810628939767e+00	7.013294647924443126e+00	1.555189900856478680e+00	5.137123372156473522e-01	7.125121097768337464e+00	6.615078811657006952e+00	6.309760210604562936e+00	6.122280486529399823e+00	5.338821642147749680e-01	5.937267819604230112e+00	5.480762783887529466e-01	7.126003747279503031e+00	7.872982842265082049e+00	6.946422503597058373e+00	1.229433721444359140e+00	5.920053523695576025e+00	8.077602233064434811e-01	6.984274545699138415e+00	nan	9.024923901810361082e-01	6.087602958271310705e+00
2.486629418008459602e+00	5.211059219509654561e+00	9.300428991255761391e-01	6.289887443782391507e+00	1.597840018807724638e+00	5.737449871025829928e+00	1.160601544809863439e+00	nan	5.622777599475922372e+00	1.034217938805023662e+00	6.095706486609800301e+00	9.485994998185771632e-01	3.809524125012112794e+00	9.825166107173395336e-01	nan	nan	5.556793404578407980e+00	1.229679688337053767e+00	2.176881030306044185e+00	1.406544770625900664e+00	1.417201363343795428e+00	2.943518667330611738e+00	9.038885550083840537e-01	1.267396712445973295e+00	5.542347751456579097e+00	1.112780538510192763e+00	1.214143216165568750e+00	1.224739643471515649e+00	1.398334696090745899e+00	5.715925080599410180e+00	1.352142064985319303e+00	5.442772471614548913e+00	6.134294619236735358e+00	1.441358043949828360e+00	6.796388082639738260e-01	1.239071877362442065e+00	1.186490566361716015e+00	6.179311967536190053e+00	2.386671109823700121e+00	6.284777824737795449e+00	1.340837446520272591e+00	2.695039487407605350e+00	8.510176917613700986e-01	5.565549223844451276e+00	9.296871812452018879e-01	5.961226171577323818e+00	1.885561615703109206e+00	nan	6.007134500187735426e+00	9.877092909935462073e-01
8.226453957318447863e+00	2.012324636256463961e+00	6.352164848150434473e+00	6.763768408446229063e-01	7.208728368368420014e+00	1.696459143737293562e+00	6.683386316587484721e+00	nan	1.351259922265671820e+00	7.066312251965253921e+00	8.180924387398275099e-01	6.584318637331485924e+00	7.517282669659668848e+00	6.719317397677283310e+00	nan	nan	1.460491391882843493e+00	6.374837876246696844e+00	7.958781642797083222e+00	7.488477118716084568e+00	5.821626979798337764e+00	8.031731743166892201e+00	6.777222421732762569e+00	6.841813677076850730e+00	1.255521488801622843e+00	7.132292816313602124e+00	7.049705991717791775e+00	6.332036361983367279e+00	5.808667759517130769e+00	1.446628442285066152e+00	7.160550044853292384e+00	1.701118202150429415e+00	9.650833403815320954e-01	7.305959685678674376e+00	6.697481449667772146e+00	6.354873252676192408e+00	6.297556410035319630e+00	9.002137984232262413e-01	6.199763387894869915e+00	7.431234016352449290e-01	7.252365693734773799e+00	8.059971345049728342e+00	7.076657567210863142e+00	1.268780352044819093e+00	6.097668205598502311e+00	8.733393415179253605e-01	7.108168248569898040e+00	nan	9.839002923806597911e-01	6.243424320674023420e+00
nan	nan	nan	nan	nan	nan	nan	nan	nan	nan	nan	nan	nan	nan	nan	nan	nan	nan	nan	nan	nan	nan	nan	nan	nan	nan	nan	nan	nan	nan	nan	nan	nan	nan	nan	nan	nan	nan	nan	nan	nan	nan	nan	nan	nan	nan	nan	nan	nan	nan
7.809599998511536079e+00	1.568054197336161915e+00	5.875842822475437544e+00	5.416155728288405413e-01	6.775334580745847823e+00	1.378044215565554786e+00	6.261423405036004475e+00	nan	8.428284741613508713e-01	6.638575013872083375e+00	5.600212204032954944e-01	6.160029311529871876e+00	7.105986063100316663e+00	6.262000364873438585e+00	nan	nan	1.013815805262747505e+00	5.899153722672259903e+00	7.568448586054359772e+00	7.060310071562123646e+00	5.405257468274991872e+00	7.626268653899948013e+00	6.340337415867920434e+00	6.380022358331863153e+00	7.497664889187909409e-01	6.701535314804213606e+00	6.630917838421531485e+00	5.877921135685677534e+00	5.349438461607062045e+00	1.015478648240790260e+00	6.700169874282836169e+00	1.218430568239354361e+00	6.641476219457437269e-01	6.859717567769865632e+00	6.269174255621144276e+00	5.931813016600141708e+00	5.816486354232687006e+00	6.940368077405393299e-01	5.702056236826798852e+00	5.147863664513876447e-01	6.802618672494028296e+00	7.624320397476360256e+00	6.624909057269920964e+00	7.640330194951026055e-01	5.646218467327689616e+00	5.240099910296436292e-01	6.676014840627177982e+00	nan	7.431431637115246680e-01	5.794710267729841213e+00
2.558940812603005988e+00	4.959558088740715576e+00	1.166933535509508069e+00	6.115501695715648722e+00	1.179817824581257391e+00	5.737963701175936571e+00	1.201909991004467271e+00	nan	5.538812888640676668e+00	1.117425964674646055e+00	5.947555015948394086e+00	1.351249930148838541e+00	3.092452252034356253e+00	1.142953665642470806e+00	nan	nan	5.327974760448664249e+00	6.447095762886809744e-01	2.251519926724474541e+00	1.987730593755218544e+00	1.528969051487029551e+00	2.866561565344922791e+00	1.201080769805388471e+00	9.525054117469640147e-01	5.460795803459542519e+00	1.195584790236469575e+00	1.625301782322674526e+00	6.515153403380824493e-01	8.451849388942053176e-01	5.372130671728120532e+00	1.252342633884335754e+00	5.130493820824122864e+00	5.901132555698675120e+00	1.209473809192097349e+00	1.669505799027723558e+00	1.060522406964853559e+00	5.912147181031728316e-01	6.045701896888269644e+00	2.012292717587140345e+00	6.086896199931306484e+00	1.370876400924112781e+00	2.464118363501020870e+00	1.338294672428631982e+00	5.362116448181169837e+00	1.123713792449120286e+00	5.785929981429806190e+00	1.201787059450742490e+00	nan	5.769473629595272435e+00	8.847478311978446142e-01
3.204445605807414221e+00	5.618308145016118083e+00	2.355168983668296523e+00	6.647472087720750267e+00	1.908363289830600662e+00	6.261645442539649942e+00	2.396871168780968731e+00	nan	6.086875371194051532e+00	2.277828515652463359e+00	6.516925258031967871e+00	2.342927589529057553e+00	2.219122498202133809e+00	2.455237117817465897e+00	nan	nan	5.785567410778476471e+00	2.018272619950729485e+00	2.849670436337842450e+00	2.912743500045830825e+00	2.563834756929419978e+00	3.886114247339555128e+00	2.382798072054106431e+00	2.236185489776170598e+00	5.964938516304374438e+00	2.214443977907091909e+00	2.338282194060225638e+00	2.133810421213786945e+00	2.250603536285983086e+00	5.996487330249350656e+00	2.144546070212850708e+00	5.583554739015476720e+00	6.436522708387718339e+00	2.002628203159101616e+00	2.663884789848857348e+00	2.410977990021359929e+00	2.070040207202952676e+00	6.602964998715708411e+00	3.265694026913640080e+00	6.582501184128837224e+00	2.241387566246825003e+00	2.044062017900711847e+00	2.301734539107529898e+00	5.876723856411207869e+00	2.490740384274826802e+00	6.304370897875844371e+00	1.905204563458805067e+00	nan	6.246563394983435380e+00	2.291233377026648199e+00
2.442553415858309762e+00	5.139356605856097104e+00	1.348991293200460628e+00	6.162906220479415609e+00	1.093387206084748930e+00	5.648997442534573032e+00	2.844582921038992240e-01	nan	5.541301257001599367e+00	6.778501731166932665e-01	5.956427369609849087e+00	6.089082257223846772e-01	3.356872111512615220e+00	1.415021118767578745e+00	nan	nan	5.420132229282794256e+00	1.000347854187728869e+00	1.900631053191145448e+00	1.482439904818778409e+00	1.405427994293922067e+00	2.725861277770664337e+00	7.311124113050034845e-01	1.464846119925391932e+00	5.439335912573790566e+00	7.377018723121683275e-01	9.551626857632806722e-01	9.667935336707951244e-01	9.254417061888438045e-01	5.544335132865988669e+00	1.531665885062737154e+00	5.263567185045768149e+00	6.026644898993431809e+00	1.087539311497861538e+00	9.175170234271494696e-01	8.600092409051881548e-01	8.834273098911693545e-01	6.076649168009314650e+00	2.585348537484544629e+00	6.161607352153773753e+00	1.385547916597571705e+00	2.567600182778893458e+00	1.227626817945996818e+00	5.410027686639491407e+00	1.107515056948739307e+00	5.802652839357012482e+00	1.382608431482900357e+00	nan	5.823957667994774212e+00	1.018602504963052935e+00
2.552986299710726215e+00	5.149527351933242514e+00	1.202153847873578929e+00	6.119262677142232043e+00	8.490615819007230058e-01	5.685207418778426280e+00	6.761848221799843239e-01	nan	5.519251603617700397e+00	6.046641292323053918e-01	5.933104685166722625e+00	7.345894316211036834e-01	3.050196745780799468e+00	1.347621416029007868e+00	nan	nan	5.338920939147640432e+00	6.110388536055120223e-01	2.009271451623963589e+00	1.699754864791862996e+00	1.196811829588501075e+00	2.962062549176841308e+00	8.208187886841756820e-01	1.329796507428575580e+00	5.352485827645708127e+00	7.118117894506610366e-01	1.052907485658152842e+00	6.862799194475837083e-01	7.056283016152605780e-01	5.522581219242352013e+00	1.332741972756018578e+00	5.211265776384259141e+00	5.997330213593115467e+00	9.058024384707427101e-01	1.079322288995070434e+00	8.237820685429979584e-01	5.071011384589226845e-01	6.059707452737618461e+00	2.532524447665762235e+00	6.112738014921431429e+00	1.211082225633782095e+00	2.303633140441433191e+00	1.123974342301725882e+00	5.362503863443978780e+00	1.026576863693165809e+00	5.751970473710567688e+00	1.021905918650208633e+00	nan	5.802221750390475385e+00	8.209613866551551675e-01
3.083973858707999671e+00	6.087359590485501570e+00	2.617577589110763547e+00	7.093491803000697260e+00	1.928542025828314577e+00	6.721715471992805391e+00	2.513525022423885424e+00	nan	6.550917648076335809e+00	2.339259176862632739e+00	6.952606056564712311e+00	2.457455625705890601e+00	2.194401684969378596e+00	2.613251185160978096e+00	nan	nan	6.261275170658024969e+00	2.317481130678218815e+00	2.706763824457751433e+00	2.952715813573648429e+00	2.859782839992758063e+00	3.858715742257744274e+00	2.553078600928685660e+00	2.468349733675780922e+00	6.432383315620928244e+00	2.250628265585407739e+00	2.388865622144713541e+00	2.401805976610675408e+00	2.543230466196690465e+00	6.476848547077297624e+00	2.311118894146130032e+00	6.092524146425347453e+00	6.878706636439030575e+00	1.992464325741798437e+00	2.758376497087694723e+00	2.665507472816519119e+00	2.359326791094224607e+00	7.020458419478844192e+00	3.621662420147025774e+00	7.021215578836021542e+00	2.383493634958109730e+00	1.866629686799709198e+00	2.390055722967485252e+00	6.340705695456327007e+00	2.694269217110123016e+00	6.754241563751413047e+00	1.916472419511785263e+00	nan	6.696175634249518893e+00	2.493164866137199454e+00
7.567515454635153738e+00	1.615735145733030453e+00	5.721940075627729883e+00	7.298571325961988876e-01	6.498709034982622867e+00	1.473501079250270518e+00	6.080265283535235987e+00	nan	7.830634007244156036e-01	6.395302714067794270e+00	5.604956444787818626e-01	5.979655843862415665e+00	6.836658566561335526e+00	6.073176072325505714e+00	nan	nan	9.737642921374324301e-01	5.672649751523493045e+00	7.319651127880126396e+00	6.873760383722983924e+00	5.308208442932419224e+00	7.364464888083507077e+00	6.181527213626257122e+00	6.152150323725402714e+00	8.683841461731439670e-01	6.474107058379782842e+00	6.437149165734819434e+00	5.664469307172557144e+00	5.142450813228275130e+00	7.182263965113321325e-01	6.489045686579736127e+00	7.950856192973215775e-01	8.855012104864742328e-01	6.570622565062832265e+00	6.176339604312720333e+00	5.752408503654050875e+00	5.592554679937470574e+00	8.429735301483863852e-01	5.434885655261867399e+00	6.583779216705100135e-01	6.602008333382729965e+00	7.297007791918440844e+00	6.456209094000215032e+00	8.122935498553316425e-01	5.465820846055412296e+00	3.563327239158906035e-01	6.401311170640837211e+00	nan	6.948714252781407197e-01	5.597223914252456467e+00
2.496003723866108803e+00	5.122376614926359650e+00	6.095993900422431722e-01	6.321770064492495678e+00	1.357349638811302661e+00	5.892706678061620629e+00	1.162878742267426935e+00	nan	5.692425686687304420e+00	9.430000982114156161e-01	6.151654068891620142e+00	1.105115940538697217e+00	3.498233941656800017e+00	3.688266712300519723e-01	nan	nan	5.536723384360461964e+00	9.029099168500570594e-01	2.242089897940362953e+00	1.639556488595840911e+00	1.258724187623634361e+00	2.915299881283254013e+00	8.490361647171230652e-01	5.771867148103219103e-01	5.627134857916574084e+00	1.016187784441018316e+00	1.372214239555699322e+00	6.048855431662303328e-01	1.258544592288969088e+00	5.629681201099176135e+00	8.455951108744739209e-01	5.400406882977557110e+00	6.093167932963497790e+00	1.260912193247501367e+00	1.055505119579434714e+00	7.781181155507274072e-01	9.056786344452791848e-01	6.224803628874668426e+00	1.808542247391218938e+00	6.291085144591106015e+00	1.047284269921903377e+00	2.438370006588781447e+00	6.679598467998966171e-01	5.564891537827774570e+00	6.474096221004257412e-01	6.010508353243807278e+00	1.498340056988294533e+00	nan	6.029018700754446236e+00	4.361358253478099245e-01
nan	nan	nan	nan	nan	nan	nan	nan	nan	nan	nan	nan	nan	nan	nan	nan	nan	nan	nan	nan	nan	nan	nan	nan	nan	nan	nan	nan	nan	nan	nan	nan	nan	nan	nan	nan	nan	nan	nan	nan	nan	nan	nan	nan	nan	nan	nan	nan	nan	nan
nan	nan	nan	nan	nan	nan	nan	nan	nan	nan	nan	nan	nan	nan	nan	nan	nan	nan	nan	nan	nan	nan	nan	nan	nan	nan	nan	nan	nan	nan	nan	nan	nan	nan	nan	nan	nan	nan	nan	nan	nan	nan	nan	nan	nan	nan	nan	nan	nan	nan
2.890185403949304899e+00	5.988975063237981011e+00	2.331730329630016030e+00	7.112347747353354066e+00	1.873836292423670447e+00	6.776708929681745097e+00	2.453301101653371230e+00	nan	6.531741331549158147e+00	2.214217093777632428e+00	6.986449950172921142e+00	2.370392423456889830e+00	2.352161305856058426e+00	2.318771881804451596e+00	nan	nan	6.224364793958154785e+00	2.064556264013707843e+00	2.617647584550565121e+00	2.681712765817331867e+00	2.765567342570440346e+00	3.633900187319032860e+00	2.349810461181398136e+00	2.112077869542191344e+00	6.434249250542286802e+00	2.152734158132809217e+00	2.311913340036449327e+00	2.173875845576764387e+00	2.454591805171467023e+00	6.411985494916038419e+00	1.938141212360100285e+00	6.056508194601492256e+00	6.856892095447107316e+00	1.899831372776225269e+00	2.685226211843187549e+00	2.418685031102373983e+00	2.165267415694589914e+00	7.033052859804673318e+00	3.213543557866506806e+00	7.041328316461575199e+00	2.075579413516387195e+00	1.597718390372822483e+00	2.194606847300329289e+00	6.325197065643700434e+00	2.561503496983806194e+00	6.784876133959555133e+00	1.851359310295323413e+00	nan	6.712106179186946520e+00	2.326849864396027368e+00
7.369021670834442261e+00	1.012718069894697814e+00	5.498696847819755540e+00	7.843038011982808033e-01	6.397010859607827449e+00	1.592388828787213439e+00	5.936043651198127158e+00	nan	4.730513108070326100e-01	6.227920732031503981e+00	7.257733271898750838e-01	5.846679620961864998e+00	6.818038428194473255e+00	5.865048182572952129e+00	nan	nan	6.385635002662872761e-01	5.511296355903074762e+00	7.161488278154897635e+00	6.637148946570972541e+00	5.068744441304225745e+00	7.147053447245080626e+00	5.961431207549527045e+00	5.938773735589084168e+00	9.054516643368968332e-01	6.338705870213236615e+00	6.316865233236948818e+00	5.481621605242321671e+00	4.995105730666184130e+00	2.989658945370377019e-01	6.266468700755137178e+00	9.161067575886467917e-01	6.214227319700900143e-01	6.459371720270054240e+00	5.989756382715932581e+00	5.521267821631803407e+00	5.465015076231445335e+00	7.900243116636521679e-01	5.138951437004543266e+00	7.763039108579851133e-01	6.379610328972591837e+00	7.118477438895004283e+00	6.253092397632545207e+00	6.694002723927359177e-01	5.315418906641879104e+00	6.759798934405926163e-01	6.299083267125971553e+00	nan	8.306912608241022733e-01	5.432474903565326585e+00
6.645539122544377619e+00	1.305839492195918661e+00	4.683271698763560309e+00	1.557176364203801677e+00	5.558799360196560180e+00	1.618798323678257489e+00	5.168128835481229366e+00	nan	8.960268266175160923e-01	5.419077106373104691e+00	1.430078745943869745e+00	5.079897101839955020e+00	6.175397445904604155e+00	5.086259274683866849e+00	nan	nan	1.124609243776918177e+00	4.713402213182939171e+00	6.444143830680118867e+00	5.926044440325117790e+00	4.374473947087724746e+00	6.508303750064676763e+00	5.188137077581733259e+00	5.159053731594903880e+00	1.086604395730764505e+00	5.507805786083682875e+00	5.539254607137990227e+00	4.635287322907418073e+00	4.194314073856497238e+00	9.340963594769411404e-01	5.467388313859625093e+00	5.988486994111912320e-01	1.413603109397501223e+00	5.617685911907695839e+00	5.207767893686332528e+00	4.809039622014295468e+00	4.623121846770258614e+00	1.552326109441596325e+00	4.415833853276719623e+00	1.485678952929837537e+00	5.612110643454651715e+00	6.505939087293719503e+00	5.413433188614506619e+00	1.125426463170874580e+00	4.469609496945264659e+00	1.288138166697523790e+00	5.521372389692404958e+00	nan	1.407421434330776266e+00	4.593576185108191545e+00
1.694319250337614102e+00	5.395240530868811391e+00	1.436878368709985088e+00	6.546466092295236905e+00	1.492418462762260090e+00	6.084238110172774050e+00	9.927188470942128751e-01	nan	5.857711634854481098e+00	7.875199507579841995e-01	6.341240254560609912e+00	1.087580528700893279e+00	3.797498683152262799e+00	1.089118839041672837e+00	nan	nan	5.793397197901713369e+00	1.232114814231946465e+00	1.416438145903839985e+00	8.151269687111707407e-01	1.871994305122025359e+00	1.960324728616521961e+00	6.617988649785678801e-01	1.169067077812885991e+00	5.858357994061388574e+00	9.044795765037200175e-01	1.249614266367764959e+00	1.461646129603379141e+00	1.536481806764287139e+00	5.907544535773244121e+00	1.184486667379893943e+00	5.693397743546945833e+00	6.371346876077986110e+00	1.195339458967526358e+00	1.302863722647401579e+00	1.122369656060201004e+00	1.188947363182684125e+00	6.424204925362766438e+00	2.220809931570360884e+00	6.541548194609311473e+00	1.087314687067767238e+00	2.326413822749595628e+00	1.047133990878105880e+00	5.832043642520459592e+00	1.615518242720187292e+00	6.193651022618243296e+00	1.706929026629923740e+00	nan	6.273223659952416931e+00	1.494112268012694811e+00
1.441300316917841995e+00	6.038736056112281148e+00	1.749712478437479568e+00	7.193466178859440063e+00	1.651044444839649072e+00	6.742759881495500984e+00	1.314913736714667936e+00	nan	6.508411887292410825e+00	1.135016140558517073e+00	6.989069359478949472e+00	1.346111036041519604e+00	3.912870143296837355e+00	1.434649256099038706e+00	nan	nan	6.428858220784298361e+00	1.622364361104917219e+00	1.240595099249615529e+00	2.364992845486755535e-01	2.282716494445701905e+00	1.947356966222754115e+00	9.337528543012193483e-01	1.519654724478183949e+00	6.476489446116115545e+00	1.221108559065866350e+00	1.280131872353816425e+00	1.887923413859556421e+00	2.030492176079595978e+00	6.549341737175646827e+00	1.332101856281300511e+00	6.339203859582881684e+00	7.015515234416535684e+00	1.365966775349875650e+00	1.403961207523229948e+00	1.566382543783275016e+00	1.619447746433948954e+00	7.053689110406835105e+00	2.688385957468566012e+00	7.196485383271419067e+00	1.114244671107000428e+00	2.028864715724125745e+00	1.222052748042329107e+00	6.448224121147487331e+00	2.077107112742250905e+00	6.852609024772456259e+00	1.913875423218706517e+00	nan	6.901073403258029870e+00	1.933794130994957117e+00
2.147748331506028396e+00	5.108335333847982440e+00	1.104464834867405543e+00	6.240046806668654078e+00	1.419502882819303036e+00	5.682072379835383380e+00	9.489553908570497187e-01	nan	5.592044654363622413e+00	7.176881623035674673e-01	6.065185988680450890e+00	8.803591839984199474e-01	3.868039492261877488e+00	1.007177344189854162e+00	nan	nan	5.527211134788528213e+00	1.113633138836641390e+00	1.839580088598444352e+00	1.078586055043735170e+00	1.631071768927195853e+00	2.522526075208011864e+00	7.027695201159067651e-01	1.173220693735833597e+00	5.525392101285172330e+00	8.422345487888239779e-01	1.160994820948293871e+00	1.209251941471344516e+00	1.338011940110888753e+00	5.632396766538722233e+00	1.256494729081074846e+00	5.378192185543947623e+00	6.079226371159340836e+00	1.170402781544855220e+00	9.202966054132333262e-01	1.069817899206881417e+00	1.077957213522171553e+00	6.147957214795914282e+00	2.241664792355634095e+00	6.248951713250380458e+00	1.197029657341882158e+00	2.563582790343951423e+00	9.192278549862030745e-01	5.526518627758007618e+00	1.171145100803262507e+00	5.888749442417131164e+00	1.738548286999353598e+00	nan	5.968193928611863264e+00	1.138777864210837487e+00
1.385642325837225020e+00	6.098588978835777219e+00	1.633267231562315125e+00	7.350973250267447412e+00	1.141572012009769432e+00	6.915776434112563820e+00	1.479841151803639843e+00	nan	6.725273513298551720e+00	8.378360729769770421e-01	7.174641416066359412e+00	1.479139854471470228e+00	3.548144476217546472e+00	1.174811031496561853e+00	nan	nan	6.576021866245926439e+00	1.621770212089638674e+00	1.349581537670146769e+00	8.244573791209042213e-01	2.261884864627104363e+00	1.972019430032862175e+00	1.075651005302719732e+00	1.175113666716453675e+00	6.667927138970102696e+00	8.591752385061511843e-01	1.321049955159389500e+00	1.457695331905562552e+00	2.104965072741864507e+00	6.615295015094085684e+00	9.544608605949431723e-01	6.415835109159705674e+00	7.098289647042603789e+00	9.422047963636458467e-01	1.480927151441624678e+00	1.529867433717717384e+00	1.731657230804047876e+00	7.229242100820824746e+00	2.549361463736689259e+00	7.326595724553038202e+00	8.500094833955861295e-01	1.904025284955706443e+00	7.191401020506487107e-01	6.579011867139929137e+00	1.699456185477723702e+00	7.039157081851351805e+00	1.418678079496413780e+00	nan	7.026349183129219966e+00	1.539149512937449726e+00
7.805846349926151007e+00	1.406403729632571320e+00	5.776343870386563495e+00	1.015464634719962733e+00	6.735310101609619515e+00	2.148762616108497614e+00	6.379299929071025055e+00	nan	1.304829646341524096e+00	6.626287659857179158e+00	1.124858811302355877e+00	6.239006253346452091e+00	6.935036524307703232e+00	6.161567760228960466e+00	nan	nan	9.510532732565595282e-01	5.783453387203624452e+00	7.605687826800608065e+00	7.087233243469680311e+00	5.270416644756456215e+00	7.629778178342126793e+00	6.398180982344848111e+00	6.241921956668499583e+00	1.184501572899735233e+00	6.682294351268239119e+00	6.686520306707389061e+00	5.785072736112979008e+00	5.346622050918761637e+00	1.225222377428830667e+00	6.556420413319478335e+00	1.762749867498774936e+00	1.002061490291018542e+00	6.804505151020308062e+00	6.328929925901223719e+00	5.906421383213348975e+00	5.779067687267606779e+00	1.186570553530277961e+00	5.451451985341973838e+00	1.214707400112456259e+00	6.652721458956260214e+00	7.412132658200118129e+00	6.572002519997911740e+00	1.101750770792680356e+00	5.613364244275953929e+00	1.266314851735882652e+00	6.560706823261289067e+00	nan	1.202284024436123477e+00	5.741051744611046281e+00
2.527918150603661207e+00	5.106456532355105438e+00	1.189191141042729827e+00	6.098558405296451213e+00	9.275883064290418867e-01	5.702561232576871753e+00	7.120618953399227014e-01	nan	5.492491711526420239e+00	6.194561783711918235e-01	5.923891536583280271e+00	8.658263109999110307e-01	3.109735993290685840e+00	1.303170270275702647e+00	nan	nan	5.291662303006096302e+00	4.751471045396946646e-01	1.981235359024279274e+00	1.622701220264523014e+00	1.162602460200618415e+00	2.917162495343234241e+00	7.709741172223951722e-01	1.231068316463983736e+00	5.337456790244029747e+00	7.646860935321436736e-01	1.132991641414303974e+00	6.905162474087064295e-01	7.511655776238509441e-01	5.500793795933828889e+00	1.245695621679315357e+00	5.213800434993553168e+00	5.980614268434184311e+00	9.837901336330002744e-01	1.122388896374042488e+00	7.435298869066437888e-01	4.376763773922165424e-01	6.047340527510253416e+00	2.456894427232026779e+00	6.101983891703315344e+00	1.062623313991065022e+00	2.272754860132028210e+00	1.144117133513103512e+00	5.346432861730347597e+00	1.167344501264796941e+00	5.736595783956754957e+00	1.076667482424137567e+00	nan	5.789256528499834076e+00	9.336512041735931522e-01
2.741287038384725872e+00	4.998357860614509818e+00	1.075915616569206090e+00	6.099529325803744406e+00	1.000645781526100286e+00	5.654810990820647199e+00	1.031862810512806927e+00	nan	5.515308643437503378e+00	9.974828773143940008e-01	5.939450213511876520e+00	1.150658511524810912e+00	2.880816051526851052e+00	1.193060891140450774e+00	nan	nan	5.308595369906006667e+00	6.040405437230950136e-01	2.352885247526873336e+00	2.029852522550475324e+00	1.230995160910420383e+00	3.157866894491020204e+00	1.142239437848342698e+00	1.049719857557244396e+00	5.409601360712192886e+00	1.101592764221668297e+00	1.441706612527000608e+00	6.463055478801262854e-01	8.154736745747790394e-01	5.412961009066133755e+00	1.251915832644222126e+00	5.125746845435608989e+00	5.915593341020795926e+00	1.105708019109048035e+00	1.406778947332817387e+00	1.032542809416077567e+00	5.185192526888102726e-01	6.060317556632512037e+00	2.251069491636009445e+00	6.073997708514598415e+00	1.299804506991646402e+00	2.466298080091854583e+00	1.191059846491395735e+00	5.348833469799801676e+00	1.041761364884831842e+00	5.756481781408635534e+00	1.096171864566052756e+00	nan	5.766201160481785770e+00	8.346748906025006631e-01
7.513220774762516818e+00	1.446815310210302963e+00	5.787196358731682366e+00	9.728390303531668781e-01	6.604873890638202738e+00	1.277943082088202953e+00	6.104607948419582542e+00	nan	6.674716066887949051e-01	6.522422524958714440e+00	8.526842347768383013e-01	5.965101925269705063e+00	6.953843036253465115e+00	6.155524451433478816e+00	nan	nan	1.293243852235010261e+00	5.737588705111271281e+00	7.339463940025480859e+00	6.848269448100490209e+00	5.342661509739520476e+00	7.285010274386078066e+00	6.187776572812869524e+00	6.238529337560393628e+00	1.329782802396534569e+00	6.561442239512062180e+00	6.387235839071114363e+00	5.755400587851136507e+00	5.213598106106447361e+00	6.499299222904896256e-01	6.603506304297241947e+00	7.775114301583775367e-01	9.080666255554989963e-01	6.628433239151842571e+00	6.183016968467279106e+00	5.749692956414271805e+00	5.656534132113566038e+00	9.151578320570254999e-01	5.390165813733664990e+00	8.549475089812073048e-01	6.739724476927662522e+00	7.345105428639675971e+00	6.571069820288387042e+00	1.204530678959500278e+00	5.519598687015760063e+00	7.760273932328424218e-01	6.536470146536218273e+00	nan	8.877227485741076007e-01	5.683952353747204533e+00
nan	nan	nan	nan	nan	nan	nan	nan	nan	nan	nan	nan	nan	nan	nan	nan	nan	nan	nan	nan	nan	nan	nan	nan	nan	nan	nan	nan	nan	nan	nan	nan	nan	nan	nan	nan	nan	nan	nan	nan	nan	nan	nan	nan	nan	nan	nan	nan	nan	nan
2.494337425883133896e+00	5.293845712356842981e+00	1.210762121058164276e+00	6.411777432350806549e+00	9.230453015447307452e-01	6.088110411750561113e+00	1.111443043332002167e+00	nan	5.845676936197649276e+00	1.004358800404415275e+00	6.258845071956274708e+00	1.311780482783468260e+00	2.776874477689243559e+00	1.155593713148257873e+00	nan	nan	5.566399961541661057e+00	8.252030897326628756e-01	2.118964307030084537e+00	1.721102025223908649e+00	1.136115797734035926e+00	2.839066535277836589e+00	1.003416788726227526e+00	9.192169443732461920e-01	5.693213738333582796e+00	9.561289066718694496e-01	1.468833646985561181e+00	5.688607767011181204e-01	1.351561225547917466e+00	5.729015415554388646e+00	9.385212643741910332e-01	5.510613813450861542e+00	6.233348390841489284e+00	1.169187634521106522e+00	1.274597236002867451e+00	6.354614241199173508e-01	8.508320728414547895e-01	6.381424777553630356e+00	2.240622099724517646e+00	6.394008887647611772e+00	7.628357883679870444e-01	2.327102018720549115e+00	1.002124942516116501e+00	5.625877208151472075e+00	1.288592447020802778e+00	6.091147261312694461e+00	8.680089607392650342e-01	nan	6.097561403397366853e+00	9.902135097778163031e-01
2.666433474285731187e+00	4.873774481487788357e+00	1.092035874530312922e+00	6.007836409839701908e+00	1.218586138870160207e+00	5.643060873511874576e+00	1.023851122336352004e+00	nan	5.450190992315464555e+00	1.174674596902461010e+00	5.856267714264681068e+00	1.095462139840089222e+00	3.137227565818604180e+00	1.274539433601055594e+00	nan	nan	5.202179666275188019e+00	3.794782054654977088e-01	2.321509582675903793e+00	1.907645513598525966e+00	1.283268637587326344e+00	3.010986680631953849e+00	1.090995497569209771e+00	1.162024457769819330e+00	5.308476343956860077e+00	1.330105050822594226e+00	1.388832186023680304e+00	7.104066152719960003e-01	5.691153186572078804e-01	5.270293047131851871e+00	1.445459081454802064e+00	5.001257231105145529e+00	5.782511102851650264e+00	1.331524908689340592e+00	1.423507036825558236e+00	9.818783956821897085e-01	2.907651375576339459e-01	5.944699811848850324e+00	2.274931286034397093e+00	5.993238617461392082e+00	1.405206744386684914e+00	2.557660074188773169e+00	1.427310099619588213e+00	5.217873320694298656e+00	1.118846580489105014e+00	5.675509452979689229e+00	1.285962582886880812e+00	nan	5.650664521845155441e+00	9.480282562824343673e-01
2.397233586827251184e+00	5.318982142484108167e+00	1.346088363022729828e+00	6.285577012938731833e+00	9.145336778953756518e-01	5.760724856325509791e+00	4.490618584748485853e-01	nan	5.669275328861917984e+00	5.375009575710769649e-01	6.101218121303547903e+00	2.718020903211267880e-01	3.245446861449301945e+00	1.460982147883231219e+00	nan	nan	5.535433512370519615e+00	9.507107869903690389e-01	1.835043146157846250e+00	1.402565737183651295e+00	1.380107909232088037e+00	2.863594161358966605e+00	5.681196038891336286e-01	1.541991392164620667e+00	5.513121527346129369e+00	6.218777923601498392e-01	6.685025255345828921e-01	1.015669917376971210e+00	1.035945725767268399e+00	5.725869513998057769e+00	1.437958016867690869e+00	5.403241272834233833e+00	6.174828457044313268e+00	8.899862887650522580e-01	7.338969384787948913e-01	9.409419581533231547e-01	8.809842773425707874e-01	6.221106819811944355e+00	2.721523842123681369e+00	6.284736487647784031e+00	1.258738303841286266e+00	2.210712592325758674e+00	1.088553677890812921e+00	5.529292900126000276e+00	1.148091283913889482e+00	5.915447737157807140e+00	1.256831289293268261e+00	nan	5.975292534560764146e+00	1.036022847459580953e+00
1.738717896821293740e+00	5.936717839790951246e+00	1.494321559362239649e+00	7.178915728514939865e+00	1.128105543464107408e+00	6.804171244067158675e+00	1.514910607286053423e+00	nan	6.556804199561404367e+00	9.851435808371651337e-01	7.034883762803000096e+00	1.514839246953007867e+00	3.223382654600238428e+00	1.163779912856712340e+00	nan	nan	6.329754258106349063e+00	1.426273131839000508e+00	1.583594983819434532e+00	9.861831124468874998e-01	1.975214787557183937e+00	2.312940071385140239e+00	1.047562941473217935e+00	1.045552855380424306e+00	6.454053427658244857e+00	9.895256392254053734e-01	1.401620935725855777e+00	1.321973105121965864e+00	2.074208312180356284e+00	6.458039439939933679e+00	6.522321125205338133e-01	6.253724470779459921e+00	6.936416452931695176e+00	1.099189241071921952e+00	1.474835708002258716e+00	1.290790922963440002e+00	1.586530164617360850e+00	7.102892908317745224e+00	2.454498747827186023e+00	7.159851547471864919e+00	3.898608766755433108e-01	1.828357696637094687e+00	7.758621898511657289e-01	6.374819910291265046e+00	1.739680298224995036e+00	6.863604184938287389e+00	1.257642549594713666e+00	nan	6.861448296572230099e+00	1.511542972778064264e+00
2.717492440361092942e+00	5.275614104138647953e+00	1.593905644255610543e+00	6.177903337242664605e+00	9.142831268816214996e-01	5.613525815410735476e+00	7.680827605427432703e-01	nan	5.574622623224257723e+00	8.901335478166501058e-01	6.021281498307081037e+00	6.076350967110935031e-01	3.021081599612641444e+00	1.839034758445751594e+00	nan	nan	5.414250278267752847e+00	1.170421015596551539e+00	2.119156390290006353e+00	1.773607601908205433e+00	1.479697617518007435e+00	3.235290249631907589e+00	9.919169559651288548e-01	1.890446178102604513e+00	5.364197223192465280e+00	9.668749746207789819e-01	8.113813616627647551e-01	1.193595588060708312e+00	1.167724612801900763e+00	5.638874436652168143e+00	1.754214160790523058e+00	5.250850630391562746e+00	6.068712781256001776e+00	1.012481845375364120e+00	9.942236437330486121e-01	1.270497878863507957e+00	1.120459425337011039e+00	6.138835685233546613e+00	3.025412056981751086e+00	6.168564915057464404e+00	1.569927168525440564e+00	2.287343900079842562e+00	1.392696685048032457e+00	5.407268585270952777e+00	1.313270525022304014e+00	5.783619195539244195e+00	1.263644569497469616e+00	nan	5.838775160081286941e+00	1.219567341354348411e+00
7.601163303319799169e+00	3.331030473241332945e+00	6.216061504975470164e+00	3.052201576442316266e+00	6.921887500971696916e+00	2.883022148322612388e+00	6.254829427581331203e+00	nan	3.044047986645780135e+00	6.688899704060888851e+00	3.080443037046034949e+00	6.034402808803322138e+00	7.547039796948248558e+00	6.598146959767244191e+00	nan	nan	3.452036652960344121e+00	6.362947553886145080e+00	7.376325679383086253e+00	6.914733061057281027e+00	5.579742475107082100e+00	7.392406584021057547e+00	6.405216443179255315e+00	6.777606232580287049e+00	3.242660479715021360e+00	6.686099374351898383e+00	6.456232311102402477e+00	6.167148705986489787e+00	5.762019612866283502e+00	3.375644872766294657e+00	7.052365067124709341e+00	3.417701544422513393e+00	2.889486320980649836e+00	6.868268189021446979e+00	6.131226263335245896e+00	6.009026823116935034e+00	6.335818915675388574e+00	2.901423459697227258e+00	6.338099848178469387e+00	2.990852396167648752e+00	7.130731055925219053e+00	7.726190920752946667e+00	6.764625331631305194e+00	3.205172421986260733e+00	5.692665287299739418e+00	3.109506305221879430e+00	6.880452497758168029e+00	nan	3.165333909882427577e+00	5.963059216714399646e+00
7.827950909332693996e+00	1.557399740463118132e+00	5.991776321898402813e+00	6.279032770700663235e-01	6.857675722098885984e+00	1.134695339336070807e+00	6.267656002957845196e+00	nan	1.031069264573367450e+00	6.700909017705166448e+00	5.639074460445225867e-01	6.141015372660164395e+00	7.293702623460124101e+00	6.381233359808527794e+00	nan	nan	1.238375067812988117e+00	6.026036701849436739e+00	7.568784574441128399e+00	7.028151074010914101e+00	5.470370860061363416e+00	7.644424752619319641e+00	6.353299265607778246e+00	6.506127487790424269e+00	1.035121667919250754e+00	6.778109864298405007e+00	6.616313364760565641e+00	5.984985856530808945e+00	5.448472636495852228e+00	1.147635055256353676e+00	6.816919476249140963e+00	1.395484400583462348e+00	7.672951842980504367e-01	6.943537079927698308e+00	6.280553620977424423e+00	5.935197799456643608e+00	5.944469179186109287e+00	6.858616993350281632e-01	5.832690580095368560e+00	6.705777822122103160e-01	6.919364122310089016e+00	7.704426145939532233e+00	6.740811125352553113e+00	8.965739654834996575e-01	5.751916801485537079e+00	6.794251149439337611e-01	6.812476246750059694e+00	nan	7.218775248684599077e-01	5.905208661640060974e+00
3.576302462995798681e+00	4.000610487188055231e+00	1.227477376300124989e+00	5.121112560348525022e+00	2.259276409821528109e+00	4.719538061342644752e+00	1.972702027875006259e+00	nan	4.519896286920925377e+00	1.981128640181547773e+00	4.962973552586257497e+00	2.043500274673031303e+00	3.816398349958984415e+00	1.458245259707468877e+00	nan	nan	4.386686064516884365e+00	1.403592604968722846e+00	3.308133888580284676e+00	2.843435641300766203e+00	1.439459820813916435e+00	3.813610021500404734e+00	1.968044274093338597e+00	1.531674686493845305e+00	4.471316637477916522e+00	2.068046829785169738e+00	2.459135394671771557e+00	1.273867728001844668e+00	1.127186841022897346e+00	4.438328562391393284e+00	2.010501423218677086e+00	4.203454466562249969e+00	4.903847918216986734e+00	2.240576623220436492e+00	2.065738114724469998e+00	1.729991865965322617e+00	1.261348923760535978e+00	5.048396409335485835e+00	1.800495886801672274e+00	5.091345440655855370e+00	2.227596290360565501e+00	3.443186922544579698e+00	1.929408140555200157e+00	4.424674791093909931e+00	9.571340666242604822e-01	4.814313565095170944e+00	2.298553486946238955e+00	nan	4.819864015753901221e+00	1.031166824006932270e+00
3.140669140332230214e+00	4.371655266075712198e+00	1.041992526301071864e+00	5.322903811285121023e+00	1.879384092777371507e+00	4.962649520998219543e+00	1.426590162208553059e+00	nan	4.717734838666956421e+00	1.550573522563624129e+00	5.158166123420225624e+00	1.433059917673938255e+00	3.506778965042802287e+00	1.476652311250762573e+00	nan	nan	4.537243288588830303e+00	1.150627209127455641e+00	2.694971706320387295e+00	2.107307569836369243e+00	9.273997410035921263e-01	3.377365138245180365e+00	1.399624542925893778e+00	1.503893279237927372e+00	4.583252224567801569e+00	1.495704864260774869e+00	1.810575367267240221e+00	9.502385797064608619e-01	9.311384378510021431e-01	4.736041432676548091e+00	1.768728893470933095e+00	4.492120431423906268e+00	5.224179368095473563e+00	1.884734357131987448e+00	1.463613374625462260e+00	9.255659129276934127e-01	1.163501774552245571e+00	5.268438503040253629e+00	2.168059532903181097e+00	5.350988508630364571e+00	1.817856022427664309e+00	2.951081442899968987e+00	1.702888128506876431e+00	4.602460523310469398e+00	7.955815039763679541e-01	5.007132545763332665e+00	1.973778456140205195e+00	nan	5.000734871973494755e+00	8.502839322327552241e-01
4.268650867940751326e+00	3.449008077571619424e+00	2.421997319360127410e+00	4.531527656335755161e+00	3.210009193768866176e+00	4.235456611132497606e+00	2.905639879397563963e+00	nan	3.925533207017629422e+00	2.998045937350518386e+00	4.381606462345134290e+00	3.084956408264947214e+00	4.547451942572863004e+00	2.583400674679209530e+00	nan	nan	3.827310436809176153e+00	2.458491133760237979e+00	4.105352291050271774e+00	3.723820445297357562e+00	2.560018111874675206e+00	4.133741008195131350e+00	2.951882211775628928e+00	2.567478787336493262e+00	3.966919482622854431e+00	3.027107338065118114e+00	3.464949907684967467e+00	2.298358112189552216e+00	2.150591626129167544e+00	3.765997228984592660e+00	3.027352734896155084e+00	3.614068858868095369e+00	4.300793236533823283e+00	3.177776340072692385e+00	3.122884971441345137e+00	2.611709636664477419e+00	2.276710753188118552e+00	4.435392806987890957e+00	1.967771894663242094e+00	4.464045029754377225e+00	3.238972442908969906e+00	4.490920852031586641e+00	2.996479807108305859e+00	3.903016509614151364e+00	2.182637586709558875e+00	4.230354949237141504e+00	3.184291219069586010e+00	nan	4.225794857059792520e+00	2.218543535377942799e+00
7.981022930693305817e+00	1.541950342900326287e+00	5.982752913062474143e+00	3.004072740642725337e-01	6.894320511321073930e+00	1.339292102919694250e+00	6.495383225445001685e+00	nan	7.642636834876134211e-01	6.718650885467661205e+00	3.186513480821319133e-01	6.417393275802930397e+00	7.371561626812598078e+00	6.343888974360483601e+00	nan	nan	1.119889526492604315e+00	6.007215858683061960e+00	7.765814262264099099e+00	7.284927778619799454e+00	5.684710935092744499e+00	7.780831331764892944e+00	6.551943006398201597e+00	6.462006534868792507e+00	1.001869319321573748e+00	6.811749477038443246e+00	6.888826361864236247e+00	5.989180939155438921e+00	5.439652663919738451e+00	8.242795024723824637e-01	6.782456677734495010e+00	1.120628957224865996e+00	5.037589326264805267e-01	6.961486595139198208e+00	6.531090506665413464e+00	6.183172688228483871e+00	5.937084193303520330e+00	4.680063715624505072e-01	5.730542566799262438e+00	2.676550422042370814e-01	6.896625420611242063e+00	7.748817017921985517e+00	6.722662472963460090e+00	9.326073697296921594e-01	5.768281656784060907e+00	3.104196206911447042e-01	6.814946233425192013e+00	nan	5.953831247408802874e-01	5.910774027989063484e+00
3.886808641105260254e+00	3.578004112815816207e+00	2.759020424941852401e+00	4.597782325534222281e+00	3.531859793112575474e+00	4.231837947400518551e+00	3.281807426039804465e+00	nan	3.965882148177063637e+00	3.235822810179830533e+00	4.504014837381045133e+00	3.108631999460467199e+00	5.278998612540930502e+00	2.878997708682305312e+00	nan	nan	4.044678119396313498e+00	2.814993190703013237e+00	3.878566837668061318e+00	3.597438960058937596e+00	3.279399988284273704e+00	3.952987465398063005e+00	3.209113294190709453e+00	2.957117031820483799e+00	4.166437670806198312e+00	3.251678704200028580e+00	3.427465309322098808e+00	2.895846186095193620e+00	2.410572686420451305e+00	3.948151119461680292e+00	3.302445357536162085e+00	3.710283079578766685e+00	4.299135398173449474e+00	3.323799791958120142e+00	3.436751806286934219e+00	3.183484645254649692e+00	2.753617020312155717e+00	4.435227046203226386e+00	2.799743081096416564e+00	4.527625730957187677e+00	3.519541006297825625e+00	4.535394024935226476e+00	3.173067794662678409e+00	4.090900727879430043e+00	2.594719066071894620e+00	4.331674365406350091e+00	3.704560729096739724e+00	nan	4.246197263552627277e+00	2.745413111403791184e+00
3.193137627227477182e+00	4.601496075776106309e+00	1.259635992708007635e+00	5.554309145878292497e+00	1.619042552686991376e+00	5.161561663073958250e+00	1.348355230695283513e+00	nan	4.982147619772163694e+00	1.546368907682074800e+00	5.363512601350917564e+00	1.418022553894013882e+00	3.037768821814807119e+00	1.628551584977914413e+00	nan	nan	4.734926039246203366e+00	1.013836979894512380e+00	2.680726502158255364e+00	2.322671950096041993e+00	9.515704176226137401e-01	3.503133625139910556e+00	1.400128873534233431e+00	1.561180157935188495e+00	4.783636943080082027e+00	1.534637237622717088e+00	1.739917885877624526e+00	8.411952045947238554e-01	8.805329742638118296e-01	4.939913717621731593e+00	1.724625710244114041e+00	4.649704217002015305e+00	5.454130440593037754e+00	1.795643647092052264e+00	1.554649188636163082e+00	9.258510099618812994e-01	9.132040620157280131e-01	5.521413078075707581e+00	2.379891240639882444e+00	5.557140958748128412e+00	1.768065105381165125e+00	2.812815601029642121e+00	1.733343313208378866e+00	4.767010511610670243e+00	1.101938910048517739e+00	5.213266632687748370e+00	1.614903442884918272e+00	nan	5.202360550308064546e+00	9.734772314025041950e-01
7.807173459410031491e+00	1.271590357076501254e+00	5.905689202232883517e+00	3.931437128292025185e-01	6.819655332348692589e+00	1.543757925805986364e+00	6.353201600610772992e+00	nan	7.917548290078106898e-01	6.643343530178944967e+00	5.275743832037996794e-01	6.244966614229474189e+00	7.193731240802602400e+00	6.274541494138348163e+00	nan	nan	9.547864643399409657e-01	5.952630668468826158e+00	7.584807709954029420e+00	7.074005638059571055e+00	5.443771252301445429e+00	7.599844881739953095e+00	6.394719907267939263e+00	6.386009012568012899e+00	1.034863564690903903e+00	6.736484328668304933e+00	6.714902153272704233e+00	5.895072888017270252e+00	5.423195414283244808e+00	8.400905871175278206e-01	6.700480255363100213e+00	1.349639176580002653e+00	3.033370788332840351e-01	6.882560582063334209e+00	6.362063002869719597e+00	5.957545127734710455e+00	5.911315342539538165e+00	4.872603667762709367e-01	5.622807090529738261e+00	5.230392054578660854e-01	6.813485304609410598e+00	7.563681029770197739e+00	6.659190779164432250e+00	8.712411740576205821e-01	5.689131969629236174e+00	6.641921728457471641e-01	6.716335691206445802e+00	nan	7.054245344456356870e-01	5.824402032206162261e+00
2.420829823143991977e+00	5.002231715889266184e+00	1.269783194981880747e+00	6.048725297602832285e+00	1.182058055851300304e+00	5.560069267321839703e+00	4.166357601531948673e-01	nan	5.440410140856206667e+00	7.182122876996405170e-01	5.859877128867039708e+00	5.825525174710645127e-01	3.448074115729165001e+00	1.363599981548773155e+00	nan	nan	5.313864701385464073e+00	9.599520284794118563e-01	1.914395995354080338e+00	1.470666699150913637e+00	1.418358591895449328e+00	2.735222584090208020e+00	7.060685507012570694e-01	1.460678223444149992e+00	5.325119903111332320e+00	8.174129273680192931e-01	1.004592003203800488e+00	9.627890902032075759e-01	8.331985978526582626e-01	5.412271563650980610e+00	1.556113865073834646e+00	5.141701681851895245e+00	5.877048830095986887e+00	1.142928279003730063e+00	9.854537616758899388e-01	8.669294328197830746e-01	8.466971953596151845e-01	5.959643917975192551e+00	2.555422062069082845e+00	6.052142424399604259e+00	1.456560997810050440e+00	2.621635597043775245e+00	1.275989065517921128e+00	5.287160000617214806e+00	1.006706848158917644e+00	5.683863093476436923e+00	1.438101219848710421e+00	nan	5.700909617661120699e+00	9.415721309184923449e-01
7.476936661583241772e+00	1.116948034255639044e+00	5.564966049349351351e+00	6.513501668052902316e-01	6.502291979461411131e+00	1.379692144267981924e+00	6.003183232509484490e+00	nan	3.657987409521192279e-01	6.342135523389500484e+00	5.626680625242884703e-01	5.914460600648311583e+00	6.967366975350720359e+00	5.930830335707439893e+00	nan	nan	7.783142333360311138e-01	5.605506167152042529e+00	7.264687290067715963e+00	6.746249101644985480e+00	5.192499621228637174e+00	7.284713152876064690e+00	6.048506930856303754e+00	6.042349881515771237e+00	7.519600272843084410e-01	6.416765827854793436e+00	6.385284317493803208e+00	5.585815237506745135e+00	5.073177600628389072e+00	5.576068996472948180e-01	6.376983429570975304e+00	9.324806704856267725e-01	4.395889983202609930e-01	6.568924735582812424e+00	6.035461316734818560e+00	5.648649403752767917e+00	5.519845006777505780e+00	5.960539355464622435e-01	5.289716467172683956e+00	5.899738546195344435e-01	6.506826228705576476e+00	7.326492262026476965e+00	6.333905358186484591e+00	6.058504467982689379e-01	5.361709456623615644e+00	5.556078579136014550e-01	6.425480221260856162e+00	nan	7.143673611425681580e-01	5.502989486517576800e+00
nan	nan	nan	nan	nan	nan	nan	nan	nan	nan	nan	nan	nan	nan	nan	nan	nan	nan	nan	nan	nan	nan	nan	nan	nan	nan	nan	nan	nan	nan	nan	nan	nan	nan	nan	nan	nan	nan	nan	nan	nan	nan	nan	nan	nan	nan	nan	nan	nan	nan
2.434019080082765019e+00	5.092129040627779268e+00	9.496513194498675814e-01	6.175933149358249885e+00	1.184115570894689329e+00	5.716373542005304564e+00	8.535093348258305790e-01	nan	5.532202842549422073e+00	7.248466584670323343e-01	5.998124935042476125e+00	8.717135830560637233e-01	3.261065446360117193e+00	1.076994907127031054e+00	nan	nan	5.358541920402243086e+00	7.179913288340737942e-01	1.963614456862571744e+00	1.315895477789284174e+00	1.076939575915801806e+00	2.865826115853097544e+00	4.747110771721678169e-01	1.105812426846584984e+00	5.397498840156704780e+00	8.021804521758162387e-01	1.147144547866285391e+00	7.982741193429364612e-01	1.130915971704615552e+00	5.571448277207269761e+00	1.013585469918142357e+00	5.322901021571446734e+00	6.042041972036171771e+00	1.182134239064259518e+00	8.761492585218242368e-01	5.323039025305084104e-01	7.472769682454940554e-01	6.113320862550939871e+00	2.281842479611862373e+00	6.184858137258961719e+00	8.828107381139991272e-01	2.259745365828690122e+00	9.586974351097126146e-01	5.400453308922844364e+00	1.129248395088561674e+00	5.823470674413773196e+00	1.373247157609589930e+00	nan	5.861665356744822475e+00	9.402110862626720245e-01
2.821039568106799678e+00	4.826461302611393833e+00	5.629316561905131078e-01	6.061737833559941890e+00	1.638512726142276277e+00	5.764132324445569999e+00	1.607939124500580519e+00	nan	5.466452594536097109e+00	1.429131471140756338e+00	5.898215047295087388e+00	1.668121303453128368e+00	3.272823839561393555e+00	6.695230191782379769e-01	nan	nan	5.229160623635461747e+00	8.726041996309413795e-01	2.615495152333815909e+00	2.005748391210872228e+00	1.222343705229186117e+00	3.201749748403710960e+00	1.281076109675705066e+00	6.849663458973667129e-01	5.365219402154755457e+00	1.491443773765420922e+00	1.971060323422755500e+00	6.466445720054428969e-01	1.302369954619314152e+00	5.342406978283206875e+00	9.980728443823452256e-01	5.185171088249778570e+00	5.813647364545158069e+00	1.677576334209943232e+00	1.578774915029371284e+00	1.058006439133272636e+00	9.205178134499522047e-01	5.972415499464769795e+00	1.677852820070913964e+00	6.043269315051674084e+00	1.248055037626367048e+00	2.530389058607954045e+00	1.207152602608059677e+00	5.278374447558585203e+00	8.845584513293033302e-01	5.780515389174746943e+00	1.616189492030892572e+00	nan	5.749300072302751197e+00	6.339521164404092746e-01
7.973632873348821093e+00	1.379622002268706904e+00	6.055497709251359773e+00	5.936710087702601335e-01	7.016394939636903416e+00	1.611356502118936662e+00	6.492026206032951663e+00	nan	1.065804255490410135e+00	6.840293642517105255e+00	6.487856975421194550e-01	6.422983931295921600e+00	7.466646293578184768e+00	6.418216627735778168e+00	nan	nan	1.214020226205516639e+00	6.116003355914716444e+00	7.756405957463366363e+00	7.241532504827265626e+00	5.636780941629703889e+00	7.754918553433383543e+00	6.544458231888531152e+00	6.543243939516374397e+00	1.210574085536541222e+00	6.901286528153411481e+00	6.884292300704657031e+00	6.084887709059771055e+00	5.583469109591152169e+00	1.106515258430173620e+00	6.880189192932412823e+00	1.629177076347118058e+00	5.689300530494448838e-01	7.085095968541710754e+00	6.487184232790087712e+00	6.131738562940113546e+00	6.038229049148349681e+00	5.743229503275160130e-01	5.784145068301405068e+00	7.672637314257919616e-01	6.992753346961817940e+00	7.829929551990531422e+00	6.830822899267433357e+00	1.072662680010379344e+00	5.860637730072999041e+00	8.930372427133174140e-01	6.938999643390566519e+00	nan	9.357333153700301276e-01	6.009432075393199568e+00
7.673285593826788542e+00	1.380369704335298930e+00	5.793567903990202161e+00	4.798290767357141773e-01	6.660746628098512367e+00	1.455756146257004113e+00	6.217568633424798819e+00	nan	6.207800985307374564e-01	6.522341292693752735e+00	3.417083205020960968e-01	6.151225943438208610e+00	7.020411915137085401e+00	6.147590942726499641e+00	nan	nan	9.116545778485605211e-01	5.783846437618474390e+00	7.456427004716688955e+00	6.988899475854825738e+00	5.407620537386270243e+00	7.455207321187825364e+00	6.279357147483465518e+00	6.231118665458017958e+00	9.424134970670728917e-01	6.596698183749380995e+00	6.616374276252307673e+00	5.771627599358962968e+00	5.250108499953843655e+00	5.049469594753925872e-01	6.570508263991826858e+00	9.168600560972675062e-01	5.670528717261070772e-01	6.730017076370574003e+00	6.281264993806155772e+00	5.876232562960036709e+00	5.709849520106041965e+00	5.655476273883042193e-01	5.465105977114481206e+00	4.369083957507212679e-01	6.689238443566122072e+00	7.439675667521337132e+00	6.540538851747921711e+00	8.126599031908801063e-01	5.579755964088195519e+00	3.193381253775145479e-01	6.564210445874712363e+00	nan	5.830524956949554305e-01	5.708346652955897937e+00
7.342332281914996095e+00	1.521366014998929872e+00	5.390706598421879825e+00	9.978957415016438404e-01	6.251478145469342884e+00	1.658602037260344941e+00	5.748889335346160756e+00	nan	1.048503863032257177e+00	6.163066685648937337e+00	9.569928814270274309e-01	5.626834346728445624e+00	6.452624197862975031e+00	5.810050961122687596e+00	nan	nan	5.664202519689589543e-01	5.368828713009635933e+00	7.069565810150431950e+00	6.565588982919050132e+00	4.814505195888290956e+00	7.210762218296816961e+00	5.814921319882093265e+00	5.892385669549871530e+00	4.160734661733579420e-01	6.211815373645529270e+00	6.087483216200538116e+00	5.356162579300371540e+00	4.837566821540449702e+00	9.967054955045703268e-01	6.178585482729535450e+00	1.050051020209454622e+00	1.127437432419468033e+00	6.369369415935800305e+00	5.760108840905958871e+00	5.360671475661772156e+00	5.307393050461776340e+00	1.253761117689431659e+00	5.299412295414072105e+00	1.050608713433283326e+00	6.266010733372163521e+00	7.061486389168309508e+00	6.138100478050314557e+00	4.054123043936997961e-01	5.196751005314652616e+00	8.160955974074138863e-01	6.131810365245390138e+00	nan	8.542009464163589083e-01	5.322872951056381474e+00
2.998245223574116824e+00	5.586088260339393763e+00	2.433484004417844293e+00	6.614194722187358266e+00	2.148147524011227549e+00	6.231351180537578749e+00	2.588297213486451476e+00	nan	6.057254992005636218e+00	2.394101764086415063e+00	6.487939467121402792e+00	2.422376091630024764e+00	3.010643147519412199e+00	2.417301889675534277e+00	nan	nan	5.814975392708483959e+00	2.164001111111156117e+00	2.748970924613782785e+00	2.883322545024565198e+00	2.895159799981689819e+00	3.683317627310878528e+00	2.490731834948471946e+00	2.252447492544634056e+00	5.985332234259336914e+00	2.333053706072239386e+00	2.426413368426240780e+00	2.237420722263087303e+00	2.364173478413712726e+00	5.948378224267655945e+00	2.213936014810101049e+00	5.607855455712691395e+00	6.407577415951117850e+00	2.126950156444446183e+00	2.841487378390276319e+00	2.574330470848926300e+00	2.221583961355722003e+00	6.549708717115998446e+00	3.115033770592963602e+00	6.554906145751288271e+00	2.409488048821276873e+00	2.209578838116281307e+00	2.379816606028609893e+00	5.884161389413490539e+00	2.495875956181899724e+00	6.302430423464797649e+00	2.199025307186733169e+00	nan	6.193641846250709904e+00	2.326844269824652756e+00
1.981486972088583265e+00	5.467435599974531435e+00	1.305898067697241149e+00	6.640976132691266187e+00	1.578398316142935576e+00	6.151292841890399821e+00	1.041167849863964268e+00	nan	5.967665072673238313e+00	9.169045826288581003e-01	6.428291849420052273e+00	1.014344881750758764e+00	3.847820483180477424e+00	1.161138588629412993e+00	nan	nan	5.884982327043634776e+00	1.304603454869398327e+00	1.705961171788437092e+00	7.474984118327441251e-01	1.874993637409766212e+00	2.377617094491705885e+00	6.558852789891854718e-01	1.333887498700829566e+00	5.938315971130402993e+00	1.039274073019498479e+00	1.239498906921707055e+00	1.520289142837597307e+00	1.546086615951306475e+00	5.984969803160991475e+00	1.279839984091128979e+00	5.788181041901193424e+00	6.453549969320777180e+00	1.311834810611983260e+00	1.182213540357465176e+00	1.162460576871276352e+00	1.323220730850673599e+00	6.502000536092893412e+00	2.458025568192670818e+00	6.637553684955737054e+00	1.172893417764808710e+00	2.214117830803720377e+00	1.139453864156702467e+00	5.881949424721300446e+00	1.544424544719746439e+00	6.300977151028880563e+00	1.875550129361759799e+00	nan	6.320577048906427464e+00	1.489118906692672439e+00
nan	nan	nan	nan	nan	nan	nan	nan	nan	nan	nan	nan	nan	nan	nan	nan	nan	nan	nan	nan	nan	nan	nan	nan	nan	nan	nan	nan	nan	nan	nan	nan	nan	nan	nan	nan	nan	nan	nan	nan	nan	nan	nan	nan	nan	nan	nan	nan	nan	nan
3.778517014987078149e+00	4.171907508943304421e+00	1.571143788304594002e+00	5.125194875795306082e+00	2.051747386203415235e+00	4.943751159878165602e+00	1.903799825055503048e+00	nan	4.641403219518567269e+00	2.015312420811139038e+00	5.025115062435303592e+00	2.123744306188521058e+00	3.167821224273258185e+00	1.960346929003065730e+00	nan	nan	4.251215303742517548e+00	1.209568774714019579e+00	3.375908210230746054e+00	2.942440338567250180e+00	1.132339421226233434e+00	4.102428043407021718e+00	1.961199775182364879e+00	1.814021952852408637e+00	4.405088151192290802e+00	2.180618810287166642e+00	2.478118747888977236e+00	1.332881482437651810e+00	1.083247446348781340e+00	4.526471950950060830e+00	2.088623029007986798e+00	4.295703658781534706e+00	4.984266625516909244e+00	2.272617162550734982e+00	2.118670296867839919e+00	1.657455133757862464e+00	1.147645912834189597e+00	5.154135667556519529e+00	2.617976737300964363e+00	5.122293282425772531e+00	2.019356244287791480e+00	3.232524860418380275e+00	2.131912084778424532e+00	4.376184337975666416e+00	1.639925629176878896e+00	4.816160704879161258e+00	1.916255963991670086e+00	nan	4.814558600574159186e+00	1.508794210922761003e+00
2.040066045230550351e+00	6.797770774928530102e+00	2.966511025113049094e+00	8.074971437752340719e+00	2.280369309632305441e+00	7.675095305011235602e+00	2.703774004731297254e+00	nan	7.424476806372129367e+00	2.411795771151405976e+00	7.898928910389934721e+00	2.531906327272442248e+00	3.396237706648046917e+00	2.629752103364456861e+00	nan	nan	7.208022943422367490e+00	2.679100897010733284e+00	1.899735418878903515e+00	2.184769051703656206e+00	3.486886314024697953e+00	2.927732916189746071e+00	2.471425359476744799e+00	2.533957095802652493e+00	7.437426862696908891e+00	2.367926720752876246e+00	2.317775733168142782e+00	2.782381669866768270e+00	3.152275594222170962e+00	7.355131324990363595e+00	2.167463906020381081e+00	7.091798270228321321e+00	7.802901112576214437e+00	2.159014439076664793e+00	2.953034362658329748e+00	2.727261939278332825e+00	2.812270837418689773e+00	7.922571383051676186e+00	3.519859249656947409e+00	8.014153972229520306e+00	2.274840512760067934e+00	8.350785498110147032e-01	2.521242497845816999e+00	7.285419753135315091e+00	3.192986117715326255e+00	7.754374121578792689e+00	2.384661993369172617e+00	nan	7.704218934781193795e+00	2.951430681053317961e+00
1.847723643876016952e+00	5.844472185043106727e+00	1.351852889289187898e+00	7.156760351495043970e+00	1.371578850634707969e+00	6.781746965805990790e+00	1.631505848784345680e+00	nan	6.536739409300584391e+00	1.090798439383996676e+00	6.999228905642447707e+00	1.644697476050275498e+00	3.462705743191524466e+00	9.774445784088936495e-01	nan	nan	6.321199948552553849e+00	1.422189383329320655e+00	1.789455373780584502e+00	1.063996923825119012e+00	2.059938917450248042e+00	2.425626239489790947e+00	1.072781909257295663e+00	9.152613938441168662e-01	6.467230044547994439e+00	1.183728921821126656e+00	1.632819978570826835e+00	1.317165667735220147e+00	2.036708185558232298e+00	6.412191313214282928e+00	6.124628411789967419e-01	6.248010456972148852e+00	6.891372442758423311e+00	1.286910334772082276e+00	1.607685866219815018e+00	1.357475822197362847e+00	1.607707421636425993e+00	7.049233759403689348e+00	2.263506800457074863e+00	7.136722015330809299e+00	6.695658008802237715e-01	1.808377511116262992e+00	9.341358576113425460e-01	6.356743046267453678e+00	1.666784844572028579e+00	6.863647630374209108e+00	1.527653271320025485e+00	nan	6.833492724018557674e+00	1.455354751440024685e+00
8.253787322318570929e+00	1.958888298252230431e+00	6.556986859371866316e+00	1.309925958804734503e+00	7.411788160325367691e+00	1.439518163252725413e+00	6.934724175162181758e+00	nan	1.450065854664584153e+00	7.269065992714009106e+00	1.294960217597588503e+00	6.760938446460772688e+00	7.821166323172977108e+00	6.905682967139764372e+00	nan	nan	2.144065654908025920e+00	6.561114035378923681e+00	8.121413961299417394e+00	7.612498778871921168e+00	6.145244309194265675e+00	7.996583591870534136e+00	7.016021966913440266e+00	7.037724735954387967e+00	2.139478878714336840e+00	7.318028609466698420e+00	7.198043569668529429e+00	6.560560401145663967e+00	6.009510017922144343e+00	1.572535217580902422e+00	7.391804387558114087e+00	1.847552781785820608e+00	1.248885036376529367e+00	7.391819285344313428e+00	6.950038437359476795e+00	6.615653783215948103e+00	6.510998471148982780e+00	1.130535934484104166e+00	6.155061916457571947e+00	1.263451063125507368e+00	7.524267463680258672e+00	8.120951090630070368e+00	7.317265726954296667e+00	2.011100185147454589e+00	6.262700318215930650e+00	1.406251125210251640e+00	7.354851531269015474e+00	nan	1.449025898934068746e+00	6.453880906154749297e+00
3.075473384035386282e+00	6.399346726604776769e+00	2.810514330983942433e+00	7.415632469259027637e+00	1.938070295699255485e+00	7.018992217172188575e+00	2.694933414951915740e+00	nan	6.845428237857833054e+00	2.436236424420331836e+00	7.263649445180672792e+00	2.646820542883774774e+00	2.153183310964893682e+00	2.738933744979707097e+00	nan	nan	6.564985094340166860e+00	2.446912521202383228e+00	2.715735126731283700e+00	3.040104856493573759e+00	3.015409781045936821e+00	3.824086329267624595e+00	2.714644190006760827e+00	2.496311722422495549e+00	6.724273620713126398e+00	2.327704065093687102e+00	2.488095917707560556e+00	2.496093492703115313e+00	2.790432026644886765e+00	6.759407221375831831e+00	2.285044169221152277e+00	6.362925085185221263e+00	7.228811402605345826e+00	2.018730694212493848e+00	2.911184637339690351e+00	2.773030083000903367e+00	2.492980872626526789e+00	7.361153737456072932e+00	3.619155322103478678e+00	7.348383076822163851e+00	2.345553164283775693e+00	1.911979193294923940e+00	2.420394486172511961e+00	6.660152434544841960e+00	2.934057582862546809e+00	7.068121204151677439e+00	1.914086142717995820e+00	nan	7.022366250028102996e+00	2.687961696630226438e+00
nan	nan	nan	nan	nan	nan	nan	nan	nan	nan	nan	nan	nan	nan	nan	nan	nan	nan	nan	nan	nan	nan	nan	nan	nan	nan	nan	nan	nan	nan	nan	nan	nan	nan	nan	nan	nan	nan	nan	nan	nan	nan	nan	nan	nan	nan	nan	nan	nan	nan
[truncated: 1,627 more rows]
[truncated: 1,950 more columns]
