# Supplementary material for: T-cell receptor structures and predictive models reveal comparable alpha and beta chain structural diversity despite differing genetic complexity
Source: Commun Biol. 2025 Mar 4;8:362. doi: 10.1038/s42003-025-07708-6 (PMC11880327; doi:10.1038/s42003-025-07708-6)
Supplement: Supplementary file 4 — Supplementary Data 2 [file 42003_2025_7708_MOESM4_ESM.zip › Figure_3/OTS_cdr3b_rmsd_matrix.csv]

0.000000000000000000e+00	3.476528283685342835e+00	3.207982938525564265e+00	1.658135447827238762e+00	2.138386039241981784e+00	2.659998506276739505e+00	1.893593224731819236e+00	nan	1.501071151248608793e+00	3.512559340846793443e+00	1.941442171562285601e+00	2.439972325280210352e+00	3.323951962922686576e+00	2.441611241594596748e+00	nan	nan	1.930672105443534736e+00	1.987326647070257080e+00	2.192759012427129228e+00	2.376464464325452663e+00	2.136905061175695231e+00	1.750121959418226458e+00	1.431796916477692916e+00	2.050332859929635543e+00	3.327910699323960664e+00	2.433116191588689414e+00	2.587072596570619165e+00	2.703795979088035040e+00	1.139395094581840073e+00	2.639609403262347609e+00	1.891792159919366112e+00	2.112203441152368910e+00	1.529302806769704537e+00	1.869532089514905904e+00	1.583875108979782009e+00	1.904958039782431056e+00	3.057570024783025087e+00	1.814765571182565207e+00	2.583160495486835018e+00	1.665029307525242031e+00	2.242024306598244809e+00	3.414900820041603335e+00	2.431509915944038536e+00	5.622308164856523405e+00	3.070938285697996317e+00	8.448803736538949005e-01	1.517232832166081957e+00	nan	1.689241209295199830e+00	2.889876862056217632e+00
3.476528283685342835e+00	0.000000000000000000e+00	3.447571425778563903e+00	4.336615597882454765e+00	3.157553448614247582e+00	2.363531380122527725e+00	3.079515515770705036e+00	nan	2.807872054721158417e+00	2.347902411050798666e+00	3.316103567011347231e+00	2.922660912839768255e+00	4.383819949207686584e+00	2.495136508569209877e+00	nan	nan	3.118346968198965730e+00	3.914933470414918570e+00	3.283632842418060527e+00	5.324011046521542667e+00	4.568591327973312133e+00	3.713389865651301580e+00	3.386958108245596843e+00	3.395633747462374785e+00	3.674986213462029916e+00	3.486815821090407663e+00	2.599795506006949086e+00	3.310423357538445632e+00	3.844339908833394492e+00	3.864582328191290106e+00	3.497915985838532027e+00	2.915703923302058076e+00	2.740724478828501454e+00	3.521821109209458012e+00	3.180132792542935682e+00	3.015321764209876854e+00	3.544657107376584904e+00	3.729583767000916428e+00	2.036616498022457034e+00	3.882741631508882740e+00	3.289379739212966669e+00	5.252136241712641151e+00	4.317089345910488873e+00	5.638270698620738486e+00	2.980915842895723422e+00	3.655976858892201253e+00	3.665405559188140483e+00	nan	3.892967828529887431e+00	2.796303808544957192e+00
3.207982938525564265e+00	3.447571425778563903e+00	0.000000000000000000e+00	4.242215894808542664e+00	2.653972763906533139e+00	3.764239050237056627e+00	3.165870312851650770e+00	nan	2.957981368517603293e+00	2.877921663816302100e+00	3.179591590732106177e+00	2.537103951540916835e+00	5.246964392033778957e+00	2.875913384810504070e+00	nan	nan	4.022411875176017837e+00	4.188243539055300779e+00	3.351207387246710301e+00	4.738840585167222841e+00	4.585012000075839644e+00	3.380891333133493326e+00	3.284235680783210931e+00	2.698230696638582948e+00	4.264795960179135648e+00	4.671222046898540370e+00	3.238598349793903708e+00	3.548005567454536102e+00	3.670267550910836896e+00	4.751598054073856048e+00	2.254084742390039420e+00	3.568462722949901078e+00	3.408887233065420297e+00	2.935973844068659577e+00	3.296717808930853977e+00	3.069814563841733790e+00	4.450205231863272104e+00	3.892594696801010112e+00	2.647524246867159370e+00	3.278917271220259888e+00	3.077026550992496556e+00	5.780224824615070922e+00	2.636793556523942428e+00	6.574467807556696464e+00	4.214013685217698146e+00	3.672824544760280752e+00	3.330687496453776930e+00	nan	3.300513451174610147e+00	3.061818864677965379e+00
1.658135447827238762e+00	4.336615597882454765e+00	4.242215894808542664e+00	0.000000000000000000e+00	3.126283077439142133e+00	3.651160740531131044e+00	2.566054695600772373e+00	nan	2.802004324275408020e+00	4.683580715415985196e+00	2.886831489996451783e+00	3.426135658190283539e+00	2.823852511366065077e+00	3.352943639971545320e+00	nan	nan	2.463861831153799642e+00	1.847424552632811690e+00	3.004211198325889232e+00	1.578902400986730958e+00	2.379976217155741480e+00	2.432289616308222158e+00	1.684083495431720090e+00	2.802027228312952367e+00	3.823205457387595541e+00	2.854484284995609134e+00	3.595355033289940661e+00	2.830931385229053632e+00	1.795962586186620413e+00	2.545291021040747115e+00	2.937854137628908457e+00	3.105091861589373892e+00	2.398088263061779912e+00	2.792616084882582950e+00	2.135820663107748985e+00	2.730936826137725149e+00	3.679812768754486374e+00	2.519810233975782410e+00	3.661731772918696670e+00	2.271995375535230011e+00	2.893358756798602105e+00	2.847509649892484340e+00	3.087294365684245090e+00	5.806705015914088719e+00	3.983946087200933572e+00	1.658444562182879389e+00	2.283615018803830221e+00	nan	2.104842414590397670e+00	3.698799232702255413e+00
2.138386039241981784e+00	3.157553448614247582e+00	2.653972763906533139e+00	3.126283077439142133e+00	0.000000000000000000e+00	2.690153446269863302e+00	1.265001881203543066e+00	nan	1.980353575802412003e+00	2.684036321030537131e+00	1.270618762048059347e+00	1.372030672106506755e+00	4.125036862310746066e+00	2.187299430860361049e+00	nan	nan	2.404268138148529133e+00	3.340280998204540719e+00	2.761238820293346219e+00	3.738840270722310510e+00	3.155238935792238131e+00	2.181551745952766908e+00	2.646119171864654618e+00	2.571178044845482180e+00	4.078156271065282112e+00	3.227045323606577032e+00	2.725592101454953120e+00	3.319780150115153816e+00	2.318316081219236935e+00	3.928976742541534950e+00	1.722950348203810211e+00	2.097124183588829016e+00	2.126932273141630692e+00	1.230424465511668730e+00	2.401870926287315022e+00	1.585918756158168241e+00	3.659323319150306730e+00	1.938344695393465100e+00	1.902554619841981598e+00	1.568945569027566656e+00	1.669689682400258945e+00	4.899657173470779448e+00	2.185010924016627332e+00	6.490715862897874722e+00	3.546827119308078036e+00	2.184019344630307558e+00	1.456042039922092357e+00	nan	2.125141758259843083e+00	2.957163809568756907e+00
2.659998506276739505e+00	2.363531380122527725e+00	3.764239050237056627e+00	3.651160740531131044e+00	2.690153446269863302e+00	0.000000000000000000e+00	2.468620324087114071e+00	nan	1.939453424937034764e+00	2.646655404684187474e+00	2.531017309612973776e+00	2.888924547696700706e+00	3.943349680278571689e+00	2.453434801373239882e+00	nan	nan	1.926094268579019442e+00	3.285640436083505644e+00	2.557732254382793169e+00	4.568757422332391016e+00	3.448560762500986865e+00	2.893482355033178521e+00	3.004901501385821128e+00	3.285353094612503355e+00	3.504945857611044602e+00	2.236487623935617286e+00	2.019080617976210412e+00	3.633659555667684060e+00	2.807271215820194676e+00	3.427008616123447204e+00	3.317506727619689677e+00	1.415073755104874875e+00	2.044327131431145528e+00	3.054993826983393834e+00	2.382129849904992547e+00	2.406521766098526083e+00	2.818335287596172023e+00	2.562645902973099243e+00	1.910407814562624651e+00	3.211886703838665813e+00	3.019501040227403621e+00	4.464001672614675620e+00	4.132206270104948231e+00	5.838374175161034074e+00	2.175649354938478552e+00	2.650568032843046762e+00	2.750827217852744422e+00	nan	3.272378042866467940e+00	3.002390486331226072e+00
1.893593224731819236e+00	3.079515515770705036e+00	3.165870312851650770e+00	2.566054695600772373e+00	1.265001881203543066e+00	2.468620324087114071e+00	0.000000000000000000e+00	nan	2.060005104074858373e+00	3.068529630036455291e+00	1.430839574035656092e+00	1.628585898415275679e+00	3.536129701878242049e+00	2.334382442801191448e+00	nan	nan	1.648177146085850975e+00	2.820987592364852414e+00	2.734891923801840541e+00	3.456709480196709094e+00	2.652383493558883476e+00	1.663824166121754322e+00	2.405966022131189153e+00	2.747434873634152730e+00	3.967373261910199123e+00	2.652121266670914856e+00	2.863248563866955365e+00	2.908710340577409514e+00	2.123300457030661725e+00	3.491711234852249657e+00	2.171049696614242741e+00	1.875920159442388213e+00	1.649336208399146519e+00	1.482001267986322146e+00	1.940074212292585809e+00	1.423067345787379034e+00	3.503116829125249243e+00	1.539062115713137890e+00	1.919052339117056638e+00	1.600359605535598195e+00	1.856353247746162838e+00	4.221198089187377711e+00	2.673561385498080423e+00	6.403429580012072186e+00	3.235868982115639891e+00	1.865498388786665851e+00	1.109293571490363117e+00	nan	1.965042693155188092e+00	2.982542632986064923e+00
nan	nan	nan	nan	nan	nan	nan	0.000000000000000000e+00	nan	nan	nan	nan	nan	nan	nan	nan	nan	nan	nan	nan	nan	nan	nan	nan	nan	nan	nan	nan	nan	nan	nan	nan	nan	nan	nan	nan	nan	nan	nan	nan	nan	nan	nan	nan	nan	nan	nan	nan	nan	nan
1.501071151248608793e+00	2.807872054721158417e+00	2.957981368517603293e+00	2.802004324275408020e+00	1.980353575802412003e+00	1.939453424937034764e+00	2.060005104074858373e+00	nan	0.000000000000000000e+00	2.725795603806156375e+00	2.025243656589065910e+00	2.336186157831588783e+00	3.401136300333425400e+00	2.272211932842712390e+00	nan	nan	2.019768783426004966e+00	2.458362616661321276e+00	1.740274928510126662e+00	3.636107492498287908e+00	3.175127195840958816e+00	2.376571586355646026e+00	2.055613947823416776e+00	2.212082876358984596e+00	2.913464059365898251e+00	2.404236080268885356e+00	1.850965309298236772e+00	2.804186100807147586e+00	1.800737661238436038e+00	3.004987514336909804e+00	2.033774453138977201e+00	1.555347805918213311e+00	1.517608965702697432e+00	2.129676335408696275e+00	1.877044416003319727e+00	1.759317336839828716e+00	2.574049923730283407e+00	2.267800722292919957e+00	1.846028256968557546e+00	2.406957239737611776e+00	2.263602008384068665e+00	4.046980916464025135e+00	2.942907639109603402e+00	5.427552617959501724e+00	2.625511641633798909e+00	1.804160993255890411e+00	2.056955391214336792e+00	nan	2.461840267033291507e+00	2.220105391638483638e+00
3.512559340846793443e+00	2.347902411050798666e+00	2.877921663816302100e+00	4.683580715415985196e+00	2.684036321030537131e+00	2.646655404684187474e+00	3.068529630036455291e+00	nan	2.725795603806156375e+00	0.000000000000000000e+00	2.908409000722660398e+00	2.649694033869989251e+00	4.917060973742007235e+00	2.848044833717137347e+00	nan	nan	3.531484929845163379e+00	4.417393357563096146e+00	3.120192050847137022e+00	5.434849197576794744e+00	4.589669061964785968e+00	3.568318469505206370e+00	3.864214827497626903e+00	3.473679357111240318e+00	4.132278165993405139e+00	3.953639537748974142e+00	2.661715041302681328e+00	3.879307587870664875e+00	3.850847585282629382e+00	4.660656669030960764e+00	3.055673749722999322e+00	2.925598533435421533e+00	2.982679856271307273e+00	3.092047432090708536e+00	3.511509719591232592e+00	2.753239934482726525e+00	3.771525156251283928e+00	3.596036511434682836e+00	2.152233673836670746e+00	3.680154017722622406e+00	3.219926175673517577e+00	5.653290192072620179e+00	4.024301637361107353e+00	6.174586045882219487e+00	2.934757195410587993e+00	3.759702722060169311e+00	3.368828973567883356e+00	nan	3.728343613408031221e+00	2.650600840580741746e+00
1.941442171562285601e+00	3.316103567011347231e+00	3.179591590732106177e+00	2.886831489996451783e+00	1.270618762048059347e+00	2.531017309612973776e+00	1.430839574035656092e+00	nan	2.025243656589065910e+00	2.908409000722660398e+00	0.000000000000000000e+00	1.702847982497572632e+00	3.936334125517174876e+00	2.368783858904549788e+00	nan	nan	2.066749999352691436e+00	3.409989584544032226e+00	3.012018012830909974e+00	3.357007748173274742e+00	2.485378116955655248e+00	2.001001175074185845e+00	2.707417194562984797e+00	2.969842172498009081e+00	4.409705838305909786e+00	2.943034183487683197e+00	2.918044176880866480e+00	3.707858797230175085e+00	2.208011910088212737e+00	3.875855614746512856e+00	1.834410354348360084e+00	1.825554187060866695e+00	2.088706252449550327e+00	1.039544193003105743e+00	2.345548989268660289e+00	1.527285380619085586e+00	3.775199108218135979e+00	1.276899842702859944e+00	2.231275286498188404e+00	1.336177613871900149e+00	2.208411298028001291e+00	4.624827025222165489e+00	2.401218869093058483e+00	6.518369401461076684e+00	3.411732955478329998e+00	1.742757703362924238e+00	1.255358640596418551e+00	nan	1.778857815932898045e+00	3.431127530074959964e+00
2.439972325280210352e+00	2.922660912839768255e+00	2.537103951540916835e+00	3.426135658190283539e+00	1.372030672106506755e+00	2.888924547696700706e+00	1.628585898415275679e+00	nan	2.336186157831588783e+00	2.649694033869989251e+00	1.702847982497572632e+00	0.000000000000000000e+00	4.465819950873186173e+00	2.133562512603457861e+00	nan	nan	2.792706994641043661e+00	3.656451083243917211e+00	3.189856317957315834e+00	4.011745680271684655e+00	3.424048085917744011e+00	2.174837896351635713e+00	2.957677427508776713e+00	2.822717044896744021e+00	4.328640492294382192e+00	3.436620038229556862e+00	3.045976125652452904e+00	3.340018725947714984e+00	2.839174960010868887e+00	4.287051712038583595e+00	1.609580082241426569e+00	2.471450841290823153e+00	2.150605641165048709e+00	1.381767921158157275e+00	2.756852977484998135e+00	1.673835533389456121e+00	4.064954592495907626e+00	2.438433601064378120e+00	1.927279746990951725e+00	1.959306239608510580e+00	1.892354497276318437e+00	5.143122373517695856e+00	2.422823388807555212e+00	6.519673279478661598e+00	3.585455836530526241e+00	2.591447757262475005e+00	1.985740285055117793e+00	nan	2.334206866056518059e+00	3.097673678578627854e+00
3.323951962922686576e+00	4.383819949207686584e+00	5.246964392033778957e+00	2.823852511366065077e+00	4.125036862310746066e+00	3.943349680278571689e+00	3.536129701878242049e+00	nan	3.401136300333425400e+00	4.917060973742007235e+00	3.936334125517174876e+00	4.465819950873186173e+00	0.000000000000000000e+00	4.485349077625305547e+00	nan	nan	2.982976448535080483e+00	2.562215673096977397e+00	3.146895554602560985e+00	4.071457662530987065e+00	4.384875233060419930e+00	3.868525407419369344e+00	3.109433537888099508e+00	3.776580465404148157e+00	3.708370389173666126e+00	3.408223407711732378e+00	4.131420296933982605e+00	3.311560946591538990e+00	3.338332541111904028e+00	2.915821231275837810e+00	4.237418446527855487e+00	3.768860499536370590e+00	3.284647911115040397e+00	4.058036883887016444e+00	3.199058622994906731e+00	3.376740026514896353e+00	3.420817644601009011e+00	3.888223459932585779e+00	4.013480005810422746e+00	4.080870286748128350e+00	3.910564869064498517e+00	3.103305191811318142e+00	4.861558301906765855e+00	5.726256496519956052e+00	4.121002406417080266e+00	3.304252344657807150e+00	3.622749927327602926e+00	nan	4.044338819633363613e+00	3.622992973202623812e+00
2.441611241594596748e+00	2.495136508569209877e+00	2.875913384810504070e+00	3.352943639971545320e+00	2.187299430860361049e+00	2.453434801373239882e+00	2.334382442801191448e+00	nan	2.272211932842712390e+00	2.848044833717137347e+00	2.368783858904549788e+00	2.133562512603457861e+00	4.485349077625305547e+00	0.000000000000000000e+00	nan	nan	2.907949506691590358e+00	3.568678832547752755e+00	3.129268158621938412e+00	3.923808479915146918e+00	3.405512379750267549e+00	2.659206019690456113e+00	2.629840482042505645e+00	2.581506978543498754e+00	4.001216151118646813e+00	3.139628425322670058e+00	2.247329774737650165e+00	3.459599288490904812e+00	2.859389905900574735e+00	3.680652903270136722e+00	2.437027712092554310e+00	2.490804147927404344e+00	2.427521971952601998e+00	2.549879454531023715e+00	2.576197488972396421e+00	2.337643091907611215e+00	4.002745010509393353e+00	2.749653291380275366e+00	2.460259852607840081e+00	2.539637218166874710e+00	2.134340976197809159e+00	4.936373221932747413e+00	2.884035720958727733e+00	6.118386077989483418e+00	3.358453379410326622e+00	2.633309620409622465e+00	2.718329252881043878e+00	nan	2.781928334179693429e+00	3.303185819689621550e+00
nan	nan	nan	nan	nan	nan	nan	nan	nan	nan	nan	nan	nan	nan	0.000000000000000000e+00	nan	nan	nan	nan	nan	nan	nan	nan	nan	nan	nan	nan	nan	nan	nan	nan	nan	nan	nan	nan	nan	nan	nan	nan	nan	nan	nan	nan	nan	nan	nan	nan	nan	nan	nan
nan	nan	nan	nan	nan	nan	nan	nan	nan	nan	nan	nan	nan	nan	nan	0.000000000000000000e+00	nan	nan	nan	nan	nan	nan	nan	nan	nan	nan	nan	nan	nan	nan	nan	nan	nan	nan	nan	nan	nan	nan	nan	nan	nan	nan	nan	nan	nan	nan	nan	nan	nan	nan
1.930672105443534736e+00	3.118346968198965730e+00	4.022411875176017837e+00	2.463861831153799642e+00	2.404268138148529133e+00	1.926094268579019442e+00	1.648177146085850975e+00	nan	2.019768783426004966e+00	3.531484929845163379e+00	2.066749999352691436e+00	2.792706994641043661e+00	2.982976448535080483e+00	2.907949506691590358e+00	nan	nan	0.000000000000000000e+00	2.474315125813800531e+00	2.632120170250126900e+00	3.564566347759923648e+00	2.548834662424657171e+00	2.350997643710012852e+00	2.310893013924676609e+00	3.155506511677685477e+00	3.677128631575946827e+00	1.918037942596964474e+00	2.928624091598722057e+00	3.258890663865424919e+00	2.090279395035086640e+00	2.911298757552792438e+00	3.022475922183859076e+00	1.392482247298901799e+00	1.657048904347155904e+00	2.446044088877081357e+00	1.776812485921013485e+00	2.060101179960990070e+00	2.859353483396323448e+00	1.714682486460274990e+00	2.240066105997028156e+00	2.313150593235843377e+00	2.810695007618060348e+00	3.728828625183692846e+00	3.650688967834121001e+00	6.198082223600512641e+00	2.924226505652913755e+00	1.612968887587629130e+00	1.855559860223378932e+00	nan	2.368696166680718473e+00	3.204437289160797508e+00
1.987326647070257080e+00	3.914933470414918570e+00	4.188243539055300779e+00	1.847424552632811690e+00	3.340280998204540719e+00	3.285640436083505644e+00	2.820987592364852414e+00	nan	2.458362616661321276e+00	4.417393357563096146e+00	3.409989584544032226e+00	3.656451083243917211e+00	2.562215673096977397e+00	3.568678832547752755e+00	nan	nan	2.474315125813800531e+00	0.000000000000000000e+00	2.023991564454768799e+00	3.127059253093196212e+00	3.321202323968077241e+00	2.721654949282136471e+00	1.734152123590380956e+00	2.400709270002933327e+00	2.279193330197215150e+00	2.773534557016196000e+00	2.998343493179811858e+00	1.961402324739694558e+00	2.042815429296220398e+00	2.045554023284472667e+00	3.281322273662258482e+00	3.011724731198474281e+00	2.108337608549854192e+00	3.334072682513094854e+00	2.202252531356553078e+00	2.934263569048132236e+00	2.534250027173695852e+00	3.060745053362323276e+00	3.349064671994499420e+00	3.214452230586784864e+00	3.317571616515845090e+00	2.427585602372480000e+00	3.850539999793015866e+00	4.850645274251653483e+00	3.243390325285584463e+00	2.309059921559151185e+00	2.724494432346558526e+00	nan	2.930642953948084273e+00	2.755121696807869558e+00
2.192759012427129228e+00	3.283632842418060527e+00	3.351207387246710301e+00	3.004211198325889232e+00	2.761238820293346219e+00	2.557732254382793169e+00	2.734891923801840541e+00	nan	1.740274928510126662e+00	3.120192050847137022e+00	3.012018012830909974e+00	3.189856317957315834e+00	3.146895554602560985e+00	3.129268158621938412e+00	nan	nan	2.632120170250126900e+00	2.023991564454768799e+00	0.000000000000000000e+00	4.041695760206839516e+00	3.878752099862123437e+00	2.806413878716959243e+00	2.175738394804958897e+00	1.914583824280321922e+00	1.999420350827504356e+00	2.806422631528494360e+00	2.141539406542733559e+00	2.322066362085480673e+00	2.178913114539327900e+00	2.790976576639342621e+00	2.776029093924800240e+00	2.618161599392119676e+00	2.116689513028436664e+00	3.079094715707953789e+00	2.294262889604274491e+00	2.511202637247239799e+00	1.824111806498014632e+00	3.120547016383573347e+00	2.597959038072404692e+00	3.313477117930692994e+00	2.886938918116328523e+00	3.517136939534322160e+00	3.740981177390835022e+00	5.064967040033100609e+00	2.608162755500412544e+00	2.604293489711098974e+00	2.711061638184955047e+00	nan	3.282337516277725076e+00	1.647711876741880355e+00
2.376464464325452663e+00	5.324011046521542667e+00	4.738840585167222841e+00	1.578902400986730958e+00	3.738840270722310510e+00	4.568757422332391016e+00	3.456709480196709094e+00	nan	3.636107492498287908e+00	5.434849197576794744e+00	3.357007748173274742e+00	4.011745680271684655e+00	4.071457662530987065e+00	3.923808479915146918e+00	nan	nan	3.564566347759923648e+00	3.127059253093196212e+00	4.041695760206839516e+00	0.000000000000000000e+00	2.242129038187069767e+00	3.090744669342149642e+00	2.697894959767513257e+00	3.535612311767521998e+00	4.955952383206494005e+00	3.765982405449952886e+00	4.402797241479517787e+00	3.989655043821883407e+00	2.437741671447223979e+00	3.515348927605367102e+00	3.341614269693137906e+00	3.925410006866691059e+00	3.364928348063914942e+00	3.210567633760935458e+00	3.170589522295229834e+00	3.555139355086645470e+00	4.704913673215218139e+00	3.001960880083112571e+00	4.587331156073030769e+00	2.540592845812577494e+00	3.497951019103296755e+00	3.575179341079760764e+00	3.070943702294644417e+00	6.388761729554976121e+00	4.861685059445168378e+00	2.274844681180606898e+00	2.950882661580619182e+00	nan	2.367770210810386633e+00	4.737718699884453599e+00
2.136905061175695231e+00	4.568591327973312133e+00	4.585012000075839644e+00	2.379976217155741480e+00	3.155238935792238131e+00	3.448560762500986865e+00	2.652383493558883476e+00	nan	3.175127195840958816e+00	4.589669061964785968e+00	2.485378116955655248e+00	3.424048085917744011e+00	4.384875233060419930e+00	3.405512379750267549e+00	nan	nan	2.548834662424657171e+00	3.321202323968077241e+00	3.878752099862123437e+00	2.242129038187069767e+00	0.000000000000000000e+00	2.393107229631087129e+00	2.947474686318371173e+00	3.824301291460904473e+00	4.960463807822827143e+00	2.913071363565266747e+00	3.847218101981892069e+00	4.154660971648363343e+00	2.334811278183945848e+00	3.589409022721106179e+00	3.323103859710265784e+00	2.840411821223680189e+00	2.641447223920343923e+00	2.664217662058584235e+00	2.768533371004026300e+00	2.996084077632741316e+00	4.280970840172714453e+00	1.687447478632547737e+00	3.781622095002029393e+00	2.147671818870474425e+00	3.382522925099770816e+00	3.802731390540710521e+00	3.357522863273137759e+00	6.614178694378214374e+00	3.807913879063344442e+00	1.835441005738458919e+00	2.188088677743460053e+00	nan	1.965536228779818151e+00	4.512233620754846797e+00
1.750121959418226458e+00	3.713389865651301580e+00	3.380891333133493326e+00	2.432289616308222158e+00	2.181551745952766908e+00	2.893482355033178521e+00	1.663824166121754322e+00	nan	2.376571586355646026e+00	3.568318469505206370e+00	2.001001175074185845e+00	2.174837896351635713e+00	3.868525407419369344e+00	2.659206019690456113e+00	nan	nan	2.350997643710012852e+00	2.721654949282136471e+00	2.806413878716959243e+00	3.090744669342149642e+00	2.393107229631087129e+00	0.000000000000000000e+00	2.565287786478821719e+00	2.933088510787509762e+00	4.019795415032693775e+00	2.834924011466955829e+00	3.076691529720971818e+00	2.920103296477774890e+00	2.170799710183252351e+00	3.532203485864641390e+00	2.264199305472156531e+00	2.534182446187391413e+00	1.842295993884350391e+00	1.845452070214926854e+00	2.156365871953815905e+00	1.605172169949932393e+00	3.726631022538022364e+00	1.874372196039757688e+00	2.705565079357585834e+00	1.966908970454815497e+00	2.111254228340871730e+00	3.755449386217973640e+00	2.837920673292645191e+00	6.309711047107147586e+00	3.254762521056435265e+00	1.996615727405963048e+00	1.426862038075589645e+00	nan	2.184272720068031415e+00	3.300903132509667604e+00
1.431796916477692916e+00	3.386958108245596843e+00	3.284235680783210931e+00	1.684083495431720090e+00	2.646119171864654618e+00	3.004901501385821128e+00	2.405966022131189153e+00	nan	2.055613947823416776e+00	3.864214827497626903e+00	2.707417194562984797e+00	2.957677427508776713e+00	3.109433537888099508e+00	2.629840482042505645e+00	nan	nan	2.310893013924676609e+00	1.734152123590380956e+00	2.175738394804958897e+00	2.697894959767513257e+00	2.947474686318371173e+00	2.565287786478821719e+00	0.000000000000000000e+00	1.634986302986637829e+00	2.852676574751757510e+00	2.644414350382525924e+00	2.698490892525580609e+00	2.293833825323480902e+00	1.674138061765312768e+00	2.030311266457908381e+00	2.406450836265998205e+00	2.591813089032977580e+00	2.142480943820705530e+00	2.643308614693820946e+00	1.615739309869749007e+00	2.619763558120542513e+00	2.838114775297648329e+00	2.690754425369807468e+00	2.813480497976738270e+00	2.344939344005577020e+00	2.575972493354850013e+00	3.545362003182695343e+00	2.776530050857964227e+00	5.162705626010744453e+00	3.523852626897777007e+00	1.709214095655257282e+00	2.330311752506934564e+00	nan	2.263658143321330307e+00	2.682715523048270878e+00
2.050332859929635543e+00	3.395633747462374785e+00	2.698230696638582948e+00	2.802027228312952367e+00	2.571178044845482180e+00	3.285353094612503355e+00	2.747434873634152730e+00	nan	2.212082876358984596e+00	3.473679357111240318e+00	2.969842172498009081e+00	2.822717044896744021e+00	3.776580465404148157e+00	2.581506978543498754e+00	nan	nan	3.155506511677685477e+00	2.400709270002933327e+00	1.914583824280321922e+00	3.535612311767521998e+00	3.824301291460904473e+00	2.933088510787509762e+00	1.634986302986637829e+00	0.000000000000000000e+00	2.696925093839104726e+00	3.371484149685122667e+00	2.451569447661439582e+00	2.338179204039616099e+00	2.219662116143561903e+00	2.912557462767344951e+00	2.147676283568059841e+00	3.160807676839544111e+00	2.549102578095129079e+00	2.823160550453399420e+00	2.412614561802938429e+00	2.831322213706390478e+00	2.997522013091478588e+00	3.314191424305098277e+00	2.854403303099894984e+00	2.843803182824975018e+00	2.607481693066020956e+00	4.107827709852535314e+00	2.707921897607892703e+00	5.105144153048077449e+00	3.567238332602927997e+00	2.561268869841961671e+00	2.732784304582802193e+00	nan	2.896738760700021675e+00	2.269860789668422640e+00
3.327910699323960664e+00	3.674986213462029916e+00	4.264795960179135648e+00	3.823205457387595541e+00	4.078156271065282112e+00	3.504945857611044602e+00	3.967373261910199123e+00	nan	2.913464059365898251e+00	4.132278165993405139e+00	4.409705838305909786e+00	4.328640492294382192e+00	3.708370389173666126e+00	4.001216151118646813e+00	nan	nan	3.677128631575946827e+00	2.279193330197215150e+00	1.999420350827504356e+00	4.955952383206494005e+00	4.960463807822827143e+00	4.019795415032693775e+00	2.852676574751757510e+00	2.696925093839104726e+00	0.000000000000000000e+00	3.608738158020224684e+00	2.755776528280224902e+00	2.492729942399030119e+00	3.374808922675606393e+00	2.685020773636510150e+00	4.075053209172033064e+00	3.717489088379730244e+00	3.067117412766345641e+00	4.380345148327760896e+00	3.355893740088509603e+00	3.883144308498367003e+00	2.175326404484931864e+00	4.372207627713087241e+00	3.645585704217543466e+00	4.582143328026708318e+00	4.142625654541470581e+00	3.745189247302432189e+00	4.889372458277551736e+00	4.108127389253662720e+00	3.114606476715046757e+00	3.776341533416589957e+00	4.052143106779079851e+00	nan	4.323626996502790476e+00	2.246871513355719330e+00
2.433116191588689414e+00	3.486815821090407663e+00	4.671222046898540370e+00	2.854484284995609134e+00	3.227045323606577032e+00	2.236487623935617286e+00	2.652121266670914856e+00	nan	2.404236080268885356e+00	3.953639537748974142e+00	2.943034183487683197e+00	3.436620038229556862e+00	3.408223407711732378e+00	3.139628425322670058e+00	nan	nan	1.918037942596964474e+00	2.773534557016196000e+00	2.806422631528494360e+00	3.765982405449952886e+00	2.913071363565266747e+00	2.834924011466955829e+00	2.644414350382525924e+00	3.371484149685122667e+00	3.608738158020224684e+00	0.000000000000000000e+00	3.008817858065798490e+00	3.544417633661716582e+00	2.228865035893708324e+00	2.709118363768446169e+00	3.632078869723888381e+00	2.030716800665580468e+00	2.329306928412584465e+00	3.289932980581205868e+00	2.334042539557987350e+00	2.865769997085961140e+00	2.800344483340077684e+00	2.451430945590672206e+00	3.177763845256352138e+00	3.145363202142660519e+00	3.215890283288673324e+00	3.505968719596535887e+00	4.256169719081952074e+00	5.686488083397553517e+00	2.925548815126891800e+00	2.216919148219386404e+00	2.713038198554091895e+00	nan	3.204288179572049255e+00	3.484485219570327974e+00
2.587072596570619165e+00	2.599795506006949086e+00	3.238598349793903708e+00	3.595355033289940661e+00	2.725592101454953120e+00	2.019080617976210412e+00	2.863248563866955365e+00	nan	1.850965309298236772e+00	2.661715041302681328e+00	2.918044176880866480e+00	3.045976125652452904e+00	4.131420296933982605e+00	2.247329774737650165e+00	nan	nan	2.928624091598722057e+00	2.998343493179811858e+00	2.141539406542733559e+00	4.402797241479517787e+00	3.847218101981892069e+00	3.076691529720971818e+00	2.698490892525580609e+00	2.451569447661439582e+00	2.755776528280224902e+00	3.008817858065798490e+00	0.000000000000000000e+00	3.065721443043005756e+00	2.622680354240298772e+00	3.221808854225314267e+00	3.013947375505031001e+00	2.366537722410593680e+00	2.331843605770017369e+00	3.217092920629272879e+00	2.537610484218118412e+00	2.763465841137619616e+00	2.923622870088178782e+00	3.099650962513297969e+00	2.554374684100257920e+00	3.398404932163963110e+00	2.950845144802527464e+00	4.364606270277436195e+00	3.657718586469172806e+00	4.834798229365797617e+00	2.566726645295445586e+00	2.980633098611993326e+00	2.955549311464453321e+00	nan	3.337900430094005610e+00	2.484196341937036312e+00
2.703795979088035040e+00	3.310423357538445632e+00	3.548005567454536102e+00	2.830931385229053632e+00	3.319780150115153816e+00	3.633659555667684060e+00	2.908710340577409514e+00	nan	2.804186100807147586e+00	3.879307587870664875e+00	3.707858797230175085e+00	3.340018725947714984e+00	3.311560946591538990e+00	3.459599288490904812e+00	nan	nan	3.258890663865424919e+00	1.961402324739694558e+00	2.322066362085480673e+00	3.989655043821883407e+00	4.154660971648363343e+00	2.920103296477774890e+00	2.293833825323480902e+00	2.338179204039616099e+00	2.492729942399030119e+00	3.544417633661716582e+00	3.065721443043005756e+00	0.000000000000000000e+00	2.953378431564385398e+00	2.869242095270233328e+00	3.200712804861063354e+00	3.559994044231100663e+00	2.488439061815309383e+00	3.461725511650200815e+00	2.501292535280198237e+00	2.899504600756078077e+00	3.157573396626105922e+00	3.735689300497227361e+00	3.083698147139183554e+00	3.636712299800934911e+00	3.117322305761728529e+00	3.429618669073990933e+00	3.796203177370532256e+00	4.875440257243417896e+00	3.419717805046819770e+00	3.198635949835316516e+00	3.152988509308325860e+00	nan	3.487176345493435914e+00	2.294812127509575195e+00
1.139395094581840073e+00	3.844339908833394492e+00	3.670267550910836896e+00	1.795962586186620413e+00	2.318316081219236935e+00	2.807271215820194676e+00	2.123300457030661725e+00	nan	1.800737661238436038e+00	3.850847585282629382e+00	2.208011910088212737e+00	2.839174960010868887e+00	3.338332541111904028e+00	2.859389905900574735e+00	nan	nan	2.090279395035086640e+00	2.042815429296220398e+00	2.178913114539327900e+00	2.437741671447223979e+00	2.334811278183945848e+00	2.170799710183252351e+00	1.674138061765312768e+00	2.219662116143561903e+00	3.374808922675606393e+00	2.228865035893708324e+00	2.622680354240298772e+00	2.953378431564385398e+00	0.000000000000000000e+00	2.750316152425309024e+00	2.345396996502349118e+00	2.126429139615708674e+00	1.958440453869198405e+00	2.297492607651191232e+00	1.791584692566489778e+00	2.296608162611504689e+00	2.932177646682014860e+00	1.849938031583951537e+00	2.999289385408475450e+00	1.970471697824228041e+00	2.513653071760215685e+00	3.296394343007123862e+00	2.670898063820117851e+00	5.608994072744049930e+00	3.423675145520954644e+00	1.221073581076562053e+00	1.700453619712709141e+00	nan	1.959196980128816046e+00	3.115597088393454950e+00
2.639609403262347609e+00	3.864582328191290106e+00	4.751598054073856048e+00	2.545291021040747115e+00	3.928976742541534950e+00	3.427008616123447204e+00	3.491711234852249657e+00	nan	3.004987514336909804e+00	4.660656669030960764e+00	3.875855614746512856e+00	4.287051712038583595e+00	2.915821231275837810e+00	3.680652903270136722e+00	nan	nan	2.911298757552792438e+00	2.045554023284472667e+00	2.790976576639342621e+00	3.515348927605367102e+00	3.589409022721106179e+00	3.532203485864641390e+00	2.030311266457908381e+00	2.912557462767344951e+00	2.685020773636510150e+00	2.709118363768446169e+00	3.221808854225314267e+00	2.869242095270233328e+00	2.750316152425309024e+00	0.000000000000000000e+00	4.013223005079810335e+00	3.372885969880948576e+00	2.882378742239080527e+00	3.928046398914760484e+00	2.773626605680823864e+00	3.654608394057805576e+00	2.582118703919504821e+00	3.575689668405673149e+00	3.805302188342531977e+00	3.746882970959590331e+00	3.719756934154267558e+00	2.703120785368060552e+00	4.468736466466861401e+00	4.377478801388122953e+00	3.508147054862707392e+00	2.763930575336306372e+00	3.504418345373332855e+00	nan	3.470774312595644950e+00	3.154847905640754124e+00
1.891792159919366112e+00	3.497915985838532027e+00	2.254084742390039420e+00	2.937854137628908457e+00	1.722950348203810211e+00	3.317506727619689677e+00	2.171049696614242741e+00	nan	2.033774453138977201e+00	3.055673749722999322e+00	1.834410354348360084e+00	1.609580082241426569e+00	4.237418446527855487e+00	2.437027712092554310e+00	nan	nan	3.022475922183859076e+00	3.281322273662258482e+00	2.776029093924800240e+00	3.341614269693137906e+00	3.323103859710265784e+00	2.264199305472156531e+00	2.406450836265998205e+00	2.147676283568059841e+00	4.075053209172033064e+00	3.632078869723888381e+00	3.013947375505031001e+00	3.200712804861063354e+00	2.345396996502349118e+00	4.013223005079810335e+00	0.000000000000000000e+00	2.739570576375379929e+00	2.397755441231794737e+00	1.452848285571836096e+00	2.591870711400802385e+00	1.887396216365449853e+00	3.950350963338712607e+00	2.613787341226545990e+00	2.478658087784733510e+00	1.842727986492971537e+00	2.226505205989290026e+00	4.808409132230501370e+00	1.687913929124472689e+00	6.275041971521139850e+00	3.848460283867416454e+00	2.247462254623811884e+00	2.039953287981259855e+00	nan	2.037317906708793647e+00	3.050704608647093252e+00
2.112203441152368910e+00	2.915703923302058076e+00	3.568462722949901078e+00	3.105091861589373892e+00	2.097124183588829016e+00	1.415073755104874875e+00	1.875920159442388213e+00	nan	1.555347805918213311e+00	2.925598533435421533e+00	1.825554187060866695e+00	2.471450841290823153e+00	3.768860499536370590e+00	2.490804147927404344e+00	nan	nan	1.392482247298901799e+00	3.011724731198474281e+00	2.618161599392119676e+00	3.925410006866691059e+00	2.840411821223680189e+00	2.534182446187391413e+00	2.591813089032977580e+00	3.160807676839544111e+00	3.717489088379730244e+00	2.030716800665580468e+00	2.366537722410593680e+00	3.559994044231100663e+00	2.126429139615708674e+00	3.372885969880948576e+00	2.739570576375379929e+00	0.000000000000000000e+00	1.758188104920413997e+00	2.328838680433310770e+00	1.978391951655505965e+00	1.983563697229494105e+00	2.944284115509002486e+00	1.757097784304738397e+00	1.887866845898963586e+00	2.390944210638059619e+00	2.630790469386197206e+00	4.435373798458108752e+00	3.403105183031847059e+00	6.087417265159726476e+00	2.843484613987982357e+00	1.958246401114167368e+00	1.993871889508382900e+00	nan	2.468708137606000275e+00	3.038400342950767552e+00
1.529302806769704537e+00	2.740724478828501454e+00	3.408887233065420297e+00	2.398088263061779912e+00	2.126932273141630692e+00	2.044327131431145528e+00	1.649336208399146519e+00	nan	1.517608965702697432e+00	2.982679856271307273e+00	2.088706252449550327e+00	2.150605641165048709e+00	3.284647911115040397e+00	2.427521971952601998e+00	nan	nan	1.657048904347155904e+00	2.108337608549854192e+00	2.116689513028436664e+00	3.364928348063914942e+00	2.641447223920343923e+00	1.842295993884350391e+00	2.142480943820705530e+00	2.549102578095129079e+00	3.067117412766345641e+00	2.329306928412584465e+00	2.331843605770017369e+00	2.488439061815309383e+00	1.958440453869198405e+00	2.882378742239080527e+00	2.397755441231794737e+00	1.758188104920413997e+00	0.000000000000000000e+00	2.053008694815147805e+00	1.975701450801204961e+00	1.664751416556155217e+00	2.674925639724035964e+00	1.966933758830806456e+00	1.981051923127094438e+00	2.264470819237037080e+00	2.377224530576145245e+00	3.482413942783403105e+00	3.324164764032699448e+00	5.406271326728769644e+00	2.295683714006104381e+00	1.710683982496482569e+00	1.834349010821576531e+00	nan	2.030450412945961514e+00	2.404128359413754357e+00
1.869532089514905904e+00	3.521821109209458012e+00	2.935973844068659577e+00	2.792616084882582950e+00	1.230424465511668730e+00	3.054993826983393834e+00	1.482001267986322146e+00	nan	2.129676335408696275e+00	3.092047432090708536e+00	1.039544193003105743e+00	1.381767921158157275e+00	4.058036883887016444e+00	2.549879454531023715e+00	nan	nan	2.446044088877081357e+00	3.334072682513094854e+00	3.079094715707953789e+00	3.210567633760935458e+00	2.664217662058584235e+00	1.845452070214926854e+00	2.643308614693820946e+00	2.823160550453399420e+00	4.380345148327760896e+00	3.289932980581205868e+00	3.217092920629272879e+00	3.461725511650200815e+00	2.297492607651191232e+00	3.928046398914760484e+00	1.452848285571836096e+00	2.328838680433310770e+00	2.053008694815147805e+00	0.000000000000000000e+00	2.542878435695675954e+00	1.582082865444572883e+00	3.900750520115867204e+00	1.700749200391324933e+00	2.339826598055466444e+00	1.122321606667569416e+00	2.021642322595143870e+00	4.671676031139921470e+00	2.099721148039514151e+00	6.464863966142441853e+00	3.619869402265913028e+00	1.814815235056552956e+00	1.253747895667011170e+00	nan	1.552478302158149859e+00	3.298719525263004826e+00
1.583875108979782009e+00	3.180132792542935682e+00	3.296717808930853977e+00	2.135820663107748985e+00	2.401870926287315022e+00	2.382129849904992547e+00	1.940074212292585809e+00	nan	1.877044416003319727e+00	3.511509719591232592e+00	2.345548989268660289e+00	2.756852977484998135e+00	3.199058622994906731e+00	2.576197488972396421e+00	nan	nan	1.776812485921013485e+00	2.202252531356553078e+00	2.294262889604274491e+00	3.170589522295229834e+00	2.768533371004026300e+00	2.156365871953815905e+00	1.615739309869749007e+00	2.412614561802938429e+00	3.355893740088509603e+00	2.334042539557987350e+00	2.537610484218118412e+00	2.501292535280198237e+00	1.791584692566489778e+00	2.773626605680823864e+00	2.591870711400802385e+00	1.978391951655505965e+00	1.975701450801204961e+00	2.542878435695675954e+00	0.000000000000000000e+00	2.008894478495168112e+00	3.079480427031749734e+00	2.267443128958847254e+00	2.365348185117980950e+00	2.276249142747252652e+00	2.296221766456869151e+00	3.778601143954791297e+00	2.911991665936410900e+00	5.819573393065647693e+00	3.266506461620480195e+00	1.733372425462847977e+00	1.860808257652063702e+00	nan	2.511217533020295267e+00	2.940449185360512807e+00
1.904958039782431056e+00	3.015321764209876854e+00	3.069814563841733790e+00	2.730936826137725149e+00	1.585918756158168241e+00	2.406521766098526083e+00	1.423067345787379034e+00	nan	1.759317336839828716e+00	2.753239934482726525e+00	1.527285380619085586e+00	1.673835533389456121e+00	3.376740026514896353e+00	2.337643091907611215e+00	nan	nan	2.060101179960990070e+00	2.934263569048132236e+00	2.511202637247239799e+00	3.555139355086645470e+00	2.996084077632741316e+00	1.605172169949932393e+00	2.619763558120542513e+00	2.831322213706390478e+00	3.883144308498367003e+00	2.865769997085961140e+00	2.763465841137619616e+00	2.899504600756078077e+00	2.296608162611504689e+00	3.654608394057805576e+00	1.887396216365449853e+00	1.983563697229494105e+00	1.664751416556155217e+00	1.582082865444572883e+00	2.008894478495168112e+00	0.000000000000000000e+00	3.570375075570696222e+00	1.898321074272692810e+00	1.992140834634116731e+00	1.985523018866756750e+00	1.628747923311028689e+00	4.200898408781399418e+00	2.747684134714177606e+00	6.349823715399574020e+00	3.097396605917480450e+00	2.005275991360129240e+00	1.519929843659281188e+00	nan	2.384697637597691156e+00	2.881324860316655023e+00
3.057570024783025087e+00	3.544657107376584904e+00	4.450205231863272104e+00	3.679812768754486374e+00	3.659323319150306730e+00	2.818335287596172023e+00	3.503116829125249243e+00	nan	2.574049923730283407e+00	3.771525156251283928e+00	3.775199108218135979e+00	4.064954592495907626e+00	3.420817644601009011e+00	4.002745010509393353e+00	nan	nan	2.859353483396323448e+00	2.534250027173695852e+00	1.824111806498014632e+00	4.704913673215218139e+00	4.280970840172714453e+00	3.726631022538022364e+00	2.838114775297648329e+00	2.997522013091478588e+00	2.175326404484931864e+00	2.800344483340077684e+00	2.923622870088178782e+00	3.157573396626105922e+00	2.932177646682014860e+00	2.582118703919504821e+00	3.950350963338712607e+00	2.944284115509002486e+00	2.674925639724035964e+00	3.900750520115867204e+00	3.079480427031749734e+00	3.570375075570696222e+00	0.000000000000000000e+00	3.679255519884467862e+00	3.116329512048945372e+00	4.083454980625367270e+00	3.835910675870469966e+00	3.585104262113648410e+00	4.887559188154908973e+00	4.678573438776506777e+00	2.679923742785567775e+00	3.160754755193045273e+00	3.545748509595731068e+00	nan	3.896629857349315884e+00	2.102120692727800666e+00
1.814765571182565207e+00	3.729583767000916428e+00	3.892594696801010112e+00	2.519810233975782410e+00	1.938344695393465100e+00	2.562645902973099243e+00	1.539062115713137890e+00	nan	2.267800722292919957e+00	3.596036511434682836e+00	1.276899842702859944e+00	2.438433601064378120e+00	3.888223459932585779e+00	2.749653291380275366e+00	nan	nan	1.714682486460274990e+00	3.060745053362323276e+00	3.120547016383573347e+00	3.001960880083112571e+00	1.687447478632547737e+00	1.874372196039757688e+00	2.690754425369807468e+00	3.314191424305098277e+00	4.372207627713087241e+00	2.451430945590672206e+00	3.099650962513297969e+00	3.735689300497227361e+00	1.849938031583951537e+00	3.575689668405673149e+00	2.613787341226545990e+00	1.757097784304738397e+00	1.966933758830806456e+00	1.700749200391324933e+00	2.267443128958847254e+00	1.898321074272692810e+00	3.679255519884467862e+00	0.000000000000000000e+00	2.779941809801476094e+00	1.570018944425414009e+00	2.596493148366665338e+00	4.080708942522586646e+00	2.903901224803026704e+00	6.552117226072109446e+00	3.276397551496675220e+00	1.438535219122734743e+00	1.186939376669258195e+00	nan	1.745994108997640737e+00	3.769079830279778776e+00
2.583160495486835018e+00	2.036616498022457034e+00	2.647524246867159370e+00	3.661731772918696670e+00	1.902554619841981598e+00	1.910407814562624651e+00	1.919052339117056638e+00	nan	1.846028256968557546e+00	2.152233673836670746e+00	2.231275286498188404e+00	1.927279746990951725e+00	4.013480005810422746e+00	2.460259852607840081e+00	nan	nan	2.240066105997028156e+00	3.349064671994499420e+00	2.597959038072404692e+00	4.587331156073030769e+00	3.781622095002029393e+00	2.705565079357585834e+00	2.813480497976738270e+00	2.854403303099894984e+00	3.645585704217543466e+00	3.177763845256352138e+00	2.554374684100257920e+00	3.083698147139183554e+00	2.999289385408475450e+00	3.805302188342531977e+00	2.478658087784733510e+00	1.887866845898963586e+00	1.981051923127094438e+00	2.339826598055466444e+00	2.365348185117980950e+00	1.992140834634116731e+00	3.116329512048945372e+00	2.779941809801476094e+00	0.000000000000000000e+00	2.767148571992328332e+00	2.533050088047221760e+00	4.923258305500323395e+00	3.375472730122029308e+00	6.082254954262237057e+00	2.843182314564389745e+00	2.719467712350106758e+00	2.479099989040455476e+00	nan	2.878950162442858396e+00	2.413552836679182523e+00
1.665029307525242031e+00	3.882741631508882740e+00	3.278917271220259888e+00	2.271995375535230011e+00	1.568945569027566656e+00	3.211886703838665813e+00	1.600359605535598195e+00	nan	2.406957239737611776e+00	3.680154017722622406e+00	1.336177613871900149e+00	1.959306239608510580e+00	4.080870286748128350e+00	2.539637218166874710e+00	nan	nan	2.313150593235843377e+00	3.214452230586784864e+00	3.313477117930692994e+00	2.540592845812577494e+00	2.147671818870474425e+00	1.966908970454815497e+00	2.344939344005577020e+00	2.843803182824975018e+00	4.582143328026708318e+00	3.145363202142660519e+00	3.398404932163963110e+00	3.636712299800934911e+00	1.970471697824228041e+00	3.746882970959590331e+00	1.842727986492971537e+00	2.390944210638059619e+00	2.264470819237037080e+00	1.122321606667569416e+00	2.276249142747252652e+00	1.985523018866756750e+00	4.083454980625367270e+00	1.570018944425414009e+00	2.767148571992328332e+00	0.000000000000000000e+00	2.025008778772853457e+00	4.541791810619264957e+00	1.854390150154896499e+00	6.670719228137605761e+00	4.013915154613044933e+00	1.429988053920500546e+00	1.220356102636744655e+00	nan	1.228544577108624969e+00	3.739579289702084086e+00
2.242024306598244809e+00	3.289379739212966669e+00	3.077026550992496556e+00	2.893358756798602105e+00	1.669689682400258945e+00	3.019501040227403621e+00	1.856353247746162838e+00	nan	2.263602008384068665e+00	3.219926175673517577e+00	2.208411298028001291e+00	1.892354497276318437e+00	3.910564869064498517e+00	2.134340976197809159e+00	nan	nan	2.810695007618060348e+00	3.317571616515845090e+00	2.886938918116328523e+00	3.497951019103296755e+00	3.382522925099770816e+00	2.111254228340871730e+00	2.575972493354850013e+00	2.607481693066020956e+00	4.142625654541470581e+00	3.215890283288673324e+00	2.950845144802527464e+00	3.117322305761728529e+00	2.513653071760215685e+00	3.719756934154267558e+00	2.226505205989290026e+00	2.630790469386197206e+00	2.377224530576145245e+00	2.021642322595143870e+00	2.296221766456869151e+00	1.628747923311028689e+00	3.835910675870469966e+00	2.596493148366665338e+00	2.533050088047221760e+00	2.025008778772853457e+00	0.000000000000000000e+00	4.630956243211719503e+00	2.569714264615404975e+00	6.382275455700198386e+00	3.784053904036380533e+00	2.342931573630907316e+00	2.109490443272561855e+00	nan	2.681654366269789591e+00	3.119199341003631609e+00
3.414900820041603335e+00	5.252136241712641151e+00	5.780224824615070922e+00	2.847509649892484340e+00	4.899657173470779448e+00	4.464001672614675620e+00	4.221198089187377711e+00	nan	4.046980916464025135e+00	5.653290192072620179e+00	4.624827025222165489e+00	5.143122373517695856e+00	3.103305191811318142e+00	4.936373221932747413e+00	nan	nan	3.728828625183692846e+00	2.427585602372480000e+00	3.517136939534322160e+00	3.575179341079760764e+00	3.802731390540710521e+00	3.755449386217973640e+00	3.545362003182695343e+00	4.107827709852535314e+00	3.745189247302432189e+00	3.505968719596535887e+00	4.364606270277436195e+00	3.429618669073990933e+00	3.296394343007123862e+00	2.703120785368060552e+00	4.808409132230501370e+00	4.435373798458108752e+00	3.482413942783403105e+00	4.671676031139921470e+00	3.778601143954791297e+00	4.200898408781399418e+00	3.585104262113648410e+00	4.080708942522586646e+00	4.923258305500323395e+00	4.541791810619264957e+00	4.630956243211719503e+00	0.000000000000000000e+00	5.323288178936368631e+00	5.284938215101614212e+00	3.982890668027346148e+00	3.561738073775762015e+00	4.042556892835091453e+00	nan	4.155608086938712198e+00	4.146646150714487611e+00
2.431509915944038536e+00	4.317089345910488873e+00	2.636793556523942428e+00	3.087294365684245090e+00	2.185010924016627332e+00	4.132206270104948231e+00	2.673561385498080423e+00	nan	2.942907639109603402e+00	4.024301637361107353e+00	2.401218869093058483e+00	2.422823388807555212e+00	4.861558301906765855e+00	2.884035720958727733e+00	nan	nan	3.650688967834121001e+00	3.850539999793015866e+00	3.740981177390835022e+00	3.070943702294644417e+00	3.357522863273137759e+00	2.837920673292645191e+00	2.776530050857964227e+00	2.707921897607892703e+00	4.889372458277551736e+00	4.256169719081952074e+00	3.657718586469172806e+00	3.796203177370532256e+00	2.670898063820117851e+00	4.468736466466861401e+00	1.687913929124472689e+00	3.403105183031847059e+00	3.324164764032699448e+00	2.099721148039514151e+00	2.911991665936410900e+00	2.747684134714177606e+00	4.887559188154908973e+00	2.903901224803026704e+00	3.375472730122029308e+00	1.854390150154896499e+00	2.569714264615404975e+00	5.323288178936368631e+00	0.000000000000000000e+00	6.811800357475356726e+00	4.853427668031653042e+00	2.651176016460569329e+00	2.391521277676168733e+00	nan	2.286902943017206979e+00	4.109239144138368438e+00
5.622308164856523405e+00	5.638270698620738486e+00	6.574467807556696464e+00	5.806705015914088719e+00	6.490715862897874722e+00	5.838374175161034074e+00	6.403429580012072186e+00	nan	5.427552617959501724e+00	6.174586045882219487e+00	6.518369401461076684e+00	6.519673279478661598e+00	5.726256496519956052e+00	6.118386077989483418e+00	nan	nan	6.198082223600512641e+00	4.850645274251653483e+00	5.064967040033100609e+00	6.388761729554976121e+00	6.614178694378214374e+00	6.309711047107147586e+00	5.162705626010744453e+00	5.105144153048077449e+00	4.108127389253662720e+00	5.686488083397553517e+00	4.834798229365797617e+00	4.875440257243417896e+00	5.608994072744049930e+00	4.377478801388122953e+00	6.275041971521139850e+00	6.087417265159726476e+00	5.406271326728769644e+00	6.464863966142441853e+00	5.819573393065647693e+00	6.349823715399574020e+00	4.678573438776506777e+00	6.552117226072109446e+00	6.082254954262237057e+00	6.670719228137605761e+00	6.382275455700198386e+00	5.284938215101614212e+00	6.811800357475356726e+00	0.000000000000000000e+00	5.175306392887575768e+00	5.976990610135509918e+00	6.311551591419123142e+00	nan	6.226403865097497992e+00	4.733426526976855619e+00
3.070938285697996317e+00	2.980915842895723422e+00	4.214013685217698146e+00	3.983946087200933572e+00	3.546827119308078036e+00	2.175649354938478552e+00	3.235868982115639891e+00	nan	2.625511641633798909e+00	2.934757195410587993e+00	3.411732955478329998e+00	3.585455836530526241e+00	4.121002406417080266e+00	3.358453379410326622e+00	nan	nan	2.924226505652913755e+00	3.243390325285584463e+00	2.608162755500412544e+00	4.861685059445168378e+00	3.807913879063344442e+00	3.254762521056435265e+00	3.523852626897777007e+00	3.567238332602927997e+00	3.114606476715046757e+00	2.925548815126891800e+00	2.566726645295445586e+00	3.419717805046819770e+00	3.423675145520954644e+00	3.508147054862707392e+00	3.848460283867416454e+00	2.843484613987982357e+00	2.295683714006104381e+00	3.619869402265913028e+00	3.266506461620480195e+00	3.097396605917480450e+00	2.679923742785567775e+00	3.276397551496675220e+00	2.843182314564389745e+00	4.013915154613044933e+00	3.784053904036380533e+00	3.982890668027346148e+00	4.853427668031653042e+00	5.175306392887575768e+00	0.000000000000000000e+00	3.290321939369460047e+00	3.371358936614454738e+00	nan	3.761762953176080337e+00	2.686045751952073068e+00
8.448803736538949005e-01	3.655976858892201253e+00	3.672824544760280752e+00	1.658444562182879389e+00	2.184019344630307558e+00	2.650568032843046762e+00	1.865498388786665851e+00	nan	1.804160993255890411e+00	3.759702722060169311e+00	1.742757703362924238e+00	2.591447757262475005e+00	3.304252344657807150e+00	2.633309620409622465e+00	nan	nan	1.612968887587629130e+00	2.309059921559151185e+00	2.604293489711098974e+00	2.274844681180606898e+00	1.835441005738458919e+00	1.996615727405963048e+00	1.709214095655257282e+00	2.561268869841961671e+00	3.776341533416589957e+00	2.216919148219386404e+00	2.980633098611993326e+00	3.198635949835316516e+00	1.221073581076562053e+00	2.763930575336306372e+00	2.247462254623811884e+00	1.958246401114167368e+00	1.710683982496482569e+00	1.814815235056552956e+00	1.733372425462847977e+00	2.005275991360129240e+00	3.160754755193045273e+00	1.438535219122734743e+00	2.719467712350106758e+00	1.429988053920500546e+00	2.342931573630907316e+00	3.561738073775762015e+00	2.651176016460569329e+00	5.976990610135509918e+00	3.290321939369460047e+00	0.000000000000000000e+00	1.452125115678842393e+00	nan	1.602546531910013172e+00	3.325095433437753378e+00
1.517232832166081957e+00	3.665405559188140483e+00	3.330687496453776930e+00	2.283615018803830221e+00	1.456042039922092357e+00	2.750827217852744422e+00	1.109293571490363117e+00	nan	2.056955391214336792e+00	3.368828973567883356e+00	1.255358640596418551e+00	1.985740285055117793e+00	3.622749927327602926e+00	2.718329252881043878e+00	nan	nan	1.855559860223378932e+00	2.724494432346558526e+00	2.711061638184955047e+00	2.950882661580619182e+00	2.188088677743460053e+00	1.426862038075589645e+00	2.330311752506934564e+00	2.732784304582802193e+00	4.052143106779079851e+00	2.713038198554091895e+00	2.955549311464453321e+00	3.152988509308325860e+00	1.700453619712709141e+00	3.504418345373332855e+00	2.039953287981259855e+00	1.993871889508382900e+00	1.834349010821576531e+00	1.253747895667011170e+00	1.860808257652063702e+00	1.519929843659281188e+00	3.545748509595731068e+00	1.186939376669258195e+00	2.479099989040455476e+00	1.220356102636744655e+00	2.109490443272561855e+00	4.042556892835091453e+00	2.391521277676168733e+00	6.311551591419123142e+00	3.371358936614454738e+00	1.452125115678842393e+00	0.000000000000000000e+00	nan	1.678296824364890805e+00	3.276543461067943586e+00
nan	nan	nan	nan	nan	nan	nan	nan	nan	nan	nan	nan	nan	nan	nan	nan	nan	nan	nan	nan	nan	nan	nan	nan	nan	nan	nan	nan	nan	nan	nan	nan	nan	nan	nan	nan	nan	nan	nan	nan	nan	nan	nan	nan	nan	nan	nan	0.000000000000000000e+00	nan	nan
1.689241209295199830e+00	3.892967828529887431e+00	3.300513451174610147e+00	2.104842414590397670e+00	2.125141758259843083e+00	3.272378042866467940e+00	1.965042693155188092e+00	nan	2.461840267033291507e+00	3.728343613408031221e+00	1.778857815932898045e+00	2.334206866056518059e+00	4.044338819633363613e+00	2.781928334179693429e+00	nan	nan	2.368696166680718473e+00	2.930642953948084273e+00	3.282337516277725076e+00	2.367770210810386633e+00	1.965536228779818151e+00	2.184272720068031415e+00	2.263658143321330307e+00	2.896738760700021675e+00	4.323626996502790476e+00	3.204288179572049255e+00	3.337900430094005610e+00	3.487176345493435914e+00	1.959196980128816046e+00	3.470774312595644950e+00	2.037317906708793647e+00	2.468708137606000275e+00	2.030450412945961514e+00	1.552478302158149859e+00	2.511217533020295267e+00	2.384697637597691156e+00	3.896629857349315884e+00	1.745994108997640737e+00	2.878950162442858396e+00	1.228544577108624969e+00	2.681654366269789591e+00	4.155608086938712198e+00	2.286902943017206979e+00	6.226403865097497992e+00	3.761762953176080337e+00	1.602546531910013172e+00	1.678296824364890805e+00	nan	0.000000000000000000e+00	3.541443946106618501e+00
2.889876862056217632e+00	2.796303808544957192e+00	3.061818864677965379e+00	3.698799232702255413e+00	2.957163809568756907e+00	3.002390486331226072e+00	2.982542632986064923e+00	nan	2.220105391638483638e+00	2.650600840580741746e+00	3.431127530074959964e+00	3.097673678578627854e+00	3.622992973202623812e+00	3.303185819689621550e+00	nan	nan	3.204437289160797508e+00	2.755121696807869558e+00	1.647711876741880355e+00	4.737718699884453599e+00	4.512233620754846797e+00	3.300903132509667604e+00	2.682715523048270878e+00	2.269860789668422640e+00	2.246871513355719330e+00	3.484485219570327974e+00	2.484196341937036312e+00	2.294812127509575195e+00	3.115597088393454950e+00	3.154847905640754124e+00	3.050704608647093252e+00	3.038400342950767552e+00	2.404128359413754357e+00	3.298719525263004826e+00	2.940449185360512807e+00	2.881324860316655023e+00	2.102120692727800666e+00	3.769079830279778776e+00	2.413552836679182523e+00	3.739579289702084086e+00	3.119199341003631609e+00	4.146646150714487611e+00	4.109239144138368438e+00	4.733426526976855619e+00	2.686045751952073068e+00	3.325095433437753378e+00	3.276543461067943586e+00	nan	3.541443946106618501e+00	0.000000000000000000e+00
1.889360655446433723e+00	4.280112532839897455e+00	3.236351640046480682e+00	2.011095354290417081e+00	2.722762203110275614e+00	4.029092080952793253e+00	2.540990287184241136e+00	nan	2.797124106876985650e+00	4.325920264653785097e+00	2.854936760860975919e+00	2.745572939882006125e+00	3.893960289973711575e+00	3.108029245859754042e+00	nan	nan	3.259989283192925136e+00	2.525301340771970882e+00	3.100952657029761195e+00	2.402418261784277309e+00	3.025183501442377132e+00	2.040554686597659817e+00	2.285974375844389339e+00	2.511487661191785570e+00	4.005584566321396700e+00	3.819631638543600438e+00	3.636898255279064518e+00	2.593077256141551601e+00	2.427846438176347821e+00	3.580894257236627798e+00	2.059686308200968874e+00	3.531372724918744765e+00	2.539730970202535243e+00	2.344745457606183248e+00	2.604585195170162848e+00	2.425542227176085586e+00	4.230127031925063008e+00	2.904888555188721355e+00	3.434602673369345549e+00	2.291981285808004198e+00	2.623519009607303332e+00	3.756071678511759160e+00	2.290469599413054169e+00	6.200556969589329448e+00	4.115388780401027624e+00	2.335304759340538272e+00	2.328803959250215883e+00	nan	2.200532941426858180e+00	3.534903423522175459e+00
3.434039139242779370e+00	3.022223743454559131e+00	3.765950355864873256e+00	3.910725783393604438e+00	3.950328272682774866e+00	3.767548230762842731e+00	3.894068955963474465e+00	nan	3.107629114260658909e+00	3.678284579063933357e+00	4.358763215043138572e+00	4.003316507332827179e+00	3.944192656824192955e+00	3.581842856578002721e+00	nan	nan	4.046732098262570076e+00	2.933227024892262058e+00	2.557657921678694990e+00	4.895868940151149040e+00	5.058384894898910744e+00	3.974216510576741967e+00	2.930959314746670596e+00	2.567155568757312878e+00	2.187271510709277056e+00	4.065833642778649448e+00	2.759020852794467960e+00	1.937296878329919814e+00	3.695535766526697685e+00	3.052950965145261542e+00	3.731993216888670695e+00	4.090907521817279680e+00	3.165854906023133797e+00	4.193555595725225515e+00	3.434477278692562585e+00	3.738070214708160144e+00	3.052363303420329910e+00	4.607041177574280333e+00	3.371345608714444886e+00	4.487520024507410277e+00	3.703692540026639168e+00	4.159115693715761175e+00	4.472720695389047485e+00	4.134007389422651002e+00	3.527065825903465957e+00	3.980184008620333280e+00	4.146881545140615799e+00	nan	4.247111351331415818e+00	1.982128378106554623e+00
1.559030969978527636e+00	4.084388611227372401e+00	3.348405493197416316e+00	1.870198116503699604e+00	2.279298658084387252e+00	3.474661833942186195e+00	2.055325972972271487e+00	nan	2.540604175347990434e+00	4.047090825352714916e+00	1.996588514826159733e+00	2.630064666248626892e+00	3.836488211805239690e+00	3.064289903333369480e+00	nan	nan	2.457532095167594743e+00	2.672856376026843339e+00	3.148530563430155471e+00	2.180439870728949181e+00	2.025089996009985072e+00	2.054110891316912824e+00	1.997198486031041442e+00	2.647699279679552209e+00	4.218663582127884837e+00	3.184131654367482245e+00	3.338823055864728939e+00	3.222283492227384194e+00	1.789064138343539501e+00	3.255319104951695852e+00	2.044041736691839972e+00	2.730868787480707827e+00	2.353940417279166031e+00	1.826853980903081709e+00	2.151356467601595934e+00	2.497249040878738224e+00	3.880331757424463568e+00	1.968302277203041850e+00	3.052997496173114556e+00	1.440016386937093440e+00	2.757650077015255441e+00	3.916982037860142096e+00	2.010036206135417114e+00	6.085606320337107356e+00	3.972008780371179437e+00	1.639876184160959038e+00	1.532744051167961086e+00	nan	1.260327100529272659e+00	3.604426523746995237e+00
1.672395983479372905e+00	4.087472487130441756e+00	2.666151265489386191e+00	2.374458167852989021e+00	2.509624168342263317e+00	3.879797137861100254e+00	2.763416177424536269e+00	nan	2.391620655079038649e+00	3.874000554894807991e+00	2.660720418538800924e+00	2.606290493444283651e+00	4.124522008826767561e+00	2.819232650305411259e+00	nan	nan	3.396721765972438689e+00	2.879215378100657308e+00	2.851952119532675134e+00	2.565236114751446195e+00	3.246265739221545488e+00	2.533850764656950361e+00	1.978874508010590727e+00	1.884691010195909566e+00	3.891549768857519354e+00	3.851671642095456427e+00	3.284832213772209464e+00	2.959539121758994362e+00	2.209706032480573956e+00	3.591148972784555582e+00	1.464142303035452342e+00	3.345712010040986950e+00	2.685504717368543126e+00	2.178812530761097932e+00	2.591495812637186535e+00	2.532087114771755854e+00	4.017158575588107183e+00	3.043725306339544190e+00	3.242837427415533380e+00	2.116145202852200757e+00	2.401933046438689434e+00	4.359908226489864980e+00	1.712028210536223893e+00	5.911452307578109355e+00	4.148021476130373308e+00	2.189436125970825930e+00	2.446751488377047590e+00	nan	2.204835913366126832e+00	3.239478798482993138e+00
1.965860255778268506e+00	2.795494980160984966e+00	2.909035865266720311e+00	3.072931303557992155e+00	2.545679681045766696e+00	2.356532692676098772e+00	2.441211541496330906e+00	nan	1.630210281433251529e+00	2.671633891021580443e+00	2.629105730484769587e+00	2.612858627695689329e+00	3.669194091328683793e+00	2.668996180316213884e+00	nan	nan	2.571681091985103862e+00	2.576737131673608960e+00	1.927245108246374627e+00	3.924154772663843715e+00	3.381592495455705283e+00	2.275602122023488771e+00	2.390955715709040863e+00	2.489270246052421420e+00	2.792391418244634771e+00	2.812475661484687528e+00	2.245532962747694317e+00	2.666436235980744751e+00	2.531443550397078024e+00	2.974672187786819411e+00	2.467955606145790348e+00	2.395565974947716281e+00	1.790806385629956088e+00	2.572769728465886363e+00	2.383801814068853719e+00	2.163651115235638134e+00	2.646300426492997016e+00	2.780565183800288054e+00	2.197567094297125045e+00	2.982700822622809778e+00	2.755051415212302235e+00	3.766134931543037911e+00	3.467853516968478989e+00	5.313669020713718716e+00	2.090566389329203467e+00	2.460955322196895168e+00	2.532034186855508295e+00	nan	2.761292559966423976e+00	2.081642466858871554e+00
3.074509346875986093e+00	4.187383050106771698e+00	2.939619390878946970e+00	3.636519874966920973e+00	2.473823223798370829e+00	4.396370835222167983e+00	3.064677104538905184e+00	nan	3.311769078143986356e+00	3.976439745289733096e+00	2.689436690901237714e+00	2.366034423861178126e+00	5.000380270596543220e+00	3.069420583627055166e+00	nan	nan	4.026839346000653741e+00	4.322574800244000315e+00	3.992142458606191546e+00	3.710893415800905704e+00	4.022982488177770044e+00	3.307927563012564409e+00	3.094554606641978012e+00	2.994571501164016603e+00	5.083522968631738692e+00	4.511830694719802359e+00	4.060490355291501707e+00	4.110739407417964841e+00	3.390024044963320105e+00	4.665098563465359227e+00	1.811448878081944436e+00	3.733375674577257719e+00	3.598013791711400344e+00	2.233677025571715546e+00	3.511177436247522543e+00	3.039340969624432010e+00	4.906546812708894478e+00	3.472941643211578278e+00	3.448152220049233385e+00	2.390847648757850052e+00	2.730288066304146000e+00	5.808995339086603593e+00	1.917958157752682302e+00	6.801173625116943455e+00	5.061563940734896683e+00	3.174731418284832074e+00	3.014498939049318427e+00	nan	2.726621992971181907e+00	4.039761495796305724e+00
nan	nan	nan	nan	nan	nan	nan	nan	nan	nan	nan	nan	nan	nan	nan	nan	nan	nan	nan	nan	nan	nan	nan	nan	nan	nan	nan	nan	nan	nan	nan	nan	nan	nan	nan	nan	nan	nan	nan	nan	nan	nan	nan	nan	nan	nan	nan	nan	nan	nan
2.236156858456105567e+00	3.678742637123281867e+00	2.413162968170414757e+00	3.170912986579122350e+00	1.848479732820005328e+00	3.423292397808037624e+00	2.183644491327999315e+00	nan	2.565164169501902514e+00	3.313618921399989592e+00	1.986223890840133066e+00	1.513722505121606998e+00	4.818170424575029642e+00	2.328934700112881728e+00	nan	nan	3.157032169491334805e+00	3.728272020541326448e+00	3.476749006845598178e+00	3.387678938960386965e+00	3.163247133074974293e+00	2.281437677640691053e+00	2.784069045253265706e+00	2.745765478262355952e+00	4.690746684982270764e+00	3.899126182824434572e+00	3.384046626642575717e+00	3.668631663832314427e+00	2.787736943456913252e+00	4.408785075027789269e+00	1.324350540206430393e+00	2.876023857395074934e+00	2.528995804499868161e+00	1.506568132089128653e+00	2.814772556550946270e+00	2.219690859150236673e+00	4.466557923598142743e+00	2.652555998064917819e+00	2.568183853554921736e+00	1.658258188970388014e+00	2.277806071254866449e+00	5.247941272313136452e+00	1.802264719968400319e+00	6.737573726626307824e+00	4.108989173453645449e+00	2.436189869332863189e+00	2.182646049303545777e+00	nan	1.889083370082603297e+00	3.614744569430307752e+00
2.022925353640633972e+00	4.037977254749183231e+00	3.230049320411034319e+00	2.216564430352702342e+00	2.619686753167022264e+00	3.993752209225924332e+00	2.574747621267315711e+00	nan	2.905573982604911620e+00	4.226476497241460351e+00	2.530529789269494234e+00	2.502248462521834860e+00	4.181599716264981836e+00	2.723034756321915051e+00	nan	nan	3.212247571137042179e+00	3.165587067175822611e+00	3.598366750651701640e+00	2.319937769134849503e+00	2.815930226310177087e+00	2.489788540974295472e+00	2.227992656747919131e+00	2.680668466743021394e+00	4.509799874939154130e+00	3.748390526533980083e+00	3.884426724609091774e+00	3.274907401468775348e+00	2.581349638283347847e+00	3.603370188278673503e+00	1.929735824289644075e+00	3.391911446770363270e+00	2.709719415882587690e+00	2.055946427112464114e+00	2.775863451883052946e+00	2.581615014899603544e+00	4.460205400531422448e+00	2.745319884221280482e+00	3.340577499559616470e+00	1.852418144498327202e+00	2.504242566418240390e+00	4.438065380498969148e+00	1.963472856030973324e+00	6.419098328408280985e+00	4.351913161915636152e+00	2.129284234459242864e+00	2.462825072068183019e+00	nan	1.878040462102217534e+00	3.852213682909639392e+00
2.602043361100174312e+00	2.983737038984700440e+00	3.414609205868969433e+00	2.960814477630068886e+00	3.068794681710527161e+00	3.203882101237927049e+00	2.851920984680318405e+00	nan	2.528916336178734792e+00	3.448509140938659012e+00	3.416427075147055792e+00	3.209574748473233541e+00	3.599830761154721337e+00	2.799392944714350406e+00	nan	nan	3.200877950634957170e+00	2.295654591125527499e+00	2.380866123660161815e+00	3.944486682461405991e+00	3.909126225754982809e+00	3.036092195327060317e+00	2.321436199295135339e+00	2.335714075114378563e+00	2.380900565477575448e+00	3.219305525421026992e+00	2.322297785241852708e+00	1.870105318161238817e+00	2.802217425097320636e+00	2.618696812031116483e+00	3.138463050372702678e+00	3.204267505131096261e+00	2.351502135863802412e+00	3.313929943703859404e+00	2.731693334686045915e+00	2.916998471374740554e+00	3.102275938408999068e+00	3.381325212000056979e+00	3.049257397576880191e+00	3.489005901894435269e+00	3.002613360594435843e+00	3.610798180850666395e+00	3.701614310990752443e+00	4.537094154417141922e+00	2.917214056848555170e+00	3.057278134786748591e+00	3.107783418222947791e+00	nan	3.198583294778164277e+00	2.233665016884701870e+00
3.140777649640372093e+00	4.436992414855641442e+00	4.308966966935718013e+00	2.996638449467114551e+00	4.181394885892176561e+00	4.247827444034708577e+00	3.983418012328763691e+00	nan	3.389019768368149776e+00	4.795681515693409835e+00	4.395421107350989232e+00	4.513416059002251401e+00	3.276488445528866311e+00	4.362666959656328558e+00	nan	nan	3.877697829093284199e+00	1.894988969378038401e+00	2.465770026068419885e+00	3.949280315124003238e+00	4.561958975411275929e+00	3.903063622714288972e+00	2.407975906814309841e+00	2.657492309279075648e+00	2.067937282607362537e+00	3.871681648542058429e+00	3.520440378976649853e+00	2.156091258610782990e+00	3.070186436085343473e+00	2.374961653249043625e+00	3.921554160406145684e+00	4.151154426866304092e+00	3.392090679233099149e+00	4.255477140991231089e+00	3.213079419697808081e+00	3.938126139694360095e+00	2.874137959623980443e+00	4.298374958301757864e+00	4.112842275612185183e+00	4.286628464806508276e+00	4.074261659678560576e+00	3.151273309032051717e+00	4.347353408704349498e+00	4.246530936665598333e+00	3.960030982101093056e+00	3.557178527061244822e+00	3.852791570760759399e+00	nan	3.991779021949605877e+00	2.825504476218238192e+00
2.619262676229903608e+00	2.448350853868720645e+00	2.930793118568217004e+00	3.438189668920018427e+00	2.555816624404234183e+00	2.750369358723809388e+00	2.380435902605665177e+00	nan	2.050046466398522949e+00	2.652411655376417432e+00	3.045210849790800811e+00	2.430963466995856415e+00	3.613472966541346310e+00	2.853335090995141154e+00	nan	nan	2.879708177639046962e+00	2.626280204704790400e+00	1.909575957957453607e+00	4.511191880888995698e+00	4.122938006953031476e+00	2.633175140589721241e+00	2.668314293101835322e+00	2.352184840434948576e+00	2.583432443002187995e+00	3.302536917004507799e+00	2.409703028018502557e+00	1.843581919632268695e+00	2.981055053120603926e+00	3.398845688860803183e+00	2.720059912732982532e+00	2.787522687984459679e+00	1.848724759819705410e+00	2.871115969180976890e+00	2.549219669767199381e+00	2.254149466532628043e+00	2.775096876913929922e+00	3.322908701628328298e+00	2.020045006167411561e+00	3.365601373325252776e+00	2.651116158585439919e+00	4.142278335075813445e+00	3.749247662813255388e+00	5.171174427021148823e+00	2.500688758798550015e+00	3.077286553615221187e+00	2.839370268565021060e+00	nan	3.285215125776223655e+00	1.460391487551143896e+00
2.142428554777129790e+00	4.237375150245125788e+00	4.017037394782751569e+00	2.205398463543197796e+00	3.567062926559504188e+00	3.805146404383402015e+00	3.320514686092637113e+00	nan	2.677250132698257623e+00	4.644208192386685141e+00	3.596191238902367804e+00	3.835463296410965839e+00	3.247444460389994791e+00	3.810236354764592104e+00	nan	nan	3.134935240514775678e+00	1.836904493538028316e+00	2.631833208185400785e+00	2.966373374026143317e+00	3.514577599977689371e+00	3.276457057587027766e+00	1.769305662461624795e+00	2.313699492013417736e+00	2.905667257623913091e+00	3.302514931948475230e+00	3.293053148127436547e+00	2.596422656229592896e+00	2.331732082668505512e+00	2.417798111906532821e+00	3.159664978419686410e+00	3.400506502815788590e+00	2.922452664658425459e+00	3.505545364967729505e+00	2.492495719913597974e+00	3.422413174789134871e+00	3.166500577234804492e+00	3.545356755988084085e+00	3.654641603398471439e+00	3.261923876534289501e+00	3.651244414236631819e+00	3.209450748727115332e+00	3.449416498059782565e+00	4.652224221889077249e+00	3.921507750248757862e+00	2.535591053316275989e+00	3.119192774291319470e+00	nan	2.995712587274581562e+00	3.235894034050527335e+00
9.547250100241551074e-01	3.671173644678228598e+00	2.954348265354760361e+00	1.959009098861091758e+00	1.769720037436460336e+00	2.877416202014116298e+00	1.782590064793508899e+00	nan	1.691369384746685967e+00	3.559703547805595392e+00	1.801245556667723458e+00	2.288046636986033722e+00	3.576805609256639151e+00	2.579184054180403418e+00	nan	nan	2.182729445790787093e+00	2.284415816385005460e+00	2.260221258268378275e+00	2.552646804998333074e+00	2.464149470235672545e+00	1.920281856511177887e+00	1.620270416051523554e+00	1.951004658705242312e+00	3.531656695037096672e+00	2.729337188621348442e+00	2.708475429763834263e+00	2.848688847862441254e+00	1.003094774607064199e+00	3.111417529377925817e+00	1.680707372613202688e+00	2.151819513949027041e+00	1.971257919404620473e+00	1.739954099692506473e+00	1.703959540939052442e+00	1.905543295812794247e+00	3.244685963280611762e+00	1.831175679269718026e+00	2.599957269724772591e+00	1.487734825559769325e+00	2.200851784826571844e+00	3.825387148970071927e+00	1.953181578882297487e+00	5.978630833639445363e+00	3.526950428042464836e+00	1.229906509050381347e+00	1.330722467206093995e+00	nan	1.693403080283407913e+00	3.036295311659893414e+00
nan	nan	nan	nan	nan	nan	nan	nan	nan	nan	nan	nan	nan	nan	nan	nan	nan	nan	nan	nan	nan	nan	nan	nan	nan	nan	nan	nan	nan	nan	nan	nan	nan	nan	nan	nan	nan	nan	nan	nan	nan	nan	nan	nan	nan	nan	nan	nan	nan	nan
2.223650007906464054e+00	3.244598443140108479e+00	3.699445555769090621e+00	3.202934362509465505e+00	2.112992771243435985e+00	1.885357888940062843e+00	1.758550170783459876e+00	nan	2.119233484025882408e+00	2.964331968712089260e+00	1.685537441459431296e+00	2.446592576234939198e+00	4.114653689002607528e+00	2.688259167779733616e+00	nan	nan	1.678384998212500534e+00	3.337547230105859519e+00	3.047719535621529641e+00	3.867235208556899728e+00	2.427932325677778724e+00	2.212807376404895443e+00	3.035110544582155345e+00	3.537869426650289029e+00	4.300492441089091677e+00	2.379706731389044538e+00	2.783019345206885653e+00	3.748938480488544833e+00	2.307903399977122572e+00	3.818078944036150002e+00	2.853034115889529598e+00	1.281309915451937842e+00	1.957409472071694134e+00	2.172012399297826857e+00	2.175511341639307705e+00	1.810228589269911925e+00	3.558942776213947390e+00	1.322316319150751207e+00	2.291313350006412008e+00	2.274700038941688707e+00	2.671852255987226865e+00	4.478768638235213650e+00	3.344110479173939776e+00	6.582127413637000046e+00	2.913474883721850706e+00	2.064719120816553399e+00	1.672073557088681328e+00	nan	2.480772306737825339e+00	3.538752917591081903e+00
3.927842332095301980e+00	4.620057118536735175e+00	4.021088842188393464e+00	4.316643317047969219e+00	4.548763516254151540e+00	4.686943292706858166e+00	4.670023793281676383e+00	nan	3.773419806674358945e+00	4.415290608050160159e+00	4.882940371357019416e+00	4.821561890958650842e+00	4.596283823261856583e+00	4.706617741829281165e+00	nan	nan	4.882516627540256060e+00	3.461865799378879949e+00	3.024318789078078051e+00	4.987219102341401644e+00	5.333425871717111022e+00	4.559031622812580231e+00	3.521383154432124130e+00	3.147528227407220491e+00	2.867593851963675444e+00	4.733064167521506604e+00	3.492249109638918991e+00	3.036341695309107802e+00	3.918541293369676826e+00	3.746563148717829250e+00	4.221113574008243496e+00	4.654813222671584150e+00	4.150787146219367507e+00	4.792402999764103555e+00	4.008232775139427773e+00	4.452820225728861381e+00	3.664065400971197040e+00	5.046490638153360742e+00	4.461491078389254739e+00	4.980288265101497025e+00	4.614846582472782011e+00	4.408527476897366348e+00	4.641052419632259785e+00	3.982962815145070667e+00	4.250947326752682720e+00	4.526707694483891764e+00	4.554037997983165553e+00	nan	4.658036304815244222e+00	2.922614714778824840e+00
2.178934418299121489e+00	3.882569606458948552e+00	4.302961345211622657e+00	2.356918312482564115e+00	3.505532722907894971e+00	3.017759928771813982e+00	3.147783926641297025e+00	nan	2.397505705683426136e+00	4.134871954216167822e+00	3.505918739893769231e+00	3.959430962597571657e+00	2.934135215807340380e+00	3.507301817376874631e+00	nan	nan	2.701411917063511581e+00	1.488534861175809354e+00	1.973429409361998177e+00	3.339499521637907087e+00	3.325769595466132156e+00	2.939784851608898464e+00	2.256449691058723950e+00	2.821705814974296178e+00	2.334479023027365319e+00	2.703919651796096613e+00	2.778025473138181933e+00	2.415114458694731958e+00	2.253695639872745016e+00	1.906945146284464432e+00	3.549425106496969740e+00	3.031822736280247899e+00	2.185364982246269516e+00	3.523496942882442973e+00	2.582544859022769312e+00	3.032619364247145732e+00	2.284967560514748364e+00	3.121368900176423544e+00	3.377324006341281493e+00	3.508392044618024563e+00	3.356452254738976126e+00	2.335872167032437829e+00	4.183562565539319600e+00	4.841183886488536814e+00	2.762396464027397691e+00	2.483412423035333383e+00	3.035444242645720880e+00	nan	3.166968932952612725e+00	2.625962050203152209e+00
3.816029324402398615e+00	6.259427454209280484e+00	6.155673798617995907e+00	2.701102643907197010e+00	5.127981916937783602e+00	5.779962397608164437e+00	4.808677587600402425e+00	nan	4.853490289847545824e+00	6.603825690373260393e+00	4.790484650730171268e+00	5.348350994594855301e+00	4.471502875848123892e+00	5.095126780250005538e+00	nan	nan	4.803870785366688878e+00	3.951403378985766324e+00	5.136864488893658098e+00	2.047267678285851655e+00	3.710429749885288064e+00	4.549381496702366690e+00	3.764883808924589292e+00	4.622803957077649351e+00	5.661793366127045424e+00	4.673521105324828007e+00	5.410886255684482116e+00	4.701526142499648842e+00	3.773188291010812101e+00	3.968867962470368216e+00	4.718820938031115908e+00	5.241220308916547665e+00	4.560745068185219075e+00	4.630299772757690668e+00	4.401713837382881245e+00	4.841526330074603202e+00	5.567384560061075405e+00	4.453678814247275852e+00	5.874174599274164521e+00	4.089606353353998358e+00	4.683417045503569298e+00	3.959728890559014669e+00	4.459710476941217472e+00	6.149335816485738349e+00	5.888429686631210025e+00	3.700960228783530148e+00	4.395292423262323389e+00	nan	3.892418790014931407e+00	5.666486763514171798e+00
2.753483943368648657e+00	5.510110942985808613e+00	5.436697161093735353e+00	1.522805630219825401e+00	4.323429299485592736e+00	4.711164847486536189e+00	3.862033397610388885e+00	nan	3.867142461119618790e+00	5.840375195352489612e+00	3.942591388609827163e+00	4.657448956748943658e+00	3.314707097576892192e+00	4.479522523124314759e+00	nan	nan	3.596543481497639583e+00	2.701492835492488087e+00	3.960967654385648018e+00	1.395010672349175085e+00	2.839492610652431193e+00	3.543076477530384683e+00	2.806402870394873350e+00	3.807295782866772171e+00	4.595722062841226752e+00	3.627189955438029578e+00	4.570275256703421718e+00	3.895429534776748248e+00	2.674219371584937388e+00	2.983210824405681638e+00	4.043541888617057545e+00	4.198854746567350915e+00	3.532520475937067861e+00	3.869118054877984214e+00	3.385893159910618344e+00	3.927981133499178323e+00	4.362936179010075577e+00	3.455946021724109141e+00	4.934531390802626483e+00	3.331178209886675123e+00	3.987803317846114304e+00	2.725241864547175652e+00	4.045716786462670633e+00	5.911738740578388551e+00	4.812835778299795919e+00	2.635190380409569322e+00	3.426264345305954251e+00	nan	3.093457535582462725e+00	4.720914972678154520e+00
2.585105562641680788e+00	2.822718720771297818e+00	2.084878482777030584e+00	3.768342989100733842e+00	1.810562937407847572e+00	2.929486383585026665e+00	2.244231810559104368e+00	nan	2.029353621953679188e+00	2.348841858526504289e+00	2.500029348905506765e+00	1.517104806758275304e+00	4.504680414501199159e+00	2.374512732915806890e+00	nan	nan	3.172350966034589881e+00	3.532343709725399794e+00	2.596620326012307078e+00	4.484102289264802366e+00	4.113625010047927688e+00	2.514511384191917553e+00	2.923388641889864470e+00	2.376456217457084463e+00	3.713756109929611693e+00	3.759010376416712429e+00	2.669034095330203193e+00	3.033940098511361150e+00	3.011959026180244248e+00	4.219183776487830606e+00	1.911003320307263165e+00	2.706150027704335326e+00	2.312613760205147528e+00	2.161170770121060958e+00	2.807292843614630939e+00	2.024044438174561478e+00	3.572395103067028010e+00	3.179422617890633518e+00	1.860527332797244693e+00	2.717878966747084402e+00	1.947714867108296666e+00	5.155892552679651075e+00	2.893691601576725780e+00	6.128668243507047642e+00	3.396732168119529494e+00	2.980732129524808816e+00	2.582828174672954002e+00	nan	2.957321552917197227e+00	2.344074134300753620e+00
2.870023065852541411e+00	3.152117507320267631e+00	3.048288814763012056e+00	3.487784994884587153e+00	3.125515373718142254e+00	3.382249204240058038e+00	3.065734270912487958e+00	nan	2.749190160552658746e+00	3.446680780746406825e+00	3.652146092097410701e+00	3.356112050396615754e+00	3.962025678036001253e+00	3.349151500470027631e+00	nan	nan	3.412341014156429431e+00	2.632924104663785680e+00	2.314684994602066670e+00	4.444382262389287241e+00	4.281501339953469376e+00	3.211185105161375564e+00	2.507583995366865270e+00	2.397405219886719507e+00	2.353292001879273343e+00	3.714039451005727521e+00	2.770543553177863494e+00	1.947250125122501396e+00	3.225347672629846230e+00	2.944017842611291957e+00	3.287092954863787497e+00	3.450991833153034261e+00	2.782925415295443461e+00	3.485893134260344972e+00	2.831586577142656047e+00	3.169646004922202831e+00	2.854922830486009921e+00	3.767991127056231182e+00	2.796906570823900484e+00	3.732428217741639465e+00	3.237056688967173912e+00	4.094596302827247847e+00	3.820800091064403325e+00	4.985735338365466340e+00	3.122072408049716419e+00	3.376012040340475195e+00	3.308781466810219563e+00	nan	3.534033700982574189e+00	2.005293733775312504e+00
1.200236111635292424e+00	3.505462936118923789e+00	3.403086618120952256e+00	1.884538792252437922e+00	1.844827874139494783e+00	2.792831850718037856e+00	1.432937246070867587e+00	nan	1.909882941416069846e+00	3.756641091352349360e+00	1.741735851467947516e+00	2.033807860534473377e+00	3.463487205390331169e+00	2.487648119058492036e+00	nan	nan	1.757932904454278855e+00	2.429261742492134335e+00	2.844781751940409720e+00	2.593839813441903619e+00	2.230076154715233461e+00	1.744428963285175715e+00	1.862791479336583622e+00	2.512511734070134395e+00	3.901187332504356231e+00	2.584829941524606323e+00	3.050848220753696882e+00	3.079843423530013169e+00	1.665374192305478118e+00	3.113793464169711367e+00	1.983778744800709593e+00	2.014405195162690898e+00	1.647255848108626131e+00	1.558930443985719005e+00	1.860154033272256591e+00	1.840751390698557310e+00	3.518628133174362294e+00	1.693391240623997485e+00	2.457706044543269464e+00	1.211754431556663958e+00	2.165345227240713655e+00	3.892300935251439054e+00	2.378991997909011946e+00	6.085627504454382830e+00	3.570946569017786398e+00	1.113176337788177150e+00	1.366337807335021859e+00	nan	1.393788801739003658e+00	3.326131147423561085e+00
1.974277390853593550e+00	3.491929018139553698e+00	3.755086816347721346e+00	2.160232240790046720e+00	3.251966541848678727e+00	3.217568105378977528e+00	2.893905492392220946e+00	nan	2.380754264812343646e+00	4.089385683409164862e+00	3.385085524629360521e+00	3.465882858961442547e+00	3.211085880218260247e+00	3.049396453822703634e+00	nan	nan	2.837791197064967630e+00	1.242932088969050941e+00	2.096858834381819747e+00	3.180290950193396249e+00	3.316973374047748280e+00	2.686292410531712083e+00	1.695680387802406708e+00	2.157664122658477179e+00	2.156697099728719813e+00	2.963801612254430395e+00	2.570366927682321556e+00	1.730659471985332987e+00	2.212023506680117713e+00	1.990791672180433292e+00	3.087595641901319077e+00	3.095893192850951881e+00	2.077009540293622170e+00	3.297013253679603739e+00	2.314340885786059232e+00	2.900148338049863384e+00	2.797648001492049730e+00	3.110781340643614001e+00	3.256336495303059131e+00	3.250175654601316300e+00	3.147753185697471423e+00	2.759538842944908144e+00	3.599600858130781234e+00	4.590299885092665733e+00	3.019187665575564949e+00	2.473760618536391398e+00	2.901048569634157470e+00	nan	2.901556957138966109e+00	2.597911376500209535e+00
1.866909404064256206e+00	3.102604031432922405e+00	2.642929693993666174e+00	2.511031952088668362e+00	2.173223860398957097e+00	3.033477953427516915e+00	2.223747201896745462e+00	nan	1.775621456609633109e+00	3.193035981040984961e+00	2.521469021944196420e+00	2.307684221683435677e+00	3.246071222816001356e+00	2.589206512501053492e+00	nan	nan	2.703738503736496490e+00	2.348495369740610794e+00	2.098342894349706000e+00	3.437685850961081258e+00	3.696385607334565560e+00	2.343336667474357871e+00	1.825982755226089438e+00	1.948086213536561528e+00	3.051034542442533581e+00	3.228031932499239254e+00	2.663391563894160541e+00	2.015545455132420560e+00	2.242724314057177537e+00	3.157184761050161992e+00	1.802100997708857344e+00	2.707314438403651380e+00	2.050447153706758119e+00	2.185594485031070011e+00	2.020289710318118548e+00	1.866652527665034755e+00	3.127928721300242021e+00	2.967319522935514264e+00	2.195498593616363792e+00	2.440502646447730406e+00	1.885417199921706866e+00	4.071095876495251176e+00	2.571487145085051385e+00	5.549307386803202569e+00	3.574175538279112274e+00	2.269885049871612992e+00	2.276614685423722140e+00	nan	2.575528988188131585e+00	2.191123389407373612e+00
1.599038894067290606e+00	2.831276828833597659e+00	3.586535904560081089e+00	2.190051544489453050e+00	2.372983270888029850e+00	2.181426133695499203e+00	1.801465978668556067e+00	nan	1.860711089582988587e+00	3.377806382529341178e+00	2.355588215619818904e+00	2.467154739813341546e+00	3.238546589588509494e+00	2.406772052522931471e+00	nan	nan	1.696750824481835673e+00	1.857698853157194518e+00	2.178107700226856736e+00	3.242408004906546903e+00	2.564050694286950982e+00	1.834408600414021651e+00	1.822567428795299316e+00	2.495830264062416592e+00	2.902613427760936560e+00	2.099712838786218505e+00	2.449770837143247615e+00	2.327150632625365922e+00	1.958769006098063370e+00	2.425403419001792571e+00	2.651585155461745114e+00	1.944750292176506745e+00	9.092009606745167227e-01	2.353011454178332684e+00	1.869341602754921672e+00	2.008902906624232987e+00	2.608784713340153605e+00	2.027719170029094187e+00	2.270517103896457556e+00	2.406302640362528056e+00	2.487962544901747730e+00	3.300732608058211337e+00	3.424310428335155976e+00	5.304580675403747669e+00	2.458477302069276949e+00	1.752027275290107822e+00	2.021087600033835585e+00	nan	2.174485097835077152e+00	2.535881394744571526e+00
1.416414171989513360e+00	4.169849139187828513e+00	3.578441320718235286e+00	1.594118778233383438e+00	2.214248456649000385e+00	3.516050313419983642e+00	1.968086830457903558e+00	nan	2.456611057277644949e+00	4.159627829770343510e+00	1.873490746798959217e+00	2.562492157292227901e+00	3.527127619106148249e+00	3.026318003065670670e+00	nan	nan	2.387841826873912332e+00	2.613265893918368388e+00	3.060710592186246970e+00	1.917267664830112572e+00	2.092031953039176884e+00	1.938167357551713321e+00	2.014820041349781654e+00	2.642326664605028519e+00	4.266923340889306360e+00	3.070954643749688184e+00	3.539811082919928076e+00	3.221961448274444528e+00	1.613623223880175095e+00	3.313496703438755464e+00	1.953644255994023471e+00	2.769535820581786822e+00	2.315481652779836086e+00	1.630861828958095616e+00	2.202087573286637401e+00	2.219552044880897412e+00	3.864334562687934405e+00	1.852920905299116905e+00	3.128619126946871276e+00	1.210193391719297740e+00	2.436076180968958838e+00	3.825769911857101579e+00	2.056178705839500687e+00	6.312459139623796567e+00	4.012017485651853121e+00	1.289574052468698495e+00	1.461727699247397982e+00	nan	1.470485022024568211e+00	3.682904521740011372e+00
3.070188768041058225e+00	1.843264782895389864e+00	3.491713543236313999e+00	3.765480512695174475e+00	3.060060440874585286e+00	2.785158301256501101e+00	2.901462379995303653e+00	nan	2.804772746870530131e+00	2.758395378911202123e+00	3.199217535553262159e+00	2.900059398065559790e+00	4.088385899505189158e+00	2.399519776502228918e+00	nan	nan	3.225566363906251954e+00	3.454997192470850464e+00	2.972614949871427825e+00	4.697789164653837446e+00	4.155486077783398180e+00	3.036051012889980250e+00	3.009471926787198104e+00	2.976861275098361848e+00	3.546377446515970533e+00	3.361384827639473993e+00	2.591994679124216105e+00	2.716171079536803035e+00	3.495515492586531714e+00	3.488758148373900969e+00	3.188682163465248021e+00	3.183707837150429487e+00	2.627891312590088457e+00	3.319493078183293200e+00	2.907410894031280169e+00	2.704062940604896603e+00	3.609200759791781898e+00	3.538897178069781546e+00	2.575182175363635473e+00	3.618525565305827918e+00	2.896828844071189124e+00	4.609335066879654441e+00	3.948384325787376525e+00	5.311047451816127918e+00	3.073730541495849788e+00	3.407365276734992676e+00	3.315343364388356306e+00	nan	3.680941555985553393e+00	2.756051834640467657e+00
nan	nan	nan	nan	nan	nan	nan	nan	nan	nan	nan	nan	nan	nan	nan	nan	nan	nan	nan	nan	nan	nan	nan	nan	nan	nan	nan	nan	nan	nan	nan	nan	nan	nan	nan	nan	nan	nan	nan	nan	nan	nan	nan	nan	nan	nan	nan	nan	nan	nan
3.167181649659831510e+00	3.082949459548309346e+00	4.792141682851715601e+00	3.396351022326304925e+00	3.869628165468124603e+00	2.555687493313724801e+00	3.267035898205256750e+00	nan	2.995907556368764268e+00	3.913140539896103220e+00	3.721624574870783242e+00	4.042450301852672290e+00	3.239408588425303215e+00	3.416175922955908106e+00	nan	nan	2.744650542904442325e+00	2.634377965598325488e+00	2.812743246887646986e+00	4.479457132258919394e+00	3.766832552677221280e+00	3.276431154216889130e+00	3.233651310559660264e+00	3.701155221810319418e+00	2.998475607476075666e+00	2.818227970185493536e+00	2.705747300046485115e+00	2.985939934993561362e+00	3.321577112143656141e+00	2.692636907595355567e+00	4.255030657169231567e+00	3.075994086638625724e+00	2.393705539163428764e+00	4.013429711687409807e+00	3.028156525017681400e+00	3.215237519433296498e+00	2.880788443531694831e+00	3.362555769954580054e+00	3.348946918615000712e+00	4.158294739679354812e+00	3.771668790593127429e+00	3.064550722345467104e+00	5.014944755101471863e+00	4.999423445744558769e+00	2.145610349569932573e+00	3.325052839819699901e+00	3.537893467417575266e+00	nan	3.890149561955558166e+00	3.126282322608322506e+00
1.852418494985452080e+00	4.501414687218725952e+00	3.799569793341801560e+00	1.403348731184085096e+00	2.657878582306030690e+00	3.948365978733917814e+00	2.443096462420062842e+00	nan	2.966366597139000305e+00	4.544172748962398423e+00	2.497352610947241036e+00	2.936359351960103670e+00	3.795801720119137634e+00	3.115774918189790466e+00	nan	nan	2.918231596078241896e+00	2.854036018569446664e+00	3.478596323412979530e+00	1.509756972718116153e+00	2.358616675152449993e+00	2.361814561728507567e+00	2.113003082389546705e+00	2.858446311134725359e+00	4.568331882216925877e+00	3.412891968275278298e+00	3.777104787183795054e+00	3.347103276237514358e+00	1.977537205974920331e+00	3.508908211915347852e+00	2.335982530472544116e+00	3.190632922739930599e+00	2.777179275290857952e+00	2.321676525858697993e+00	2.358786461809792012e+00	2.595205952248774928e+00	4.413865227625311860e+00	2.405928286634600344e+00	3.676129093439072015e+00	1.593501073071031282e+00	2.542089181392433339e+00	3.949813863094214561e+00	2.067504996547396168e+00	6.466730949400242068e+00	4.539127132728699721e+00	1.845583369636154325e+00	2.044931790970367036e+00	nan	1.746376507312617399e+00	4.077729831255353155e+00
1.589926464524326732e+00	3.421477493246579904e+00	2.502879220080603595e+00	2.653820508168403869e+00	2.183338466396927302e+00	3.073349798640367503e+00	2.395588749510713100e+00	nan	1.602428691145940665e+00	2.973920458508589881e+00	2.402668946552895868e+00	2.392808291318540448e+00	3.663182811038663722e+00	2.850045925712019201e+00	nan	nan	2.835886997106308982e+00	2.422473041843854702e+00	1.711294483087949514e+00	3.361056306724007126e+00	3.383922356635075790e+00	2.402383701724009502e+00	1.918581065376503858e+00	1.618106101722594392e+00	2.910186630148411169e+00	3.208648803652406123e+00	2.523059138261518619e+00	2.433979491316637045e+00	1.876400705906384303e+00	3.248298983274878093e+00	1.567452333611401460e+00	2.646424982052097530e+00	2.025472878258000708e+00	2.104414213956668611e+00	2.306602162209576701e+00	2.193962559538934265e+00	2.888157230850491697e+00	2.720732541927794568e+00	2.498170760041865002e+00	2.424872630869088663e+00	2.569438359097378832e+00	3.989979007055029392e+00	2.537380546778038592e+00	5.325514178329951775e+00	3.155699411385860742e+00	2.113472577932709484e+00	2.158650066887370489e+00	nan	2.281921394695885841e+00	2.082702157201484106e+00
2.850031601377497115e+00	4.404313438873502129e+00	4.617058113250949170e+00	2.849125312011720368e+00	4.151687110425493543e+00	3.816120563382382702e+00	3.927379786046751420e+00	nan	3.111773691155689026e+00	4.656628681768892442e+00	4.115964570224200259e+00	4.501055372401799204e+00	3.236661362951358090e+00	4.153418504768839448e+00	nan	nan	3.602259859289977495e+00	2.302948790449019345e+00	2.531911551195592303e+00	3.619168216648543268e+00	4.085780722821258593e+00	3.755629091452157287e+00	2.392774031324951700e+00	2.710655074612519311e+00	2.962936668568740384e+00	3.321069586880667668e+00	3.262733645898465262e+00	3.076622726137710817e+00	2.742493599236775825e+00	2.292629925687930115e+00	3.904784166652994770e+00	3.774975191096084259e+00	3.363011985642479829e+00	4.185221830290648981e+00	2.870668567471102772e+00	3.845851516457105657e+00	2.855776278672617519e+00	4.041867750440300888e+00	4.121786408169448634e+00	4.028047831547175939e+00	3.938323055155003694e+00	3.058425152317779894e+00	4.331764014405676377e+00	3.984750207130790756e+00	3.766008709048571657e+00	3.164296900134517809e+00	3.665681571021262908e+00	nan	3.874573582282403894e+00	3.226002437476439777e+00
2.263698004179637291e+00	3.222442806453451603e+00	2.590206458684099822e+00	2.926198090229449100e+00	2.580426887631245059e+00	3.525669252554168853e+00	2.509099283474923059e+00	nan	2.631318706575947797e+00	3.235890961749313455e+00	2.808032554774214429e+00	2.215791604922400460e+00	4.300471279540170499e+00	2.467102076518829179e+00	nan	nan	3.346610084635964988e+00	3.073743303768349477e+00	3.012198146499872387e+00	3.545201516614705728e+00	3.507328856470673273e+00	2.202115227822205146e+00	2.505756389905533066e+00	2.539268991848655066e+00	3.814192608280603469e+00	3.811227687730241342e+00	3.154226825070346685e+00	2.396818723515424576e+00	2.965077542630311314e+00	3.694160463040370157e+00	1.928786011553212498e+00	3.336494757775589015e+00	2.285197179205420426e+00	2.327529124927455673e+00	2.762890184179079611e+00	2.281611288352619393e+00	4.042296673988774458e+00	3.143752433074373798e+00	2.673773642680132845e+00	2.638934913497490875e+00	2.333527778335213299e+00	4.458694643970712690e+00	2.643201269041115520e+00	5.864715941058458171e+00	3.519664331897925713e+00	2.776559306802275806e+00	2.649248050985905323e+00	nan	2.530206463905252612e+00	2.837840410515612977e+00
3.440216607391565873e+00	3.566591976245611306e+00	4.766657473445169657e+00	3.722660263422879812e+00	4.374498110773127557e+00	3.298128726741999639e+00	3.975414601540780080e+00	nan	3.116693732292127095e+00	4.384884664378447816e+00	4.425013791261475760e+00	4.641129120247375894e+00	3.335904926899412093e+00	4.100925484415030020e+00	nan	nan	3.397296164671766761e+00	2.346641668083075505e+00	2.628578918061784897e+00	4.906570016888217367e+00	4.710841364594822167e+00	4.116360370428196802e+00	3.017193486816046821e+00	3.289361768624651461e+00	1.808325191241825669e+00	3.334453112081809945e+00	2.693385908515719684e+00	2.800981819609675405e+00	3.414748121511887557e+00	2.440256071637189272e+00	4.461015745287179257e+00	3.606628778510609035e+00	3.150293726611502088e+00	4.589072059459017083e+00	3.234161064921784234e+00	4.047191539217693368e+00	2.621756139303792477e+00	4.257798324781314037e+00	3.765964840116514445e+00	4.705974830695573985e+00	4.464177631565529936e+00	3.408087337420549368e+00	5.122929842546652068e+00	3.958156684195286878e+00	3.136161887809475246e+00	3.793599533707388893e+00	4.102121049872549108e+00	nan	4.375070164223217262e+00	2.951537461070585344e+00
2.092471663450649721e+00	3.113978052979522460e+00	2.014692831504314441e+00	2.891876873938471260e+00	1.636662556712856764e+00	3.099792725451713249e+00	1.764889962812866697e+00	nan	2.286021034292324838e+00	2.754374576998240620e+00	2.075573591480917912e+00	1.662891314394602693e+00	4.024066868025349741e+00	2.397243194477957307e+00	nan	nan	2.754062971553130623e+00	3.136243325406111726e+00	2.707741001779241596e+00	3.570425802727444697e+00	3.334580867993786946e+00	2.279108421517423988e+00	2.415468301848407329e+00	2.279792399512767798e+00	3.934918334292429432e+00	3.598393620843400420e+00	2.954152643028550962e+00	2.708882651702564814e+00	2.526804429639633920e+00	3.913485013330775253e+00	1.608668192737262581e+00	2.699130705809781094e+00	2.226919839008732360e+00	1.859512927991597619e+00	2.160185021770351099e+00	1.749774376484557914e+00	3.848575945841829160e+00	2.625097189084626415e+00	2.107528544214172683e+00	2.026253490674748470e+00	2.000978081017191101e+00	4.645042382445397244e+00	2.131903914092377672e+00	6.429277760961273458e+00	3.567111469089285780e+00	2.440389010200789688e+00	1.978204873483228043e+00	nan	2.213959069125661649e+00	2.772156015205971880e+00
1.990454628039294294e+00	3.378363963125163405e+00	3.450002222421790332e+00	2.648408505406327773e+00	2.239873055518678768e+00	2.534610859323626286e+00	1.775163062803161829e+00	nan	2.444301109937779160e+00	3.321131751590268077e+00	1.872976220525724989e+00	2.376353545290020186e+00	4.160932213414897163e+00	2.674439446463324099e+00	nan	nan	2.062885431651882318e+00	2.992375004948700123e+00	3.010064236527794090e+00	3.279452836984832587e+00	2.078309531148935907e+00	1.847987476328017742e+00	2.482621302226954985e+00	3.083541512379012861e+00	4.045995473745109372e+00	2.777743417525588399e+00	2.851969062127106103e+00	3.320810427862771697e+00	2.347235054357354578e+00	3.488514500832452292e+00	2.549748856281104814e+00	2.026187011613973965e+00	1.880622159811206506e+00	2.082468513624829320e+00	2.172192719815979611e+00	2.308442289011358728e+00	3.577340987896650670e+00	1.691370972829870034e+00	2.513918261062590087e+00	1.982870106383620490e+00	2.847088698822747510e+00	4.165808505292146080e+00	3.067430582025682195e+00	6.057894889637792879e+00	3.035816979962133288e+00	2.027247801559737272e+00	1.720098181889785360e+00	nan	1.722770252256617285e+00	3.358722509345132057e+00
1.489003701230729115e+00	3.472869309484416966e+00	3.288196995768234210e+00	2.454681405603213573e+00	1.456813314523785152e+00	2.512652101201902077e+00	1.375362197673228648e+00	nan	1.754391503666011376e+00	3.233583186114917574e+00	9.180633389486493323e-01	1.897917315873950850e+00	3.679687412118979317e+00	2.558525347554598373e+00	nan	nan	1.747660025055703725e+00	2.891561602099594452e+00	2.715358210729724942e+00	3.039914216036483818e+00	2.290297666986121694e+00	1.864402156998298921e+00	2.321514158632659086e+00	2.732087188723170801e+00	4.067934602011829881e+00	2.567030592604510719e+00	2.844771674626859426e+00	3.447191215995466518e+00	1.611654768755715228e+00	3.551656291299852608e+00	1.750052532422365026e+00	1.599791571129846268e+00	1.830759258055959515e+00	1.238128413957972240e+00	2.051039859047311342e+00	1.612416000113686465e+00	3.478328891300655368e+00	1.179132986868888677e+00	2.298510909024292559e+00	1.244063467811731938e+00	2.311510444626171612e+00	4.241376572333092732e+00	2.350202770836335553e+00	6.316555073295287315e+00	3.385229808326856826e+00	1.344616085701045183e+00	1.010587530684064594e+00	nan	1.548311559730666698e+00	3.303959952309944548e+00
1.312296375613388966e+00	3.857939608843290458e+00	3.449519701974296915e+00	1.593302420626633742e+00	2.266773166963999220e+00	3.203837613125531281e+00	1.788237069839921700e+00	nan	2.298264040361214455e+00	3.766646352418824062e+00	1.998623014013771515e+00	2.534529066550010867e+00	3.472053670181621143e+00	2.970267381386404448e+00	nan	nan	2.163680873391868875e+00	2.198446437291268651e+00	2.791399294724507651e+00	2.235367583395314828e+00	1.898106173583309797e+00	1.696746855455718350e+00	1.989322856734406120e+00	2.630306529075791655e+00	3.836023204620867766e+00	2.920985248607778750e+00	3.146290358242091578e+00	2.769427535931443085e+00	1.689296216567851339e+00	3.031600917728470623e+00	2.158683708783477151e+00	2.565250017103986924e+00	1.725625909527372270e+00	1.772328115168718021e+00	2.053643840774335150e+00	2.116118391621276906e+00	3.533228724112926766e+00	1.770290331818469065e+00	2.875478040956439330e+00	1.612210410816209638e+00	2.634265618242242812e+00	3.377653655182804027e+00	2.520513491652346172e+00	5.824222570803102350e+00	3.349415689150130770e+00	1.471833631284778621e+00	1.350358711829639624e+00	nan	1.180070818071254246e+00	3.213469655537223968e+00
2.719932480259528607e+00	5.589061634543886825e+00	5.426243012520018283e+00	1.597514507379452331e+00	4.269269970135884051e+00	4.675743068663896551e+00	3.788352892862377974e+00	nan	3.935770533116254022e+00	5.893652078706117514e+00	3.842615381537663133e+00	4.614053051961285234e+00	3.697964978609062037e+00	4.487488830148829599e+00	nan	nan	3.513825180144457772e+00	2.888823501039645247e+00	4.137510177278655554e+00	1.239810528304655879e+00	2.479087067361057883e+00	3.444612254539241025e+00	2.873224005524934732e+00	3.940673499392582713e+00	4.822399958662690445e+00	3.594334022004483931e+00	4.633936010462391231e+00	4.104903647921025467e+00	2.636681026662269112e+00	3.152142521697515853e+00	4.059570833283387969e+00	4.115653677594994342e+00	3.562021379645187391e+00	3.777131500823772026e+00	3.358837699217129380e+00	3.973553692744142385e+00	4.500492734544313755e+00	3.253382309953819274e+00	4.939549159063477468e+00	3.159856789411163547e+00	4.032695516680602665e+00	2.974734540911821767e+00	3.944751761799719869e+00	6.200854187483891167e+00	4.877506162313497207e+00	2.538463522154971841e+00	3.288392374917207928e+00	nan	2.921357435602339958e+00	4.913680027338471312e+00
1.952025476507162960e+00	2.926998099906037432e+00	2.307014490356988468e+00	2.815284062209942650e+00	2.360287409881075771e+00	3.096490829989689608e+00	2.310428089729368306e+00	nan	1.900620078544208447e+00	3.096433689813736567e+00	2.660958556103585781e+00	2.046501474494011763e+00	3.764149464231722142e+00	2.486043577277875727e+00	nan	nan	2.949279448987501606e+00	2.453332294356658672e+00	2.320762082390413372e+00	3.652114219779998727e+00	3.678342694078009067e+00	2.403202205197851882e+00	2.052849887190196565e+00	1.865301023968354288e+00	2.928879232943569555e+00	3.391178913150214580e+00	2.565542521484169391e+00	1.993797520098512743e+00	2.459222487537593427e+00	3.315389241767011885e+00	1.700486326650918700e+00	2.821924663338337691e+00	1.968108719286249197e+00	2.281732428368181687e+00	2.394473982810304769e+00	2.104732152800973921e+00	3.386128516990872139e+00	3.031965253503249969e+00	2.281032734850041432e+00	2.682670942676282699e+00	2.475238165988302708e+00	4.186804878234319460e+00	2.597293785515258691e+00	5.358851851210011397e+00	3.220138670405054526e+00	2.550921080919428263e+00	2.463413575375849263e+00	nan	2.542735440348325771e+00	2.223709975590649535e+00
nan	nan	nan	nan	nan	nan	nan	nan	nan	nan	nan	nan	nan	nan	nan	nan	nan	nan	nan	nan	nan	nan	nan	nan	nan	nan	nan	nan	nan	nan	nan	nan	nan	nan	nan	nan	nan	nan	nan	nan	nan	nan	nan	nan	nan	nan	nan	nan	nan	nan
nan	nan	nan	nan	nan	nan	nan	nan	nan	nan	nan	nan	nan	nan	nan	nan	nan	nan	nan	nan	nan	nan	nan	nan	nan	nan	nan	nan	nan	nan	nan	nan	nan	nan	nan	nan	nan	nan	nan	nan	nan	nan	nan	nan	nan	nan	nan	nan	nan	nan
2.056695103902453248e+00	2.850120019335394606e+00	3.605962397507256778e+00	2.993511305207755324e+00	2.075064582357720067e+00	1.882092205234682680e+00	1.479842413691840886e+00	nan	2.034682184028736351e+00	2.989757169817053306e+00	1.799238588589647803e+00	1.952591407208459584e+00	3.909419684578762322e+00	2.427492534359306120e+00	nan	nan	1.475880541004178648e+00	3.001419165843591141e+00	2.873014966952161853e+00	3.842690267509239366e+00	2.617838024617199277e+00	2.114108329740119974e+00	2.710912037051057322e+00	3.136454935856233028e+00	3.914715274438311354e+00	2.116585134274024949e+00	2.812404115817445316e+00	3.329483007813629936e+00	2.274509109704264009e+00	3.551940182607158381e+00	2.567430693882029935e+00	1.511990506321404748e+00	1.445713913910972703e+00	1.986676857241028049e+00	2.326203833869552984e+00	1.906766058552063381e+00	3.270463585843938148e+00	1.592952695474942226e+00	1.974965358234574531e+00	2.194583336873762391e+00	2.624438181772166256e+00	4.299741012014218100e+00	3.366020600496213433e+00	6.302866086702598736e+00	2.683019809216420803e+00	1.946625171700432366e+00	1.776282813731165033e+00	nan	2.260642574481113165e+00	3.132109859186257950e+00
2.631599116288802609e+00	4.834187481457677293e+00	5.415714778175907185e+00	1.859471850746937216e+00	4.219736712395232736e+00	4.013079213302600756e+00	3.556920671159434555e+00	nan	3.502837948546983160e+00	5.492104944662957955e+00	3.862027971848371433e+00	4.588835419281380723e+00	2.997167265071345454e+00	4.283225682035762816e+00	nan	nan	2.843927849784519069e+00	2.172720843064424479e+00	3.691902950929580207e+00	2.561048142140919470e+00	2.782211011502027986e+00	3.507371353115844137e+00	2.604747018348517962e+00	3.832954794435672330e+00	3.935060060862924036e+00	3.028632336133169733e+00	4.118293272584028664e+00	3.595545112885145667e+00	2.694847389308009156e+00	2.120163852762555035e+00	4.275475695330487547e+00	3.612599977186542244e+00	3.034277626286645990e+00	3.897110473856606472e+00	3.084094704799344111e+00	3.825138173017381682e+00	3.684587076139828277e+00	3.185307648713683992e+00	4.419361886740110990e+00	3.483824397629603720e+00	4.134919473134716306e+00	2.419663117309778677e+00	4.470344601513027705e+00	5.478014183534940074e+00	4.039065103355247821e+00	2.495668723077876017e+00	3.346808186647575845e+00	nan	3.092773464042736453e+00	4.313838961011633444e+00
1.238680827146927399e+00	3.592845479619941162e+00	3.197070269538118570e+00	1.894861437681568228e+00	1.683724668093526056e+00	3.023220173079172568e+00	1.529088985874992535e+00	nan	1.961956010683828522e+00	3.456123705600441021e+00	1.371099446171217151e+00	1.948660220195152393e+00	3.471877399517456109e+00	2.627175592540822890e+00	nan	nan	2.064949661842395479e+00	2.556336134517550374e+00	2.751833590728092638e+00	2.465477936470871878e+00	2.222605587155014994e+00	1.769365873626407515e+00	1.985515084182855050e+00	2.487937004393170781e+00	3.959863694776004639e+00	2.895244900946201572e+00	3.093632543360751885e+00	3.023396164945772568e+00	1.625087012061171343e+00	3.303910777469415194e+00	1.554008819581081280e+00	2.279435014827232209e+00	1.735157062560283014e+00	1.037405975078437459e+00	2.095573961390241102e+00	1.680200007084462932e+00	3.552505927972732902e+00	1.587476094748015543e+00	2.534760352641821424e+00	1.020218255972435761e+00	2.177520072010511676e+00	3.956566494573096726e+00	2.097346142069409947e+00	6.080452033348472618e+00	3.479545866552702371e+00	1.212181141143448437e+00	1.102418134291580198e+00	nan	1.146275745083150222e+00	3.179952040970595917e+00
2.231582132564741361e+00	3.282520963840327433e+00	3.334764128506492842e+00	2.978664503944471686e+00	2.375982463599301209e+00	2.645283758831109111e+00	1.997904739727093926e+00	nan	2.142330030639044480e+00	3.167569797390450415e+00	2.505525478827782759e+00	2.507476696024279583e+00	3.810714910731451965e+00	2.733920558654923560e+00	nan	nan	2.596329665457902891e+00	2.640563955861987555e+00	2.499665172123168855e+00	3.812021633332677961e+00	3.076926019788097655e+00	1.882104242333103361e+00	2.883466889583685244e+00	2.917498350595137957e+00	3.448538315148331979e+00	3.112738722511987799e+00	2.311813368060065432e+00	2.702184087672277801e+00	2.504711665917113805e+00	3.643676994024271032e+00	2.768946660278464034e+00	2.449318418804759645e+00	1.802259036567549266e+00	2.583022984291777568e+00	2.300767142703442403e+00	1.926879488370660587e+00	3.568000379819650902e+00	2.384810129446051974e+00	2.632039354334257286e+00	2.836409836642942661e+00	2.707377661508371780e+00	3.806070524515827280e+00	3.357567947574009448e+00	5.716808935937653935e+00	2.477375352515370110e+00	2.648649500977324323e+00	2.088490255825232733e+00	nan	2.771562778855339193e+00	2.926391403326740637e+00
1.597957175007574726e+00	3.912153609674196009e+00	4.076311991071007945e+00	1.597267241794243287e+00	2.936627978112469783e+00	3.179644318398153757e+00	2.311748789283480043e+00	nan	2.400800724619738702e+00	4.118500502395519902e+00	2.646475878394421777e+00	3.187083833343664629e+00	2.885774260398215940e+00	3.442619343587422165e+00	nan	nan	2.146672268726371069e+00	1.564157025549516966e+00	2.516545362804851749e+00	2.548297974071057848e+00	2.274562691636665690e+00	2.108122134652087976e+00	2.029849319826428022e+00	2.812177319944595855e+00	3.281146472925730695e+00	2.652974350271493087e+00	3.196670540646895375e+00	2.508568031998762660e+00	1.878666409050064878e+00	2.483228293266381836e+00	2.882059194831312787e+00	2.795839959863684054e+00	1.748368698924951170e+00	2.530770317062536634e+00	2.190480197538967388e+00	2.482448099588178358e+00	3.004580771716060639e+00	2.205074634793173782e+00	3.159532201052074551e+00	2.519375821838399698e+00	3.106654011188127118e+00	2.614551093024678696e+00	3.411910794283063986e+00	5.310201622167833868e+00	2.907168721462443983e+00	1.751154963748919435e+00	1.993964995637656612e+00	nan	2.159512606663894108e+00	3.100845877864105038e+00
2.523975381934588480e+00	2.233645600107137419e+00	3.239828926356298044e+00	3.422417565830301101e+00	2.638064014401362734e+00	1.685768676025838797e+00	2.457971026844207874e+00	nan	2.001600363192867160e+00	2.760570323616272415e+00	2.932983505733774532e+00	2.831913204718217170e+00	4.027703828275639886e+00	2.290298657283630135e+00	nan	nan	2.356841179186553781e+00	2.740777178655817714e+00	2.245996117048619123e+00	4.401603246316127205e+00	3.584217321380778198e+00	2.880490104019082676e+00	2.531980839234229563e+00	2.641634759071961103e+00	2.732708613320782298e+00	2.801318310068988904e+00	1.600037866087548943e+00	2.761436752705644260e+00	2.767309608082447969e+00	3.030661671043270555e+00	3.173620179048112000e+00	2.060786910050456111e+00	1.810560051098842216e+00	3.135662373520835988e+00	2.313048180768946249e+00	2.654435278132494247e+00	2.646357597240880377e+00	2.899138125850221126e+00	1.968071025847978994e+00	3.263650036433935586e+00	2.920243280357794458e+00	4.233508631115154408e+00	3.871913342119520873e+00	5.255882730466415076e+00	2.241062758468817417e+00	2.809225461003363122e+00	2.850698894931595451e+00	nan	3.069446722900823765e+00	2.285910635320960171e+00
4.173483699925687240e+00	4.218894538853486864e+00	5.000913934837311281e+00	4.495924785678160340e+00	4.817988836874366854e+00	4.151648124286967168e+00	4.676522967378387463e+00	nan	3.768386550882645736e+00	4.577599311196443921e+00	5.060328346585427184e+00	5.187699626513730067e+00	3.907993430184535377e+00	4.721381612542331574e+00	nan	nan	4.391587008233623024e+00	3.288828971959978364e+00	3.051934713791141895e+00	5.536147731717056431e+00	5.534039322823616658e+00	4.771060033182425997e+00	3.711702978249198814e+00	3.661179496418773827e+00	2.290835667413254839e+00	4.357640957106305279e+00	3.221158870401729768e+00	3.380189558920969173e+00	4.256997077527005402e+00	2.948690979742226936e+00	4.894260606487660148e+00	4.479169013901133312e+00	3.956784344016322841e+00	5.092979803753602930e+00	4.136878017953802278e+00	4.649386970329864255e+00	2.922958192935044330e+00	5.121274471995374000e+00	4.306603879912110244e+00	5.315802990466647948e+00	4.797557278721068741e+00	4.042219447064432813e+00	5.607577668992138165e+00	3.643603936211215810e+00	3.713646421424506183e+00	4.616831828777026914e+00	4.768768293777901235e+00	nan	4.971397288331309561e+00	2.755717082580216637e+00
3.037060507759311356e+00	3.872710490486113599e+00	4.381750276301033864e+00	3.568158446314149135e+00	4.064942292904021315e+00	3.199375874923211072e+00	3.807869686352063354e+00	nan	2.901642200214741507e+00	4.165964003689278883e+00	4.121785624372154899e+00	4.316948287943460194e+00	3.907706858761880397e+00	4.008418122776683745e+00	nan	nan	3.432123487627952496e+00	2.347731705227172672e+00	2.182196762037100779e+00	4.419716258787543595e+00	4.129214864429870069e+00	3.723794619589603894e+00	2.967992619455019021e+00	2.957516628079267740e+00	2.041431856311301640e+00	3.207091129890896397e+00	2.669243292297936332e+00	2.910286654594026245e+00	2.984933907308237711e+00	2.746678180148307558e+00	4.014258402204605503e+00	3.472487116851576960e+00	2.850318753784475412e+00	4.195288571065200145e+00	3.246632753825140050e+00	3.853367420939268762e+00	2.177784215567257320e+00	3.863440677054295502e+00	3.652484789837124435e+00	4.345031399770340030e+00	4.213381610516148790e+00	3.164942745542401514e+00	4.777650940981726713e+00	4.215193634520043808e+00	2.397457643365896285e+00	3.432256456273438339e+00	3.747855806959064839e+00	nan	3.922457920387129704e+00	2.624452422549105712e+00
2.236081945381025893e+00	3.911147460389357011e+00	3.360460495334467002e+00	2.845662507416722331e+00	1.890078578827920630e+00	3.460608632206814139e+00	1.894764724958229118e+00	nan	2.727566107191861544e+00	3.839255756622863558e+00	1.674633294773236969e+00	1.780529607453900542e+00	4.354014064539587281e+00	2.599008493543263132e+00	nan	nan	2.734692420789068379e+00	3.801347346787556702e+00	3.760405630220195139e+00	3.036592973937896733e+00	2.697753335286524390e+00	2.138767055823139085e+00	2.905012169366004482e+00	3.236538229068299799e+00	5.096678384420632035e+00	3.484002890313411704e+00	3.842545419289672637e+00	3.952963771055155728e+00	2.646027796792091102e+00	4.277932021810433305e+00	1.906615783935308839e+00	2.751577254201122980e+00	2.625838319195660020e+00	1.374556161189657955e+00	2.710735618840783623e+00	2.061323080919782669e+00	4.604720594288981950e+00	2.127695847885086256e+00	2.833475571311221408e+00	1.166446766034606064e+00	2.039719459290659120e+00	5.005043155007658839e+00	2.066721063433110572e+00	7.122374531692140742e+00	4.382871574171796958e+00	2.020408727431497464e+00	1.919903399132782518e+00	nan	1.911109272890613386e+00	4.094963544127279143e+00
1.800133523313852235e+00	4.276339265739290241e+00	3.927346832653440867e+00	1.978112079914404076e+00	3.145630553082131797e+00	3.512035038518022567e+00	2.917214784659457827e+00	nan	2.573487768004683485e+00	4.371313181709312268e+00	3.138588641131425216e+00	3.594955626813736149e+00	3.377364898954382522e+00	3.538475088148943737e+00	nan	nan	2.819563075519571527e+00	1.840422947762082151e+00	2.256204058930992407e+00	2.703649975701903685e+00	2.984182124905782274e+00	2.554393035702710257e+00	1.679779515421177205e+00	2.367491582918733961e+00	3.161155731395861590e+00	2.705126377371977142e+00	3.251680651763483532e+00	2.607717596969637786e+00	1.645802144597028338e+00	2.446142330185701486e+00	2.858112217072449557e+00	3.151020094666542981e+00	2.646152852969797742e+00	3.028720233711244880e+00	2.247099127946937891e+00	2.982539398845616141e+00	2.850408626316522920e+00	2.853468233143625632e+00	3.470818322293555802e+00	2.837878875782040566e+00	3.066315298679220813e+00	3.095338957687933767e+00	3.199521491199399215e+00	5.390767038973043768e+00	3.707575313717565102e+00	2.072336015609038018e+00	2.503501087853252649e+00	nan	2.790219985638229261e+00	3.113215957408582479e+00
3.734956085040228135e+00	2.847987203535415901e+00	3.177087219585371436e+00	4.528046798194206524e+00	3.289150578988671025e+00	3.590344891283329343e+00	3.384197097266983700e+00	nan	3.232737799066243589e+00	2.833935400925565062e+00	3.816474475588279791e+00	3.186021759038242251e+00	4.872318997890674019e+00	3.188053996666390777e+00	nan	nan	4.147297644932247174e+00	3.972272527171311740e+00	3.366871912557109159e+00	5.338473974932182564e+00	4.899196412151370694e+00	3.649520658430026820e+00	3.729888906910018065e+00	3.288550452992568651e+00	3.733057454851576473e+00	4.528745916974175501e+00	2.717691453684659475e+00	2.915521011980513943e+00	4.136645254656105664e+00	4.429161802770406275e+00	3.571133576792997921e+00	3.781146195712268732e+00	3.203225525786403516e+00	3.718785718042856736e+00	3.487140491848306212e+00	3.288456420899884325e+00	4.151226919833424844e+00	4.268164570368252697e+00	2.868475581783531236e+00	4.159371239606469928e+00	3.318527029963552977e+00	5.394401153558112227e+00	4.115793442067157137e+00	5.093508921697152303e+00	3.408799128630614295e+00	4.217638087419180337e+00	3.756251552060265286e+00	nan	4.142365433583533374e+00	2.729406180652622638e+00
nan	nan	nan	nan	nan	nan	nan	nan	nan	nan	nan	nan	nan	nan	nan	nan	nan	nan	nan	nan	nan	nan	nan	nan	nan	nan	nan	nan	nan	nan	nan	nan	nan	nan	nan	nan	nan	nan	nan	nan	nan	nan	nan	nan	nan	nan	nan	nan	nan	nan
2.280843806699462739e+00	2.485789790650662745e+00	2.942721333999555711e+00	2.985841498737650479e+00	2.695135206404899009e+00	2.613430300356273772e+00	2.537561669680263421e+00	nan	2.115801018179209514e+00	2.880036419796482061e+00	2.959863638022604881e+00	2.737511623446920783e+00	3.503820560234340853e+00	2.488598997079839226e+00	nan	nan	2.772967578479171635e+00	2.433245942818530239e+00	1.827145024671637197e+00	3.943068050635494703e+00	3.804837812338592862e+00	2.731525520064062906e+00	2.065960089011713574e+00	1.713321675459436921e+00	2.613399620046856775e+00	2.912555558397163402e+00	2.069879048413883371e+00	2.045831714242865029e+00	2.449297879419374713e+00	2.782750728443434074e+00	2.622028896187777125e+00	2.823299263531519276e+00	2.080776027882180745e+00	2.903222197407914873e+00	2.323598324200938592e+00	2.555396942449740916e+00	2.523305267379073680e+00	3.222705979136673893e+00	2.308529879085444048e+00	3.111063848542215737e+00	2.524457994317906184e+00	3.754644887508921336e+00	3.446749274101784444e+00	4.872676233958553205e+00	2.822772572472893149e+00	2.688714408098858311e+00	2.776401077101636972e+00	nan	3.015783873461769460e+00	1.696134197463943449e+00
2.881751341208572903e+00	5.125892165996940975e+00	4.280280807857603342e+00	2.368807862626435501e+00	3.972975945482408289e+00	4.815848156134361346e+00	3.796540805996090118e+00	nan	3.635078447417292580e+00	5.175885754502032476e+00	4.161891965307931152e+00	4.353194718666897778e+00	3.615800601154098182e+00	4.302414016687747811e+00	nan	nan	4.095276450795792833e+00	2.487496850015458616e+00	3.137073054376116943e+00	2.899948946952707551e+00	4.082105128820835205e+00	3.490289530709004051e+00	2.513468583497938003e+00	2.723638996298387127e+00	3.568887954047304856e+00	4.294191162507873472e+00	3.940625828332655178e+00	2.732902623724674740e+00	2.818543706924910186e+00	3.137609331909074761e+00	3.604453463704012872e+00	4.474473343558756255e+00	3.614655758535533892e+00	3.838288901034173417e+00	3.229461215778050232e+00	3.853736744048153806e+00	4.000857416200799932e+00	4.057768615995951400e+00	4.582669635890860960e+00	3.628136132429684135e+00	3.646712182831580495e+00	3.334906890098241039e+00	3.588042231666296544e+00	5.269563182014167069e+00	4.737508444772477567e+00	3.265127530979330395e+00	3.462037337793642422e+00	nan	3.460132513076628946e+00	3.646736320990151992e+00
3.100366788822323194e+00	3.960036179375632681e+00	4.175871042567663949e+00	3.375666587220784720e+00	4.083677838363304780e+00	3.803032503356291727e+00	3.874797969617466809e+00	nan	2.933227756509213968e+00	4.068273715601879559e+00	4.350327650676489633e+00	4.329224573956968136e+00	3.362108513394987064e+00	4.050896478059327954e+00	nan	nan	3.802032962399076066e+00	2.324990645370361264e+00	2.136504196836473302e+00	4.344830249525130306e+00	4.619192460548870116e+00	3.797533346467389936e+00	2.837301823592947692e+00	2.699304132232458908e+00	2.049045114003521739e+00	3.669440789474864406e+00	2.947858295636526460e+00	2.342957759663427453e+00	3.193980038815186884e+00	2.624938838285524323e+00	3.853955199268056298e+00	3.880065001321063356e+00	3.049975171555394216e+00	4.250236991744136716e+00	3.286368167813132679e+00	3.697795087838878114e+00	2.699905668982636175e+00	4.337560180259417919e+00	3.819225072249767372e+00	4.407817428282132077e+00	3.933891216650713396e+00	3.054336895509558669e+00	4.629444013379454326e+00	4.166482753978620224e+00	3.231888968863341649e+00	3.662304801279540722e+00	3.940000226789954318e+00	nan	4.024852848185854981e+00	2.179888244714428325e+00
2.419047665728706775e+00	2.911657249921228097e+00	3.311054933687690660e+00	3.678143391544051788e+00	2.247326739356488634e+00	1.485031043668394446e+00	2.351195837587013671e+00	nan	1.761187531445620014e+00	2.366102886608409506e+00	2.177605159429818027e+00	2.687043628512506555e+00	4.352662070966726304e+00	2.615074788471577705e+00	nan	nan	2.130596193777255287e+00	3.339240267366013537e+00	2.470055090017183375e+00	4.414830740419176891e+00	3.253898640008794363e+00	2.873247865873020501e+00	2.977459096919202075e+00	3.096723755841319203e+00	3.590520798515423273e+00	2.686756903779107919e+00	2.055896173913239533e+00	3.757457381549107911e+00	2.483169905816354550e+00	3.710655682618752227e+00	2.884994678506436649e+00	1.322936292928763358e+00	1.988208700484606517e+00	2.627585811077623124e+00	2.546250421710657630e+00	2.406298533069498369e+00	2.868568180807324453e+00	2.249533008791653188e+00	2.005539196806785718e+00	2.833557796914596416e+00	3.033458196377488481e+00	4.692432204718955724e+00	3.640328300194916711e+00	6.034223670313127563e+00	2.537885535825938010e+00	2.494266400670949402e+00	2.378644875629022604e+00	nan	2.780822238710376482e+00	2.811087845715200650e+00
1.868136327139161557e+00	4.707066310889981509e+00	4.320560582047050069e+00	1.453902741106608332e+00	2.836218276203325228e+00	3.808566960658783973e+00	2.444074560803043195e+00	nan	2.984895793569313671e+00	4.693140152754038397e+00	2.387147738827936294e+00	3.220706092765973416e+00	3.644437388408475531e+00	3.496890263522552722e+00	nan	nan	2.631098788868198035e+00	2.818953215701447856e+00	3.572442324387647972e+00	1.407031908625332672e+00	1.674362932320725639e+00	2.314610431742904151e+00	2.499278717532846361e+00	3.386843877685181248e+00	4.659364579666538830e+00	3.151695966923052872e+00	3.861827953868752772e+00	3.703170990097641724e+00	1.871556296557114418e+00	3.444614943012343833e+00	2.826958282335505501e+00	3.001905630506458422e+00	2.624151846540303534e+00	2.329628772440446749e+00	2.568265340553332443e+00	2.657855496977362009e+00	4.271139294197328518e+00	1.888820398055607530e+00	3.808581053284532114e+00	1.726857527850363283e+00	2.942991086958532065e+00	3.561306367654727190e+00	2.720549050491154031e+00	6.455506452175846732e+00	4.231715531341819769e+00	1.643215423184427815e+00	1.888002337990505985e+00	nan	1.628645284689635098e+00	4.271432836596714466e+00
2.015253192834575380e+00	4.382190822790243523e+00	3.705517084387632831e+00	2.098693522153762370e+00	3.179793437944713030e+00	3.941936702231454870e+00	3.241814223406132900e+00	nan	2.615921549657866052e+00	4.366185399007636470e+00	3.030550705466505956e+00	3.476779261716659519e+00	3.465595274277010418e+00	3.455133278812489994e+00	nan	nan	3.340052559226417195e+00	2.567591182819189743e+00	2.785176637913354014e+00	2.396166178055584073e+00	3.377137853641996923e+00	3.182826156546960217e+00	1.848497627756412909e+00	2.204359896458016888e+00	3.641305167032944379e+00	3.596981804528574411e+00	3.416137386290420519e+00	3.129097875426212649e+00	2.144168363055588777e+00	3.043187586879905204e+00	2.454441144797451901e+00	3.511628889004901222e+00	2.876322542728979137e+00	2.802186345274334300e+00	2.738656657320006182e+00	3.195863377058142163e+00	3.544076494882697048e+00	3.232408869066669244e+00	3.664772979782883855e+00	2.642831366945287641e+00	3.119524627484023149e+00	3.935999880339653423e+00	2.736104823541919195e+00	5.173628128095458578e+00	4.166863307535409788e+00	2.159466694585352009e+00	2.813734790546272180e+00	nan	2.556241086861464673e+00	3.318841156052177777e+00
1.646128997474602729e+00	3.499849878820422422e+00	4.104299584588416039e+00	2.310463018027586024e+00	2.791165742582295106e+00	2.264355102511625972e+00	2.196440561988318052e+00	nan	2.104189730624265842e+00	3.583335670755263713e+00	2.436846847861374066e+00	3.102233966924118569e+00	3.281856954980971963e+00	2.938502722282635649e+00	nan	nan	1.731691975675778927e+00	2.249401934369561040e+00	2.369748370960912176e+00	3.153016170180365396e+00	2.144770528144591015e+00	2.034931527885918801e+00	2.378540629376805882e+00	3.014975022542539573e+00	3.348105932291085551e+00	1.990881567419844345e+00	2.743882180594123810e+00	3.085996558522792199e+00	1.903158033289463313e+00	2.552103894854136357e+00	3.127616177509772832e+00	2.094171314303665987e+00	1.490791760195822713e+00	2.633890069049995120e+00	2.179089734776179288e+00	2.282135740873668883e+00	2.687742306520731095e+00	1.819083713040667405e+00	2.877705415119561572e+00	2.600650981063838962e+00	2.919107314893159000e+00	2.882650837682831035e+00	3.807089746912092121e+00	5.664421874131208234e+00	2.310819913195624409e+00	1.652039045118985250e+00	2.068911581553616319e+00	nan	2.370909108537825549e+00	3.035841520652334147e+00
1.506679920077473422e+00	3.115608641283374336e+00	2.724190104768366538e+00	2.470440434105964922e+00	1.699612309621074902e+00	2.550456279019952088e+00	1.736332711796452211e+00	nan	1.556573868379896419e+00	3.060088796113761500e+00	2.070544614518429860e+00	2.059713524081568270e+00	3.719492265330104352e+00	1.917801932226087525e+00	nan	nan	2.397211215029808162e+00	2.576047916104601487e+00	2.350385500635819636e+00	3.225518567918887136e+00	2.980971543031681659e+00	1.865057743906661569e+00	2.056052719684753338e+00	2.198093065236375931e+00	3.445364162334142666e+00	2.847446874652294291e+00	2.181589791622274177e+00	2.548778652898740837e+00	1.865454939579619387e+00	3.292317992673417848e+00	1.930049430910962593e+00	2.130182155658994159e+00	1.828489716715278712e+00	2.028623624005661430e+00	1.640011213420252911e+00	1.477540609371136515e+00	3.492681478647597260e+00	2.268270136406366877e+00	2.248541950726128391e+00	1.984515301819573363e+00	1.538307519352717589e+00	4.143964637765858328e+00	2.286502462069570196e+00	5.915708560419256301e+00	3.334019183360346084e+00	1.968929677022198677e+00	1.733354762442856689e+00	nan	2.301387552802426573e+00	2.783826409390313561e+00
1.316716527823662108e+00	3.460299410063738534e+00	2.920609013438937751e+00	2.116220672385187296e+00	1.495561072446715878e+00	2.937326917924870440e+00	1.403796311170334432e+00	nan	2.005644956517081301e+00	3.285739597073128238e+00	1.398431951771540449e+00	1.793461485073165829e+00	3.742031881935233617e+00	2.379445121979145483e+00	nan	nan	2.151096623648914630e+00	2.599599833972630947e+00	2.649233428750074726e+00	2.690910073022164450e+00	2.247923128402689041e+00	1.583023562845318200e+00	1.909654454504492671e+00	2.201863469539237173e+00	3.882016977706250760e+00	2.914093242844679299e+00	2.843924167645144330e+00	2.885624209285444497e+00	1.690255776389331333e+00	3.286031955814010086e+00	1.448049627670974004e+00	2.286755407106739746e+00	1.765583385765024493e+00	1.149933734288703491e+00	1.912313060998314107e+00	1.751473644798415386e+00	3.528034277764747539e+00	1.676220048703686238e+00	2.410729812718920506e+00	1.086079053292357877e+00	2.047962011144572436e+00	4.089017465286545416e+00	1.947106106309439477e+00	5.985300117498965733e+00	3.430037719527730733e+00	1.461416781991065506e+00	9.828899248683194978e-01	nan	1.321707933828094150e+00	3.029761517349351951e+00
2.589604289526420633e+00	4.309945643172809149e+00	2.855211401536937199e+00	2.799407038614363685e+00	2.801488961874857964e+00	4.465437846477182227e+00	2.993135051201149199e+00	nan	3.273845117341216859e+00	4.329972107756529631e+00	2.949569053729940382e+00	2.649696504213519432e+00	4.664960768536188240e+00	3.022943954584529358e+00	nan	nan	3.869076599695568497e+00	3.590163994295367811e+00	3.775271039073334389e+00	2.854421760966652677e+00	3.566920688472345002e+00	2.930467033457124781e+00	2.516166186315798026e+00	2.583256766942483740e+00	4.699017950875913563e+00	4.358018990138262438e+00	4.057238388794000450e+00	3.370466034437682890e+00	2.988471369910438380e+00	4.169934005085797146e+00	1.783525086840243912e+00	3.873948526764612321e+00	3.291997526592107537e+00	2.418292980465526210e+00	3.117028789427384705e+00	3.006112339855150584e+00	4.843857665719973227e+00	3.396173064505255024e+00	3.587241952407742573e+00	2.324152229006147596e+00	2.762088605908566752e+00	5.027748506471122703e+00	1.574919516474607484e+00	6.548549815872762636e+00	4.862490266859579968e+00	2.853926919281828400e+00	2.874156218413669528e+00	nan	2.403123327707461954e+00	3.946861598996630693e+00
nan	nan	nan	nan	nan	nan	nan	nan	nan	nan	nan	nan	nan	nan	nan	nan	nan	nan	nan	nan	nan	nan	nan	nan	nan	nan	nan	nan	nan	nan	nan	nan	nan	nan	nan	nan	nan	nan	nan	nan	nan	nan	nan	nan	nan	nan	nan	nan	nan	nan
2.039067138355995734e+00	4.483713097125191283e+00	4.281289453777136877e+00	2.157390841957677718e+00	2.806174657423961882e+00	3.524534836783409286e+00	2.502593177175448602e+00	nan	3.003038248682920575e+00	4.537998798359390129e+00	2.192476172029101278e+00	3.206196674829910886e+00	4.172843102872657362e+00	3.263766208503461108e+00	nan	nan	2.626281150018352939e+00	3.203260880597537774e+00	3.739477091448354606e+00	2.001808601305195001e+00	1.309192504949309610e+00	2.444503232981133145e+00	2.639543419431379601e+00	3.490344593560396280e+00	4.806811632262906642e+00	3.074326821513230890e+00	3.602772997977711888e+00	4.017858220333679675e+00	2.028372500729725303e+00	3.549177520787987650e+00	2.957912371369145088e+00	2.775220502544550882e+00	2.683204545849057876e+00	2.390830957360920550e+00	2.590282903707362028e+00	2.912508866591866585e+00	4.282112436671855704e+00	1.666179457460192914e+00	3.670835269535656753e+00	1.781638442009188639e+00	3.133001076059367396e+00	4.014410055738526495e+00	2.760131405604277166e+00	6.373242259990130165e+00	4.093674048487440764e+00	1.769390066765151870e+00	1.975447902223145480e+00	nan	1.680357125787716566e+00	4.383450376474584687e+00
3.213013005403475120e+00	2.182271322226343013e+00	3.672293081878753362e+00	4.033277059310391266e+00	3.161104706127445763e+00	1.863313595086417029e+00	3.001793991087008173e+00	nan	2.435990654600104222e+00	2.658525185862263385e+00	3.330718549597659006e+00	3.309145418268463867e+00	4.020985082723072424e+00	3.003918248924009493e+00	nan	nan	2.720133985986872727e+00	3.204105421237451790e+00	2.334874343676138775e+00	5.132473644272433688e+00	4.303164110052485114e+00	3.476473937802886827e+00	3.069847619124214333e+00	3.228896849947034298e+00	2.645515590457721444e+00	2.836628583851060537e+00	2.214855093857776236e+00	3.038755575016911070e+00	3.342816913405921575e+00	3.313086087267151925e+00	3.694310832370057973e+00	2.370176054541612842e+00	2.430921095890480998e+00	3.621989308348644077e+00	2.793840636989437076e+00	2.955414733990520570e+00	2.373916813730119646e+00	3.395416873116475553e+00	2.214997879435767647e+00	3.934569858737452019e+00	3.444060820668407796e+00	4.561394580242643215e+00	4.585938676598966701e+00	5.282511872147957810e+00	2.212191501752056588e+00	3.379928033719504565e+00	3.395808045337178172e+00	nan	3.812534171581832609e+00	2.230783463414457657e+00
2.800590694708627648e+00	5.433569781007594912e+00	5.198631706964865096e+00	2.294978643287215458e+00	4.430486884898080291e+00	4.766663780321438892e+00	4.138561993379388682e+00	nan	3.879228636264667962e+00	5.772995093768305885e+00	4.166283414435095978e+00	4.633269621582543074e+00	4.311511743398779295e+00	4.155162506025905422e+00	nan	nan	4.097624052294487562e+00	2.925340367631692029e+00	3.912597685098955225e+00	1.938373723969862183e+00	3.073639717430469709e+00	3.565737523395300812e+00	2.880132890172663274e+00	3.450029866296016934e+00	4.337578156115210248e+00	3.882176822822596129e+00	4.227124321967068887e+00	3.883396649365304931e+00	2.840701001978476192e+00	3.103717391816116056e+00	3.996270228986355644e+00	4.435214592446608428e+00	3.607677173634959544e+00	4.070095720722964217e+00	3.624789722642046907e+00	4.195046076149585801e+00	4.470790765125683741e+00	3.747948759820373787e+00	5.079481567193931291e+00	3.581053621875677440e+00	4.084830732612926951e+00	3.059329798155033586e+00	3.976574200426180372e+00	5.385262425461305291e+00	4.650062720739042810e+00	2.964466007825050653e+00	3.713517184226536649e+00	nan	3.325095519333769900e+00	4.686356379642490744e+00
1.637874324098974599e+00	4.588393083119662208e+00	4.117520139792198997e+00	9.960026872857145053e-01	3.000555463675410373e+00	3.864772949120265810e+00	2.577166289358343132e+00	nan	2.842098704508190909e+00	4.640406442075168947e+00	2.670223424792565581e+00	3.314442087199459319e+00	3.289912155350013467e+00	3.536294751883763077e+00	nan	nan	2.680425551012361574e+00	2.344924484478998039e+00	3.289655855569605158e+00	1.371987483093339844e+00	2.118735299232493041e+00	2.412299088419863402e+00	2.089838187175690365e+00	3.025773754208022748e+00	4.225542802684503663e+00	3.194141159035674526e+00	3.767501582547271077e+00	3.247120785839067381e+00	1.824088826252551421e+00	3.044782170147732003e+00	2.708648125601389456e+00	3.150334748438472499e+00	2.534693385839850155e+00	2.470683871692694211e+00	2.472851674562215774e+00	2.756603354810950979e+00	3.983666055229758030e+00	2.357621979708047544e+00	3.720070421123612192e+00	1.984325582594616444e+00	3.047625656099637759e+00	3.202980099005963588e+00	2.755298465102535843e+00	6.031197150288334363e+00	4.139943241458134970e+00	1.664706298254643224e+00	2.092981353179902637e+00	nan	1.663689663478754799e+00	3.882882237459275743e+00
2.607673757957817529e+00	5.523261252339002780e+00	4.775190350303202713e+00	1.709755723681883666e+00	4.012323384501081946e+00	4.968334421699649894e+00	3.753377132485843592e+00	nan	3.831150458105909262e+00	5.724521938325345616e+00	3.767479969335462808e+00	4.261465443432089550e+00	3.964382863798939116e+00	4.291322615899287207e+00	nan	nan	3.921264048319169859e+00	3.048362671168495019e+00	4.066126395130058135e+00	1.029051710524434560e+00	2.932746445968806182e+00	3.350866108463403492e+00	2.677115833610119733e+00	3.460105674180119273e+00	4.834241733082644821e+00	4.117021778055344861e+00	4.626905251609165326e+00	3.809128478185489275e+00	2.687829239375032486e+00	3.515191042373158492e+00	3.437633202184347425e+00	4.332689003817757900e+00	3.695922117798504658e+00	3.509482306977122601e+00	3.335691352567049517e+00	3.807582087661189441e+00	4.791260158983667417e+00	3.528775566858887380e+00	4.809947721240156682e+00	2.948964320776000125e+00	3.722530229541951119e+00	3.578269636724594083e+00	3.135517966900865705e+00	6.254369603421222834e+00	5.164204462642207893e+00	2.675012795271099808e+00	3.275495118399809780e+00	nan	2.811980386475720906e+00	4.739243098378494778e+00
2.341495755960610659e+00	4.113244530842870894e+00	3.586935637592187476e+00	2.774468799705302580e+00	2.228983647034238125e+00	3.616841500067255577e+00	2.146192734749891251e+00	nan	3.048631571469564872e+00	3.994583915061491020e+00	1.689433228199366477e+00	2.446297300282281206e+00	4.506360858324749863e+00	2.979168773562919093e+00	nan	nan	2.717952305225475484e+00	3.769724039848276309e+00	4.022733336208473176e+00	2.842659547899555328e+00	2.236400529607668108e+00	2.478070601499990033e+00	2.918056309244222657e+00	3.510278380916289631e+00	5.169611518546136431e+00	3.671228859658109300e+00	3.912890989685988696e+00	4.125729109940059480e+00	2.724158391013158376e+00	4.101209305134741356e+00	2.397464553961512035e+00	2.908140771216090936e+00	2.740897967497938570e+00	1.544448798067755257e+00	2.891966806727109596e+00	2.613633015542264904e+00	4.583710277730596694e+00	1.967459844450760498e+00	3.063280323689054896e+00	1.221505373694666607e+00	2.772774532695573058e+00	4.887815549107082269e+00	2.281373657536873267e+00	6.968706263860448225e+00	4.333664665561726359e+00	2.066273160106120610e+00	1.903016243632671189e+00	nan	1.428179201544729215e+00	4.232021470117902417e+00
2.648046569183440280e+00	2.645522920276093704e+00	2.468787546287824597e+00	3.722892885267621299e+00	2.620771539753386836e+00	2.722302682583412015e+00	2.780372835523571506e+00	nan	2.177463123965951208e+00	1.984459875109712224e+00	2.968042526555463745e+00	2.734385385503073529e+00	4.267692770979722994e+00	2.622819142093505640e+00	nan	nan	3.245156395327050802e+00	3.242105728151888133e+00	2.233235429533482197e+00	4.540851496526514097e+00	4.029828258814285746e+00	2.815857939376164687e+00	2.899068507239835224e+00	2.549157337671962953e+00	3.063377240163736914e+00	3.610545325407001904e+00	2.036314443729455803e+00	2.736279998704415295e+00	3.129798523267132815e+00	3.628434538915887853e+00	2.625867441434065253e+00	2.890449027743335453e+00	2.407804954497088090e+00	2.951321941394642767e+00	2.751321954922145707e+00	2.479883841636044473e+00	3.213388207250285067e+00	3.361242631868621267e+00	2.318624377682462434e+00	3.383946870129154849e+00	2.873750223678283700e+00	4.503965522479887795e+00	3.519292355181477649e+00	5.423384360259460024e+00	2.529360648192890970e+00	3.203131221181351851e+00	2.939659211452552157e+00	nan	3.249503595328028904e+00	2.002366804294827940e+00
2.260230306551992641e+00	3.198309176558633116e+00	3.007991401957782696e+00	2.929950732857367068e+00	2.851535382020166320e+00	2.990386015977550827e+00	2.692929937427837483e+00	nan	2.098344146063783722e+00	3.284939530108433203e+00	3.223071919016429199e+00	2.997684788953354662e+00	3.349418094064829710e+00	3.178792020262581897e+00	nan	nan	2.887626515412817341e+00	1.896742437230739098e+00	1.434046010729724596e+00	4.025593162972103123e+00	3.942617955511957817e+00	2.622808641840955968e+00	2.144968972408789920e+00	2.086966375935561668e+00	2.004435719885704348e+00	3.278783393309782301e+00	2.542584469783249368e+00	1.618329529894971808e+00	2.615073655225788940e+00	2.866914629250600033e+00	2.683054373013799676e+00	2.968601153782592483e+00	2.046866539640506133e+00	3.034220497562912122e+00	2.390626199165934995e+00	2.496802968944255685e+00	2.499186840887237526e+00	3.327031272824492625e+00	2.520147482987486587e+00	3.350916856902643293e+00	2.929378222701930046e+00	3.618110340611049747e+00	3.597494516145460786e+00	5.086617369525932908e+00	2.730651211604143036e+00	2.832220613543135812e+00	2.799026011646732037e+00	nan	3.161548734932920990e+00	1.658400758086040483e+00
1.390143497394547234e+00	3.783067089900891578e+00	3.294760325420349911e+00	1.395568346287527461e+00	2.386646357425535214e+00	3.386745068381925794e+00	1.965415362576216740e+00	nan	2.406951486218886327e+00	3.951767417381978564e+00	2.277570158368432907e+00	2.478992479514795289e+00	3.486082457730099282e+00	2.777501980881315724e+00	nan	nan	2.399242788835606266e+00	2.267201619648607558e+00	2.866545075946461019e+00	2.076251914620644179e+00	2.192640007040364658e+00	1.841742531258352189e+00	1.690507429431016062e+00	2.452276816602405596e+00	3.835302491427598603e+00	3.064312669964269986e+00	3.315661439595475990e+00	2.595962502752461987e+00	1.873237702210399869e+00	3.010968029523695577e+00	2.042947153565317642e+00	2.769239282549636805e+00	1.930851497073084566e+00	1.968914088981905008e+00	1.995097320124276985e+00	2.178961842672287652e+00	3.718575488645634142e+00	2.123599837383811639e+00	2.958289903340586502e+00	1.679540455399142873e+00	2.382539086772007320e+00	3.561698046306777776e+00	2.342313163511749341e+00	5.970228390974956945e+00	3.626845029954559596e+00	1.571984999695746232e+00	1.810878954803135654e+00	nan	1.434406601364927036e+00	3.275437344742803347e+00
1.567608094124715024e+00	3.511798341346411334e+00	3.449447944622260120e+00	2.140418964228373522e+00	2.030186289679805522e+00	2.875294676659220006e+00	1.705723106628686869e+00	nan	2.195516568528473655e+00	3.489870713886534581e+00	1.760591498419902923e+00	2.308466601510930527e+00	3.491641094930258316e+00	2.303754560119903427e+00	nan	nan	2.172542172926551274e+00	3.038916271079245224e+00	2.982652906291431982e+00	2.659121780572669014e+00	2.292193106238532785e+00	1.950952248295952041e+00	2.244089281172203076e+00	2.753289766382174708e+00	4.374677021933158549e+00	2.627185807921568195e+00	3.121088471373098638e+00	3.309467540899722504e+00	1.848210117536229102e+00	3.404607657822627864e+00	2.171639218460583720e+00	2.274335417045886043e+00	2.213574891835361491e+00	1.971380481717863287e+00	1.868108275960363773e+00	1.715838180254719791e+00	3.866843878309155880e+00	1.846092504140376400e+00	2.731359830346698381e+00	1.549051116113160154e+00	1.891440986597679785e+00	3.989267440371674578e+00	2.420667230428195982e+00	6.500958876084403038e+00	3.733621010131520812e+00	1.496560751611516249e+00	1.723160494661866604e+00	nan	1.972919888975868119e+00	3.522675134076097780e+00
1.656032367789919801e+00	4.220316656191741345e+00	3.613313422989221202e+00	1.751186458515893163e+00	2.327541928093405321e+00	3.660004606387417425e+00	2.007020200186668379e+00	nan	2.696987431010446912e+00	4.169255935415535852e+00	1.985986055668348182e+00	2.471271032333897111e+00	3.839796454622807609e+00	2.924647262625476252e+00	nan	nan	2.587741548091132326e+00	2.878344474093567307e+00	3.395647587157818226e+00	1.924453072162979117e+00	1.955375916981083595e+00	1.879538531092266318e+00	2.355062951801725202e+00	2.938922819489822924e+00	4.540237196800558372e+00	3.282246115320969437e+00	3.752423572497654014e+00	3.346494155057176290e+00	2.042139247939356750e+00	3.569851079356970214e+00	2.058798458535908260e+00	2.926279951701583393e+00	2.274032092129937066e+00	1.624074367271401975e+00	2.504991683089831778e+00	2.240296407327467598e+00	4.211311700818162862e+00	1.876156233072165280e+00	3.232707314512032859e+00	1.242170352483719986e+00	2.468455257476277254e+00	3.944047040864119946e+00	2.211567665332024202e+00	6.521356074894412380e+00	4.006120708789481455e+00	1.534679298094871136e+00	1.678130526683058621e+00	nan	1.245029609875734300e+00	3.854179196510620020e+00
1.887698154509900528e+00	3.703516680504520320e+00	3.965985541728175967e+00	2.392916056635184585e+00	2.095563716213597605e+00	2.568176341655639128e+00	1.710086128995390364e+00	nan	1.992518031216398366e+00	3.626234170763835696e+00	2.052912318395486935e+00	2.737920651224678981e+00	3.351146008443565361e+00	2.793579046227177898e+00	nan	nan	1.923088580831264771e+00	2.568196460979559781e+00	2.545596133509480996e+00	3.193805113962533859e+00	2.593114163494730118e+00	2.089046534910952158e+00	2.518477743750399345e+00	2.910276005832715729e+00	3.725680854423133237e+00	2.236456227038143840e+00	2.596180629937042017e+00	3.261661745162051318e+00	1.544791013844652117e+00	3.244301063286044506e+00	2.906496281756652422e+00	1.886803982666021451e+00	2.008983155523908604e+00	2.355538473781621622e+00	1.918106743189006202e+00	1.925919581842923334e+00	3.322219826069254811e+00	1.617486110603991278e+00	2.950370216087258690e+00	2.164078732092513224e+00	2.275997182510757444e+00	3.666875307083715452e+00	3.165045344202234823e+00	6.007870122151480530e+00	3.188778026498630069e+00	1.808851760545961085e+00	1.553436990060850675e+00	nan	2.468260317827152939e+00	3.374401212798336491e+00
1.062836342236330056e+00	3.258020683573407350e+00	2.757771300755088362e+00	2.269759950870783083e+00	1.563443926145774210e+00	2.467937746128609167e+00	1.417860401385874658e+00	nan	1.523781651853495900e+00	3.011017056025772298e+00	1.609801436982139178e+00	1.829455001958140814e+00	3.697372127536025843e+00	2.337904594161368088e+00	nan	nan	1.955729267814122263e+00	2.344287929321836828e+00	2.172838092619838068e+00	3.011738335140666578e+00	2.441108724338674651e+00	1.455628176355867831e+00	1.984309290811716808e+00	2.227629415580787420e+00	3.422901151946575293e+00	2.687484113413595388e+00	2.488818112191514054e+00	2.722660533576263919e+00	1.543895557008836183e+00	3.289502363528625573e+00	1.641720077270949485e+00	1.889112117575090677e+00	1.309524238319103695e+00	1.502016829526902741e+00	1.801289924914903917e+00	1.454196865231593527e+00	3.181333349483723705e+00	1.636267762490113409e+00	2.139456619210668098e+00	1.598051432844388442e+00	2.148675773855324156e+00	3.851024887546047104e+00	2.370284959816375547e+00	5.992304108098721827e+00	2.926244330101928526e+00	1.456583882528461382e+00	1.176152718728685542e+00	nan	1.583455966024963413e+00	2.731613121775955388e+00
1.508972467674529305e+00	3.487368480098543611e+00	3.817479620267543616e+00	2.235601964359940297e+00	2.503263198753498120e+00	2.294810103013127378e+00	2.066828790177510644e+00	nan	1.841698237971977070e+00	3.390025876894206647e+00	2.320120721016120324e+00	2.951531301841505694e+00	3.106694720892022588e+00	2.843052026449346847e+00	nan	nan	1.916784137495417983e+00	2.010065604792599991e+00	1.823149928741902848e+00	3.117424182713572023e+00	2.423472283991035425e+00	1.876885091588432308e+00	2.174064339972204607e+00	2.575478794870097676e+00	3.021755448872117444e+00	2.110011310621265235e+00	2.323235917803117001e+00	2.770311040126914204e+00	1.533791552421547078e+00	2.606969407660242322e+00	2.835541785240121460e+00	2.067280998101575396e+00	1.562930956243038905e+00	2.544282554685881159e+00	1.890310661116449742e+00	2.067381549840762833e+00	2.548940842250825511e+00	1.854505019437157509e+00	2.818979762343957418e+00	2.539910304862865065e+00	2.655634013720954201e+00	2.885595026076272607e+00	3.498087866412294300e+00	5.451708584456088857e+00	2.363540083814944737e+00	1.721125287090345735e+00	1.839588766652805019e+00	nan	2.435922224818142023e+00	2.732636109794653656e+00
1.326745710907563325e+00	4.174613275252316846e+00	3.874135615281348421e+00	1.617246019949061253e+00	2.379471024391776268e+00	3.135163696823956681e+00	2.137515092839869624e+00	nan	2.265483707987427930e+00	4.060073500812330316e+00	1.970235339697499422e+00	2.878817639204401146e+00	3.486670627895979369e+00	3.130020500048016352e+00	nan	nan	2.080824763155499912e+00	2.351669081573544595e+00	2.835518030462846006e+00	2.091377852052399344e+00	1.909026188387489720e+00	2.232560264147285256e+00	1.987204441185263404e+00	2.738156885300078169e+00	3.922077711681842604e+00	2.672248103686690079e+00	3.192218805696652506e+00	3.381227751100587042e+00	1.206095959179670718e+00	3.001097572075607012e+00	2.402989974137159646e+00	2.354289485826981387e+00	2.064469397997978906e+00	1.935916850932283051e+00	2.220924860220101493e+00	2.436603188686419230e+00	3.399095184239691481e+00	1.600920778535441791e+00	3.176903611397521754e+00	1.511228174239046984e+00	2.793916819630845705e+00	3.586216070027361535e+00	2.657082983765460593e+00	5.923239391641645035e+00	3.641982902850129822e+00	1.063391263233443684e+00	1.466157481941936735e+00	nan	1.374631189743597881e+00	3.537149128695661560e+00
2.181941289647674420e+00	3.635230265467105149e+00	3.905545254598857152e+00	2.518882793933287623e+00	3.247978552591443968e+00	2.977509380493791991e+00	3.034864409191169621e+00	nan	2.055922203545561100e+00	3.972111147836759226e+00	3.454725514390228902e+00	3.767524088936840876e+00	2.863796142945676415e+00	3.312391907127055113e+00	nan	nan	2.756899012845050123e+00	1.459963345478332064e+00	1.645369772748908277e+00	3.577932413964485026e+00	3.742321251651765213e+00	3.171725098853285019e+00	1.900113754604668026e+00	2.199722892417383502e+00	1.893349486561431760e+00	2.782423534905282381e+00	2.225763739175206091e+00	2.137808862190562209e+00	2.093909146750158268e+00	1.969670723539653112e+00	3.301545915692023048e+00	2.913509909838955192e+00	2.352790807020070929e+00	3.478196705061645133e+00	2.252126149743901351e+00	3.020160097160808466e+00	2.254697045054935955e+00	3.303435986317563078e+00	3.178078589603260173e+00	3.465885217378051664e+00	3.161797080825143436e+00	2.960863757715539002e+00	3.819746853680877852e+00	4.501406952867212041e+00	3.109683102739160265e+00	2.590787654322187272e+00	2.976744702733476799e+00	nan	3.275602013156182490e+00	2.287925299807377133e+00
3.278481444034320180e+00	4.275750580057257721e+00	4.774707908874678886e+00	3.613695376032095563e+00	4.318541518413653968e+00	3.415346910970380012e+00	3.929613928413362878e+00	nan	3.166643616141164408e+00	4.287765119604321384e+00	4.229863055942911565e+00	4.644995606321049131e+00	3.368100417332803964e+00	4.380137390055462099e+00	nan	nan	3.440441942900752448e+00	2.717983041190477511e+00	2.643914244801826907e+00	4.550246388751108206e+00	4.235182024344646301e+00	3.820935127746135862e+00	3.330133053970123935e+00	3.581711803175829711e+00	2.826773182130865703e+00	3.243979792612853963e+00	3.060317333172164034e+00	3.509749868649134186e+00	3.253998889660366878e+00	2.778474483637936476e+00	4.424163107346287482e+00	3.531596069092093781e+00	3.170725378188765209e+00	4.412378091253985168e+00	3.373073389982472747e+00	3.885847578631137278e+00	2.677981266279026773e+00	4.019467128136574807e+00	4.022387373310297498e+00	4.505349379146953659e+00	4.383713360929006875e+00	2.920366183743567490e+00	5.143772570201436523e+00	4.494560317465834842e+00	2.908503488649370361e+00	3.653430408915641525e+00	3.847938229278037525e+00	nan	4.088010878730599984e+00	2.970555409203921471e+00
2.789730313644989579e+00	3.332774157963777295e+00	1.944353807311317350e+00	3.910747351871200816e+00	2.053747748052351163e+00	3.282744624301908942e+00	2.708112702023240725e+00	nan	2.512173696493662067e+00	2.516944869668092277e+00	2.420951029478245253e+00	1.845194421864193579e+00	5.093107465004950818e+00	2.291534844082641964e+00	nan	nan	3.596790034014295312e+00	4.067265156847983398e+00	3.274825662849157215e+00	4.343427873412089468e+00	3.966905902995548683e+00	2.712029424443349157e+00	3.312795908351273688e+00	2.952987709625392476e+00	4.329192393881241330e+00	4.266390341471552716e+00	3.002399841162226135e+00	3.641691653092096193e+00	3.350259460578285609e+00	4.646433244983417588e+00	1.791315847390586358e+00	3.011602969106332850e+00	2.687118755499049882e+00	2.127187718839698594e+00	3.254095407022555175e+00	2.285267578567559799e+00	4.398283842354440587e+00	3.118623178961573039e+00	2.431197258438688280e+00	2.621155192415918656e+00	2.359360637546433548e+00	5.573626585919763343e+00	2.543934301333447223e+00	6.597048865725829714e+00	3.781465809970183667e+00	3.123200461211759205e+00	2.746402011034086321e+00	nan	2.751944405461329346e+00	3.152909385262174791e+00
1.355154640148215961e+00	3.254948659029038627e+00	2.826363897515425716e+00	2.145503345364800918e+00	2.078804975531213461e+00	2.737244034512917867e+00	1.625164569124077696e+00	nan	1.964996895065925564e+00	3.259515411614737790e+00	2.174476163665997941e+00	2.327754893670079372e+00	3.511035511250907071e+00	2.742237499006512813e+00	nan	nan	1.997717304331233956e+00	2.112630223158942666e+00	2.240847372773865143e+00	3.101228511415921041e+00	2.594369049093580237e+00	1.724662525989821615e+00	1.652324499367993305e+00	2.216191374658754487e+00	3.269530481075509698e+00	2.807380523165259767e+00	2.709046420052768855e+00	2.306610492662813261e+00	1.891238395843796161e+00	2.943299756808813950e+00	2.108622989082980403e+00	2.210660129258191997e+00	1.698723335437627435e+00	2.059163452670119021e+00	1.534278546379270081e+00	2.028004897649212435e+00	3.078070790306856264e+00	2.159282119344686723e+00	2.193022139070905485e+00	2.005099117201820658e+00	2.527239060584257402e+00	3.700728412638733200e+00	2.652432155964296268e+00	5.730892330422639347e+00	3.080504374074893192e+00	1.791448603963347708e+00	1.589217026312149672e+00	nan	1.818295397822480064e+00	2.585791839845718254e+00
1.725890592137624191e+00	3.279508081668055297e+00	3.646607964463441487e+00	2.560693803389340939e+00	1.986003275891839115e+00	2.040447981222353491e+00	1.496535177179082465e+00	nan	1.953656118542235864e+00	3.129910614282430004e+00	1.627947019079209801e+00	2.375624830032291968e+00	3.613982411456153621e+00	2.688598502521240885e+00	nan	nan	1.324863381927737560e+00	2.713816509876824323e+00	2.605016052763816869e+00	3.381613493991940889e+00	2.232523077715968363e+00	1.936487221546036919e+00	2.476055649813061255e+00	3.039752000187008196e+00	3.793650964127043945e+00	2.312983879747726235e+00	2.795612185597781796e+00	3.288503148907821583e+00	1.958577754749697641e+00	3.244944717101014842e+00	2.635144079465257860e+00	1.548218403231603979e+00	1.387881268525333889e+00	1.847383954771370851e+00	2.055905246240300244e+00	1.808884800365824663e+00	3.039864440188318362e+00	1.230420930934720714e+00	2.240447005573854788e+00	1.895041083089981981e+00	2.544693632583160170e+00	3.917017293965715297e+00	3.271619021384716053e+00	6.209806815032949956e+00	2.712800010468592760e+00	1.478911143183885057e+00	1.346550132899200003e+00	nan	1.924156957189051553e+00	3.091758643221145686e+00
2.362920451219760576e+00	3.324097361895551828e+00	4.430604848161983078e+00	3.146701310088036330e+00	2.898166710788468770e+00	1.627089534581175778e+00	2.502760356895102234e+00	nan	2.117971698141695391e+00	3.574577785510778316e+00	2.690903895803155255e+00	3.366610685115847712e+00	3.617356940080047156e+00	3.095066868419258821e+00	nan	nan	1.613825981082093186e+00	2.598518762150847206e+00	2.476266400986216087e+00	4.080538891905987064e+00	2.892801308723936149e+00	2.642312643532529481e+00	2.798046602049257370e+00	3.449502453018825854e+00	3.208410259928128561e+00	1.705714969965772987e+00	2.508837722119355185e+00	3.467261692343710511e+00	2.342483569400944265e+00	2.793645828966309086e+00	3.582650942409361772e+00	1.650148309042379635e+00	1.834859401207543650e+00	3.052460473528927132e+00	2.427716642847836059e+00	2.572398953113427034e+00	2.274719866438124960e+00	2.171481085105292141e+00	2.639029804482527997e+00	3.108140580189689750e+00	3.130092977406810029e+00	3.678751666229984174e+00	4.303114583992614151e+00	5.675533069334611547e+00	2.331652040475281407e+00	2.256450574517192553e+00	2.470861780521607542e+00	nan	3.061671260614277301e+00	3.078588466428068493e+00
1.980784420677346613e+00	3.558744678288425334e+00	3.822033516358233740e+00	2.338433068459112807e+00	3.322499291495271123e+00	3.097958551051037901e+00	2.942622034049652946e+00	nan	2.280459409321615283e+00	4.010009259905347179e+00	3.359797665340288120e+00	3.532735055364010890e+00	3.128289710736120721e+00	3.435730875022978026e+00	nan	nan	2.658006358436507011e+00	1.153884910327539481e+00	1.925031748547412436e+00	3.385506039438108683e+00	3.341243284448660145e+00	2.782238119723081216e+00	1.803791376764397603e+00	2.345256142019198631e+00	1.979500549462350101e+00	2.844795156909618150e+00	2.731859096474092752e+00	1.921879074493007877e+00	2.250821634283562300e+00	1.973061179429337120e+00	3.125985111138131600e+00	2.978485379207501449e+00	1.965423162092323706e+00	3.240739264957683385e+00	2.401240772374610977e+00	2.970691313814923351e+00	2.323641741530700688e+00	3.101336740936158076e+00	3.099286953312661907e+00	3.325108995000969347e+00	3.447782578551834565e+00	2.715008196633006410e+00	3.826374129114574529e+00	4.494651902389303011e+00	2.749401872860917972e+00	2.422990249742159818e+00	2.861383480526277001e+00	nan	2.877285081957191792e+00	2.389054098560393413e+00
1.979912662466448259e+00	2.708458806241888173e+00	3.823998461645636837e+00	2.626714432239840136e+00	2.563418312572183666e+00	1.728867874456806009e+00	2.050052521669643468e+00	nan	1.894662310642539538e+00	3.146945232495701017e+00	2.450711017249371793e+00	2.923356131679072600e+00	3.152217878165462395e+00	2.493879219354556476e+00	nan	nan	1.505819842741628056e+00	2.405438344291094044e+00	2.412488715908122305e+00	3.684864685482790669e+00	2.809528532995716699e+00	2.323660289810265844e+00	2.353667159910331375e+00	3.115859099527158893e+00	3.238274331272913198e+00	1.962167230660685879e+00	2.409131256033329116e+00	2.823708757148698734e+00	2.241375302614844855e+00	2.569572637304454066e+00	3.095667282873686421e+00	1.751529195688394269e+00	1.500919416770308823e+00	2.708308421523942577e+00	1.976762306654109791e+00	2.006495889557819101e+00	2.689765914521406565e+00	2.117536886691621767e+00	2.193868254719966160e+00	2.745435752519599593e+00	2.548162213668983878e+00	3.504971228026018792e+00	3.757197470825174079e+00	5.777617277813688723e+00	2.500410854417648210e+00	2.023095941016094468e+00	2.264286109947482917e+00	nan	2.691785952186037001e+00	2.737830064686054943e+00
nan	nan	nan	nan	nan	nan	nan	nan	nan	nan	nan	nan	nan	nan	nan	nan	nan	nan	nan	nan	nan	nan	nan	nan	nan	nan	nan	nan	nan	nan	nan	nan	nan	nan	nan	nan	nan	nan	nan	nan	nan	nan	nan	nan	nan	nan	nan	nan	nan	nan
3.053680545052205098e+00	2.158213826173615235e+00	3.138641323906623981e+00	4.106591502929450854e+00	2.255460463655827308e+00	2.013323154728794417e+00	2.154170294319328605e+00	nan	2.384092635845605823e+00	1.921785687737807669e+00	2.354413569096793779e+00	2.072322100279801127e+00	4.455270828915073977e+00	2.690516304506247458e+00	nan	nan	2.444753385515291644e+00	3.859643771671323442e+00	3.141829746085012420e+00	4.993341913722627368e+00	3.827035851273915767e+00	2.943696587740896486e+00	3.382082982737780519e+00	3.507365310592925667e+00	4.032218775088130869e+00	3.153915036264578031e+00	2.889776823599141231e+00	3.612087099868001250e+00	3.445366165958012594e+00	4.165320627025073996e+00	2.975439091544823444e+00	1.992704874051016262e+00	2.231306877904735586e+00	2.527866849643840119e+00	2.900000245528886911e+00	2.320527014275874933e+00	3.492788332189717071e+00	2.752335606577302141e+00	1.408220654177568809e+00	3.077838083608914754e+00	3.059501170647496604e+00	5.248098749157903420e+00	3.879432575237740544e+00	6.296522613399440083e+00	2.653526635502652997e+00	3.084255658883024331e+00	2.699363196708132406e+00	nan	3.089075116034488477e+00	2.832565272497214348e+00
1.564953237115723317e+00	4.064562081646803549e+00	3.605134049626714798e+00	1.677910383555794693e+00	2.294815603491581868e+00	3.526617932722761140e+00	2.181120875695970351e+00	nan	2.350646778359479327e+00	4.064012874422105348e+00	2.097749242848439888e+00	2.725642053018409339e+00	3.185043043189552225e+00	3.138586787590793126e+00	nan	nan	2.533548685963497693e+00	2.303781567705052158e+00	2.699495612263987709e+00	2.156879748651568729e+00	2.558971072394915058e+00	2.172421155503177825e+00	1.907133287976856773e+00	2.274637083519741143e+00	3.824685642539532804e+00	3.096548211613432411e+00	3.215691852989056798e+00	2.910172031743741616e+00	1.574355264753284800e+00	2.998853419974302881e+00	2.003309922643510266e+00	2.903942004836940427e+00	2.289801280147670592e+00	1.902679280245336502e+00	2.217144909186838042e+00	2.345117426325529220e+00	3.520603003308354850e+00	2.233563087780632284e+00	3.155076136889057192e+00	1.745188676832360786e+00	2.486854732200348472e+00	3.521473283837063484e+00	2.250900766390585783e+00	5.645049207564653670e+00	3.891882226658666788e+00	1.645677573287897877e+00	1.671374300173663618e+00	nan	1.864147513857581373e+00	3.305963332629691998e+00
2.087744418623914466e+00	3.845620587371378463e+00	2.607028351044522907e+00	2.745906521472916140e+00	1.882905788111860268e+00	3.561793714632779384e+00	2.059264820713886390e+00	nan	2.696916024798406308e+00	3.683290231563630002e+00	2.122717743622579700e+00	1.820821426668312260e+00	4.630114317705165128e+00	2.325600646990712228e+00	nan	nan	3.074810257777643496e+00	3.436537269984711873e+00	3.521040997175844289e+00	2.989733056343175210e+00	2.856130642351767612e+00	2.089772015819538975e+00	2.632466030582109262e+00	2.735344421820071759e+00	4.587397836702715281e+00	3.895324626994188577e+00	3.403962711795766261e+00	3.441768259067245150e+00	2.618541022239379235e+00	4.174621486595352593e+00	1.728860304366623080e+00	2.919649038389342532e+00	2.493481717878304416e+00	1.741382532081957590e+00	2.633086074234367135e+00	2.198190963985248825e+00	4.593540814387290006e+00	2.436858657580482923e+00	2.860138186405786875e+00	1.466469536374405580e+00	2.149654128919090024e+00	4.928701328980878316e+00	1.603254198272672237e+00	6.724869262547302107e+00	4.238394018831353804e+00	2.301999791580195076e+00	2.013779724405462268e+00	nan	1.676695272006091697e+00	3.764220482205315133e+00
3.399673900562226958e+00	4.024353844169387351e+00	4.030752691881237304e+00	4.009455040831497286e+00	3.464750437202108291e+00	4.004491515913213284e+00	3.380370335340455945e+00	nan	3.180592520008978408e+00	3.665642912155391731e+00	3.788261294313713279e+00	3.592160616797559936e+00	3.993141887373267362e+00	4.054037261643604673e+00	nan	nan	3.929893376563185825e+00	3.323997419176971224e+00	2.837752198908536805e+00	4.913431706182841197e+00	4.720380351691854770e+00	3.309649993861395689e+00	3.690342601149701807e+00	3.297274243546338024e+00	3.547570398449641171e+00	4.170169733656253541e+00	3.550274862375860430e+00	2.763349595822460092e+00	3.699509065872301328e+00	4.226630908737946335e+00	3.489913796104865629e+00	4.011490969564761144e+00	3.270691071120477300e+00	3.585764640080876031e+00	3.516048404188860221e+00	2.962640787092245542e+00	3.840952398382134980e+00	4.016944434269210440e+00	3.544956273315795769e+00	4.106772304325947864e+00	3.628102696618820566e+00	4.395496432008354937e+00	4.238970413961643757e+00	5.553887809398531772e+00	3.426316405782918295e+00	3.853968821273666467e+00	3.352702721174164679e+00	nan	4.225981930839320277e+00	2.989715641897213061e+00
2.347165362014820733e+00	3.686180610810181335e+00	2.734550263355349120e+00	3.213648204259046182e+00	2.639273483345178306e+00	3.446791091407198415e+00	2.886504796822117580e+00	nan	2.483776720025172136e+00	3.156488154896325948e+00	2.852241570662348291e+00	2.518544150593633457e+00	4.479942972126610634e+00	2.728980449441399170e+00	nan	nan	3.594417788834268102e+00	3.152715087784550896e+00	2.759285063979185715e+00	3.687586867629959908e+00	3.720597651448421139e+00	2.244664716953764128e+00	2.878628965330745082e+00	2.573609376604318211e+00	3.625983080315721807e+00	3.868410445502127093e+00	2.638418137866814561e+00	2.782759517190359411e+00	2.761655978807424638e+00	4.006309802366128991e+00	2.080427020052432407e+00	3.357802453219959737e+00	2.436008413549598295e+00	2.489642953171177897e+00	2.904087799668387593e+00	2.350191181841469135e+00	3.940318119508600336e+00	3.195204716608510243e+00	3.022159686694263936e+00	2.828983913849197673e+00	2.410583313472260070e+00	4.467775453320038004e+00	2.726441865538205889e+00	5.574840922369446616e+00	3.595388109707186253e+00	2.937185727620151621e+00	2.586640931436067437e+00	nan	2.842938664277674832e+00	2.891790253723153015e+00
1.834423164017973562e+00	3.403586385224632416e+00	3.764971694914952316e+00	2.730510211960523570e+00	2.158322939885383818e+00	1.872962794695333999e+00	1.741415625782864796e+00	nan	1.890671682757904870e+00	3.353172887906114230e+00	1.832662255305052668e+00	2.608846781349160704e+00	3.716566391183733664e+00	2.708852617239941640e+00	nan	nan	1.472990570477586747e+00	2.800188457422390087e+00	2.742259543368289698e+00	3.474983520449227647e+00	2.245160340372214680e+00	1.919004824048696323e+00	2.668388978127643529e+00	3.306456519536960403e+00	3.850905260379970052e+00	2.138785694240853630e+00	2.675674875158942534e+00	3.434906924890774871e+00	1.974420870010479279e+00	3.315337754841025664e+00	2.880291365037610962e+00	1.315126940140728395e+00	1.689773871784382431e+00	2.189953492164418591e+00	1.904009332054469539e+00	1.811338711015430425e+00	3.214884245077045399e+00	1.290429217168882481e+00	2.354102963432574303e+00	2.167588961148518401e+00	2.521723533171125631e+00	3.944381603070907794e+00	3.316743097808846130e+00	6.275563582626296544e+00	2.811879689158244933e+00	1.711681513867653548e+00	1.523560273009462174e+00	nan	2.339830941311775270e+00	3.352668427919246685e+00
1.858809257476135013e+00	4.409475629813783826e+00	4.446096217060203415e+00	1.596913352558093635e+00	3.227034874628868621e+00	3.615475173464409941e+00	2.810418024234274892e+00	nan	2.746981743224045314e+00	4.730956967244558165e+00	2.816056293629253471e+00	3.571866635874428209e+00	2.917833269340980529e+00	3.713786274111406271e+00	nan	nan	2.487378992886755125e+00	1.908290239195465920e+00	2.803616470100831926e+00	2.207941548197796422e+00	2.476918423963784033e+00	2.561986335438116491e+00	2.028597250097665672e+00	2.784773428798588579e+00	3.657427356521271822e+00	2.709673432737936150e+00	3.589459440810486512e+00	3.129095994507580691e+00	1.727094642176866479e+00	2.491948761934903889e+00	2.975052735323143516e+00	3.132731494993405974e+00	2.510242333609218335e+00	2.810010131300586078e+00	2.455107953866214388e+00	2.968854288916717099e+00	3.189654294370415588e+00	2.507142994124080815e+00	3.682201881833757628e+00	2.596708640640035703e+00	3.302472753075837542e+00	2.738079997030750334e+00	3.345110886221103641e+00	5.497008890350374877e+00	3.789755086445032006e+00	1.796418722060902473e+00	2.342389669778660366e+00	nan	2.478547615836616647e+00	3.653911886350886373e+00
2.868383172073781129e+00	3.493926003235608313e+00	4.457761923829157702e+00	3.615447903580345290e+00	3.376548850206698038e+00	2.487541552304382453e+00	2.895928786245859143e+00	nan	2.624107327276369528e+00	3.404038739188167906e+00	3.263157729262016193e+00	3.575706500963668599e+00	3.938108040309817426e+00	3.589958174842896366e+00	nan	nan	2.676864602159694240e+00	2.876871227214412574e+00	2.666868156171983806e+00	4.469320908146579008e+00	3.308509289992123126e+00	2.907487665207502125e+00	3.386041764957138156e+00	3.593845018023047011e+00	3.269276770565561652e+00	2.781825355713456904e+00	2.702786446133028875e+00	3.325521604303083301e+00	3.056973015375164415e+00	3.298012241582635617e+00	3.874915431241192643e+00	2.694710995379038021e+00	2.112084305530057993e+00	3.416792449574101109e+00	3.087251205794573128e+00	2.987300671536437857e+00	2.752750187741723753e+00	2.872120731796210080e+00	3.093883117861074616e+00	3.744594992467793482e+00	3.775530789582357105e+00	3.518334750451160176e+00	4.706520607828126757e+00	5.072774975657621255e+00	1.359714268680704663e+00	3.063028586370358575e+00	2.953983522072133105e+00	nan	3.439920665825279222e+00	2.912762675860496309e+00
1.842698267973418291e+00	3.889275835037678597e+00	3.466108354937493363e+00	1.788498192536599918e+00	2.323735548475199586e+00	3.617550875985844794e+00	2.043385254430816200e+00	nan	2.757802363082601627e+00	4.254056909595575142e+00	2.258590851145755085e+00	2.491418696032240643e+00	3.813602506715453533e+00	2.698672548315498521e+00	nan	nan	2.568224929634868481e+00	2.689290859160168967e+00	3.296508612042154063e+00	2.252597530273733994e+00	2.402657590023828948e+00	2.182756124395015984e+00	1.761971696428036305e+00	2.501913160156643112e+00	4.183881732056332403e+00	3.157483024421519957e+00	3.579736685744895119e+00	3.006326284303381335e+00	2.071541306877775490e+00	3.070812994551576747e+00	2.192374415171857827e+00	2.957480401221534994e+00	2.453431578775067567e+00	1.975712092077624105e+00	2.222932230563436473e+00	2.518683228785906447e+00	3.992724663368886873e+00	2.222201310231537441e+00	3.135410005023443247e+00	1.531496690544004169e+00	2.375344329022788248e+00	4.089789263051300416e+00	2.114483449465589970e+00	6.190589611584201180e+00	4.164746262537202703e+00	1.780587508969532440e+00	1.918737361594810231e+00	nan	1.690897883075542119e+00	3.681460504934859657e+00
1.147259322811137849e+00	3.825070138990611213e+00	3.455972180582898456e+00	1.589707950405434334e+00	2.124238457272358271e+00	3.184298403957961376e+00	1.913057908236028393e+00	nan	2.093748769328743986e+00	3.799018655713714221e+00	1.810386555911374096e+00	2.482897249120028960e+00	3.219615269281916436e+00	2.798469227346826571e+00	nan	nan	2.100924211871905811e+00	2.463257195641160191e+00	2.862365891452114841e+00	2.151922780292979454e+00	2.211002696713246340e+00	2.104642517957283410e+00	1.842768849425226563e+00	2.570487095913652098e+00	3.998228743878753377e+00	2.889178952569309455e+00	3.338935060379609965e+00	3.154543949448612494e+00	1.662850522415348475e+00	3.023032856447170680e+00	1.985334272347084816e+00	2.454044336703192997e+00	1.966819036007488863e+00	1.589909053330020638e+00	2.089446644079518745e+00	1.999597909391278794e+00	3.558082340712374947e+00	1.842645401893290735e+00	2.813259455916333973e+00	1.273436900252263415e+00	2.313082565763337151e+00	3.734481298959687390e+00	2.320306122759304479e+00	6.100570891313366495e+00	3.669319167635700651e+00	9.512145113485948045e-01	1.547640597603488155e+00	nan	1.351631786566763305e+00	3.334472513040361186e+00
1.391795512740915175e+00	3.680344677542711107e+00	3.665905467150931685e+00	2.153980908699627328e+00	2.325456334357131283e+00	2.742684509123376024e+00	1.909441735557579234e+00	nan	2.274492367347457300e+00	3.625608276408682329e+00	1.755613546864123631e+00	2.502242159203484917e+00	3.914935704760248658e+00	2.635442428356944866e+00	nan	nan	2.049837706813980809e+00	2.750474706716692364e+00	3.085131305689046144e+00	2.567958571524581401e+00	1.452270331064134057e+00	1.682755917776190158e+00	2.386430558256139811e+00	3.042364607144003585e+00	4.125081188204354099e+00	2.701868564646022097e+00	3.063106365848871970e+00	3.343056080248746564e+00	1.973773852685952512e+00	3.210718373366933776e+00	2.461530739395812795e+00	2.273701564249929863e+00	1.670926694651977185e+00	1.768677808824648201e+00	2.213668925434917334e+00	2.101189637291818180e+00	3.671838610920725721e+00	1.326693365351351961e+00	2.817036674378937011e+00	1.639258374132662954e+00	2.638303249715120646e+00	3.758723540247249417e+00	2.821251590455521097e+00	6.050483325809173252e+00	3.003670286826328972e+00	1.305982803454578622e+00	1.455671089333174129e+00	nan	1.541416577786388409e+00	3.554601724365089144e+00
1.248601999190586787e+00	3.447457679547994758e+00	3.639100945170820722e+00	2.028234094065246129e+00	2.280660442159323953e+00	2.430506902510837008e+00	1.943936535692146972e+00	nan	1.905011868959868293e+00	3.492355295935813064e+00	1.706908275411946674e+00	2.528798997950181704e+00	3.566726633017954562e+00	2.498067070109674326e+00	nan	nan	1.664559494728569344e+00	2.494379582451094812e+00	2.732342617144424501e+00	2.621038909913171455e+00	1.786073654845384606e+00	2.031680942535988521e+00	2.060219577339385655e+00	2.811391926095387017e+00	3.767366790817372024e+00	2.364235255033764194e+00	2.889397561635135059e+00	3.299372307704341090e+00	1.686747628741089411e+00	2.903275356153236508e+00	2.357954848003573023e+00	1.868259899961715709e+00	1.404708934974778334e+00	1.826229655215514391e+00	2.137694704775698895e+00	2.087461661436159410e+00	3.174903094808696036e+00	1.350397010969149880e+00	2.590348879325124809e+00	1.692239764363752341e+00	2.627738833900587601e+00	3.671754274810658192e+00	2.979086469506879276e+00	5.914556462144530791e+00	2.887067737198385942e+00	9.334369129225719153e-01	1.680516653486130885e+00	nan	1.421843488431690394e+00	3.243370763016719671e+00
1.277317952389671385e+00	3.981767735993659851e+00	3.515632437910784613e+00	1.714216729245194193e+00	2.244927916673021606e+00	3.350750433280723861e+00	2.107781952878263532e+00	nan	2.275693045260277270e+00	4.086015891039150638e+00	1.983573576453034670e+00	2.595033311742030335e+00	3.558539366839829299e+00	2.846114824707086655e+00	nan	nan	2.274185814594532395e+00	2.508832197029845279e+00	2.946725550342110367e+00	2.081919515548576349e+00	2.166961922229365456e+00	2.216270474322277639e+00	1.726270828967071402e+00	2.454745225505493345e+00	3.992026294189195745e+00	2.922141856723651454e+00	3.455046885687472535e+00	3.283834767142090438e+00	1.635422878584132489e+00	2.966567623316922919e+00	2.072525372800407162e+00	2.606362785094480827e+00	2.178696001873706045e+00	1.733053469947209102e+00	2.242925994727526184e+00	2.384917868368517269e+00	3.521665993610457956e+00	1.944520815569557914e+00	3.003512285379820845e+00	1.301583911340938204e+00	2.482435109821132357e+00	3.849501333332397746e+00	2.304655523262883143e+00	6.102666015326469129e+00	3.826915908488145668e+00	1.033629335582362252e+00	1.734061668590514582e+00	nan	1.393684729364264685e+00	3.484673189799486259e+00
2.421975373777374152e+00	3.722731638443292468e+00	2.060209452183320522e+00	3.527783259426984230e+00	2.263570732751461367e+00	3.565466679488807245e+00	2.722880112633990990e+00	nan	2.675860849108969930e+00	3.040555532429898289e+00	2.353856641751745027e+00	2.105652148923912836e+00	5.162631286424903543e+00	2.319556166145958720e+00	nan	nan	3.636701951574097258e+00	3.945486073968143437e+00	3.358510961910678105e+00	3.681672452336629764e+00	3.369309130287284848e+00	2.558101912768004027e+00	2.999495712172947748e+00	2.683394148518281508e+00	4.545742918531886723e+00	4.126828011273685703e+00	3.112222962475661880e+00	3.714904256162108176e+00	2.935773857303430212e+00	4.507327390155661639e+00	1.532642794879906845e+00	3.182499555317652717e+00	2.885251133955769820e+00	2.146037858574810553e+00	3.080766573774669226e+00	2.572836385351078725e+00	4.524337123333696198e+00	2.910670253523146567e+00	2.964405572426965563e+00	2.342601488352039407e+00	2.675867936896617838e+00	5.269703986819550323e+00	1.971777637217404289e+00	6.642175617395649212e+00	3.963624303599740717e+00	2.830651560711516357e+00	2.602778529823617237e+00	nan	2.368241713380045965e+00	3.538029545797785058e+00
1.773484888408121352e+00	4.232615580563709123e+00	4.416835246994309294e+00	1.549124353981752744e+00	3.318376158779497764e+00	3.365989980777049695e+00	2.768874624997753831e+00	nan	2.657945620114292584e+00	4.574652493041037715e+00	2.923827751605720948e+00	3.644248166276982559e+00	2.961129927810713713e+00	3.703568852030672875e+00	nan	nan	2.271391797921192168e+00	1.572553804966688729e+00	2.672881362158814333e+00	2.371379429549409945e+00	2.283196782710274597e+00	2.539431750704774782e+00	1.963791533344762197e+00	2.916371303363828993e+00	3.327911180598642993e+00	2.594203811903727619e+00	3.438523122283568600e+00	2.876298082014589585e+00	1.822396299502167416e+00	2.211907816634984592e+00	3.192835247394975262e+00	2.970546666332316121e+00	2.186460527793794739e+00	2.907068828216178069e+00	2.370013122717111731e+00	2.956073174855400776e+00	2.920894706677163555e+00	2.399025451433927092e+00	3.547536990550934188e+00	2.731375160166729099e+00	3.464257020598074277e+00	2.464973192940561830e+00	3.623153302270524456e+00	5.315767589357492717e+00	3.275024743255201543e+00	1.745640576752797823e+00	2.366158828104791390e+00	nan	2.357449478574748625e+00	3.441322428772702668e+00
3.695637378252331295e+00	4.215270571906843955e+00	5.065507703875279155e+00	3.959690871500253895e+00	4.665936358622844615e+00	3.830596170853163063e+00	4.496370028534399488e+00	nan	3.463265537048925591e+00	4.777976121342126348e+00	4.743685262143945813e+00	5.025138552652685497e+00	3.790542578563302900e+00	4.447041159769599794e+00	nan	nan	3.972229078661606572e+00	2.803591018128388956e+00	2.808255086616025409e+00	4.856134586327336855e+00	4.889752126468441595e+00	4.521529412628178868e+00	3.096868880980738759e+00	3.272505103771575108e+00	2.014722277030227549e+00	3.552194747967552857e+00	3.233108454581771873e+00	3.408424040411983214e+00	3.629702983389068827e+00	2.015948356245756745e+00	4.721952680764843535e+00	4.047773426380654627e+00	3.639462230831176370e+00	4.846875094046579235e+00	3.756066778917038551e+00	4.527721449448800506e+00	2.298528330691644861e+00	4.635776918022594728e+00	4.301311123393335656e+00	4.910712969870405509e+00	4.657159902600119139e+00	3.542740516898551295e+00	5.371006527958387622e+00	3.362411558121174870e+00	3.497698349595694811e+00	3.969066464449695353e+00	4.494399625015698341e+00	nan	4.582276196188449724e+00	3.006466723898205906e+00
3.729853504655012308e+00	4.693303974316656912e+00	5.301158508015419990e+00	3.681205292888868552e+00	4.858836718022653045e+00	4.421155484155725013e+00	4.583905690643310216e+00	nan	3.920754040379431427e+00	5.510848496568236499e+00	4.857969974463219209e+00	5.179589985485321790e+00	3.918996267953968271e+00	4.788988548460038075e+00	nan	nan	4.191317531542624764e+00	2.948108088660826187e+00	3.612932903323383460e+00	4.348217892327602030e+00	4.624958133666574156e+00	4.556287308263469171e+00	3.186829509604216959e+00	3.668005217048428523e+00	3.210473143118255379e+00	3.968785288832985536e+00	4.049195688660977233e+00	3.357592463634105684e+00	3.801709258884048648e+00	2.513751233409124097e+00	4.854354134948935418e+00	4.507270722524093998e+00	4.032900748375973343e+00	4.866304279560644375e+00	3.672821424277361135e+00	4.608603435475894017e+00	3.408730563915177036e+00	4.655643487356755372e+00	4.594147050028806412e+00	4.798930958530531754e+00	4.718617336617914937e+00	3.656720838623050085e+00	5.064450531184114368e+00	4.017217317643963170e+00	4.141333378178821079e+00	3.909446044131467790e+00	4.457687807385767975e+00	nan	4.617333548123919940e+00	3.966455830438453845e+00
2.077505364890231299e+00	4.678198946993616936e+00	3.816460742075784118e+00	2.117378385247086658e+00	2.815397080014294673e+00	4.120263601209110504e+00	2.445129787712660097e+00	nan	3.111823410615349061e+00	4.618464324839686164e+00	2.783583164794228626e+00	3.028586981726796967e+00	4.074507520771491365e+00	3.458964341620545113e+00	nan	nan	3.181211155251094880e+00	2.787816200049399562e+00	3.514786692970218507e+00	2.402659138316343590e+00	2.567121489664362155e+00	1.911829331811273125e+00	2.742572184235254174e+00	3.127121706344145213e+00	4.492965482086463958e+00	3.777263897685968708e+00	3.764100221140411762e+00	3.221855863413836563e+00	2.397346113601701134e+00	3.880730167793825292e+00	2.622105664834926575e+00	3.461366250723739935e+00	2.782632078986589708e+00	2.503391448571275824e+00	2.656646229638988110e+00	2.592805117144580507e+00	4.599475141157389757e+00	2.567556597330090451e+00	3.786435100680177079e+00	2.244473391546532248e+00	2.942500465159529899e+00	3.794464408517962628e+00	2.458542620961532865e+00	6.497635247418747539e+00	4.267404355755493484e+00	2.450397215090978520e+00	2.022838229550974365e+00	nan	2.259602952895972461e+00	4.124762696500850367e+00
nan	nan	nan	nan	nan	nan	nan	nan	nan	nan	nan	nan	nan	nan	nan	nan	nan	nan	nan	nan	nan	nan	nan	nan	nan	nan	nan	nan	nan	nan	nan	nan	nan	nan	nan	nan	nan	nan	nan	nan	nan	nan	nan	nan	nan	nan	nan	nan	nan	nan
1.851799020078541691e+00	3.731013140547556173e+00	4.138108774077320362e+00	1.933605406018639838e+00	3.146501674051633834e+00	2.950015112194188660e+00	2.666854985614471651e+00	nan	2.626983104886413845e+00	4.222340420361632596e+00	2.834052981783103053e+00	3.280294169612452571e+00	3.802181154532547236e+00	2.656971052212843354e+00	nan	nan	2.446109903108216521e+00	2.214354960531514038e+00	2.998041196267787978e+00	2.622764157616070957e+00	2.219927933700976741e+00	2.418397888235754412e+00	1.989246287627235876e+00	2.852565221198179568e+00	3.488202196344377004e+00	2.523567993644489693e+00	2.835585158848894061e+00	3.090377720340676149e+00	2.032620778569901532e+00	2.437296104106501105e+00	3.084047395634895938e+00	2.685543500712049170e+00	1.968385963262354377e+00	2.929110498192559309e+00	2.368658151115879740e+00	2.896836979147221935e+00	3.498988355953492668e+00	2.304170506930693030e+00	3.433542584213386650e+00	2.623831289356475249e+00	3.128900620548233924e+00	3.288089722320977071e+00	3.454435463814071738e+00	5.358493437874169985e+00	3.184576920181001025e+00	1.985831568982535211e+00	2.509055588430895600e+00	nan	2.213129857784740029e+00	3.567724765042680879e+00
2.282830195539687690e+00	2.343124491770360862e+00	2.861160018705906971e+00	3.357658065083160004e+00	2.448720031971975519e+00	2.067099673730398379e+00	2.407162215048408438e+00	nan	1.402485724125440925e+00	2.516674028572323696e+00	2.777689869888232632e+00	2.549456172565163659e+00	3.724677306011230371e+00	2.525927198193424150e+00	nan	nan	2.452623732783970834e+00	2.659405587490774714e+00	1.908524182811757397e+00	4.344798988563703723e+00	3.845566773106270375e+00	2.955702653297259896e+00	2.348360586315866083e+00	2.173426310939873929e+00	2.714972906172298472e+00	2.919831111442790395e+00	1.890197927107003073e+00	2.691272591483686139e+00	2.548150903776384535e+00	3.161849813098660533e+00	2.617805551940041386e+00	2.004155920105733735e+00	1.889983384751793061e+00	2.862682022211770594e+00	2.296677983338787588e+00	2.430688974889677390e+00	2.575249128736446291e+00	3.069448261550355106e+00	1.723874979978833766e+00	3.094421175848896866e+00	2.892932583568076588e+00	4.301337122855735551e+00	3.531403223943883063e+00	5.034866322000712380e+00	2.525672181626215540e+00	2.664130121648231153e+00	2.747596321391797325e+00	nan	2.971477951540177465e+00	1.863797112249266252e+00
nan	nan	nan	nan	nan	nan	nan	nan	nan	nan	nan	nan	nan	nan	nan	nan	nan	nan	nan	nan	nan	nan	nan	nan	nan	nan	nan	nan	nan	nan	nan	nan	nan	nan	nan	nan	nan	nan	nan	nan	nan	nan	nan	nan	nan	nan	nan	nan	nan	nan
1.600761280211579818e+00	3.164838433246735416e+00	3.422526275187819600e+00	2.479841467866140903e+00	2.179047910437475810e+00	2.536142238504996982e+00	2.220322512950437144e+00	nan	1.733174085189028490e+00	3.398550655832828227e+00	2.005799744702671639e+00	2.604267068571038735e+00	3.466278157737044285e+00	2.248257248028122213e+00	nan	nan	2.150301540704265602e+00	2.820575094067248489e+00	2.536966872135713480e+00	2.990813320257067698e+00	2.721159704481522557e+00	2.625041200649060880e+00	1.833408757946175527e+00	2.241117769565541984e+00	3.648262313092208053e+00	2.440479206249433375e+00	2.605749226821955755e+00	3.309891639650675454e+00	1.718368102031705424e+00	2.667523948365162045e+00	2.351055019833354631e+00	2.098204016571804331e+00	2.106114148453519963e+00	2.164937051251902833e+00	2.113391316289053190e+00	2.349360882242031323e+00	2.916918798860882234e+00	2.194261160680891276e+00	2.527568871176094412e+00	1.999631620928049136e+00	2.215153804355264100e+00	3.978264734913469436e+00	2.803934382789169621e+00	5.632558528244478779e+00	3.413034178308921529e+00	1.412154060425627300e+00	2.202747665139670907e+00	nan	2.154020648847811525e+00	2.965902942436890566e+00
2.518079302319071733e+00	2.780860569290037443e+00	2.533629157578637159e+00	3.349469553577803183e+00	2.771557797779373278e+00	3.088531701369445770e+00	2.972857361378492325e+00	nan	2.040741787119030537e+00	2.980002361556138624e+00	3.281185529481980723e+00	2.860339272506239539e+00	3.881932585688437687e+00	2.275335820159547495e+00	nan	nan	3.409290596026594677e+00	2.903741987295290539e+00	2.178778976733429573e+00	4.192525724560080214e+00	4.373211798126670935e+00	3.210409362525451726e+00	2.268158463072540876e+00	1.566568550563355755e+00	2.706857735036113155e+00	3.660702206869323128e+00	2.152864527066199241e+00	2.409227122586797165e+00	2.930260259408149714e+00	3.243607987941723891e+00	2.474541856409200324e+00	3.182687342858784962e+00	2.664272983077588641e+00	3.145573361700180204e+00	2.606830784581858573e+00	2.715738620185235597e+00	3.368804969073731836e+00	3.741306675512333868e+00	2.612810372888070720e+00	3.335015642767390265e+00	2.596832626008044098e+00	4.499822163087716653e+00	3.160090056296792849e+00	5.101568933694261787e+00	3.369909153698127824e+00	3.063195532495799345e+00	3.241912192752689048e+00	nan	3.378291407138241276e+00	2.206456429023034627e+00
1.810570142276362482e+00	4.199563194365373953e+00	4.420898420106736282e+00	1.212688710393301950e+00	3.450044692528401846e+00	3.438859343359735643e+00	2.809627297655226563e+00	nan	2.847648982651202587e+00	4.619872435286151990e+00	3.133598351514955915e+00	3.664954281955239868e+00	3.104002269557308846e+00	3.410589093987579368e+00	nan	nan	2.496297440545951485e+00	1.754079291831376786e+00	2.985986699134237643e+00	2.052286222521891634e+00	2.142064748796361773e+00	2.455323973829552031e+00	1.968610207101160192e+00	3.020532412046360804e+00	3.594522459253728819e+00	2.761584906689967145e+00	3.391765235786227350e+00	2.778475595768451711e+00	2.102690149038023204e+00	2.308166973053181081e+00	3.251564741231413258e+00	3.066162881852088073e+00	2.188023408519855106e+00	3.118143599071191208e+00	2.280953317357345966e+00	2.974789022868299604e+00	3.486389151098458150e+00	2.569224579288850840e+00	3.671171137053137024e+00	2.776123286656281941e+00	3.317564094222475113e+00	2.448183536850862208e+00	3.621975483722162714e+00	5.428737525216375204e+00	3.396231327899683627e+00	1.937800174560662114e+00	2.565140600736997900e+00	nan	2.354288044055381945e+00	3.589753259623285508e+00
1.091183424638978217e+00	3.610777504293521289e+00	3.108117440255463659e+00	1.931422958499935172e+00	2.142189836265031566e+00	2.975286554289974905e+00	1.884881640050689366e+00	nan	1.725004890194214324e+00	3.365367490053293942e+00	2.139364712903496279e+00	2.553614367013858910e+00	3.176698056753546773e+00	2.931283392600921189e+00	nan	nan	2.244193720488032895e+00	1.924474170627131553e+00	1.982358956717885423e+00	2.759572781136802710e+00	2.556037169669545417e+00	1.811860833129619985e+00	1.828873025452502965e+00	2.185706066986416563e+00	3.162576155929575084e+00	2.824124583181327086e+00	2.695625717577836422e+00	2.368301559800879197e+00	1.487898445167642247e+00	2.912226987371558717e+00	2.048149958419934080e+00	2.411715991057420183e+00	1.729900383949480425e+00	1.971005924027652068e+00	1.843430916090642135e+00	1.847852143635962507e+00	2.999364814635102849e+00	2.035895695109763981e+00	2.666910928036893225e+00	2.066270816623886564e+00	2.510161999321033566e+00	3.271004536738821855e+00	2.621205429773803441e+00	5.592308272665718505e+00	2.954743577190173109e+00	1.584739004415602448e+00	1.519727193486355654e+00	nan	1.890488503787993047e+00	2.615390661750124135e+00
nan	nan	nan	nan	nan	nan	nan	nan	nan	nan	nan	nan	nan	nan	nan	nan	nan	nan	nan	nan	nan	nan	nan	nan	nan	nan	nan	nan	nan	nan	nan	nan	nan	nan	nan	nan	nan	nan	nan	nan	nan	nan	nan	nan	nan	nan	nan	nan	nan	nan
2.600849493638759835e+00	2.821002807139797675e+00	3.399841912469710348e+00	3.319544074600301986e+00	2.231438891362072852e+00	2.235809230218803290e+00	1.806053049867994975e+00	nan	2.236831015559913816e+00	2.769946015999157574e+00	2.619235660075496241e+00	2.657187289115233497e+00	3.420261952661867610e+00	3.072474193871731707e+00	nan	nan	2.044677574236012152e+00	2.789835258591061518e+00	2.262714872373144281e+00	4.406445273645815952e+00	3.581028284103601855e+00	2.602186414098787814e+00	2.856845015606050531e+00	2.964708991798601367e+00	3.315651694871046384e+00	2.800655984486341676e+00	2.581928419495490346e+00	2.746473797488472535e+00	2.691142228619761934e+00	3.442102782839416619e+00	3.152876760805566558e+00	2.136124798686881654e+00	2.007867034239135151e+00	2.771867399275307786e+00	2.229313844902918174e+00	2.120551647059689682e+00	2.721332890877909083e+00	2.623433904846217413e+00	1.908398204686309052e+00	3.008473230874317839e+00	2.631716718071805516e+00	4.059954073224506743e+00	3.813473269350534878e+00	5.899266835138815779e+00	2.586812972732382310e+00	2.751664569926514314e+00	2.247579373554918547e+00	nan	3.058623029006273697e+00	2.269533878908974955e+00
1.259861989409633010e+00	4.114490647237031951e+00	3.244759012574911061e+00	1.534454727751916714e+00	2.397712599871807182e+00	3.649217890294151001e+00	2.254288516647406926e+00	nan	2.297102570243084063e+00	4.020103743433198318e+00	2.397250546315169206e+00	2.712754466389659669e+00	3.315268760862870145e+00	3.118292001824391591e+00	nan	nan	2.688694448056594855e+00	2.147791865005760581e+00	2.599252192680521212e+00	2.103498460495873079e+00	2.657583430313453121e+00	2.087054311681638907e+00	1.703220851470182318e+00	2.116718353491862548e+00	3.688872286895017449e+00	3.305474920222551738e+00	3.358896893131126937e+00	2.621241639044936900e+00	1.704783141800485291e+00	3.037654742947865749e+00	1.876972678857865562e+00	3.023940469462546687e+00	2.279354939685465542e+00	2.019435826982588722e+00	2.138819807329376932e+00	2.248124426442759116e+00	3.586642651020995665e+00	2.478498252852258332e+00	3.125034042556886771e+00	1.806981974587044792e+00	2.455940870063036741e+00	3.500383687248141751e+00	2.162724754325707988e+00	5.847892670616952948e+00	3.848326127955523646e+00	1.614292491105473903e+00	1.832084158308967536e+00	nan	1.815162848739394263e+00	3.150338700464095254e+00
3.479566194179066319e+00	2.985253157537667068e+00	2.793963482078914762e+00	4.554753728654493017e+00	2.433080276378876139e+00	3.025994854903609532e+00	3.058886858445487356e+00	nan	2.961350653537889510e+00	2.725514977981717379e+00	2.807377649266431519e+00	2.602908860891181675e+00	5.405212000866224109e+00	2.197266624412667735e+00	nan	nan	3.656440246613208878e+00	4.772660428780258535e+00	3.979669632485424380e+00	5.017150852411077722e+00	4.323699640463218863e+00	3.718525758623711042e+00	3.715324811207744382e+00	3.606148612456960834e+00	4.944749507872184147e+00	4.146825356428943010e+00	2.987998548060752046e+00	4.529747099388374387e+00	3.768928182463401555e+00	4.870704672784164302e+00	3.100344935074093033e+00	2.873869404276528705e+00	3.502436888065834086e+00	3.074809179720017216e+00	3.318846853738104397e+00	2.996521524487950394e+00	4.672655704556976985e+00	3.473277019937313081e+00	2.650122270966177584e+00	3.129370882719217040e+00	2.721436841972100229e+00	6.284155061222011618e+00	3.203788468594868544e+00	6.913435742299419040e+00	4.203948658602901567e+00	3.576900664900497961e+00	3.339813936679437045e+00	nan	3.573755957858408827e+00	3.891091144101079813e+00
nan	nan	nan	nan	nan	nan	nan	nan	nan	nan	nan	nan	nan	nan	nan	nan	nan	nan	nan	nan	nan	nan	nan	nan	nan	nan	nan	nan	nan	nan	nan	nan	nan	nan	nan	nan	nan	nan	nan	nan	nan	nan	nan	nan	nan	nan	nan	nan	nan	nan
2.613794692218011306e+00	4.659502824520314945e+00	3.457157284753167747e+00	3.082417284175908545e+00	2.251296060386381193e+00	4.182896686581629275e+00	2.578926300142676986e+00	nan	3.273685064079155271e+00	4.367395476118978159e+00	2.279375299774800467e+00	2.454401480580749251e+00	5.023668400179102100e+00	2.988164701459143036e+00	nan	nan	3.572537558863673635e+00	4.113274605405297990e+00	4.180035180553561602e+00	2.894666216217698373e+00	2.929074610646799748e+00	2.665756606510038207e+00	3.213433861334075825e+00	3.418385849543826183e+00	5.420814353963487875e+00	4.118280854679814418e+00	4.052305686927171635e+00	4.311624204009544492e+00	2.735643638037200898e+00	4.730396789751099895e+00	2.228724314917295946e+00	3.338517839929550313e+00	3.363071970742435024e+00	2.084028891654633675e+00	3.129216224754412412e+00	2.677127885405638619e+00	5.232134183788612170e+00	2.519413060939754256e+00	3.701622232656400335e+00	1.574513616571254104e+00	2.528307502730770651e+00	5.377779332236990228e+00	1.357824249829905128e+00	7.357380271626591473e+00	5.020264301321962108e+00	2.608512847540660040e+00	2.265326935126312335e+00	nan	2.214681083450541710e+00	4.668475941221886139e+00
nan	nan	nan	nan	nan	nan	nan	nan	nan	nan	nan	nan	nan	nan	nan	nan	nan	nan	nan	nan	nan	nan	nan	nan	nan	nan	nan	nan	nan	nan	nan	nan	nan	nan	nan	nan	nan	nan	nan	nan	nan	nan	nan	nan	nan	nan	nan	nan	nan	nan
2.982348288348668053e+00	2.233884355070778760e+00	2.388721361812664146e+00	4.025947057707320198e+00	1.983025802818286998e+00	2.757705084795311734e+00	2.264264314543962708e+00	nan	2.364614968353129676e+00	1.798902592934671807e+00	2.637736950446987638e+00	1.709691968995128653e+00	4.548671496931697256e+00	2.298806668760047245e+00	nan	nan	3.127804607297747452e+00	3.846036002730310877e+00	2.878006458531116252e+00	4.834242362465968057e+00	4.213888055282827061e+00	2.898122169722155750e+00	3.197138270593474552e+00	2.833003480215212644e+00	3.900403647363869464e+00	3.710006507934374032e+00	2.763620562727528984e+00	3.095628206028358864e+00	3.413204595855517720e+00	4.256412115126954276e+00	2.480722892441253435e+00	2.706172542047744045e+00	2.391639721844595723e+00	2.492085502464223445e+00	2.933003598441090265e+00	2.195669904041986698e+00	3.641228503367441860e+00	3.268642635558747678e+00	1.649226066603857843e+00	3.010448310421054874e+00	2.222176146837064881e+00	5.308515074998106265e+00	3.391987721836577929e+00	6.245101394442873932e+00	3.208867150956331571e+00	3.243010605026888982e+00	2.855744906092983815e+00	nan	3.190587661161189192e+00	2.269074663146699589e+00
1.887901514170705397e+00	2.699541676652948308e+00	3.413847706628432288e+00	2.809234738836422718e+00	2.184717971435840678e+00	1.422085336392553412e+00	2.100612068753817230e+00	nan	1.296522260504203938e+00	2.818297441938055758e+00	2.238086166644106534e+00	2.739700437767843333e+00	3.374587314324001497e+00	2.189914895408370032e+00	nan	nan	1.798606201538554439e+00	2.442966168985977848e+00	1.834743374785688053e+00	3.743690917996504108e+00	3.077994164289827861e+00	2.528756648518800443e+00	2.149039746140454454e+00	2.524245304128211576e+00	2.826651259394247884e+00	2.188308889353605124e+00	1.637348738150385508e+00	2.892801950943345801e+00	1.999071886208783955e+00	2.671652309064669328e+00	2.788792080924001660e+00	1.490247994503240969e+00	1.488475585047576377e+00	2.550459845972773198e+00	1.935459433270068974e+00	2.064564739114968184e+00	2.315900647385252142e+00	2.202517295864112601e+00	2.002951443129918019e+00	2.633025359306098601e+00	2.361984880252870234e+00	3.889257774530347600e+00	3.481291646209007773e+00	5.396235865723577163e+00	2.377317066243698207e+00	1.990289455688115661e+00	2.225156778405277258e+00	nan	2.621858926659737854e+00	2.312442538258084657e+00
4.787851152209289474e+00	4.974492146626383615e+00	5.324791101500657931e+00	4.824066273987837050e+00	5.657025673430293722e+00	5.319200754215459348e+00	5.528189679466778195e+00	nan	4.730959779375834451e+00	5.497564268906111273e+00	5.887375414400413121e+00	5.808730815220939370e+00	4.649017201885246919e+00	5.298032736395615672e+00	nan	nan	5.519135279745658984e+00	3.804478923795970857e+00	3.919960997963463534e+00	5.616372547981929308e+00	6.108212904306460800e+00	5.247713443303616110e+00	4.234771755604206156e+00	4.033642309739728482e+00	3.062203720996716783e+00	5.370275143615031332e+00	4.176399254503778913e+00	3.404950772365297418e+00	4.930446440444277378e+00	3.561829285582709392e+00	5.334908643894775260e+00	5.635534360765537265e+00	4.762172166808172236e+00	5.782719634605004266e+00	4.853508868949195865e+00	5.285291098399366838e+00	4.236813859498356649e+00	5.966168582174297796e+00	5.311193589735331955e+00	5.977978611906785922e+00	5.333765981835125736e+00	4.181361554598215236e+00	5.873018554778647982e+00	3.587152459178779562e+00	4.701385817163473924e+00	5.352935387198413331e+00	5.551908642196813126e+00	nan	5.610932820804038101e+00	3.757212765617742534e+00
2.353810051735572895e+00	3.187815141930677942e+00	4.064326093568294773e+00	2.914867963665189521e+00	3.302683855802174495e+00	2.437122296338234850e+00	2.832671572921986236e+00	nan	2.380579478465518761e+00	3.425405292038406380e+00	3.187051268394189840e+00	3.513157194999840360e+00	3.391807810041925553e+00	3.306660636086704574e+00	nan	nan	2.454564968898593769e+00	2.139663548204178589e+00	2.348703397447157837e+00	3.929270945893527323e+00	3.234197795595818548e+00	2.607815277783781305e+00	2.726556382157704572e+00	3.238944632313060623e+00	2.701563056781134176e+00	2.686605448167618260e+00	2.451681983771346385e+00	2.460673019230046776e+00	2.631552274430492222e+00	2.572527829892326423e+00	3.479707560689541790e+00	2.707481475232045298e+00	1.723627168968800749e+00	3.243275826117117511e+00	2.602093732806238346e+00	2.714612372760055514e+00	2.546363171491159871e+00	2.865300021498470517e+00	2.790170327830452823e+00	3.472537697279192148e+00	3.356848599232169050e+00	2.975485666411588515e+00	4.237327720943668830e+00	4.918591559485120612e+00	2.088249252163731473e+00	2.689523942656947497e+00	2.795933438034344132e+00	nan	3.085517002417216936e+00	2.517807517581221344e+00
1.932861911422284473e+00	4.714881857245031505e+00	4.422992853703297200e+00	1.361492166137512561e+00	3.084836972099393115e+00	4.010643284397296782e+00	2.620533804591052007e+00	nan	3.061102764605776905e+00	4.815978958669169252e+00	2.692703115269633685e+00	3.364966352435310171e+00	3.426584311499695445e+00	3.601163147817987742e+00	nan	nan	2.758922354359551576e+00	2.788142840322458405e+00	3.612723996571415075e+00	1.386399838010748065e+00	1.968468008941950842e+00	2.480740352279789285e+00	2.493475117898177107e+00	3.386960424028694128e+00	4.699954958064607169e+00	3.208538662224345472e+00	4.100446100838235353e+00	3.564333942479327000e+00	2.085998888152814867e+00	3.363884217999971948e+00	2.876355369866407941e+00	3.230892816740379203e+00	2.739476314133279633e+00	2.596287178163201315e+00	2.603249675752229209e+00	2.718897629028118601e+00	4.312744821031620823e+00	2.339228154690098815e+00	3.868742938259174480e+00	2.027376950533704036e+00	3.005317003075159921e+00	3.346391749982318142e+00	2.905037850830881840e+00	6.498676662028598727e+00	4.352512318026324323e+00	1.770384739368654481e+00	2.248664960585097461e+00	nan	1.949675186574059360e+00	4.247556690455674300e+00
2.044293621626841251e+00	3.881832649854969564e+00	3.060086372745977723e+00	2.188576762982276769e+00	2.345411866542842727e+00	3.670026126125198296e+00	2.176456352082165591e+00	nan	2.668663671039788632e+00	3.849559744421504170e+00	2.757883732392853116e+00	2.598414416555582029e+00	3.557982492492298476e+00	2.909911542134103524e+00	nan	nan	3.071117559653525841e+00	2.406555020934527889e+00	2.472854379852450268e+00	2.910678337482395683e+00	3.330811645954408817e+00	2.124817516006906715e+00	2.040889165913034820e+00	1.944598944121085360e+00	3.574780588467333597e+00	3.425197486958666993e+00	3.189895357301512746e+00	2.056736937934954490e+00	2.137221139717607077e+00	3.338736234434837691e+00	2.194372560830656127e+00	3.348577226029734177e+00	2.468171910032980421e+00	2.382897555011115553e+00	2.328341131103717654e+00	2.348055983019436521e+00	3.620003494456826676e+00	2.874229002557009416e+00	3.067783791651044645e+00	2.372309410202177560e+00	2.040193456441383280e+00	3.769887697034438379e+00	2.436244296005640297e+00	5.882556081711264540e+00	3.901662013042630051e+00	2.412594216218827636e+00	2.159136351146708321e+00	nan	2.558457680299542236e+00	2.863525803113415868e+00
2.023496398639362592e+00	3.744387190091430284e+00	2.237726893726838195e+00	2.997341798483204478e+00	2.103822185814251178e+00	3.383181912835958816e+00	2.370063709956783171e+00	nan	2.290573961233691058e+00	3.266357422964461854e+00	2.363669150565343546e+00	2.064937594176134095e+00	4.606109066321643297e+00	2.427288846304416214e+00	nan	nan	3.295395444559692688e+00	3.245847232199056798e+00	2.905192235658132116e+00	3.387204116258127673e+00	3.298026777293371570e+00	1.914673276157131676e+00	2.588397780047816621e+00	2.483828280884802897e+00	4.062587346288458967e+00	3.684589198054629477e+00	2.919865325315452953e+00	2.985853963445127768e+00	2.431783863967283299e+00	4.132978998825919348e+00	1.407226367109888798e+00	2.896668806543094554e+00	2.522632373069281453e+00	2.032548209486485291e+00	2.423241882923514279e+00	1.989388016528051306e+00	4.200578960844958409e+00	2.749898440310222902e+00	2.744202550492616410e+00	2.193336713492727519e+00	2.126957895603871496e+00	4.751133548269192985e+00	1.809630943217753973e+00	6.343163120746965866e+00	3.874281190847740586e+00	2.549632864521457432e+00	2.139941736286145257e+00	nan	2.418122790019995971e+00	3.234578381203379482e+00
nan	nan	nan	nan	nan	nan	nan	nan	nan	nan	nan	nan	nan	nan	nan	nan	nan	nan	nan	nan	nan	nan	nan	nan	nan	nan	nan	nan	nan	nan	nan	nan	nan	nan	nan	nan	nan	nan	nan	nan	nan	nan	nan	nan	nan	nan	nan	nan	nan	nan
1.373363583982480707e+00	3.900314190894040856e+00	3.618135635855518117e+00	1.776631400998476717e+00	2.092891606240627311e+00	3.095293989916176880e+00	1.639951583462679663e+00	nan	2.364956618500729579e+00	3.848117649325530909e+00	1.579634630224728165e+00	2.387647497786898221e+00	3.562580038524662207e+00	2.885428418320101329e+00	nan	nan	1.973286489407513500e+00	2.629810036592542755e+00	3.052981027904385414e+00	2.253337279796711723e+00	1.592090952072562349e+00	1.562805775796409780e+00	2.218699609893052038e+00	2.913354302316835120e+00	4.252087992740388955e+00	2.831377911294368666e+00	3.368390732471213678e+00	3.223698820875977145e+00	1.795101282736911052e+00	3.290151281952369278e+00	2.147225257326736081e+00	2.414944166119379787e+00	1.892466896511544538e+00	1.464640043865177654e+00	2.053787287854067056e+00	1.925162646410094158e+00	3.753558893630981164e+00	1.287521624664003772e+00	2.852481285910918096e+00	1.199213497242313631e+00	2.435293003376151066e+00	3.744083899842550966e+00	2.429344103293623380e+00	6.319539605399503657e+00	3.495704584260626913e+00	1.163266155075083130e+00	1.067456417400135749e+00	nan	1.339701633426846117e+00	3.595839460532850751e+00
2.049079092690714976e+00	2.853634653635201079e+00	2.283210014050544245e+00	3.068363670173585689e+00	2.274351650241753120e+00	2.631037439712206272e+00	2.398786903460248698e+00	nan	1.669700050897114485e+00	2.780578814013328515e+00	2.630388798187001775e+00	2.362641336502532052e+00	3.756153707457032365e+00	2.700746026015415246e+00	nan	nan	2.673269486399133310e+00	2.405122541184094409e+00	1.585234548950384958e+00	3.984480226597331143e+00	3.792387772403306379e+00	2.672406029936049698e+00	1.960252303807874075e+00	1.697313386439758487e+00	2.522067407626134905e+00	3.112678027664895541e+00	2.293072460307954863e+00	2.251892381029563239e+00	2.260164150581234654e+00	3.248373059473776969e+00	1.968182284175663987e+00	2.432482568844618775e+00	1.991746654150686524e+00	2.518245992617041740e+00	2.216603177909918898e+00	2.319320085023738987e+00	2.557876547137981404e+00	2.989740717051178720e+00	1.916122834583462442e+00	2.844631065075882148e+00	2.713599701021417676e+00	4.236113144322344759e+00	2.956054158293401013e+00	5.399579771869001732e+00	3.012099014514217910e+00	2.517316876551369820e+00	2.497101964708231758e+00	nan	2.717030386601276160e+00	1.735422881739701495e+00
3.465837663000968405e+00	3.501414077802252223e+00	3.969988103265150059e+00	4.063136842990665798e+00	4.103719434358463758e+00	3.491716937233265927e+00	3.894984690652389947e+00	nan	3.132725113761852587e+00	3.680032580125300878e+00	4.275794224705677493e+00	4.123465825258272766e+00	4.246763701561462767e+00	4.111367281286931963e+00	nan	nan	3.882152617454771359e+00	3.129242048113135333e+00	2.969769186886148216e+00	4.959601305576896380e+00	4.594718881676899791e+00	3.864689584905212527e+00	3.423173845831701367e+00	3.482748767085915187e+00	2.886585230008840153e+00	4.014976776423836213e+00	2.905061605617878850e+00	2.747868145007548168e+00	3.804606192892736605e+00	3.510312572318709190e+00	4.020565340552815670e+00	3.717663767795083452e+00	3.049748585387056288e+00	4.233554062469390367e+00	3.390090595932577777e+00	3.751245275929376177e+00	3.281734994269781769e+00	4.337419413378625244e+00	3.331146962084222007e+00	4.538776083919493054e+00	4.235640355545246649e+00	4.190024918123187447e+00	4.732549244295638502e+00	4.055648641543644572e+00	2.806324461767127687e+00	4.000240143257262737e+00	3.970436311389650363e+00	nan	4.111765224021445064e+00	2.555836101216871992e+00
2.108996653481800543e+00	4.690166707088682330e+00	3.400962719998438910e+00	2.203891605553113475e+00	2.695811559401639190e+00	4.246397909062625153e+00	2.695501994234685395e+00	nan	3.173561300715483924e+00	4.495914665315185132e+00	2.526725156323510468e+00	2.855090474367756315e+00	4.470992927141906215e+00	3.192380238054946862e+00	nan	nan	3.442003539981724369e+00	3.397563453163619851e+00	3.800886120491278053e+00	1.861067654734681387e+00	2.481382765806988466e+00	2.438725030741143662e+00	2.527957270319635796e+00	2.994049090415756620e+00	4.937341876059330836e+00	3.980704161069219094e+00	3.946984441526731224e+00	3.710151813464277026e+00	2.450927950344265138e+00	4.044570087231139865e+00	2.093718480479027644e+00	3.507274938457073166e+00	3.078918643259016097e+00	2.204769486049793503e+00	2.800180013847652916e+00	2.833718297873588199e+00	4.805950125130382666e+00	2.666639552801192803e+00	3.749169772028590142e+00	1.689860159865855582e+00	2.803888180407857256e+00	4.515603736094566223e+00	1.591955999622526541e+00	6.663092506476762544e+00	4.701699339933111510e+00	2.277575175064870727e+00	2.253452298208215687e+00	nan	1.717670391263155238e+00	4.258973693699767971e+00
2.739583032438392518e+00	2.877277814120893673e+00	2.487474135841182932e+00	3.616182284546426207e+00	1.862141915239416523e+00	2.847568213331075793e+00	1.851265154977832506e+00	nan	2.707120331069002184e+00	2.707546299494174580e+00	2.229755984180814554e+00	1.564425177050954741e+00	4.829274779397603190e+00	1.939913130973788924e+00	nan	nan	2.911411910000919256e+00	3.910941147985617761e+00	3.467751749156873231e+00	4.243927359516828979e+00	3.358837568152841957e+00	2.236954517073764581e+00	3.092520264202184954e+00	3.179197505418690728e+00	4.548853618681757638e+00	3.623470497892313791e+00	3.115936367511034977e+00	3.455727714060804256e+00	3.250229214326535665e+00	4.343370267155882480e+00	2.402888621677327752e+00	2.535156778257921406e+00	2.522813778959208886e+00	2.214635126154314015e+00	2.607839198788358459e+00	2.036397332789807724e+00	4.386162628270007247e+00	2.595306940656077366e+00	2.134063169914740321e+00	2.368265361104482380e+00	2.188330705193205272e+00	5.317233872085364688e+00	2.806020571214431047e+00	6.887890472102186301e+00	3.587901331009044625e+00	2.910896759235941378e+00	2.390777382863013223e+00	nan	2.625974314226767525e+00	3.408547396618657466e+00
1.369465348974179930e+00	4.173418148334841149e+00	4.029738423873653552e+00	1.084060636703447322e+00	3.044531019459788990e+00	3.476710439320906953e+00	2.643719490948786888e+00	nan	2.587377398456507382e+00	4.553227025046315823e+00	2.760201402033142237e+00	3.249060102561311947e+00	3.474672614155754236e+00	3.039904805673024679e+00	nan	nan	2.562873349222079433e+00	2.038962074873142072e+00	3.055211830559800834e+00	1.585064475135305573e+00	2.100727240240946703e+00	2.418002640223791744e+00	1.579440875709752889e+00	2.618919536804303227e+00	3.724979988867434422e+00	2.826557837118608862e+00	3.308273682892502343e+00	3.007833362356119533e+00	1.715806243718214663e+00	2.509303105075556317e+00	2.729994651392711358e+00	2.963768471414249817e+00	2.235355774573679621e+00	2.630838862471094330e+00	2.253348059520376978e+00	2.858076440127434559e+00	3.653176182226608670e+00	2.361169282610449116e+00	3.559078770423613758e+00	2.132507961021241183e+00	2.963406142653462361e+00	3.176954435280887612e+00	2.859826111049562414e+00	5.505245247579698464e+00	3.736121547212163829e+00	1.448388693600493493e+00	2.304112921832601746e+00	nan	1.823034727862711923e+00	3.689513091365194342e+00
3.226397069320968924e+00	5.457247269583815452e+00	3.999957647949096806e+00	2.835846979359272435e+00	4.078810878399777629e+00	5.487671631450274035e+00	4.113889008334427722e+00	nan	4.102987262768815313e+00	5.505835701670620530e+00	4.276642174368248561e+00	4.228474032487374856e+00	4.450170008382253073e+00	4.342322553488082271e+00	nan	nan	4.680195765951586928e+00	3.588002452870199477e+00	4.122323139592777963e+00	2.852513930420649046e+00	4.377714137071524902e+00	3.867147231211362168e+00	2.907315193778341911e+00	3.042936018361174000e+00	4.785507191957328210e+00	5.084367867384858464e+00	4.761862447863977721e+00	3.489153467359088712e+00	3.544161863159394521e+00	4.111984021286750668e+00	3.239535523111838344e+00	4.996090306100090750e+00	4.223010488144186780e+00	3.794342868607207375e+00	3.709241612371546815e+00	4.089446819587263526e+00	5.150147261473570381e+00	4.506212444613199253e+00	4.802069959579933212e+00	3.481421418682742353e+00	3.660303615541485200e+00	4.674552777352278810e+00	2.872511337683183008e+00	6.325086103683012162e+00	5.677658807343682668e+00	3.574302079915351094e+00	3.834986339133803046e+00	nan	3.528230527873553513e+00	4.412375935978548824e+00
nan	nan	nan	nan	nan	nan	nan	nan	nan	nan	nan	nan	nan	nan	nan	nan	nan	nan	nan	nan	nan	nan	nan	nan	nan	nan	nan	nan	nan	nan	nan	nan	nan	nan	nan	nan	nan	nan	nan	nan	nan	nan	nan	nan	nan	nan	nan	nan	nan	nan
1.524107913571737916e+00	3.819364402102522149e+00	3.274263261449412710e+00	2.311129487906971036e+00	1.683392958406526141e+00	3.073465430579833679e+00	1.634536492423827037e+00	nan	2.263396070964349249e+00	3.545571763799892029e+00	1.156586130390202305e+00	2.033853499164068879e+00	4.046705441194103692e+00	2.668869423626660797e+00	nan	nan	2.222159813680712581e+00	3.098875268570601804e+00	3.203834599831837160e+00	2.547971478672572232e+00	1.844725830648310971e+00	1.785273756069635676e+00	2.443791781046383171e+00	2.907350288395520010e+00	4.470803380786857240e+00	3.065484834661118985e+00	3.261151708747300315e+00	3.552648745205423619e+00	1.887923813365939285e+00	3.658035136569299350e+00	1.823206859274464353e+00	2.291314819089711907e+00	2.072832649031676855e+00	1.042117923325877271e+00	2.273045875041329822e+00	1.873359579139701303e+00	3.947745799102396536e+00	1.320400930750559532e+00	2.690201083687796757e+00	7.794321845241937163e-01	2.329767011362754214e+00	4.281544967164365723e+00	2.000269809141899113e+00	6.475182595212162440e+00	3.681247932431841452e+00	1.372344715055215048e+00	1.049819314889660626e+00	nan	1.148374173963014888e+00	3.654273252185200160e+00
1.767797429169240209e+00	2.753674847092033584e+00	2.963687190178435849e+00	2.752215924109200351e+00	2.192183059120961452e+00	1.983139899841145803e+00	1.836280394581167430e+00	nan	1.527157023352042176e+00	2.777021730589301907e+00	2.273521456721200540e+00	2.163485179719842666e+00	3.613345819571545103e+00	2.476507503977193547e+00	nan	nan	2.032129349339853341e+00	2.223765597913439418e+00	1.889296409971725099e+00	3.736406558472079364e+00	3.055969213171787491e+00	1.903334278462532225e+00	2.252087314025678300e+00	2.479947972283927271e+00	2.812782332404803132e+00	2.466488052307354018e+00	2.062097836221916669e+00	2.339102401156958777e+00	2.049816045255850483e+00	3.132088311953682425e+00	2.312528977562324339e+00	1.855935438081276256e+00	1.063340509683935453e+00	2.275833104211005153e+00	1.976274190765000993e+00	1.754562497872872218e+00	2.735418295929005428e+00	2.226400854198431478e+00	1.899942119517195271e+00	2.604253870683984395e+00	2.529470448225134227e+00	3.738537476555309436e+00	3.228669630678207003e+00	5.498089413895201893e+00	2.264363591863839176e+00	2.180157514940289420e+00	1.971496984574262479e+00	nan	2.413131167333371518e+00	2.213417446734947891e+00
3.781386985008453383e+00	4.754282445499709020e+00	5.320326780886586171e+00	3.749921677507380036e+00	4.691871557214399857e+00	4.746172980086800663e+00	4.558699510283300782e+00	nan	4.063680637458944034e+00	5.308761189316513196e+00	4.677293030657931006e+00	4.839111522648474661e+00	4.284410957630830019e+00	4.288667215882587591e+00	nan	nan	4.617967516005511364e+00	3.594745671748042604e+00	3.936893940297867100e+00	4.110821041445698043e+00	4.624398099555189212e+00	4.375533838255724284e+00	3.572618989107031684e+00	3.591164525853170364e+00	4.039358804800876612e+00	4.178768935287280328e+00	3.936921141324019935e+00	3.767163770467181205e+00	3.709333943759519858e+00	3.290283827145716877e+00	4.531193593688104926e+00	4.765514294520481364e+00	4.126648592026988638e+00	4.635505744553329421e+00	4.137632305424721935e+00	4.474402553333707289e+00	4.280325331675573608e+00	4.655633071227694764e+00	4.961581125289710847e+00	4.585649791782811846e+00	4.255699410211585487e+00	3.864038511637012174e+00	4.742388018002274386e+00	4.287646005726637455e+00	4.653650138178019979e+00	4.049513970082064596e+00	4.441987589630147504e+00	nan	4.535706272152906671e+00	4.301105701363435507e+00
3.156118980759280657e+00	4.773245786030663851e+00	5.249011614248939139e+00	2.756030024910254284e+00	4.288318355050740216e+00	3.996777086863564143e+00	3.915077287528513139e+00	nan	3.555387120497789599e+00	5.360613216670199854e+00	4.363342267195133850e+00	4.771989347103607670e+00	3.148073271829369801e+00	4.302013974427435272e+00	nan	nan	3.459521949817494946e+00	1.927080096030516776e+00	2.848815926305166890e+00	3.678211466684364161e+00	4.081434389953330744e+00	3.866252473613157825e+00	2.540226828798322511e+00	3.114473558848579238e+00	2.699035102835876110e+00	3.101930873048766912e+00	3.589583011765745457e+00	3.061968929553614327e+00	2.794036718674610231e+00	1.888416980512901411e+00	4.451442219624784258e+00	3.915372820612056604e+00	3.392307836550756406e+00	4.432723413318683470e+00	3.210756937818642687e+00	4.163334952551335455e+00	2.717464744588411918e+00	3.979408399708756150e+00	4.439848201978620068e+00	4.167062295052708976e+00	4.027165433382728033e+00	2.718069300439737823e+00	4.792940774894151268e+00	4.582756263080958625e+00	4.133457228495765357e+00	3.273139133436195891e+00	3.790985133155987175e+00	nan	4.029656489770324868e+00	3.557628444659615585e+00
1.507943813163885594e+00	3.196948520384113035e+00	3.095647917799156268e+00	2.439436468794673463e+00	1.660320432160840687e+00	2.604815478011484498e+00	1.363081429948671319e+00	nan	1.905396061859816026e+00	2.999881270424556767e+00	1.436644546557876545e+00	1.922042507015175650e+00	3.763936552769260757e+00	2.522017963862290379e+00	nan	nan	1.853291448542202735e+00	2.967955915320664939e+00	2.863080963226138032e+00	3.068192978848024222e+00	2.185286377096721466e+00	1.933748434831181306e+00	2.174597697818769770e+00	2.803501576918085991e+00	4.062911078862318170e+00	2.590871369429599724e+00	2.987784931345831563e+00	3.195971498400670630e+00	2.002849134493121852e+00	3.343273561118387249e+00	2.001505448133064746e+00	1.777663275109041763e+00	1.856151178643774768e+00	1.432052511105885051e+00	1.924271321867600859e+00	1.734419496041807118e+00	3.495307259606645456e+00	1.512840097136070039e+00	2.148421695916217455e+00	1.392404719143930381e+00	2.343927033629862766e+00	4.226338115560874797e+00	2.474338032036305091e+00	6.179065018944556620e+00	3.210281218347029508e+00	1.455139778955450991e+00	1.365658372074523674e+00	nan	1.422680450173275490e+00	3.129526392210919550e+00
1.886922819152643926e+00	3.667845828820180731e+00	2.974782305332852150e+00	2.786023985425425398e+00	1.259828930691639037e+00	2.964098774857291119e+00	1.474847720743596602e+00	nan	2.330913896321682000e+00	3.376109831439082498e+00	1.318061532708634909e+00	1.555012569819653745e+00	4.327155001191631101e+00	2.398640124317013900e+00	nan	nan	2.376161209494314530e+00	3.375835411449117363e+00	3.223054305483470383e+00	3.169493595275294950e+00	2.492521678564624921e+00	1.790984824084101978e+00	2.602533683988406565e+00	2.843511874799376393e+00	4.515972618651701964e+00	3.177722258083322426e+00	3.234089006348084272e+00	3.596768015551955688e+00	2.190919789560360709e+00	3.957111472558566767e+00	1.787382693089728525e+00	2.220152557936215576e+00	2.245310760697820207e+00	1.153808130165246082e+00	2.299653183022962732e+00	1.726600255017629149e+00	4.063709419221106067e+00	1.656755945920583173e+00	2.460922679654764078e+00	9.900174929643994481e-01	1.940329785452896028e+00	4.766798753465632643e+00	1.971292981469112249e+00	6.780256543277429770e+00	3.887059078646959875e+00	1.814822936937868780e+00	1.213152478838616988e+00	nan	1.701322378713305161e+00	3.606737918471758064e+00
1.714255291869587028e+00	3.336912982562857621e+00	3.616575693754621401e+00	2.253838283534589593e+00	2.300912561708947202e+00	2.558641186081652030e+00	1.798279777194858653e+00	nan	2.248952798069873360e+00	3.505117596553402493e+00	1.887060381231181694e+00	2.529550972216787930e+00	3.771791067695462907e+00	2.710678886743926430e+00	nan	nan	1.723987934228168539e+00	2.538009003498387539e+00	2.931380671565032348e+00	2.911795731669513554e+00	1.771638080796813730e+00	2.113575590889880562e+00	2.145248574263203256e+00	2.931605383889480887e+00	3.787546793086176589e+00	2.540282520133261279e+00	2.887480007958739048e+00	3.157692733512193151e+00	1.991956810457651494e+00	2.907970009608199735e+00	2.609111518034799460e+00	1.974469595094187069e+00	1.487709452674571775e+00	1.984156847797356349e+00	2.137858273972844003e+00	2.389729393897449761e+00	3.222367900442542954e+00	1.475652546260810549e+00	2.512246116242263128e+00	1.890259830390374596e+00	2.872892223711445592e+00	3.775428982006306722e+00	3.071904316022686654e+00	5.717032642449291657e+00	2.878249014540501971e+00	1.593145573921365132e+00	1.672477246504345150e+00	nan	1.373994671090304820e+00	3.182414860570959902e+00
2.340997451395233409e+00	2.666651335258638511e+00	2.200499293452922611e+00	3.606170876732744723e+00	1.845448685426938074e+00	2.248494233416083787e+00	2.218118523984547341e+00	nan	1.980653777342476163e+00	2.207438554324405278e+00	2.213581557180836157e+00	1.867546305723342792e+00	4.643715437503543875e+00	1.796443034247579451e+00	nan	nan	2.803560566648294117e+00	3.443949408766308729e+00	2.564756855451220119e+00	4.268901357961230048e+00	3.516149276713099070e+00	2.332220555545260865e+00	2.794663766707598196e+00	2.584904638927190579e+00	3.640336092037183668e+00	3.361972874872450223e+00	2.215058326832719082e+00	3.214933319859516025e+00	2.824817657362969747e+00	3.947455090758885010e+00	2.093885883604722054e+00	2.313691910891092274e+00	2.056435928285350379e+00	2.231983199125437523e+00	2.585622219403526323e+00	2.044279183819883272e+00	3.479885792011698786e+00	2.671211407405741145e+00	1.791913157494270825e+00	2.582807363391686373e+00	2.250538042450027199e+00	4.969761746064335739e+00	2.934761158577853468e+00	6.261908380952148967e+00	2.948726708583159439e+00	2.694158733556353269e+00	2.405688032108390662e+00	nan	2.713901545637686041e+00	2.609019578869513190e+00
1.714364946992871896e+00	2.944113172606527495e+00	3.415102904846933018e+00	2.680433381442252738e+00	1.964854902499735489e+00	1.606821435508522855e+00	1.586776161374854999e+00	nan	1.388549685511523135e+00	2.981634033348919299e+00	1.964672874748498055e+00	2.467596067760306600e+00	3.257543310470014664e+00	2.533322773859307819e+00	nan	nan	1.213576791446024483e+00	2.310606489675782083e+00	1.932807896468821562e+00	3.712341567611111337e+00	2.818318606314089703e+00	1.951587877974225949e+00	2.207699308388843651e+00	2.706258551630354336e+00	3.086982233687717070e+00	2.071659776188128355e+00	2.308478998709903252e+00	2.852151453094975420e+00	1.929050296708943790e+00	2.873263317041218290e+00	2.621249598908219181e+00	1.290327046343827444e+00	1.296366150800533301e+00	2.185627562895998910e+00	1.703241034836554535e+00	1.704804981123210439e+00	2.422139978356121492e+00	1.792706653704024600e+00	1.789559441839722265e+00	2.336584642953692281e+00	2.332248818600343387e+00	3.792212435585268437e+00	3.399125935688803501e+00	5.898233895809643634e+00	2.446824701589635609e+00	1.728878840655551752e+00	1.688277220534476486e+00	nan	2.445162724384498887e+00	2.482939278540307715e+00
nan	nan	nan	nan	nan	nan	nan	nan	nan	nan	nan	nan	nan	nan	nan	nan	nan	nan	nan	nan	nan	nan	nan	nan	nan	nan	nan	nan	nan	nan	nan	nan	nan	nan	nan	nan	nan	nan	nan	nan	nan	nan	nan	nan	nan	nan	nan	nan	nan	nan
2.118685421185358297e+00	3.857303804966777161e+00	3.922443432817284581e+00	2.834793605358174595e+00	1.952373778836469009e+00	2.704034901143417713e+00	1.605480770275679925e+00	nan	2.504410581007963099e+00	3.729622845551119337e+00	1.327494100970744384e+00	2.464640232619291993e+00	4.128808544638864930e+00	2.973732208555941448e+00	nan	nan	1.732510391968341557e+00	3.422873777992794686e+00	3.497284671855461546e+00	3.298759612355983251e+00	1.944009484366563623e+00	2.182226895417905599e+00	2.941042553270209137e+00	3.581664496523361496e+00	4.723590378178553983e+00	2.736643950047598750e+00	3.425763204436016895e+00	4.076697915210618639e+00	2.202006774185367277e+00	3.858591722319951067e+00	2.770122513203970183e+00	1.790548794214184891e+00	2.287831930897697319e+00	1.752834674115850033e+00	2.429031388685416015e+00	2.135359771132518958e+00	3.951051635206261015e+00	8.519762346919609319e-01	2.733953425638753654e+00	1.486313362681011663e+00	2.770321782682220846e+00	4.510633359868360337e+00	2.930531359778538292e+00	6.921950069430410579e+00	3.675854349577274416e+00	1.678946990539894157e+00	1.304168137781933634e+00	nan	1.836366485539948412e+00	4.028641843962383007e+00
1.959082018644905610e+00	3.750396826500470127e+00	2.745437332638476224e+00	2.681029597612044402e+00	2.745838956475934012e+00	3.520885492007153506e+00	2.883171478894816175e+00	nan	2.221267334107421387e+00	3.455558607892970535e+00	3.040556891889227398e+00	3.040236612320077914e+00	3.797954157296053790e+00	3.015984124622197449e+00	nan	nan	3.328688890324656313e+00	2.440377089013524792e+00	2.069606323040812601e+00	3.334938787637535818e+00	3.707833730049205023e+00	2.785730274890521496e+00	1.916907603780435787e+00	1.532593712339900494e+00	2.895024832866844200e+00	3.568603455809949310e+00	2.469558494941332061e+00	2.417536700279541151e+00	2.104897313374240575e+00	3.068238082810510914e+00	2.214520392901328183e+00	3.238548126125426307e+00	2.596778836660094569e+00	2.776925566241180476e+00	2.518448845830060012e+00	2.808566736486531212e+00	3.202767419013063055e+00	3.287407525839031841e+00	3.141296612474092420e+00	2.879921662152817863e+00	2.851447748876815957e+00	3.870703417067754781e+00	2.689710974324177162e+00	5.032376258262817537e+00	3.622607391634519391e+00	2.609177213544881191e+00	2.652987430840692440e+00	nan	2.684908832611785368e+00	2.351136630518802395e+00
2.088447174134109741e+00	3.441113818067337071e+00	4.272699020789165303e+00	2.789905626585504450e+00	2.507540761515045791e+00	1.854022544296602071e+00	2.031621829576114369e+00	nan	1.944256955494343408e+00	3.673467831254417337e+00	2.097077609912358476e+00	2.907632765166982214e+00	3.313174527837903227e+00	3.002144807614067545e+00	nan	nan	1.236937669529019068e+00	2.760406472158271729e+00	2.742079186483086684e+00	3.630930716919941403e+00	2.575466702390249552e+00	2.297517427349519803e+00	2.677443591034931902e+00	3.467448357748537990e+00	3.786796504271147334e+00	1.613898316676996680e+00	2.904628843685686856e+00	3.608455724660371011e+00	2.058189801598745206e+00	3.067632120935001705e+00	3.173239538836038598e+00	1.297493477281381757e+00	1.836516006458865480e+00	2.472136459370875006e+00	2.155009994575181054e+00	2.042654094216815430e+00	2.815653186634836214e+00	1.640662352778429200e+00	2.499434296019517721e+00	2.478531324568149063e+00	2.669439028004015224e+00	3.812350045026516199e+00	3.777646687495455513e+00	6.134494645675274249e+00	2.934159510329712450e+00	1.746422428454633025e+00	1.962190380526294575e+00	nan	2.663361684902705306e+00	3.380441905201168051e+00
2.118277957272420409e+00	3.890691084481248563e+00	4.549096851851167855e+00	2.174373587480939118e+00	3.377192747615043178e+00	3.094641145610891098e+00	2.995422650881321758e+00	nan	2.546179085581174117e+00	4.429446474552497293e+00	3.348962107273929067e+00	3.597586966016529608e+00	3.389833057582446241e+00	3.219404216867089996e+00	nan	nan	2.641235546688981195e+00	1.818542411791203017e+00	2.619542606196072487e+00	3.022596110904188116e+00	2.978356722037686311e+00	2.874606940225868268e+00	2.240966104712300400e+00	2.939804713330572472e+00	2.888374048056425725e+00	2.361919244802836548e+00	2.951731907344049777e+00	2.867402061618251174e+00	2.075907949861161672e+00	2.285889151876935976e+00	3.463757772985909700e+00	2.862326178989726522e+00	2.105478913668272334e+00	3.345146274786978680e+00	2.672528210703956297e+00	2.954320909171552323e+00	2.949108103936791458e+00	2.812119619093189193e+00	3.609297670436623307e+00	3.162410584753379883e+00	3.258539580736732777e+00	2.816422108737380192e+00	3.991188011004420666e+00	5.064271078049820574e+00	3.117015195830785235e+00	2.267933641816942014e+00	2.910669363530447917e+00	nan	2.882467014190316146e+00	3.321390309885267289e+00
nan	nan	nan	nan	nan	nan	nan	nan	nan	nan	nan	nan	nan	nan	nan	nan	nan	nan	nan	nan	nan	nan	nan	nan	nan	nan	nan	nan	nan	nan	nan	nan	nan	nan	nan	nan	nan	nan	nan	nan	nan	nan	nan	nan	nan	nan	nan	nan	nan	nan
2.711430644212815100e+00	3.114558119589268426e+00	4.433716114653803331e+00	3.233215254793401883e+00	3.584774948437302378e+00	2.503146025144356468e+00	2.915151318410792669e+00	nan	2.533395929618414311e+00	3.756274575045795316e+00	3.472100742839624665e+00	3.657717581221481495e+00	3.386045210904009561e+00	3.441306916076328992e+00	nan	nan	2.407053075308310586e+00	2.338915237436504757e+00	2.631861135905331661e+00	4.340973012392810304e+00	3.489542952910237084e+00	2.965888787190023468e+00	2.978909404213888390e+00	3.450515413956706912e+00	2.762427333096058923e+00	2.422587353785209174e+00	2.795949978405553704e+00	2.843972461828421228e+00	2.929635810726548772e+00	2.688649328939382244e+00	3.875790725403855941e+00	2.640378304467903448e+00	1.987902796584658072e+00	3.626242423850412511e+00	2.821640160783633888e+00	2.942025012191938682e+00	2.794481167476553285e+00	3.024953632618747168e+00	3.100397085870267411e+00	3.829510643960411631e+00	3.758827582663064604e+00	3.059123399833516554e+00	4.672634735456515642e+00	5.158818303037875808e+00	1.990250282135338944e+00	2.962875544291537988e+00	3.158102852647178160e+00	nan	3.470929282693895779e+00	2.900803211254120217e+00
2.366605834679947673e+00	5.051943602216256934e+00	4.784161589482899046e+00	1.669444512478470477e+00	3.419168900022841573e+00	4.220856840377082086e+00	3.107421116900355607e+00	nan	3.491374169285056173e+00	5.260538334814999217e+00	2.907363157096094941e+00	3.759821419697251699e+00	3.854494551620945231e+00	3.733185104836386436e+00	nan	nan	3.083865965973258572e+00	3.242482547449277774e+00	4.068973576532127545e+00	1.136928021239318465e+00	2.016314238558133631e+00	3.013159399948595052e+00	2.617545719345249378e+00	3.633357586020593111e+00	5.048283660722598043e+00	3.405790712280249100e+00	4.338025769317488844e+00	4.175558650657093196e+00	2.350545802385500149e+00	3.425344397010551045e+00	3.306297189213451837e+00	3.511536621268473102e+00	3.225954192481855110e+00	2.876433282331971153e+00	3.000965523120364686e+00	3.367693545650085163e+00	4.522960651443684199e+00	2.553081145145052133e+00	4.279157142785858348e+00	2.132110998724364048e+00	3.290687063470060458e+00	3.880986989484956240e+00	3.067249742645222543e+00	6.519749697526666665e+00	4.796009885721838728e+00	1.944395902371047979e+00	2.645073197721158120e+00	nan	2.148794152253715506e+00	4.713585693131078003e+00
1.149827636983160595e+00	3.482129129104328591e+00	3.628534254932514802e+00	1.762425779688357119e+00	2.095828419714010238e+00	2.617817765937101804e+00	1.705306446880666460e+00	nan	1.876130784238174698e+00	3.594556302849924556e+00	1.605888805004101139e+00	2.392305801406866550e+00	3.283737534212672227e+00	2.643515776232006065e+00	nan	nan	1.532990562878560059e+00	2.278843726903457600e+00	2.608513296070916532e+00	2.476156439724701563e+00	1.879785449033057887e+00	1.948687278868254547e+00	1.838856619379623636e+00	2.612227557450867543e+00	3.703108483325357358e+00	2.275569343837955394e+00	3.003016369903416027e+00	3.065017518387959772e+00	1.413471823914586034e+00	2.824985081507018769e+00	2.138124534706238755e+00	1.936177855874302134e+00	1.472692105789597861e+00	1.617534371345352939e+00	1.974782092081355023e+00	1.957691866475856690e+00	3.095558237809346469e+00	1.302204977734417124e+00	2.556992999052659421e+00	1.472342146287901388e+00	2.488912163010482015e+00	3.559178454698407545e+00	2.746191682964754133e+00	5.912328882777754480e+00	3.107611197431281003e+00	7.433661402361044779e-01	1.390976773938326749e+00	nan	1.376852891722245786e+00	3.168623931125949866e+00
nan	nan	nan	nan	nan	nan	nan	nan	nan	nan	nan	nan	nan	nan	nan	nan	nan	nan	nan	nan	nan	nan	nan	nan	nan	nan	nan	nan	nan	nan	nan	nan	nan	nan	nan	nan	nan	nan	nan	nan	nan	nan	nan	nan	nan	nan	nan	nan	nan	nan
1.137113093564436017e+00	3.497650727151563110e+00	3.259174243235298807e+00	1.805169357236876992e+00	2.427991198896265690e+00	2.757381577052441468e+00	2.337460519460678565e+00	nan	1.605091771047301386e+00	3.530472293499583358e+00	2.382011294549075675e+00	2.811697783336893686e+00	3.214414030143749379e+00	2.725186925795523241e+00	nan	nan	2.233051398882308192e+00	1.898205761705865635e+00	2.049109905638423434e+00	2.568604142949688196e+00	2.691924603317713771e+00	2.475691404060903711e+00	1.293679581510815746e+00	2.002842778660359091e+00	2.987850761428830992e+00	2.601673523468283289e+00	2.386441759655088202e+00	2.703052419625192382e+00	1.296632505430493021e+00	2.472408281620705583e+00	2.254190130168244988e+00	2.207741451013570000e+00	1.784778573508180921e+00	2.367720598349042138e+00	1.744788568913382631e+00	2.353647900524423964e+00	2.771471691244977720e+00	2.377379649037318465e+00	2.727388784475443639e+00	2.164495866609146724e+00	2.566957311172405110e+00	3.474118447356951300e+00	2.724822944689098136e+00	5.113565577650787120e+00	3.172074861210850472e+00	1.515985308191274417e+00	2.052184858014227675e+00	nan	1.916851913481008696e+00	2.640317198659491549e+00
1.722950662265375410e+00	2.940318302173267284e+00	3.631003948334439624e+00	2.238453864440709040e+00	2.537648866794299796e+00	2.214036151850153900e+00	1.642248286286183578e+00	nan	2.050115733754604541e+00	3.465042293857230060e+00	2.389347093296287472e+00	2.543943288653992330e+00	3.157510195380554219e+00	2.731098275598220493e+00	nan	nan	1.331022890334542241e+00	2.015569108066762372e+00	2.515660703488919570e+00	3.446617809273857080e+00	2.655888475574650798e+00	1.954098266280377194e+00	2.032329907622872245e+00	2.801412217699180474e+00	3.251064722905205429e+00	2.034537196260271408e+00	2.698228234075716436e+00	2.472476810957933147e+00	2.001818240523622450e+00	2.730054728938231090e+00	2.831398577995203780e+00	1.864828896726229424e+00	1.326878127800975804e+00	2.496521772033294173e+00	1.529790096685203382e+00	2.017548903319289266e+00	2.994588678518630864e+00	2.079983520130447072e+00	2.245941941762270577e+00	2.432305254312321363e+00	2.690225732447368401e+00	3.456467041870562529e+00	3.428385497496717171e+00	5.704748018457641123e+00	2.780258096465537232e+00	1.882494096139760487e+00	1.872471713426004269e+00	nan	2.315168700206433616e+00	2.873479900303281376e+00
1.648344604501134292e+00	4.366399212648095052e+00	3.860062307870800957e+00	1.452811470152620243e+00	2.612141313692186273e+00	3.834048049927676338e+00	2.225712982006241347e+00	nan	2.765747418137142866e+00	4.452771146786344225e+00	2.323769383432735758e+00	2.869861112601113984e+00	3.410254538045818240e+00	3.295753902861367823e+00	nan	nan	2.555856906774584214e+00	2.665962753979241207e+00	3.358938976702820600e+00	1.809165457693111767e+00	2.175838337268392930e+00	2.172436900834013418e+00	2.195684905155085964e+00	2.928658748877964069e+00	4.469411410116852501e+00	3.262757182427236557e+00	3.896633958279216881e+00	3.204557755997846868e+00	1.974623177699974752e+00	3.320744935817517174e+00	2.286013851010500808e+00	3.078023415242280070e+00	2.543133961572412893e+00	2.047695107818296556e+00	2.347685136918351567e+00	2.380084475696930379e+00	4.161835919014894358e+00	2.170402612502154494e+00	3.410811114913882669e+00	1.604454004938791645e+00	2.633395816423335756e+00	3.662243500864754253e+00	2.326829195943014295e+00	6.484322052668782810e+00	4.251276850650938854e+00	1.544099674291613322e+00	1.842822305369841374e+00	nan	1.760786774796827547e+00	3.909138781656038564e+00
1.530402481885214216e+00	3.749126223077320574e+00	3.998991675486485153e+00	1.682155498608287392e+00	2.318323629801140928e+00	2.913456792355012315e+00	1.726759243899615548e+00	nan	2.263681793496112427e+00	3.929215312516239678e+00	1.848157433635951419e+00	2.724229845948664241e+00	2.998237428724843667e+00	3.102098977769325305e+00	nan	nan	1.583770086477635619e+00	2.152926803239116005e+00	2.755195640959677394e+00	2.494692701516268762e+00	1.906852578016106081e+00	1.952875130863241937e+00	2.066616479952100516e+00	2.862881982324883445e+00	3.786682556483524476e+00	2.424480993659246852e+00	3.197033657891009018e+00	3.045087382743110638e+00	1.614090564016423590e+00	2.744705534684666937e+00	2.593201761034859665e+00	2.289624554691667591e+00	1.696195886766629357e+00	1.869175089117141253e+00	2.078241826156571825e+00	2.175380146865856013e+00	3.140367326560478123e+00	1.462101032954931101e+00	2.838408903908555825e+00	1.734423377532062327e+00	2.693723510119182318e+00	3.273926767307560937e+00	3.031908524849584285e+00	5.806852550505663402e+00	3.238756197922742608e+00	1.242785851952228349e+00	1.366056496137044940e+00	nan	1.632709853106353970e+00	3.315578986984701437e+00
1.827490604026534404e+00	4.191341654308384790e+00	4.582824148473789272e+00	2.253287885069949592e+00	3.029373080863127399e+00	2.686115243585645906e+00	2.475783392089089041e+00	nan	2.345271439113484568e+00	4.309105263634593008e+00	2.664779419240524749e+00	3.471636432932794669e+00	3.348914961185910144e+00	3.598069733935936654e+00	nan	nan	1.706409752578078365e+00	2.166509349599313516e+00	2.673126460221590506e+00	3.017219026843059648e+00	2.172777602587867563e+00	2.491568090684450176e+00	2.486793802051065594e+00	3.299249339129284309e+00	3.611025369302241828e+00	1.877437263650064470e+00	3.189114437477643449e+00	3.545616603448716653e+00	1.513201286432494852e+00	2.851173384467244887e+00	3.351559412935538163e+00	2.088623122798142884e+00	2.018107424189352184e+00	2.871461311704868180e+00	2.331523234958298829e+00	2.695938067377997349e+00	2.833821122476003929e+00	1.834662635112605855e+00	3.325036733673619960e+00	2.642395434683929345e+00	3.362556125289595244e+00	3.039963613534442111e+00	3.839084407723960979e+00	5.903191195999822227e+00	3.097456714957984580e+00	1.630564264608899361e+00	2.088142410933256254e+00	nan	2.462267409879873803e+00	3.620661150537276551e+00
3.225105266449277863e+00	2.709707449391229872e+00	3.098384464555234086e+00	4.017333140985793527e+00	2.813488269942863162e+00	3.031949441606021978e+00	2.821714463882728730e+00	nan	2.866378868730331320e+00	2.998064418779202711e+00	3.324338406701973891e+00	2.728990504524594130e+00	4.264678438176064290e+00	2.901420757083639668e+00	nan	nan	3.309572817035993264e+00	3.747286237280837540e+00	2.991851095362532131e+00	4.953642181133036893e+00	4.616570925625108401e+00	3.178539180439285960e+00	3.074462495727509737e+00	2.825394061615540853e+00	3.820899987689835964e+00	3.751449032922798743e+00	3.081626595677462443e+00	3.067241394245511010e+00	3.638751200010674758e+00	3.961090228550097514e+00	3.193745809980817363e+00	3.270787624964326845e+00	3.023488181099022398e+00	3.229563846732011356e+00	2.721321302735991932e+00	2.782857227869968142e+00	3.617861181516560887e+00	3.886913213386574473e+00	2.267665015993118427e+00	3.458543034122855797e+00	2.386532342934634343e+00	5.214725532972640742e+00	3.809102587432703579e+00	5.955380929785041744e+00	3.679764309207705253e+00	3.482063423796796009e+00	3.243438655121056335e+00	nan	3.866889060616847118e+00	2.692829986047045043e+00
3.095259329289112848e+00	2.998036375813821319e+00	3.660339419303420438e+00	4.341439606660595807e+00	2.708367996784585063e+00	2.328671856200709378e+00	3.099916874883394069e+00	nan	2.302372096311740002e+00	2.501850016249665298e+00	2.736481517822148213e+00	2.959266532621635193e+00	4.654247956613479786e+00	3.024083631009954587e+00	nan	nan	3.010410632887645210e+00	4.047401476985720947e+00	2.967734221016089524e+00	4.999306529391378540e+00	4.188767952797850747e+00	3.747536661631989396e+00	3.397292155321464335e+00	3.150577173404450537e+00	3.977745762730638734e+00	3.121394822130393987e+00	2.727986344266994045e+00	4.288777243727215804e+00	3.109247406464684449e+00	4.143187571233785782e+00	3.167507921858691233e+00	2.279455038668584788e+00	2.913906583910801373e+00	3.076762484257006047e+00	3.239449940814503215e+00	3.058149935584168144e+00	3.150345812035912907e+00	3.216252385918729750e+00	2.446267314821359840e+00	3.339007904460436826e+00	3.387958504568699070e+00	5.416503482943330283e+00	3.932951039602543108e+00	5.878747249696726129e+00	3.235049385448736992e+00	3.092955144130219658e+00	3.141563534391384138e+00	nan	3.516923889324789609e+00	3.064126923271435210e+00
2.134573927283848427e+00	3.229617006670307600e+00	2.926029587015346767e+00	3.209131277830639561e+00	8.442714545648296598e-01	2.566639144372217185e+00	1.337200638363847727e+00	nan	2.063763433723158514e+00	2.703875194718631025e+00	1.084924332126165902e+00	1.523883188427441970e+00	4.347937359996659090e+00	2.330331954566122743e+00	nan	nan	2.254663539557558050e+00	3.427783407205357236e+00	2.950491142390963439e+00	3.773383248972046466e+00	2.840416060697892320e+00	2.013682224219531136e+00	2.813306323164730838e+00	2.957379943709703252e+00	4.229496005664636904e+00	3.078631680870534737e+00	2.822938410842442014e+00	3.581302563112791937e+00	2.347576900936669375e+00	3.977331179326004218e+00	1.904893268744703105e+00	1.922979498217205929e+00	2.016536061616278630e+00	1.129025514280894926e+00	2.558587389873942186e+00	1.721463100972227434e+00	3.656879655228234771e+00	1.580587199538858068e+00	1.965647494981386689e+00	1.556205920774476947e+00	2.100902434714693179e+00	4.881438198941976836e+00	2.468704591971951245e+00	6.563011924807380382e+00	3.347315175752432204e+00	2.109461157884042315e+00	1.378496361519172542e+00	nan	1.938795013941983170e+00	3.156868184196585769e+00
2.416193434894452263e+00	5.106713921240372933e+00	4.982043145520820282e+00	1.605691163023859724e+00	3.625270618673925860e+00	4.150243492136652890e+00	3.227524688552981136e+00	nan	3.541025020905432807e+00	5.273156302107667059e+00	3.050809773004601322e+00	3.963660196349807929e+00	3.784298745759357097e+00	3.856637805908183392e+00	nan	nan	3.044934721666049171e+00	3.132550423689838937e+00	4.055387369963906252e+00	1.143165018038741376e+00	1.852003041654601612e+00	3.070998685774127157e+00	2.784806473832060814e+00	3.830138657363800547e+00	4.976078257427494655e+00	3.359697156194284773e+00	4.304165970786745454e+00	4.209451668628994447e+00	2.405088577369737024e+00	3.359081708004582278e+00	3.550565152345765085e+00	3.502898565360229810e+00	3.107452630338938260e+00	3.081382985957574761e+00	3.109439350607285046e+00	3.421966207210472177e+00	4.460553152486808948e+00	2.538003004995953660e+00	4.383380063131776971e+00	2.406267563203818849e+00	3.527063740859122110e+00	3.548109474738152080e+00	3.465075715707548909e+00	6.439204858367379103e+00	4.579001426098088245e+00	2.023718944768746031e+00	2.760535151902640205e+00	nan	2.162541712166003105e+00	4.722553697405436068e+00
1.609636795044019575e+00	3.628845880156688519e+00	3.721094345713229945e+00	2.023634882715671601e+00	2.342322005948754615e+00	2.861778944092770782e+00	2.223355579080412703e+00	nan	2.103710789158311112e+00	3.802536330350538396e+00	1.929081362072774697e+00	2.708975504806968360e+00	3.262884397391436320e+00	2.833945100740708156e+00	nan	nan	2.048746826146726985e+00	2.324180751739270079e+00	2.537360174448668015e+00	2.692917116187674154e+00	2.557692854215357414e+00	2.463549927511980542e+00	1.702162075142126474e+00	2.328464729578635595e+00	3.526893687130432831e+00	2.497177649912408093e+00	2.946292010127883554e+00	3.216667482741585093e+00	1.524296223043522858e+00	2.719038271405351370e+00	2.259294756595346065e+00	2.343546579871216284e+00	2.012050228831043341e+00	1.981576019874556671e+00	2.252309614948308170e+00	2.498674710256780340e+00	2.936539898520172720e+00	1.982630334526157778e+00	2.841536187146982861e+00	1.885440978138645862e+00	2.742715164619766721e+00	3.796962936761060448e+00	2.811351059424251453e+00	5.488298514141011886e+00	3.444375501263511552e+00	1.379979454576649944e+00	1.843597096478854391e+00	nan	1.859698482204535042e+00	3.140550846507964344e+00
3.320273437692089491e+00	4.903357905496269709e+00	4.937648191185542323e+00	2.734869740964603668e+00	4.646548800637567034e+00	4.638272255672410083e+00	4.257190767922851116e+00	nan	3.790416762270367279e+00	5.412386560934699276e+00	4.719492925974384079e+00	4.861128395796057156e+00	3.356649459226213938e+00	4.520673247965917518e+00	nan	nan	4.158100749343517144e+00	2.073579240607114738e+00	3.243023433012110157e+00	3.564504276624499202e+00	4.410169573711180568e+00	3.932453462972282932e+00	2.849904669851142547e+00	3.382656995834452562e+00	2.931411803586303044e+00	4.035056645242609541e+00	3.975080429775082802e+00	2.457512029341987869e+00	3.337286248534379496e+00	2.649287924953735995e+00	4.303584005160195680e+00	4.524674187545257631e+00	3.539935258955834385e+00	4.544766969731540485e+00	3.475314601815642224e+00	4.122625103251477796e+00	3.795887946282049619e+00	4.404411876862329045e+00	4.688759178064795918e+00	4.475960334963176024e+00	4.274238524195559386e+00	2.779323169764205126e+00	4.611693071309123759e+00	4.584008910039484519e+00	4.234743070922244002e+00	3.694862564697351193e+00	4.113720337804746663e+00	nan	4.115299784459582888e+00	3.685949042732599157e+00
2.951876552045261448e+00	5.300766331783304253e+00	4.857670926322898985e+00	2.314294760678413887e+00	4.514798517680789658e+00	4.827594695583061757e+00	4.103571312228422308e+00	nan	3.740319209060762429e+00	5.694459606262798346e+00	4.486428824896036893e+00	4.801941947660345988e+00	3.429512055779675883e+00	4.596524675914192670e+00	nan	nan	4.004589340329933300e+00	2.143709996415063213e+00	3.361529541547596089e+00	2.958344825204256789e+00	4.057847076453259483e+00	3.773086443024900039e+00	2.617661833435552587e+00	3.079256068407119518e+00	3.555902214321822630e+00	4.163581518181342922e+00	4.221516727349091447e+00	2.933017659686996570e+00	3.051882590254778371e+00	2.987547446522015537e+00	3.963916602510798359e+00	4.553055519238037974e+00	3.723024374031519645e+00	4.276681584440824579e+00	3.326676459126373331e+00	4.175828655054728777e+00	4.080767887592172904e+00	4.238864620271567851e+00	4.775680547661138142e+00	4.036375016619008882e+00	4.323794457740399722e+00	2.894172471519429912e+00	4.102636904630554859e+00	5.300946769765876532e+00	4.668829015966061924e+00	3.303303792440229536e+00	3.805049903222247565e+00	nan	3.776615448587250956e+00	4.093466078648017259e+00
2.265659684403669605e+00	3.225012063194183209e+00	4.106294882189996720e+00	2.588431573562758103e+00	2.989157263973079903e+00	2.317018959089241381e+00	2.417398317980272271e+00	nan	2.177215494108287519e+00	3.636751902635514178e+00	3.040457044209930348e+00	3.362380045168197551e+00	2.716928554003895435e+00	3.121811759127953945e+00	nan	nan	2.047116025698356268e+00	1.690437224961560014e+00	1.929139419273243172e+00	3.830571128588913687e+00	3.311361925053955435e+00	2.438501899035681486e+00	2.334423051962921658e+00	2.903356236058090456e+00	2.470428293643950113e+00	2.325760170456008691e+00	2.391083881935415878e+00	2.218614334522997389e+00	2.415238870494912593e+00	2.280767287775885777e+00	3.377043210710835464e+00	2.410591144499024452e+00	1.738322848978448132e+00	3.178875351914611791e+00	2.103096706602239685e+00	2.432477089329066811e+00	2.371308641547079432e+00	2.723213404290020012e+00	2.687738704177562443e+00	3.292812577623902559e+00	2.923113266615718242e+00	2.974154551240827615e+00	4.105833617567258287e+00	5.095261329842293740e+00	2.359966962190712891e+00	2.517831721737238571e+00	2.549570210919882562e+00	nan	3.175140467786405907e+00	2.421698373302966445e+00
nan	nan	nan	nan	nan	nan	nan	nan	nan	nan	nan	nan	nan	nan	nan	nan	nan	nan	nan	nan	nan	nan	nan	nan	nan	nan	nan	nan	nan	nan	nan	nan	nan	nan	nan	nan	nan	nan	nan	nan	nan	nan	nan	nan	nan	nan	nan	nan	nan	nan
3.315391403059255726e+00	6.146743624622553526e+00	5.877078741031961151e+00	2.372870893255051516e+00	4.776313496333859376e+00	5.255421427167468629e+00	4.358540814924681150e+00	nan	4.511061869039890482e+00	6.341775325795179441e+00	4.271879547330689419e+00	5.043410914857873628e+00	4.388833110796431569e+00	4.936431875886995613e+00	nan	nan	4.235447925937283919e+00	3.564810093285746717e+00	4.763635610427493283e+00	1.534998225324612608e+00	2.743611369690859281e+00	3.832750939279239155e+00	3.627019971211124627e+00	4.533276897159121965e+00	5.410146638007238273e+00	4.264871365671059955e+00	5.128135332364073484e+00	4.690041385402017760e+00	3.295743364739565084e+00	3.787689798899052995e+00	4.478425684371160287e+00	4.732518667693644154e+00	4.051887834070424965e+00	4.166189973942662661e+00	4.100448683473897127e+00	4.470965404775706808e+00	5.149392794107613192e+00	3.690569641901184639e+00	5.525025077810561847e+00	3.653063042081861944e+00	4.560377829755811518e+00	3.383459728809640410e+00	4.333715760836280850e+00	6.388334837405041711e+00	5.231977866183552983e+00	3.185844088772544769e+00	3.810141447911524537e+00	nan	3.324342908377456940e+00	5.475938619893827131e+00
1.553702436964194078e+00	3.525127297922269864e+00	3.154230115293565007e+00	2.322277125885149562e+00	2.094175524813730149e+00	2.703190097256881419e+00	2.023404414187391698e+00	nan	1.601480549179409518e+00	3.307039424538303241e+00	2.347446967929377681e+00	2.569061662982400573e+00	3.416138843781670431e+00	2.465270611342612828e+00	nan	nan	2.511889915435957299e+00	2.177514242593775240e+00	1.816889669029018384e+00	3.177113181288829136e+00	3.065103697299746077e+00	1.889616998369309409e+00	2.085839028346250679e+00	2.090241799884185792e+00	3.090043391856726718e+00	2.788024434756800396e+00	2.201444728793681804e+00	2.368133672986583171e+00	1.643695492994131202e+00	3.172048809828436067e+00	2.134110717610954389e+00	2.341445139150488242e+00	1.873618685432956621e+00	2.336676466625140058e+00	1.811044630177396142e+00	1.705120594484152985e+00	3.216931651812084514e+00	2.334272750832154131e+00	2.659053287560694923e+00	2.372948332438100216e+00	2.001240696682648590e+00	3.696646645550187404e+00	2.692416197594741600e+00	5.657453957270615952e+00	3.112222231504434777e+00	2.038232700475635983e+00	1.842715960430968192e+00	nan	2.567626740233772686e+00	2.638007860734279841e+00
1.011779591216400265e+00	3.300351426090614826e+00	3.382299217830120774e+00	1.823761343056664819e+00	2.353991153776875400e+00	2.611388334961612490e+00	2.061564969941755976e+00	nan	1.623493114443490759e+00	3.670389637768971536e+00	2.317365616392442984e+00	2.667137418297024443e+00	3.233403962342727311e+00	2.505710625913653455e+00	nan	nan	1.868273766322268381e+00	1.876460253603636108e+00	2.386611078868535962e+00	2.676919160884020155e+00	2.482896775784301013e+00	2.322286600031525428e+00	1.437034748941527162e+00	2.180658410884174891e+00	3.130243246272983892e+00	2.566176388023690524e+00	2.625546999514109636e+00	2.681261007650608263e+00	1.615372633758489052e+00	2.442545306427387430e+00	2.390456886740458309e+00	2.124460697179458180e+00	1.579436285693261333e+00	2.250669587736569888e+00	1.803807857053256525e+00	2.242762848497603212e+00	2.938792604916506068e+00	2.133320507250136888e+00	2.523415265524431295e+00	2.004474499871006454e+00	2.561352045401197319e+00	3.493414599981633284e+00	2.815270575308837397e+00	5.457337987852008077e+00	3.075445033491655433e+00	1.163264339142103365e+00	1.999745372869978999e+00	nan	1.806940022112305755e+00	2.893441751708917931e+00
2.654009470742041632e+00	2.575486620545577754e+00	2.469073659461798798e+00	3.623377852960266043e+00	2.466901264339770083e+00	2.774252118158146541e+00	2.617447804369853692e+00	nan	1.922018096953889588e+00	2.342261593948299581e+00	2.919211391106628639e+00	2.463444519218477069e+00	3.793369623347483621e+00	2.951380835020948723e+00	nan	nan	2.972248982080201163e+00	3.048392312070915100e+00	1.818095233632433860e+00	4.574505672124768552e+00	4.304834047384614948e+00	3.080760012735996423e+00	2.560138302833742330e+00	2.098256022510794683e+00	2.924372450704765480e+00	3.370359745071429547e+00	2.679609562919221144e+00	2.522256743900896492e+00	2.959452130796951685e+00	3.623657264991557714e+00	2.301900108623291530e+00	2.693714230783271990e+00	2.412759150471655012e+00	2.838365748538635991e+00	2.578925743781805835e+00	2.408351958215296573e+00	2.766738318079868808e+00	3.452042071018100344e+00	1.836308151596123928e+00	3.289137919505993324e+00	2.914171929499158153e+00	4.615916026562562280e+00	3.453319584568342648e+00	5.528543864601329183e+00	2.966701822360776841e+00	3.029903409572996864e+00	2.962584334366811234e+00	nan	3.275354410463108046e+00	1.587936562557433318e+00
2.342133029044793258e+00	5.046384214481170361e+00	4.698063608960215909e+00	1.410200732195903806e+00	3.933320325735439216e+00	4.501158191421763988e+00	3.577605538338320290e+00	nan	3.449253788555413980e+00	5.421344318801689433e+00	3.728055363171081105e+00	4.115819348061139138e+00	3.587781617521569544e+00	3.839874812399449056e+00	nan	nan	3.572056694433152213e+00	2.381542500805706730e+00	3.621806596206007534e+00	1.613578603727613858e+00	3.048733244888544469e+00	3.196710834904893161e+00	2.235816201252544211e+00	3.083234465446790473e+00	4.093886830149805256e+00	3.670049260402127533e+00	4.065280394818977072e+00	3.322660277824993624e+00	2.494830961383280865e+00	2.934667063424222455e+00	3.389408311467624557e+00	4.005796092562148303e+00	3.185314815805540878e+00	3.538339993168889031e+00	3.057550599927102652e+00	3.634398506759629832e+00	4.365427554188589632e+00	3.392946011950106477e+00	4.556215271928140353e+00	3.032098607687151670e+00	3.633521465039833753e+00	3.234113993372218498e+00	3.398015580555167503e+00	5.567459836878331458e+00	4.575681193362589383e+00	2.490587263190289669e+00	3.223384500470059422e+00	nan	2.766845090017810094e+00	4.315827740868074969e+00
1.397267068964637593e+00	3.868859293764985718e+00	4.325769536264210124e+00	1.678193863054470159e+00	2.933601744033460967e+00	2.767602258396927084e+00	2.369857587778946062e+00	nan	2.251137175505047772e+00	4.164411336306340417e+00	2.528569576038686595e+00	3.322657933350294357e+00	3.183631247274702591e+00	2.994136750847050443e+00	nan	nan	1.761164954225305390e+00	2.013994831992233170e+00	2.799248403803796581e+00	2.438504053940613758e+00	1.836661869265414637e+00	2.311578947866162803e+00	2.065576456033035857e+00	3.000407668481406720e+00	3.581136181213037339e+00	2.161365104486970612e+00	2.987750133447174328e+00	3.236429229680175101e+00	1.607833932479134642e+00	2.257213046893109976e+00	3.126029395453254534e+00	2.311807954640308527e+00	1.748481597962687983e+00	2.646646083538625405e+00	2.157772429024969796e+00	2.544923257723364696e+00	3.109570090979898893e+00	1.867292977318910641e+00	3.251640957261978659e+00	2.321392092121431716e+00	2.939291714635323682e+00	2.843295531694243650e+00	3.521519150263260567e+00	5.625988083429437125e+00	3.070772041165943378e+00	1.267607250835100174e+00	2.092088458135745732e+00	nan	2.081790562942602119e+00	3.480302229974470585e+00
3.593500846361955769e+00	4.427974833225612805e+00	4.697084342474054708e+00	3.730439677544838517e+00	4.708108197821601060e+00	4.167619256323078503e+00	4.535715029608160087e+00	nan	3.530563853074495828e+00	4.850550083020367609e+00	4.905819820987240121e+00	5.048512373556316213e+00	3.654758912518420555e+00	4.533113096397541675e+00	nan	nan	4.181079414909670611e+00	2.507164278691118131e+00	2.614620975268584058e+00	4.667243991840819284e+00	5.041963092702967053e+00	4.441019743987483892e+00	2.987069647355061974e+00	3.002424106671973014e+00	2.062168661206757125e+00	4.048042299006034739e+00	3.290405075431249493e+00	2.984550746749890404e+00	3.566555646703332361e+00	2.484274417105421406e+00	4.511399857127000423e+00	4.344846859816203555e+00	3.785663842114240563e+00	4.913253595026882081e+00	3.631896849049011333e+00	4.466849453134909886e+00	2.693785861329938580e+00	4.857938077476703143e+00	4.356674003708052467e+00	4.909608033475935329e+00	4.576023398751883242e+00	3.310326858820330287e+00	5.081972238226720506e+00	3.707166304567063975e+00	3.849147223502149551e+00	4.058059348886871476e+00	4.489905647340775907e+00	nan	4.579730558871126789e+00	2.936306451525171557e+00
1.293480624190271877e+00	3.296302245459573843e+00	3.346528869265117390e+00	1.841223923397862228e+00	2.332548539939734322e+00	2.800634947872436609e+00	2.042615341883242674e+00	nan	1.952632765795667469e+00	3.630302688874706529e+00	2.150842794740896124e+00	2.508903052992248917e+00	3.379391781038908693e+00	2.535429962212040422e+00	nan	nan	2.072560417255336684e+00	1.873343872114857422e+00	2.347498267155804896e+00	2.646245478494693160e+00	2.371221009779635569e+00	2.061122260734907119e+00	1.357713467458417478e+00	2.088133321901215034e+00	3.076026153669661589e+00	2.560268270233049925e+00	2.754430755798103370e+00	2.515236439446261407e+00	1.680873439515645051e+00	2.394028861381428896e+00	2.187835622382027001e+00	2.364859379246299742e+00	1.520203845732027048e+00	2.019961411927106987e+00	1.969989527667713070e+00	2.266134099341336583e+00	2.898241226243834845e+00	1.988356415944730893e+00	2.628062135962744961e+00	2.008926534385385931e+00	2.595009688203789189e+00	3.503378345973465535e+00	2.761574973514510756e+00	5.263413397947655170e+00	2.939096882234844887e+00	1.422638773575676474e+00	1.846492335243624217e+00	nan	1.746388079138982530e+00	2.801077780505956127e+00
1.537828944418207611e+00	4.283315442309656440e+00	4.242264075729737627e+00	1.152797706213159357e+00	3.156782862916554411e+00	3.309136308719228925e+00	2.667275676684468078e+00	nan	2.655708085786299133e+00	4.464747755495086068e+00	2.754305651273112332e+00	3.480322811449543252e+00	3.203673889809278919e+00	3.364843499543002547e+00	nan	nan	2.343810513577003096e+00	1.930433809635599074e+00	2.818317457528694003e+00	1.729865123340262434e+00	1.873275129158711305e+00	2.407083002559460283e+00	1.818522194224606370e+00	2.839451752286133779e+00	3.668574734237333157e+00	2.640705888778609900e+00	3.348883101466414214e+00	3.052537664277321205e+00	1.640351917185549624e+00	2.441079671796088313e+00	2.988052506374188955e+00	2.870393873146254382e+00	2.166660465333753116e+00	2.738094961244819991e+00	2.250967875222849024e+00	2.878879473139891232e+00	3.239012239005977012e+00	2.236956934656720186e+00	3.547409477579555048e+00	2.342397555883120486e+00	3.127802441423171320e+00	2.750210625554054378e+00	3.317822610822817708e+00	5.532363042570413114e+00	3.454147986658995695e+00	1.457926647325427316e+00	2.242896981406807821e+00	nan	1.966958890196450316e+00	3.528810867705179710e+00
2.090853876580486492e+00	4.082333922814634697e+00	2.845691596868620721e+00	2.516161388743927585e+00	2.734633913069695943e+00	4.089489661983738422e+00	2.839582893824026844e+00	nan	2.656897878457719742e+00	4.024212810104893734e+00	2.970158856539579784e+00	2.736957905439448613e+00	4.049669808147421612e+00	3.209838271387088771e+00	nan	nan	3.528407366442262383e+00	2.713858643508042956e+00	2.913841541835274551e+00	2.955930805733312017e+00	3.534199118652344485e+00	2.617880462719875290e+00	2.131637105284145850e+00	2.149616301479376990e+00	3.644949149326274451e+00	3.907721835061416904e+00	3.502123347953802313e+00	2.607434347075853864e+00	2.536494154581466987e+00	3.498559911616130336e+00	1.749232095558500788e+00	3.509319790743901990e+00	2.756611200037399012e+00	2.423919031733235308e+00	2.863739277380247028e+00	2.704337373332300398e+00	3.983279294654069602e+00	3.233159904316551980e+00	3.316837950500571619e+00	2.574071926606333882e+00	2.918271269165240600e+00	4.183541298078166548e+00	2.237190371988744264e+00	5.715826358100382087e+00	4.134930006304287531e+00	2.608720206036456712e+00	2.658723082730412912e+00	nan	2.341673439497670373e+00	3.111714636211280194e+00
1.749827664517624282e+00	3.850080161994679617e+00	4.019627061005253132e+00	2.173682263322173291e+00	2.283437296548295414e+00	2.635071097807430540e+00	1.792030352550904260e+00	nan	2.233716258709603775e+00	3.846999746529970565e+00	2.150322846006822886e+00	2.924056071015040281e+00	3.274305397361865655e+00	3.019653408709631837e+00	nan	nan	1.773840928181541043e+00	2.141546243415260786e+00	2.336440462761390613e+00	2.978566711597797845e+00	2.232297435585506307e+00	1.811406270732007329e+00	2.304240930607598159e+00	2.806493344547257962e+00	3.553925065126472216e+00	2.102944051278573756e+00	2.822983348943130633e+00	2.951661768710108991e+00	1.453372019528332837e+00	2.866704833492389248e+00	2.799017827873961917e+00	2.220196752759205694e+00	1.874622110638637151e+00	2.336362376747148861e+00	2.079286802457705807e+00	2.210787655811969454e+00	2.897848992877722019e+00	1.551297099858991002e+00	2.870941642605143063e+00	2.256957978392393649e+00	2.599688225533987040e+00	3.183332894919689959e+00	3.273084870080335662e+00	5.959361317093078370e+00	3.055302311137426230e+00	1.685808337098420262e+00	1.511947923114399961e+00	nan	2.353211184074768259e+00	3.175025446986376565e+00
1.810874392196472948e+00	3.027996897204350724e+00	3.029561798627026015e+00	2.996784679901879134e+00	1.719685965026564345e+00	2.104604204862149164e+00	1.741376610564036476e+00	nan	1.871299634478106988e+00	2.496031290381806489e+00	1.502909921056582609e+00	2.012702648562929575e+00	4.180058566928011921e+00	2.040732273255714269e+00	nan	nan	2.162467688979269109e+00	3.246348496858950217e+00	2.696366477222352120e+00	3.532303140351991555e+00	2.426801313885056377e+00	1.982786524695401509e+00	2.664699108986961829e+00	2.830305354989842037e+00	3.976603810949177031e+00	2.729590216699898431e+00	2.349390461358924487e+00	3.483398821147956070e+00	2.140196952976455069e+00	3.602225086501400941e+00	2.256280308041598293e+00	1.737050642177622839e+00	1.756852153340620726e+00	1.839118771066004410e+00	2.275344639921681456e+00	1.761778484908474773e+00	3.438214703317211018e+00	1.597210332097338981e+00	2.236371152022820219e+00	1.930762120134907001e+00	2.278075248888979498e+00	4.330850184853050955e+00	2.861742773888046543e+00	6.213204859240578415e+00	2.810814005949634709e+00	1.906922579294361375e+00	1.685655746741109740e+00	nan	1.978725910409533606e+00	3.042019062112847116e+00
1.383819791858475368e+00	3.755021750140746573e+00	3.022462283460202848e+00	2.251225600728131493e+00	1.926913726480682154e+00	3.069837214088629640e+00	1.823776968527527131e+00	nan	1.852833079928382976e+00	3.392655157127580257e+00	1.977367875422262999e+00	2.259592453613240792e+00	3.469009838034799564e+00	3.002846102001972550e+00	nan	nan	2.423408813062200018e+00	2.343287836568670901e+00	2.143997993762146059e+00	2.965135616670524943e+00	2.776747039360218494e+00	1.738156724459991365e+00	2.053387883604238962e+00	2.164527278843295210e+00	3.500480350299327803e+00	2.973025235934788402e+00	2.785279173808591135e+00	2.651414732012856934e+00	1.593433787598484974e+00	3.420231187790305327e+00	1.720819897302775958e+00	2.422534224487246757e+00	1.997005727231462080e+00	1.808940252805171456e+00	1.872630964726131886e+00	1.797140823294137935e+00	3.319284097405910128e+00	2.132348288911062095e+00	2.633956795704498699e+00	1.924430243076799441e+00	2.394851399722282004e+00	3.818437618651747023e+00	2.320249605066560861e+00	5.782742798463655021e+00	3.329215798358832412e+00	1.823278294409012457e+00	1.333673285697148714e+00	nan	2.055926910587553280e+00	2.842004778309057844e+00
3.322682669929869714e+00	2.876333484872152013e+00	2.984559283352059555e+00	4.114918822526973052e+00	3.230427792996936720e+00	3.416870655567333159e+00	3.479618014700742279e+00	nan	2.862929410317166301e+00	2.900081972997564872e+00	3.677137153260246372e+00	3.335830416887537009e+00	4.688768196137723443e+00	2.787064649843269848e+00	nan	nan	3.929732243902292588e+00	3.517083224545138886e+00	2.850757241962379673e+00	4.914201648284213242e+00	4.730249564620606861e+00	3.780391241366022115e+00	3.053618800131228106e+00	2.478510239963793715e+00	3.042293280090298424e+00	4.035248172364314101e+00	2.115826243137024054e+00	2.958205276945184981e+00	3.453745756492564212e+00	3.825174847199676709e+00	3.210640284810829304e+00	3.479554337811613607e+00	3.126558791913385260e+00	3.717498597148799711e+00	3.285527257054150940e+00	3.419924622458982100e+00	3.660363612731993399e+00	4.078243295535687984e+00	3.140490070020899971e+00	3.932680757322600584e+00	3.416194130007871976e+00	5.098085824027789315e+00	3.776230414449031958e+00	4.756172932143699406e+00	3.564365473077026447e+00	3.828155189747887821e+00	3.678969055759271356e+00	nan	3.779557127429393315e+00	2.502514958313402982e+00
2.968073430703329851e+00	5.512651518741827239e+00	4.757821200740216305e+00	2.720228364292277323e+00	4.142686655123575257e+00	4.865728912768049419e+00	3.956390300496473778e+00	nan	3.707654258223310073e+00	5.432184006587851499e+00	3.909063828240205485e+00	4.326065656116667490e+00	4.104197181139227268e+00	4.470390693569694207e+00	nan	nan	4.192576447361890501e+00	3.168859700800559231e+00	3.722174859527706658e+00	2.829942692238265778e+00	3.660731309462634808e+00	3.402103708312249619e+00	3.204242195728403964e+00	3.529372951053289409e+00	4.452432830305085076e+00	4.217719392608731965e+00	4.135657015092824018e+00	3.834247262566703451e+00	2.839690007330932353e+00	4.027854022213397833e+00	3.447134318967873590e+00	4.405080538464937412e+00	3.735118725195606171e+00	3.769162407712659757e+00	3.657667172037103676e+00	3.875966775483230986e+00	4.754363633140567202e+00	3.749328861692948323e+00	4.892110074707245460e+00	3.591299737342570797e+00	4.169114738879177828e+00	3.883364617026414223e+00	3.555256540870666004e+00	5.745335305545303584e+00	4.822237014137769506e+00	3.313261211073045054e+00	3.426120028414164409e+00	nan	3.411392057455341131e+00	4.521376736301234267e+00
1.695743341284541517e+00	4.393311078692238247e+00	4.030124300965217010e+00	1.893056169978644787e+00	2.359472944834784869e+00	3.479194682744040090e+00	2.018495035238169866e+00	nan	2.707461768696957982e+00	4.372821826591372307e+00	1.953214572833025908e+00	2.771707053798774467e+00	3.898758406609970972e+00	3.101030947421143047e+00	nan	nan	2.302810514353233362e+00	3.054971738319387953e+00	3.595838249077982329e+00	2.061909388984603630e+00	1.624128725432567144e+00	2.121067536165765155e+00	2.453511823166973027e+00	3.282419185400478945e+00	4.737985447716767773e+00	2.939741181441235973e+00	3.712536046252460142e+00	3.838128403801794875e+00	1.837445302841629102e+00	3.525923898902343367e+00	2.606875147247452063e+00	2.566982805518134292e+00	2.499775097479549846e+00	1.905864279950754803e+00	2.339020878583102814e+00	2.431283633379038189e+00	4.213205769184726890e+00	1.550303125376770064e+00	3.379879842387162547e+00	1.096854221935445350e+00	2.586433237721818656e+00	4.096783631787563884e+00	2.428955826667456908e+00	6.645174705841109919e+00	4.186174081310412909e+00	1.341129960359341400e+00	1.486988331431198240e+00	nan	1.505841843753800147e+00	4.183924131434591409e+00
1.470315037034209737e+00	3.683551848152079256e+00	3.553571902554925277e+00	2.200443982702290135e+00	1.955397270663727483e+00	2.691841341291395739e+00	1.747999912657206112e+00	nan	2.140164235211330368e+00	3.530280834129543077e+00	1.318639728802800448e+00	2.416856476567186274e+00	3.787262729897652669e+00	2.722306928444897522e+00	nan	nan	1.748124191364404112e+00	2.885907983198998661e+00	3.034749608632872242e+00	2.620344429107089645e+00	1.732325242316544056e+00	2.114163555779300818e+00	2.269955043727763133e+00	2.966298796999720100e+00	4.224749990593436699e+00	2.700076271236111936e+00	3.145137681309900568e+00	3.590168444221124133e+00	1.745109357402548689e+00	3.297823430823976665e+00	2.273475704548003407e+00	1.930378948270196737e+00	1.865108769729805660e+00	1.482755608695678795e+00	2.166366488213012254e+00	2.079299704189452314e+00	3.514387038683584930e+00	1.149161558692885832e+00	2.593685205643216474e+00	1.154603977082377275e+00	2.566234348393293452e+00	4.074728553570277079e+00	2.589869647608795233e+00	6.303443058908860586e+00	3.393785825519343824e+00	1.015925959517727462e+00	1.291003440288003290e+00	nan	1.181351324067456687e+00	3.513875118823587052e+00
2.592573131169908951e+00	3.877683316326805407e+00	4.642895590446239673e+00	2.770147758049635645e+00	3.697467417236559140e+00	2.883782304555490228e+00	3.147116574805442379e+00	nan	2.638848534271550417e+00	4.317457844094496622e+00	3.698974263386483496e+00	4.082084425404762129e+00	2.913031150029543603e+00	3.804101061924170413e+00	nan	nan	2.503319379351602869e+00	1.533472465338856283e+00	2.119350069087611033e+00	3.937578031766722830e+00	3.581160790907356173e+00	3.149210045966877480e+00	2.630675179349189374e+00	3.135921820855352760e+00	2.249567873292373843e+00	2.575482933041751465e+00	2.845219887180500784e+00	2.674740014206671290e+00	2.538870252961682894e+00	2.245497628407322921e+00	3.915602417699164839e+00	2.936942027527595922e+00	2.258565003334291887e+00	3.836993038249244314e+00	2.697622296872893344e+00	3.214456743358823143e+00	2.313228022878103918e+00	3.214536633345300931e+00	3.454301895511060927e+00	3.853535020932828736e+00	3.766911448159569353e+00	2.453830893033758009e+00	4.625819499786735456e+00	5.036533179655791059e+00	2.602230313943425966e+00	2.863901785509180176e+00	3.179425830541471321e+00	nan	3.521491699191526603e+00	2.861940365252301888e+00
1.372826863198997938e+00	3.120534577052375802e+00	2.681589230806699753e+00	2.695720576372737209e+00	1.689802564042516275e+00	2.511752038650421071e+00	1.845185277633613286e+00	nan	1.116165792689622682e+00	2.778997482117185669e+00	1.864386104620193718e+00	1.938262876502786058e+00	3.591942729892678265e+00	2.444754540336714133e+00	nan	nan	2.230358819261539782e+00	2.464889532148583751e+00	1.814598528225250140e+00	3.501260432187831118e+00	3.139747625242840456e+00	1.912539522416241589e+00	2.036477101224025255e+00	1.996914212553308587e+00	3.156298263137879534e+00	2.775257437145189243e+00	2.446588716099438177e+00	2.659651324261984140e+00	1.806499380398006505e+00	3.309999325668320669e+00	1.431840189970386756e+00	2.037811145233690002e+00	1.614495443827706156e+00	1.679505384106360966e+00	1.988761792592528721e+00	1.515922104343766952e+00	2.895625278699734295e+00	2.226651510740214501e+00	1.943584657692057238e+00	2.054064549204300594e+00	2.078108430268533535e+00	4.137912136818385989e+00	2.530869107502865756e+00	5.778051410180479408e+00	2.947708654496911329e+00	1.764399259968721712e+00	1.693638485701243201e+00	nan	2.251823149125082857e+00	2.307867073868562269e+00
3.292491990487641296e+00	3.162223424092514446e+00	3.509126973636482738e+00	4.298257388202143758e+00	3.397741374369872780e+00	3.050495834772104509e+00	3.626204469473205183e+00	nan	2.483451386535692418e+00	2.544988889374227625e+00	3.634885121277880771e+00	3.681599410985552101e+00	4.198690817778714113e+00	3.667670676492155390e+00	nan	nan	3.681782112684614194e+00	3.377326411614660628e+00	2.020223898220287584e+00	5.141390009425720109e+00	4.767131186405098475e+00	3.796104941033723978e+00	3.375236980482410498e+00	2.930286372525755301e+00	2.626218832436479023e+00	3.678792724779774481e+00	2.267289984149160276e+00	3.231195586077606041e+00	3.313971638306063117e+00	3.669552052049234181e+00	3.456198701384134875e+00	3.270060900431325468e+00	2.982752239447512110e+00	3.710368407903295473e+00	3.484109909561242002e+00	3.317523317218930679e+00	2.419021773538315490e+00	3.960750227978127480e+00	2.979585855620705104e+00	4.210970969477793702e+00	3.755511022456085701e+00	4.473180603069029537e+00	4.422455453846878548e+00	4.599097025125109539e+00	2.702283617011639549e+00	3.717571390863303460e+00	3.637302735547256471e+00	nan	4.020508322852668570e+00	1.799993644213901511e+00
nan	nan	nan	nan	nan	nan	nan	nan	nan	nan	nan	nan	nan	nan	nan	nan	nan	nan	nan	nan	nan	nan	nan	nan	nan	nan	nan	nan	nan	nan	nan	nan	nan	nan	nan	nan	nan	nan	nan	nan	nan	nan	nan	nan	nan	nan	nan	nan	nan	nan
2.690199902980539459e+00	4.871669215604682357e+00	5.215883986610966083e+00	2.464340923951693352e+00	3.759116011555295067e+00	3.678465399546688719e+00	3.245334338982121203e+00	nan	3.551886129442353379e+00	4.877010050975614242e+00	3.150889442947532704e+00	4.060749617455935656e+00	3.920580664812880034e+00	3.934540362238328370e+00	nan	nan	2.971775679152847349e+00	3.086856014288854144e+00	3.783585713391982353e+00	2.551147861055525823e+00	1.928048716226822057e+00	2.842668420787616501e+00	3.211635306473060947e+00	4.040058104434218755e+00	4.629057711135891928e+00	3.062306827706500645e+00	3.805101217446317463e+00	4.110761475082634675e+00	2.607373220075870801e+00	3.297313564659488438e+00	3.980315164182365972e+00	3.323798496232586164e+00	2.788132612458294357e+00	3.350432164809503455e+00	3.209153756982349837e+00	3.388310138598889854e+00	4.008705661766422956e+00	2.478819870447641627e+00	4.313407219471594445e+00	3.004259918917155048e+00	3.720966107607318829e+00	3.099351135383742850e+00	4.236527002942629849e+00	5.817506831563793668e+00	3.767131732934097421e+00	2.507986544551610297e+00	2.760504361168703458e+00	nan	2.658546395678776708e+00	4.409030397361584974e+00
2.756063925673795101e+00	2.991971398897977696e+00	3.908347779743124750e+00	3.439708947895506075e+00	3.269835606827400820e+00	2.235979732969611167e+00	3.202559326551904118e+00	nan	2.086710793961146226e+00	3.330853539949861553e+00	3.385334860633709031e+00	3.580067414690605521e+00	3.332181659225033510e+00	3.172591383066357018e+00	nan	nan	2.722091307658497605e+00	2.506975717092384315e+00	1.637771144799565759e+00	4.428284248201931561e+00	4.156873135074567571e+00	3.546667326547441768e+00	2.505954988856429200e+00	2.449308882138938603e+00	2.205468600471077512e+00	2.680004894762256562e+00	2.213893332237819589e+00	3.026772617772374829e+00	2.728276471099922773e+00	2.685992180766213266e+00	3.467232067968657461e+00	2.625774738038399114e+00	2.454708164120069203e+00	3.583721021493065262e+00	2.734605223391534778e+00	3.123582119146415703e+00	1.691348327608873658e+00	3.472144825674456481e+00	2.704069224293158769e+00	3.753212773660670187e+00	3.462308585194895372e+00	3.814528451876264548e+00	4.360313709214415745e+00	4.552152995791192147e+00	2.448662508708036700e+00	2.909493167985687467e+00	3.337301817902927237e+00	nan	3.634210621319255985e+00	2.180678421854485016e+00
1.530526190558860300e+00	3.479450578048789655e+00	3.527862896489366573e+00	2.161794105268630251e+00	2.755555098066046149e+00	2.738916988141887554e+00	2.273361120139589353e+00	nan	1.877700811209083165e+00	3.898874080389275409e+00	2.751705069951798421e+00	2.960194535057798504e+00	2.997630232889414437e+00	3.038146665702542659e+00	nan	nan	1.975573227500781126e+00	1.361725740549309727e+00	1.861101845060264104e+00	3.282241263914317475e+00	3.053953364709206308e+00	2.221147221223897628e+00	1.559879429489642311e+00	2.102315170089917640e+00	2.525946556475595628e+00	2.422229352315533379e+00	2.785799382021462378e+00	2.276973665084633947e+00	1.816488482974557561e+00	2.318512716940198892e+00	2.603675979024672404e+00	2.471198599299589294e+00	1.761923656553309625e+00	2.656761821868245388e+00	1.946170516165893316e+00	2.475330408350949085e+00	2.438270983447297091e+00	2.549028473070758416e+00	2.633414840118660116e+00	2.710533157056195463e+00	2.898041861254783580e+00	3.157323779237885208e+00	3.349195124642757371e+00	5.400980922591516631e+00	2.930377930538416109e+00	1.853449839086888762e+00	2.259765487162435527e+00	nan	2.576228545243278045e+00	2.542073609911957632e+00
1.810449170914459227e+00	3.134785618348754799e+00	3.777513456915253975e+00	2.246161525099716894e+00	2.457623292487887134e+00	1.969726891957154669e+00	1.735402424569696178e+00	nan	1.926485559571761597e+00	3.454846730308427816e+00	2.272581828105029178e+00	2.846384207846003100e+00	3.003724862123776429e+00	2.580374345175439732e+00	nan	nan	1.221651049945490453e+00	2.188720536400286854e+00	2.347631896724197809e+00	3.353103358559151648e+00	2.551558722859617045e+00	2.029585127158217261e+00	2.174450847627154459e+00	2.970440375799650479e+00	3.370091540582238920e+00	2.051628208929682451e+00	2.575816967049124440e+00	2.834939330140883840e+00	1.993005975934742047e+00	2.644103671847729320e+00	2.929548973037458648e+00	1.635130041173182391e+00	1.493906342783055008e+00	2.583811042914275102e+00	1.693532564520285444e+00	1.870345946390689962e+00	2.922601282676652534e+00	1.853697521822777805e+00	2.383212315955391070e+00	2.487918069911664531e+00	2.515179270110703413e+00	3.360296325391737948e+00	3.548656443858710929e+00	6.017159316114727652e+00	2.729430693462156832e+00	1.819519478075258823e+00	1.992530729132623746e+00	nan	2.407599877248776110e+00	2.938032430277541351e+00
1.454747343472297949e+00	4.180655690681311931e+00	3.863237488228532079e+00	1.619794234673259226e+00	2.980722780831862817e+00	3.491984773472230685e+00	2.618547983525828737e+00	nan	2.687148204395947815e+00	4.357666739939134892e+00	2.550689159234918790e+00	3.078388611885736204e+00	3.862552002889681813e+00	2.976233308110030062e+00	nan	nan	2.702430332285805648e+00	2.569472881596113645e+00	3.252214348749560280e+00	1.665084307027357324e+00	1.680754363153227349e+00	2.215302570873907140e+00	2.013871893314927775e+00	2.844449756034240551e+00	4.147463771143483413e+00	3.041774021555283536e+00	3.491762551545743332e+00	3.259028720865718931e+00	2.064713062897882700e+00	2.982791970469151899e+00	2.575386716671752563e+00	2.998104514617756511e+00	2.242931458685905266e+00	2.424788267869662839e+00	2.391562902604581708e+00	2.754711752684917858e+00	3.892813302539808173e+00	2.240072123835139539e+00	3.452173541159222037e+00	2.008618865449683710e+00	2.969318607352414929e+00	3.473155590192060327e+00	2.794892175649703159e+00	5.836357251039070881e+00	3.602859939519451604e+00	1.506886437795125433e+00	2.251098985690640042e+00	nan	1.671082479620565442e+00	3.786390575039852102e+00
1.336398714135233368e+00	3.807788838071614723e+00	3.491518010506271530e+00	1.811290276704745850e+00	2.078890690742721148e+00	3.172029383545641679e+00	1.641488619108720570e+00	nan	2.265219519287797301e+00	3.757653277022530158e+00	1.828482723478126237e+00	2.226329085831804999e+00	3.562172300734095298e+00	2.830383374437409394e+00	nan	nan	2.205195430630582987e+00	2.426914691688977666e+00	2.816393058362351542e+00	2.414116362934608517e+00	1.973062145683973201e+00	1.361162961063713928e+00	2.142621098137921898e+00	2.638722995458799847e+00	3.977455963322506616e+00	2.837824567150362132e+00	3.154424279377623375e+00	2.852252854767833856e+00	1.744846166252539410e+00	3.283050481043713109e+00	1.959719670127473723e+00	2.553905155213888722e+00	1.777760563165289076e+00	1.568174596657625708e+00	2.027474077769782390e+00	1.840483925913713570e+00	3.688358544856352506e+00	1.650729844636416921e+00	2.876101563822547114e+00	1.478939868029766957e+00	2.321032495885911207e+00	3.620992599961702751e+00	2.397360608843427610e+00	6.039913480171884785e+00	3.393090971253298616e+00	1.483700765112021092e+00	1.124776713481439261e+00	nan	1.587823446405461913e+00	3.351534989083301497e+00
2.591570286030937087e+00	3.798060305522700020e+00	3.860452988470837621e+00	3.358825147986520321e+00	2.136910432774537849e+00	2.998546361305872043e+00	2.001874856572894323e+00	nan	2.935428357056101056e+00	3.811940309128284188e+00	1.850943007634415327e+00	2.157938847033793017e+00	4.846073907866514929e+00	2.643941550117773431e+00	nan	nan	2.490960240937522663e+00	4.031646853286940058e+00	4.038549216608335435e+00	3.626254593217229427e+00	2.431469954766320551e+00	2.392936153352762663e+00	3.290391825093955891e+00	3.735271902326754212e+00	5.182140704312505619e+00	3.229195893295865094e+00	3.712109719419966147e+00	4.397737858882581286e+00	2.873233724925544408e+00	4.279344431503353974e+00	2.837345498414900025e+00	2.316826614220638181e+00	2.583701398763048385e+00	1.923816512781802324e+00	2.926982055622831425e+00	2.488463178842138301e+00	4.473149045316562322e+00	1.920488281202675340e+00	2.811811725923105243e+00	1.659224676874451188e+00	2.629852868862437187e+00	5.153773075756433286e+00	3.009041583009404608e+00	7.150829374254820792e+00	4.113504576499732224e+00	2.271420853928825423e+00	2.080558785461372739e+00	nan	2.113046410487080973e+00	4.291482339133712465e+00
3.224931019054896542e+00	2.614942308279966099e+00	3.537544087397578529e+00	4.174135536800987367e+00	2.380122341387599150e+00	2.400134531934997817e+00	2.191756608142070739e+00	nan	2.651464917469358973e+00	2.223726918437920919e+00	2.640370398548589570e+00	2.346496160696852407e+00	4.499996365318437164e+00	2.856246538883557839e+00	nan	nan	2.707793690453053514e+00	3.993858893474962812e+00	3.379168252432165787e+00	5.040427712118880521e+00	3.856475829346127426e+00	3.030184213818450711e+00	3.732026854962404716e+00	3.782051061164100503e+00	4.337985247379731568e+00	3.442872809007662571e+00	2.961815860499454445e+00	3.750191119060357181e+00	3.583540777332956839e+00	4.414611084979383371e+00	3.318210038719304311e+00	2.326687701276374032e+00	2.346822822630383332e+00	2.763679931418544289e+00	3.182487968142425405e+00	2.451307171210483027e+00	3.779228732106130195e+00	2.898985059553343735e+00	1.943741952582138000e+00	3.198595978545363483e+00	2.974080463608317793e+00	5.218930411624754129e+00	4.095262565224122575e+00	6.365600477241762256e+00	2.799731982192123159e+00	3.317522635761620542e+00	2.800527013509342300e+00	nan	3.208783839840034791e+00	2.941895840958767216e+00
2.334655439287620204e+00	5.007898349096827850e+00	4.889132601797931521e+00	1.206409596487206581e+00	3.970815784282449190e+00	4.340777390893728160e+00	3.545623178737246750e+00	nan	3.426290537214423892e+00	5.330197125619859477e+00	3.692697960844371075e+00	4.308541133392072453e+00	3.092386301876764776e+00	4.107518499940214340e+00	nan	nan	3.335783966113467169e+00	2.165989601903776318e+00	3.409893151155097613e+00	1.532062834642853977e+00	2.831164058882525314e+00	3.262864845499943378e+00	2.262208597689723710e+00	3.229589654219425565e+00	3.974970676200541675e+00	3.423861019696810892e+00	4.026681546742661766e+00	3.271650157080822741e+00	2.346239653883240184e+00	2.522937240970107631e+00	3.651429545182306224e+00	3.900307075851789040e+00	3.123401773941392623e+00	3.593314001017012593e+00	2.952351128622550114e+00	3.610379197967820808e+00	3.889810893469994646e+00	3.318885822548037989e+00	4.476847506336116389e+00	3.126917291834965695e+00	3.699382765266069573e+00	2.483164009405679717e+00	3.722422308264730972e+00	5.399549932932641738e+00	4.391313945488891868e+00	2.408244688093958974e+00	3.131401587810616949e+00	nan	2.802424457095289423e+00	4.100095673245991001e+00
1.553488031849018958e+00	3.894798455751816046e+00	2.632025668785743733e+00	2.531401250050700824e+00	2.284749240332505593e+00	3.388426635149964561e+00	2.486029360074270222e+00	nan	2.113304655391130993e+00	3.788069237081862717e+00	2.411906782878731725e+00	2.330757755174713619e+00	4.334936339718771237e+00	2.500104645838870709e+00	nan	nan	3.089153358236445435e+00	2.874637837766818027e+00	2.833036256282849941e+00	2.811062114053457517e+00	3.042816994827929555e+00	2.315206976014446472e+00	2.010484010928361709e+00	1.930644170066611043e+00	3.819358662416327821e+00	3.411063192673397193e+00	2.961598656867717949e+00	3.065040365180779158e+00	1.970849701878294447e+00	3.614409413562408968e+00	1.498231678149425816e+00	2.866163023136424570e+00	2.454575798013689969e+00	2.082059820124496863e+00	2.323983892796484430e+00	2.465069155993814043e+00	3.930937683436669161e+00	2.678862761501521028e+00	2.924512364532797282e+00	1.959639628242476617e+00	2.400913793462471357e+00	4.478759742379581965e+00	1.640239517228097244e+00	5.964265345978231103e+00	3.927941681770974913e+00	2.029972070573797804e+00	2.173577620386510922e+00	nan	2.109820731177029618e+00	3.315852960614456890e+00
1.557405381317366277e+00	3.291429924186726641e+00	2.904647892100971518e+00	2.451319585088044040e+00	2.133361702495131684e+00	2.722146927949024242e+00	2.088167192623796797e+00	nan	1.754849597836943387e+00	3.165865179107830052e+00	2.231115135193323606e+00	2.255348740200219471e+00	3.637207458742207411e+00	2.290609528753023039e+00	nan	nan	2.631944609306989591e+00	2.464914615148616317e+00	2.239342716538220479e+00	3.146243404148178158e+00	2.960042855268876227e+00	1.498235338351827650e+00	2.281936097732578883e+00	2.416507431915381865e+00	3.311016509911980155e+00	3.029922974591487517e+00	2.449517951925981762e+00	2.420911147241431749e+00	2.129873943355827137e+00	3.250164737214008781e+00	1.952556402226727661e+00	2.565106388487688349e+00	1.654928500564924132e+00	2.008873062917983621e+00	2.127810890321355064e+00	1.455131514719213426e+00	3.395753325665169076e+00	2.350611931713074476e+00	2.461810829083406649e+00	2.290281856145174100e+00	1.855013441276383901e+00	3.746498800792620543e+00	2.669021945409324026e+00	5.764903644133202221e+00	2.936976444116590201e+00	2.059828239787890869e+00	1.935051538116016268e+00	nan	2.380191050171741374e+00	2.672970761368329562e+00
3.517523219611306207e+00	4.065617160474020331e+00	5.377397670693721210e+00	3.247641745759038745e+00	4.177890284032441670e+00	3.765908188936637035e+00	3.426068415078037166e+00	nan	3.794628124164653116e+00	4.584138855247975819e+00	3.871080612677217481e+00	4.323983309254916918e+00	2.897421329811979529e+00	4.342132447935948214e+00	nan	nan	3.158852591811197819e+00	3.325521072545137180e+00	3.785912765383935064e+00	4.123934225209424653e+00	3.665671694763254163e+00	3.519344799049644035e+00	3.654420290546718686e+00	4.299047083237168110e+00	4.471358269228255189e+00	3.197093510982438325e+00	4.162328296651869763e+00	3.379310400311600127e+00	3.672986016921725216e+00	3.269425553694163877e+00	4.551953814247641894e+00	3.829839065497520512e+00	3.207368570677562758e+00	4.044141422285199461e+00	3.238698901508079153e+00	3.431935350797642226e+00	3.815135674707265334e+00	3.629264586099250067e+00	3.959967690913446692e+00	4.078944039861292836e+00	3.859386961491281021e+00	3.151725559110338359e+00	5.045593192596246723e+00	5.556771000729810339e+00	3.509904834000833862e+00	3.439298580169459552e+00	3.549035063562699932e+00	nan	4.044734618596565134e+00	3.942823733639293060e+00
2.330564416507025172e+00	2.774863829895442890e+00	3.297849143651718329e+00	3.178198323671010961e+00	2.894968507581876516e+00	2.229236816549010847e+00	2.694715819541426693e+00	nan	2.013513165249153136e+00	3.088029072915637219e+00	3.137007588805289071e+00	3.202830420359500163e+00	3.698246195371125644e+00	2.813270317208786508e+00	nan	nan	2.503947856101116365e+00	2.118799378437974834e+00	1.661180672753167498e+00	4.252507725688684737e+00	3.701352750729050900e+00	2.829533846295024802e+00	2.250584645150395247e+00	2.324572229218382358e+00	1.927023443415757820e+00	2.869473131848497616e+00	1.766440531445541584e+00	2.289299855299339104e+00	2.564621496834873060e+00	2.578578321469106260e+00	3.117296744313236445e+00	2.519772507264103290e+00	1.839238274866255907e+00	3.225534013701145675e+00	2.371044291858159792e+00	2.814106230196420810e+00	2.132775701885715414e+00	3.094869818381708271e+00	2.355197473712082434e+00	3.406477297101395685e+00	3.167678811190374422e+00	3.680774629188735769e+00	3.925187105693961342e+00	4.912675445110783023e+00	2.287080129576840815e+00	2.783501368983651414e+00	2.858057576718461945e+00	nan	3.119027783250564401e+00	1.825385542743026779e+00
2.430870985658720063e+00	4.120849906127917350e+00	4.738660479693510119e+00	2.740158992545154604e+00	2.946398939568872777e+00	2.933812016504027120e+00	2.220451840906170649e+00	nan	3.072486502933996277e+00	4.298627670150351854e+00	2.299840071575941725e+00	3.225776695295757168e+00	4.013053059986534166e+00	3.399436164747533962e+00	nan	nan	1.849478799569277632e+00	3.313564077884945114e+00	3.814792770842191594e+00	3.270339927486480391e+00	1.531320553021801034e+00	2.338296902738607130e+00	3.196983735514140168e+00	4.074409760646153345e+00	4.779919785036653934e+00	2.637881434785984691e+00	3.793572737662008976e+00	4.158610258009329819e+00	2.679266410827936706e+00	3.571748214166547974e+00	3.608246056934577339e+00	2.409841118460548159e+00	2.290410160612301294e+00	2.579416306280601034e+00	2.766007624002537302e+00	2.702712996328465955e+00	3.995247592114244739e+00	1.421022358325160662e+00	3.330215752407186258e+00	2.307749731298589069e+00	3.294926690917417744e+00	3.992751552289921069e+00	3.898078627190748602e+00	6.730269468893358642e+00	3.386271765805850098e+00	2.006708298916731525e+00	2.022624759389900273e+00	nan	2.314919885468379235e+00	4.307947154618953611e+00
nan	nan	nan	nan	nan	nan	nan	nan	nan	nan	nan	nan	nan	nan	nan	nan	nan	nan	nan	nan	nan	nan	nan	nan	nan	nan	nan	nan	nan	nan	nan	nan	nan	nan	nan	nan	nan	nan	nan	nan	nan	nan	nan	nan	nan	nan	nan	nan	nan	nan
3.428853159043640630e+00	3.580447581386572153e+00	4.571230565546517077e+00	3.677198941643924801e+00	3.963759157520242660e+00	3.262422304747078172e+00	3.737460430057982563e+00	nan	3.144279311880663119e+00	4.104982066215280057e+00	4.257028788899866356e+00	4.417983056379675588e+00	3.366921975443218695e+00	3.900249400265051847e+00	nan	nan	3.368682502358241848e+00	2.423462606162871680e+00	2.119362249847352775e+00	4.821197724318442290e+00	4.661498218032829044e+00	4.010562993076834282e+00	2.889459130933847320e+00	2.904338562531666224e+00	1.760712525933149086e+00	3.258254591062236027e+00	2.761054910762744008e+00	2.701896363831044479e+00	3.284312440673058830e+00	2.375536319018506148e+00	4.316098553065537580e+00	3.545799023050381749e+00	3.089577391708253629e+00	4.413400937045773631e+00	3.272037590026364295e+00	3.861702571294364006e+00	1.949234488347488803e+00	4.130623549495372693e+00	3.619424354446739933e+00	4.477356399854167002e+00	3.984508856506563834e+00	3.448334437221129090e+00	5.014562017249841297e+00	4.347292706130194695e+00	3.212836048983377157e+00	3.710960877669582381e+00	3.928291323366441379e+00	nan	4.246929956794258665e+00	2.308076210317241195e+00
1.376739395497406537e+00	3.469179145616437143e+00	2.767117478575908951e+00	2.060252528142320294e+00	2.235864956741020482e+00	3.271736598311328237e+00	2.123494159248054736e+00	nan	1.849781138764829080e+00	3.497053153020505345e+00	2.386143228935579508e+00	2.289328921195985966e+00	3.314573144586352882e+00	2.744778890465302545e+00	nan	nan	2.628477551905458842e+00	2.119912403639498066e+00	2.262339237131893555e+00	2.844918256217549679e+00	3.103096165782192717e+00	2.062182806142117020e+00	1.801304003088389116e+00	1.916913034161633167e+00	3.239872247637206826e+00	3.305248697006109904e+00	2.968414737830000316e+00	2.185758532858803616e+00	2.022720511014028943e+00	3.106876681279817198e+00	1.552280005547388653e+00	2.792270428137395566e+00	1.816149449912800140e+00	1.955513355840474921e+00	2.215526900622917683e+00	1.922097114956057951e+00	3.363814111399799245e+00	2.616683892232753106e+00	2.551758763742497660e+00	2.143083757342870932e+00	2.358731371696192181e+00	3.643347330277332485e+00	2.387567412896710373e+00	5.643763711145962425e+00	3.400898957158016156e+00	1.888470896215042716e+00	2.070737798354231884e+00	nan	1.962179687234423042e+00	2.575686096525345192e+00
3.011616580312236113e+00	2.840201927979001173e+00	4.576106952600151878e+00	3.527683122831624107e+00	3.228131008192792084e+00	2.209896401912140096e+00	2.856562342799336296e+00	nan	2.519531266595479657e+00	3.546057682233762165e+00	3.310553674977203098e+00	3.632709814048770358e+00	3.199462338925369131e+00	3.049792820400938353e+00	nan	nan	2.284357346932295751e+00	2.838581880774890820e+00	2.473501347506429582e+00	4.712670447747608904e+00	4.049039324083707925e+00	3.463571214655561725e+00	2.857551072434784345e+00	3.180284250460333251e+00	2.911051992714328573e+00	2.217503585636251273e+00	2.582689721825466744e+00	3.259584154503426756e+00	2.984103590352717550e+00	2.605632011114765056e+00	3.938389279807351429e+00	2.464539196582122393e+00	2.454156730333392211e+00	3.647050970906122735e+00	2.807631329189810732e+00	3.046144747889449000e+00	2.313150309774413049e+00	3.200242277925394507e+00	2.845964920927634978e+00	3.726270569074489725e+00	3.249309596399745814e+00	3.971458494411193474e+00	4.705279349473853401e+00	5.260168379802429683e+00	2.854377338326500535e+00	2.988134598342530257e+00	3.254757410266392537e+00	nan	3.756135965936618248e+00	2.711311667265948522e+00
1.444811898474287926e+00	4.024896920389880783e+00	2.750002370829265352e+00	2.051670973860958203e+00	2.159085160452276941e+00	3.555464446580501647e+00	2.201112455694372194e+00	nan	2.209766205664712935e+00	3.837280601215980358e+00	2.359293237338547566e+00	2.425719791640370104e+00	3.689648979840629117e+00	2.904026382445545451e+00	nan	nan	2.875553306118580288e+00	2.394555302401232932e+00	2.434535314159100849e+00	2.574881074612038745e+00	3.020172086418030588e+00	2.015687034525022181e+00	1.774128674898597824e+00	1.799249433678546728e+00	3.671633872223704742e+00	3.411885711900839446e+00	3.166731084834751631e+00	2.615648783806037159e+00	1.733985370234020218e+00	3.454218207802605800e+00	1.473115042112751016e+00	2.959405906621110915e+00	2.383175824830376932e+00	1.980547300409414291e+00	2.076499729484033718e+00	2.133963827492950660e+00	3.661748307033157790e+00	2.594279977774026413e+00	2.947707245470521098e+00	1.885529862211382524e+00	2.284326908109078236e+00	3.974744100997585239e+00	1.799284553144216980e+00	6.063500801084871661e+00	3.941864945150748589e+00	1.907187271941723994e+00	1.831966208126247109e+00	nan	2.043872912077170145e+00	3.073940275459785099e+00
1.070570396254944434e+00	3.575061994924009667e+00	3.751808146711592240e+00	1.707094891846168361e+00	2.274017489781252177e+00	2.524015790876137810e+00	1.772385081146320207e+00	nan	1.844879101867027194e+00	3.666967113979919812e+00	1.772551841620391144e+00	2.657356650230910056e+00	3.086278219242966525e+00	2.898488933566030656e+00	nan	nan	1.356590536589830975e+00	2.047266631763222211e+00	2.408174424232409905e+00	2.538940157210349380e+00	1.829703903911316543e+00	1.867419603302999942e+00	1.835249945824279472e+00	2.667063772877265038e+00	3.557927438328384540e+00	2.139627020174232452e+00	2.924331729214491027e+00	2.992615734172197950e+00	1.314416792492051567e+00	2.697573845875970378e+00	2.393599140347846266e+00	1.904926511036457271e+00	1.466969407696528283e+00	1.899165676719640317e+00	1.758911340902354903e+00	1.993660988316900751e+00	2.879702543632275180e+00	1.356976863039073944e+00	2.609027712065445925e+00	1.738546378610484444e+00	2.650357028528429026e+00	3.267239800127982097e+00	2.973708515333492119e+00	5.820266689531752746e+00	2.945369471502313541e+00	7.730799995441438588e-01	1.350047366571464291e+00	nan	1.645987987850565659e+00	3.124680754948403028e+00
1.843879218489143934e+00	3.341871582111559658e+00	3.972638352530827976e+00	2.244934648179296222e+00	2.976437657752263544e+00	2.484727624148627356e+00	2.449118136749626196e+00	nan	1.933918133814108042e+00	3.840562973015213988e+00	3.058956749774237593e+00	3.281184404889700534e+00	2.908574402660180969e+00	2.952587466251010984e+00	nan	nan	2.062679326405954860e+00	1.240910973741730094e+00	1.751871147282433316e+00	3.470430551927183416e+00	3.194456447566497825e+00	2.434237352785426634e+00	1.906621067394334235e+00	2.435749704115534264e+00	2.257853155459663697e+00	2.145749853152955744e+00	2.309169551015212818e+00	2.119724445841004723e+00	1.864898557292433035e+00	2.137584268539133081e+00	3.081753456345362352e+00	2.449225089531994026e+00	1.653076321529578507e+00	3.100294898303823654e+00	2.046006298312013971e+00	2.503887060523334096e+00	2.367269521928407006e+00	2.681772511396107728e+00	2.868371180977317358e+00	3.104224414717853708e+00	2.912666934438107535e+00	2.783772255786640226e+00	3.799578350618843636e+00	5.131286437290498270e+00	2.682663689122833706e+00	2.203740277140084025e+00	2.523529371862540227e+00	nan	2.918283488324178165e+00	2.501699352514688446e+00
1.227535061561658702e+00	3.475308689669824425e+00	3.181314260868719934e+00	1.555490117503360858e+00	2.075590533318444120e+00	3.004212875219992362e+00	1.584556307095285721e+00	nan	2.069944831570595944e+00	3.599123338799264271e+00	1.969558108835568699e+00	2.180097589786536449e+00	3.371350463034219036e+00	2.571728978087177708e+00	nan	nan	2.059348895196058127e+00	2.117585990735735724e+00	2.590546837393685298e+00	2.393357336519588152e+00	2.175508185969678987e+00	1.660772831011584794e+00	1.614807574891110820e+00	2.294491479388673483e+00	3.635708901432638029e+00	2.680067772844595630e+00	2.957525377624336649e+00	2.472898294847699852e+00	1.576704116048599058e+00	2.952854511870822485e+00	1.843454796982889166e+00	2.337146385733998688e+00	1.621884866486036580e+00	1.787267381795040411e+00	1.708510671530031555e+00	1.876909450250206834e+00	3.485768841065905121e+00	1.840891619213325114e+00	2.603867393732295366e+00	1.613639181607023243e+00	2.306564814565708943e+00	3.569795513052857139e+00	2.312757310771440977e+00	5.813985084216356292e+00	3.349775409795076708e+00	1.473175218508197437e+00	1.451850640322867481e+00	nan	1.409332011731279755e+00	3.029888638603463580e+00
1.659127160180360105e+00	3.607662154626628759e+00	2.621536312594112239e+00	2.277537205268748810e+00	1.930395169159408786e+00	3.312941364927062704e+00	1.972556867939055048e+00	nan	2.184908988356361714e+00	3.531661456014369982e+00	2.217260682161533936e+00	2.072278415648709071e+00	3.958530327759099521e+00	2.508340002302598570e+00	nan	nan	2.692428022459607106e+00	2.689351288470192447e+00	2.881571512346603470e+00	2.923235424814291328e+00	3.027457808843259546e+00	2.167433576467590939e+00	1.971272231982130307e+00	2.162163107830787023e+00	3.810101029699027642e+00	3.475505841176258048e+00	2.894118663171827421e+00	2.779075007464086866e+00	2.086239627733545987e+00	3.553554351433251490e+00	1.560489436540924979e+00	2.679007879645510570e+00	2.191787736669097431e+00	1.868236207033285190e+00	2.149344755717306654e+00	2.158101731994285455e+00	3.969479412832823240e+00	2.473706943712366879e+00	2.671629079315115174e+00	1.679007958910305742e+00	2.308832558626035425e+00	4.370123393984187921e+00	1.728419955747751535e+00	5.989788769075580888e+00	3.937549889977861817e+00	2.034447753113293178e+00	1.811329214442792157e+00	nan	1.693608501296269830e+00	3.156175674682188070e+00
1.746081661138483065e+00	3.998418982494856611e+00	3.817801278848084401e+00	2.041331975160135759e+00	2.834231023965878560e+00	3.548123388065622219e+00	2.719848672663232936e+00	nan	2.624636730862141221e+00	4.316802266395886711e+00	2.577418092309736952e+00	3.031881338796595937e+00	3.946665308282020668e+00	2.641111960448845775e+00	nan	nan	2.889833121024316220e+00	3.009856472378976466e+00	3.292850307296741885e+00	2.027567032526037316e+00	2.338489558184744244e+00	2.727144887359300718e+00	1.957594583330597882e+00	2.559570810269352847e+00	4.345822043216950092e+00	3.034067261895764034e+00	3.450733972307427511e+00	3.438852349614815562e+00	2.042254815855899075e+00	3.094129468139942496e+00	2.486951287633559105e+00	3.022787602677585728e+00	2.679932088377824151e+00	2.563124945402700749e+00	2.349596705692508003e+00	2.826945944855420834e+00	3.962856316193067663e+00	2.573312568609203765e+00	3.427075530722160757e+00	2.024309402230850541e+00	2.521404323021558813e+00	3.999382668643446159e+00	2.479151109070357961e+00	5.993779071292867577e+00	4.138508015280066843e+00	1.662694819290560844e+00	2.523139034243662593e+00	nan	2.252469144241498356e+00	3.835436128110662590e+00
nan	nan	nan	nan	nan	nan	nan	nan	nan	nan	nan	nan	nan	nan	nan	nan	nan	nan	nan	nan	nan	nan	nan	nan	nan	nan	nan	nan	nan	nan	nan	nan	nan	nan	nan	nan	nan	nan	nan	nan	nan	nan	nan	nan	nan	nan	nan	nan	nan	nan
2.560756663375046926e+00	4.493649444960260197e+00	4.053098171956769136e+00	2.405683728156546852e+00	3.898173771573508972e+00	4.236591013847817777e+00	3.742158445515981313e+00	nan	3.096502728820976991e+00	4.755833786370008198e+00	4.051960189790029254e+00	4.173847599504552086e+00	3.345679479896808584e+00	3.993735015967862179e+00	nan	nan	3.706282928888801731e+00	1.901107822664078517e+00	2.554601687925604381e+00	3.181516005631479960e+00	4.038826265641737301e+00	3.492123868870429249e+00	1.991880106117796645e+00	2.373424144639972422e+00	2.548856859383572537e+00	3.778173759904599915e+00	3.516133446902571347e+00	2.380175019932022185e+00	2.693799962961808792e+00	2.252353174607808484e+00	3.421320221394317684e+00	4.016737057325867610e+00	3.105206113415881930e+00	3.764607607554249835e+00	3.081310516999732130e+00	3.678530701531161018e+00	3.123723529331273063e+00	3.945043613707803765e+00	4.084107714200660766e+00	3.696848645834824865e+00	3.711784784580838270e+00	3.095621933656564462e+00	3.833649389627536763e+00	4.619311036823355643e+00	4.029313706213835999e+00	3.000617240420806464e+00	3.530244303097314962e+00	nan	3.325993180169629415e+00	2.964275061217969132e+00
1.676766616091595052e+00	4.571170175411896075e+00	4.236403478398306888e+00	1.352238731180449349e+00	3.031946847491286068e+00	3.712822038284269599e+00	2.549240972095577096e+00	nan	2.943513728113245076e+00	4.724382935458217858e+00	2.525493436315489060e+00	3.232652671390980004e+00	3.710631997933400594e+00	3.344800926304408506e+00	nan	nan	2.575992148187442154e+00	2.708405673152706861e+00	3.522189497920544810e+00	1.328750242964988004e+00	1.479722844370934487e+00	2.208981908750662360e+00	2.266962589000028228e+00	3.247954708565128357e+00	4.550826914513276478e+00	3.016696392406342131e+00	3.908843493345808273e+00	3.584243952312673009e+00	1.993873533234916451e+00	3.233320882605551727e+00	2.786661671974822507e+00	3.033726025735280718e+00	2.502942095935813516e+00	2.425507410190950619e+00	2.467382308846721717e+00	2.787634435904565500e+00	4.118477443294410456e+00	2.047323830626556429e+00	3.690616015008954864e+00	1.839039716239638356e+00	3.012266439337586199e+00	3.485737112161661155e+00	2.868760668922058166e+00	6.382492131033636440e+00	4.045173033396110895e+00	1.440598459099323270e+00	2.122897288623602829e+00	nan	1.659075173172019912e+00	4.177184564270080003e+00
1.559594541108726862e+00	3.071050779563166078e+00	2.922192648974146767e+00	2.640808730834282692e+00	1.920611929719735267e+00	2.116392640692764893e+00	1.628183789637860368e+00	nan	1.666850886110688990e+00	2.749535317267615131e+00	1.793265622805247261e+00	2.220189442632899190e+00	3.772438957137482340e+00	2.251276538346817180e+00	nan	nan	1.933192874383303783e+00	2.683112440749716665e+00	2.232735518837515087e+00	3.422245648210024083e+00	2.579457420228578712e+00	1.551293799621466407e+00	2.319233040420235703e+00	2.602352638801901819e+00	3.633873943475302237e+00	2.547624517346724904e+00	2.387450081998738316e+00	2.783019232445363755e+00	1.892810892537636125e+00	3.395973698811609598e+00	2.152793371797391053e+00	1.823088487242006339e+00	1.602163416053800082e+00	1.994669725053419995e+00	1.570860958990744960e+00	1.391623037278735042e+00	3.234326903336402381e+00	1.786907219182374273e+00	2.049906585635719480e+00	2.084067030248497154e+00	2.127558365522631334e+00	3.962958518876983138e+00	2.801840635913077637e+00	6.178653659795116937e+00	2.800798955038239058e+00	1.797818503044501304e+00	1.511467032200638494e+00	nan	2.278400972373481270e+00	2.813791360160101895e+00
3.137941181867204055e+00	3.047307892639169680e+00	4.560592093538019753e+00	4.000618791987131218e+00	3.162621456172910683e+00	1.790467306958177351e+00	3.077893879929957333e+00	nan	2.378477396422666423e+00	3.332057211075962755e+00	2.980417599530119865e+00	3.487741797661910947e+00	3.902396188414985811e+00	3.163708776325892202e+00	nan	nan	2.416277069041490755e+00	3.734083310322275917e+00	2.996389867443864041e+00	4.768110176713330262e+00	3.864753332342422798e+00	3.652782952764647373e+00	3.330339077600760422e+00	3.657560164882101450e+00	3.909814723695020255e+00	2.267370151395595279e+00	2.821965085044795263e+00	4.221095268354266850e+00	3.104224941000490734e+00	3.472777761353631920e+00	3.834166576351324629e+00	2.058498321916997220e+00	2.711335556817689785e+00	3.421601384007668667e+00	2.992199307913472328e+00	3.100315501625361403e+00	2.635512359085627754e+00	3.047911279262328410e+00	2.667321839635377501e+00	3.568904337548001404e+00	3.251527528703174408e+00	4.718550694087321418e+00	4.607999127169830622e+00	5.796427637821286005e+00	2.900804926532646988e+00	2.878486134746164549e+00	3.285872631415794665e+00	nan	3.756133741071919552e+00	3.299000897333415949e+00
1.400778161879328243e+00	3.167950630921128941e+00	2.520841634896488159e+00	2.507381753058225637e+00	1.590478267777691634e+00	2.723416709306603956e+00	1.694205057164055450e+00	nan	1.808101718033395144e+00	2.873757411156828034e+00	1.410204991448319012e+00	1.621808937003301088e+00	3.978210897676001334e+00	2.267451793492112344e+00	nan	nan	2.288646143905139763e+00	2.841403506015517610e+00	2.611409832298377864e+00	3.061886374110084130e+00	2.537288438337538476e+00	1.850529561080882512e+00	2.051017096274835971e+00	2.261027590053940273e+00	3.785573777476611390e+00	3.093091203085993612e+00	2.716001790759446699e+00	2.997101152752915887e+00	2.021178529517666966e+00	3.498605844128308995e+00	1.221339595955693191e+00	2.225749060092895526e+00	1.672239806471007340e+00	1.143866742170926099e+00	2.135537545347198751e+00	1.793267277021364903e+00	3.508528358638381306e+00	1.862557711027265750e+00	2.096572639590114751e+00	1.431181416997510336e+00	2.261014714432286521e+00	4.386087577512045144e+00	2.034114749178087767e+00	5.969616884819804348e+00	3.176430340546151143e+00	1.629540993303612684e+00	1.433564627675237624e+00	nan	1.416056511198822809e+00	2.853423688761408172e+00
2.351258825937174723e+00	4.678117601375213042e+00	3.604641020297936649e+00	2.448271444702859512e+00	2.470261275088055708e+00	4.369590779860216045e+00	2.495046097225791293e+00	nan	3.254817304887943408e+00	4.479032586805518079e+00	2.381920233529830178e+00	2.619502655610082442e+00	4.405863842002901265e+00	3.321957732634950755e+00	nan	nan	3.407148062285609846e+00	3.622820499432268804e+00	4.011282744199998085e+00	2.338381782943050435e+00	2.761726900731482637e+00	2.474758749113940670e+00	2.905640349679520895e+00	3.244516723800459079e+00	5.171285081053696331e+00	4.084260668723469934e+00	4.158190513888363249e+00	3.792552692473969866e+00	2.638319247461703654e+00	4.279326262300443773e+00	2.088224100257510596e+00	3.578384399045257513e+00	3.131949697469513350e+00	1.914834635017636177e+00	3.000246674370265154e+00	2.636366178572351782e+00	4.999261065570344442e+00	2.625284421282881198e+00	3.704554820125449233e+00	1.512935721338434680e+00	2.597708565675031611e+00	4.726609213651191688e+00	1.550231405035118026e+00	6.917530856053058841e+00	4.897282750065397039e+00	2.406825166763009616e+00	2.098172076940634234e+00	nan	1.925215850907692205e+00	4.370045418473448962e+00
2.857450057327644455e+00	2.271134119382698380e+00	3.703613270518312017e+00	3.717611672706607528e+00	3.096871596273911287e+00	1.462802680583456194e+00	2.855714656870426804e+00	nan	2.096186584906727823e+00	2.705158187621672816e+00	3.180250127612012534e+00	3.333222484238814953e+00	3.602193405593910214e+00	2.746514914000325103e+00	nan	nan	2.378124452504151165e+00	2.895015853994708177e+00	2.022528915013903195e+00	4.813224590221983235e+00	4.015367011764673144e+00	3.213328102780909301e+00	2.943928790835558029e+00	2.995268584283683033e+00	2.607286082619579837e+00	2.740118913505770859e+00	1.850828455188728849e+00	3.086006708639764007e+00	3.075416873227528658e+00	3.074871168199834415e+00	3.537695880999371489e+00	2.251477120925440722e+00	2.126106005450151937e+00	3.526317997103078916e+00	2.620631539464905124e+00	2.764150797458814868e+00	2.348627391220160288e+00	3.219642586721600086e+00	2.209577721206176015e+00	3.765636147302469094e+00	3.327726261739826441e+00	4.049131879339859630e+00	4.486714041635009309e+00	5.404823722946986209e+00	1.893543287056743685e+00	3.087704500595206181e+00	3.222800034399096347e+00	nan	3.629632032080701620e+00	2.283909780633792685e+00
1.597667399648686315e+00	4.365080908163234241e+00	3.419930065988525669e+00	1.940610126627863030e+00	2.109215842901816629e+00	3.663783498812137829e+00	2.063543946569632137e+00	nan	2.530505188788517490e+00	4.207891894917728415e+00	2.136071265862540702e+00	2.450598169845787933e+00	3.881718513258155756e+00	2.996042909591044801e+00	nan	nan	2.789268978168107260e+00	2.815002569427302870e+00	3.060342026985940933e+00	2.152451747484618316e+00	2.514983239394257719e+00	1.885343310613039725e+00	2.249019561524075339e+00	2.577341275993064951e+00	4.350923878036888404e+00	3.270510901241917789e+00	3.560254095229422155e+00	3.268858531388964206e+00	1.654743207883477618e+00	3.711102562417229578e+00	1.905600558506270747e+00	2.891115742999074811e+00	2.536886363346844586e+00	1.860528879384850010e+00	2.259844477454704403e+00	2.109497343275724024e+00	4.124416406510795774e+00	2.131534958859558682e+00	3.284899905131706710e+00	1.401169110974188170e+00	2.176833297706564085e+00	4.037051861905104566e+00	1.796296534547865198e+00	6.565653872100983612e+00	4.264191878816955494e+00	1.698329509297560547e+00	1.586054897804415997e+00	nan	1.861868720278265998e+00	3.789953174273761771e+00
2.397804011414331082e+00	3.793926619849719462e+00	3.512299305551002782e+00	2.454857606540382431e+00	3.555775313117855774e+00	3.661127981338016646e+00	3.250500023653402515e+00	nan	2.754644928905442658e+00	4.192054799583610603e+00	3.733764175386199202e+00	3.700028691602892827e+00	3.492618671075577996e+00	3.356016485112407910e+00	nan	nan	3.392470767361151385e+00	1.742288415326752382e+00	2.446110645947500828e+00	3.399572099421352078e+00	3.894887572155676825e+00	3.051044095886692009e+00	2.021922576879138678e+00	2.356684179113550215e+00	2.500168514284643706e+00	3.540420243518585863e+00	2.852570391450455656e+00	1.709768785900280808e+00	2.604716962645766465e+00	2.650703311249923644e+00	3.144749245116946756e+00	3.595683937958933818e+00	2.578121917784421235e+00	3.490368469925427597e+00	2.554883798177146392e+00	3.183520166487452396e+00	3.281298761412938525e+00	3.667522854304739344e+00	3.478106309963209242e+00	3.552192086957031592e+00	3.352893428041516799e+00	3.231826018656450028e+00	3.555524187784806944e+00	4.824828411870111466e+00	3.514335997140729528e+00	2.983618925246132925e+00	3.171513051990210830e+00	nan	3.201497681408969953e+00	2.722799038662774063e+00
1.895869199523714688e+00	3.461049571951846815e+00	2.542843947798016035e+00	2.796187144103379651e+00	2.603427682678773891e+00	3.231627308189971348e+00	2.764148381164355239e+00	nan	2.218937346709007663e+00	3.560132998812586269e+00	2.837895384001512422e+00	2.760634808499180082e+00	4.443296367585044315e+00	2.271490933457259054e+00	nan	nan	3.222460662468281889e+00	2.859285387089648633e+00	2.663599647531410319e+00	3.259103823473908701e+00	3.256175989227453993e+00	2.387960823186954240e+00	2.003811769022361577e+00	2.161911392735041293e+00	3.410445686879727489e+00	3.437823193776773589e+00	2.592310734081131329e+00	2.687454151967136440e+00	2.397389808150525159e+00	3.238329482153785133e+00	2.038952556664210825e+00	3.022582470746855599e+00	2.466513269317451851e+00	2.627216747104026862e+00	2.416341424360900270e+00	2.696832291933935810e+00	3.637403282829483331e+00	3.000192213722557177e+00	2.793998191050089286e+00	2.600724170755574161e+00	2.469219094440715523e+00	4.347247654143501450e+00	2.409975116531538397e+00	5.669166651417086200e+00	3.622204923828072687e+00	2.457941816507331012e+00	2.703058335197203732e+00	nan	2.500621863546858226e+00	2.899488355989072286e+00
1.411640246626218786e+00	3.079782190418462129e+00	3.030943030682893280e+00	2.418009409726563863e+00	2.012079381679469758e+00	2.124796308859460581e+00	1.814975708917020869e+00	nan	1.215932329984986460e+00	3.061985170255894229e+00	2.242263431572000698e+00	2.504059143396637044e+00	3.247348570354624098e+00	2.520907454978702944e+00	nan	nan	1.860572532797030609e+00	1.911610092659637328e+00	1.601900875141005320e+00	3.464475279319796819e+00	3.023824644791793137e+00	1.947466492382818881e+00	1.805243269917592208e+00	2.161023839146010594e+00	2.687815673253556525e+00	2.408472375296961232e+00	2.006051139692552443e+00	2.286894230035507292e+00	1.617765796304254877e+00	2.791958339441144243e+00	2.322098826703764107e+00	1.767825087089968772e+00	1.471829961500555228e+00	2.288460272168651777e+00	1.399626272513428304e+00	1.763894374178971214e+00	2.528095884706152763e+00	2.218284763175544683e+00	2.010422665954368249e+00	2.349016968214311607e+00	2.165640248864539430e+00	3.666169303085726749e+00	2.968850872691564557e+00	5.501877252705092758e+00	2.793600191492193741e+00	1.820415748087164109e+00	1.736917368601128109e+00	nan	2.429522467737067259e+00	2.220004864099604625e+00
1.869317644250221289e+00	3.282156682048773977e+00	4.153001213543694448e+00	1.995038815323360470e+00	2.723219251837102561e+00	2.241716512115578652e+00	2.122664023602446104e+00	nan	2.135241388611526236e+00	3.680963474302719085e+00	2.417009855671272245e+00	2.986612234311098568e+00	2.870730388830636137e+00	2.951119100344423707e+00	nan	nan	1.480186264881530267e+00	2.005407309582204700e+00	2.369799256033761292e+00	3.077035885456135933e+00	2.448065855901143451e+00	2.418082281480178786e+00	2.061240411241072046e+00	2.949975418754378076e+00	3.203141226252774310e+00	1.826265040971671416e+00	2.756330473431390704e+00	2.901758898445539359e+00	1.845241640855049159e+00	2.479640492763441006e+00	3.044637842433345121e+00	1.927065179854009491e+00	1.481121047618992437e+00	2.658447662030603453e+00	1.983542646170826540e+00	2.283675205159239940e+00	2.674429117179892401e+00	1.950892331173704308e+00	2.745889696969015414e+00	2.550454337950367467e+00	2.907721172957165479e+00	3.120856234912926297e+00	3.703005916010250864e+00	5.475260888534015713e+00	2.593193191077525217e+00	1.768052116675340235e+00	2.111206525114629695e+00	nan	2.296563175941188195e+00	3.004541949955920277e+00
1.253504282184249252e+00	3.308811404552278290e+00	3.106984931870622635e+00	2.157381269574907723e+00	1.659439980334677323e+00	2.695440154629648255e+00	1.489831255725047265e+00	nan	1.763869120994766559e+00	3.216199240258725833e+00	1.658030087677404785e+00	1.939910650543645199e+00	3.569816528117160104e+00	2.403758315559187064e+00	nan	nan	2.074546308658621996e+00	2.426446836107278404e+00	2.262751403924156524e+00	2.852866942042368237e+00	2.334750782310377915e+00	1.490897505889485553e+00	1.835908356073457259e+00	2.274753754487822910e+00	3.484833381420937570e+00	2.477637122466227915e+00	2.787724130433674397e+00	2.686744346194823496e+00	1.622892622865051981e+00	3.023633134069414030e+00	1.839523962402124901e+00	2.075561683297517224e+00	1.598990177877904317e+00	1.465720194315234259e+00	1.872696349424045836e+00	1.581242195689340990e+00	3.075173594190758752e+00	1.560495063251990500e+00	2.394461483440190275e+00	1.592783052924372944e+00	2.028729226307234512e+00	3.807028212712816551e+00	2.512605867821144923e+00	5.873331170315797323e+00	3.002998269519344010e+00	1.344779627946880884e+00	1.318404709250110329e+00	nan	1.729147254039595127e+00	2.800485069787457260e+00
2.443895643334026868e+00	4.344240619399065473e+00	4.800792380875542165e+00	2.325173173409253558e+00	3.198473811748982598e+00	3.533147180170309376e+00	2.738991072881053590e+00	nan	3.190139279918134285e+00	4.767670951423987447e+00	2.519341783103035137e+00	3.423156264387364534e+00	3.616076228005540738e+00	3.371827545441569374e+00	nan	nan	2.375448915721953380e+00	3.474988939110359887e+00	4.112590134189142432e+00	2.590439602160675037e+00	2.179681419325466329e+00	3.050885310797581962e+00	2.832624058962782687e+00	3.923999100706061505e+00	5.055531648958191404e+00	2.925587064615565946e+00	4.168148980931153602e+00	4.409757198126295741e+00	2.691615384656739440e+00	3.397629987954860820e+00	3.415022530432009429e+00	2.879164571670534301e+00	2.861960714925983584e+00	2.675290267709915071e+00	2.995686479691479942e+00	3.045861653833769722e+00	4.323348153663132187e+00	2.219917479573215946e+00	3.712550513282633968e+00	2.147445422515583235e+00	3.254239681416865260e+00	4.229942944628904300e+00	3.549044896318387377e+00	6.681912315050343665e+00	4.305880093430466182e+00	1.858869319543207332e+00	2.594931004393366436e+00	nan	2.198416535691636309e+00	4.560249509712788196e+00
nan	nan	nan	nan	nan	nan	nan	nan	nan	nan	nan	nan	nan	nan	nan	nan	nan	nan	nan	nan	nan	nan	nan	nan	nan	nan	nan	nan	nan	nan	nan	nan	nan	nan	nan	nan	nan	nan	nan	nan	nan	nan	nan	nan	nan	nan	nan	nan	nan	nan
4.660628535694494090e+00	5.814089270692067046e+00	6.555144545621159224e+00	4.272751607411643171e+00	5.899688227879192226e+00	5.273253653753179115e+00	5.447695272300659752e+00	nan	4.780112018496621928e+00	6.262199517122194692e+00	5.902958703951698638e+00	6.308534444574239508e+00	3.532682282648136773e+00	6.096023212472007735e+00	nan	nan	4.803392965237451406e+00	3.169970401448424013e+00	3.846880165682612596e+00	5.206956887084455587e+00	5.585199956932020982e+00	5.334069199238846259e+00	4.220387442268153322e+00	4.669696444757687637e+00	3.330254479073720741e+00	4.399743896458236492e+00	4.868731644886782561e+00	4.018528011474146844e+00	4.394139770581887205e+00	3.015686568379970289e+00	5.915330391989602532e+00	5.283406361308584209e+00	4.672610996508893777e+00	5.926059939260079901e+00	4.674265741513557337e+00	5.438234876863521805e+00	3.298277825109462214e+00	5.534039767439923097e+00	5.689201252318988544e+00	5.906489539724248949e+00	5.702896275233176659e+00	2.779797288847755343e+00	6.489778076517535688e+00	4.291534607179793070e+00	4.717992734634068874e+00	4.865810900168047404e+00	5.321081759991267646e+00	nan	5.526678102543059801e+00	4.240306407970478197e+00
nan	nan	nan	nan	nan	nan	nan	nan	nan	nan	nan	nan	nan	nan	nan	nan	nan	nan	nan	nan	nan	nan	nan	nan	nan	nan	nan	nan	nan	nan	nan	nan	nan	nan	nan	nan	nan	nan	nan	nan	nan	nan	nan	nan	nan	nan	nan	nan	nan	nan
1.739401722133121275e+00	3.837007688054341781e+00	3.083642111004763375e+00	2.366738200274586035e+00	2.681397998566216856e+00	3.420850277977652176e+00	2.801813062856940206e+00	nan	2.034034637417685865e+00	3.709930559914100368e+00	2.933095429339810156e+00	2.882997183056264401e+00	3.514859428378211526e+00	2.905157606294478612e+00	nan	nan	3.167057124261091428e+00	2.239926915137907759e+00	1.839904792725587601e+00	2.961596382837091923e+00	3.570650009931890523e+00	2.613127415740328807e+00	1.759902724704867305e+00	1.318388824368335044e+00	2.937094709603518705e+00	3.231751842805123953e+00	2.769611120338893340e+00	2.439645597112773512e+00	1.854772565444763988e+00	3.050236534158295321e+00	2.042904469517575983e+00	3.130284192692887046e+00	2.350611027702055988e+00	2.657678842025074761e+00	2.353710167677558918e+00	2.574259768484518318e+00	3.050606299308804559e+00	3.153562023746648180e+00	3.107857850843776859e+00	2.678968814876280025e+00	2.479757759873277845e+00	3.683312974007146412e+00	2.719838945577348621e+00	5.193633808731413559e+00	3.596332936128182833e+00	2.221207445116335499e+00	2.577566796709385599e+00	nan	2.692196498458214737e+00	2.517006078622055831e+00
2.319620268827526921e+00	4.244529246392692912e+00	4.343291687984391025e+00	2.443578392501841279e+00	3.364031888965993478e+00	3.455176561795338053e+00	2.847396122494942450e+00	nan	2.756998394582694356e+00	4.109345518606358105e+00	3.307272394911195068e+00	3.553407444254986558e+00	3.233960424139811440e+00	3.850854823342114930e+00	nan	nan	2.895802744900204839e+00	1.938048674802487659e+00	2.488722209393971152e+00	3.327694862669641651e+00	3.168024692810261556e+00	2.399667995336081106e+00	2.900137869912787103e+00	3.281641281274984667e+00	3.230248512581118447e+00	3.108749813886520830e+00	3.331315757465819871e+00	2.516436688591277893e+00	2.475355863672751511e+00	3.182916835162321156e+00	3.346341897938203580e+00	3.270029126673879905e+00	2.054269053627677089e+00	3.135279761511610364e+00	2.846051264364696021e+00	2.614548352858204527e+00	3.240884511305603510e+00	2.867086965160576817e+00	3.544517945849844143e+00	3.327144675494177584e+00	3.351055075310928721e+00	2.602308095317197090e+00	4.047670790028894849e+00	5.480853949638306410e+00	2.819981121431153870e+00	2.654239631079315043e+00	2.594025151810927632e+00	nan	3.019307913109334773e+00	3.095293464013629148e+00
2.848354507009409620e+00	2.378414656455104748e+00	3.048697761929018757e+00	3.688682686039170378e+00	2.482019968033588597e+00	2.206213212251562084e+00	2.320309953435073957e+00	nan	2.527307779321359416e+00	2.594121515651975685e+00	2.867997509260412858e+00	2.751464787491611830e+00	4.123356863850109022e+00	2.179781311460574411e+00	nan	nan	2.724760903455824668e+00	3.333301804652156086e+00	2.575359430223039592e+00	4.641962959802266475e+00	3.858152516304001800e+00	2.837332955023347481e+00	2.897828747282220618e+00	2.631903511014304087e+00	3.466397100622393257e+00	3.237774643544998554e+00	1.997762364698376425e+00	2.967193400333481001e+00	3.105604531348337360e+00	3.568998161247772138e+00	3.171175430250938287e+00	2.605384200770144876e+00	2.492640191938081173e+00	3.179701199259859390e+00	2.368716557828688618e+00	2.582509469941933311e+00	3.380493661393743743e+00	3.116594758518039132e+00	2.185515752929717337e+00	3.261925032595412777e+00	2.585504409634310274e+00	4.622546691732877022e+00	3.708357941414410774e+00	5.888600644446929877e+00	2.869563543169407538e+00	3.158553611109921277e+00	2.826003501778565408e+00	nan	3.416219954649171608e+00	2.620899898078728807e+00
1.917500396831733012e+00	4.162951162998263399e+00	4.302062297265186075e+00	1.705128222914790603e+00	3.239871850973472522e+00	3.293700206101760397e+00	2.667745663385415078e+00	nan	2.882680001907296674e+00	4.397725517568143339e+00	2.657104491754457509e+00	3.485810238932876448e+00	3.334711143703885217e+00	3.525933913022468502e+00	nan	nan	2.285572113980510967e+00	2.318979861877856763e+00	3.173565629221027695e+00	2.254749184982812960e+00	1.837624972164724424e+00	2.402635402082824445e+00	2.385426685692064286e+00	3.296966274228518401e+00	4.000116036399091080e+00	2.839702398915934012e+00	3.560779131173382073e+00	3.276050923324926423e+00	2.136290869145452742e+00	2.684842522801635489e+00	3.122513583994376507e+00	2.898242984258140975e+00	2.232252110870171613e+00	2.759868308178482277e+00	2.453656050086207685e+00	2.786523443151336821e+00	3.552506209912040358e+00	2.177417668021055519e+00	3.478027493108509560e+00	2.534678887243675405e+00	3.416721317854781503e+00	2.763446919544912284e+00	3.464934882817949813e+00	5.854068566083363123e+00	3.397795424476180770e+00	1.868579338009915825e+00	2.275178975950852056e+00	nan	2.052562075827017551e+00	3.771732460567899015e+00
2.138009844269749049e+00	4.678392297234642783e+00	4.440219108344135357e+00	1.909943976298442259e+00	2.723541177996430029e+00	3.814638577281903586e+00	2.224559577175394320e+00	nan	3.149473981592893601e+00	4.684183199712321333e+00	2.352002528597300746e+00	3.034804818883040323e+00	4.014707108344039099e+00	3.352964770018874052e+00	nan	nan	2.626134972344881913e+00	3.082838600950569941e+00	3.795955982609291457e+00	1.964159019872046441e+00	1.580200929804389309e+00	2.102760286039571103e+00	2.864938221843147392e+00	3.549560457016251114e+00	4.906465064735215265e+00	3.173052880297144718e+00	3.929558020685550268e+00	3.820493917152210095e+00	2.122964620943441627e+00	3.725677014436558743e+00	2.907575851809595768e+00	3.027191486365560014e+00	2.588844594355901307e+00	2.272474333733378149e+00	2.738394699459479220e+00	2.650175101330224603e+00	4.485657089560630695e+00	1.764025102655526256e+00	3.782435140087564651e+00	1.689692737804104006e+00	2.821337711108006463e+00	3.808915979125393925e+00	2.836722703311336247e+00	6.733914363409360782e+00	4.267298246444306997e+00	1.922515763505047159e+00	1.817372344635814541e+00	nan	1.773984136221757879e+00	4.409179045655163165e+00
1.462578189472145462e+00	4.076079081026526829e+00	3.827808134826199638e+00	1.953927065181396916e+00	2.242723763023485528e+00	3.078505015416872048e+00	1.740401128724134105e+00	nan	2.339267426403972561e+00	3.968821888786243424e+00	1.732262370525044837e+00	2.687852199248547347e+00	3.615042195133576719e+00	3.061604515246965086e+00	nan	nan	2.030025118911070070e+00	2.593397455254276895e+00	2.993841570658426043e+00	2.424543783064991853e+00	1.562687924287732510e+00	1.638612590325832841e+00	2.400934492348921090e+00	3.043386084564097427e+00	4.167049664095220152e+00	2.708904962539296246e+00	3.281496216520210840e+00	3.318090049384965212e+00	1.690036558315340054e+00	3.321753298244869868e+00	2.482969724992412530e+00	2.355479445940935168e+00	2.055818133332993014e+00	1.797560500995134314e+00	2.125000336605969764e+00	2.098169791976002507e+00	3.700658191020353982e+00	1.124526951946058784e+00	3.044295477327378485e+00	1.595711369429526183e+00	2.739599092377527079e+00	3.566568475795125259e+00	2.682073205785579173e+00	6.260914703222434596e+00	3.364313148259168607e+00	1.304411895143886557e+00	1.133222077327161958e+00	nan	1.641577563353344704e+00	3.698876977860084736e+00
2.458701068572261228e+00	4.709228004587429517e+00	4.581035979140167136e+00	1.751579773319234645e+00	3.857821899432084756e+00	4.210250724303293168e+00	3.485021402628251774e+00	nan	3.151587773261561587e+00	5.075649441372258153e+00	3.947116366013597943e+00	4.185937076329609319e+00	2.869859790487283568e+00	3.969952989753854133e+00	nan	nan	3.390392562047819247e+00	1.651187293266577205e+00	2.682562949674874631e+00	2.697642557608180169e+00	3.702254834221524238e+00	3.314794188200381964e+00	1.963348772970233913e+00	2.516354616899682206e+00	3.076905473650117795e+00	3.319639486767386849e+00	3.614305630642811185e+00	2.481127193660854324e+00	2.306471557073965339e+00	2.408513018515235249e+00	3.514605549975573950e+00	3.858049985920051217e+00	3.094273695233280552e+00	3.795718989970980228e+00	2.694150190221041630e+00	3.532313479795579081e+00	3.445232538726286098e+00	3.698688744514046611e+00	4.243325157121027758e+00	3.478930256176465896e+00	3.450422300092386596e+00	2.696489476009062081e+00	3.784465180571821463e+00	5.020675174826616072e+00	4.267383798422578423e+00	2.773872255684448618e+00	3.262480664299530542e+00	nan	3.370262363709452647e+00	3.452631531028734102e+00
1.077528032828397597e+00	3.236144060489167806e+00	2.709542051632454207e+00	2.311059472079059152e+00	1.513741981085701793e+00	2.613305245227998341e+00	1.643130990736380248e+00	nan	1.454832819428111490e+00	2.887074127599539963e+00	1.455891760652747724e+00	1.933653184926150237e+00	3.603067088661207507e+00	2.236580043881932323e+00	nan	nan	2.194291267958112801e+00	2.682120259644439564e+00	2.272589143225504760e+00	2.850515888176684332e+00	2.507510840572146016e+00	1.862461950836626912e+00	1.943137729270278946e+00	2.118077229054750266e+00	3.632424345433436841e+00	2.744317249854606899e+00	2.526434078717973986e+00	2.939294581324513267e+00	1.510252492620832943e+00	3.202389012935426660e+00	1.535887097980669802e+00	2.052875487635895446e+00	1.732030958276399080e+00	1.375485901599863947e+00	1.916805311297936854e+00	1.570109923409225283e+00	3.196286954446931894e+00	1.756715046894053334e+00	2.249186144522567155e+00	1.479762570167324709e+00	1.944802005748572427e+00	3.934914680533115661e+00	2.131210969470430872e+00	5.934584909450912882e+00	3.141869855880231821e+00	1.317610488728952367e+00	1.407558886702309664e+00	nan	1.603046081074238849e+00	2.736678979218360119e+00
2.054013294786790400e+00	4.887086309155058927e+00	4.305798808105868680e+00	1.366940272081637042e+00	3.265168979006969785e+00	4.254818874364293180e+00	2.952084276690952080e+00	nan	3.296839552272717189e+00	5.040791908784331810e+00	2.895302948214885319e+00	3.506306566957311244e+00	3.788944575147998872e+00	3.600616903126290680e+00	nan	nan	3.167262630744123175e+00	2.924610702703930976e+00	3.793805116281641077e+00	8.722642940223656050e-01	2.061902189136178620e+00	2.659914775978232893e+00	2.397572666777463724e+00	3.287866685733178418e+00	4.759595183914728800e+00	3.574485848228648344e+00	4.167665490508224657e+00	3.672891306305925418e+00	2.265856968673320981e+00	3.375443164001749707e+00	2.878786419454695711e+00	3.557911676112165633e+00	3.003799673853955188e+00	2.713728561034996378e+00	2.810171710272801437e+00	3.085938639580359855e+00	4.502486559761535112e+00	2.630136116590406914e+00	4.089815877225051466e+00	2.091731975715919845e+00	3.133157397005194245e+00	3.608286862405931661e+00	2.684609805359424950e+00	6.396084082184049890e+00	4.596261102482443128e+00	1.973720183976475084e+00	2.517767436774433154e+00	nan	1.927196931096551324e+00	4.392367972661796571e+00
1.639124755041252435e+00	3.585659431555769050e+00	3.360385763954975680e+00	2.393105442197871469e+00	1.404260146856128433e+00	2.796020864500296188e+00	1.129535914756121473e+00	nan	2.097645982293714351e+00	3.357515559704743691e+00	9.931484802263932377e-01	1.903886394307569230e+00	3.768620736987612130e+00	2.540163540244582130e+00	nan	nan	1.933019987559904562e+00	2.938912977682479610e+00	2.946159846724827780e+00	2.942612973240782637e+00	2.072486548651478966e+00	1.548033254529319169e+00	2.467136615352304219e+00	2.907797892482666402e+00	4.218014435013950347e+00	2.807735413919213663e+00	3.020463192936432950e+00	3.338812880045343601e+00	1.886081983625926606e+00	3.601913112811722328e+00	2.009985634031495660e+00	1.972272759893778815e+00	1.907140321407881700e+00	1.114082464000732520e+00	2.108688333840054163e+00	1.540996142798325641e+00	3.748728419152788316e+00	9.078952087299988483e-01	2.518290779145234470e+00	1.139377518462721506e+00	2.166862686628233892e+00	4.189255272989057310e+00	2.341090798247955185e+00	6.412591508934675666e+00	3.388740569953569537e+00	1.481059911828416009e+00	7.266321702875718769e-01	nan	1.537408851778570895e+00	3.462237216828124797e+00
2.196745279080973834e+00	3.716120534278779530e+00	2.438448287626405531e+00	3.013676376456496886e+00	1.758179457052961858e+00	3.390458059666753510e+00	2.231184751710164615e+00	nan	2.308326836951276384e+00	3.514157994732963086e+00	2.222485164017354631e+00	2.021613939561032858e+00	4.341227193572200882e+00	2.405700225210888110e+00	nan	nan	3.102532118057914623e+00	3.417114199742896652e+00	3.073310859541360518e+00	3.463291727731611314e+00	3.563448841660380229e+00	2.612814496448367940e+00	2.319488425753592598e+00	2.159675494983759769e+00	4.191004952581630860e+00	3.655159575658598392e+00	3.070390975649390786e+00	3.321002610952165757e+00	2.470034269700796870e+00	3.970636051054011961e+00	1.637633922383729068e+00	2.787017937465948059e+00	2.823265118915130767e+00	1.999909156409646727e+00	2.308603483012285462e+00	2.361624344088267158e+00	4.140901158566656193e+00	2.860927430748221756e+00	2.604798856110762006e+00	1.861098658932810235e+00	1.903066983509639210e+00	5.157941266099471456e+00	1.540021395773722324e+00	6.328092763393903475e+00	4.348942183067587841e+00	2.418714332950480106e+00	2.175679955686507849e+00	nan	2.458521548980430182e+00	3.329427167894075446e+00
nan	nan	nan	nan	nan	nan	nan	nan	nan	nan	nan	nan	nan	nan	nan	nan	nan	nan	nan	nan	nan	nan	nan	nan	nan	nan	nan	nan	nan	nan	nan	nan	nan	nan	nan	nan	nan	nan	nan	nan	nan	nan	nan	nan	nan	nan	nan	nan	nan	nan
2.611908325935708763e+00	4.532632773667758741e+00	5.068950108400966492e+00	2.419789807163616135e+00	4.206241566331357262e+00	3.756525091500823699e+00	3.725963482891618384e+00	nan	3.049469473640182393e+00	5.010127453776031636e+00	4.113454384118749196e+00	4.594209418035372750e+00	2.829583887544090626e+00	4.099880161743939766e+00	nan	nan	3.137587766455667726e+00	1.634205716991701474e+00	2.732560844742022432e+00	3.360511310785237349e+00	3.659081243621324475e+00	3.616022916294915124e+00	2.429269417330362391e+00	3.055452416157845352e+00	2.695153345683524382e+00	2.951789269181209541e+00	3.322274607895915999e+00	3.032534816874792760e+00	2.529934731010634152e+00	1.733877742621101170e+00	4.105056921538771775e+00	3.603396149511902458e+00	2.967341984053584625e+00	4.144062149739824896e+00	3.015566441961440969e+00	3.824692256726477613e+00	2.855907554749771204e+00	3.671108851940201756e+00	4.245079058671265670e+00	3.942426208703553314e+00	4.060542783873580142e+00	2.131964242926082775e+00	4.584060507164705811e+00	4.472498095705812027e+00	3.583156456176747273e+00	2.853798565237676943e+00	3.557077363341232257e+00	nan	3.619585851619254502e+00	3.434766954561127239e+00
1.342523542717344309e+00	3.994229360335777468e+00	3.210366356814382538e+00	1.888209325639155001e+00	1.914944407341411914e+00	3.308583532576887976e+00	1.831788461992758688e+00	nan	2.241469114417486530e+00	3.752164646237408085e+00	1.656906302003836373e+00	2.197042261003537167e+00	3.825672847415539923e+00	2.818199126486970130e+00	nan	nan	2.433448873927026579e+00	2.719512454979084115e+00	2.937452851268747889e+00	2.233232066336809485e+00	2.161029954256124874e+00	1.787988020451871884e+00	2.112976314303590453e+00	2.548103267764189717e+00	4.174060644196851300e+00	3.109874156272287138e+00	3.192139873291016006e+00	3.204533780754698746e+00	1.573395442374134312e+00	3.552869699097333189e+00	1.564171971169909803e+00	2.541446743751277104e+00	2.103934297715698509e+00	1.381084203289688839e+00	2.172896766259563961e+00	2.027872270084265072e+00	3.899188537100679142e+00	1.726446445800655205e+00	2.924604996365693044e+00	1.085187724041430934e+00	2.365375855068574840e+00	4.042357582176796527e+00	1.785049983941630281e+00	6.226241968789046233e+00	3.819165850025212805e+00	1.446542963927776260e+00	1.213246916097698636e+00	nan	1.212057957003337849e+00	3.503185548562131935e+00
2.260069941591814402e+00	3.356130455402500878e+00	3.805886003351883318e+00	2.688730829637914432e+00	2.909733627253684229e+00	2.931988684813300328e+00	2.348805857676997011e+00	nan	2.640486830544155783e+00	4.128425434329018984e+00	3.064394640702814421e+00	3.066437426249810638e+00	3.747107112137547436e+00	2.933375631220695556e+00	nan	nan	2.310284854904709473e+00	2.401679844433114663e+00	2.754542997775472291e+00	3.709230311366515043e+00	3.186509343029945818e+00	2.295603845376934071e+00	2.021228772678106633e+00	2.674088119422669330e+00	3.439569446292317423e+00	2.707465335861251710e+00	3.064238831416643105e+00	2.697075273711733612e+00	2.523899635811524877e+00	2.803024058628944104e+00	3.146593385850278590e+00	2.744141053153456689e+00	2.396881053041755028e+00	3.091116994574018673e+00	1.848188126530199371e+00	2.819589222939120177e+00	3.184990152587908518e+00	2.873986871187488301e+00	2.764981581125242283e+00	2.880674633269010076e+00	2.782244548160949904e+00	3.909324458393307999e+00	3.553262112247378202e+00	5.794522741937765176e+00	3.478530236427158862e+00	2.462199636166735761e+00	2.574773710124373949e+00	nan	3.039322001455115441e+00	3.224580710221530033e+00
2.176686414846290329e+00	2.561212799883897606e+00	2.778635160511498725e+00	2.982652291547648993e+00	2.154984286509868063e+00	2.680418013234006303e+00	1.852688474506680505e+00	nan	2.218482075758600569e+00	2.788598954141112696e+00	2.145572888933514388e+00	1.491515486505885724e+00	4.028954467466723699e+00	2.041027920193497547e+00	nan	nan	2.590156731938694001e+00	3.148801116931242650e+00	2.984657806406339375e+00	3.718194827404686986e+00	3.099312579819708535e+00	1.792221954695269348e+00	2.706705580282446899e+00	2.825326830156887237e+00	3.884285506846010261e+00	3.069633229950760267e+00	2.849270730661399575e+00	2.780969532367282948e+00	2.755372042058406024e+00	3.678031935895772708e+00	2.025212475308031390e+00	2.477969434620051370e+00	1.711729812802494255e+00	1.961393548664605246e+00	2.544154567360205732e+00	1.694113395742345318e+00	3.867447263318203099e+00	2.424458464572998739e+00	2.169980162716607541e+00	2.375058402931262247e+00	2.274550434883791272e+00	4.296317786577797726e+00	2.923397743780783653e+00	6.029609726971897565e+00	3.036948271640455221e+00	2.463271747065990169e+00	2.273980032441595078e+00	nan	2.287959352643016420e+00	2.937694273421192825e+00
nan	nan	nan	nan	nan	nan	nan	nan	nan	nan	nan	nan	nan	nan	nan	nan	nan	nan	nan	nan	nan	nan	nan	nan	nan	nan	nan	nan	nan	nan	nan	nan	nan	nan	nan	nan	nan	nan	nan	nan	nan	nan	nan	nan	nan	nan	nan	nan	nan	nan
nan	nan	nan	nan	nan	nan	nan	nan	nan	nan	nan	nan	nan	nan	nan	nan	nan	nan	nan	nan	nan	nan	nan	nan	nan	nan	nan	nan	nan	nan	nan	nan	nan	nan	nan	nan	nan	nan	nan	nan	nan	nan	nan	nan	nan	nan	nan	nan	nan	nan
nan	nan	nan	nan	nan	nan	nan	nan	nan	nan	nan	nan	nan	nan	nan	nan	nan	nan	nan	nan	nan	nan	nan	nan	nan	nan	nan	nan	nan	nan	nan	nan	nan	nan	nan	nan	nan	nan	nan	nan	nan	nan	nan	nan	nan	nan	nan	nan	nan	nan
1.605498274849751272e+00	3.623060852112517605e+00	3.355581662917975549e+00	2.070626503570043742e+00	2.328636986800583397e+00	3.075004548457575204e+00	2.285066474540862647e+00	nan	2.077467200556141425e+00	3.664505931103046787e+00	2.621256046048701549e+00	2.877592490924866464e+00	3.341789020761138040e+00	2.801308407203040751e+00	nan	nan	2.568105268961246246e+00	1.857913500793105799e+00	1.841144498320121059e+00	2.874128291711874894e+00	3.039696871444218296e+00	2.323886794599841821e+00	1.597627143129049410e+00	1.807240295261648866e+00	2.835039148267185283e+00	2.639540988901325935e+00	2.480406878181221852e+00	2.297751861800834128e+00	1.389226771134894456e+00	2.490730719022450135e+00	2.334545240929223997e+00	2.771757355207219220e+00	2.076125739977813467e+00	2.489767558173420881e+00	2.221687624183792398e+00	2.489182483698280990e+00	2.637094782555344352e+00	2.534941064685778844e+00	2.900209705922378145e+00	2.427614444746019728e+00	2.369548856763431743e+00	3.231490703109174856e+00	2.806222796240569473e+00	5.248834265598526727e+00	3.360991498375320408e+00	1.997910815601831036e+00	2.121178217590532267e+00	nan	2.355749954486705100e+00	2.451053423705893408e+00
2.371026410306216636e+00	2.719691418870801680e+00	2.487880820112567282e+00	3.251757008465186338e+00	1.509096085801560960e+00	2.732347533408544749e+00	1.431682961946333377e+00	nan	2.347233876747418790e+00	2.658137304827067560e+00	1.842351289939188064e+00	8.560374809969771848e-01	4.211849615341104247e+00	2.002504477463463939e+00	nan	nan	2.543170155613382555e+00	3.463823756549456068e+00	3.068580041074651543e+00	4.003980007262003760e+00	3.401273665755565556e+00	1.963483271646064177e+00	2.736574230429114518e+00	2.729719032072122520e+00	4.206894119799307497e+00	3.309183209650810031e+00	2.970957567650245323e+00	3.059530820102946080e+00	2.834741092388006756e+00	4.041919449044580226e+00	1.842054382627505316e+00	2.412784634671398365e+00	2.078245336025785761e+00	1.626065946055578415e+00	2.389235858015119618e+00	1.599771305155640588e+00	3.954207874810139245e+00	2.478300290052401156e+00	1.740164943683567333e+00	2.000963716102847734e+00	1.690494267931033745e+00	4.964428334407184451e+00	2.553368728948038680e+00	6.515319292725919809e+00	3.580847667733109585e+00	2.536973267552668609e+00	1.942385702100092759e+00	nan	2.414479954840181630e+00	2.967218670618362086e+00
2.273431275039296651e+00	2.832002738177925583e+00	3.046815064620682190e+00	3.213810311077984316e+00	1.403328214951672148e+00	2.255834952768794643e+00	1.508442244788201547e+00	nan	2.102832191704294029e+00	2.634416839755171491e+00	1.535412181883295979e+00	1.603104035813060602e+00	4.112368580969316234e+00	2.125006769350555658e+00	nan	nan	2.057476999201010237e+00	3.460048256886572027e+00	2.949164734149497757e+00	3.949994561874738963e+00	3.062964564089069253e+00	2.098133007111483650e+00	2.762172531271283482e+00	3.124000016071713848e+00	4.196941120434446226e+00	2.857603947385201071e+00	2.988748472974291026e+00	3.469058530631124793e+00	2.646686196154205195e+00	3.826194149563095337e+00	2.208410029441779443e+00	1.830195252115940363e+00	1.965910897437566085e+00	1.603665227315415054e+00	2.370655584582323172e+00	1.483592979954364122e+00	3.542546836778268649e+00	1.929924375008567727e+00	1.690172820864570991e+00	1.882180142474499718e+00	1.817790920223424145e+00	4.872825067442772884e+00	2.943746466780495563e+00	6.718586807874794786e+00	3.270074520084477410e+00	2.144828219290815241e+00	1.819589148454500815e+00	nan	2.339633634731176581e+00	3.057706346274420284e+00
nan	nan	nan	nan	nan	nan	nan	nan	nan	nan	nan	nan	nan	nan	nan	nan	nan	nan	nan	nan	nan	nan	nan	nan	nan	nan	nan	nan	nan	nan	nan	nan	nan	nan	nan	nan	nan	nan	nan	nan	nan	nan	nan	nan	nan	nan	nan	nan	nan	nan
1.596569477660194636e+00	3.146976681343198745e+00	2.982318118018862041e+00	2.323757539218678225e+00	1.596003903948462588e+00	2.363441292612106004e+00	1.343362609710697431e+00	nan	1.920572522744469435e+00	2.984027741283123536e+00	1.779754553812408879e+00	2.080384968853674188e+00	3.429313796991376950e+00	2.325149827197517727e+00	nan	nan	1.881111958230058612e+00	2.462481342047542210e+00	2.082188832785491606e+00	3.181746153139058730e+00	2.665420144315031159e+00	1.680901213962719520e+00	2.038454755845718669e+00	2.276145246030371716e+00	3.516998575608363264e+00	2.484588117709425337e+00	2.548125403201940475e+00	2.617541642655111023e+00	1.607044887545627576e+00	3.181840992338699881e+00	2.085861765104608523e+00	1.998143240326616388e+00	1.668386821280217980e+00	1.919548069992763395e+00	1.662410877640038365e+00	1.509584401824385136e+00	3.046286885942342870e+00	1.770964694920277305e+00	2.140739251828868817e+00	1.867424505304325466e+00	1.786277678935157764e+00	3.781591987758814444e+00	2.637405394340855302e+00	6.147992208815944437e+00	3.133395410839155737e+00	1.736763941058542704e+00	1.401801719344462516e+00	nan	2.125813583014895425e+00	2.676978184569345220e+00
4.311313283831093912e+00	4.414395123462667492e+00	5.034052144874190837e+00	4.642094010180345620e+00	4.998654331412085483e+00	4.418749300467802676e+00	4.784471320774316361e+00	nan	4.057912351521467897e+00	4.540453838901367334e+00	5.137373935404673020e+00	5.316682796491319252e+00	4.361654982863774066e+00	5.003558201710231579e+00	nan	nan	4.675798939011710509e+00	3.578385575674470243e+00	3.384419596017683496e+00	5.499316227553287639e+00	5.316327562092187264e+00	4.811020358810789155e+00	4.090236251933051292e+00	4.040300865977576095e+00	2.954694368744289257e+00	4.562603600923075930e+00	3.469287208552606305e+00	3.438717137270507429e+00	4.345726511859528074e+00	3.477240195540879597e+00	5.099560766876546580e+00	4.657303760446386498e+00	4.116278673933718046e+00	5.219063176366631751e+00	4.254934654444429754e+00	4.754474357273772434e+00	3.454956458543329667e+00	5.058520619659654827e+00	4.609777861795198994e+00	5.457236257783277367e+00	5.101592915915867721e+00	3.978635715412074170e+00	5.639929981446027973e+00	3.628865495344583803e+00	3.476583710949721073e+00	4.779239445669643871e+00	4.802274424919608542e+00	nan	5.051176973045477858e+00	3.226598183692249933e+00
1.760812334296650183e+00	4.294789639733914477e+00	3.687022904857387928e+00	1.977097223172446627e+00	2.942904808071231670e+00	3.731791975377802384e+00	2.769805016644572682e+00	nan	2.844184690412837391e+00	4.409317099033715159e+00	2.649621284676520361e+00	3.036494229583516891e+00	4.134124478271679948e+00	3.014217747029740213e+00	nan	nan	3.041014573556283018e+00	2.870017837481364964e+00	3.366264646706822017e+00	2.014047880676227642e+00	2.136259835948878028e+00	2.367636885367576216e+00	2.175825686214873489e+00	2.822252743902928795e+00	4.232701068138249312e+00	3.443961367441397137e+00	3.531810692253278372e+00	3.386955311413177849e+00	2.349687385678269180e+00	3.231660691198815272e+00	2.499735137555501474e+00	3.243740617359139211e+00	2.545205159958455088e+00	2.456681607018532887e+00	2.637369798839181101e+00	2.865839574828411784e+00	4.145236419054814547e+00	2.470608010770154461e+00	3.601175968218667478e+00	2.084772924282368489e+00	2.955465077973469690e+00	3.859274930832723438e+00	2.575608279391712774e+00	5.953184422924452157e+00	3.886275817889153217e+00	1.923740719360466978e+00	2.382893303757692038e+00	nan	1.858582400498577814e+00	3.874986994396963702e+00
nan	nan	nan	nan	nan	nan	nan	nan	nan	nan	nan	nan	nan	nan	nan	nan	nan	nan	nan	nan	nan	nan	nan	nan	nan	nan	nan	nan	nan	nan	nan	nan	nan	nan	nan	nan	nan	nan	nan	nan	nan	nan	nan	nan	nan	nan	nan	nan	nan	nan
1.176895530904152221e+00	2.859286765691805954e+00	3.371869965330174690e+00	1.876062907886210773e+00	2.176139543222926243e+00	2.175441236132903189e+00	1.710394109974324062e+00	nan	1.692224200890386943e+00	3.282797042534735699e+00	1.934448160808272199e+00	2.351074555464745419e+00	3.244429776697710821e+00	2.081211895191050321e+00	nan	nan	1.412194738817457162e+00	2.252300739812279406e+00	2.494792285886721306e+00	2.828681008681327658e+00	2.250604404701214811e+00	2.063243994885345600e+00	1.475730956255458803e+00	2.437724364436974600e+00	3.438962867452843852e+00	2.063737083228520675e+00	2.506464351520499179e+00	2.777469624269761628e+00	1.648377846451466677e+00	2.496275021580053988e+00	2.263460317703256841e+00	1.684536377521470785e+00	1.364857632600054771e+00	2.063457578202478437e+00	1.504422873173756114e+00	1.922202571299236995e+00	3.031500704990051087e+00	1.787768816578950037e+00	2.238290181732430106e+00	1.828218706408292871e+00	2.236082891045612087e+00	3.654762687646242902e+00	2.860166419183645115e+00	5.712865806412819936e+00	2.990850665546187059e+00	1.176465035291363037e+00	1.783906686462569890e+00	nan	1.754015465572285271e+00	2.875332405734017271e+00
2.854547483644048089e+00	4.302831302385356160e+00	3.232623519016855074e+00	2.965782293809978487e+00	3.295675057882812009e+00	4.326676987894858328e+00	3.551348527888143369e+00	nan	3.013084546590230950e+00	4.298419684217557268e+00	3.526391513125077815e+00	3.510426311497231389e+00	3.820903833797060223e+00	3.431294669728786495e+00	nan	nan	3.950885450175654068e+00	3.147548704344119042e+00	2.976462551969141668e+00	3.479809195734776317e+00	4.477042275568015484e+00	3.704742816935539640e+00	2.271578951204338725e+00	2.059487706405439322e+00	3.692418760020840462e+00	4.213570077352472687e+00	3.518144106466834398e+00	3.099267181421655248e+00	2.876311306219897723e+00	3.491723724783204030e+00	2.510429785778814260e+00	3.933085275150228988e+00	3.492991827482788025e+00	3.271255679433207497e+00	3.213024321589835086e+00	3.438020311680875629e+00	3.947389612384859969e+00	4.002239155373360724e+00	3.744567596368238327e+00	3.248843674595760511e+00	3.126826043756684381e+00	4.613999646486835360e+00	2.820047839487212826e+00	5.467421693816938877e+00	4.790696361494426903e+00	3.156396896198226720e+00	3.450779329858649547e+00	nan	3.227222927449280299e+00	3.135222705291662137e+00
1.517223629639312010e+00	3.605248768865796816e+00	3.386169377841313111e+00	2.270922933646659647e+00	1.527118441881032629e+00	2.744250443038154685e+00	1.392716133106792764e+00	nan	1.912991403587643857e+00	3.469286577167659313e+00	1.038919034356188709e+00	2.012244278933962516e+00	3.490248847152196188e+00	2.635238705290699812e+00	nan	nan	1.876961368250891660e+00	2.796952116303579317e+00	2.760983073600573601e+00	2.867114571109981913e+00	2.362458812873612146e+00	1.773784137649397463e+00	2.278984528530563658e+00	2.695264033118812907e+00	4.065930763377300750e+00	2.681939352278909006e+00	2.927256707451564743e+00	3.355401497189910653e+00	1.623848995021569541e+00	3.449161171054146990e+00	1.807768136723587826e+00	1.927459427594772734e+00	1.983925786471687269e+00	1.252180913393208916e+00	2.065412636436592120e+00	1.581459605129997836e+00	3.588138851742999069e+00	1.306752001106469274e+00	2.527592427883957438e+00	1.248952616371708402e+00	2.228983012605470382e+00	4.070865683402826285e+00	2.268950851079545750e+00	6.275685662074583782e+00	3.554592001955851455e+00	1.404020045484547952e+00	9.570016792073550160e-01	nan	1.652925001351531753e+00	3.398223215297813127e+00
2.069145651923710361e+00	2.680589307254172660e+00	2.526411074883433638e+00	3.248315596554178786e+00	1.834581577535867813e+00	2.309293036252797915e+00	1.934385927814427530e+00	nan	1.822832524680256805e+00	2.472993075436622057e+00	2.034649941035209242e+00	1.460177973129720863e+00	4.284459259188463598e+00	2.022865967991107627e+00	nan	nan	2.492131450626081435e+00	3.050781809647274301e+00	2.559613734660413531e+00	4.019291056117820560e+00	3.373079930695825013e+00	2.246020819771993970e+00	2.535366801947214199e+00	2.382720472061206074e+00	3.459500145406863680e+00	3.056059137228273492e+00	2.334374310076865466e+00	2.976732510261130837e+00	2.532650213215015711e+00	3.757839568705104050e+00	1.801474172074116753e+00	2.150585290062236421e+00	1.608184720931125300e+00	1.913962022633167726e+00	2.457845412748953073e+00	1.885500143892577585e+00	3.393848659387634026e+00	2.457130498074803437e+00	1.805149120147534036e+00	2.330833327609259431e+00	2.390253889712631530e+00	4.680196356027006566e+00	2.817532350272067720e+00	5.926957254870928615e+00	2.834092230009172209e+00	2.397243584943546502e+00	2.065193562631448820e+00	nan	2.352774621312189396e+00	2.548000794955137316e+00
2.095863084763776474e+00	4.527947862972423465e+00	4.122470498788461057e+00	1.930224998196526709e+00	3.623481024321078880e+00	4.048232526526804875e+00	3.427858927264584299e+00	nan	2.977551199245762170e+00	4.882947777218031860e+00	3.608700149879532137e+00	3.932521318042059288e+00	3.539235181946953190e+00	3.640617775338272022e+00	nan	nan	3.351813175471709538e+00	1.768694745926044032e+00	2.670813411756883138e+00	2.476193253111987236e+00	3.293822230621816782e+00	3.069316625406028010e+00	1.629310203452107420e+00	2.140130898834676998e+00	2.989217689453000926e+00	3.399282927230406592e+00	3.480663805237698583e+00	2.668785689751683066e+00	2.229924105546572388e+00	2.197063297263483594e+00	3.152678936081990901e+00	3.762479341966950663e+00	2.913695557499533351e+00	3.408867866437691241e+00	2.697806090235915555e+00	3.513395188906719646e+00	3.261738588778294812e+00	3.420476962737753812e+00	4.013444897053046745e+00	3.148102381366208569e+00	3.463469592272953257e+00	3.021881974236376500e+00	3.384505347840942591e+00	4.920180212818304533e+00	3.984005755856679709e+00	2.420285766287630036e+00	3.063454215282467086e+00	nan	2.962819860781287673e+00	3.396078598379613123e+00
2.619379396776999602e+00	4.187458920803494244e+00	4.289407336833129136e+00	2.299552128283954389e+00	3.980099089439830262e+00	3.871944574162640595e+00	3.587818937741551473e+00	nan	3.073069808298960481e+00	4.771537153283525790e+00	4.035232867581640903e+00	4.305023183949766796e+00	3.122861715053862230e+00	3.898324217950858817e+00	nan	nan	3.310456139870737502e+00	1.573937020737449233e+00	2.665530955003703184e+00	3.252943690792065912e+00	3.775065471342335943e+00	3.495466999479809544e+00	1.944792346393534599e+00	2.778075884342110058e+00	2.532203008810927081e+00	3.339775182096496930e+00	3.408627683469538372e+00	2.116959489433424046e+00	2.651735282135670779e+00	1.780292443078426601e+00	3.764051196934781629e+00	3.660411629018245794e+00	2.965671954083465511e+00	3.959195651230206447e+00	2.655348832877127307e+00	3.620705546272303010e+00	2.992142392297321152e+00	3.739823262326003039e+00	3.854939213039436208e+00	3.808317087345872487e+00	3.753350188776364504e+00	2.785298817383248693e+00	4.068988156208405371e+00	4.601079106074569935e+00	3.777158808600168616e+00	2.929287141514234971e+00	3.523150151563998023e+00	nan	3.441695727011519601e+00	3.083361039023783334e+00
3.280059508351353070e+00	4.249313239608765613e+00	5.332037619610964896e+00	3.493018733633099338e+00	3.871457811775918412e+00	3.093120502012940420e+00	3.029839700466679719e+00	nan	3.563795187706910728e+00	4.519556653716341188e+00	3.281374779477640224e+00	3.903143290438315205e+00	4.181446600497181088e+00	3.942944625043398155e+00	nan	nan	2.653410906924234425e+00	3.747428625339190855e+00	4.230611455160809165e+00	4.142672092338890444e+00	2.602286171036483520e+00	2.991597232910477189e+00	4.061756053541190958e+00	4.803474533485219133e+00	4.980973750822743185e+00	2.920923884813374283e+00	3.884665413706800852e+00	4.297912446698445521e+00	3.437627579163581082e+00	4.046610938205621899e+00	4.451781044647784569e+00	2.968381881499810859e+00	2.741627586573454511e+00	3.618961103606193053e+00	3.280760348444469177e+00	3.172721850005069566e+00	4.433561030815782011e+00	2.552889323226434470e+00	3.842784313732615864e+00	3.584416232599580088e+00	3.984820936577494255e+00	3.907231392910666123e+00	4.843355463597482036e+00	6.571666850729505960e+00	3.259700895075876126e+00	3.131620370962296285e+00	2.997768933049528517e+00	nan	3.445062559709075156e+00	4.608856050278268057e+00
nan	nan	nan	nan	nan	nan	nan	nan	nan	nan	nan	nan	nan	nan	nan	nan	nan	nan	nan	nan	nan	nan	nan	nan	nan	nan	nan	nan	nan	nan	nan	nan	nan	nan	nan	nan	nan	nan	nan	nan	nan	nan	nan	nan	nan	nan	nan	nan	nan	nan
2.053320262905396820e+00	2.884761378104961693e+00	2.995576611218206953e+00	2.955375672892661676e+00	2.290120585778728568e+00	2.348664694628839200e+00	2.111036819725136127e+00	nan	1.456241170781884975e+00	3.041037541124786081e+00	2.644719209382349057e+00	2.607285294951348753e+00	3.308756705925360198e+00	2.865730947583148502e+00	nan	nan	2.115016031170744437e+00	2.072807051065724160e+00	1.460634896295213148e+00	4.084808452634936415e+00	3.708054123509288313e+00	2.580746568638974558e+00	2.114711615686219126e+00	2.061841559316452965e+00	2.432502145472451360e+00	2.790043313122632540e+00	2.192513626484814626e+00	2.386950508940875348e+00	2.123302162460210418e+00	3.090096900672664848e+00	2.468431208632986706e+00	2.055617488028319340e+00	1.820666600222772269e+00	2.689903273350589874e+00	2.021098157283047314e+00	2.231051702513550783e+00	2.430087010591347241e+00	2.752176463338689594e+00	1.989400969866470081e+00	2.908678914379093428e+00	2.844306301423158878e+00	3.876716851841277567e+00	3.352527971356778824e+00	5.461954769121328823e+00	2.772557582565267964e+00	2.420207053904480432e+00	2.350467107617415952e+00	nan	2.828626151242977116e+00	2.031530000144190495e+00
1.454639831431955743e+00	3.098556082273676626e+00	3.165892165458092045e+00	2.623623840102146776e+00	1.531208935704006402e+00	2.046183685765398330e+00	1.372465511606584476e+00	nan	1.612130262228173017e+00	2.829225475671505396e+00	1.334249421225280674e+00	1.959464993240828568e+00	3.782387146620063145e+00	2.224131071979886798e+00	nan	nan	1.663303018860170290e+00	2.818334446711002084e+00	2.368298255148209464e+00	3.285028586758964142e+00	2.245148632115044673e+00	1.699623849489193095e+00	2.248483817348976732e+00	2.577372151733329009e+00	3.747870482110431833e+00	2.252518736571857971e+00	2.475976014624416077e+00	3.197243695381438489e+00	1.651447054199912667e+00	3.270279984937584317e+00	2.144254329533746173e+00	1.459592741617872447e+00	1.518422659400512797e+00	1.601732139230225949e+00	1.807383632282512087e+00	1.570979622347967064e+00	3.008251629983496045e+00	1.268314137643963280e+00	2.076463443366990180e+00	1.636432916238607538e+00	2.079510438279454476e+00	4.046332934277473647e+00	2.782803361026656486e+00	6.139918416396745293e+00	2.834654253226007725e+00	1.374541936693961075e+00	1.223937987301227492e+00	nan	1.867893358799200820e+00	2.894546387640785756e+00
2.712975575053608868e+00	4.198045432693400691e+00	4.276853744614726338e+00	2.595828463505420736e+00	3.818024955644725882e+00	3.969707884980770540e+00	3.331713670320925580e+00	nan	3.168601460574247852e+00	4.545375190210658722e+00	3.892936802192535239e+00	3.858862273854883895e+00	3.168705522102301053e+00	3.908236316249459552e+00	nan	nan	3.430952169119339423e+00	1.935388552925028982e+00	2.845967458875173772e+00	3.593507745818753207e+00	3.820368275003493519e+00	2.966325650324900032e+00	2.531459115266967430e+00	3.073313612023570229e+00	3.053472079153797480e+00	3.505165914763101576e+00	3.572942833540959651e+00	2.171292079403735809e+00	3.040484736252198950e+00	2.801216264398583178e+00	3.499254870007289409e+00	3.789491956625868241e+00	2.747819357363242787e+00	3.698402885752701152e+00	2.947970715582280299e+00	3.224256112110289951e+00	3.495962505608094517e+00	3.754085950047185261e+00	3.751686695804940186e+00	3.779578606527014717e+00	3.661208305525167184e+00	3.110158513403208147e+00	4.106631328300052175e+00	4.947646009482969731e+00	3.531662033566822068e+00	3.213266287573357527e+00	3.296757914829912206e+00	nan	3.424793817945682051e+00	3.081868355007998606e+00
2.158564141101371181e+00	2.444420287358356259e+00	2.248843935952173023e+00	3.246396618079597562e+00	1.846734888902826777e+00	2.185291773213120958e+00	1.856781601908050305e+00	nan	1.883779038109448800e+00	2.395232562177743052e+00	2.257924278570747401e+00	1.848817142185228857e+00	4.127499536996282359e+00	2.041646770932502797e+00	nan	nan	2.370986291269420843e+00	2.906751707251848504e+00	2.254972618258452410e+00	4.156720214892667187e+00	3.475264877668816421e+00	2.113153664455073688e+00	2.338209167878847694e+00	2.332792448668356666e+00	3.216879369544540346e+00	3.107991457101886290e+00	2.273103092102031209e+00	2.587412999172756578e+00	2.639804868823165673e+00	3.473389258342649111e+00	2.148148192806306866e+00	2.164117608829195127e+00	1.731024321306856351e+00	2.197944218298788499e+00	2.127388180301409193e+00	1.925164974357635783e+00	3.056779306484598280e+00	2.628741051527241801e+00	1.380282242434095696e+00	2.518136067190998695e+00	2.172583333100502223e+00	4.587939123122974472e+00	3.014659142739813280e+00	5.966055694487620187e+00	2.860540468235135414e+00	2.504233520821221415e+00	2.212116127566406742e+00	nan	2.573159339850744409e+00	2.160446265280573819e+00
1.750885399478878002e+00	4.554366896285914734e+00	3.682194367431298243e+00	1.837433308592690606e+00	2.755165831228634676e+00	3.973348118791503403e+00	2.686061993432099282e+00	nan	2.621095732673719425e+00	4.295490588946027088e+00	2.626246093129140036e+00	3.028466980207858317e+00	3.543520726903715001e+00	3.506456648804514131e+00	nan	nan	3.152883671955059697e+00	2.523632167066315546e+00	2.949585799679137477e+00	2.106432515791210047e+00	2.814552873159895885e+00	2.319865997669599444e+00	2.402627557731960461e+00	2.671908917345721335e+00	4.030534201828044338e+00	3.586908840363781437e+00	3.564823098837215820e+00	2.993367736235736487e+00	1.921382029016042825e+00	3.528025194284900135e+00	2.136851209153512343e+00	3.340872509784218014e+00	2.614919863183550852e+00	2.302194136723827000e+00	2.622160893740038468e+00	2.396427883084855548e+00	4.079607858372205520e+00	2.630940090921074503e+00	3.647611466711045303e+00	2.206353171390182943e+00	2.816882902159312252e+00	3.584254582023675972e+00	2.320846948350021588e+00	5.928987544507648089e+00	4.059132555950311527e+00	2.068884395247160057e+00	2.085172287840526995e+00	nan	2.218260322048721367e+00	3.636811933739789282e+00
3.585730824955770668e+00	6.295892238590465873e+00	5.371976409992807788e+00	2.539565639166655231e+00	4.923100299858298001e+00	5.837080224049623567e+00	4.648655238999751305e+00	nan	4.823490402823312095e+00	6.507486241288161111e+00	4.669041443401258817e+00	5.078512330873304670e+00	4.730357556385045292e+00	4.943116387983235605e+00	nan	nan	4.866994404383309991e+00	3.860667562128876185e+00	4.924389774299169353e+00	1.778576388419274679e+00	3.679084961431418055e+00	4.075796804062690626e+00	3.523604978330210358e+00	4.225845412584395611e+00	5.568089154097771498e+00	5.058179483622833317e+00	5.414045268253667054e+00	4.447313719617974392e+00	3.742413994194726978e+00	4.245216269764419792e+00	4.237529217331023723e+00	5.322714073229150245e+00	4.544485332173985093e+00	4.389744037413336741e+00	4.216218303882635965e+00	4.695527957205743341e+00	5.697349445461434847e+00	4.432224087680020297e+00	5.700557660165207707e+00	3.834046801882394107e+00	4.504268759050037652e+00	4.158455642036773092e+00	3.860127777382172276e+00	6.764349109941902860e+00	5.945124865829492400e+00	3.681694098536396620e+00	4.215550502773675490e+00	nan	3.607507095310081180e+00	5.527018959049598834e+00
3.560961609307656595e+00	2.176655876006194923e+00	4.091722167710527103e+00	4.458879320227968179e+00	2.903299366401721482e+00	2.268175970355351900e+00	2.693185205505050028e+00	nan	2.860031445448327769e+00	2.600879880785258891e+00	2.854641811409838414e+00	2.638101447630548435e+00	4.516667835435630884e+00	3.010366830725084597e+00	nan	nan	2.788508324847969622e+00	4.193794136178988552e+00	3.606777289316227542e+00	5.347127217802952970e+00	4.151159688026854866e+00	3.421020873628696890e+00	3.871901988268180883e+00	4.084606111547968155e+00	4.336707758837678561e+00	3.100205265285318035e+00	3.157365651650192451e+00	4.002826231327085260e+00	3.786810274430662648e+00	4.299116911094080784e+00	3.683147312966604581e+00	2.395576798654218909e+00	2.516295769524488968e+00	3.078947243094911634e+00	3.468869004366633035e+00	2.778862690484448894e+00	3.565887772968275193e+00	3.118142673194600256e+00	2.151884758824411215e+00	3.600265224811218800e+00	3.287309209516466435e+00	5.310458269280262655e+00	4.580176318947673408e+00	6.135404919345664787e+00	2.901420058117186063e+00	3.486417248438270278e+00	3.247327379006791581e+00	nan	3.643869351432922787e+00	3.157394937276621683e+00
3.562198160271013325e+00	3.939670402000126970e+00	4.593571791201040533e+00	3.800037322327092681e+00	4.545653112313528865e+00	3.757588504360780401e+00	4.300917456788928561e+00	nan	3.424590843285087338e+00	4.486796021254516376e+00	4.669950529294618846e+00	4.771867392303291489e+00	3.929619711786648484e+00	4.338624523004964040e+00	nan	nan	3.944090668248362519e+00	2.601699087497567398e+00	2.851313597948028633e+00	4.707534809235810691e+00	4.645148901112643891e+00	4.272254984875318407e+00	3.059081532295426342e+00	3.299242420053028368e+00	2.141874953282117744e+00	3.836050555877560164e+00	3.115742496368205217e+00	2.847802831521419442e+00	3.649345080889294657e+00	2.366858812255857369e+00	4.502141757950500534e+00	3.944714609988875242e+00	3.345427241649373329e+00	4.711476679260083067e+00	3.556671217952531272e+00	4.297012060347649154e+00	2.685811936374001174e+00	4.512032853821295042e+00	3.986733232456108222e+00	4.805228563501030337e+00	4.622211501660826727e+00	3.450934338941840096e+00	5.117957970871229278e+00	3.375882127212548767e+00	3.173319698434813763e+00	3.973026318259602174e+00	4.335383074757621635e+00	nan	4.289173878359867409e+00	2.769543928893251739e+00
nan	nan	nan	nan	nan	nan	nan	nan	nan	nan	nan	nan	nan	nan	nan	nan	nan	nan	nan	nan	nan	nan	nan	nan	nan	nan	nan	nan	nan	nan	nan	nan	nan	nan	nan	nan	nan	nan	nan	nan	nan	nan	nan	nan	nan	nan	nan	nan	nan	nan
nan	nan	nan	nan	nan	nan	nan	nan	nan	nan	nan	nan	nan	nan	nan	nan	nan	nan	nan	nan	nan	nan	nan	nan	nan	nan	nan	nan	nan	nan	nan	nan	nan	nan	nan	nan	nan	nan	nan	nan	nan	nan	nan	nan	nan	nan	nan	nan	nan	nan
2.888301465665915835e+00	4.979077756720819536e+00	5.095745876518414264e+00	1.948119387893296528e+00	4.326238487412282119e+00	4.476118399656583868e+00	3.816999330769471399e+00	nan	3.531445697329852695e+00	5.456739288720919845e+00	4.262174495008073549e+00	4.630111652252576704e+00	2.547447783380432540e+00	4.396460530355279950e+00	nan	nan	3.552602397574333271e+00	1.668082273074212640e+00	3.158443821231866622e+00	2.952252365450810601e+00	3.932650472100848837e+00	3.645301002760247044e+00	2.543293719906081662e+00	3.196585813686229294e+00	3.316406439082301816e+00	3.692877822609279992e+00	4.062802615882408652e+00	2.753487898263114353e+00	2.881102433639358029e+00	2.628031912999327702e+00	3.978949420683986382e+00	4.177059717387988869e+00	3.282857446345730068e+00	4.134067925281832423e+00	3.200735829293262391e+00	3.812160419499011965e+00	3.774408710798377253e+00	3.929411340836340472e+00	4.557466907137493806e+00	3.922397519645084429e+00	4.076920647325999347e+00	2.429954556772454310e+00	4.337624639018478057e+00	5.100622423995617716e+00	4.347804492044525126e+00	3.084702671784353090e+00	3.642976263546308324e+00	nan	3.628081182531680327e+00	3.851622912174406554e+00
2.901069867305940519e+00	4.591255090171284081e+00	4.993777413549465471e+00	2.583149165839853101e+00	4.153396355401050677e+00	3.787113882052009384e+00	3.675413048746629219e+00	nan	3.432358966320042892e+00	4.943821967785155813e+00	4.159794253159404320e+00	4.584625531289367117e+00	3.102800348721714396e+00	4.352398566880467001e+00	nan	nan	3.203849999673411109e+00	1.624490273386640649e+00	2.625074201870879698e+00	3.576810430872172653e+00	3.702254454849649878e+00	3.484698104288996401e+00	2.578314700127452674e+00	3.230471148785489799e+00	2.588006058683118393e+00	3.032356972148645191e+00	3.593435121561146861e+00	2.738767129415917712e+00	2.741849984970178955e+00	1.827111499013635232e+00	4.258160084212508245e+00	3.776968947000529653e+00	2.984032995954706724e+00	4.156838954978296918e+00	3.132106445984968790e+00	3.843893298930068703e+00	2.511409236432756042e+00	3.666081799190890056e+00	4.144943051284193380e+00	4.035548257975801079e+00	4.072896806040580131e+00	2.126999196327837627e+00	4.732214511040710114e+00	4.683130245453540397e+00	3.440511624959581294e+00	3.101237288100408218e+00	3.497532762552252539e+00	nan	3.672515196179798380e+00	3.235898838440690817e+00
1.952165778165449783e+00	4.123979703125592700e+00	4.561239151274280701e+00	2.186018195057206626e+00	2.772440391468412368e+00	2.850590448061741444e+00	2.228302944523887774e+00	nan	2.524012268600696274e+00	4.169361707480152113e+00	2.063434377957068300e+00	3.198712304827584507e+00	3.392562183379291163e+00	3.474972899068536680e+00	nan	nan	1.625370134066855821e+00	2.748807808507486516e+00	3.228437423477596546e+00	2.751421069148170417e+00	1.645985844826343358e+00	2.449939482257772472e+00	2.758731624005459793e+00	3.635342306938284196e+00	4.274925647386806915e+00	2.359590061229569713e+00	3.500081770684368543e+00	3.873971354466045458e+00	1.906391063812250986e+00	3.225069162992947103e+00	3.189966266231476055e+00	2.091454997318982656e+00	1.999948683397555271e+00	2.361053889417500606e+00	2.556353824253752904e+00	2.493909803890447918e+00	3.454445495023644064e+00	1.270463388324580389e+00	3.227536245506124946e+00	2.108866576041969587e+00	3.265775092909259048e+00	3.486076000581104672e+00	3.606033275977241104e+00	6.261240390818501034e+00	3.286157777226301757e+00	1.458875192075421490e+00	1.836893821462508791e+00	nan	1.883084387211891642e+00	3.911525718228552773e+00
1.821397969777022174e+00	4.113469551455754214e+00	3.810309607187587488e+00	1.568557477624398677e+00	2.741515064101317734e+00	3.540931728034006465e+00	2.123335288023299405e+00	nan	2.815455876590840845e+00	4.336678037953723752e+00	2.588887562994757641e+00	2.926861975808662919e+00	3.639706175387072307e+00	3.101337286207334731e+00	nan	nan	2.538711145646551426e+00	2.240779796714882810e+00	3.158256546370912243e+00	2.263056957332796326e+00	2.080643274623443340e+00	1.888108220721306241e+00	2.032685449618817142e+00	2.806459486184701202e+00	3.982628674901026677e+00	2.989285284427134926e+00	3.332948628585969963e+00	2.749303810420915539e+00	1.935271010366649058e+00	3.019827890921330305e+00	2.643385987158889616e+00	2.923413992955151475e+00	2.261975321628133084e+00	2.459903651222382859e+00	2.098329160003241434e+00	2.597775771588268778e+00	3.972420259323238945e+00	2.166495043117140806e+00	3.371914484989715799e+00	2.132812137254131990e+00	2.869333722112392238e+00	3.442571808797679545e+00	2.689099652080610969e+00	5.844739802039745413e+00	3.789101096940507230e+00	2.049739770112312787e+00	1.849690021098371107e+00	nan	1.891888686462351421e+00	3.659044052590009866e+00
1.533445211753524662e+00	3.872842877001756889e+00	3.194418347931267999e+00	2.115981016723281538e+00	2.005766781273667032e+00	3.401274658762051040e+00	1.997407284644016512e+00	nan	2.390800652142000438e+00	3.885864348494684872e+00	1.816283268297909093e+00	2.291164228431110228e+00	3.829612908307297836e+00	2.609842499808922245e+00	nan	nan	2.476819151691336707e+00	3.064861391114222844e+00	3.244788290508489048e+00	2.400895028145217935e+00	2.436457609500945587e+00	2.192321264337632414e+00	2.008089051330596675e+00	2.620545853976222084e+00	4.426031709611222276e+00	3.245229877582069378e+00	3.548748019153018074e+00	3.453978848607730079e+00	2.093566182085667027e+00	3.432881017001554014e+00	1.865122904675767801e+00	2.700869384124901629e+00	2.437631249745342288e+00	1.514758663247502524e+00	2.202218592494087801e+00	2.183169748786676134e+00	3.978073289780892807e+00	2.110593258065764033e+00	2.834744081047275266e+00	1.025312476369290016e+00	2.069964686679806487e+00	4.426256924254555969e+00	1.890160137899808745e+00	6.519142568352799039e+00	4.104990298921861402e+00	1.357922864088378923e+00	1.733860703979767770e+00	nan	1.627915739351419422e+00	3.640307162534333507e+00
2.867995234642175539e+00	3.278434417901126885e+00	3.774484770656939769e+00	3.819547778769956103e+00	2.072355268874412904e+00	2.255988738177209019e+00	1.921745506623318667e+00	nan	2.668310136592908499e+00	3.013125983324167034e+00	1.847453536266916219e+00	2.385871237381475218e+00	4.628030552359279071e+00	2.739084387251958574e+00	nan	nan	2.262799635932871922e+00	4.030116680796249184e+00	3.579000074246818208e+00	4.433102329846966505e+00	3.017253044527598682e+00	2.466727248372478254e+00	3.530146514709085803e+00	3.902244873899070932e+00	4.800601682012300309e+00	3.072162038356233804e+00	3.188520778132177380e+00	4.147009792861547695e+00	3.091886231843457455e+00	4.327710099768955487e+00	3.153709415587968579e+00	1.915401486641065798e+00	2.506491145835143541e+00	2.268114076272087054e+00	2.654846341692433054e+00	2.108079331324250294e+00	4.064810304948019315e+00	1.877074569838814266e+00	2.287061133526574253e+00	2.461291651603527253e+00	2.600957150341887125e+00	5.191503166990348639e+00	3.530341739613314544e+00	7.014612497567481952e+00	3.356050393160767253e+00	2.675697600690722044e+00	2.066869399873377589e+00	nan	2.930822367867635059e+00	3.865230545716131338e+00
2.704209183756066004e+00	3.479182994764106862e+00	2.165716384536112482e+00	3.544722493634618221e+00	2.326263460752140411e+00	3.630910561407278969e+00	2.861149035327956724e+00	nan	2.631220578302634561e+00	3.202427507846337118e+00	2.729452672262588475e+00	2.332471240142729663e+00	4.722313351753145483e+00	2.062084372619757744e+00	nan	nan	3.699362914113110357e+00	3.990236564687899001e+00	3.292487237988562576e+00	3.889643996297945439e+00	4.023076853326530866e+00	3.148249931027880422e+00	2.836027311389550665e+00	2.362771043810475646e+00	4.456736391014652909e+00	4.129673066715112029e+00	3.212515893898460373e+00	3.531295162232904961e+00	3.110236332104752144e+00	4.303658952405569948e+00	1.864470117818287864e+00	3.315064150334967152e+00	3.140478228912721548e+00	2.586693525470602939e+00	2.948025639665418751e+00	2.626466592517606724e+00	4.487813717749491005e+00	3.429367588468541062e+00	2.860391189506731102e+00	2.585365407160957307e+00	2.093443348863385012e+00	5.443709488697067833e+00	2.102870787883786452e+00	6.560821200455637658e+00	4.417819890662019411e+00	2.980422610859052579e+00	3.044358119616995761e+00	nan	2.966270394491222984e+00	3.354962919058115833e+00
3.078565196463515452e+00	4.802105468146687706e+00	5.601222289235508356e+00	2.974607235160966479e+00	4.475849298446813229e+00	3.610955903132824663e+00	3.777367411904471339e+00	nan	3.677063321834553200e+00	5.434009292677765224e+00	4.027010035644158492e+00	4.860614870835651580e+00	4.037765138659844766e+00	4.272891302859355811e+00	nan	nan	2.991539669842378402e+00	2.920779201978056516e+00	3.890730075060232274e+00	3.540733929782478029e+00	2.724221918071379811e+00	3.575390955288454631e+00	3.337783641587739325e+00	4.254606029969355774e+00	4.192911462327059802e+00	2.935365405093138591e+00	3.693451384932822545e+00	4.149156148899400876e+00	2.946005847417035195e+00	2.855515903266132138e+00	4.751243046857384300e+00	3.469182495125158638e+00	3.251481022913199403e+00	4.347743907658633056e+00	3.251456122157761364e+00	4.159114096408170980e+00	3.865695344379856735e+00	3.168236611912016887e+00	4.534960920189377021e+00	3.976545986139023103e+00	4.559997115255548294e+00	2.925015871272226953e+00	4.901551891265349070e+00	5.681248916189172604e+00	3.768475346893147115e+00	3.046451638428127051e+00	3.580344885883021355e+00	nan	3.593493764431461734e+00	4.654470115932722862e+00
1.845758490545318153e+00	3.725658675010553367e+00	3.132303132857916950e+00	2.135285412461886967e+00	2.714953969754752006e+00	3.631007999909079409e+00	2.537612414630136204e+00	nan	2.298742523234668766e+00	3.934601258972922455e+00	3.069921997972278938e+00	2.840285679380510242e+00	3.288490766551408928e+00	3.084464330588524206e+00	nan	nan	3.034114190969777525e+00	1.719612217787450881e+00	2.267468294740597301e+00	3.062753887365999184e+00	3.566007489002380293e+00	2.419768645213959068e+00	1.772376395109291680e+00	1.741804192631910775e+00	2.843172106828627310e+00	3.535599543735523653e+00	2.914373119672456713e+00	1.680448068888113600e+00	2.274041728564130338e+00	2.998631173288156759e+00	2.274926398374556680e+00	3.270365690087426280e+00	2.238629827152404328e+00	2.695287199745091566e+00	2.250510758439927539e+00	2.492465036028913339e+00	3.411706998828423210e+00	3.196292326385868243e+00	3.037021332366564685e+00	2.728927203726432271e+00	2.682883519650355097e+00	3.511789788902142107e+00	2.729041514189495032e+00	5.090266736053542296e+00	3.626381349856605762e+00	2.449469076308971704e+00	2.464962996587337418e+00	nan	2.618841972565856935e+00	2.615275213683105449e+00
1.468282604728695206e+00	2.946237935638187366e+00	3.317767239159374881e+00	2.116428289612495739e+00	1.855023275517021064e+00	2.365862924007814616e+00	1.375102137422065773e+00	nan	1.964959863408574092e+00	3.266880637017712807e+00	1.542097145967292304e+00	1.959900266269229974e+00	3.587038766574888182e+00	2.133751252228856199e+00	nan	nan	1.501263767746202848e+00	2.552480977220950464e+00	2.778514732303484003e+00	2.907120079267734969e+00	2.061295877131195109e+00	1.889826123256700408e+00	1.826011703656930552e+00	2.601682859298000139e+00	3.762500443696264796e+00	2.301718481524347215e+00	2.835248376512963464e+00	2.974042069717793613e+00	1.855737245863264828e+00	2.921528604820494923e+00	2.135384687377796631e+00	1.746612511946172619e+00	1.400849651189261635e+00	1.624645582340249916e+00	1.807253902701283721e+00	1.855855623128923604e+00	3.280847133186061804e+00	1.411555541585940876e+00	2.157294842318543182e+00	1.482840911165642206e+00	2.262023340985338304e+00	3.980888356696049346e+00	2.682325724370348219e+00	5.970384479521705146e+00	3.047477026521476340e+00	1.291467218897908387e+00	1.465711775019501451e+00	nan	1.445085147945944115e+00	3.083662496762761940e+00
2.041572871928829525e+00	3.954490572322297837e+00	4.469842083367329799e+00	2.229680553170628521e+00	2.963218603401562401e+00	2.774542755721942200e+00	2.333722908333672130e+00	nan	2.347065433340588481e+00	4.059281812568182879e+00	2.673654422218303850e+00	3.433747180201702776e+00	2.417074717433368214e+00	3.769133566679711667e+00	nan	nan	1.661478981465178473e+00	1.850484771850689603e+00	2.271212359195943442e+00	3.317614539708457766e+00	2.771067676598344409e+00	2.475780910364426823e+00	2.451206195946383115e+00	3.164289920237196352e+00	3.262610340448058199e+00	2.276566532299873824e+00	3.215191890629479854e+00	2.984735559321036291e+00	2.007814629770954706e+00	2.689782479529248427e+00	3.322608282901757804e+00	2.396032868073174171e+00	1.966188270509837688e+00	2.815185077597635033e+00	2.182211859314653335e+00	2.420193824211614331e+00	2.498256301661737400e+00	2.213195677358197333e+00	3.071058448638280591e+00	2.852673951035187727e+00	3.242139816983090839e+00	2.768002348259935186e+00	3.987341992407038571e+00	5.646123421976923851e+00	2.828618223307490354e+00	1.940750370272766645e+00	2.049574866331700829e+00	nan	2.762227328454474939e+00	3.099009433505482303e+00
nan	nan	nan	nan	nan	nan	nan	nan	nan	nan	nan	nan	nan	nan	nan	nan	nan	nan	nan	nan	nan	nan	nan	nan	nan	nan	nan	nan	nan	nan	nan	nan	nan	nan	nan	nan	nan	nan	nan	nan	nan	nan	nan	nan	nan	nan	nan	nan	nan	nan
2.688151771915476385e+00	3.797362637070534230e+00	2.409773483596437949e+00	3.391526023200030604e+00	2.224212163220878669e+00	3.910596260644854993e+00	2.546016011621550224e+00	nan	2.934015196321086982e+00	3.400907376058172282e+00	2.595442158721279480e+00	2.038985455779700473e+00	4.656585182471539852e+00	2.719707885775831002e+00	nan	nan	3.648695821486378055e+00	3.894869088159306880e+00	3.578430642180578491e+00	3.802537759884034863e+00	3.895571163285591609e+00	2.476424932316216410e+00	3.016660655364566068e+00	2.889638981176078758e+00	4.747131861314588086e+00	4.261422617571271054e+00	3.612857849945726230e+00	3.344687156814360574e+00	3.173130773605650656e+00	4.565954947191157132e+00	1.764216460470444003e+00	3.461439615127232639e+00	3.118163254549550789e+00	2.155896075779224486e+00	2.801828880638109087e+00	2.197529851283797520e+00	4.787755750424957490e+00	3.282208841183477777e+00	2.904701165017036235e+00	2.305025347935273583e+00	1.921933356768263046e+00	5.370367567398178998e+00	1.813181590881564054e+00	6.805812718426171415e+00	4.600688802554249612e+00	3.028342591727116950e+00	2.511157057666512760e+00	nan	2.855123527999560373e+00	3.627807818444210408e+00
1.861912560848198783e+00	4.742726585218613344e+00	4.263522563035231805e+00	1.231995038676991117e+00	3.028130990435039305e+00	3.992095574514247236e+00	2.586103911049619786e+00	nan	3.096702726618744794e+00	4.802702777734133122e+00	2.684275237917272072e+00	3.409337189089194808e+00	3.569006555475965126e+00	3.582933001206241030e+00	nan	nan	2.772443741444143406e+00	2.628474843914441639e+00	3.533924348895467915e+00	1.283033168063838936e+00	1.845242143013700709e+00	2.387519310053535015e+00	2.292715456024468246e+00	3.233950412776459338e+00	4.549545519633446666e+00	3.293529060413816545e+00	3.925507031782700551e+00	3.430123523784008199e+00	1.954457426989671065e+00	3.248826386401856059e+00	2.873457244860328608e+00	3.237076006136320405e+00	2.760817978918763238e+00	2.597881861724805841e+00	2.440047675805690375e+00	2.830865677913328327e+00	4.270439146743888692e+00	2.255040794511055768e+00	3.883896875226187984e+00	1.954119494084757935e+00	3.047138321155065999e+00	3.372963512702928490e+00	2.708893720272980143e+00	6.337957279997462834e+00	4.338275357493966311e+00	1.784552137501837832e+00	2.087444776705155380e+00	nan	1.810584984566984801e+00	4.197110092733247200e+00
1.536729296655483523e+00	3.186252821958786452e+00	2.440303899461945480e+00	2.768034280677772685e+00	1.811722639168558358e+00	2.721161136354019572e+00	2.117970679456349536e+00	nan	1.176927343592790720e+00	2.868446839687168293e+00	1.989615051103600152e+00	1.913021119523577118e+00	3.728326570079545377e+00	2.379113101538754105e+00	nan	nan	2.601900352820114559e+00	2.698550641866759303e+00	2.065048391492368740e+00	3.439171628904932110e+00	3.351045070785299451e+00	2.142216843019208561e+00	2.120764433232845469e+00	2.013392545419295576e+00	3.308314702836574916e+00	3.065738457439628473e+00	2.473117653997006560e+00	2.720509962496926004e+00	1.956391920502536852e+00	3.486818427163191458e+00	1.203306535811248912e+00	2.279018675875595701e+00	1.872091737341965212e+00	1.706497536267776116e+00	2.153236546718358735e+00	1.590195967585150250e+00	3.198078147703651730e+00	2.504725240257561047e+00	2.063970780733644705e+00	2.121965389023102500e+00	2.002512808027338220e+00	4.339508771503457929e+00	2.276889999353554295e+00	5.774906442623911396e+00	3.252732181009327039e+00	1.956841677103990262e+00	1.972036861297764787e+00	nan	2.298145815950362270e+00	2.422378273183316555e+00
2.285386819517940094e+00	3.550503314065023286e+00	2.530779753605124860e+00	2.860537848685949847e+00	2.208861414578436211e+00	3.480694770233664581e+00	2.214972976729162379e+00	nan	2.336602380827839998e+00	3.398244609935551885e+00	2.876367302929289327e+00	2.304218326856029009e+00	3.749046112584117907e+00	2.844790625180402266e+00	nan	nan	3.180643074252355262e+00	2.743532607252425759e+00	2.369327899429331197e+00	3.718163300970579233e+00	3.894553935591774874e+00	2.183758905865897493e+00	2.420103785660483897e+00	1.960356427803747525e+00	3.461264924545377042e+00	3.776100052577655131e+00	2.963499381770550389e+00	2.084091754186236045e+00	2.641919318482568890e+00	3.720818981132718140e+00	2.087473788468919622e+00	3.199526124326651288e+00	2.440353785083444915e+00	2.484453274456184246e+00	2.292275955153364020e+00	2.070567681193451026e+00	3.750140045204925610e+00	3.239923792344992393e+00	2.609952971378385556e+00	2.661090758334839101e+00	1.907246812315669615e+00	4.284597642636698289e+00	2.606584009036393201e+00	5.915869905009187413e+00	3.754700632165796303e+00	2.794618056978925402e+00	2.393234215369266504e+00	nan	2.926182268709490053e+00	2.529422352627597625e+00
1.965069335633997660e+00	2.940507228330775824e+00	3.063694301714195323e+00	2.926668150851545747e+00	1.668413469376479163e+00	2.376941841343959805e+00	1.394949698923571679e+00	nan	2.100651014490636292e+00	2.845785764697040587e+00	1.672392051416419223e+00	1.161402061038374178e+00	4.105706665573308101e+00	2.028997180259690225e+00	nan	nan	2.205769593555239272e+00	3.149444194812669462e+00	2.926902099191205142e+00	3.616580141238222357e+00	2.781077567454342869e+00	1.631666762572441920e+00	2.730603970095898614e+00	2.881040859569464985e+00	4.043300354715788636e+00	2.753849554774526975e+00	2.845504976299267685e+00	3.148624802893473351e+00	2.392491023194029953e+00	3.814874312309213256e+00	1.999889233277458933e+00	2.074066825912593171e+00	1.510024800898914110e+00	1.541858307738706690e+00	2.417512396247712303e+00	1.391809988758780925e+00	3.721748330485109779e+00	1.870863971674060267e+00	2.036665842850746699e+00	1.866168150870226583e+00	1.939297903844683146e+00	4.442818647627947648e+00	2.804157135312460802e+00	6.393479149974798048e+00	3.019868040813995957e+00	2.087726030699417645e+00	1.660610068093621106e+00	nan	2.098380306852303701e+00	3.095079580042584766e+00
3.659198492149576598e+00	5.894250143625219707e+00	6.096206215665595174e+00	3.043583063523668919e+00	4.692940987556195154e+00	4.868675448086476010e+00	4.248299984771687576e+00	nan	4.710807364024304889e+00	6.197276612475220325e+00	4.015513665136057675e+00	4.967596120754681266e+00	4.829056649576282112e+00	4.729052036108013723e+00	nan	nan	3.926515545152044595e+00	4.279142531251065584e+00	5.238278928850240490e+00	2.547357306404551380e+00	2.423834732019412019e+00	4.022388823051174178e+00	3.963068819166855938e+00	5.060647331556591411e+00	5.991198776382018920e+00	4.119446712628394458e+00	5.206931474764325607e+00	5.387271432206374833e+00	3.684769606981292522e+00	4.129498258977574388e+00	4.815303557577035320e+00	4.400893242184304555e+00	4.119240827839838914e+00	4.109728308615903103e+00	4.241164031280851177e+00	4.526600229357330640e+00	5.326303458282018788e+00	3.369758117165892575e+00	5.369673870774552604e+00	3.525879718949802566e+00	4.581804096833749007e+00	4.376699941184591935e+00	4.670720393937623172e+00	7.068263817562336904e+00	5.267126414998620554e+00	3.248396477066513466e+00	3.833697911645993273e+00	nan	3.292429399398953738e+00	5.808786949016144341e+00
1.628322490493850250e+00	3.035341321510006463e+00	3.441776416851372478e+00	2.609748404783570397e+00	2.065023876972020833e+00	1.805654170661947555e+00	1.876598274927182786e+00	nan	1.060729940343645872e+00	3.104802358572031906e+00	2.179544061646790709e+00	2.634489204269076179e+00	3.108514856200274679e+00	2.634722290459229121e+00	nan	nan	1.551362403850128358e+00	2.119130353243267262e+00	1.611745146285575414e+00	3.651682039989756046e+00	3.108856971155737892e+00	2.328777165070455624e+00	1.968745296918204435e+00	2.381157584308434050e+00	2.778753436262380916e+00	1.970474708049972712e+00	2.070270497154972134e+00	2.718533700575422873e+00	1.606695876755234842e+00	2.755054481228130570e+00	2.617610264800668940e+00	1.438825040506398478e+00	1.545827329142847040e+00	2.387505170673149824e+00	1.569927974929185233e+00	1.851026284335575367e+00	2.199810557829519730e+00	2.156087548275229526e+00	2.005602808420395178e+00	2.447429712644578093e+00	2.333995142677548706e+00	3.738827474858092970e+00	3.301524592117182078e+00	5.539925502709567517e+00	2.718120503763053364e+00	1.738264990431927837e+00	1.869857460430545792e+00	nan	2.606022890813157300e+00	2.350233793004504523e+00
2.643042934531081745e+00	2.371867414312150313e+00	2.940351907764590322e+00	3.571395639220825924e+00	2.779773506912920134e+00	2.428522805572887577e+00	2.506493081926756350e+00	nan	2.546469327665381144e+00	2.782210171808447541e+00	2.753253891067095616e+00	2.321801502735916234e+00	4.629673575567769817e+00	2.080867521594898406e+00	nan	nan	2.947638711408088863e+00	3.572464685970860199e+00	3.378833578427508755e+00	4.308873290774623221e+00	3.456187230949342659e+00	2.629837389131900682e+00	2.993837964042734168e+00	3.139962402008507514e+00	4.037639841598139157e+00	3.245298208376742988e+00	2.491570704224533639e+00	3.130724400613772218e+00	3.197810965217479762e+00	3.906877890447728596e+00	2.715784841638857028e+00	2.627686268116121049e+00	2.318272011284121970e+00	2.849199490785142341e+00	2.661456087244428836e+00	2.537364563625065017e+00	4.135484513403809181e+00	2.979774578054535716e+00	2.222834508732494552e+00	3.036780646095153191e+00	2.932814709229088379e+00	4.825301490669437143e+00	3.289403547735059608e+00	5.845285383696505299e+00	3.010101394291954779e+00	3.015416372716339666e+00	2.844334211791011313e+00	nan	2.919048175457928274e+00	3.201781971328878651e+00
1.842129076315093705e+00	3.678010399283241139e+00	3.898624948910958121e+00	2.434664212482868795e+00	3.233862631025607559e+00	2.893454354723451249e+00	2.912843469005559793e+00	nan	2.000111036241949414e+00	4.066921187916769931e+00	3.202977515340694303e+00	3.624687084651152080e+00	3.197207707481816374e+00	3.336740467274196487e+00	nan	nan	2.486020042276674502e+00	1.626913024159345689e+00	2.055778186325265544e+00	3.383264018079583657e+00	3.206904435977251389e+00	2.741523390556807716e+00	1.805682296825209088e+00	2.573603712545965205e+00	2.481631693180964771e+00	2.399709717449075796e+00	2.641320904740494413e+00	2.439160827489780914e+00	2.022878312057447836e+00	1.998423811710480891e+00	3.096869800584352461e+00	2.697513529024649692e+00	2.265162044715573586e+00	3.205162369781508591e+00	2.142859533001955530e+00	2.899309637026245667e+00	2.351524777268749311e+00	2.953206206507676068e+00	3.004206265002848930e+00	3.213514906072874933e+00	3.276006813427268405e+00	3.059535765022911580e+00	3.664504980978204873e+00	4.902970857101920821e+00	3.026818418234507035e+00	2.232071129666934439e+00	2.738622501341680060e+00	nan	2.991637226356381518e+00	2.673855571757657756e+00
1.796417485106364564e+00	3.740122657366419912e+00	3.723515140783649091e+00	1.845423334432610973e+00	3.235595208945528878e+00	3.310844049369674913e+00	2.738767607992567577e+00	nan	2.562326107762399996e+00	4.248565861800598142e+00	3.268941152555211893e+00	3.433699487690037966e+00	3.290754259913319046e+00	3.322171616283092543e+00	nan	nan	2.553360249893873224e+00	1.491209407314239899e+00	2.519517200918410804e+00	2.863812459325982829e+00	2.901109203187667074e+00	2.618830739241930328e+00	1.402433018841321877e+00	2.402554458048870689e+00	2.875882017396287793e+00	2.818288794387359353e+00	3.084723401505529150e+00	2.178414430110237276e+00	2.131335587230972717e+00	2.121101694125961945e+00	3.054489225029678234e+00	2.934397597223024512e+00	2.246431537066181150e+00	3.183901668071936530e+00	2.004051929751445194e+00	3.009435614544464066e+00	2.956538827272331638e+00	3.001705711842358237e+00	3.160023656517269242e+00	2.904647849547919325e+00	3.305188726112842978e+00	2.972739119501080385e+00	3.419716307054418980e+00	5.021447499355641497e+00	3.469691689263179946e+00	2.213602977869932431e+00	2.696676071073787817e+00	nan	2.456030604521155958e+00	2.930725245873972096e+00
2.186491221095497206e+00	4.770262512540178967e+00	4.824275711489361740e+00	1.493807979602309377e+00	3.205430981134656854e+00	3.822595774106239297e+00	2.681181980805372067e+00	nan	3.206034612104541992e+00	5.007267601666417711e+00	2.708022188805738750e+00	3.664429048254466803e+00	3.300338629250389122e+00	3.762193326074909638e+00	nan	nan	2.541793597684073092e+00	2.789887826821187744e+00	3.631195460914155682e+00	1.660790100833785754e+00	1.871763780380152564e+00	2.642140300905084782e+00	2.567500853096321922e+00	3.601629411625310695e+00	4.665097502397887119e+00	2.881993506768409929e+00	4.027454870630742256e+00	3.750969979664311449e+00	1.988146333124704235e+00	3.149120396088733287e+00	3.387554194734407442e+00	3.129379325975274018e+00	2.851666873959755044e+00	2.808747187078921126e+00	2.577140142980149040e+00	2.962421752777272932e+00	4.090003016336880570e+00	2.130295699201120829e+00	3.996147527926376952e+00	2.205791144740109289e+00	3.135575091148967264e+00	3.237566945995857814e+00	3.295810094591967054e+00	6.369273024396936655e+00	4.327961123303445845e+00	1.773068541447768043e+00	2.228468037633288823e+00	nan	2.267631098566801562e+00	4.408728070531059196e+00
1.892783791547595795e+00	4.424172502355954606e+00	3.551015662902332171e+00	1.790904481316724084e+00	2.561224935842595141e+00	3.856792377066152078e+00	2.312184140798961618e+00	nan	2.921370748496518122e+00	4.236924759651942374e+00	2.381889601175100069e+00	2.970403964154215259e+00	3.738505230506312227e+00	3.270577352904564972e+00	nan	nan	2.823970604792731098e+00	2.916021292893321348e+00	3.438218570030990850e+00	1.954596582849405184e+00	2.322380322137106212e+00	2.313945818009611077e+00	2.367164371328536632e+00	3.013339233628891112e+00	4.581965980237719727e+00	3.635072662659796450e+00	3.813257644592492834e+00	3.337873923369937934e+00	2.263457514392453795e+00	3.523930796818057321e+00	2.455443729479643178e+00	3.143373989363302812e+00	2.681817458926018638e+00	2.204572384052642775e+00	2.394663393527203699e+00	2.469846294007608911e+00	4.312101049532548025e+00	2.382636077445168699e+00	3.377678837997561523e+00	1.705116447348657749e+00	2.668258627891141099e+00	3.898332623176712364e+00	2.247323782935151559e+00	6.506490616173925545e+00	4.272564483576693384e+00	1.929749546275415950e+00	1.943642659756379620e+00	nan	1.676666624600044342e+00	3.867957282230207294e+00
1.627228548592751789e+00	4.200622163617712346e+00	3.982249644552433132e+00	1.459483614770661353e+00	2.618868043446739513e+00	3.420857749865927833e+00	2.325144432320167986e+00	nan	2.596710479443458564e+00	4.376313738424228106e+00	2.147654047921853770e+00	3.059191880801571006e+00	3.315344605496054697e+00	3.127915907747663038e+00	nan	nan	2.272828979223754153e+00	2.670922637041222902e+00	3.241009298398093375e+00	1.688780524284180684e+00	1.943953026464819711e+00	2.528445823785483881e+00	1.886378898221167777e+00	2.912598847438010008e+00	4.324178207122725048e+00	2.830230957530369462e+00	3.566204473732749403e+00	3.546094685290933857e+00	1.658522904263676434e+00	2.956893216458786444e+00	2.569942563251888412e+00	2.651364455784984031e+00	2.487882335154768310e+00	2.200575769768897683e+00	2.236884887431310087e+00	2.655838455972497236e+00	3.745318098076881874e+00	1.966670576371794210e+00	3.321013658058785456e+00	1.577663027568019016e+00	2.759224095672846655e+00	3.708867763033036002e+00	2.573166388117891668e+00	6.123552960472482987e+00	4.088236431991813191e+00	1.234487448469817839e+00	1.959312852484763390e+00	nan	1.535431540335414180e+00	3.838883070075171489e+00
2.715903561450850212e+00	5.133270640308610133e+00	5.437041545769035977e+00	2.177837513842493244e+00	3.940809047391840458e+00	3.969868191092360998e+00	3.303397290761673322e+00	nan	3.774431856186743151e+00	5.434071347346993264e+00	3.371108847556602672e+00	4.236852017085587896e+00	4.055421084581035451e+00	4.125989766508531886e+00	nan	nan	2.901677928124031247e+00	3.114125656546034460e+00	4.170834161660166295e+00	2.248763618387299879e+00	1.539295105856252954e+00	2.987935190651421102e+00	3.193834776153746002e+00	4.275294484438206588e+00	4.925886264277210991e+00	3.079627139557405968e+00	4.293841114899988654e+00	4.314728353320598231e+00	2.718736597794582099e+00	3.327949141650608844e+00	4.132835322274452494e+00	3.452470054100110097e+00	3.048893345829931878e+00	3.508846477698820632e+00	3.213544202079757106e+00	3.625137143937074313e+00	4.374344556217455882e+00	2.467381093058995223e+00	4.507937025620708305e+00	2.964996706769202017e+00	3.930375907612702502e+00	3.227713288318869278e+00	4.201320450446892174e+00	6.434086633779612541e+00	4.181234662676252434e+00	2.432212432453058515e+00	2.874562742722446718e+00	nan	2.666530324628626047e+00	4.875378970918288424e+00
2.654683160496604355e+00	2.986040418829616350e+00	2.992543844911764950e+00	3.715302403502017903e+00	2.332880222059996456e+00	2.671211343460128784e+00	2.369297821660583558e+00	nan	2.477925581920410458e+00	2.550981025518908041e+00	2.424317501753920467e+00	2.625081738147261756e+00	4.447794241738669108e+00	2.405612411708623721e+00	nan	nan	2.786629397014113607e+00	3.818449520132587427e+00	3.098898689074416346e+00	4.402850164921297882e+00	3.529452489216613031e+00	2.744610165070669794e+00	2.947970790532220331e+00	3.034651906970688540e+00	4.320547540903411310e+00	3.233312556016166184e+00	2.859103392749469119e+00	3.659191053786375214e+00	3.040547727967775060e+00	3.789969077101607020e+00	2.743987686158536388e+00	2.488448688346311055e+00	2.785744222078236465e+00	2.690315015869120252e+00	2.573079267395207204e+00	2.487787625781761047e+00	3.680935643470069074e+00	2.882425367679983363e+00	2.280682857151130616e+00	2.775157913069417503e+00	2.529058338513311632e+00	5.000058583122460654e+00	3.280431863693634487e+00	6.403463642477728257e+00	3.480551159234205105e+00	2.832345294190233176e+00	2.622403204884846684e+00	nan	3.058612665841914602e+00	3.054298796595829035e+00
2.094776869477691594e+00	3.530611589327107502e+00	3.025994211700841152e+00	3.084117768994996123e+00	1.062150778862356093e+00	2.764695428406986011e+00	1.651941670394761585e+00	nan	2.105516384743960856e+00	3.059795885610389732e+00	1.394913240448055980e+00	1.788444950698471203e+00	4.501690455015316950e+00	2.137294818622889281e+00	nan	nan	2.506988469826008092e+00	3.530030434920503168e+00	3.140195744094488539e+00	3.499406859600699526e+00	2.825478547821009379e+00	2.253234624823822418e+00	2.780475621968268918e+00	2.898450328191862546e+00	4.414349128868513716e+00	3.148663421057020795e+00	2.786066232174400970e+00	3.729725093872114705e+00	2.170678061456867702e+00	4.060578388506107750e+00	1.945937385630157612e+00	1.995917146420863819e+00	2.307358697051828944e+00	1.505556168052488708e+00	2.451171215594414310e+00	1.881170031296246492e+00	4.020455921533881316e+00	1.744592440074141049e+00	2.441634956408271329e+00	1.387002811005173308e+00	1.880383491519761474e+00	5.001332914387178974e+00	2.094578121442504770e+00	6.663384079107874669e+00	3.804692112209530741e+00	2.070247219462235666e+00	1.538308830883265976e+00	nan	2.000999445275039701e+00	3.513870536662515143e+00
nan	nan	nan	nan	nan	nan	nan	nan	nan	nan	nan	nan	nan	nan	nan	nan	nan	nan	nan	nan	nan	nan	nan	nan	nan	nan	nan	nan	nan	nan	nan	nan	nan	nan	nan	nan	nan	nan	nan	nan	nan	nan	nan	nan	nan	nan	nan	nan	nan	nan
1.777299483618514087e+00	4.167398624951017538e+00	3.547195025413685254e+00	2.066311754614678087e+00	2.080667297906654944e+00	3.598668240629347093e+00	1.818716828452979328e+00	nan	2.757799841333202551e+00	4.089015883466871948e+00	1.751530443792633340e+00	2.306486430723914793e+00	3.989610274131395240e+00	2.908026729255083875e+00	nan	nan	2.574142650589920311e+00	3.083415250955630516e+00	3.460494933996868916e+00	2.270239953097333174e+00	1.965511917564694233e+00	1.687349326431437868e+00	2.463995341678713036e+00	2.963279094978882089e+00	4.679993756380355308e+00	3.330422425026002831e+00	3.644551536658267477e+00	3.431671337669733646e+00	2.138225016080942176e+00	3.712210784402170116e+00	2.026297368826074585e+00	2.900839285790997479e+00	2.425472630631473336e+00	1.468941860230255081e+00	2.348950095557471140e+00	2.157703899363006883e+00	4.309228730891805803e+00	1.765910424386576638e+00	3.148272503176555492e+00	1.059868492266009543e+00	2.318316389781916342e+00	4.219949671085515774e+00	1.958577621748884168e+00	6.602629790770719431e+00	4.100371024529555264e+00	1.703561453339375475e+00	1.310510268780152199e+00	nan	1.554228819097077219e+00	3.934620558912519162e+00
2.840233847118971866e+00	4.120434600587187468e+00	2.527561059728724580e+00	3.243825429777460911e+00	3.169447120789966377e+00	4.338555091555816645e+00	3.268783698611668509e+00	nan	3.190351255116953055e+00	4.097189292501659530e+00	3.712554453643984953e+00	3.078981897124305256e+00	4.665758400455215948e+00	3.016771334316088904e+00	nan	nan	4.195518689373847643e+00	3.315165710236982033e+00	3.340377694299661471e+00	3.666649566135284921e+00	4.267983772702114820e+00	2.967790523250968260e+00	2.815053176311264949e+00	2.429715243544665171e+00	3.965226849579454260e+00	4.646347945198432861e+00	3.466627618476345152e+00	2.688305263763873132e+00	3.374368025656368619e+00	4.071674337666471466e+00	2.614003329454138047e+00	4.118296358289383896e+00	3.258959279747883464e+00	3.248852385969976719e+00	3.203615667572677683e+00	3.102747281488839715e+00	4.608046653265686743e+00	4.019621666654554559e+00	3.554213673133014506e+00	3.294351881670710913e+00	2.762768221601182628e+00	4.733522288394988564e+00	2.678634481952920421e+00	5.964715725570697735e+00	4.378941040613563374e+00	3.461743191586275969e+00	3.367595912133384939e+00	nan	3.244804829341896735e+00	3.352534209521919717e+00
2.265658379828276114e+00	2.796051364874172940e+00	3.465399640454644548e+00	3.346876049630683969e+00	2.117820267023912795e+00	1.560986146071345004e+00	2.004379785643845668e+00	nan	1.739720108920348673e+00	2.327816080220584283e+00	1.727756122430266661e+00	2.457105738733523115e+00	3.780551146969952203e+00	2.492229052573417647e+00	nan	nan	1.816669022138500011e+00	3.268425708589634215e+00	2.571468632996355197e+00	4.128445657114353295e+00	2.969173894290219717e+00	2.498154812180909623e+00	2.983751116448216223e+00	3.266277167115049451e+00	3.820668030759305278e+00	2.575279223248560179e+00	2.403892308638792663e+00	3.659559397059816810e+00	2.503853374286178823e+00	3.586023231299876102e+00	2.750512770572079990e+00	1.341412688288631916e+00	1.718016803245163038e+00	2.264179326687247862e+00	2.516609338600069634e+00	1.785165452126264762e+00	3.053053861428182802e+00	1.876934194328410355e+00	1.980592487651635869e+00	2.569111968682651348e+00	2.736409004413753454e+00	4.351618775961203944e+00	3.622722600579283636e+00	6.186717353289248322e+00	2.381500902993483937e+00	2.234878817509290627e+00	2.128491313724892642e+00	nan	2.562599941909430523e+00	2.878295580030235001e+00
2.440322528970736204e+00	4.314766806452649206e+00	4.451992298247383850e+00	2.761677259640777038e+00	2.436219777894053529e+00	3.354235371855996295e+00	2.003702737548108459e+00	nan	3.139871667873280092e+00	4.224314209247275187e+00	1.845612620450758357e+00	2.729787979021554456e+00	4.408684302435918134e+00	3.168451508639749115e+00	nan	nan	2.418827146969951603e+00	3.648486692652141095e+00	4.021771535400482378e+00	2.997054727276114328e+00	1.669689080261653524e+00	2.140323622846000085e+00	3.308029659809321288e+00	3.929756309300735051e+00	5.148527144811727574e+00	3.137900950731311589e+00	3.812706850034319750e+00	4.240876414913355319e+00	2.565272791340194480e+00	4.070229663096755601e+00	3.102078402617783226e+00	2.663448715469120209e+00	2.535029960949115591e+00	1.994335955563693030e+00	2.923683170149059318e+00	2.490312045108451500e+00	4.539135785004717150e+00	1.298562431908922843e+00	3.439202009797411641e+00	1.624235164686300026e+00	2.848192024799421684e+00	4.464359527541161832e+00	3.121245442198557818e+00	6.935866501214523083e+00	3.985155776800763050e+00	2.089963076868733616e+00	1.615641573399307918e+00	nan	1.979611232954812783e+00	4.486405685648131580e+00
2.757130344541497635e+00	3.049472471727040279e+00	4.357513598990245818e+00	3.642877658458220314e+00	2.997062698589146201e+00	1.448940010091952058e+00	2.788638747821705177e+00	nan	2.238620286281316041e+00	3.058841763528982405e+00	2.604379111685681369e+00	3.329096009959197300e+00	3.683767925797640785e+00	3.195240598743648075e+00	nan	nan	1.983085741325887996e+00	3.237101580425194136e+00	2.518572254077310557e+00	4.473647829959933375e+00	3.390304158235507792e+00	3.134954396034286717e+00	3.140581865776009618e+00	3.516220394202140831e+00	3.590577660417036299e+00	1.998092789729667640e+00	2.472812233427420736e+00	3.871054432093884667e+00	2.581493514079308937e+00	3.296831116515846372e+00	3.569452057772601439e+00	1.749341848500777452e+00	2.206134187017370518e+00	3.138181680705047771e+00	2.753124797099079313e+00	2.683842712286343524e+00	2.284507575637934274e+00	2.516422119934835777e+00	2.570271269517681922e+00	3.339725971834274887e+00	3.307515541313269747e+00	4.107802308539720393e+00	4.423105455670349961e+00	5.667116843977742846e+00	2.518323944933401837e+00	2.609837399468748043e+00	2.784272467188419142e+00	nan	3.341153916730643658e+00	3.014669927348734735e+00
3.100902387270144001e+00	5.456731225420691445e+00	5.044571190201093458e+00	2.571685078715154837e+00	4.470640980473516102e+00	4.969144213570527491e+00	4.206401813119621025e+00	nan	3.842021171732289631e+00	5.513112363270423089e+00	4.395056573396240118e+00	4.720937164891068960e+00	3.387283464629399443e+00	4.746009287587862779e+00	nan	nan	4.281703691885799579e+00	2.582205050093508536e+00	3.374153440174459728e+00	2.864414648326358837e+00	3.980398453271273507e+00	3.672480277412583316e+00	3.107828380000462687e+00	3.382589220076139824e+00	3.822716774930327244e+00	4.188600846268742295e+00	4.288332765718615214e+00	3.283775885341678524e+00	3.033914509974350526e+00	3.301467692982131830e+00	4.001662276002451613e+00	4.636565158647319329e+00	3.656036170438727861e+00	4.194336460233738961e+00	3.737227387764070485e+00	4.035036024305170166e+00	4.040733126240882100e+00	4.182704985871295023e+00	4.981085203057174837e+00	4.078099741793129951e+00	4.175318865585325057e+00	2.513535226735012174e+00	4.297364760158925989e+00	5.064688969500512172e+00	4.649375509817140539e+00	3.455656990333325851e+00	3.809447450689127823e+00	nan	3.741677618355750301e+00	4.002823955503478359e+00
2.050042305435284096e+00	3.261450241335436040e+00	2.933426808170128020e+00	2.949436350793060324e+00	1.137355755992522921e+00	2.837285766291826494e+00	1.170874230507892078e+00	nan	2.228210041844913558e+00	2.866844634884201160e+00	1.236028272209904300e+00	1.181767844982197335e+00	4.175604816622564996e+00	2.285974518003987654e+00	nan	nan	2.409661373924250949e+00	3.338951986117267623e+00	3.007515287020546157e+00	3.467924520173773839e+00	2.744575199916573727e+00	1.756291532099383712e+00	2.768368807542301635e+00	2.819460680394020535e+00	4.343562860713093166e+00	3.154044390687130051e+00	3.039076992852142389e+00	3.261312154619739445e+00	2.359306306530799091e+00	4.016102620256185141e+00	1.717175220702663374e+00	2.337930360725485546e+00	1.878643716977176803e+00	9.056639851376495631e-01	2.525220754742589779e+00	1.567910469208057878e+00	3.852158767380888360e+00	1.717622244559444677e+00	2.111059226362387964e+00	1.455294570695174761e+00	1.817313078906317436e+00	4.670668875200878922e+00	2.328956634473774656e+00	6.497704825728793487e+00	3.394330894328330572e+00	2.046090650542448319e+00	1.352609299338038307e+00	nan	1.872661113806832089e+00	3.158008295974735535e+00
nan	nan	nan	nan	nan	nan	nan	nan	nan	nan	nan	nan	nan	nan	nan	nan	nan	nan	nan	nan	nan	nan	nan	nan	nan	nan	nan	nan	nan	nan	nan	nan	nan	nan	nan	nan	nan	nan	nan	nan	nan	nan	nan	nan	nan	nan	nan	nan	nan	nan
1.938696874043709828e+00	3.038222934009037868e+00	3.301449065576481434e+00	2.711895366270283603e+00	2.819607444343325664e+00	2.575999330197641601e+00	2.623174178783175048e+00	nan	1.635792937369197952e+00	3.331236656303146138e+00	3.102572035861444810e+00	3.116988389620464428e+00	3.163228625661171911e+00	2.836084404994736907e+00	nan	nan	2.486276511856416516e+00	1.667622560881744542e+00	1.490182816146572664e+00	3.839743414900055551e+00	3.696304354258816094e+00	2.786368832833615805e+00	1.923586943617038525e+00	1.958528352858649679e+00	1.894513231826009836e+00	2.775652726112422197e+00	1.912561473874026197e+00	1.953068433187952646e+00	2.142929355453069284e+00	2.455034853086916602e+00	2.769920520297124433e+00	2.574440744445690488e+00	1.833609211390998972e+00	3.056663990631029115e+00	2.161051701038243955e+00	2.569747295695441913e+00	2.347414716502666643e+00	3.093023480210461251e+00	2.536009565442674418e+00	3.194934650020620825e+00	2.892671662106769848e+00	3.414715082012996561e+00	3.557004405800965330e+00	4.876870500032159939e+00	2.741362305917596665e+00	2.493298019573026991e+00	2.697507310222691856e+00	nan	3.001468583146725155e+00	1.860529131387848922e+00
2.535513469878577730e+00	4.724553271937353749e+00	4.814459697088692813e+00	2.259927974879060830e+00	4.135540116118887610e+00	4.032701873482829491e+00	3.557717373421874107e+00	nan	3.316033300200204259e+00	4.962630765831741897e+00	3.910453030691753096e+00	4.304871521003190260e+00	3.419734655094974318e+00	4.275369396122409960e+00	nan	nan	3.339399534331843444e+00	2.108951005207233553e+00	3.228388698790272571e+00	2.921338706596900536e+00	3.015986825390066794e+00	3.065385692072304380e+00	2.821560055526056932e+00	3.529797858531734889e+00	3.593804898931436398e+00	3.415637576840619971e+00	3.726741760951747029e+00	2.869600860464065040e+00	2.782554465284816203e+00	2.804974342043951463e+00	3.835266470183785081e+00	3.804519758566975440e+00	2.848139487112465229e+00	3.813728555431072920e+00	2.955255821161948848e+00	3.501989579797522456e+00	3.773862674014781149e+00	3.408888728429236625e+00	4.235708699378434083e+00	3.713385251429147882e+00	4.059162977371998160e+00	2.281664789099441482e+00	4.207298561319881003e+00	5.124866260629151071e+00	3.469802538433367278e+00	2.916601771646194496e+00	3.215984784105567318e+00	nan	3.281807282125773551e+00	3.792758806743711464e+00
2.234535627742584296e+00	4.517611361261416825e+00	3.389796658179243138e+00	2.491765411078418424e+00	2.771127712339743532e+00	4.276833233999434825e+00	2.930541609232889311e+00	nan	2.995643479361482786e+00	4.494023866590448613e+00	2.988996121178471466e+00	2.828670120744912975e+00	4.320021410238378046e+00	3.037162266844272374e+00	nan	nan	3.680646947831565097e+00	3.358359502852663159e+00	3.476826457983602126e+00	2.507850277838953534e+00	3.441072157028018719e+00	2.801619419832526159e+00	2.380550940286330075e+00	2.392168387771854920e+00	4.606223918328051781e+00	3.884225035185839392e+00	3.877545570436607303e+00	3.406494438739572139e+00	2.444649229415786884e+00	3.991852024315278857e+00	2.031709277267639724e+00	3.683683391615588665e+00	3.219586617966368358e+00	2.577149006624487093e+00	2.773406590450205211e+00	2.841316576452445286e+00	4.594012948885167980e+00	3.268204393120604845e+00	3.726792653212994466e+00	2.188203228091024855e+00	2.341651212358194289e+00	4.655436971849984396e+00	1.748537404534154405e+00	6.476286884848666325e+00	4.869084821030636334e+00	2.458636654897798479e+00	2.686363163720611791e+00	nan	2.640868843929071286e+00	3.979842404128724809e+00
3.600873564913692704e+00	4.475955847941741617e+00	5.313355695687660862e+00	3.709186564817593901e+00	4.726107494228272365e+00	3.917563773436375740e+00	4.449086559632000615e+00	nan	3.370059758677232953e+00	4.985075213268181926e+00	4.785052448368622535e+00	5.098015087776513354e+00	3.154100290768607096e+00	4.687120686959076465e+00	nan	nan	3.785738466319346518e+00	2.352352544320106986e+00	2.566990760204310718e+00	4.774311183801674296e+00	5.000780634512318024e+00	4.593550658442252299e+00	3.123868201063860539e+00	3.319634288882007844e+00	1.888170969414237232e+00	3.491546407587036160e+00	3.408789385288057971e+00	3.229094885350623390e+00	3.376534684545487774e+00	2.404886729011832536e+00	4.682494426114436337e+00	4.033601257123913264e+00	3.542366894837285063e+00	4.860465498568628639e+00	3.687647161049503630e+00	4.414471352099734958e+00	2.243837077792160795e+00	4.609533327100274747e+00	4.375054994831164557e+00	4.908821088226805074e+00	4.671237720288460515e+00	3.189507100585220467e+00	5.399745460342136205e+00	3.888940571641907873e+00	3.714400889729517541e+00	3.850229323642964552e+00	4.398528171651841845e+00	nan	4.633255652572591643e+00	3.045703086622250311e+00
2.347606736165011032e+00	4.846003031814874795e+00	4.082325927589006476e+00	2.304695301443200783e+00	3.018117964610569359e+00	4.038684613031596093e+00	2.998437762524211792e+00	nan	3.355017296143551153e+00	4.733420868537508319e+00	2.512575547132203102e+00	3.204218840034762650e+00	4.607407349517163020e+00	3.218830638931484689e+00	nan	nan	3.339493220879697688e+00	3.642543364632942371e+00	4.032709980658050419e+00	1.726186437234941584e+00	2.088099836442511403e+00	2.736954726199464005e+00	2.804769843124937712e+00	3.442661298534527958e+00	5.131411715856255107e+00	3.756117831371743154e+00	4.014286501291358000e+00	4.302646020011211547e+00	2.523637428190112608e+00	4.012644679039247819e+00	2.726540009118565422e+00	3.401524616781977706e+00	3.085496676952768080e+00	2.458440859467687645e+00	3.112445980827604597e+00	3.170362539647779698e+00	4.767382647690667774e+00	2.422122881595254462e+00	4.002696642407988392e+00	1.818828857598281390e+00	3.079214069449412783e+00	4.574104583057161832e+00	2.487864854508089696e+00	6.674666104885668361e+00	4.617264139215934371e+00	2.142707618302435169e+00	2.501767449906865615e+00	nan	1.768757711261518706e+00	4.595059644407493593e+00
nan	nan	nan	nan	nan	nan	nan	nan	nan	nan	nan	nan	nan	nan	nan	nan	nan	nan	nan	nan	nan	nan	nan	nan	nan	nan	nan	nan	nan	nan	nan	nan	nan	nan	nan	nan	nan	nan	nan	nan	nan	nan	nan	nan	nan	nan	nan	nan	nan	nan
[truncated: 1,627 more rows]
[truncated: 1,950 more columns]
