# Supplementary material for: T-cell receptor structures and predictive models reveal comparable alpha and beta chain structural diversity despite differing genetic complexity
Source: Commun Biol. 2025 Mar 4;8:362. doi: 10.1038/s42003-025-07708-6 (PMC11880327; doi:10.1038/s42003-025-07708-6)
Supplement: Supplementary file 4 — Supplementary Data 2 [file 42003_2025_7708_MOESM4_ESM.zip › Figure_3/OAS_cdr1L_rmsd_matrix.csv]

0.000000000000000000e+00	1.941281196349919691e+00	1.927642757192276068e+00	1.952545632059697223e+00	6.045594375578391855e+00	5.104467554342585700e+00	5.073235341329336734e+00	1.895703000713336195e+00	5.211793268872791707e+00	6.020867212711609184e+00	5.030723937876087959e+00	2.832642631249898124e-01	5.896934301829628744e+00	1.951090011187919915e+00	5.292955936374950099e+00	1.980047926927703150e+00	4.406501007118542645e+00	1.989665597133940311e+00	2.016116105787683299e+00	5.772723240440422288e+00	4.495397683726153559e+00	5.945287221881507378e+00	5.730290310308670421e+00	5.130138514655948612e+00	5.816121014085208429e+00	6.286333809023289199e+00	5.201647807373517729e+00	4.456928694098455601e+00	2.009003785414031462e+00	1.983114773255314711e+00	5.503018677793133584e+00	1.896508727147157680e+00	4.376091584728419193e+00	5.204840387468136598e+00	1.834322317331507746e+00	6.084787923097171536e+00	2.032424863972775775e+00	5.204142193576985598e+00	4.900127721583548812e+00	1.946967078870433632e+00	1.988359788153800212e+00	1.995789338609386787e+00	5.795646051507297614e+00	5.065776156683482689e+00	1.912045949161432334e+00	1.953968339667236043e+00	2.061557890121497039e+00	5.110759319170495196e+00	1.988351544734402454e+00	2.048123180007830335e+00
1.941281196349919691e+00	0.000000000000000000e+00	3.561835083848409189e-01	2.550395610015616654e-01	5.048070667766477726e+00	4.941821733951473838e+00	4.032078246398398846e+00	3.269603593098714955e-01	4.155340384805286114e+00	5.136623204836134882e+00	4.358943158971573695e+00	1.889535846667796504e+00	5.007431200006958072e+00	2.926622837279406752e-01	4.246485991391325321e+00	3.161380284002531793e-01	3.586197214958871005e+00	4.347736679673617211e-01	2.856091115079908427e-01	5.614882296232095449e+00	3.670725617274208652e+00	4.980355950907279450e+00	5.581100651798154288e+00	4.022654165859983699e+00	4.926593754964472716e+00	5.328701328559680483e+00	4.182868887099226107e+00	3.643711287199897786e+00	3.855274574007119814e-01	3.680584231718039279e-01	5.357421433434217839e+00	3.452761056319369470e-01	4.206539428532323655e+00	4.172644999451915027e+00	3.808714219682745594e-01	5.211919393553822388e+00	3.598573110509546424e-01	5.071929896174448338e+00	4.048895474604159439e+00	2.115823690799909229e-01	3.530754216707950310e-01	2.734735508873814558e-01	5.603059931055522469e+00	4.034368948734051052e+00	1.885045309628780863e-01	3.335416074271821407e-01	2.218892182230891574e-01	4.037345913871373426e+00	2.273927386385964922e-01	3.231474415218597573e-01
1.927642757192276068e+00	3.561835083848409189e-01	0.000000000000000000e+00	1.442309953883982587e-01	5.057219654631474270e+00	5.039383967329957414e+00	4.062015087566757110e+00	1.294836151603867003e-01	4.183110179453730204e+00	5.135940374221283911e+00	4.271189399740812576e+00	1.895209175575615745e+00	5.013090882680250715e+00	1.569769176886411099e-01	4.286049367128251575e+00	4.834395972425212795e-01	3.563418889992698624e+00	2.368522626479124815e-01	3.108412761325992091e-01	5.713160420733608191e+00	3.626972214284309270e+00	4.999186736452154278e+00	5.667706591038353281e+00	4.059508956890580222e+00	4.925773762195196248e+00	5.339768161265121549e+00	4.219649158605701444e+00	3.601270437008944114e+00	1.651267027917049379e-01	3.313293933277747239e-01	5.480287198510899849e+00	3.373060145900143580e-01	4.272257997103870331e+00	4.214450009966965283e+00	3.312004377029666990e-01	5.208158228559468306e+00	3.846022704622786836e-01	5.172499716552227511e+00	4.015511953523041022e+00	4.348531122244319591e-01	2.283202228681698309e-01	2.661208454598629758e-01	5.684001962804181574e+00	4.078483262280961696e+00	3.979333818553705271e-01	1.597463361093393319e-01	3.660430907256560507e-01	4.072409102213227605e+00	3.878899315370480383e-01	2.609078355141551397e-01
1.952545632059697223e+00	2.550395610015616654e-01	1.442309953883982587e-01	0.000000000000000000e+00	4.999537515399179455e+00	4.986669857557886942e+00	4.007578895126474805e+00	1.606129588755430548e-01	4.126517402148738078e+00	5.087330534144482996e+00	4.245787524002352598e+00	1.912456179670935841e+00	4.963681122085263020e+00	1.508508590642361757e-01	4.225272017773996858e+00	3.930648338554121879e-01	3.563149102439261195e+00	2.295611663155733839e-01	2.176115068746943826e-01	5.658366200126168977e+00	3.638667568551435583e+00	4.937500264719394849e+00	5.618589158768194203e+00	4.000422152945414034e+00	4.877350711501525993e+00	5.281555817403904562e+00	4.160250281332229072e+00	3.612521443320195313e+00	1.966618650345719477e-01	2.494261623237794268e-01	5.407034586719325020e+00	2.996125193366086514e-01	4.235102656703317869e+00	4.151258606265795237e+00	2.958859228524482465e-01	5.161374282697019034e+00	3.434699576316612712e-01	5.118369893207090016e+00	4.004662761605380261e+00	3.406828688806970429e-01	1.834901755744063334e-01	1.787678194800938758e-01	5.639704163303200346e+00	4.015067333627724722e+00	3.011150457611592168e-01	1.276625655458750730e-01	2.588249320176859158e-01	4.016995792034646406e+00	3.010755086458951624e-01	1.814893465359672386e-01
6.045594375578391855e+00	5.048070667766477726e+00	5.057219654631474270e+00	4.999537515399179455e+00	0.000000000000000000e+00	7.794365446921591278e+00	2.103760749679755904e+00	5.067678755594740458e+00	1.931681887214319993e+00	1.586255658705731930e+00	4.569038733289431775e+00	5.914302029992527743e+00	1.504814081496485878e+00	4.987002509071208678e+00	1.914813098317299733e+00	4.844692938662743309e+00	4.361457139809402861e+00	5.038356589602269509e+00	4.906345661359395649e+00	8.270358092128283545e+00	4.529139041793478704e+00	3.381351423659076927e-01	8.290554768125554475e+00	2.112449944899037924e+00	1.475594284138651124e+00	3.806035702190800896e-01	1.980797374415589562e+00	4.490105928421032289e+00	4.995614738460726123e+00	4.902583928552585846e+00	7.317272275840720042e+00	4.884728068271897428e+00	7.297599455712777683e+00	1.982036524460117910e+00	4.910382611667086117e+00	1.627487541861587950e+00	4.991045847214403253e+00	7.885752149633145081e+00	4.152290200520631025e+00	4.944116486385752296e+00	4.973328035255438984e+00	5.051817026142889411e+00	8.497498387839346634e+00	2.015239068686174306e+00	4.941200595243797622e+00	4.987912076552758478e+00	4.952902262706500913e+00	2.106120031117337810e+00	4.896035954748634289e+00	5.038799329506574942e+00
5.104467554342585700e+00	4.941821733951473838e+00	5.039383967329957414e+00	4.986669857557886942e+00	7.794365446921591278e+00	0.000000000000000000e+00	7.414121325178924415e+00	5.064056178078274684e+00	7.413710201173150161e+00	8.394261401277439916e+00	7.136643186316877774e+00	5.079341129695374768e+00	8.232053451825542822e+00	5.013574117531680585e+00	7.544807968445942592e+00	5.011096942917544261e+00	6.227525344040897082e+00	4.950855868939146198e+00	5.048031578126091823e+00	1.038278690762376000e+00	6.405084126874905692e+00	7.697602561382247188e+00	1.090559312011267545e+00	7.408519790493197199e+00	8.136739345935149359e+00	7.979236773775538083e+00	7.490594531613572471e+00	6.362063597192884501e+00	5.060327986682704449e+00	4.980490535270097219e+00	1.989116808285653626e+00	5.079233523242333348e+00	1.743393540071160430e+00	7.381956990580465394e+00	4.987362227841970252e+00	8.450860810477312413e+00	4.957530819609117678e+00	3.595757284913654872e-01	6.524308011534811769e+00	4.945049662996792605e+00	5.057928756159829398e+00	4.912719045333378887e+00	1.400253197466202915e+00	7.257792185478730396e+00	4.963509346431352220e+00	4.975486384742493051e+00	4.979395751754365662e+00	7.425004220484016315e+00	5.041574748445110998e+00	4.979287733529065285e+00
5.073235341329336734e+00	4.032078246398398846e+00	4.062015087566757110e+00	4.007578895126474805e+00	2.103760749679755904e+00	7.414121325178924415e+00	0.000000000000000000e+00	4.051877681252716634e+00	3.744891127258012653e-01	2.027222299760806035e+00	4.220075021598862719e+00	4.936812049979002914e+00	1.912101625395932425e+00	3.993021263417380062e+00	4.581775761471592601e-01	3.838740907248473722e+00	4.173223835675090143e+00	4.082199995111265522e+00	3.907140207137255405e+00	7.950426912403462332e+00	4.338137905504158454e+00	2.012715361161465211e+00	7.942179546522002198e+00	3.479163632223771785e-01	1.874634225890801309e+00	2.312516134956660530e+00	2.890656545553109136e-01	4.294759998642398990e+00	4.012014658131208833e+00	3.927181074869005251e+00	7.156567420892904430e+00	3.871493460044307167e+00	6.713827745512467082e+00	3.926186432072479859e-01	3.918834063990551453e+00	2.167981533276349460e+00	4.020243188877885565e+00	7.525657603782733851e+00	4.227213836567750960e+00	3.939166849053353570e+00	3.978184491670782919e+00	4.071239635215526675e+00	8.098902167533596597e+00	3.869374785865571931e-01	3.923347753049334585e+00	4.006278174135633030e+00	3.958990982639578604e+00	2.179347270526852398e-01	3.878480527261627397e+00	4.055971894773384712e+00
1.895703000713336195e+00	3.269603593098714955e-01	1.294836151603867003e-01	1.606129588755430548e-01	5.067678755594740458e+00	5.064056178078274684e+00	4.051877681252716634e+00	0.000000000000000000e+00	4.177220466329392146e+00	5.143858769467913206e+00	4.244734459615778555e+00	1.860544529500605782e+00	5.020348975489794974e+00	1.803895749384806790e-01	4.276932446824700307e+00	4.948988298866893731e-01	3.609816140138798701e+00	3.066795729342456367e-01	3.178246178113519060e-01	5.738447199724606484e+00	3.671804506132438917e+00	5.007099849835339178e+00	5.691235400144869949e+00	4.047125585884347565e+00	4.933729918750738186e+00	5.351950328357748532e+00	4.210412250196736927e+00	3.646293348889105168e+00	2.174910617248598521e-01	3.693676203974424199e-01	5.515243896828106784e+00	3.484045703504500269e-01	4.288844286008188789e+00	4.206750204771052104e+00	3.629187409456559599e-01	5.216695935724525057e+00	4.539842176672202467e-01	5.199838681098884585e+00	4.064308419081249291e+00	4.461517013924225505e-01	2.577197223897938483e-01	2.949520201798089269e-01	5.701406624461139216e+00	4.069163657997573402e+00	3.910352463758821617e-01	1.898096353688423499e-01	3.641331027026785683e-01	4.060464334487769555e+00	3.838207931833683695e-01	2.704463609883080433e-01
5.211793268872791707e+00	4.155340384805286114e+00	4.183110179453730204e+00	4.126517402148738078e+00	1.931681887214319993e+00	7.413710201173150161e+00	3.744891127258012653e-01	4.177220466329392146e+00	0.000000000000000000e+00	2.012397097711198235e+00	4.210268345181258809e+00	5.075693666451633668e+00	1.892082846933565543e+00	4.115210232807144486e+00	3.926884835619137148e-01	3.960858714085660814e+00	4.149830076303473447e+00	4.191548140211314610e+00	4.027001030178912089e+00	7.935813791517132287e+00	4.326351215890545276e+00	1.845429703936376509e+00	7.937449917089966611e+00	4.582932972823521856e-01	1.836303263721043022e+00	2.110159618460758946e+00	3.153647379289835073e-01	4.283332652819711761e+00	4.126072999067818436e+00	4.038265913631180482e+00	7.104207947231760301e+00	4.000779614994072197e+00	6.755864612345202858e+00	4.202652522803979052e-01	4.034956865507497881e+00	2.135236031413956681e+00	4.134715309234832326e+00	7.524688213583663909e+00	4.147425840740916136e+00	4.062771869810815950e+00	4.099910317000464488e+00	4.186562305819284902e+00	8.104146915316103872e+00	3.803090335832559621e-01	4.048225874327511242e+00	4.119692608752365537e+00	4.077484168208230564e+00	4.517402325375046157e-01	4.007536819834736086e+00	4.167658607938618864e+00
6.020867212711609184e+00	5.136623204836134882e+00	5.135940374221283911e+00	5.087330534144482996e+00	1.586255658705731930e+00	8.394261401277439916e+00	2.027222299760806035e+00	5.143858769467913206e+00	2.012397097711198235e+00	0.000000000000000000e+00	4.676193635514159119e+00	5.904917053644134661e+00	3.351963117323342178e-01	5.071419097169250101e+00	1.969242429207952449e+00	4.914386332621137221e+00	4.679788997775560233e+00	5.134604760281723301e+00	4.977190086120044654e+00	8.947004673033958966e+00	4.807434450064425491e+00	1.681118755664162023e+00	8.956177202401345738e+00	2.093307927306994998e+00	4.728250432157821703e-01	1.681871076473984594e+00	1.961215775034498510e+00	4.774315212976913969e+00	5.089957825044359119e+00	4.992909656436911980e+00	7.951926574883595222e+00	4.940286036630313404e+00	7.777933763432410608e+00	1.995332148815656126e+00	4.994871864288766616e+00	2.787948337609836846e-01	5.065950646889845643e+00	8.469476938204547167e+00	4.549071985787268346e+00	5.021558046331475289e+00	5.038859166671503687e+00	5.143505656110929358e+00	9.159623945779152621e+00	2.108070367075554508e+00	5.019956865173400118e+00	5.093825380847498252e+00	5.040597822906539349e+00	2.043676055275408743e+00	4.962825390878873755e+00	5.140322032788343876e+00
5.030723937876087959e+00	4.358943158971573695e+00	4.271189399740812576e+00	4.245787524002352598e+00	4.569038733289431775e+00	7.136643186316877774e+00	4.220075021598862719e+00	4.244734459615778555e+00	4.210268345181258809e+00	4.676193635514159119e+00	0.000000000000000000e+00	4.990190476185793145e+00	4.611984083828325254e+00	4.288380652927913594e+00	4.412275392247138939e+00	4.346984630837162022e+00	4.898792797232334628e+00	4.263158336323496833e+00	4.295934340982069166e+00	7.697512670666317725e+00	4.875823060481079274e+00	4.535238253321282720e+00	7.617583870587366413e+00	4.144033127720153864e+00	4.395610897661062388e+00	4.722511477987901607e+00	4.344061557424456765e+00	4.877245738566937661e+00	4.217070913319720837e+00	4.244825057884356490e+00	7.288415345371407561e+00	4.338181554638694593e+00	6.419797004549383956e+00	4.362766786149005149e+00	4.244603807874583801e+00	4.667092888237736048e+00	4.405786470855051817e+00	7.293824304539076486e+00	4.826721031630163417e+00	4.398372137233360846e+00	4.262254448796418238e+00	4.327604366221277310e+00	7.580848121194931899e+00	4.304269719673851746e+00	4.364977527770158794e+00	4.200194981358237101e+00	4.349989076843321811e+00	4.260809110710161107e+00	4.365071472955807330e+00	4.220838061473666691e+00
2.832642631249898124e-01	1.889535846667796504e+00	1.895209175575615745e+00	1.912456179670935841e+00	5.914302029992527743e+00	5.079341129695374768e+00	4.936812049979002914e+00	1.860544529500605782e+00	5.075693666451633668e+00	5.904917053644134661e+00	4.990190476185793145e+00	0.000000000000000000e+00	5.774568826847891856e+00	1.909797005621622690e+00	5.154833925027388020e+00	1.913564902627343134e+00	4.290116590078156378e+00	1.967695330630770956e+00	1.970677494345313363e+00	5.752958930690905248e+00	4.381461292488672221e+00	5.807174683149749939e+00	5.711756163003233411e+00	4.995778587747905952e+00	5.696573578127493320e+00	6.153814272689169584e+00	5.063201979422646382e+00	4.340774738852064552e+00	1.971113721964745658e+00	1.943015420609684574e+00	5.461776254906792083e+00	1.845263004932832018e+00	4.342235419959295406e+00	5.063898254991558545e+00	1.786243806114443444e+00	5.969570487656339353e+00	1.988370317853471292e+00	5.185519969756228420e+00	4.806060385843647254e+00	1.888060760832796170e+00	1.956273842772386695e+00	1.962389243376093440e+00	5.781424758342780024e+00	4.926454876225021984e+00	1.850321172885461829e+00	1.915925670619004872e+00	2.010125468188701525e+00	4.974417511527660096e+00	1.926552676890512572e+00	2.015348845405277700e+00
5.896934301829628744e+00	5.007431200006958072e+00	5.013090882680250715e+00	4.963681122085263020e+00	1.504814081496485878e+00	8.232053451825542822e+00	1.912101625395932425e+00	5.020348975489794974e+00	1.892082846933565543e+00	3.351963117323342178e-01	4.611984083828325254e+00	5.774568826847891856e+00	0.000000000000000000e+00	4.946753326969339781e+00	1.857077531774860901e+00	4.789290804913685307e+00	4.513972801912606414e+00	5.011701653502060871e+00	4.856197512729162113e+00	8.784199836798638472e+00	4.644157808699945100e+00	1.578640431350753159e+00	8.793967861125977947e+00	1.981097535017551037e+00	2.838462837043668197e-01	1.620111087539342298e+00	1.841960172206492441e+00	4.610021977770114354e+00	4.964704022770495051e+00	4.867367855339118421e+00	7.782274439113002096e+00	4.815905812330723457e+00	7.613484832082223264e+00	1.875827808296536281e+00	4.866127507927738627e+00	4.097247672267963492e-01	4.940465271522374913e+00	8.309763829461955353e+00	4.392635669788042208e+00	4.892141310246437946e+00	4.921598081335438302e+00	5.018538008736314282e+00	8.997488589548471083e+00	1.976072067124977405e+00	4.889595885320413338e+00	4.966131668215420625e+00	4.914107165571237168e+00	1.938207132807508337e+00	4.836929479996664227e+00	5.015851009623222723e+00
1.951090011187919915e+00	2.926622837279406752e-01	1.569769176886411099e-01	1.508508590642361757e-01	4.987002509071208678e+00	5.013574117531680585e+00	3.993021263417380062e+00	1.803895749384806790e-01	4.115210232807144486e+00	5.071419097169250101e+00	4.288380652927913594e+00	1.909797005621622690e+00	4.946753326969339781e+00	0.000000000000000000e+00	4.213934273020073284e+00	4.130934015662208192e-01	3.528226284500967314e+00	2.969950839601147585e-01	2.698587655301216137e-01	5.687218376654472607e+00	3.600064948138502974e+00	4.931435266381528848e+00	5.642813983928847144e+00	3.992222669386993328e+00	4.863530599999411841e+00	5.270534274467907565e+00	4.149357181236974945e+00	3.572792806371843266e+00	2.125465804066422049e-01	3.303319813736457222e-01	5.444228321083897093e+00	2.629514852729276098e-01	4.249241323153079009e+00	4.142411271311138066e+00	3.135561401193726061e-01	5.140576537072311325e+00	3.624761280906716454e-01	5.146279969225999729e+00	3.983049994724114029e+00	3.652472326475458275e-01	2.467006122879560892e-01	2.697519204666742332e-01	5.663376580011747485e+00	4.006493476994428704e+00	3.297798001957228387e-01	1.841372549600376329e-01	3.026084430018382010e-01	4.001621093015145014e+00	2.982775616083850334e-01	2.949840523985977625e-01
5.292955936374950099e+00	4.246485991391325321e+00	4.286049367128251575e+00	4.225272017773996858e+00	1.914813098317299733e+00	7.544807968445942592e+00	4.581775761471592601e-01	4.276932446824700307e+00	3.926884835619137148e-01	1.969242429207952449e+00	4.412275392247138939e+00	5.154833925027388020e+00	1.857077531774860901e+00	4.213934273020073284e+00	0.000000000000000000e+00	4.048911473763761926e+00	4.246836613479294087e+00	4.297905847473852958e+00	4.117568695999962003e+00	8.059145807883933088e+00	4.431027084154994355e+00	1.810635432402105005e+00	8.067017401201505677e+00	4.726339339944348183e-01	1.848328599763024105e+00	2.099334530439687541e+00	2.300969891495522057e-01	4.388531386992098327e+00	4.233897130761560490e+00	4.139594397157177141e+00	7.226765207124422830e+00	4.090770886155410402e+00	6.899482128863474450e+00	3.389426953134546117e-01	4.141331191369584275e+00	2.121390565517116578e+00	4.233349858119963116e+00	7.652294256519347471e+00	4.249184359089117180e+00	4.150796217236571550e+00	4.196394490498333241e+00	4.283744116052631945e+00	8.236381410310464446e+00	3.748644400725567039e-01	4.137710516083568102e+00	4.228028193083633646e+00	4.166190347025133356e+00	4.078766258324339478e-01	4.092323623396032062e+00	4.270270212784216923e+00
1.980047926927703150e+00	3.161380284002531793e-01	4.834395972425212795e-01	3.930648338554121879e-01	4.844692938662743309e+00	5.011096942917544261e+00	3.838740907248473722e+00	4.948988298866893731e-01	3.960858714085660814e+00	4.914386332621137221e+00	4.346984630837162022e+00	1.913564902627343134e+00	4.789290804913685307e+00	4.130934015662208192e-01	4.048911473763761926e+00	0.000000000000000000e+00	3.476118192849316113e+00	5.382591733246668841e-01	2.935327949730593966e-01	5.681281535248908554e+00	3.580872346788333882e+00	4.775574970442723277e+00	5.658812552595358092e+00	3.838214319714069678e+00	4.712900237932426073e+00	5.122303936956727810e+00	3.984234705602295534e+00	3.548707513465687580e+00	5.041805749252096236e-01	3.904963814568175873e-01	5.345745043822094367e+00	3.013044887094672442e-01	4.290812165398858014e+00	3.969992953511431111e+00	3.617102085406757594e-01	4.990813657402944692e+00	3.733726040889034370e-01	5.131251316385959882e+00	3.929840111068874986e+00	1.541273070713692628e-01	4.286418294397867368e-01	4.306041784589019761e-01	5.708966065369964760e+00	3.837818619072308035e+00	1.792946101265354419e-01	4.698137033294491061e-01	3.060618921510788737e-01	3.844527328034969660e+00	2.071226905319066558e-01	5.008503433778255243e-01
4.406501007118542645e+00	3.586197214958871005e+00	3.563418889992698624e+00	3.563149102439261195e+00	4.361457139809402861e+00	6.227525344040897082e+00	4.173223835675090143e+00	3.609816140138798701e+00	4.149830076303473447e+00	4.679788997775560233e+00	4.898792797232334628e+00	4.290116590078156378e+00	4.513972801912606414e+00	3.528226284500967314e+00	4.246836613479294087e+00	3.476118192849316113e+00	0.000000000000000000e+00	3.599480653283741116e+00	3.579568880107485196e+00	6.829104143907304802e+00	4.334938720939831569e-01	4.356987166457465754e+00	6.810808196723511010e+00	4.210173451041709924e+00	4.464506775319268428e+00	4.539021364568447403e+00	4.229147171441427489e+00	3.845993765748322302e-01	3.512738374735022262e+00	3.565615095049102123e+00	6.124387071039861574e+00	3.540929642745397565e+00	5.836915568498059592e+00	4.238267191609459417e+00	3.481212931063843552e+00	4.736776826338306101e+00	3.472734673977380115e+00	6.378886493118242740e+00	1.175673167541190445e+00	3.530198088577025661e+00	3.616679518113055991e+00	3.620603780970588659e+00	6.930102235608443628e+00	4.137237460551467905e+00	3.543567869471771825e+00	3.533607212096773864e+00	3.577894119446272114e+00	4.176511678639907466e+00	3.536154386934671656e+00	3.620384037102664099e+00
1.989665597133940311e+00	4.347736679673617211e-01	2.368522626479124815e-01	2.295611663155733839e-01	5.038356589602269509e+00	4.950855868939146198e+00	4.082199995111265522e+00	3.066795729342456367e-01	4.191548140211314610e+00	5.134604760281723301e+00	4.263158336323496833e+00	1.967695330630770956e+00	5.011701653502060871e+00	2.969950839601147585e-01	4.297905847473852958e+00	5.382591733246668841e-01	3.599480653283741116e+00	0.000000000000000000e+00	3.210146686634863800e-01	5.619759466615707133e+00	3.671908824273745431e+00	4.982819403190148044e+00	5.585737585653555826e+00	4.073063508209714634e+00	4.921882635962227859e+00	5.315797650945070174e+00	4.233372275685191255e+00	3.646059311306242279e+00	2.528679547265115790e-01	2.413448780573508590e-01	5.359624348662139326e+00	4.025461496655219351e-01	4.225191817775884928e+00	4.227775358709649822e+00	3.684071358198983681e-01	5.206507965372027869e+00	3.734708836726250980e-01	5.076406763492225416e+00	4.003458614570983620e+00	4.865172803912645172e-01	2.431324514359431976e-01	2.077169839491875836e-01	5.612377393263280112e+00	4.086983773251324337e+00	4.598970475887768083e-01	2.286684097560174600e-01	3.752721985851925068e-01	4.092741886590490985e+00	4.510030864250912375e-01	2.193286089089137858e-01
2.016116105787683299e+00	2.856091115079908427e-01	3.108412761325992091e-01	2.176115068746943826e-01	4.906345661359395649e+00	5.048031578126091823e+00	3.907140207137255405e+00	3.178246178113519060e-01	4.027001030178912089e+00	4.977190086120044654e+00	4.295934340982069166e+00	1.970677494345313363e+00	4.856197512729162113e+00	2.698587655301216137e-01	4.117568695999962003e+00	2.935327949730593966e-01	3.579568880107485196e+00	3.210146686634863800e-01	0.000000000000000000e+00	5.715842790589382716e+00	3.669476130067371500e+00	4.847044145238791124e+00	5.687681283059253801e+00	3.898048158569343169e+00	4.773828596513758349e+00	5.189431118224915096e+00	4.055614822598052172e+00	3.640292593029169854e+00	3.370422895097051619e-01	2.413668681875486832e-01	5.425209976954199931e+00	2.434048387182693174e-01	4.316058608672876495e+00	4.045706636086976893e+00	3.538246418465729737e-01	5.051630337524199099e+00	3.575550373442346608e-01	5.171622379017590809e+00	3.997257782613369947e+00	2.810607990253670696e-01	2.156740929021897790e-01	2.386908004492364344e-01	5.721702028792414296e+00	3.909858155381788158e+00	2.490220122941218528e-01	3.059364095892646018e-01	1.489688737136913854e-01	3.910944425930638957e+00	2.092990962683327627e-01	2.917198161924681177e-01
5.772723240440422288e+00	5.614882296232095449e+00	5.713160420733608191e+00	5.658366200126168977e+00	8.270358092128283545e+00	1.038278690762376000e+00	7.950426912403462332e+00	5.738447199724606484e+00	7.935813791517132287e+00	8.947004673033958966e+00	7.697512670666317725e+00	5.752958930690905248e+00	8.784199836798638472e+00	5.687218376654472607e+00	8.059145807883933088e+00	5.681281535248908554e+00	6.829104143907304802e+00	5.619759466615707133e+00	5.715842790589382716e+00	0.000000000000000000e+00	7.019075178055079967e+00	8.169556105415777481e+00	4.628176394727065990e-01	7.940354482432209871e+00	8.687660040581388188e+00	8.437466898408441551e+00	8.013045241917893691e+00	6.975586207100668013e+00	5.735807661005832614e+00	5.649540475475258283e+00	2.234807093806611800e+00	5.752340260326853638e+00	2.349352145698384575e+00	7.899398186287345247e+00	5.662525112329689136e+00	9.001849307863118099e+00	5.632838294511013366e+00	9.942881887718696410e-01	7.079627111958471275e+00	5.615937994059085447e+00	5.724978784178079927e+00	5.582306942122971627e+00	1.042193143872274463e+00	7.774744755057451329e+00	5.636812657105126689e+00	5.647616334390129111e+00	5.649077778450934950e+00	7.959668584849991291e+00	5.715104536036217375e+00	5.647971682779517444e+00
4.495397683726153559e+00	3.670725617274208652e+00	3.626972214284309270e+00	3.638667568551435583e+00	4.529139041793478704e+00	6.405084126874905692e+00	4.338137905504158454e+00	3.671804506132438917e+00	4.326351215890545276e+00	4.807434450064425491e+00	4.875823060481079274e+00	4.381461292488672221e+00	4.644157808699945100e+00	3.600064948138502974e+00	4.431027084154994355e+00	3.580872346788333882e+00	4.334938720939831569e-01	3.671908824273745431e+00	3.669476130067371500e+00	7.019075178055079967e+00	0.000000000000000000e+00	4.539532948446219685e+00	6.984580963916433127e+00	4.373280704526855800e+00	4.589825313840119492e+00	4.714836114823953039e+00	4.406570185232147274e+00	1.140595023083962600e-01	3.576355060255246521e+00	3.656966460124356999e+00	6.385944777232471559e+00	3.630610887289743793e+00	5.969502884343871330e+00	4.427139306000557717e+00	3.569684927103029537e+00	4.857181933516204531e+00	3.557648053776129249e+00	6.564659213971027363e+00	1.385653061944734477e+00	3.631274713100209439e+00	3.693645396679873460e+00	3.701183646141319894e+00	7.073436692096326084e+00	4.325742809019013535e+00	3.640138021231469789e+00	3.605546829874962889e+00	3.666941162190509917e+00	4.341704929980823913e+00	3.628837747333346631e+00	3.692405729886012899e+00
5.945287221881507378e+00	4.980355950907279450e+00	4.999186736452154278e+00	4.937500264719394849e+00	3.381351423659076927e-01	7.697602561382247188e+00	2.012715361161465211e+00	5.007099849835339178e+00	1.845429703936376509e+00	1.681118755664162023e+00	4.535238253321282720e+00	5.807174683149749939e+00	1.578640431350753159e+00	4.931435266381528848e+00	1.810635432402105005e+00	4.775574970442723277e+00	4.356987166457465754e+00	4.982819403190148044e+00	4.847044145238791124e+00	8.169556105415777481e+00	4.539532948446219685e+00	0.000000000000000000e+00	8.200492379572423829e+00	2.018872011144390743e+00	1.551683546767815169e+00	5.107415065601569326e-01	1.877336927437911474e+00	4.499153196624823714e+00	4.938603245842866585e+00	4.840278496247330864e+00	7.210017735599645761e+00	4.824641568920038814e+00	7.214857838662696032e+00	1.865757675707730989e+00	4.847274115313245701e+00	1.735364798493336025e+00	4.935117001176100970e+00	7.788884054074276087e+00	4.169320765186671274e+00	4.875182139470561893e+00	4.918261485719475523e+00	4.993175595810097178e+00	8.408231058682769543e+00	1.899737807053344607e+00	4.871357755329973394e+00	4.930243469803671452e+00	4.889826378211257207e+00	2.013120557111399922e+00	4.832136080202804607e+00	4.978178883816304356e+00
5.730290310308670421e+00	5.581100651798154288e+00	5.667706591038353281e+00	5.618589158768194203e+00	8.290554768125554475e+00	1.090559312011267545e+00	7.942179546522002198e+00	5.691235400144869949e+00	7.937449917089966611e+00	8.956177202401345738e+00	7.617583870587366413e+00	5.711756163003233411e+00	8.793967861125977947e+00	5.642813983928847144e+00	8.067017401201505677e+00	5.658812552595358092e+00	6.810808196723511010e+00	5.585737585653555826e+00	5.687681283059253801e+00	4.628176394727065990e-01	6.984580963916433127e+00	8.200492379572423829e+00	0.000000000000000000e+00	7.933229238834922370e+00	8.695444907751875618e+00	8.467437588776279611e+00	8.016469486700474434e+00	6.941707179711869458e+00	5.694673503572131423e+00	5.625849917224698515e+00	2.548165332426801211e+00	5.721230000270981719e+00	2.164176618108431871e+00	7.903145683530601318e+00	5.632511190675094426e+00	9.006841206008010303e+00	5.607531574743172875e+00	1.146354469798843256e+00	7.084908119235615587e+00	5.591382290509990582e+00	5.687346984446111975e+00	5.550084103203063890e+00	6.892837509562047549e-01	7.778527456473615764e+00	5.610194809759160073e+00	5.605906676785532561e+00	5.622036607405350495e+00	7.950673109771702940e+00	5.686596669103049173e+00	5.611569598455152352e+00
5.130138514655948612e+00	4.022654165859983699e+00	4.059508956890580222e+00	4.000422152945414034e+00	2.112449944899037924e+00	7.408519790493197199e+00	3.479163632223771785e-01	4.047125585884347565e+00	4.582932972823521856e-01	2.093307927306994998e+00	4.144033127720153864e+00	4.995778587747905952e+00	1.981097535017551037e+00	3.992222669386993328e+00	4.726339339944348183e-01	3.838214319714069678e+00	4.210173451041709924e+00	4.073063508209714634e+00	3.898048158569343169e+00	7.940354482432209871e+00	4.373280704526855800e+00	2.018872011144390743e+00	7.933229238834922370e+00	0.000000000000000000e+00	1.944050678264978904e+00	2.323987376601028387e+00	4.013535489711637649e-01	4.335262482893507574e+00	4.006565917075903371e+00	3.923203715744315812e+00	7.171758318683727040e+00	3.881374150110931787e+00	6.712409030901481444e+00	4.442296796246489876e-01	3.929614621796162499e+00	2.250539666367464164e+00	4.019434349082959379e+00	7.524818531294560131e+00	4.241631376743079329e+00	3.938303147583969821e+00	3.970781037692211246e+00	4.059061905734691500e+00	8.079061682770730002e+00	4.206907721365746311e-01	3.923824628518221669e+00	4.000983944175365181e+00	3.944112217579062829e+00	2.816146838491324078e-01	3.877323536272562432e+00	4.037597564732991806e+00
5.816121014085208429e+00	4.926593754964472716e+00	4.925773762195196248e+00	4.877350711501525993e+00	1.475594284138651124e+00	8.136739345935149359e+00	1.874634225890801309e+00	4.933729918750738186e+00	1.836303263721043022e+00	4.728250432157821703e-01	4.395610897661062388e+00	5.696573578127493320e+00	2.838462837043668197e-01	4.863530599999411841e+00	1.848328599763024105e+00	4.712900237932426073e+00	4.464506775319268428e+00	4.921882635962227859e+00	4.773828596513758349e+00	8.687660040581388188e+00	4.589825313840119492e+00	1.551683546767815169e+00	8.695444907751875618e+00	1.944050678264978904e+00	0.000000000000000000e+00	1.591249037519257392e+00	1.818797644968979110e+00	4.556403964780129101e+00	4.875211493037330257e+00	4.778294897009350173e+00	7.688221403617191640e+00	4.737231381025350352e+00	7.513433371907558112e+00	1.859877044496023535e+00	4.776751674020713878e+00	4.686798993845077144e-01	4.857804017906924621e+00	8.215639546125460768e+00	4.330669961217481934e+00	4.815117932794716893e+00	4.836173941521679787e+00	4.931809511638273413e+00	8.895294987762245142e+00	1.945541631953779049e+00	4.809897434294820862e+00	4.874044833123977405e+00	4.835498922218617324e+00	1.918827775260256052e+00	4.761989868996215236e+00	4.925227818152710491e+00
6.286333809023289199e+00	5.328701328559680483e+00	5.339768161265121549e+00	5.281555817403904562e+00	3.806035702190800896e-01	7.979236773775538083e+00	2.312516134956660530e+00	5.351950328357748532e+00	2.110159618460758946e+00	1.681871076473984594e+00	4.722511477987901607e+00	6.153814272689169584e+00	1.620111087539342298e+00	5.270534274467907565e+00	2.099334530439687541e+00	5.122303936956727810e+00	4.539021364568447403e+00	5.315797650945070174e+00	5.189431118224915096e+00	8.437466898408441551e+00	4.714836114823953039e+00	5.107415065601569326e-01	8.467437588776279611e+00	2.323987376601028387e+00	1.591249037519257392e+00	0.000000000000000000e+00	2.165488806863872462e+00	4.676035697194863339e+00	5.275678362448986469e+00	5.178138649560500184e+00	7.438945234740393708e+00	5.166345900356108523e+00	7.515769783778648794e+00	2.167522762331111519e+00	5.183836642943011164e+00	1.700416995206474047e+00	5.268064159304493899e+00	8.064400026087785278e+00	4.276434552676275480e+00	5.222601709514987256e+00	5.256620583393893931e+00	5.333128692884278266e+00	8.687372309106404344e+00	2.207954526342893242e+00	5.220848738316824722e+00	5.267844334162520070e+00	5.235794953537915575e+00	2.322511344947633560e+00	5.179414146926175633e+00	5.318657392933866745e+00
5.201647807373517729e+00	4.182868887099226107e+00	4.219649158605701444e+00	4.160250281332229072e+00	1.980797374415589562e+00	7.490594531613572471e+00	2.890656545553109136e-01	4.210412250196736927e+00	3.153647379289835073e-01	1.961215775034498510e+00	4.344061557424456765e+00	5.063201979422646382e+00	1.841960172206492441e+00	4.149357181236974945e+00	2.300969891495522057e-01	3.984234705602295534e+00	4.229147171441427489e+00	4.233372275685191255e+00	4.055614822598052172e+00	8.013045241917893691e+00	4.406570185232147274e+00	1.877336927437911474e+00	8.016469486700474434e+00	4.013535489711637649e-01	1.818797644968979110e+00	2.165488806863872462e+00	0.000000000000000000e+00	4.363283804536442823e+00	4.168497982848426098e+00	4.074315235043143524e+00	7.183141717980829455e+00	4.024092525670821985e+00	6.826083479454564618e+00	2.657481225836997862e-01	4.070157537624112365e+00	2.106573810577311523e+00	4.167811447021245286e+00	7.597595254062459169e+00	4.248360242697039268e+00	4.086098391197181101e+00	4.132129371862395040e+00	4.220637387186951806e+00	8.185526557633206579e+00	2.802003097137891197e-01	4.071856206469413486e+00	4.161843288821508224e+00	4.106203455869818164e+00	3.096425051490135361e-01	4.028700064723423679e+00	4.208011019798902907e+00
4.456928694098455601e+00	3.643711287199897786e+00	3.601270437008944114e+00	3.612521443320195313e+00	4.490105928421032289e+00	6.362063597192884501e+00	4.294759998642398990e+00	3.646293348889105168e+00	4.283332652819711761e+00	4.774315212976913969e+00	4.877245738566937661e+00	4.340774738852064552e+00	4.610021977770114354e+00	3.572792806371843266e+00	4.388531386992098327e+00	3.548707513465687580e+00	3.845993765748322302e-01	3.646059311306242279e+00	3.640292593029169854e+00	6.975586207100668013e+00	1.140595023083962600e-01	4.499153196624823714e+00	6.941707179711869458e+00	4.335262482893507574e+00	4.556403964780129101e+00	4.676035697194863339e+00	4.363283804536442823e+00	0.000000000000000000e+00	3.550752374155677682e+00	3.626965090220617416e+00	6.328915174610855843e+00	3.598565020762953370e+00	5.927766021040006272e+00	4.382790379486674937e+00	3.536852330539076217e+00	4.824533758784053994e+00	3.529413898340877598e+00	6.520211315861813794e+00	1.374425259120909626e+00	3.600446806531966359e+00	3.666654700252402588e+00	3.675004095285784533e+00	7.037404025371825078e+00	4.280410618222003194e+00	3.608861118775561927e+00	3.577965805181822834e+00	3.639366537232233245e+00	4.299990615334431610e+00	3.599219060398174630e+00	3.668902011053037704e+00
2.009003785414031462e+00	3.855274574007119814e-01	1.651267027917049379e-01	1.966618650345719477e-01	4.995614738460726123e+00	5.060327986682704449e+00	4.012014658131208833e+00	2.174910617248598521e-01	4.126072999067818436e+00	5.089957825044359119e+00	4.217070913319720837e+00	1.971113721964745658e+00	4.964704022770495051e+00	2.125465804066422049e-01	4.233897130761560490e+00	5.041805749252096236e-01	3.512738374735022262e+00	2.528679547265115790e-01	3.370422895097051619e-01	5.735807661005832614e+00	3.576355060255246521e+00	4.938603245842866585e+00	5.694673503572131423e+00	4.006565917075903371e+00	4.875211493037330257e+00	5.275678362448986469e+00	4.168497982848426098e+00	3.550752374155677682e+00	0.000000000000000000e+00	3.091489028667491756e-01	5.473205996909537241e+00	3.828722163226044306e-01	4.314656316833783478e+00	4.167221986538056200e+00	3.375054891316249250e-01	5.161132212004038600e+00	4.068727447014035548e-01	5.195055648025556749e+00	3.950520557975671032e+00	4.635072924664611071e-01	3.153405832744458626e-01	3.120930787562716802e-01	5.712974076621000208e+00	4.028001582117831880e+00	4.251818183303223697e-01	1.292030782233774822e-01	3.704156478659193508e-01	4.024217442423668523e+00	4.145527131556134837e-01	2.518479692750326682e-01
1.983114773255314711e+00	3.680584231718039279e-01	3.313293933277747239e-01	2.494261623237794268e-01	4.902583928552585846e+00	4.980490535270097219e+00	3.927181074869005251e+00	3.693676203974424199e-01	4.038265913631180482e+00	4.992909656436911980e+00	4.244825057884356490e+00	1.943015420609684574e+00	4.867367855339118421e+00	3.303319813736457222e-01	4.139594397157177141e+00	3.904963814568175873e-01	3.565615095049102123e+00	2.413448780573508590e-01	2.413668681875486832e-01	5.649540475475258283e+00	3.656966460124356999e+00	4.840278496247330864e+00	5.625849917224698515e+00	3.923203715744315812e+00	4.778294897009350173e+00	5.178138649560500184e+00	4.074315235043143524e+00	3.626965090220617416e+00	3.091489028667491756e-01	0.000000000000000000e+00	5.321193748614827967e+00	2.989137667869115611e-01	4.273525120198703675e+00	4.067732847533643614e+00	2.534185927288579721e-01	5.064892128532463289e+00	3.346384342564752146e-01	5.101380622994964753e+00	3.960293975373553543e+00	3.505617177005780905e-01	2.727954078211055067e-01	2.488654991401742511e-01	5.670376215939130660e+00	3.926259018395471312e+00	3.198851459892982918e-01	2.663153937199068677e-01	3.054391232212735341e-01	3.941267799908747094e+00	3.262048095451937080e-01	2.726891567157722074e-01
5.503018677793133584e+00	5.357421433434217839e+00	5.480287198510899849e+00	5.407034586719325020e+00	7.317272275840720042e+00	1.989116808285653626e+00	7.156567420892904430e+00	5.515243896828106784e+00	7.104207947231760301e+00	7.951926574883595222e+00	7.288415345371407561e+00	5.461776254906792083e+00	7.782274439113002096e+00	5.444228321083897093e+00	7.226765207124422830e+00	5.345745043822094367e+00	6.124387071039861574e+00	5.359624348662139326e+00	5.425209976954199931e+00	2.234807093806611800e+00	6.385944777232471559e+00	7.210017735599645761e+00	2.548165332426801211e+00	7.171758318683727040e+00	7.688221403617191640e+00	7.438945234740393708e+00	7.183141717980829455e+00	6.328915174610855843e+00	5.473205996909537241e+00	5.321193748614827967e+00	0.000000000000000000e+00	5.438708032115708413e+00	3.182109562647446488e+00	7.075733229612908737e+00	5.331980900369762466e+00	7.994483208898023996e+00	5.337522475486912832e+00	1.850500751465175897e+00	6.227136179267858118e+00	5.303324102296005371e+00	5.474374416027472989e+00	5.335374020156653074e+00	3.107336486441834467e+00	6.952022011210986285e+00	5.326602193317234502e+00	5.390007428484871355e+00	5.369232664210868755e+00	7.186097773031636216e+00	5.410035944385223949e+00	5.403759296383509714e+00
1.896508727147157680e+00	3.452761056319369470e-01	3.373060145900143580e-01	2.996125193366086514e-01	4.884728068271897428e+00	5.079233523242333348e+00	3.871493460044307167e+00	3.484045703504500269e-01	4.000779614994072197e+00	4.940286036630313404e+00	4.338181554638694593e+00	1.845263004932832018e+00	4.815905812330723457e+00	2.629514852729276098e-01	4.090770886155410402e+00	3.013044887094672442e-01	3.540929642745397565e+00	4.025461496655219351e-01	2.434048387182693174e-01	5.752340260326853638e+00	3.630610887289743793e+00	4.824641568920038814e+00	5.721230000270981719e+00	3.881374150110931787e+00	4.737231381025350352e+00	5.166345900356108523e+00	4.024092525670821985e+00	3.598565020762953370e+00	3.828722163226044306e-01	2.989137667869115611e-01	5.438708032115708413e+00	0.000000000000000000e+00	4.331384234912768250e+00	4.018191342803410393e+00	2.523960948900429435e-01	5.009729157039661374e+00	3.666446383176663604e-01	5.200902697323190438e+00	3.977765665574305221e+00	2.915489479371040638e-01	2.998220769410581132e-01	3.623866162297161853e-01	5.766246310310483736e+00	3.882078528725141364e+00	2.447111353238481946e-01	3.546211276450776384e-01	3.233944856636928877e-01	3.882951972816057307e+00	1.957498207220885467e-01	4.328218280331826984e-01
4.376091584728419193e+00	4.206539428532323655e+00	4.272257997103870331e+00	4.235102656703317869e+00	7.297599455712777683e+00	1.743393540071160430e+00	6.713827745512467082e+00	4.288844286008188789e+00	6.755864612345202858e+00	7.777933763432410608e+00	6.419797004549383956e+00	4.342235419959295406e+00	7.613484832082223264e+00	4.249241323153079009e+00	6.899482128863474450e+00	4.290812165398858014e+00	5.836915568498059592e+00	4.225191817775884928e+00	4.316058608672876495e+00	2.349352145698384575e+00	5.969502884343871330e+00	7.214857838662696032e+00	2.164176618108431871e+00	6.712409030901481444e+00	7.513433371907558112e+00	7.515769783778648794e+00	6.826083479454564618e+00	5.927766021040006272e+00	4.314656316833783478e+00	4.273525120198703675e+00	3.182109562647446488e+00	4.331384234912768250e+00	0.000000000000000000e+00	6.716132607314381886e+00	4.258627241066131219e+00	7.831035713204889781e+00	4.254971695838047907e+00	1.928250935884303630e+00	6.227268990282451178e+00	4.224771455648467899e+00	4.302887268263104303e+00	4.187445152444754903e+00	2.159518535515461135e+00	6.601985247315623084e+00	4.235779611790055021e+00	4.226267128033989628e+00	4.258815749660599614e+00	6.727231694684238761e+00	4.306034733641213030e+00	4.249717224779471003e+00
5.204840387468136598e+00	4.172644999451915027e+00	4.214450009966965283e+00	4.151258606265795237e+00	1.982036524460117910e+00	7.381956990580465394e+00	3.926186432072479859e-01	4.206750204771052104e+00	4.202652522803979052e-01	1.995332148815656126e+00	4.362766786149005149e+00	5.063898254991558545e+00	1.875827808296536281e+00	4.142411271311138066e+00	3.389426953134546117e-01	3.969992953511431111e+00	4.238267191609459417e+00	4.227775358709649822e+00	4.045706636086976893e+00	7.899398186287345247e+00	4.427139306000557717e+00	1.865757675707730989e+00	7.903145683530601318e+00	4.442296796246489876e-01	1.859877044496023535e+00	2.167522762331111519e+00	2.657481225836997862e-01	4.382790379486674937e+00	4.167221986538056200e+00	4.067732847533643614e+00	7.075733229612908737e+00	4.018191342803410393e+00	6.716132607314381886e+00	0.000000000000000000e+00	4.066058825654761399e+00	2.145685666174929729e+00	4.159989921407638569e+00	7.488738625458906562e+00	4.257009419391798666e+00	4.072380937992680749e+00	4.124350363696574817e+00	4.210522717718251151e+00	8.077130221378341801e+00	2.675499292079185354e-01	4.060527019559670769e+00	4.156876645055701758e+00	4.094599342989693191e+00	3.553462886817211897e-01	4.018621770115020198e+00	4.201602897288518434e+00
1.834322317331507746e+00	3.808714219682745594e-01	3.312004377029666990e-01	2.958859228524482465e-01	4.910382611667086117e+00	4.987362227841970252e+00	3.918834063990551453e+00	3.629187409456559599e-01	4.034956865507497881e+00	4.994871864288766616e+00	4.244603807874583801e+00	1.786243806114443444e+00	4.866127507927738627e+00	3.135561401193726061e-01	4.141331191369584275e+00	3.617102085406757594e-01	3.481212931063843552e+00	3.684071358198983681e-01	3.538246418465729737e-01	5.662525112329689136e+00	3.569684927103029537e+00	4.847274115313245701e+00	5.632511190675094426e+00	3.929614621796162499e+00	4.776751674020713878e+00	5.183836642943011164e+00	4.070157537624112365e+00	3.536852330539076217e+00	3.375054891316249250e-01	2.534185927288579721e-01	5.331980900369762466e+00	2.523960948900429435e-01	4.258627241066131219e+00	4.066058825654761399e+00	0.000000000000000000e+00	5.061047015660434134e+00	3.575389255828386736e-01	5.110777863942892907e+00	3.914186495645626707e+00	3.447813691877696374e-01	3.661096373993258379e-01	3.794160146781003773e-01	5.680028397547840946e+00	3.924077897532903147e+00	3.029875604038477777e-01	2.944956840350718141e-01	4.200661925970368693e-01	3.936417704916067795e+00	3.416756057217649745e-01	4.152572834560624426e-01
6.084787923097171536e+00	5.211919393553822388e+00	5.208158228559468306e+00	5.161374282697019034e+00	1.627487541861587950e+00	8.450860810477312413e+00	2.167981533276349460e+00	5.216695935724525057e+00	2.135236031413956681e+00	2.787948337609836846e-01	4.667092888237736048e+00	5.969570487656339353e+00	4.097247672267963492e-01	5.140576537072311325e+00	2.121390565517116578e+00	4.990813657402944692e+00	4.736776826338306101e+00	5.206507965372027869e+00	5.051630337524199099e+00	9.001849307863118099e+00	4.857181933516204531e+00	1.735364798493336025e+00	9.006841206008010303e+00	2.250539666367464164e+00	4.686798993845077144e-01	1.700416995206474047e+00	2.106573810577311523e+00	4.824533758784053994e+00	5.161132212004038600e+00	5.064892128532463289e+00	7.994483208898023996e+00	5.009729157039661374e+00	7.831035713204889781e+00	2.145685666174929729e+00	5.061047015660434134e+00	0.000000000000000000e+00	5.137802590724219520e+00	8.523127263339342008e+00	4.588024103625171435e+00	5.096947951003297561e+00	5.112759206766119391e+00	5.216491210178896942e+00	9.210965575131924155e+00	2.256538411805188549e+00	5.093524133628998030e+00	5.162344115953168888e+00	5.117922962331578063e+00	2.199715210376664842e+00	5.037407340344377538e+00	5.214723719532956991e+00
2.032424863972775775e+00	3.598573110509546424e-01	3.846022704622786836e-01	3.434699576316612712e-01	4.991045847214403253e+00	4.957530819609117678e+00	4.020243188877885565e+00	4.539842176672202467e-01	4.134715309234832326e+00	5.065950646889845643e+00	4.405786470855051817e+00	1.988370317853471292e+00	4.940465271522374913e+00	3.624761280906716454e-01	4.233349858119963116e+00	3.733726040889034370e-01	3.472734673977380115e+00	3.734708836726250980e-01	3.575550373442346608e-01	5.632838294511013366e+00	3.557648053776129249e+00	4.935117001176100970e+00	5.607531574743172875e+00	4.019434349082959379e+00	4.857804017906924621e+00	5.268064159304493899e+00	4.167811447021245286e+00	3.529413898340877598e+00	4.068727447014035548e-01	3.346384342564752146e-01	5.337522475486912832e+00	3.666446383176663604e-01	4.254971695838047907e+00	4.159989921407638569e+00	3.575389255828386736e-01	5.137802590724219520e+00	0.000000000000000000e+00	5.077152578933623595e+00	3.924038200364215356e+00	3.212411432706057668e-01	3.494756753868801802e-01	2.924948215383193495e-01	5.644789189564800580e+00	4.022271161639830339e+00	3.493202809530853159e-01	4.064283185130710407e-01	3.579941495510394756e-01	4.029491919503205288e+00	3.276319736831380669e-01	3.890681967878666381e-01
5.204142193576985598e+00	5.071929896174448338e+00	5.172499716552227511e+00	5.118369893207090016e+00	7.885752149633145081e+00	3.595757284913654872e-01	7.525657603782733851e+00	5.199838681098884585e+00	7.524688213583663909e+00	8.469476938204547167e+00	7.293824304539076486e+00	5.185519969756228420e+00	8.309763829461955353e+00	5.146279969225999729e+00	7.652294256519347471e+00	5.131251316385959882e+00	6.378886493118242740e+00	5.076406763492225416e+00	5.171622379017590809e+00	9.942881887718696410e-01	6.564659213971027363e+00	7.788884054074276087e+00	1.146354469798843256e+00	7.524818531294560131e+00	8.215639546125460768e+00	8.064400026087785278e+00	7.597595254062459169e+00	6.520211315861813794e+00	5.195055648025556749e+00	5.101380622994964753e+00	1.850500751465175897e+00	5.200902697323190438e+00	1.928250935884303630e+00	7.488738625458906562e+00	5.110777863942892907e+00	8.523127263339342008e+00	5.077152578933623595e+00	0.000000000000000000e+00	6.654224078325051472e+00	5.066351538599112025e+00	5.184407476857217034e+00	5.038718362945192375e+00	1.532832437614217502e+00	7.365140421113517633e+00	5.087249377070665268e+00	5.110029772987639163e+00	5.105242752786436355e+00	7.538464468150428921e+00	5.165774924054987061e+00	5.111450466374522605e+00
4.900127721583548812e+00	4.048895474604159439e+00	4.015511953523041022e+00	4.004662761605380261e+00	4.152290200520631025e+00	6.524308011534811769e+00	4.227213836567750960e+00	4.064308419081249291e+00	4.147425840740916136e+00	4.549071985787268346e+00	4.826721031630163417e+00	4.806060385843647254e+00	4.392635669788042208e+00	3.983049994724114029e+00	4.249184359089117180e+00	3.929840111068874986e+00	1.175673167541190445e+00	4.003458614570983620e+00	3.997257782613369947e+00	7.079627111958471275e+00	1.385653061944734477e+00	4.169320765186671274e+00	7.084908119235615587e+00	4.241631376743079329e+00	4.330669961217481934e+00	4.276434552676275480e+00	4.248360242697039268e+00	1.374425259120909626e+00	3.950520557975671032e+00	3.960293975373553543e+00	6.227136179267858118e+00	3.977765665574305221e+00	6.227268990282451178e+00	4.257009419391798666e+00	3.914186495645626707e+00	4.588024103625171435e+00	3.924038200364215356e+00	6.654224078325051472e+00	0.000000000000000000e+00	3.986000131172864336e+00	4.041432195388912518e+00	4.045341442498612494e+00	7.242283037273485213e+00	4.156284031416853431e+00	3.996759031039071708e+00	3.965763239139152407e+00	4.008781065161699075e+00	4.232315501275697223e+00	3.986611221789285509e+00	4.038844350970496322e+00
1.946967078870433632e+00	2.115823690799909229e-01	4.348531122244319591e-01	3.406828688806970429e-01	4.944116486385752296e+00	4.945049662996792605e+00	3.939166849053353570e+00	4.461517013924225505e-01	4.062771869810815950e+00	5.021558046331475289e+00	4.398372137233360846e+00	1.888060760832796170e+00	4.892141310246437946e+00	3.652472326475458275e-01	4.150796217236571550e+00	1.541273070713692628e-01	3.530198088577025661e+00	4.865172803912645172e-01	2.810607990253670696e-01	5.615937994059085447e+00	3.631274713100209439e+00	4.875182139470561893e+00	5.591382290509990582e+00	3.938303147583969821e+00	4.815117932794716893e+00	5.222601709514987256e+00	4.086098391197181101e+00	3.600446806531966359e+00	4.635072924664611071e-01	3.505617177005780905e-01	5.303324102296005371e+00	2.915489479371040638e-01	4.224771455648467899e+00	4.072380937992680749e+00	3.447813691877696374e-01	5.096947951003297561e+00	3.212411432706057668e-01	5.066351538599112025e+00	3.986000131172864336e+00	0.000000000000000000e+00	3.922178428160651431e-01	3.513617953832968710e-01	5.636267930770288537e+00	3.937377656049888763e+00	1.010294231625113170e-01	4.166012937918281978e-01	2.558654144298591060e-01	3.946989668589623079e+00	1.723318285752293288e-01	4.348863220559068266e-01
1.988359788153800212e+00	3.530754216707950310e-01	2.283202228681698309e-01	1.834901755744063334e-01	4.973328035255438984e+00	5.057928756159829398e+00	3.978184491670782919e+00	2.577197223897938483e-01	4.099910317000464488e+00	5.038859166671503687e+00	4.262254448796418238e+00	1.956273842772386695e+00	4.921598081335438302e+00	2.467006122879560892e-01	4.196394490498333241e+00	4.286418294397867368e-01	3.616679518113055991e+00	2.431324514359431976e-01	2.156740929021897790e-01	5.724978784178079927e+00	3.693645396679873460e+00	4.918261485719475523e+00	5.687346984446111975e+00	3.970781037692211246e+00	4.836173941521679787e+00	5.256620583393893931e+00	4.132129371862395040e+00	3.666654700252402588e+00	3.153405832744458626e-01	2.727954078211055067e-01	5.474374416027472989e+00	2.998220769410581132e-01	4.302887268263104303e+00	4.124350363696574817e+00	3.661096373993258379e-01	5.112759206766119391e+00	3.494756753868801802e-01	5.184407476857217034e+00	4.041432195388912518e+00	3.922178428160651431e-01	0.000000000000000000e+00	2.015765132155465100e-01	5.712469861110862190e+00	3.989308856391698299e+00	3.697133609699335688e-01	2.772973991517942993e-01	3.082571299683036226e-01	3.985067442887706424e+00	3.256275512572309183e-01	2.391518941244370478e-01
1.995789338609386787e+00	2.734735508873814558e-01	2.661208454598629758e-01	1.787678194800938758e-01	5.051817026142889411e+00	4.912719045333378887e+00	4.071239635215526675e+00	2.949520201798089269e-01	4.186562305819284902e+00	5.143505656110929358e+00	4.327604366221277310e+00	1.962389243376093440e+00	5.018538008736314282e+00	2.697519204666742332e-01	4.283744116052631945e+00	4.306041784589019761e-01	3.620603780970588659e+00	2.077169839491875836e-01	2.386908004492364344e-01	5.582306942122971627e+00	3.701183646141319894e+00	4.993175595810097178e+00	5.550084103203063890e+00	4.059061905734691500e+00	4.931809511638273413e+00	5.333128692884278266e+00	4.220637387186951806e+00	3.675004095285784533e+00	3.120930787562716802e-01	2.488654991401742511e-01	5.335374020156653074e+00	3.623866162297161853e-01	4.187445152444754903e+00	4.210522717718251151e+00	3.794160146781003773e-01	5.216491210178896942e+00	2.924948215383193495e-01	5.038718362945192375e+00	4.045341442498612494e+00	3.513617953832968710e-01	2.015765132155465100e-01	0.000000000000000000e+00	5.571833626494652414e+00	4.070898723607163205e+00	3.342389146711024495e-01	2.613781108651766494e-01	2.375831359605631854e-01	4.077659480505144707e+00	3.275195131965773498e-01	1.641764694304152783e-01
5.795646051507297614e+00	5.603059931055522469e+00	5.684001962804181574e+00	5.639704163303200346e+00	8.497498387839346634e+00	1.400253197466202915e+00	8.098902167533596597e+00	5.701406624461139216e+00	8.104146915316103872e+00	9.159623945779152621e+00	7.580848121194931899e+00	5.781424758342780024e+00	8.997488589548471083e+00	5.663376580011747485e+00	8.236381410310464446e+00	5.708966065369964760e+00	6.930102235608443628e+00	5.612377393263280112e+00	5.721702028792414296e+00	1.042193143872274463e+00	7.073436692096326084e+00	8.408231058682769543e+00	6.892837509562047549e-01	8.079061682770730002e+00	8.895294987762245142e+00	8.687372309106404344e+00	8.185526557633206579e+00	7.037404025371825078e+00	5.712974076621000208e+00	5.670376215939130660e+00	3.107336486441834467e+00	5.766246310310483736e+00	2.159518535515461135e+00	8.077130221378341801e+00	5.680028397547840946e+00	9.210965575131924155e+00	5.644789189564800580e+00	1.532832437614217502e+00	7.242283037273485213e+00	5.636267930770288537e+00	5.712469861110862190e+00	5.571833626494652414e+00	0.000000000000000000e+00	7.951913052805485549e+00	5.651503534171902210e+00	5.626852112866821187e+00	5.650464059817832840e+00	8.102676138457802324e+00	5.724783694271989631e+00	5.624943799429728664e+00
5.065776156683482689e+00	4.034368948734051052e+00	4.078483262280961696e+00	4.015067333627724722e+00	2.015239068686174306e+00	7.257792185478730396e+00	3.869374785865571931e-01	4.069163657997573402e+00	3.803090335832559621e-01	2.108070367075554508e+00	4.304269719673851746e+00	4.926454876225021984e+00	1.976072067124977405e+00	4.006493476994428704e+00	3.748644400725567039e-01	3.837818619072308035e+00	4.137237460551467905e+00	4.086983773251324337e+00	3.909858155381788158e+00	7.774744755057451329e+00	4.325742809019013535e+00	1.899737807053344607e+00	7.778527456473615764e+00	4.206907721365746311e-01	1.945541631953779049e+00	2.207954526342893242e+00	2.802003097137891197e-01	4.280410618222003194e+00	4.028001582117831880e+00	3.926259018395471312e+00	6.952022011210986285e+00	3.882078528725141364e+00	6.601985247315623084e+00	2.675499292079185354e-01	3.924077897532903147e+00	2.256538411805188549e+00	4.022271161639830339e+00	7.365140421113517633e+00	4.156284031416853431e+00	3.937377656049888763e+00	3.989308856391698299e+00	4.070898723607163205e+00	7.951913052805485549e+00	0.000000000000000000e+00	3.923522691634242054e+00	4.015651981247952307e+00	3.957880510749437253e+00	3.922896944835186361e-01	3.884024240921120530e+00	4.061482077414237502e+00
1.912045949161432334e+00	1.885045309628780863e-01	3.979333818553705271e-01	3.011150457611592168e-01	4.941200595243797622e+00	4.963509346431352220e+00	3.923347753049334585e+00	3.910352463758821617e-01	4.048225874327511242e+00	5.019956865173400118e+00	4.364977527770158794e+00	1.850321172885461829e+00	4.889595885320413338e+00	3.297798001957228387e-01	4.137710516083568102e+00	1.792946101265354419e-01	3.543567869471771825e+00	4.598970475887768083e-01	2.490220122941218528e-01	5.636812657105126689e+00	3.640138021231469789e+00	4.871357755329973394e+00	5.610194809759160073e+00	3.923824628518221669e+00	4.809897434294820862e+00	5.220848738316824722e+00	4.071856206469413486e+00	3.608861118775561927e+00	4.251818183303223697e-01	3.198851459892982918e-01	5.326602193317234502e+00	2.447111353238481946e-01	4.235779611790055021e+00	4.060527019559670769e+00	3.029875604038477777e-01	5.093524133628998030e+00	3.493202809530853159e-01	5.087249377070665268e+00	3.996759031039071708e+00	1.010294231625113170e-01	3.697133609699335688e-01	3.342389146711024495e-01	5.651503534171902210e+00	3.923522691634242054e+00	0.000000000000000000e+00	3.743850069341304598e-01	2.356279402023608860e-01	3.932224588583323133e+00	1.390512564257629091e-01	4.076047530458072332e-01
1.953968339667236043e+00	3.335416074271821407e-01	1.597463361093393319e-01	1.276625655458750730e-01	4.987912076552758478e+00	4.975486384742493051e+00	4.006278174135633030e+00	1.898096353688423499e-01	4.119692608752365537e+00	5.093825380847498252e+00	4.200194981358237101e+00	1.915925670619004872e+00	4.966131668215420625e+00	1.841372549600376329e-01	4.228028193083633646e+00	4.698137033294491061e-01	3.533607212096773864e+00	2.286684097560174600e-01	3.059364095892646018e-01	5.647616334390129111e+00	3.605546829874962889e+00	4.930243469803671452e+00	5.605906676785532561e+00	4.000983944175365181e+00	4.874044833123977405e+00	5.267844334162520070e+00	4.161843288821508224e+00	3.577965805181822834e+00	1.292030782233774822e-01	2.663153937199068677e-01	5.390007428484871355e+00	3.546211276450776384e-01	4.226267128033989628e+00	4.156876645055701758e+00	2.944956840350718141e-01	5.162344115953168888e+00	4.064283185130710407e-01	5.110029772987639163e+00	3.965763239139152407e+00	4.166012937918281978e-01	2.772973991517942993e-01	2.613781108651766494e-01	5.626852112866821187e+00	4.015651981247952307e+00	3.743850069341304598e-01	0.000000000000000000e+00	3.408171881897123501e-01	4.018414814097643450e+00	3.851485435047288797e-01	2.130743931672121338e-01
2.061557890121497039e+00	2.218892182230891574e-01	3.660430907256560507e-01	2.588249320176859158e-01	4.952902262706500913e+00	4.979395751754365662e+00	3.958990982639578604e+00	3.641331027026785683e-01	4.077484168208230564e+00	5.040597822906539349e+00	4.349989076843321811e+00	2.010125468188701525e+00	4.914107165571237168e+00	3.026084430018382010e-01	4.166190347025133356e+00	3.060618921510788737e-01	3.577894119446272114e+00	3.752721985851925068e-01	1.489688737136913854e-01	5.649077778450934950e+00	3.666941162190509917e+00	4.889826378211257207e+00	5.622036607405350495e+00	3.944112217579062829e+00	4.835498922218617324e+00	5.235794953537915575e+00	4.106203455869818164e+00	3.639366537232233245e+00	3.704156478659193508e-01	3.054391232212735341e-01	5.369232664210868755e+00	3.233944856636928877e-01	4.258815749660599614e+00	4.094599342989693191e+00	4.200661925970368693e-01	5.117922962331578063e+00	3.579941495510394756e-01	5.105242752786436355e+00	4.008781065161699075e+00	2.558654144298591060e-01	3.082571299683036226e-01	2.375831359605631854e-01	5.650464059817832840e+00	3.957880510749437253e+00	2.356279402023608860e-01	3.408171881897123501e-01	0.000000000000000000e+00	3.960280275359383761e+00	2.073927152563988796e-01	2.973118877140931149e-01
5.110759319170495196e+00	4.037345913871373426e+00	4.072409102213227605e+00	4.016995792034646406e+00	2.106120031117337810e+00	7.425004220484016315e+00	2.179347270526852398e-01	4.060464334487769555e+00	4.517402325375046157e-01	2.043676055275408743e+00	4.260809110710161107e+00	4.974417511527660096e+00	1.938207132807508337e+00	4.001621093015145014e+00	4.078766258324339478e-01	3.844527328034969660e+00	4.176511678639907466e+00	4.092741886590490985e+00	3.910944425930638957e+00	7.959668584849991291e+00	4.341704929980823913e+00	2.013120557111399922e+00	7.950673109771702940e+00	2.816146838491324078e-01	1.918827775260256052e+00	2.322511344947633560e+00	3.096425051490135361e-01	4.299990615334431610e+00	4.024217442423668523e+00	3.941267799908747094e+00	7.186097773031636216e+00	3.882951972816057307e+00	6.727231694684238761e+00	3.553462886817211897e-01	3.936417704916067795e+00	2.199715210376664842e+00	4.029491919503205288e+00	7.538464468150428921e+00	4.232315501275697223e+00	3.946989668589623079e+00	3.985067442887706424e+00	4.077659480505144707e+00	8.102676138457802324e+00	3.922896944835186361e-01	3.932224588583323133e+00	4.018414814097643450e+00	3.960280275359383761e+00	0.000000000000000000e+00	3.884569785763199334e+00	4.063952555111783660e+00
1.988351544734402454e+00	2.273927386385964922e-01	3.878899315370480383e-01	3.010755086458951624e-01	4.896035954748634289e+00	5.041574748445110998e+00	3.878480527261627397e+00	3.838207931833683695e-01	4.007536819834736086e+00	4.962825390878873755e+00	4.365071472955807330e+00	1.926552676890512572e+00	4.836929479996664227e+00	2.982775616083850334e-01	4.092323623396032062e+00	2.071226905319066558e-01	3.536154386934671656e+00	4.510030864250912375e-01	2.092990962683327627e-01	5.715104536036217375e+00	3.628837747333346631e+00	4.832136080202804607e+00	5.686596669103049173e+00	3.877323536272562432e+00	4.761989868996215236e+00	5.179414146926175633e+00	4.028700064723423679e+00	3.599219060398174630e+00	4.145527131556134837e-01	3.262048095451937080e-01	5.410035944385223949e+00	1.957498207220885467e-01	4.306034733641213030e+00	4.018621770115020198e+00	3.416756057217649745e-01	5.037407340344377538e+00	3.276319736831380669e-01	5.165774924054987061e+00	3.986611221789285509e+00	1.723318285752293288e-01	3.256275512572309183e-01	3.275195131965773498e-01	5.724783694271989631e+00	3.884024240921120530e+00	1.390512564257629091e-01	3.851485435047288797e-01	2.073927152563988796e-01	3.884569785763199334e+00	0.000000000000000000e+00	4.003989038729591221e-01
2.048123180007830335e+00	3.231474415218597573e-01	2.609078355141551397e-01	1.814893465359672386e-01	5.038799329506574942e+00	4.979287733529065285e+00	4.055971894773384712e+00	2.704463609883080433e-01	4.167658607938618864e+00	5.140322032788343876e+00	4.220838061473666691e+00	2.015348845405277700e+00	5.015851009623222723e+00	2.949840523985977625e-01	4.270270212784216923e+00	5.008503433778255243e-01	3.620384037102664099e+00	2.193286089089137858e-01	2.917198161924681177e-01	5.647971682779517444e+00	3.692405729886012899e+00	4.978178883816304356e+00	5.611569598455152352e+00	4.037597564732991806e+00	4.925227818152710491e+00	5.318657392933866745e+00	4.208011019798902907e+00	3.668902011053037704e+00	2.518479692750326682e-01	2.726891567157722074e-01	5.403759296383509714e+00	4.328218280331826984e-01	4.249717224779471003e+00	4.201602897288518434e+00	4.152572834560624426e-01	5.214723719532956991e+00	3.890681967878666381e-01	5.111450466374522605e+00	4.038844350970496322e+00	4.348863220559068266e-01	2.391518941244370478e-01	1.641764694304152783e-01	5.624943799429728664e+00	4.061482077414237502e+00	4.076047530458072332e-01	2.130743931672121338e-01	2.973118877140931149e-01	4.063952555111783660e+00	4.003989038729591221e-01	0.000000000000000000e+00
4.985510560389233348e+00	3.794519024237389182e+00	3.817591040028204485e+00	3.759965126287546866e+00	2.233339839985216901e+00	7.159413904219957381e+00	7.006646819754913658e-01	3.806362096047691157e+00	6.935391419729654006e-01	2.382976725745414193e+00	3.875687310499771332e+00	4.860202146887874441e+00	2.252575914380550159e+00	3.754729338379882986e+00	8.511272030976703151e-01	3.632880773680493114e+00	4.082834208163010459e+00	3.822507205661310969e+00	3.672811341783697170e+00	7.688457370689932624e+00	4.240804933764987794e+00	2.157449284594030736e+00	7.674014017099060503e+00	5.543382666183528373e-01	2.170592841061590672e+00	2.462849948949412671e+00	8.126931802167188801e-01	4.203214573677885646e+00	3.757232173350368409e+00	3.684542682915949996e+00	6.971068227924305916e+00	3.665935366347758961e+00	6.460312879609836578e+00	8.659701984936857277e-01	3.701560248724372837e+00	2.512236659375934433e+00	3.799640383632448604e+00	7.286379585554795035e+00	4.096629901264049245e+00	3.724631916275966681e+00	3.735112654950981437e+00	3.819770401369829038e+00	7.801812557017109739e+00	7.430495911566545875e-01	3.707755757617209991e+00	3.749291429792508179e+00	3.716270052684024883e+00	7.199483092357453762e-01	3.662079143119271851e+00	3.783743651640955274e+00
1.950796079372824510e+00	2.617555232309702884e-01	2.433119256114521234e-01	1.311515113959192680e-01	4.965760289064730770e+00	4.909293385674735610e+00	3.986967849842619760e+00	2.760224651440088550e-01	4.100875653106278662e+00	5.063216417054431595e+00	4.280735906625099396e+00	1.907533826127399301e+00	4.936676254520629747e+00	2.242256769340017775e-01	4.200603474572461415e+00	3.374261335267255690e-01	3.551580585904047460e+00	2.340112389745297172e-01	1.833466491619162031e-01	5.579045602531044423e+00	3.638109408208910711e+00	4.902764408182890499e+00	5.546598811913983518e+00	3.980746811103447413e+00	4.849725724002258431e+00	5.245563180618495913e+00	4.135658605903498319e+00	3.609138472193969882e+00	2.793757214780030473e-01	1.955585971546361379e-01	5.303157221735491866e+00	2.843656937853985545e-01	4.176356280173596502e+00	4.123507515799100354e+00	2.776802074950763810e-01	5.135943862180603503e+00	3.163581490686922515e-01	5.036065168964489303e+00	3.981098026164505921e+00	2.843864865455904001e-01	2.198655743313144839e-01	1.637837313286618357e-01	5.579466166118963066e+00	3.985928612376171021e+00	2.538417078485971090e-01	2.018102955909657770e-01	2.192017342320045081e-01	3.996200646169276283e+00	2.761585669289777778e-01	2.314839260354689399e-01
6.261000003321557372e+00	5.288398693057441591e+00	5.300611316165547038e+00	5.240753333386257040e+00	4.103988537606262366e-01	7.964829443738121739e+00	2.302009072064069795e+00	5.312582390943838995e+00	2.101646946998380283e+00	1.696282405458978459e+00	4.691528287592850788e+00	6.129315845628837245e+00	1.645038603507034125e+00	5.231285643426691223e+00	2.091441203750675992e+00	5.079394554494355951e+00	4.602755934179904251e+00	5.277599060724062596e+00	5.144772251173598043e+00	8.422918726808484635e+00	4.782752313771762687e+00	4.974985699097849712e-01	8.453724496267760458e+00	2.312143574379608602e+00	1.612400766987473810e+00	2.412118329542629058e-01	2.158848929554299634e+00	4.745330593820314746e+00	5.238177274449544285e+00	5.137590490526315889e+00	7.432805471374664741e+00	5.125562310910408037e+00	7.496809236161992018e+00	2.152976020336655694e+00	5.145606528562357340e+00	1.707098773337795583e+00	5.229618974617510574e+00	8.048885597690238924e+00	4.338442645515343976e+00	5.182173988486031391e+00	5.213602953367223236e+00	5.291719477468389776e+00	8.671244823369841370e+00	2.200775190586552910e+00	5.179383544826426267e+00	5.229076409017187288e+00	5.194325254426892968e+00	2.310787050629730999e+00	5.138033698086147183e+00	5.277514656699862527e+00
5.217798388798777331e+00	4.210644500740994722e+00	4.242691964342133026e+00	4.183204044892616658e+00	1.918279242729814094e+00	7.502046781009364729e+00	3.424550049673533714e-01	4.232458102614689466e+00	3.256108033188271356e-01	1.962508310728152239e+00	4.268899314580448134e+00	5.080148377034012341e+00	1.853786111568262340e+00	4.173856518227784029e+00	3.281291963256107724e-01	4.012493208306119108e+00	4.244435289185163995e+00	4.257824899254946338e+00	4.082959995325071922e+00	8.024883935915008593e+00	4.422362917657179260e+00	1.805030630175705531e+00	8.025924538429674016e+00	4.469046052169412531e-01	1.821736330292999861e+00	2.100509577377822623e+00	2.351654198082893943e-01	4.378050839987822407e+00	4.190144066645165033e+00	4.100163805642115022e+00	7.195008256974174010e+00	4.053328606646401155e+00	6.847243360394089429e+00	3.618283017745733132e-01	4.095288667451598918e+00	2.108876067855645964e+00	4.202992781702464598e+00	7.612581876264465919e+00	4.257803982762776940e+00	4.116234509812437992e+00	4.158372619297759698e+00	4.249439712077565545e+00	8.193115719255967377e+00	3.744121264580294595e-01	4.100959591441506014e+00	4.182878027522400899e+00	4.134574180433534529e+00	3.787699566755807212e-01	4.058756837505677950e+00	4.231567372749358569e+00
5.825266708802989690e+00	4.911976132646871385e+00	4.912585092309684320e+00	4.864843658258537040e+00	1.478882406682145989e+00	8.161682148886677979e+00	1.853970452558444171e+00	4.919999890644539242e+00	1.835174054225393370e+00	4.184979218537194789e-01	4.493335143046989444e+00	5.702555949476650454e+00	1.876759907637297053e-01	4.847643021533320606e+00	1.820197840714480764e+00	4.700216456470920789e+00	4.436608398234326067e+00	4.911491781233334741e+00	4.760078772828205018e+00	8.715752145440127663e+00	4.558589487976733245e+00	1.558797190719738213e+00	8.722500050036751773e+00	1.922069160967180723e+00	2.328382435518208116e-01	1.618521439933006123e+00	1.801825409780855702e+00	4.524135215025098411e+00	4.863365702243840794e+00	4.770195871955817069e+00	7.737272836008802557e+00	4.720965977520997114e+00	7.530545615479645960e+00	1.841252620221822900e+00	4.771854570512627625e+00	4.647302075048019843e-01	4.845002945134567085e+00	8.242436103983040496e+00	4.326828278818247497e+00	4.799591718957560538e+00	4.823567039524524702e+00	4.919413672213799771e+00	8.917890831161953358e+00	1.934963288079291521e+00	4.795422096987871363e+00	4.865115910087125961e+00	4.817977468831188048e+00	1.884391548401178618e+00	4.742565403633896892e+00	4.914190058773255210e+00
5.340324827858006884e+00	4.236746107567065600e+00	4.271530018416488161e+00	4.213620336287029922e+00	1.945771982238534425e+00	7.592524329484332313e+00	4.866378348876108650e-01	4.260244878439307215e+00	4.294008784492576725e-01	1.964889720922860850e+00	4.305178589165331360e+00	5.205421008940325223e+00	1.862680170146051362e+00	4.197650655964661581e+00	3.338314690422409803e-01	4.049765206101373138e+00	4.254785088854763586e+00	4.284700710516355926e+00	4.108487980649181637e+00	8.115686793371894581e+00	4.418945393276191957e+00	1.864537014347463106e+00	8.112557302314719720e+00	4.241243467059645500e-01	1.844393349947749616e+00	2.141497031963804698e+00	3.921284921254014622e-01	4.380161252429313201e+00	4.216458168505200277e+00	4.136682961800444147e+00	7.325739766281280652e+00	4.087287964721307176e+00	6.928175919747546985e+00	5.156956927752803788e-01	4.141736022191016886e+00	2.113739302392248387e+00	4.228093023436906961e+00	7.706578976837016981e+00	4.269031994360303450e+00	4.151097132133355849e+00	4.182993889651944741e+00	4.272285575886156650e+00	8.261671794340955444e+00	5.547902610348223185e-01	4.136978483336510415e+00	4.213089540639629149e+00	4.154387237100117147e+00	4.097345453183496300e-01	4.085747995109123565e+00	4.252913678949143517e+00
6.246851665930608810e+00	5.152226462693404230e+00	5.154264574763748108e+00	5.099443448984435356e+00	5.820661866685986618e-01	7.988034654204855478e+00	2.189179423814006320e+00	5.162757626916198106e+00	2.012936709271776259e+00	1.738402487337217472e+00	4.484978426517749917e+00	6.117196640343139258e+00	1.680751666747177131e+00	5.088557312779430575e+00	1.996494663831194671e+00	4.965341492792973987e+00	4.495577452046876310e+00	5.134745295086677430e+00	5.010722550264063102e+00	8.465072314909056317e+00	4.642363864626946501e+00	7.278627108006322510e-01	8.478871697217217118e+00	2.139802234484422083e+00	1.649256742356347560e+00	7.263168031481667120e-01	2.082494259754964272e+00	4.610936143737219162e+00	5.088081266604733699e+00	5.012786903005611805e+00	7.583948992772871378e+00	5.005230284711588595e+00	7.476029487857903000e+00	2.095696560798720576e+00	5.037093004201465440e+00	1.783598488326606279e+00	5.105730369750265396e+00	8.092445467785374547e+00	4.274543698055720320e+00	5.062925032065662911e+00	5.071893108950628282e+00	5.152050055235224413e+00	8.653361694300386375e+00	2.137095013527326337e+00	5.059952884122034256e+00	5.086825855224039294e+00	5.050526833120637882e+00	2.173714366182728064e+00	5.008047174434753224e+00	5.123899847872432467e+00
1.967284188346004381e+00	2.311987961782801526e-01	3.009829164874471275e-01	2.025032656014671417e-01	5.024513325107044182e+00	4.938053362200519381e+00	4.036744438719278349e+00	3.244615720808041170e-01	4.151860194570140550e+00	5.109914363503702539e+00	4.320588888153567453e+00	1.928414710146907129e+00	4.987121445807598086e+00	3.047922343175741289e-01	4.248277809543194117e+00	3.323535220927449907e-01	3.574562386596233488e+00	2.835867136000102540e-01	2.181078090452521212e-01	5.609026577843367889e+00	3.661971654636619000e+00	4.965600085743833603e+00	5.582472991268764062e+00	4.025656342374571039e+00	4.900186178641599888e+00	5.303759099149619516e+00	4.183906249755911411e+00	3.634502562355122368e+00	3.272530237755558180e-01	2.365419154670848623e-01	5.331615881474204954e+00	3.464224861147877088e-01	4.226291626993941897e+00	4.173909847989266453e+00	3.250122921598305181e-01	5.182145644960811204e+00	2.617580959477620595e-01	5.061309590983701590e+00	4.003548770518810862e+00	2.713174190452466994e-01	2.602226751122034276e-01	1.577823472887360801e-01	5.611774840881908588e+00	4.033988925124043057e+00	2.602379263084947936e-01	2.861786511682850587e-01	2.222447288593370762e-01	4.041830626156935224e+00	2.911620562159547010e-01	2.340994604888955721e-01
1.897434377802504235e+00	2.844957906082062338e-01	2.166549919861114060e-01	1.316920779135002106e-01	4.965025242943699624e+00	4.918218923612784899e+00	3.983697157098244901e+00	2.384744047756945096e-01	4.099246579759287634e+00	5.065298170947833967e+00	4.251790814653939599e+00	1.856127197909763771e+00	4.936940914688993765e+00	1.984061980518294077e-01	4.201797465576145640e+00	3.731509803145710569e-01	3.544795440191119251e+00	2.541996749723671734e-01	2.365315964829247386e-01	5.588263267586191851e+00	3.629424630665226914e+00	4.903892773183138765e+00	5.551870032834110624e+00	3.981597545140492578e+00	4.848401303815914609e+00	5.244775819170894415e+00	4.135301436539937647e+00	3.599100407783532685e+00	2.528831177788930518e-01	2.274648398387925652e-01	5.315011303798535813e+00	2.812741648231357749e-01	4.173462809124646178e+00	4.125450996880124954e+00	2.464114476102388096e-01	5.135096995259603503e+00	3.793481356354443390e-01	5.047280935921818923e+00	3.974016031636253832e+00	3.210510394420872382e-01	2.567180652714605715e-01	2.352079711048285227e-01	5.584309618972693734e+00	3.985349312362490348e+00	2.777049623470894679e-01	1.525779863303505790e-01	2.828667074064452613e-01	3.994585044422259035e+00	3.132933444463700257e-01	2.660524776720425422e-01
1.914683507182124877e+00	2.910722317484272237e-01	1.350428511262949383e-01	9.444960100652567692e-02	5.024696303488725313e+00	4.965181881839622946e+00	4.037597204603189383e+00	1.667808657079590529e-01	4.153815572315795457e+00	5.119992723837713200e+00	4.248642163443633990e+00	1.878342310233732437e+00	4.994802359070431130e+00	1.781613442453667262e-01	4.257560898339873390e+00	4.330549798350241675e-01	3.553747033648972931e+00	2.251624713735076999e-01	2.759838708656499606e-01	5.637646771373884924e+00	3.628037397799481312e+00	4.965944615629135583e+00	5.597879339034560253e+00	4.032433408065250191e+00	4.904789743677448577e+00	5.305760635309612283e+00	4.191203020950398539e+00	3.600162408314082629e+00	1.619464053348149413e-01	2.606206845250128579e-01	5.383711659446258402e+00	3.317635605658052489e-01	4.217392816602289152e+00	4.184416340893226227e+00	2.787641841835750700e-01	5.191385048905730493e+00	3.753077212116500694e-01	5.097249480670386745e+00	3.991442063988564826e+00	3.737676016404113954e-01	2.558588430048595597e-01	2.271179088049131711e-01	5.619832629813527269e+00	4.044246739814467695e+00	3.322308154909427991e-01	8.315150957724574965e-02	3.116689228718802496e-01	4.047745284207488581e+00	3.566628242268676807e-01	2.145450258349452244e-01
5.874788841187461585e+00	4.995123002176423910e+00	4.997681054910930953e+00	4.949815105465634524e+00	1.492862090454996959e+00	8.212395256113277142e+00	1.904116597471890771e+00	5.005527856588061653e+00	1.873950618059947892e+00	3.597834212452366009e-01	4.548746557575016780e+00	5.754309725063171399e+00	1.472323858872044700e-01	4.932880586312173854e+00	1.855012012783810782e+00	4.777387855290764485e+00	4.475420080510406962e+00	4.996073311356237667e+00	4.844299374595587793e+00	8.762086775723174625e+00	4.603964766516963181e+00	1.569420572937465064e+00	8.771064911637672878e+00	1.977435061934284644e+00	2.244927009765166903e-01	1.605460904099540231e+00	1.836686254378672167e+00	4.569510973057719916e+00	4.949203851756022843e+00	4.853313497606324134e+00	7.756658760250507711e+00	4.803664224420958639e+00	7.594399651531005269e+00	1.873578268815009329e+00	4.848756105795599680e+00	4.105592507597389806e-01	4.926863647354871034e+00	8.290327018448364171e+00	4.355565278680638031e+00	4.880194438375742294e+00	4.907266978614922337e+00	5.005493842255743786e+00	8.976041769956376370e+00	1.970008417225835862e+00	4.877526109438401924e+00	4.949458116085208914e+00	4.904219100979678281e+00	1.935594772609799730e+00	4.827151547774292339e+00	5.001629414489190850e+00
5.571174896026386492e+00	5.497175748773029724e+00	5.629824854024351843e+00	5.559802577750004637e+00	7.652433396267855237e+00	2.010365206631165691e+00	7.437888117068760963e+00	5.663697431400710691e+00	7.405299882706311898e+00	8.216024012039056856e+00	7.657137305557824014e+00	5.538865065924532871e+00	8.049223491470010927e+00	5.589618824568759692e+00	7.515982011486876502e+00	5.487102067648563342e+00	6.439954729526524702e+00	5.509996378960470231e+00	5.567176863295677514e+00	2.240504106593875555e+00	6.696146830152197360e+00	7.550030216974274566e+00	2.568458299312991411e+00	7.457846391726611124e+00	7.964947828175570343e+00	7.781027355559397840e+00	7.469354642753967433e+00	6.639787409086613579e+00	5.632372232683385604e+00	5.475773126968152660e+00	6.719768754993034054e-01	5.577763586729744816e+00	3.213244380701266945e+00	7.362443971106015894e+00	5.485681467875081374e+00	8.257135155698847484e+00	5.475392256780694744e+00	1.797035843020016177e+00	6.581425886912757761e+00	5.441600835401011693e+00	5.620660617427306605e+00	5.477476534828778831e+00	3.132890822512788720e+00	7.239484937046392510e+00	5.466886105514144667e+00	5.548732420644781449e+00	5.508259333758372733e+00	7.465233603933377537e+00	5.549811705498196801e+00	5.559443440781524082e+00
5.897066168257440566e+00	4.954328952304058120e+00	4.966726959758006821e+00	4.916625838003233717e+00	1.543657421006851882e+00	8.174303327414019549e+00	2.005738761864925834e+00	4.975193076916704094e+00	1.991554764461195060e+00	4.684403346817190283e-01	4.640607079812238744e+00	5.776839660650767705e+00	3.590831420729493906e-01	4.896982758188618057e+00	1.934038734427857120e+00	4.739053319235942752e+00	4.548152363844068624e+00	4.964696881089007974e+00	4.804731161576435206e+00	8.721450721634774084e+00	4.677880375618176600e+00	1.634576225272962979e+00	8.730647744199142579e+00	2.043118410933458584e+00	5.434752690165136624e-01	1.686358657699268848e+00	1.936219585949366717e+00	4.648636801623062809e+00	4.920606555001470817e+00	4.826705260492272664e+00	7.748983054392676983e+00	4.771143240218087556e+00	7.555761693591867001e+00	1.954723619553547120e+00	4.832446503952385619e+00	5.854411041232346902e-01	4.895290848270049011e+00	8.251148521062706465e+00	4.433720264586843207e+00	4.842753913149386413e+00	4.869163695607661602e+00	4.969076204412932185e+00	8.927021392400581234e+00	2.057956665030264976e+00	4.843092323992686410e+00	4.922720827630055140e+00	4.858968233868576014e+00	2.012063984854429499e+00	4.785792702083117689e+00	4.965632889056545984e+00
1.951950484326725910e+00	2.656662012051678179e-01	4.040769415918650243e-01	3.345855771238344656e-01	4.963366357368921733e+00	4.917253806116793413e+00	3.954416421659251224e+00	4.217756520048500102e-01	4.081058765133728450e+00	5.042482146615549610e+00	4.443415295702163981e+00	1.886495604719419683e+00	4.911737747616003347e+00	3.275092771647526990e-01	4.170102169337511100e+00	2.735031956047613844e-01	3.515468347178802411e+00	4.700065280142020074e-01	3.089607409997019993e-01	5.593158489349614015e+00	3.604850965462143009e+00	4.896641545578749088e+00	5.561265030651530772e+00	3.957964840380964411e+00	4.836213335317430584e+00	5.246259605764434397e+00	4.104607556557683168e+00	3.573508942517451104e+00	4.642237309647338495e-01	3.913599953062201764e-01	5.314646431173891017e+00	2.720010409725143741e-01	4.175990855472262453e+00	4.090690177144513662e+00	3.769087469204341345e-01	5.118363343769331664e+00	3.056177225708893719e-01	5.042904354572149472e+00	3.993883454322819659e+00	2.049539709488594486e-01	3.672722035542322905e-01	3.350507542319514087e-01	5.598832422705591227e+00	3.956778395811964888e+00	1.993440765733684450e-01	4.218764870825648661e-01	2.843765182508123934e-01	3.961734778466593720e+00	1.797027418282548250e-01	4.450429501522317199e-01
1.994426431310581282e+00	2.635543678534948420e-01	2.180692825403732771e-01	1.073701051631007763e-01	4.979254639339233179e+00	4.948306610608015355e+00	4.001555065667135480e+00	2.392950462297427083e-01	4.113479925784286451e+00	5.082950462633189836e+00	4.234838226660892602e+00	1.955059217548416051e+00	4.958075606356912246e+00	2.122453307412442147e-01	4.215785751410553672e+00	4.020337262342349449e-01	3.551370006693566506e+00	2.259501500290907461e-01	2.247748489458280818e-01	5.617687143366337565e+00	3.632201660041545654e+00	4.920217119848095066e+00	5.582391301853903087e+00	3.989924591934380871e+00	4.868362949970721942e+00	5.259242119581007735e+00	4.152291951414642135e+00	3.604917824293476514e+00	2.013341195488217716e-01	2.227905455477401930e-01	5.352784806195489686e+00	3.461762415538799376e-01	4.215650896780804402e+00	4.143762626310397046e+00	3.189817083502135553e-01	5.155452651041454892e+00	3.604850037504436222e-01	5.079358435768706492e+00	3.975081921172229471e+00	3.432850771002264878e-01	2.471145058789578908e-01	1.822343684352304427e-01	5.605986685429037664e+00	4.003705923578542603e+00	3.125306872693008886e-01	1.283237853458201461e-01	2.369775345688961699e-01	4.009823985114996603e+00	3.274402114190029245e-01	1.559195595268595413e-01
5.691743420575407164e+00	5.547909397498486328e+00	5.626796003265901902e+00	5.582391475892565680e+00	8.368259779691928912e+00	1.232202854280610715e+00	7.986349354262837430e+00	5.648426920323951883e+00	7.989628758007453868e+00	9.018342965599844163e+00	7.546670309872256510e+00	5.674907141368897179e+00	8.856698851503439940e+00	5.605379097379780795e+00	8.122270495447397209e+00	5.637593135996711524e+00	6.827555012428665471e+00	5.552996477810365761e+00	5.660635151401468335e+00	8.094654442722168941e-01	6.982292076105690803e+00	8.276789167145967241e+00	3.923422919047676038e-01	7.975013961010403385e+00	8.755805225829524474e+00	8.551683229502510031e+00	8.068469889987474275e+00	6.943097429778360308e+00	5.657378431887086556e+00	5.603494351963985487e+00	2.857777777134137054e+00	5.695752280010219160e+00	2.066765983260231199e+00	7.956268089597577031e+00	5.606574101803411203e+00	9.069054042727604070e+00	5.579278442927701143e+00	1.334750981118332236e+00	7.128895924155846942e+00	5.568164932003805134e+00	5.652289752210907459e+00	5.516619284462767503e+00	4.126393904247115940e-01	7.833940164793243177e+00	5.585511933437483201e+00	5.569581242513686803e+00	5.594753400246058384e+00	7.994260479965364929e+00	5.660820773847641263e+00	5.574897634703792626e+00
2.517270552195863154e+00	1.694705584604611071e+00	1.859601676962608252e+00	1.778772203351866255e+00	5.368823857074712436e+00	3.797175328857650189e+00	4.645543970837215930e+00	1.896578066982304467e+00	4.697658039141135333e+00	5.603326250503489092e+00	4.957837598991501338e+00	2.454097976849092255e+00	5.451739391283701330e+00	1.835560756543874072e+00	4.801083837058161663e+00	1.664309630190037970e+00	3.816570282234200917e+00	1.749374805352027717e+00	1.769328259494607147e+00	4.456307041179187856e+00	3.997424508886672889e+00	5.278083205569770620e+00	4.520718336162149242e+00	4.638835132611587753e+00	5.360701757878622686e+00	5.601204721445551371e+00	4.742530394530017901e+00	3.958138200871008650e+00	1.844804138401224147e+00	1.676673900280356344e+00	3.935015090638039226e+00	1.802634063988535651e+00	3.446442309547776528e+00	4.692761029943094186e+00	1.697184537145772554e+00	5.665836595664500486e+00	1.627127684455545564e+00	3.862244711988422896e+00	4.171238230865786711e+00	1.630435593555849882e+00	1.838871553208963006e+00	1.688434175553727323e+00	4.654339786364656284e+00	4.552096848361172121e+00	1.661134573627984112e+00	1.792477810168562335e+00	1.708685781973587225e+00	4.657383812430341052e+00	1.740586195668427205e+00	1.767620780657366053e+00
4.396480386914691785e+00	3.595488738220744551e+00	3.571417828570283781e+00	3.570771247350312372e+00	4.384601641997746491e+00	6.180212292055737855e+00	4.223324449161143690e+00	3.621191292396400030e+00	4.197734769892468520e+00	4.696032722936775983e+00	4.935124438525782864e+00	4.284354660484440913e+00	4.528832835191898276e+00	3.538116515308769028e+00	4.297478825902467214e+00	3.484201296016352423e+00	1.804320303561669225e-01	3.602169751040017687e+00	3.588010212800698984e+00	6.778809711643656755e+00	4.891325454508677617e-01	4.385276365886114469e+00	6.763519291866219696e+00	4.263241925398681964e+00	4.476370024185392538e+00	4.559363841394121764e+00	4.277134543115169940e+00	4.437561007444361105e-01	3.523409771247584032e+00	3.568537057676963276e+00	6.058247476164944523e+00	3.547923896633633944e+00	5.802432331867159121e+00	4.285452280118382085e+00	3.484974193396345843e+00	4.749437454145733817e+00	3.471773333855075361e+00	6.325931895434237617e+00	1.158338162013717865e+00	3.536201867027562784e+00	3.621697250173081972e+00	3.623640985501296985e+00	6.891536671157621363e+00	4.182239362323675103e+00	3.551365532362723343e+00	3.542255010370688684e+00	3.587800925789094819e+00	4.229540289433009193e+00	3.545621474385056260e+00	3.627468959156703310e+00
2.082158060877538297e+00	6.254622085671859288e-01	3.735815485265199798e-01	4.311718980404703472e-01	5.125569335772540036e+00	5.160182562930724970e+00	4.140167549794344204e+00	3.599068192470905592e-01	4.259246786108876748e+00	5.205027556698649249e+00	4.177750609451441832e+00	2.067735842631871268e+00	5.092062605124088037e+00	4.508080066981616785e-01	4.360752007392644458e+00	7.750521981007223449e-01	3.701947408969432196e+00	4.140316725008037491e-01	5.219122360377556058e-01	5.826862925032971319e+00	3.745841488083372806e+00	5.075025619931373910e+00	5.772352903087243803e+00	4.119407427673004385e+00	5.003231968970822230e+00	5.413550668157134815e+00	4.300152859835383090e+00	3.726934565063905858e+00	4.078148153656780961e-01	5.837524740380095611e-01	5.658883702741769994e+00	6.295155531529490478e-01	4.372691230136679152e+00	4.297983405344550256e+00	6.628472546905029850e-01	5.280787137807920750e+00	6.879738063409116533e-01	5.301125965518331817e+00	4.122152972986593333e+00	7.473482963059435713e-01	4.326208003255679890e-01	4.857941343633725428e-01	5.762353261824610939e+00	4.163455689767057599e+00	7.031130425124650918e-01	4.257835133137196637e-01	5.722869009942841423e-01	4.142409517546421505e+00	6.690621808638457235e-01	4.138225224449981754e-01
1.985073654251973352e+00	3.844743017765392956e-01	4.784214354212857345e-01	3.865603040832588655e-01	4.808581491737297320e+00	4.933134141140953943e+00	3.834159878988609993e+00	5.103345913004333489e-01	3.948605676774531226e+00	4.901125670720753114e+00	4.327717615248646510e+00	1.924808399912995904e+00	4.770799059147751819e+00	4.217963523729247877e-01	4.042285529565164737e+00	2.420400255763321407e-01	3.490001680743860746e+00	4.573557737904306308e-01	2.921008863546938339e-01	5.601369836555041282e+00	3.599995039317684054e+00	4.740394466893399716e+00	5.584008105212974193e+00	3.836289548558515339e+00	4.689465387701482690e+00	5.084016836268019368e+00	3.977581559394336885e+00	3.565574290855883621e+00	4.691082509682978907e-01	2.664848514875051699e-01	5.231784678920655907e+00	2.952579523576183140e-01	4.233731260574440824e+00	3.964044019552110498e+00	3.128514549357931385e-01	4.975321557469239764e+00	3.911655273217325424e-01	5.050053993852331224e+00	3.902084732149831758e+00	2.407748763209507092e-01	4.258829743541925339e-01	4.023007302906590477e-01	5.646306048745715067e+00	3.826047242906076562e+00	2.372972286357049321e-01	4.218872761566581087e-01	3.168606377180789302e-01	3.846584998407436728e+00	2.746891946018610309e-01	4.682819803433893591e-01
1.991212202343749738e+00	3.657628612716846694e-01	3.227475911831124700e-01	2.742941508505983284e-01	4.886609419017907463e+00	5.096301673351971928e+00	3.876650841676875014e+00	3.552962141337089874e-01	4.005182406512068916e+00	4.943940120514543679e+00	4.278053247741241627e+00	1.936410443944387882e+00	4.820021148519322729e+00	3.359253813583916726e-01	4.099426602166287736e+00	3.256397948614487281e-01	3.529718015901558648e+00	3.778862713424299136e-01	2.385261769511966279e-01	5.769595215435029623e+00	3.610202626942192072e+00	4.827163049535479367e+00	5.737443977185581190e+00	3.875829135121702240e+00	4.738308679663061795e+00	5.171805920661326716e+00	4.031158900869413308e+00	3.580528092576584775e+00	3.783422693975278528e-01	2.959695271079619827e-01	5.473027097889450410e+00	2.734576071723797130e-01	4.347719031863794825e+00	4.023486036536030319e+00	3.406164624667897267e-01	5.019229884035971700e+00	3.263669356805677935e-01	5.220758655610488574e+00	3.975437303031112979e+00	3.236689823473496985e-01	2.327909743822554889e-01	3.165903411124568190e-01	5.773712672435845406e+00	3.888821212549224526e+00	3.001072235542202038e-01	3.632432519873337595e-01	3.206505300736234854e-01	3.884583006568923302e+00	2.631801204315873943e-01	3.629422877633386446e-01
1.897800694631015750e+00	2.091850213737407871e-01	2.373353086482049012e-01	1.810829314176827520e-01	5.033033021739406365e+00	5.004011369383190022e+00	4.019736914709601372e+00	2.332304899611900018e-01	4.143866674286284635e+00	5.103691542321563190e+00	4.360523628816720176e+00	1.852421996313658781e+00	4.978937920683215168e+00	1.926914645575764640e-01	4.236831066083897923e+00	3.281582601496572660e-01	3.580124805717093572e+00	3.173925936996127017e-01	2.090194522643413766e-01	5.679894880731728435e+00	3.658517712026770674e+00	4.968657751864439476e+00	5.646270322524398644e+00	4.017925019512487594e+00	4.897856225492369653e+00	5.314183825032040787e+00	4.171280193435824124e+00	3.630646056496277474e+00	2.953633147398838643e-01	2.827803801294740960e-01	5.411943036188410439e+00	2.091089771348403070e-01	4.262621548942611582e+00	4.164267165262149462e+00	2.773431094060186952e-01	5.178035248145727465e+00	2.997087244019647767e-01	5.130381223881786745e+00	4.033000563123303905e+00	2.678278208619607192e-01	2.511022864807480048e-01	2.227490688515855466e-01	5.673431099201788008e+00	4.027293770429655417e+00	2.142601821408533780e-01	2.668693785767555227e-01	2.322399046829922709e-01	4.027336220826951418e+00	2.052941999687505070e-01	3.027368635932422558e-01
2.470645590528990798e+00	1.784842045338962846e+00	1.944534816038635094e+00	1.869461450241608036e+00	5.474312054352393986e+00	3.679519592838186970e+00	4.756343101695306608e+00	1.980529648320265235e+00	4.810571481266944005e+00	5.711496427679199073e+00	5.045855090335378712e+00	2.415424772466184589e+00	5.559824025450751606e+00	1.917941412951090996e+00	4.915458930378012958e+00	1.760792645223158370e+00	3.887892747272185812e+00	1.838627373109291030e+00	1.869200859476029430e+00	4.337804269529485168e+00	4.072277746968700818e+00	5.382981219917994054e+00	4.402306936489119416e+00	4.758110799542894398e+00	5.469094163878688519e+00	5.703130776576259997e+00	4.854216944762193009e+00	4.031256626653761721e+00	1.936280788528383923e+00	1.770605703951671606e+00	3.816246991065949334e+00	1.883771262795598922e+00	3.339699521349580369e+00	4.803601217033532933e+00	1.771981392694708113e+00	5.771831513247858148e+00	1.721163985207608382e+00	3.737826296632417833e+00	4.243231602533848346e+00	1.721624735938376283e+00	1.931040798299343830e+00	1.783182669187124869e+00	4.545938696336352614e+00	4.661541304770928207e+00	1.751253127319790215e+00	1.878119076269232801e+00	1.813290692725633368e+00	4.772277927517519558e+00	1.835281965902263224e+00	1.867503857106203258e+00
3.229161956403858724e-01	1.840305366756393335e+00	1.849276533565182401e+00	1.867560063827583994e+00	6.004700705854243203e+00	4.982774129460064927e+00	5.032784754973509855e+00	1.812042472823356398e+00	5.165543909647117182e+00	6.023733990809510885e+00	5.013896621478248328e+00	2.697849132732847433e-01	5.889449981036370296e+00	1.861058372957659968e+00	5.248723853662405681e+00	1.899516879180098705e+00	4.292564761960727893e+00	1.918188234674953030e+00	1.941119884412391361e+00	5.657658577530598087e+00	4.379893007961531914e+00	5.900239587870344415e+00	5.611411539022880035e+00	5.084229984118660006e+00	5.810597582842738085e+00	6.244398967846199966e+00	5.160995910996076574e+00	4.341389180666080705e+00	1.920159796877652481e+00	1.908033999442677375e+00	5.405753463554553662e+00	1.822164566410266806e+00	4.255979837242098718e+00	5.163395710564933516e+00	1.756700803428952629e+00	6.088664930366732619e+00	1.951810386399180253e+00	5.095923700150303048e+00	4.809282264973303356e+00	1.859289564147156515e+00	1.922316305219193389e+00	1.912711275954727341e+00	5.666642814403578754e+00	5.020510300076576726e+00	1.821258949717507791e+00	1.863326736655381177e+00	1.969922079415953542e+00	5.069260027907775523e+00	1.898579723035016320e+00	1.960396807257877461e+00
5.208596232156119221e+00	4.142232222034538225e+00	4.176745898824390402e+00	4.117808830976503742e+00	1.949039493166313752e+00	7.448268050413624941e+00	3.231331450310839237e-01	4.167322460561198483e+00	2.805585182562407298e-01	2.009166457805213746e+00	4.249209524749884892e+00	5.071142060786717920e+00	1.890349422113360323e+00	4.105448523009968653e+00	2.663632570766378826e-01	3.950583942817678551e+00	4.179442423644629478e+00	4.192705767989830079e+00	4.016586907267677198e+00	7.967960221575336455e+00	4.351917554218143636e+00	1.852084723330438942e+00	7.964883604249849647e+00	3.485147417596313191e-01	1.856712722725622822e+00	2.144477755731044155e+00	2.190686253894281454e-01	4.310464206404340359e+00	4.124389080955723763e+00	4.039262277807397439e+00	7.172874640893372344e+00	3.992444169668380560e+00	6.779598614166244985e+00	3.543627591683427003e-01	4.038132515165756331e+00	2.153835067577231754e+00	4.132116516548834717e+00	7.561830966102933260e+00	4.204607278136893278e+00	4.052591519395531527e+00	4.090667989704496854e+00	4.178912627507998856e+00	8.121320098724972070e+00	3.538045525952006609e-01	4.038011545475638009e+00	4.117054482989542130e+00	4.065432411792794021e+00	3.159826959549462688e-01	3.993410116390447850e+00	4.161519680288786383e+00
4.538757237751931406e+00	3.670520345668107698e+00	3.625353233715787216e+00	3.635976145584184138e+00	4.483681429648893157e+00	6.381966398052703049e+00	4.305838628964518300e+00	3.669904152371899375e+00	4.287232366601446465e+00	4.787401769286770303e+00	4.836479534219249032e+00	4.423143516267191266e+00	4.623640972203778787e+00	3.593748281427886937e+00	4.398490965322501722e+00	3.583482115744986096e+00	4.915580446380648505e-01	3.669276996395659740e+00	3.668273665610834566e+00	6.992060795140704776e+00	2.143743695111926528e-01	4.494793952944682758e+00	6.953342310138581617e+00	4.338595160577053633e+00	4.567544330736086344e+00	4.667712248825764298e+00	4.376166797063772762e+00	2.317058132273872306e-01	3.571873353199848555e+00	3.655823750762042135e+00	6.376775488563978911e+00	3.630212693690456405e+00	5.941451025437609168e+00	4.395740997575359188e+00	3.571353996013362231e+00	4.835673075169942159e+00	3.559366454689976145e+00	6.545540803211294723e+00	1.411700575494508003e+00	3.633632235422086687e+00	3.691649713429923985e+00	3.699147666969678117e+00	7.036121173764227521e+00	4.296584985416492586e+00	3.642209150604007739e+00	3.600344559169017966e+00	3.664388185778320928e+00	4.310148902747986455e+00	3.627869062727600902e+00	3.687805758852073623e+00
1.968871468386387713e+00	3.662783629451943357e-01	1.648833173388185580e-01	1.377053041908086473e-01	5.001994635445083048e+00	4.977626251456183759e+00	4.028806645060840630e+00	2.140813948116265519e-01	4.141526433074965929e+00	5.100306828980557761e+00	4.192616249502696846e+00	1.940553482531964136e+00	4.977269748625275270e+00	2.187291205914954351e-01	4.249330836867684980e+00	4.964723563787484251e-01	3.564191605424422260e+00	1.667185661549407116e-01	3.112799777805684842e-01	5.646521920489625757e+00	3.636646863290727616e+00	4.947830989070762797e+00	5.605239693009351321e+00	4.021514085774975378e+00	4.883959725380931260e+00	5.282095539674464213e+00	4.183397851228646047e+00	3.610242984502336938e+00	1.862349171032656181e-01	2.603738400934401676e-01	5.399039351827719102e+00	3.805965049158822611e-01	4.231326500600852469e+00	4.177475438884420633e+00	3.246163342667062190e-01	5.168950880980252016e+00	3.846326312430889405e-01	5.109333053953055703e+00	3.986105352261082313e+00	4.449595360950612810e-01	2.156600896893555719e-01	2.218603564893090463e-01	5.625419079595363137e+00	4.037201921707619157e+00	4.157926014065618237e-01	1.177141564477308805e-01	3.642182022262581698e-01	4.040536752607382098e+00	4.150441203201415963e-01	1.756107761328241090e-01
4.107744137757326719e+00	3.833502930772686224e+00	3.774547838431796976e+00	3.772827018241299513e+00	5.426831094849860371e+00	6.106856160577292414e+00	4.918529557837153732e+00	3.756982312689574943e+00	4.950185154204040039e+00	5.608065077759279760e+00	3.253262822097401585e+00	4.028167343309747572e+00	5.464574036029058668e+00	3.797974569620898855e+00	5.146200005393664512e+00	3.881753939575806278e+00	3.793548676448131651e+00	3.803519755230689636e+00	3.896594848264167243e+00	6.750573531909100922e+00	3.652991924817661218e+00	5.372876038491320116e+00	6.659084178501781359e+00	4.919489650602533182e+00	5.283562115178060736e+00	5.630108353781189123e+00	5.050740868951918650e+00	3.653758125699945403e+00	3.729577956836153785e+00	3.811444700074163361e+00	6.421558310627321298e+00	3.870179641091373579e+00	5.437022686964033902e+00	5.076966102238571033e+00	3.717983927592972027e+00	5.600110985110167583e+00	3.832281065569828282e+00	6.279784712574048910e+00	4.151357825244113897e+00	3.895064599773010450e+00	3.855565547000860960e+00	3.844109746812702344e+00	6.600814490106167831e+00	4.962440262796123491e+00	3.856663310940432687e+00	3.725439383316911268e+00	3.904927430053488635e+00	4.955795280494102784e+00	3.884241328675237526e+00	3.779586548993857154e+00
1.988602941114357314e+00	4.342550844361834916e-01	2.249178202058929044e-01	2.126838577384334850e-01	4.945419685720054304e+00	4.941683801593891978e+00	3.980408457945912470e+00	2.730101402067452443e-01	4.094642445302079992e+00	5.050404753627103283e+00	4.176792491429664800e+00	1.952727766726057412e+00	4.926055957384156692e+00	2.469286065366207428e-01	4.205171437261022049e+00	5.387254192144369513e-01	3.537735908648669270e+00	2.212815254351519767e-01	3.591135923658417828e-01	5.611579808345861231e+00	3.607502898130598101e+00	4.895991625666731295e+00	5.565053353967906347e+00	3.977049454236417869e+00	4.832803851464787748e+00	5.228442353592147818e+00	4.137604480051436440e+00	3.579603049038663443e+00	2.775490121357283568e-01	3.228573851799247940e-01	5.377340535624909101e+00	3.954180372757813422e-01	4.175337181514264806e+00	4.129776995044529109e+00	3.715653401010176604e-01	5.116028206593060013e+00	4.214795352497776038e-01	5.075913997451418247e+00	3.964039725363039057e+00	4.971109912477568726e-01	2.346472211597072366e-01	2.753495338835903472e-01	5.585455650581048204e+00	3.989803637425323846e+00	4.644852156063381532e-01	2.115045281683243239e-01	4.149306736376201510e-01	3.992292083729686691e+00	4.433728128620574860e-01	2.671852273279394230e-01
5.058340465329917990e+00	4.922460716590232543e+00	5.015218033087967875e+00	4.967226254554967468e+00	7.922944963121780759e+00	3.638712184310263775e-01	7.499415174988040889e+00	5.038416087824854728e+00	7.510424934979972988e+00	8.499581890961158237e+00	7.155252994731726268e+00	5.038741389378977864e+00	8.339001188538487597e+00	4.993154515812059380e+00	7.640824626602479519e+00	5.003853428436802808e+00	6.300200196919509388e+00	4.934716235945963092e+00	5.035557957643319149e+00	1.120781278617020593e+00	6.464212289092213126e+00	7.826254726315166721e+00	1.076805867168472597e+00	7.492648640990250186e+00	8.244077335601133427e+00	8.114699554959065253e+00	7.583638762768456942e+00	6.423674322455157792e+00	5.043929380474422963e+00	4.975294625284558236e+00	2.308042068122808654e+00	5.068587054746656051e+00	1.618272202218219880e+00	7.475873587389334496e+00	4.979565100943164069e+00	8.558107738592511282e+00	4.942961133451404976e+00	5.828217314262991167e-01	6.625544099681481391e+00	4.934352112491298570e+00	5.036864059545246519e+00	4.893108111221631695e+00	1.259986890154722428e+00	7.352600953786027738e+00	4.952784296966751931e+00	4.958739188611384741e+00	4.966924897967158081e+00	7.508651105265442993e+00	5.030420645701287441e+00	4.959815785377315933e+00
1.967217381682578203e+00	2.912306061128984713e-01	1.681552182887104951e-01	1.187742824139821768e-01	4.969188829600714286e+00	5.005165725771524521e+00	3.982641720294689325e+00	2.220400599644856976e-01	4.101221197935571716e+00	5.056599496615278078e+00	4.277237488377324759e+00	1.923563672044822370e+00	4.930495881422320537e+00	1.718828255139808747e-01	4.200745643052959721e+00	3.797114378997825668e-01	3.528121198227363475e+00	2.238890520303006004e-01	2.159586269193240204e-01	5.679316926239379448e+00	3.604663655756872753e+00	4.908063277367296529e+00	5.643894813968801216e+00	3.978961457026935378e+00	4.845791931499394245e+00	5.250251310910522662e+00	4.135632319518773414e+00	3.577116876443676485e+00	1.664845484059189751e-01	2.010062499909446021e-01	5.398505353406509499e+00	2.610972037542705348e-01	4.265830832540005169e+00	4.128763157160010522e+00	2.572771819959858708e-01	5.130715048146045731e+00	3.142351048702531902e-01	5.134115115706554988e+00	3.964088977633463795e+00	3.282897345584884774e-01	2.291550595321236727e-01	2.159305644497333809e-01	5.673302688411482109e+00	3.990816915576012036e+00	2.883467079156845081e-01	1.448181358841354183e-01	2.594015219555164120e-01	3.993248598326156973e+00	2.824533064450636677e-01	2.313411445129695543e-01
3.208361036197608374e-01	1.830919607473360911e+00	1.848931150804166812e+00	1.862581674861769843e+00	5.927850114286536964e+00	5.061014466507301357e+00	4.954827636593998719e+00	1.812510245844521695e+00	5.092133951064363728e+00	5.920027367552074260e+00	4.988826795834850003e+00	1.801874088941107788e-01	5.788607338614486508e+00	1.860626652390913849e+00	5.173275982113838545e+00	1.864325475342915706e+00	4.292379597745792807e+00	1.917364615931802962e+00	1.920260217858245300e+00	5.743923064466565975e+00	4.385147599155311049e+00	5.821095968536432075e+00	5.706330986270924832e+00	5.010740025641077011e+00	5.711168116191803534e+00	6.167491825790558657e+00	5.082288105537584144e+00	4.345269175701750086e+00	1.916815967617560679e+00	1.887731034521625162e+00	5.432768910683371644e+00	1.797806648203970736e+00	4.345396105514788054e+00	5.085230626281283861e+00	1.736186956365173284e+00	5.985607753916161400e+00	1.935797377800029473e+00	5.167117487576116552e+00	4.803397958210585905e+00	1.833383604915674869e+00	1.912537050280151751e+00	1.908901127689307309e+00	5.773884424039025909e+00	4.945878857277044460e+00	1.795574248755847480e+00	1.863437708178164121e+00	1.953333405384860555e+00	4.993087724376330527e+00	1.873566281489756680e+00	1.959635954575567274e+00
5.896586825274194865e+00	4.994377285076796902e+00	4.995327978079012077e+00	4.946641393627349892e+00	1.474589915466228529e+00	8.232106416193445853e+00	1.891837512818858258e+00	5.003024089085328363e+00	1.867675080961374912e+00	3.983002303671649424e-01	4.563991683723869208e+00	5.775330663595211966e+00	1.406595924493360961e-01	4.931630008014920463e+00	1.842897388645825529e+00	4.781114214744197177e+00	4.484810692439594071e+00	4.992333939348482019e+00	4.842382790392576020e+00	8.784207481745637480e+00	4.611614474600633784e+00	1.557954188715914734e+00	8.794098733059414030e+00	1.960556992029410583e+00	2.410102830817237585e-01	1.599834214064077997e+00	1.828927428363930963e+00	4.577460780288808984e+00	4.945526295965811059e+00	4.849190147924492322e+00	7.785446267627665229e+00	4.802399728893813169e+00	7.612531433892693933e+00	1.869274604575841048e+00	4.851064574112972316e+00	4.378297074849902826e-01	4.926105624033197294e+00	8.311711977159664144e+00	4.351225738171173418e+00	4.881444951145248012e+00	4.904837115285598514e+00	5.001620608350446417e+00	8.995886967330836370e+00	1.961654540712464145e+00	4.877558967152328506e+00	4.947572021230176809e+00	4.901092089625196380e+00	1.922189515141028870e+00	4.824429454466582001e+00	4.996008090463697648e+00
2.025643537962877883e+00	4.526025847601071739e-01	1.799015831399330689e-01	2.309258721368703249e-01	5.015101687682955500e+00	5.082017646127114041e+00	4.041771884278777982e+00	2.618242411870371766e-01	4.159165167278324304e+00	5.093427013330222408e+00	4.191053939026383901e+00	2.000133499589999531e+00	4.974653591823855692e+00	2.912791197472570648e-01	4.266979365569579130e+00	5.521152374369819871e-01	3.548690576390447049e+00	2.388583731436348112e-01	3.730797875676269415e-01	5.752286852580214216e+00	3.610342232143420649e+00	4.966744235666834761e+00	5.707782136703622555e+00	4.033900735576416707e+00	4.883234297273215674e+00	5.298155448707236204e+00	4.200256052809011820e+00	3.585806518180800317e+00	2.168375292750017169e-01	3.540837544629633626e-01	5.516915864692095717e+00	4.475833289577145768e-01	4.323537113420906408e+00	4.196762103552929446e+00	4.086880273577457312e-01	5.163991229286145845e+00	4.068986475684394644e-01	5.214363979448522812e+00	3.981578155836934751e+00	5.168724384140923611e-01	2.455991567969072198e-01	3.077772620119174074e-01	5.723031436336648348e+00	4.059366876312709316e+00	4.987240955567360245e-01	2.340925994501447949e-01	4.384034977744102335e-01	4.051531068697320492e+00	4.813513023647221223e-01	2.538222127500996961e-01
5.809672940505318017e+00	4.944288039204491447e+00	4.947651540567463258e+00	4.899647711139567541e+00	1.488016039727226625e+00	8.103492967348595144e+00	1.892623269950589826e+00	4.955757984440941399e+00	1.872386679665585252e+00	4.468076990658018111e-01	4.575090196990154290e+00	5.688639119757899820e+00	2.515716331880912260e-01	4.879751761895497530e+00	1.858285129023669269e+00	4.725814413253933033e+00	4.453242705224019993e+00	4.945229623742117830e+00	4.792161994509977596e+00	8.650765792434469859e+00	4.584011813790127121e+00	1.564291668521099021e+00	8.657549932242465829e+00	1.987120719840351324e+00	3.079906975496471411e-01	1.615214541328014120e+00	1.834269995808121445e+00	4.545339630462690295e+00	4.901343535831980347e+00	4.801090649469457183e+00	7.648746182569647445e+00	4.746517833110774909e+00	7.485195283178532222e+00	1.862719081458826809e+00	4.795014110848188515e+00	4.651277561562737195e-01	4.874544674780569409e+00	8.178008647076810078e+00	4.344661856029468971e+00	4.826373367449032337e+00	4.856129895743904967e+00	4.953084742641566507e+00	8.866677601051501156e+00	1.956762815640231912e+00	4.823258711730010084e+00	4.898625793146202057e+00	4.852633474878270015e+00	1.928773303990587440e+00	4.773177835362254484e+00	4.954729999713780586e+00
1.946737790637670162e+00	4.244692918795342496e-01	5.035298282924125512e-01	4.231086817243185361e-01	4.769330608525610415e+00	4.966527904244501634e+00	3.785367907634892060e+00	5.291489209659975268e-01	3.897151338860269654e+00	4.863688259476614206e+00	4.268356599239739424e+00	1.880752615947431039e+00	4.731491051473465603e+00	4.400614296259210967e-01	3.998012390889285950e+00	2.720728913909059021e-01	3.436818151818620937e+00	5.068023899895591766e-01	3.735455409298542029e-01	5.637678821328274914e+00	3.545767937963835603e+00	4.698589293755283336e+00	5.619091243148571557e+00	3.795228654965404846e+00	4.646228906768450351e+00	5.039522385105133395e+00	3.930167981616077277e+00	3.510412331219120219e+00	4.795486959931705151e-01	3.082218447874308653e-01	5.248453081961089062e+00	3.034472716533750392e-01	4.265168626880488922e+00	3.921007483860037723e+00	2.494237617576711696e-01	4.932656112953551109e+00	4.207302954342304058e-01	5.085282255601642376e+00	3.857170657469413566e+00	2.967915664647839402e-01	4.801236180010024501e-01	4.726938335551766346e-01	5.684129551564771177e+00	3.781801476500951331e+00	2.786590960455985755e-01	4.366088632519388724e-01	4.094027262236694109e-01	3.803648934591342901e+00	3.197949798861963178e-01	5.187362954874634724e-01
5.246895235778848310e+00	5.160246143865009572e+00	5.271846747528670996e+00	5.212071834327150377e+00	7.729994034289034310e+00	7.503881869840839380e-01	7.414266284031011622e+00	5.299332272126346055e+00	7.401644221126642442e+00	8.344998594885275622e+00	7.351173397283083055e+00	5.213668479758664098e+00	8.177038231446207561e+00	5.239650887102375698e+00	7.526155714792992946e+00	5.197850251731877869e+00	6.299959604770346999e+00	5.177115390499229086e+00	5.257391462565773388e+00	1.137073878231742663e+00	6.508961369739656888e+00	7.625380246620728109e+00	1.370767377182813718e+00	7.422957468107301615e+00	8.085021661251255765e+00	7.892892049539268484e+00	7.473070352097174407e+00	6.458404042504032994e+00	5.287955014629294404e+00	5.179421170822406495e+00	1.378437790364706705e+00	5.273958037374763208e+00	2.171483731322085386e+00	7.363079417642931723e+00	5.179664575413105432e+00	8.396772085243640049e+00	5.167447584547094408e+00	6.084842273100730115e-01	6.551762115294365252e+00	5.139308647056441082e+00	5.283457885949133015e+00	5.140416795828914864e+00	1.889760988126739427e+00	7.238138815335767084e+00	5.159330972842283813e+00	5.200944294474822094e+00	5.193445600348007396e+00	7.433401750366728677e+00	5.241771326678978937e+00	5.214161079008508004e+00
5.840748227944504656e+00	4.953043474831523518e+00	4.952017640576208635e+00	4.903609630211334114e+00	1.568210416898498494e+00	8.219372135759682507e+00	1.955839556903202991e+00	4.958829755532527805e+00	1.952572250165151901e+00	3.356737287628784872e-01	4.484105379740530140e+00	5.722151985038704147e+00	3.222000384320953259e-01	4.885771468278985452e+00	1.940988956865681514e+00	4.734100800578956658e+00	4.576255982128134114e+00	4.953939254069235076e+00	4.796727505345633524e+00	8.779698125056832225e+00	4.697756671646749815e+00	1.645108447911633798e+00	8.783032762399415105e+00	2.037227137463672566e+00	3.409375207039735955e-01	1.699591239380511709e+00	1.915573909387254581e+00	4.664165484735167233e+00	4.905944156998557126e+00	4.811181362812291695e+00	7.804783491082088354e+00	4.756703785861916778e+00	7.583527169363847520e+00	1.948470354635107205e+00	4.809003200935666911e+00	3.391363385168561506e-01	4.886103398694741529e+00	8.297045442010926308e+00	4.471436638619045389e+00	4.839615500918611701e+00	4.857665531138639636e+00	4.961629097409130829e+00	8.976891548940074017e+00	2.056712489140498423e+00	4.836187484933041958e+00	4.907501592250324229e+00	4.860517489443001438e+00	1.988955139313025589e+00	4.780563785164691382e+00	4.957814421912242864e+00
2.350787124673176631e+00	1.567025846956540569e+00	1.690738025148227797e+00	1.625896834542235325e+00	5.475040322632737322e+00	3.643746148383839145e+00	4.712513073550098852e+00	1.727972203348651759e+00	4.771235914060516947e+00	5.734136119520768737e+00	4.910079397721778705e+00	2.294580651290724749e+00	5.581104600257439152e+00	1.673819445267835659e+00	4.885431593295437303e+00	1.586255294746332867e+00	3.818173222535333533e+00	1.588100965139232823e+00	1.657779147724486313e+00	4.307552909851163569e+00	3.976075189418859956e+00	5.390982764120368920e+00	4.335879086877556077e+00	4.711564852794748681e+00	5.484576104127214968e+00	5.716087763093528729e+00	4.823248208028112494e+00	3.936762005342661297e+00	1.693595305138519524e+00	1.558515595459822212e+00	3.968965223046641899e+00	1.677634115156058092e+00	3.178267141798289952e+00	4.774531985171800663e+00	1.561991223561836728e+00	5.792974240652319473e+00	1.505903850178018422e+00	3.732874433744277631e+00	4.205282130124075479e+00	1.533717620605713039e+00	1.690256169328466118e+00	1.539140948438627587e+00	4.435940312126255947e+00	4.629929650544449160e+00	1.554976616169125414e+00	1.630758675496237542e+00	1.601330783815436254e+00	4.726445861034903828e+00	1.634134305005529031e+00	1.619749495747648593e+00
4.174076198579750319e+00	3.579418068059947444e+00	3.515527171957932406e+00	3.493283063125750765e+00	4.033097052044023023e+00	6.414333762418790386e+00	3.526211754198656845e+00	3.509617635504019617e+00	3.566706619096579267e+00	4.036637854508246193e+00	2.586170434676168028e+00	4.107182550627346274e+00	3.883468102099456587e+00	3.525828350491654994e+00	3.753833885199688414e+00	3.542519604606901851e+00	3.492643828836317965e+00	3.522783675145222393e+00	3.549566963087591454e+00	7.028659566499970701e+00	3.476587231359054453e+00	4.004718820412129787e+00	6.961037653036188821e+00	3.528374362225160432e+00	3.695390143754441858e+00	4.252953452573382087e+00	3.656152102845779517e+00	3.463610750269291216e+00	3.485696549010244283e+00	3.486778793901724072e+00	6.459141540281608584e+00	3.534859338898388437e+00	5.760801801743278716e+00	3.682780173121803724e+00	3.448343358296515504e+00	4.024860444878717303e+00	3.582466019853756567e+00	6.561237171988332229e+00	3.618815537878591559e+00	3.580134043648031117e+00	3.514236924167958964e+00	3.567592218161161899e+00	6.999060233859863978e+00	3.592742829637993296e+00	3.554227622363105521e+00	3.460077213092287440e+00	3.590801802130930920e+00	3.570930308785742913e+00	3.559011854520541362e+00	3.501592202985778002e+00
2.084890563836424349e+00	5.076157661023005252e-01	2.793689696369555109e-01	2.933886031121971660e-01	4.981827846348411803e+00	5.097001964572616117e+00	4.008445404137138013e+00	2.932734557675634735e-01	4.120209711444118739e+00	5.083313590327700915e+00	4.072626234755565733e+00	2.058180893977256343e+00	4.962890996274436084e+00	3.472343589927248675e-01	4.232299199755529706e+00	6.410444686767718947e-01	3.568864854966853351e+00	3.134848765454884556e-01	4.368730090644143416e-01	5.764295180353683712e+00	3.626071711124192021e+00	4.932260346314469857e+00	5.714718655797920377e+00	3.992762528481937689e+00	4.866471907850952405e+00	5.264475159463241738e+00	4.168341612902634274e+00	3.603341494847602799e+00	2.537854562708264927e-01	4.217249769398751513e-01	5.541878134668655420e+00	5.328317450674922018e-01	4.333934093613869720e+00	4.166425391342901463e+00	4.956479787104705048e-01	5.152119382337681408e+00	5.449346929334609735e-01	5.236742160947665425e+00	3.986942132981222464e+00	6.101058992596974928e-01	3.345592569337840216e-01	3.836012990403632750e-01	5.719086479011296298e+00	4.026911576790397795e+00	5.775096051332120339e-01	2.547795343703445625e-01	4.878587168455720824e-01	4.017907884188956835e+00	5.564894121645865832e-01	2.634810566115786679e-01
5.152533976412510874e+00	4.099460803922017504e+00	4.138480253868615399e+00	4.079418134232415838e+00	2.015514652129238637e+00	7.439621338127405004e+00	2.627111518858780692e-01	4.127832218909050610e+00	3.468679067235773683e-01	2.000773427320071907e+00	4.279606286247530811e+00	5.016274692343364983e+00	1.889842682488269698e+00	4.068023897452134996e+00	2.681770001223359179e-01	3.903907362856568142e+00	4.208912429499934049e+00	4.152878237967838615e+00	3.972635929773794317e+00	7.963816685697715059e+00	4.382764263560511964e+00	1.914497241504091063e+00	7.963649975912177048e+00	2.928684826523970663e-01	1.863899533757514604e+00	2.214031381845393387e+00	1.491030943507236917e-01	4.340935324312768628e+00	4.087612339511145443e+00	3.996421593243999482e+00	7.157307157681878529e+00	3.946450431252544799e+00	6.766744817688439717e+00	2.856828711048330360e-01	3.994144314974203525e+00	2.155010508012511483e+00	4.088516140324988335e+00	7.548599724870820538e+00	4.240052419597795108e+00	4.006245632520299971e+00	4.049710302625979530e+00	4.137984693492967381e+00	8.124938981254377524e+00	2.779587276718168409e-01	3.992009337024440718e+00	4.080542272372849055e+00	4.022112066643506623e+00	2.212899333603844942e-01	3.948120844236265636e+00	4.124393349906602779e+00
7.577704838119287967e-01	1.500369551205412488e+00	1.489645724796451187e+00	1.503965734101451401e+00	5.878815268341112343e+00	4.774357362902382107e+00	4.929131100243729691e+00	1.475303113283244594e+00	5.045908336857663379e+00	5.935141888769424057e+00	4.882868322878318068e+00	8.053692678696173779e-01	5.810424891645899592e+00	1.519310405752892335e+00	5.145785410673100913e+00	1.565463273440508507e+00	4.151740704685450645e+00	1.520276684526312483e+00	1.584103693664533852e+00	5.451520460273659552e+00	4.261611921298163352e+00	5.790412364989519389e+00	5.415260645426752006e+00	4.964945953199316087e+00	5.720934107605911478e+00	6.121040624793046447e+00	5.061618552150457973e+00	4.223739306703800267e+00	1.555832324300380209e+00	1.528636319729761217e+00	5.187849411954452705e+00	1.508929700773249838e+00	4.101920823297923846e+00	5.059970086283592572e+00	1.414956290932295246e+00	6.005626991617217136e+00	1.575349606496850852e+00	4.886678940235126056e+00	4.620857673753598682e+00	1.514664073927579624e+00	1.552321866506526815e+00	1.528177558689550963e+00	5.475030132428204688e+00	4.912113426833220942e+00	1.493296520512783054e+00	1.496448004827678702e+00	1.614545404183720834e+00	4.963475172271377467e+00	1.578697041899588038e+00	1.573477909981377154e+00
5.134036585286772869e+00	4.070835188578466379e+00	4.107751689306518017e+00	4.049583645619727612e+00	2.047554245580625043e+00	7.433770539954053902e+00	2.455621172090376170e-01	4.095426789712274918e+00	3.086431832941978759e-01	2.039688333161851386e+00	4.203229430518884868e+00	4.999134571636944635e+00	1.927268801832746403e+00	4.036602653985610800e+00	3.289335029529522614e-01	3.880940988986023132e+00	4.196141323613407970e+00	4.124314427999037136e+00	3.946205524079085869e+00	7.960631870758401618e+00	4.365127760597903084e+00	1.948830588445079171e+00	7.955899452569926034e+00	2.674445657359200701e-01	1.889508386102498827e+00	2.247832971734291974e+00	2.210242571952927559e-01	4.324239654050945347e+00	4.055848230506343910e+00	3.970157167532825770e+00	7.168334794533757659e+00	3.920138110509477691e+00	6.753087783054814608e+00	3.642719534150600791e-01	3.966711089285885894e+00	2.185818656990555997e+00	4.065117406796423971e+00	7.546364097892261924e+00	4.231464554157987834e+00	3.982524160825338999e+00	4.021170615300747819e+00	4.110136753076544913e+00	8.109299667834784842e+00	3.462711021983237436e-01	3.966539141590523787e+00	4.048162850858865625e+00	3.995855130844442549e+00	2.347324231370077341e-01	3.922398683209355585e+00	4.092986121355947304e+00
2.577767953095664755e+00	1.699454704966392393e+00	1.844287923247991623e+00	1.765358258051562546e+00	5.407700722970662177e+00	3.695656859388126492e+00	4.718183416963201537e+00	1.881716412495040736e+00	4.763438217657618878e+00	5.670181252478584177e+00	4.858485057399357210e+00	2.524603580161530303e+00	5.519233293255196848e+00	1.823784356696487974e+00	4.872213704473471019e+00	1.702354050669079966e+00	3.827498233394305061e+00	1.722542718506606008e+00	1.774904983766046440e+00	4.346211170625309705e+00	3.993389530760308226e+00	5.324221430945884848e+00	4.396886712731949309e+00	4.698153555099124468e+00	5.422140169620310424e+00	5.642403254493667752e+00	4.817323275879942912e+00	3.958544704381881552e+00	1.827614891173368061e+00	1.680604636018254938e+00	3.925181272463243332e+00	1.826887319031954338e+00	3.323054062917117690e+00	4.765990895856335285e+00	1.715062612115477281e+00	5.730165294955336108e+00	1.634727442223863569e+00	3.770932245855035170e+00	4.165204824271707018e+00	1.660031065620105828e+00	1.826498527539857752e+00	1.670419751471552638e+00	4.502394298209768664e+00	4.623779199437983323e+00	1.690532700607067618e+00	1.772319316517766197e+00	1.711654119343213321e+00	4.726167570286646580e+00	1.764929838796682748e+00	1.738647813620840976e+00
1.973130415674986704e+00	2.501270326444655634e-01	3.614100489732857135e-01	2.851298627553681131e-01	4.934026101484210614e+00	5.017272580449068542e+00	3.930434010225936525e+00	3.838126944757267456e-01	4.052454496456273425e+00	5.002750837288641783e+00	4.386077266688702458e+00	1.921688345171258749e+00	4.877365931835732304e+00	2.974431560684503983e-01	4.142179114394649808e+00	2.321858621150406643e-01	3.542852133994172537e+00	3.847653961507660481e-01	1.982413068902147413e-01	5.690407841176684300e+00	3.636151565929198970e+00	4.872846810685001806e+00	5.666606896763889623e+00	3.929474351023648282e+00	4.798127626272955304e+00	5.213982772648241060e+00	4.078324703975430232e+00	3.605841119288557106e+00	3.754460385664110111e-01	2.546945642668610454e-01	5.373908496760803288e+00	1.927147374281690806e-01	4.301971269235536965e+00	4.070580260210024726e+00	2.919636721817838731e-01	5.075452999440038582e+00	2.574609930007951131e-01	5.136960167438867408e+00	3.978978154094905406e+00	1.778008197694524173e-01	3.123385533372272649e-01	2.838886313625921809e-01	5.708708090811546398e+00	3.932818052397610842e+00	1.617459814600087087e-01	3.569548442989923798e-01	2.098497443966615972e-01	3.937838824829955620e+00	1.283799753890411399e-01	3.696664721384880781e-01
4.650957933969411151e+00	3.885856304239335479e+00	3.862242178133676873e+00	3.851624955795993177e+00	4.318668265420233077e+00	6.222441292158883641e+00	4.324206142014645593e+00	3.913750855755681268e+00	4.262758348561256128e+00	4.700095896399187012e+00	4.930528259127964219e+00	4.557963514718037068e+00	4.533252476147766608e+00	3.831445732225756462e+00	4.360890050389030215e+00	3.771306232536680181e+00	9.586560310554266273e-01	3.854324774092533712e+00	3.852753500572468681e+00	6.780242468059295646e+00	1.214130345710256353e+00	4.322483490472219358e+00	6.788231102361222291e+00	4.348125238084961985e+00	4.474058331670281774e+00	4.457879992095620914e+00	4.351580517234300061e+00	1.194528995057616783e+00	3.805911916672186202e+00	3.812455899325347453e+00	5.935342078960697876e+00	3.825239103838059762e+00	5.938848549747559602e+00	4.352596857776602768e+00	3.755787007636409935e+00	4.745655918060090350e+00	3.758899384223883811e+00	6.348955341762418492e+00	4.765708585974017253e-01	3.819139177638950056e+00	3.893287679439301208e+00	3.889543495271925444e+00	6.955183636776011369e+00	4.245233006139248033e+00	3.834190196190543798e+00	3.816849025880240553e+00	3.859571976588967335e+00	4.331616141618790827e+00	3.832705322915986201e+00	3.893064367995902053e+00
1.894758287628432347e+00	4.312436880694156538e-01	3.508268980748301402e-01	3.610670991080790482e-01	5.255043336817093014e+00	4.898142770391543444e+00	4.255002096183353899e+00	3.428191881070611902e-01	4.380622383857385671e+00	5.339154129978997076e+00	4.388799948611543655e+00	1.877758490153340842e+00	5.212107040666879243e+00	3.785295790151738671e-01	4.477462397775591185e+00	6.410242278292879181e-01	3.747508784500482637e+00	4.321236251413149154e-01	4.851696984366824505e-01	5.562637326006949934e+00	3.808383553009125233e+00	5.186799180573183676e+00	5.507380951581242634e+00	4.246061401779826383e+00	5.129356529665183295e+00	5.537871468433026578e+00	4.413308865243333656e+00	3.785085979437526671e+00	4.763090188374992096e-01	5.492379652174244065e-01	5.420638592905030251e+00	5.371473885572729534e-01	4.103772329556954368e+00	4.401349735643997896e+00	5.813546151277532159e-01	5.419254607594682582e+00	5.608545583376295385e-01	5.034567933553857344e+00	4.217079555919435840e+00	5.488670390298960866e-01	3.737338521039445527e-01	3.670523420507012524e-01	5.507535502672898708e+00	4.268837422314856411e+00	5.339303998853218713e-01	4.122702933296137351e-01	4.889316941633397029e-01	4.263438017400436486e+00	5.357815352456404279e-01	3.965499325134201336e-01
4.351255057889156674e+00	4.009676247431194440e+00	3.948798168969185340e+00	3.953806506169783130e+00	5.776554136907855685e+00	6.482419370744310960e+00	5.192999061800315452e+00	3.919819927681917893e+00	5.238582897443162523e+00	5.925678480167388074e+00	3.362193427157477377e+00	4.277074584741889396e+00	5.785789797730902961e+00	3.973528370672128496e+00	5.430055153823317937e+00	4.091390185797939338e+00	4.043856204390634090e+00	3.994318008383799690e+00	4.082774898127249585e+00	7.124878097420944911e+00	3.852235583128705176e+00	5.731660017845880972e+00	7.011428232947010564e+00	5.182556060794851760e+00	5.608586071656406880e+00	5.995042999866426747e+00	5.338126132091543852e+00	3.861013066706872277e+00	3.899441592809127055e+00	4.014832251489096393e+00	6.904010539540476721e+00	4.065050841195677833e+00	5.783747471745026125e+00	5.379020214362227215e+00	3.928888096921145934e+00	5.915013017586211674e+00	4.025829255132086004e+00	6.667652195185417519e+00	4.466157688079910315e+00	4.094923721931126970e+00	4.037487846189725893e+00	4.026344594962304235e+00	6.900242457249540884e+00	5.265521237703540969e+00	4.052824380161525575e+00	3.905919999275928145e+00	4.085038828467434158e+00	5.223140349357691115e+00	4.071070803540935756e+00	3.951717030406984410e+00
5.729910437383878730e+00	5.516473048511136845e+00	5.598529492513081074e+00	5.548875966951462679e+00	8.235261402478814219e+00	1.146716375989329073e+00	7.887022887344592448e+00	5.623991902618046268e+00	7.878794841330244658e+00	8.902741351868522557e+00	7.510163332124506930e+00	5.713599637936338738e+00	8.743156003283782951e+00	5.575762494333269537e+00	8.010869422388196881e+00	5.596787143044291923e+00	6.779903930657821043e+00	5.512127189310260356e+00	5.618251673856295980e+00	6.080611916434711661e-01	6.952625711140495213e+00	8.147675981925482702e+00	3.657288621500908166e-01	7.870877885110406424e+00	8.642219688174327175e+00	8.412382810234946717e+00	7.962324262262845842e+00	6.911752419280343673e+00	5.624582502210902391e+00	5.557036842498622065e+00	2.638096775052211296e+00	5.660532065407110736e+00	2.142211228700812597e+00	7.847227116581372286e+00	5.572483385507148945e+00	8.953609622719669758e+00	5.538934480947514061e+00	1.213737841147821905e+00	7.035968928555025315e+00	5.529011992440966416e+00	5.613484479009740902e+00	5.477499688847029979e+00	6.915736179094046365e-01	7.724369610052187696e+00	5.550021122888431080e+00	5.536590674756198815e+00	5.553144203337392781e+00	7.893187222139814274e+00	5.623699337282719313e+00	5.535636271475362413e+00
1.969206722266011456e+00	2.027205796292414763e-01	3.909269344853985584e-01	2.904812621395901351e-01	4.951517869652719561e+00	4.946504992628849351e+00	3.955592406807715289e+00	4.023536932311725378e-01	4.077905768867365666e+00	5.030042552952851409e+00	4.394250323770663158e+00	1.916709790630034549e+00	4.902831023053598081e+00	3.217093367751061028e-01	4.164324168166599449e+00	1.894394170903655750e-01	3.559757555618777047e+00	4.135437800328348179e-01	1.919206945141824217e-01	5.616659089515314562e+00	3.658732199607498181e+00	4.886380372923246895e+00	5.592880324375811618e+00	3.950355638680024928e+00	4.826740412368083710e+00	5.231895600247718825e+00	4.101667786573606200e+00	3.628694663788206043e+00	4.204034452921698306e-01	2.962112715580113020e-01	5.313606064285565367e+00	2.613483921376735797e-01	4.229239147907494001e+00	4.088134886010668545e+00	3.433608786248415479e-01	5.105292992034963007e+00	3.029850048568731302e-01	5.067068258274324499e+00	3.998109572795649047e+00	1.140863628093520266e-01	3.312510117605089177e-01	2.781772420554709524e-01	5.634155566963514161e+00	3.952008511589578887e+00	1.217597136761915388e-01	3.754491108665919397e-01	1.652071126169801507e-01	3.960104783461492417e+00	1.503661146734976695e-01	3.749724875142230185e-01
5.767368198088055564e+00	5.675469630931488929e+00	5.762332903279950180e+00	5.717365438228606322e+00	8.552976196893180116e+00	1.219041963178140398e+00	8.160489518651537821e+00	5.784293826183795950e+00	8.166059300421055767e+00	9.189079006934584015e+00	7.798123709161459693e+00	5.756864128459294960e+00	9.026793474799212902e+00	5.741358761576672798e+00	8.293105076697358413e+00	5.763136806375018573e+00	6.983733364531904186e+00	5.685797865695437991e+00	5.790331010891748065e+00	6.655105553506893701e-01	7.144374124034359674e+00	8.459207434403809955e+00	4.035915794478301399e-01	8.152890374466046808e+00	8.929300608825947450e+00	8.735676423339981511e+00	8.239434066944077983e+00	7.103562271942776896e+00	5.796266520920125842e+00	5.733821032363965564e+00	2.783307699856967687e+00	5.822909652599023822e+00	2.218112868285329498e+00	8.129221734216567796e+00	5.736906186753158110e+00	9.242309834534285784e+00	5.703559013411260814e+00	1.247739770824594085e+00	7.297009965438633117e+00	5.691295096990056201e+00	5.785314490199081838e+00	5.645724049060086180e+00	6.152218008411370898e-01	8.003998197835212380e+00	5.710205960973633310e+00	5.708551573275693514e+00	5.723121530069641416e+00	8.167654319948804087e+00	5.787448633976254087e+00	5.711254228120393961e+00
4.489795408298008716e+00	3.653296478122550983e+00	3.617708595109553116e+00	3.622236337351507629e+00	4.392033666813088821e+00	6.324770925650143205e+00	4.227570255019342582e+00	3.665948489639751173e+00	4.204800250540503548e+00	4.696009985910696294e+00	4.949528192340548749e+00	4.374910949206578969e+00	4.529020516073845926e+00	3.584063542164526606e+00	4.305193587615589124e+00	3.548868488815357658e+00	2.506730099875795759e-01	3.655420251203038706e+00	3.644111500526079794e+00	6.929215270300916885e+00	3.176904907092238939e-01	4.399059148037077094e+00	6.904617433263728898e+00	4.268940891810356852e+00	4.479344352185538725e+00	4.572015697476702556e+00	4.287321513275444751e+00	2.614780017534663048e-01	3.568051028618675957e+00	3.628907995892817873e+00	6.244119536365099421e+00	3.601745407480019256e+00	5.920130666255494667e+00	4.302105828828593381e+00	3.546647248063560465e+00	4.747040739931489561e+00	3.533318337734627335e+00	6.478175453013911955e+00	1.281502491243720065e+00	3.600351941948077616e+00	3.673401345067380142e+00	3.680775555907593422e+00	7.017650332361383470e+00	4.203171083464993352e+00	3.612948197055146693e+00	3.592132355582330128e+00	3.643000261628838388e+00	4.233172753493237295e+00	3.600282779942648226e+00	3.678693177720813612e+00
5.875193263432589852e+00	4.978205382465187512e+00	4.975874071436799717e+00	4.929976261652448066e+00	1.532457417588935167e+00	8.223547114647731249e+00	1.958070716613506734e+00	4.984246395016930897e+00	1.948249530816039243e+00	3.492736450468184595e-01	4.561176968840715773e+00	5.754436740915878978e+00	2.172217213882444986e-01	4.910159461797106495e+00	1.930196913765599431e+00	4.762455529569188606e+00	4.492920695095622641e+00	4.976861267133660505e+00	4.824033578722637827e+00	8.780898930919217804e+00	4.611540450696744564e+00	1.625363864820975390e+00	8.785100974958508502e+00	2.038350292223844562e+00	3.126033049356142235e-01	1.666660314426734679e+00	1.910756603763939188e+00	4.577569189206884381e+00	4.928970395209524291e+00	4.836754458712315241e+00	7.801940680030409858e+00	4.781997782423742294e+00	7.590586847845201213e+00	1.946124880561217685e+00	4.834804721118163506e+00	3.556843539574684465e-01	4.906708181477268838e+00	8.301963411868689136e+00	4.384442172363401724e+00	4.864570459821371706e+00	4.885812570647122044e+00	4.985064628029004297e+00	8.981613651749476901e+00	2.047353339154356799e+00	4.860945105077346895e+00	4.931486136254028096e+00	4.884364391561346608e+00	1.986373077500343864e+00	4.806317599114638739e+00	4.982683880815389266e+00
5.809103748458001704e+00	4.922441962106618440e+00	4.924278061498553960e+00	4.876242554638511528e+00	1.571909350813829764e+00	8.185859668284003021e+00	1.920961749285795106e+00	4.931657693088375538e+00	1.922136198859327294e+00	3.869981067275921061e-01	4.566680120250559582e+00	5.688488565346372816e+00	1.904607818133749741e-01	4.858221368809817697e+00	1.896055697726776401e+00	4.706304578910058822e+00	4.491198722945644484e+00	4.924885502195495590e+00	4.769319361656443768e+00	8.743514046007295093e+00	4.615200162399687223e+00	1.647590118916343327e+00	8.750114671383846243e+00	1.999914127129422070e+00	3.082892232157410928e-01	1.711766898985235708e+00	1.872220121822288252e+00	4.580458606375814590e+00	4.878546073334275590e+00	4.781423353490728445e+00	7.758922859244232306e+00	4.725981153531620294e+00	7.551399489265746112e+00	1.907039730251652188e+00	4.780600856168733870e+00	4.315099550157046049e-01	4.853594958463706810e+00	8.262727160641320623e+00	4.391340434224102474e+00	4.806375841008280858e+00	4.832344486707404130e+00	4.930863150154473296e+00	8.949298406272683692e+00	2.004995685425890350e+00	4.803479134065423040e+00	4.879890610796484118e+00	4.829224625355836409e+00	1.951446286840752942e+00	4.749440784194991494e+00	4.929942861693148437e+00
4.991058856845352665e+00	4.095957918217951743e+00	4.081659933059514245e+00	4.063355745761389137e+00	4.097607995589577001e+00	6.698837131454642879e+00	4.161861662832058606e+00	4.118722456622900374e+00	4.091708330278333250e+00	4.477391132043572419e+00	4.792845164607371089e+00	4.901023211837309823e+00	4.329016797221034274e+00	4.048436218304771295e+00	4.162617676723298743e+00	3.983128406908391650e+00	1.795613021486339944e+00	4.057873090998024068e+00	4.032224841760319478e+00	7.255020411484824017e+00	1.961976416756720853e+00	4.102107994043569406e+00	7.271135709963300719e+00	4.134896035137739290e+00	4.285759276325112666e+00	4.222985919094926821e+00	4.173311951578646983e+00	1.975744050593945200e+00	4.005076715810803378e+00	4.010677941497257315e+00	6.378137611937996887e+00	4.037648532190131867e+00	6.397738208713334984e+00	4.179824619586970158e+00	3.992054656878853081e+00	4.539291607149315233e+00	4.003185939658799875e+00	6.823766396044313787e+00	9.472978739803217252e-01	4.042404352620277308e+00	4.099182826311175809e+00	4.098685623115884802e+00	7.424172164641166027e+00	4.078128867312506678e+00	4.049175765466192622e+00	4.027576840683200210e+00	4.037121509440352085e+00	4.147758272540196245e+00	4.035927865619023613e+00	4.084843032228418380e+00
1.971024441380193615e+00	3.418266175494890091e-01	2.010124353834583655e-01	1.350244298965450618e-01	4.910360066964155834e+00	5.001476001846686614e+00	3.928986237710527352e+00	2.317028903439743437e-01	4.043421721546021530e+00	5.004032078432985031e+00	4.186793089492717002e+00	1.929741519238925118e+00	4.880378087666448650e+00	1.761221983861724905e-01	4.149179664064835293e+00	4.136351561246375819e-01	3.529054025353220325e+00	2.209104163459611192e-01	2.434668100487701048e-01	5.672077215852366905e+00	3.606097922780297171e+00	4.853424691591044393e+00	5.633143110729895930e+00	3.925276574878930447e+00	4.790786973172244778e+00	5.189940062964248035e+00	4.083097227833640375e+00	3.577517509003260265e+00	2.177734249115172438e-01	2.141019487173935198e-01	5.398804278443160243e+00	2.714637630956346359e-01	4.252657301602952522e+00	4.076742833127484644e+00	2.555923804988180503e-01	5.073473055386733321e+00	3.576760033325305232e-01	5.131760138927554671e+00	3.953628980134460846e+00	3.845700732487043472e-01	1.917176854370148398e-01	2.382782517981552883e-01	5.661510070160681529e+00	3.937851078239458236e+00	3.438392947852701997e-01	1.526655406478841515e-01	3.161636598240378793e-01	3.940250379857408891e+00	3.222142244504746511e-01	2.367201978653844519e-01
1.984309781378910342e+00	3.690383732570422515e-01	1.843976207882444540e-01	1.718095947364773335e-01	5.043150205869051383e+00	4.972525382504831448e+00	4.067194915267569932e+00	1.958466917223219694e-01	4.180309113284444322e+00	5.141197180280431489e+00	4.242713633848714139e+00	1.955043832647191948e+00	5.020433667518890530e+00	2.217300774986516732e-01	4.284169497803762106e+00	5.353177370881599950e-01	3.601125027815057500e+00	1.707062447586099319e-01	3.050223788908293376e-01	5.643440788779174433e+00	3.667684121164527244e+00	4.990376176808435815e+00	5.602339743261556038e+00	4.054570762123842265e+00	4.930277498822603910e+00	5.326030051207594873e+00	4.220395882887937766e+00	3.641610430733645210e+00	2.023612538939356387e-01	3.116748687413466445e-01	5.415864116030541631e+00	3.994009595444490968e-01	4.224654863568851226e+00	4.215340334898778352e+00	3.962417558000927986e-01	5.214025916057639876e+00	4.274119109569524677e-01	5.105855005364637655e+00	4.020752358285501593e+00	4.806177207113223604e-01	2.540774157399052213e-01	2.131145533984686591e-01	5.614770825243137864e+00	4.073714990562819160e+00	4.372075520158753004e-01	1.705582796158822689e-01	3.320090531210646012e-01	4.073284931657427776e+00	4.246618603848528184e-01	1.819839325091892057e-01
5.601473009790974622e+00	5.511387456900439297e+00	5.636102822065059748e+00	5.562693929851626251e+00	7.465568569423077783e+00	2.075070116428486156e+00	7.311861399796481642e+00	5.669053459442476850e+00	7.262481603197943336e+00	8.098694380614171351e+00	7.460131417809740206e+00	5.564138802219847690e+00	7.929485777842711691e+00	5.599468333273671661e+00	7.379359767187934516e+00	5.500664196308115983e+00	6.302302837623625642e+00	5.515737389225571441e+00	5.580632001215281690e+00	2.264374620446722552e+00	6.564621252879045521e+00	7.356395591670430889e+00	2.590465859371274160e+00	7.328829058615244918e+00	7.837951555205600052e+00	7.586409060273641813e+00	7.335936157296182536e+00	6.506719806074045209e+00	5.631538588306676196e+00	5.476182014352819039e+00	2.714360588948753761e-01	5.589715330134938931e+00	3.283972798094765722e+00	7.228332800845519657e+00	5.484946335317416377e+00	8.141982589766511680e+00	5.496496113059747834e+00	1.913851961755541842e+00	6.400669791730750902e+00	5.456853363640357557e+00	5.630095828147071657e+00	5.491779278327588720e+00	3.161152300877457133e+00	7.103862837040583855e+00	5.479034891023081499e+00	5.547104190633368681e+00	5.525771092677942420e+00	7.341323248954993552e+00	5.563418113560534728e+00	5.562028688075288940e+00
5.098173215154300664e+00	4.115175599188829914e+00	4.147250733352685792e+00	4.088940429219529271e+00	1.962232730297270189e+00	7.316917217360695780e+00	3.569582399149843766e-01	4.140574550449133362e+00	3.905128679274925685e-01	2.011661108024267453e+00	4.236403696927489193e+00	4.956566997021456089e+00	1.883662607334879224e+00	4.078808914473386338e+00	4.909771355458459885e-01	3.911696179926600792e+00	4.150875570965339989e+00	4.165138788258870406e+00	3.990966249644732677e+00	7.838218338336352176e+00	4.334068729189941571e+00	1.846493459156040018e+00	7.835733473122132864e+00	5.362154944451719141e-01	1.842218109332651510e+00	2.146430897858929043e+00	3.359566929511657585e-01	4.287339453916946042e+00	4.098807372787667269e+00	4.005749073382711245e+00	7.011019877996715444e+00	3.956849956689764802e+00	6.643458756442370827e+00	3.102736014715724577e-01	3.991652184222219457e+00	2.147909547441632760e+00	4.103005621071726949e+00	7.426330238733938494e+00	4.178790976817515102e+00	4.015811738876641002e+00	4.066286312081364152e+00	4.154901844903185371e+00	8.010308028633724931e+00	3.182651988748134153e-01	4.001134500706477581e+00	4.086454442521428199e+00	4.043762516267560336e+00	4.487017149082257461e-01	3.965062496805235703e+00	4.142635226063347886e+00
5.217899467465398011e+00	5.082444957352154624e+00	5.177673613468216196e+00	5.127626111338195791e+00	7.987456608646167133e+00	3.373353030169820577e-01	7.592195136874083872e+00	5.203571166380177360e+00	7.597736020891938225e+00	8.578069758560856073e+00	7.327966164993867437e+00	5.198159541396911720e+00	8.417286051495310062e+00	5.154272890455270151e+00	7.727152297417881677e+00	5.152091443844299512e+00	6.419344207274850334e+00	5.091708412744740286e+00	5.189462519423872600e+00	9.727735160649303436e-01	6.595498045995825898e+00	7.889025771946066357e+00	1.010887508820393910e+00	7.588453936887216145e+00	8.323319053335227480e+00	8.173566664200365040e+00	7.671118635697064647e+00	6.553127157703208638e+00	5.204656139137084025e+00	5.124787136519928232e+00	2.117085030770458065e+00	5.218906988638612354e+00	1.720564202510995511e+00	7.559198012021081325e+00	5.129833102000522338e+00	8.636276167534679971e+00	5.095843158284240282e+00	3.968587567570642793e-01	6.726151137923862322e+00	5.084363176740581025e+00	5.195389421789795570e+00	5.052199433569729337e+00	1.329159236614247730e+00	7.437487472398465194e+00	5.104619447483552008e+00	5.119338476218666223e+00	5.122279142432828891e+00	7.603402814409527366e+00	5.182848753598902292e+00	5.122763086250801123e+00
5.442468131514740293e+00	4.122450761345121784e+00	4.151630373575769362e+00	4.088730885150390293e+00	2.235489060137361150e+00	7.346279234167873540e+00	1.213920643201803484e+00	4.138761897846817028e+00	1.159469288903141049e+00	2.520754586278255438e+00	3.992253382030765518e+00	5.311715489035332638e+00	2.412830251950874416e+00	4.084791972133968940e+00	1.213360315157983482e+00	3.975243632050161846e+00	4.330026933541381240e+00	4.152913450858839894e+00	3.999695969579499799e+00	7.864413089920636146e+00	4.479652929416922724e+00	2.167161609158122282e+00	7.846011700312394588e+00	9.888791043947253723e-01	2.360971829427765734e+00	2.459860202622733638e+00	1.265647555425664983e+00	4.447626494045403334e+00	4.090916253578583905e+00	4.032245815709939230e+00	7.215435805150749005e+00	4.021186373868133934e+00	6.658524673980420694e+00	1.239615091248929435e+00	4.076762513654398568e+00	2.657089865200411793e+00	4.140997546268307516e+00	7.485056839591514688e+00	4.323945796214459847e+00	4.064219042970275808e+00	4.065109260616325493e+00	4.141684061815302798e+00	7.947749295273530912e+00	1.243012472096794774e+00	4.051892314303655596e+00	4.085864210388025164e+00	4.026706329529075035e+00	1.144351035996752364e+00	3.995887494349940283e+00	4.099294261708876341e+00
1.920031992465659476e+00	2.103735362424669630e-01	3.453328322506010184e-01	2.608546093985995018e-01	4.938433840228796612e+00	5.024802189636024430e+00	3.920753571438889917e+00	3.371929390426188777e-01	4.041031484794594064e+00	5.015797007263461893e+00	4.304784136439846698e+00	1.863210578974851650e+00	4.888219818852028276e+00	2.861644922833424531e-01	4.136714424691760428e+00	2.179637620519863928e-01	3.516331967692046589e+00	4.178057021541120020e-01	2.428666195365057068e-01	5.700049019276791640e+00	3.606251481806498127e+00	4.870873344468500399e+00	5.672421257861626209e+00	3.920598289381767465e+00	4.804507377416653569e+00	5.215377891591563397e+00	4.070246297436614924e+00	3.576342738856358672e+00	3.433611999174229767e-01	2.874003009853513535e-01	5.386066811387104636e+00	2.374427226581227179e-01	4.299872473849549515e+00	4.063714570520254199e+00	2.378047804751894367e-01	5.087090119436628477e+00	3.325328733260686787e-01	5.150225832195100217e+00	3.966132947995439473e+00	1.957132591536033805e-01	3.527923248930686650e-01	3.299511153171633682e-01	5.709775369684741086e+00	3.925530315142152116e+00	1.409039434837509874e-01	3.144825149651104823e-01	2.562029426673332888e-01	3.930785647191157306e+00	1.866586502533676140e-01	3.707632145402531831e-01
6.126126369095573843e+00	5.088139507037622522e+00	5.098572340057124563e+00	5.038663248760343549e+00	2.874769273352493770e-01	7.823826670474804068e+00	2.136043456541267815e+00	5.108509671483354886e+00	1.954777612792408359e+00	1.688476091395342049e+00	4.546972042108063050e+00	5.996094792530540118e+00	1.613677019369767152e+00	5.031368876042473737e+00	1.928271328111515581e+00	4.891686239166002537e+00	4.437514680273753065e+00	5.076015122864498075e+00	4.947665707256508227e+00	8.291729591661944454e+00	4.607380017394936189e+00	4.121677773281423041e-01	8.315549054513031280e+00	2.107033284889195279e+00	1.584623626054776580e+00	4.635369409295998500e-01	2.008424893945906398e+00	4.571234252344555493e+00	5.036318694531682461e+00	4.944798661929058703e+00	7.362580414080322377e+00	4.936233433657959857e+00	7.340898628322827690e+00	2.005629218369828326e+00	4.964168958151826239e+00	1.742700702854943051e+00	5.038555411740317069e+00	7.918913801704330346e+00	4.214206804764307535e+00	4.989200288422142471e+00	5.013676710890517363e+00	5.089406489721232774e+00	8.512871970208744088e+00	2.039651736137559457e+00	4.987156991817771612e+00	5.029409165092144640e+00	4.989385323984959264e+00	2.125681883051157683e+00	4.941133558729080555e+00	5.070037757862681183e+00
4.106962135639923517e+00	3.776899287242139636e+00	3.724031584720932653e+00	3.726147324912495229e+00	5.674488475869103432e+00	6.273193172439621712e+00	5.050322225663115283e+00	3.689848383411122423e+00	5.112893399348082291e+00	5.812030296380406469e+00	3.338445144914966800e+00	4.033894504577752116e+00	5.664306753867794697e+00	3.747798801469112373e+00	5.293134510369902124e+00	3.870780202764603217e+00	4.028743447575388714e+00	3.771768019612296463e+00	3.855245772790680370e+00	6.914831036883641424e+00	3.856772718469885675e+00	5.630236629078819277e+00	6.796112250101701946e+00	5.040627435512146093e+00	5.488659862753232588e+00	5.913017209154006082e+00	5.198576565814589934e+00	3.858654220686958070e+00	3.688377807195153402e+00	3.793481269247450882e+00	6.742084211227730606e+00	3.835220007982098611e+00	5.526605253343362278e+00	5.230490765016231336e+00	3.712437283588346126e+00	5.800553032321139391e+00	3.808439408474005639e+00	6.456966520596862047e+00	4.462211499300739348e+00	3.864836110402585678e+00	3.802720987152982790e+00	3.793686808542643618e+00	6.681496857942549106e+00	5.117466887618417282e+00	3.822001940210253856e+00	3.685015628192415793e+00	3.857304564778404110e+00	5.076072832528985224e+00	3.840645862702460889e+00	3.724926112969327630e+00
5.885649367134517362e+00	4.980139861632673970e+00	4.980290178720149896e+00	4.933176582620235173e+00	1.527153181652399994e+00	8.234330709250405889e+00	1.948398102474817373e+00	4.987411070160342241e+00	1.942452838880184052e+00	2.734782716199750663e-01	4.562489901211274734e+00	5.767259484943707548e+00	2.048074092655245426e-01	4.915263632949566919e+00	1.911251655693363860e+00	4.764389519691253128e+00	4.543713872060497039e+00	4.978609090738157938e+00	4.824480977601872667e+00	8.790390290592933198e+00	4.666103220874192381e+00	1.618583995084598159e+00	8.795247473048220854e+00	2.010760763453261379e+00	3.379837351901124332e-01	1.662255921803304393e+00	1.896506826375869537e+00	4.632933103781017969e+00	4.933734087070058116e+00	4.838932651601704826e+00	7.813779322764887958e+00	4.786554197298244162e+00	7.602680872804293166e+00	1.926850994876134315e+00	4.840824885436302516e+00	3.742584792731592502e-01	4.912239469621114907e+00	8.312781954267604689e+00	4.423324054618661627e+00	4.867233791819628230e+00	4.886234966664673607e+00	4.986965896221442485e+00	8.992321603130660534e+00	2.029490645021053030e+00	4.864693334143656678e+00	4.935927530168994437e+00	4.884342611507699772e+00	1.968589859569569001e+00	4.809127286911877519e+00	4.983656823127101454e+00
5.114344127841896182e+00	5.011532843404417292e+00	5.103669860837285022e+00	5.056499217727116857e+00	8.000001940514831489e+00	3.589518793692116350e-01	7.577761811147520454e+00	5.126859607767736193e+00	7.587962052596010309e+00	8.578037304928059825e+00	7.258179005199919764e+00	5.095586166761790103e+00	8.416626459305343033e+00	5.081444691908258093e+00	7.718187477919597583e+00	5.090173542975230170e+00	6.374708580431079241e+00	5.023858815955510870e+00	5.124080497962766323e+00	1.067414170833564047e+00	6.540252538423782624e+00	7.901591164660480615e+00	1.029360054367979949e+00	7.573140829153997444e+00	8.322333521369561282e+00	8.189989698371844540e+00	7.660502132676815457e+00	6.499190747191692985e+00	5.133708423110503460e+00	5.063514220233209073e+00	2.282678181882469293e+00	5.153527043810229635e+00	1.646899776993651976e+00	7.551574633186519669e+00	5.064783605773784281e+00	8.636332884209549476e+00	5.031972267089945383e+00	5.432054423166025048e-01	6.703935306054470189e+00	5.021161888867616163e+00	5.126047263538906940e+00	4.983226694990765537e+00	1.255581529499571358e+00	7.428994965625913771e+00	5.039255442280503594e+00	5.048102719849985931e+00	5.056438871312199268e+00	7.587702267283187751e+00	5.117579335556255771e+00	5.052002608436870545e+00
1.924828962660834586e+00	4.910360880876987189e-01	3.228799310988244575e-01	3.578382051871817904e-01	5.250240674622287607e+00	4.925569716675350485e+00	4.264019502402451423e+00	2.904859849550109341e-01	4.381358826187215172e+00	5.353912484087876678e+00	4.284690391983115632e+00	1.907866848626921685e+00	5.229774635227754764e+00	3.830504740408937070e-01	4.484813874369889319e+00	7.131097839099748148e-01	3.705600349039153141e+00	3.695764923396135937e-01	5.062808064055702717e-01	5.597910159778987982e+00	3.754662451944720480e+00	5.190657856932783254e+00	5.544413089357536073e+00	4.247824060400009039e+00	5.141125265654142851e+00	5.533732567272117819e+00	4.420706802462203378e+00	3.733920581051908716e+00	3.797921550789996603e-01	5.388604241970907927e-01	5.445405747180312339e+00	5.859681413462070054e-01	4.150108861411260008e+00	4.414507161006289593e+00	5.772249837249630033e-01	5.428174316824654788e+00	6.068151850437757400e-01	5.066289482778964626e+00	4.151760992262159000e+00	6.467851993998053883e-01	4.361061024873070235e-01	3.874128914756836406e-01	5.534410954710461183e+00	4.274652938834341498e+00	5.999011767253390470e-01	3.516124158300553693e-01	5.098463736923742884e-01	4.268412294732949697e+00	6.051313581568772415e-01	3.589462496305952932e-01
5.602094947054533591e+00	5.626867574638926506e+00	5.764695740411228009e+00	5.696086831326907074e+00	7.843343344886223534e+00	2.110920713157065087e+00	7.621218928765703282e+00	5.794156338947936469e+00	7.597150287559210291e+00	8.402227745721411623e+00	7.767180076865122906e+00	5.573738875498367662e+00	8.235267973815842524e+00	5.729035830211985925e+00	7.701993700218278782e+00	5.621792522717726115e+00	6.572384073301481777e+00	5.650476935159139735e+00	5.707662407633193880e+00	2.333123458389327887e+00	6.820757670785742022e+00	7.733232782708146402e+00	2.667358745433885403e+00	7.643079860608640530e+00	8.153835730128674797e+00	7.975836038970237851e+00	7.652741125599701100e+00	6.765028187970345108e+00	5.771559995109917907e+00	5.615880097160807161e+00	9.103635055403546117e-01	5.712641292734758736e+00	3.312525232443968459e+00	7.546755218180315694e+00	5.615658791306495701e+00	8.448034935114318245e+00	5.611155730305037892e+00	1.884103119059731268e+00	6.736374060132082064e+00	5.574638779582533843e+00	5.758160985881697336e+00	5.615223096381036783e+00	3.209681212163775221e+00	7.422184437432091109e+00	5.597971562393416534e+00	5.687996647053326527e+00	5.649252833729342171e+00	7.645152548578613150e+00	5.685269859730613717e+00	5.699495820082259634e+00
5.638363261528842152e+00	5.579106402823970079e+00	5.704564583897248298e+00	5.633524386267684037e+00	7.596340887975568279e+00	2.087098023323752827e+00	7.432505971744647333e+00	5.738600217810527759e+00	7.388793299300943751e+00	8.190917169065590642e+00	7.605237512875899775e+00	5.604089003383772472e+00	8.023485869199927123e+00	5.666990262582107363e+00	7.503065514491177090e+00	5.565658779720852323e+00	6.426254808666007179e+00	5.582504474911864634e+00	5.645181158463675963e+00	2.283631822321277483e+00	6.684329330651831214e+00	7.490753675468259765e+00	2.615179210523413733e+00	7.451770187648195432e+00	7.935655788611514438e+00	7.717807521234708368e+00	7.457252292569238605e+00	6.627069914569729825e+00	5.703016535633499196e+00	5.545838989008246678e+00	4.887001142411590004e-01	5.653567692996254834e+00	3.306164743349649715e+00	7.349431026473267181e+00	5.554971221798387759e+00	8.231878073347479230e+00	5.558708472582051918e+00	1.889106761071367657e+00	6.533935664356176787e+00	5.521936527806287742e+00	5.696486897739975852e+00	5.557353319552316151e+00	3.193628145986680877e+00	7.226864817631301285e+00	5.545380704766639468e+00	5.619714730186367468e+00	5.589723716118038865e+00	7.460761563119784334e+00	5.628847356892513254e+00	5.634216777001459064e+00
4.499606012670359867e+00	3.715889124038707081e+00	3.676699206882410476e+00	3.685008313215660358e+00	4.431076571338660841e+00	6.384990507237318091e+00	4.284137905084507203e+00	3.725145923414729943e+00	4.263061157494313136e+00	4.708106259489017731e+00	4.958483596694886586e+00	4.386238138380281981e+00	4.545752280384385280e+00	3.645158635263014091e+00	4.367034502627541670e+00	3.606714607286325425e+00	3.338526435735897357e-01	3.714004608442011524e+00	3.704647229476848214e+00	6.991736981112771865e+00	3.182373306188502338e-01	4.443362133533788949e+00	6.967778446377972834e+00	4.333527228504128637e+00	4.493512810728851115e+00	4.605294788018537311e+00	4.343008142053248477e+00	2.626999955821985866e-01	3.626894908066111256e+00	3.686652676979995658e+00	6.285161259065414008e+00	3.657310814967406287e+00	5.978751239082670033e+00	4.361519203988914128e+00	3.595300661398508346e+00	4.752802637564576216e+00	3.587530820839709644e+00	6.532102270511056297e+00	1.270586952266758551e+00	3.661068714662461421e+00	3.734323478706017330e+00	3.742996242505320037e+00	7.085906833404466809e+00	4.261673644488947588e+00	3.671914970171082260e+00	3.652043265046844400e+00	3.708150537944816527e+00	4.292960434176205986e+00	3.662971120565065242e+00	3.744289914092560068e+00
7.172083000429293476e-01	1.431634703807838305e+00	1.401405541028660107e+00	1.424690701106022361e+00	5.742919067238506869e+00	4.837704791171472785e+00	4.787408673874702814e+00	1.386249976052871924e+00	4.920894688812039064e+00	5.759415618489132527e+00	4.825780370272540587e+00	7.147392801927355821e-01	5.637225149327965923e+00	1.421547005237252970e+00	5.020977535997903196e+00	1.466312354345192581e+00	4.151413799188166109e+00	1.456473673831339744e+00	1.493211233584519793e+00	5.530409971778253109e+00	4.250183508634068907e+00	5.656828550298926395e+00	5.481744019551936908e+00	4.837374830959968897e+00	5.553233098691363168e+00	5.994115306577158186e+00	4.930429488891117096e+00	4.210082734570328000e+00	1.489388062373471655e+00	1.461046790098627923e+00	5.284055806368450625e+00	1.383737178243029220e+00	4.084781155865569779e+00	4.924353530072840712e+00	1.325215839515460736e+00	5.824738097307151641e+00	1.496075232518963016e+00	4.948509988821268024e+00	4.643507862696663047e+00	1.429697217753798988e+00	1.455580662411989135e+00	1.460662783295581857e+00	5.539387204305493917e+00	4.788358165442867964e+00	1.401794544578452317e+00	1.430355596677570729e+00	1.537312784861756043e+00	4.822251647466101687e+00	1.471560381320166311e+00	1.523742975396999766e+00
1.968060947465498867e+00	2.999180368250913831e-01	3.337090056607893707e-01	2.358214868122777697e-01	4.867730453170593385e+00	4.969898989960938707e+00	3.888764965476887880e+00	3.628770321527057807e-01	4.001313918653376156e+00	4.961762123444388273e+00	4.242964980365398375e+00	1.920051883420887062e+00	4.835028785366724868e+00	2.961366090974115739e-01	4.102985427564267873e+00	2.834800405418927971e-01	3.500922878947930084e+00	3.079822101053366068e-01	2.174138481424555125e-01	5.640228765049258186e+00	3.596733857357141684e+00	4.810500882929692246e+00	5.615823180266482417e+00	3.886091915404336294e+00	4.746897730219308720e+00	5.144087862407947576e+00	4.036807445844090125e+00	3.565095897976191086e+00	3.183807962720596185e-01	1.406454166849803455e-01	5.312902580669880415e+00	2.576612860858040754e-01	4.259537058040836044e+00	4.029796993678997019e+00	1.998807819674123520e-01	5.029488931954009701e+00	2.940872713273310346e-01	5.092211660940758833e+00	3.910237324000159997e+00	2.650967620440272676e-01	2.897519247633791872e-01	2.681655281543929847e-01	5.660064095888458269e+00	3.886428045351763227e+00	2.381932068481990294e-01	2.697081926757849413e-01	2.692288017669741129e-01	3.898887673369053175e+00	2.580386317268652530e-01	3.068511182176025809e-01
4.899359963497049719e-01	1.815271942678418515e+00	1.860531616490730622e+00	1.860891697347149654e+00	5.918896382384748023e+00	4.944069130860784256e+00	4.948404229823768929e+00	1.830028805584905882e+00	5.075625624034205252e+00	5.939417362096520492e+00	5.039722759266670238e+00	4.206445621207983709e-01	5.807679359599728031e+00	1.867390157835098430e+00	5.156172611767199321e+00	1.842309213332662843e+00	4.271942721063476611e+00	1.912670613070075909e+00	1.913459656577699564e+00	5.616316554779404058e+00	4.389221122580051926e+00	5.808741342601116742e+00	5.592113811394195722e+00	5.000498532216669290e+00	5.729433361064613983e+00	6.150861857191941340e+00	5.069364174365473374e+00	4.347046772378009294e+00	1.921810104323611545e+00	1.868030625914391063e+00	5.265500882889408096e+00	1.801601461506633584e+00	4.285982143908907638e+00	5.069568754624485862e+00	1.726937776231107335e+00	6.008425119431062278e+00	1.916977739265562031e+00	5.046110276639311110e+00	4.765430915897999498e+00	1.807341311153906949e+00	1.913164833814152255e+00	1.896281741188154957e+00	5.676254158082700840e+00	4.926154738058437843e+00	1.778513178989367338e+00	1.861166104758884776e+00	1.940512258051991790e+00	4.987853173586763056e+00	1.865637819994119928e+00	1.947960397113856379e+00
5.181454133980080812e+00	4.091806600677775130e+00	4.129525209421053056e+00	4.066700870023724157e+00	2.001154962410414129e+00	7.348174616480489973e+00	4.347087962159865149e-01	4.120142789388087756e+00	3.115123995021150116e-01	2.078795833888190003e+00	4.171401261339943822e+00	5.048545385275754249e+00	1.956717293393474000e+00	4.060491780415706131e+00	4.137882158821094558e-01	3.903926473686440968e+00	4.243103272199951981e+00	4.132962536570700784e+00	3.964234567792667807e+00	7.867168221296371833e+00	4.423532425061177165e+00	1.905382106593768388e+00	7.868484767603354690e+00	3.117969342926668053e-01	1.905818826191107540e+00	2.191613636689255795e+00	3.706112642183594375e-01	4.382956751576220888e+00	4.075037115158651524e+00	3.980141382788771498e+00	7.060002365995750928e+00	3.947712801575137931e+00	6.685420553182592762e+00	3.904133429590808668e-01	3.988856651076358784e+00	2.215449953980137554e+00	4.085663926160827408e+00	7.459952097071825605e+00	4.225472600513723975e+00	4.003501691106457372e+00	4.038627567878357638e+00	4.122718296348538480e+00	8.028306306549398030e+00	3.345560906710322024e-01	3.989616467894625096e+00	4.064615329720811410e+00	4.011196537485920643e+00	4.353040530444272638e-01	3.947027256511744131e+00	4.102127616800733456e+00
6.225905540954413731e+00	5.186948145404845611e+00	5.190031042646791271e+00	5.131765020087357243e+00	3.941872854982196306e-01	7.932665333698293963e+00	2.198772390179519753e+00	5.199962714663000973e+00	2.008877124548669180e+00	1.707276052789101550e+00	4.502480407373163018e+00	6.095838442452517825e+00	1.651318362003891593e+00	5.125296786436816632e+00	1.996357358069061672e+00	4.990739509938558527e+00	4.514328196666604676e+00	5.169724890046333066e+00	5.043167498197848708e+00	8.404038678713947164e+00	4.677125393196363667e+00	5.197052787951029762e-01	8.425858426555038250e+00	2.168580339087744058e+00	1.611530196260326564e+00	4.726963591786457197e-01	2.076517509696438779e+00	4.643126147982037821e+00	5.126291601380924767e+00	5.041299620354096511e+00	7.480263751459873767e+00	5.035248639085562417e+00	7.441427175352593792e+00	2.077836184779189743e+00	5.060252104254695737e+00	1.747111438338267320e+00	5.139059044002367571e+00	8.031729377984655471e+00	4.277829346767046736e+00	5.091429738991825715e+00	5.108692187629049641e+00	5.186492036623938873e+00	8.617207319466354321e+00	2.121825256886993305e+00	5.087347593307407934e+00	5.120837084927439165e+00	5.086925215379707765e+00	2.190757327061185755e+00	5.041294997623028351e+00	5.162625245542795227e+00
2.084516487193067036e+00	3.883876711710120833e-01	4.489392320453516882e-01	3.656338864225875951e-01	4.745783926373855266e+00	5.085931911356691870e+00	3.761811161653931812e+00	4.818755552018769706e-01	3.879129788089227926e+00	4.822228889947958841e+00	4.214809625251557001e+00	2.024871435010288767e+00	4.698109388919748497e+00	4.090703274312455506e-01	3.975380986890597601e+00	2.291167048607063161e-01	3.433124436842147631e+00	4.871468047665704071e-01	2.891507568417526208e-01	5.752173968575051255e+00	3.534574935792627048e+00	4.687225212913855188e+00	5.726833303835577205e+00	3.757794849871255227e+00	4.614199480654224139e+00	5.025622467285429273e+00	3.910761000165855705e+00	3.502949901476874128e+00	4.331178626972882473e-01	3.369285623332685109e-01	5.407307551325195583e+00	3.554739655181634039e-01	4.362484148478864121e+00	3.899570424342800656e+00	3.726844960007187346e-01	4.894915271509734822e+00	3.979597186475283821e-01	5.209125002083920819e+00	3.858968579633090812e+00	2.815221395197526344e-01	3.888503784472026048e-01	4.289735654411934718e-01	5.776072383364294183e+00	3.765573730773361216e+00	3.022247595206815629e-01	4.119906175988860553e-01	3.351607135745987565e-01	3.770495288655238753e+00	2.994517281610032389e-01	4.412164912382379733e-01
5.808361344161117046e+00	4.904470853451897483e+00	4.905987447815754798e+00	4.857396805018179720e+00	1.536363835432699387e+00	8.180986235266791695e+00	1.861759639380247577e+00	4.914006445625082264e+00	1.862076133639444464e+00	4.042459664997484770e-01	4.564066802480009954e+00	5.686771872009964923e+00	1.848539000802157939e-01	4.841311967696850793e+00	1.833351009885198168e+00	4.688495640876634063e+00	4.454721688703066285e+00	4.905492037427755747e+00	4.751921031910622872e+00	8.739688510272953792e+00	4.580551983575952946e+00	1.611816522478953573e+00	8.747960152464960615e+00	1.939348903426814985e+00	3.008874202506185425e-01	1.681252716804093161e+00	1.812158245339980933e+00	4.545442041954147250e+00	4.858744899590371702e+00	4.761652095252583372e+00	7.754181976349373784e+00	4.709405766981281438e+00	7.550195172252630371e+00	1.849924363184071385e+00	4.762597256532911771e+00	4.683514400220429308e-01	4.834243764916191566e+00	8.259607642248287362e+00	4.348291249991437901e+00	4.788474830235585955e+00	4.814469522641505073e+00	4.912572536254504740e+00	8.946886425879011284e+00	1.945456662033540507e+00	4.786028326220074902e+00	4.861551167730240763e+00	4.810767091641794835e+00	1.892078758219841284e+00	4.730736458316596504e+00	4.909772550982228090e+00
4.451266970633986020e+00	3.678046612292061202e+00	3.634730012067103111e+00	3.647802207489152515e+00	4.555928603253702747e+00	6.381642487819290110e+00	4.351936820909934056e+00	3.680262259025292249e+00	4.343347544583451736e+00	4.825121074403716293e+00	4.889183334146825821e+00	4.337221612520633762e+00	4.659983969406391147e+00	3.606697436062917372e+00	4.451178555012878846e+00	3.583649040477133063e+00	4.508780735536976891e-01	3.681675592596856283e+00	3.679332294902482037e+00	6.995687288169838425e+00	2.073082219110961855e-01	4.561994378214728307e+00	6.960198665995514844e+00	4.397989882722250776e+00	4.604036121538403137e+00	4.738361749156355884e+00	4.421860720933369571e+00	1.860089675555049171e-01	3.586497165846193713e+00	3.662583400677432710e+00	6.353042054008479766e+00	3.630289647350933180e+00	5.943574657850078324e+00	4.442158068866735476e+00	3.565530788251634942e+00	4.869332960847223113e+00	3.559435501743503316e+00	6.537470110302312953e+00	1.406210814545250321e+00	3.633578068658041449e+00	3.701835201010304832e+00	3.710734562140816095e+00	7.054014874295788218e+00	4.341761140398818775e+00	3.642616405817411529e+00	3.613908027432628067e+00	3.679877080256418242e+00	4.360365647995412708e+00	3.634028334396272708e+00	3.706879744256521558e+00
2.357787743655650914e+00	1.622773811061330562e+00	1.774643165804115963e+00	1.702010129778142922e+00	5.513742424178167845e+00	3.639558430008577705e+00	4.756786303800836002e+00	1.807035061413575283e+00	4.816716157336152548e+00	5.752509391138845629e+00	4.960163214386800412e+00	2.308260936197862545e+00	5.602366274432467819e+00	1.752252914416669860e+00	4.928426219149263154e+00	1.627919058411988473e+00	3.926034262394600294e+00	1.671343591064845313e+00	1.715891171502614609e+00	4.305232959197177856e+00	4.094722194395081338e+00	5.426330433073052184e+00	4.347095113009886269e+00	4.754917196291110315e+00	5.507987852941903739e+00	5.749379829856835933e+00	4.864808588294353697e+00	4.055400216579319483e+00	1.777229059677531531e+00	1.625392369468669829e+00	3.911645734182435330e+00	1.740523107823701121e+00	3.215432629684392918e+00	4.815569465141887662e+00	1.630170274801213237e+00	5.812173332020916128e+00	1.576641333549327673e+00	3.714507971637487138e+00	4.300598278925119367e+00	1.580799267986725321e+00	1.764269456012599102e+00	1.611703182721813787e+00	4.459931687106620579e+00	4.672301003347910431e+00	1.606146779069838049e+00	1.712177564443790656e+00	1.657725580581647318e+00	4.770442882771958715e+00	1.691336282618912001e+00	1.696356336946961418e+00
2.484883515899553252e+00	1.591531056138983047e+00	1.754041544888548243e+00	1.675168790113755746e+00	5.387954276845746904e+00	3.756804100394550705e+00	4.660115462012750953e+00	1.792570526111851414e+00	4.715614418852919876e+00	5.628137026064961468e+00	4.905575467819362601e+00	2.425250860471208192e+00	5.477740668585091122e+00	1.728369381011365169e+00	4.824738755247007127e+00	1.581890545708539264e+00	3.800061637514492219e+00	1.648355465235761930e+00	1.678387904684491172e+00	4.424224364047693925e+00	3.973152610719270061e+00	5.305692249025189433e+00	4.471004394188091702e+00	4.652097629130026668e+00	5.383675115797110777e+00	5.626368815998658235e+00	4.765534883443763192e+00	3.934824415853369395e+00	1.740748765803552311e+00	1.590122896297381683e+00	3.979015389014787463e+00	1.717842144140190541e+00	3.360125572373947822e+00	4.716207417558957893e+00	1.611824214531068389e+00	5.687671857255413244e+00	1.531064247530878664e+00	3.834119031356977736e+00	4.169264920535662000e+00	1.539673666657307205e+00	1.738930726414733563e+00	1.584039307876814906e+00	4.583607960731826303e+00	4.575513560115976652e+00	1.572909916225207150e+00	1.685578202955324345e+00	1.612244219847204674e+00	4.671501172203924135e+00	1.651225844353790606e+00	1.660568508205218397e+00
2.026519013610919018e+00	3.190783821088352679e-01	3.576012942096067349e-01	2.340491810589092614e-01	4.870276312228813076e+00	4.955287552363938808e+00	3.892749611564317203e+00	3.715803560811405393e-01	4.004027112356378204e+00	4.965914840887609927e+00	4.220208217532835704e+00	1.983119950610272575e+00	4.841705369611036147e+00	3.184021827233275426e-01	4.102328490732522148e+00	3.452647316505236263e-01	3.580491395633760732e+00	3.093157211036281495e-01	1.828891762495835904e-01	5.617974614024603852e+00	3.675824475110607725e+00	4.808344428923560621e+00	5.589391435739708314e+00	3.881391245256412770e+00	4.753237469220575662e+00	5.148574827271559684e+00	4.039977049183047342e+00	3.646106454599948421e+00	3.750785426810127610e-01	2.043857653194776913e-01	5.322544615568310711e+00	3.187768853431517946e-01	4.229650066677067777e+00	4.027797555877415725e+00	3.524087395566584124e-01	5.038679345800032294e+00	3.785927427868280848e-01	5.079802800608532287e+00	3.983775467139269999e+00	3.127696981754254923e-01	2.267583423762420947e-01	2.297420029513745909e-01	5.626958318972080875e+00	3.890151899021590864e+00	2.980196712321253050e-01	3.000832974337813708e-01	2.381000477128513981e-01	3.901221547148283619e+00	2.889753246160918221e-01	2.612109240401419008e-01
4.216343347934565777e+00	3.590304413632938285e+00	3.523946160639938707e+00	3.503734631098748942e+00	4.216956052801778654e+00	6.469710047939593700e+00	3.730363803851564963e+00	3.509905894215333166e+00	3.772400595386014022e+00	4.233930079317484996e+00	2.509613405296932331e+00	4.153401525556325247e+00	4.080487633263703451e+00	3.536140277016032840e+00	3.955242337130764785e+00	3.580387580460377972e+00	3.565758810549338520e+00	3.533330171910871620e+00	3.566977511698969483e+00	7.093366472595157290e+00	3.516309467758160778e+00	4.197063069370847721e+00	7.015613409495534469e+00	3.710163886002754818e+00	3.897841788894090609e+00	4.445704758687802460e+00	3.864217682975958912e+00	3.511696351680689165e+00	3.489481138065109178e+00	3.512487673044923930e+00	6.582291334495571355e+00	3.564824103005958644e+00	5.800698485311629682e+00	3.895542459647801881e+00	3.481851851828210442e+00	4.224902000162244597e+00	3.609403390390931055e+00	6.627280475706649021e+00	3.713365355632539444e+00	3.611733857110044354e+00	3.529209942716772908e+00	3.577990892895475561e+00	7.025627942508531731e+00	3.800592785779400629e+00	3.582213723398114613e+00	3.468232992247922919e+00	3.601922996676433453e+00	3.764229164823916562e+00	3.583530999877552858e+00	3.503662341664424140e+00
5.170494607267449361e+00	4.143185684843342820e+00	4.183917072367355772e+00	4.123350899373865452e+00	1.984585381328305864e+00	7.427344093322530760e+00	2.783277849421200711e-01	4.174111959222407187e+00	3.557717948742387670e-01	1.971568462559866175e+00	4.303725393390495313e+00	5.031078323439253097e+00	1.843719929987277295e+00	4.112387526063314702e+00	3.055053687233581505e-01	3.946671228516049901e+00	4.211716759917798036e+00	4.198562936592338701e+00	4.019008189660302932e+00	7.950262956728623820e+00	4.389346291487846052e+00	1.877936811580031007e+00	7.949424844783089306e+00	3.531738503937930651e-01	1.819803635705272704e+00	2.178308907668512262e+00	1.553685695484132157e-01	4.345642949840488711e+00	4.133466542351343698e+00	4.038989989854977480e+00	7.127905295047306744e+00	3.989062625084808023e+00	6.754494018997661442e+00	2.140733405068526718e-01	4.035402484817214308e+00	2.121746122501308118e+00	4.133346338646710194e+00	7.536049574004630713e+00	4.237920923763021541e+00	4.046730216173089367e+00	4.095138844583933846e+00	4.183558934653190065e+00	8.117636641977634682e+00	2.465194769964350607e-01	4.033693407425158917e+00	4.124260400693272821e+00	4.068096193508480951e+00	3.037457444433466769e-01	3.991187228103925566e+00	4.170762475729959284e+00
4.434767995013919162e+00	3.644772723746148024e+00	3.597346874457631571e+00	3.609225312902523353e+00	4.518666525435143022e+00	6.324721146365618551e+00	4.330322090162848525e+00	3.645854550508166536e+00	4.315776833395201351e+00	4.800778688802039618e+00	4.877643772012755896e+00	4.322727389367505779e+00	4.637486934400913974e+00	3.570852741898066895e+00	4.427068606411256546e+00	3.547540023916152752e+00	4.051305260952722254e-01	3.638971005695254224e+00	3.640353522880118486e+00	6.936667968208329427e+00	2.454183482446205267e-01	4.530193063480893123e+00	6.903853889607387551e+00	4.376338605428496287e+00	4.578025112175460265e+00	4.700780449798246607e+00	4.398894792669085341e+00	1.815652776327235096e-01	3.548631061546096976e+00	3.619934193459539706e+00	6.284591199610903622e+00	3.594664473340183353e+00	5.900556187344492720e+00	4.418641321064286309e+00	3.527120266396674086e+00	4.845363359196492858e+00	3.519758154298953112e+00	6.479458545082337650e+00	1.345797669160632370e+00	3.598351721461278796e+00	3.661811620104048703e+00	3.670384632927589319e+00	7.003135973691902549e+00	4.314991067511159351e+00	3.607885519886629311e+00	3.574749586618850117e+00	3.642777609116103932e+00	4.339733360348906110e+00	3.599409646355255621e+00	3.666499210168476353e+00
5.006347920236539295e+00	3.864951398788157633e+00	3.889616489546368072e+00	3.829747066601478345e+00	2.175771985546981035e+00	7.195473516171143835e+00	5.190198681906975642e-01	3.881478081237511368e+00	4.881881657227566396e-01	2.279145528044259184e+00	4.007824829473113581e+00	4.877405621389757862e+00	2.154044517010562654e+00	3.824736887761611470e+00	6.850441423096478299e-01	3.690190769303312468e+00	4.109568499726973023e+00	3.894917499003942574e+00	3.739168113402103533e+00	7.721001170634866462e+00	4.276510121850519930e+00	2.095194421580305111e+00	7.711411775986879213e+00	4.022658229429401655e-01	2.080983364938958413e+00	2.386438209758413365e+00	6.156335043832383835e-01	4.237460151475216819e+00	3.834646972433186196e+00	3.750727582065871868e+00	6.980255201643932317e+00	3.724868812678374663e+00	6.503498127666911266e+00	6.557159340789697755e-01	3.763392208297607233e+00	2.409257709640932887e+00	3.855390948455656996e+00	7.315616885407162151e+00	4.120900057391967408e+00	3.785377204159920961e+00	3.802387849485594273e+00	3.887771188791613319e+00	7.852725126362877006e+00	5.365329390041674307e-01	3.770034081891190603e+00	3.826422932118176856e+00	3.786878545346803016e+00	5.555841395203943156e-01	3.723860190813181426e+00	3.860907485927263405e+00
4.828800626482208092e-01	1.649568299746016597e+00	1.678098983538863775e+00	1.685199931502849635e+00	5.873391653065740847e+00	4.946283581038257715e+00	4.905456999611395474e+00	1.639528493679442311e+00	5.033582928339251694e+00	5.897807268223365540e+00	4.919477590164458292e+00	4.229994801537881322e-01	5.765558637443986889e+00	1.685298109088164686e+00	5.119381513047056131e+00	1.704249845284069309e+00	4.219488740482329803e+00	1.737178453467857819e+00	1.747251138719667196e+00	5.630259850034245339e+00	4.319250146435930304e+00	5.771736686683551554e+00	5.593349413968009110e+00	4.949694551292727063e+00	5.685105647889889369e+00	6.113925352130909374e+00	5.033225070357668862e+00	4.280413309883944528e+00	1.739977927981205763e+00	1.713919619251981219e+00	5.336260230165897234e+00	1.641083572444879124e+00	4.247091136434011815e+00	5.035681837195166821e+00	1.575789911801367404e+00	5.964417199634498346e+00	1.768829378161351773e+00	5.059052247838208061e+00	4.716384532848090672e+00	1.665064380909808461e+00	1.742205543175390448e+00	1.725578644837379771e+00	5.652585692887763358e+00	4.891507955467677249e+00	1.628339907690374622e+00	1.682373251864152319e+00	1.772019584607860576e+00	4.940314310802449427e+00	1.708244351798027472e+00	1.771887212105908160e+00
2.016534116593036163e+00	3.357025551249046003e-01	1.857822962820334933e-01	1.330258505535237834e-01	4.998127196856547272e+00	4.954018044859229697e+00	4.023826071174289254e+00	2.164749001808671247e-01	4.135791975401797771e+00	5.106592936820492312e+00	4.219622014971599278e+00	1.979538557225707596e+00	4.980811028470862212e+00	2.074065856662349883e-01	4.242131957627968575e+00	4.746299751348931895e-01	3.551593998776816363e+00	2.291767976640029791e-01	2.747210817171962249e-01	5.622521170349451758e+00	3.623436675926805073e+00	4.943090259948811571e+00	5.579880938663261070e+00	4.011227182659525603e+00	4.889693504112864630e+00	5.280866737471525241e+00	4.178447359162254848e+00	3.596582856957097452e+00	1.997631730939254391e-01	3.112452440757580430e-01	5.390291721329096397e+00	3.966100099402877222e-01	4.200725390335838583e+00	4.169745288348233991e+00	3.902423400080000659e-01	5.177210427922951830e+00	4.179772800759625206e-01	5.089180442071958410e+00	3.983679103140133737e+00	4.254681928865770013e-01	2.516047076699776675e-01	2.249095410023481401e-01	5.594956868082357815e+00	4.030503443591462620e+00	3.950798665057378978e-01	1.397048536569246435e-01	2.959849042767193628e-01	4.030161223247908708e+00	3.946348492668474983e-01	1.850397261303774465e-01
5.056683461492971432e+00	3.973440580726474547e+00	4.004134201510431090e+00	3.947799233973023458e+00	2.111553110160125701e+00	7.345271869313087620e+00	2.063848310144826836e-01	3.992634931936636544e+00	3.979153114266436586e-01	2.113488345856790573e+00	4.152199424507593051e+00	4.922232853777677164e+00	1.994203309396906265e+00	3.934740263316823583e+00	4.739129558963437461e-01	3.788700900442319774e+00	4.154876105158066046e+00	4.020909107092157875e+00	3.848894200944498412e+00	7.874784964586343250e+00	4.319828979680055525e+00	2.019265667456111135e+00	7.863321659217437087e+00	2.600828846159518593e-01	1.951548462817366936e+00	2.329624784024075357e+00	3.648028608430022857e-01	4.277453213165373747e+00	3.953727557553431193e+00	3.870396698824758008e+00	7.113475844861715913e+00	3.821127050446854856e+00	6.642822483002549738e+00	4.305948077779238048e-01	3.869512688465114092e+00	2.257374438054206234e+00	3.967867587283793629e+00	7.461287056448205668e+00	4.201554783600748522e+00	3.885810137879991188e+00	3.917078827492457727e+00	4.009416601210769038e+00	8.012307650016172289e+00	3.908908768754466578e-01	3.870719721629524379e+00	3.945683618426019112e+00	3.898596173052145009e+00	2.488456501183308467e-01	3.824040224367640128e+00	3.990679830028544650e+00
5.900514070861873961e+00	4.989842120816907034e+00	4.991730558058134370e+00	4.942568039586026529e+00	1.543785677681590141e+00	8.246361825026582437e+00	1.957752187559057999e+00	4.998227888011066433e+00	1.947621622380912854e+00	3.440875364728968600e-01	4.570766976842153717e+00	5.781337654627913381e+00	2.066997680198427167e-01	4.924637576401385886e+00	1.916987885516565626e+00	4.777246179804102155e+00	4.551660479143496474e+00	4.989576587429548127e+00	4.835759353210564271e+00	8.801898224070756171e+00	4.673209442464974828e+00	1.633476319765531981e+00	8.807078400717776034e+00	2.017872879858912505e+00	3.361200696317205860e-01	1.677222922225268587e+00	1.903762333257202899e+00	4.640312106021640126e+00	4.944243294082091289e+00	4.849235714691317867e+00	7.826263914219529383e+00	4.797180687241493935e+00	7.617031466222948133e+00	1.939890298021147430e+00	4.853768655517871622e+00	4.026536328426238431e-01	4.923512851960695436e+00	8.325215963128004049e+00	4.432935432453715130e+00	4.877678579123661429e+00	4.897197686417881002e+00	4.996566245232256342e+00	9.001664822206281613e+00	2.040720031637907717e+00	4.875140612517340877e+00	4.946534354144922041e+00	4.894263533313691461e+00	1.980390673197645501e+00	4.817965007081157935e+00	4.992618961685498569e+00
1.892167583815958620e+00	4.599333927901582131e-01	4.231488508458903786e-01	3.981040093221335230e-01	4.953120342505979323e+00	4.975587073112626157e+00	3.947348631121364804e+00	4.359059820500308935e-01	4.079084615116424395e+00	5.009092734647220269e+00	4.342485627485042521e+00	1.843457798098587119e+00	4.890247716182688720e+00	3.954976993229949445e-01	4.171833829856343989e+00	4.296068279388854938e-01	3.565231917589582800e+00	5.029471215250790328e-01	3.909553861017375231e-01	5.643234654993012356e+00	3.648609821202196901e+00	4.896964007526633189e+00	5.599458158062590840e+00	3.952173208141620986e+00	4.809983224893171538e+00	5.240006825812491442e+00	4.102499457137827932e+00	3.616805549837991407e+00	5.505888444472955001e-01	5.092095967582559446e-01	5.418109344939316507e+00	3.751937756119277934e-01	4.185012908612396387e+00	4.085889120827176590e+00	4.738809218043755211e-01	5.081783899016229178e+00	4.686136715524572005e-01	5.101356358679890235e+00	4.032393443264380650e+00	4.371166780674290986e-01	3.425972989342061514e-01	4.299621639394864969e-01	5.629568546746172686e+00	3.955910445211395565e+00	4.246059345659413120e-01	4.951264192170661271e-01	4.576474789253950348e-01	3.950384846768363545e+00	4.005805278804558389e-01	5.257033049770735156e-01
5.791592116080142461e+00	5.592156295090853213e+00	5.671594443052186740e+00	5.625339421654673266e+00	8.384416208219084510e+00	1.298722756813937673e+00	8.006907878773503739e+00	5.692227684474018723e+00	8.004997336779824835e+00	9.059183491382306386e+00	7.561160497957542859e+00	5.772962999816447116e+00	8.898039773333215052e+00	5.649304211337120130e+00	8.139900736736331410e+00	5.686274908644960213e+00	6.849649645087804828e+00	5.597081756411444786e+00	5.704347576494251726e+00	8.691145215025687376e-01	7.006194471156558023e+00	8.294746722555016660e+00	4.688884949613268405e-01	7.989693034102973712e+00	8.796013827757333203e+00	8.567814613932030809e+00	8.089369813278416643e+00	6.967733054096978407e+00	5.699087300999991612e+00	5.649006606308072165e+00	2.920094284340073898e+00	5.745627117478342427e+00	2.133127051418880260e+00	7.976792446813633752e+00	5.658465848065961978e+00	9.111934089591605002e+00	5.628557690509722988e+00	1.436152813477877155e+00	7.146196260483866247e+00	5.616163792302679703e+00	5.695861332742823357e+00	5.560059702093065326e+00	3.569851419630125089e-01	7.854173832355418661e+00	5.633632163008552851e+00	5.611741960884228497e+00	5.636182064737679021e+00	8.013137116067266419e+00	5.706689706333408552e+00	5.613795474330736113e+00
2.003825611821122621e+00	3.711509992431553662e-01	2.196574398572034570e-01	1.739536857707814910e-01	4.948656118360434952e+00	4.992435620794873685e+00	3.972040530770334144e+00	2.420252411528391046e-01	4.082369564842583287e+00	5.059274150684688109e+00	4.150902226484291191e+00	1.964593091189169582e+00	4.931926480641547705e+00	2.517239386156985836e-01	4.192451988076736136e+00	4.924965352930446572e-01	3.532367169183990185e+00	2.538102109078785862e-01	3.185906594837182304e-01	5.662236278978708626e+00	3.604646020971276510e+00	4.890348581714786924e+00	5.621471239746448134e+00	3.963020228637142761e+00	4.837546530046941129e+00	5.228337389705527194e+00	4.127159586613793785e+00	3.576884498375990429e+00	1.576739201617380071e-01	2.742344122408142959e-01	5.397522568299456758e+00	4.036621997888270585e-01	4.246707532433401155e+00	4.122260074704001909e+00	3.448201757753337482e-01	5.129722623425109873e+00	4.529991544922622460e-01	5.128013283098256991e+00	3.953212487420243892e+00	4.475284731270469107e-01	3.033364730127718345e-01	2.940408562529471803e-01	5.642674791671713486e+00	3.980770740335871416e+00	4.083721852612463565e-01	9.056436491335695393e-02	3.529196337300372632e-01	3.984414100839440476e+00	4.196029355090244994e-01	2.080316201560626077e-01
1.946754021570314963e+00	2.277888134883004345e-01	2.126345685178822054e-01	1.426331795742276365e-01	5.071623235779222583e+00	4.947380085204095224e+00	4.084672726169190859e+00	2.426921730524925769e-01	4.203514442633540682e+00	5.161255295926820530e+00	4.337702798931011294e+00	1.911168183304124524e+00	5.034748573809552319e+00	2.304499643625463612e-01	4.298265338647862421e+00	3.974835999809014364e-01	3.594833813429347380e+00	2.349043312998807809e-01	2.365523803783666779e-01	5.619950773363677321e+00	3.673946731937358656e+00	5.008755391631182441e+00	5.586937784057025347e+00	4.074782857621618071e+00	4.951487262525560595e+00	5.353159482831824967e+00	4.235023859128925316e+00	3.647987934785926978e+00	2.378559813228275366e-01	2.402100259542749860e-01	5.359459265400528416e+00	3.321807132575298471e-01	4.219969365652456617e+00	4.225599334259110940e+00	3.226392169628166107e-01	5.237250594894494959e+00	3.067201272526628442e-01	5.074751460054963914e+00	4.029978838576806943e+00	3.111278262719490151e-01	2.523421878671550656e-01	1.460340858259714381e-01	5.610402450192021995e+00	4.086453984041702014e+00	2.828973656329997755e-01	1.995391828138686485e-01	2.342314686259095724e-01	4.091546256711493967e+00	3.072309857905081709e-01	1.926697569705024538e-01
5.456946183773299985e+00	5.416673377091246522e+00	5.536110796863908945e+00	5.470994728820428143e+00	7.791794943576207721e+00	1.325541403132627361e+00	7.528675679975768809e+00	5.565745689176514688e+00	7.504381120270044114e+00	8.391761591998822212e+00	7.567965014248381195e+00	5.427076062605415530e+00	8.225162741965123203e+00	5.502343741663128007e+00	7.622267806877617069e+00	5.435297550314116322e+00	6.452778334634301061e+00	5.428814849391570441e+00	5.502686236737887704e+00	1.548141067686976902e+00	6.682423613596366607e+00	7.685175125137140739e+00	1.857356636169420039e+00	7.541214651445202755e+00	8.135842999646811791e+00	7.937759831935361277e+00	7.571736292655638856e+00	6.629260780205575188e+00	5.548452232041666043e+00	5.415805719715572231e+00	9.392257799423011644e-01	5.514543496826966873e+00	2.658920698261081572e+00	7.460477324045905689e+00	5.419877572826611534e+00	8.440625072648824556e+00	5.412184466318844756e+00	1.118811388474588275e+00	6.649062343913428208e+00	5.380639275612146832e+00	5.537923814809925460e+00	5.394924221308460943e+00	2.423673798623712905e+00	7.337259280715679566e+00	5.402159940427122109e+00	5.461665198102904739e+00	5.442602632266171803e+00	7.550342593190332963e+00	5.486134799989113020e+00	5.473033104786646064e+00
1.973435355715355444e+00	4.279079701669415980e-01	2.533050979770773425e-01	2.422671512562696305e-01	5.093454991082673189e+00	4.940110554501027096e+00	4.119854320881613852e+00	2.463366911059760578e-01	4.229801967459453138e+00	5.209642845672140865e+00	4.155855205105140726e+00	1.950431663231834811e+00	5.082696330784006733e+00	3.079361331358412834e-01	4.342277777274681227e+00	6.205036478780788789e-01	3.625538903282642167e+00	2.644005413342742639e-01	4.252862171370686561e-01	5.607962746273969401e+00	3.685910436035924054e+00	5.033568859274685003e+00	5.559200507174699268e+00	4.105746999444175316e+00	4.988693000100643538e+00	5.371237779521443656e+00	4.276925957627180530e+00	3.662059474598871489e+00	2.679808012687303065e-01	3.950334421934461049e-01	5.404176410984942613e+00	5.081164388820496036e-01	4.181385425340334194e+00	4.272539884709376068e+00	4.529559433049795136e-01	5.281225837798846356e+00	5.180331720674038465e-01	5.079305610258892933e+00	4.051528920322488680e+00	5.579364436617141321e-01	3.297739483272765781e-01	3.054949967577050285e-01	5.563892393037001227e+00	4.130735729113200527e+00	5.208818049212450285e-01	2.015513663702925562e-01	4.494064919215249865e-01	4.130711541513921503e+00	5.271232006374952928e-01	2.168887879586176848e-01
5.247374062568066044e+00	4.200509120831224408e+00	4.238678874716551803e+00	4.181284420325412476e+00	1.999421826104124555e+00	7.603864753259198750e+00	3.918012062869333234e-01	4.227088433290528080e+00	4.688270648353755066e-01	1.957576177388033356e+00	4.330045205117255769e+00	5.109475106335060524e+00	1.839474597641972187e+00	4.168610670814209662e+00	3.126139220939134211e-01	4.009231462768179099e+00	4.230513624679480778e+00	4.258061776387370934e+00	4.077640652809126465e+00	8.131305385963184307e+00	4.397660336918746360e+00	1.897083610200837711e+00	8.131484318974148806e+00	4.232024942428784797e-01	1.822436501897786165e+00	2.197179318013580573e+00	2.854227928315948293e-01	4.356870642450329179e+00	4.185868881748945114e+00	4.101343297463519555e+00	7.315605474707067124e+00	4.048154100374053321e+00	6.935749953178225624e+00	4.713212752182805998e-01	4.099393513121487587e+00	2.110027537032328926e+00	4.193690573309421410e+00	7.715190003656672069e+00	4.269781483406447364e+00	4.108482815297589852e+00	4.153831933040244451e+00	4.243362438238555967e+00	8.287971302464766765e+00	4.896444228751945515e-01	4.094378159604178613e+00	4.181949888173021712e+00	4.124926345612645484e+00	3.802465039331839880e-01	4.048254235107863863e+00	4.225566399123492189e+00
1.902746547499061247e+00	2.750864634008058363e-01	2.319576084457196652e-01	1.393539799550597147e-01	4.978975263232607418e+00	4.908693781977590653e+00	3.991693430347398319e+00	2.253413013245683105e-01	4.109053812969535535e+00	5.078890728414748423e+00	4.266085586748548764e+00	1.858695192225633619e+00	4.951965837278646809e+00	1.996146255805073821e-01	4.209231634202512673e+00	3.938346155542403193e-01	3.572689740939877900e+00	2.571831527776087256e-01	2.259734366056309340e-01	5.580249435580147299e+00	3.654051897261421100e+00	4.918803377766618468e+00	5.543322501293930671e+00	3.986789172283332405e+00	4.864607040444751895e+00	5.260593772167991844e+00	4.143110784290310100e+00	3.624046974509980590e+00	2.792362081633256721e-01	2.535646902949085790e-01	5.321076945904588129e+00	2.833430537858134257e-01	4.160784352983928791e+00	4.133274059126394562e+00	2.904800244849199964e-01	5.150038000492179080e+00	3.920084077203851436e-01	5.038754318740123139e+00	4.002759096759437085e+00	3.424258457027466451e-01	2.503864135636861277e-01	2.113818549459845486e-01	5.570667364432340563e+00	3.992378265328092368e+00	2.850329382936895306e-01	1.885761553194481854e-01	2.591518467802047532e-01	3.999521231284005385e+00	3.034998807370934415e-01	2.593096899463362415e-01
1.925378508923174081e+00	2.078338916115160806e-01	2.210009401738379509e-01	1.741482777770215484e-01	5.060016459010197920e+00	4.994053992552761834e+00	4.050720494732490629e+00	2.145375428498723092e-01	4.177191766802806683e+00	5.132393160414762789e+00	4.381935879219219565e+00	1.882757420194103526e+00	5.007945526905811739e+00	1.817905838789789508e-01	4.267459541380851817e+00	3.679171181750965913e-01	3.597565678971135661e+00	3.167693057328540007e-01	2.134796853173875908e-01	5.668984434936381156e+00	3.673358551978131548e+00	4.999050557569309383e+00	5.632151700430535257e+00	4.045711812043146338e+00	4.929195245749475873e+00	5.344522767850658163e+00	4.203404005214006034e+00	3.646495950426856147e+00	2.942768524134278807e-01	3.240085008375988562e-01	5.424480840535657933e+00	2.631389217902099231e-01	4.243241518792428835e+00	4.194795972245429105e+00	3.505108304740392478e-01	5.207549590851377808e+00	3.338135886208210557e-01	5.122556397490543034e+00	4.052161670195110865e+00	2.976403411477683281e-01	2.481898337459423343e-01	2.095374729341838160e-01	5.653759659057674192e+00	4.058254149316828929e+00	2.542169913395620484e-01	2.672457771890415779e-01	2.134381245025596119e-01	4.055274610606269370e+00	2.379255317012723137e-01	2.877510183847202252e-01
2.154076741271444106e+00	5.546394907208243019e-01	5.391472214919711403e-01	5.063865801783312692e-01	5.069841587825769658e+00	5.203522150902599286e+00	4.061807003228456558e+00	5.003469796705325434e-01	4.187136536070915405e+00	5.123796648237695095e+00	4.217196987173888800e+00	2.140423730257440926e+00	5.017401964064684528e+00	5.331967451929189306e-01	4.272281480089775485e+00	6.988671644962816121e-01	3.758402979187543735e+00	5.864550568548564380e-01	5.236066988679214385e-01	5.857215465186238923e+00	3.827558204749209381e+00	5.022836993231726055e+00	5.807370031556096990e+00	4.031624448006373207e+00	4.933502394831290161e+00	5.359439277646663058e+00	4.217353379221044030e+00	3.807799259380023837e+00	5.978051196817664170e-01	6.463166030691580577e-01	5.692856037194982122e+00	6.466144884165492268e-01	4.425886292323969684e+00	4.208560966986992113e+00	7.338240327346321479e-01	5.199165492089896645e+00	6.693557577392269531e-01	5.338019463496689987e+00	4.180663886146042785e+00	6.640819236213723054e-01	4.376612267354282326e-01	5.097838244049074374e-01	5.799036883634262729e+00	4.078640350727072317e+00	6.607661750093362096e-01	5.750981033912523355e-01	5.499629691549344779e-01	4.055471696585249752e+00	6.105626226079362562e-01	4.755443248109926246e-01
4.878197907550415380e+00	4.087635247604865185e+00	4.076775358874534128e+00	4.056051750714389392e+00	4.052369483230735980e+00	6.577042969397009387e+00	4.140476988320844320e+00	4.116599645940097751e+00	4.067411034059874808e+00	4.424208717801172419e+00	4.844015520335489988e+00	4.787254017107449577e+00	4.265127512303113377e+00	4.039347088661028096e+00	4.145483436198448501e+00	3.961864416240205244e+00	1.688021239644173166e+00	4.055568946388050655e+00	4.027048317421321855e+00	7.130262444030489810e+00	1.896905123728632958e+00	4.048464724106669799e+00	7.152335666809147341e+00	4.141064267186157721e+00	4.217866654935336079e+00	4.165668276891063115e+00	4.146237949552252999e+00	1.896411125194054081e+00	4.004735798454595930e+00	3.995069487257949081e+00	6.187672822386981686e+00	4.013467376571584921e+00	6.288497047825896580e+00	4.149191569877777930e+00	3.960293411815797970e+00	4.473422171401526981e+00	3.985760442575505103e+00	6.691484249658497419e+00	8.093699934881372071e-01	4.020503361474938586e+00	4.096559838414790988e+00	4.093843955004722979e+00	7.333889389702391348e+00	4.048002645179958670e+00	4.028021259732384785e+00	4.020707142027689862e+00	4.037093706436118978e+00	4.140163358274000949e+00	4.021540790058712567e+00	4.091392447685453071e+00
2.000906599302147981e+00	3.488788349878231276e-01	2.678523085240279711e-01	2.203032676055812766e-01	5.057770810026443797e+00	4.896658085194673937e+00	4.084205165983379793e+00	2.895860317215145918e-01	4.197615525824795135e+00	5.171797777739462809e+00	4.281644071115065842e+00	1.959789516904726137e+00	5.041959004719102744e+00	3.163634176989656988e-01	4.299184851380076999e+00	5.049052086437501030e-01	3.574118014372889895e+00	2.637490526180635841e-01	3.208581359004401001e-01	5.569736979724570602e+00	3.646661979708513801e+00	4.998037414710905679e+00	5.533288884441986966e+00	4.069294132094585237e+00	4.953102333251486300e+00	5.342086236830549062e+00	4.235254750564489967e+00	3.620897094084408518e+00	2.590837738536373447e-01	3.263969911636058763e-01	5.326122639287381944e+00	4.557846932335064549e-01	4.163111587150241100e+00	4.224785864998779950e+00	4.291388269866517335e-01	5.245892698402894183e+00	4.380097601242811667e-01	5.030211267351771376e+00	4.004826514706939733e+00	4.419682807237420019e-01	3.452257001750059784e-01	2.433105424956580054e-01	5.549685850719058955e+00	4.083182918701536934e+00	4.025392514465956362e-01	2.252226316305715181e-01	3.041157535984181370e-01	4.089782269439083962e+00	4.300919939291402705e-01	2.232910033276777062e-01
4.333838350786454185e+00	4.006266101447676142e+00	3.960990072864683853e+00	3.965813784404217834e+00	5.882112516789526957e+00	6.493758731688732411e+00	5.275101769041919297e+00	3.926016836202144145e+00	5.330980643814291042e+00	6.011181081372634516e+00	3.480629126166123744e+00	4.254334066615807153e+00	5.876021045384531405e+00	3.978468031175568242e+00	5.512777748250612397e+00	4.092687567884890854e+00	4.119271661056573386e+00	4.016684327872414251e+00	4.091463055662420523e+00	7.138655981166971642e+00	3.926935114191207443e+00	5.826203388131860450e+00	7.019441507815202819e+00	5.263275944537936013e+00	5.705976164883337809e+00	6.101524050175303415e+00	5.420715072562210857e+00	3.938094594358567235e+00	3.914444218175891166e+00	4.037559326294541506e+00	6.957440631122335795e+00	4.072444642007909010e+00	5.785949827485286079e+00	5.459208852396635336e+00	3.945394431417349690e+00	6.008561452654173074e+00	4.037467228307972889e+00	6.679611687284972454e+00	4.588897855235353873e+00	4.096606736863144249e+00	4.053226984985873749e+00	4.038207213132618101e+00	6.891852605478336891e+00	5.351842042034967051e+00	4.054396635223142198e+00	3.921150224660068240e+00	4.086559511264086453e+00	5.301783044532643707e+00	4.071806381934795382e+00	3.967512810062086892e+00
2.110656318776900520e+00	3.701728079011125661e-01	3.514290063243477591e-01	2.711738165313773430e-01	4.891896551505780621e+00	4.870833066370041209e+00	3.940321329936229855e+00	4.138937924214361463e-01	4.047620414223162655e+00	5.011745991954655643e+00	4.280050096545741312e+00	2.056556238634332789e+00	4.880580603051741129e+00	3.206349898290953848e-01	4.153528191174089557e+00	4.145868867717326101e-01	3.460137787206594151e+00	3.179204586580458014e-01	3.094373618190201514e-01	5.540756127585537705e+00	3.543648569522973357e+00	4.831766940624762086e+00	5.507236453745128379e+00	3.931633330674539906e+00	4.793825075683292525e+00	5.171252151132808450e+00	4.090297636126133618e+00	3.514638600526988288e+00	3.450839031335249385e-01	2.936671813141215059e-01	5.262130543442736119e+00	4.009232852096099031e-01	4.146055318786113553e+00	4.076919919159164074e+00	4.030347297428245601e-01	5.086591803849064064e+00	3.225258574180631110e-01	5.001404648668304809e+00	3.898060927119980867e+00	3.651670201381659875e-01	3.211268044695392843e-01	2.613240121679631933e-01	5.540715019485038084e+00	3.939957051599977333e+00	3.675385095850073336e-01	3.026330904670450628e-01	2.937072797468921470e-01	3.950466305450636373e+00	3.518112004732929510e-01	2.980873216937709458e-01
4.443275296947852837e+00	3.631749615149232113e+00	3.591985507489081186e+00	3.604015911918579729e+00	4.546928915763922774e+00	6.401537646183908414e+00	4.312479064048181598e+00	3.634744362815536256e+00	4.307749055668041116e+00	4.822095576167837905e+00	4.868929978501751243e+00	4.326046569299311528e+00	4.657645665868803242e+00	3.564937851797025381e+00	4.409950294742748689e+00	3.541080569915636467e+00	4.438386478194179530e-01	3.643754631792832654e+00	3.635510734456279369e+00	7.019834113766194150e+00	1.461702213357611024e-01	4.549629075119986155e+00	6.984077561804716616e+00	4.348877117749085919e+00	4.605611297135488336e+00	4.736044698478218073e+00	4.384418789540236006e+00	1.691139637553810693e-01	3.541843836558427938e+00	3.626233447631901363e+00	6.396620302900644539e+00	3.594827113254110973e+00	5.955687694552064926e+00	4.404705449299822995e+00	3.533982535827312699e+00	4.875178185267873943e+00	3.525400219479913222e+00	6.564015444713104053e+00	1.449583760345423578e+00	3.592748605685418983e+00	3.661425017404659865e+00	3.670332314805176743e+00	7.068885954458635545e+00	4.303736546892428905e+00	3.601290335780239715e+00	3.571923795786068556e+00	3.632201765371573465e+00	4.314964730387237601e+00	3.591227540282742048e+00	3.660811330055966373e+00
1.926111064682691776e+00	3.373319459676476506e-01	2.464419184337910684e-01	2.411952931195460448e-01	5.025127340229544437e+00	5.055026443745216369e+00	4.023056854928852566e+00	2.731098675763350414e-01	4.145630229042613024e+00	5.098178228192321804e+00	4.287539744942185038e+00	1.881668801813597858e+00	4.975005323445248706e+00	3.069140276827066471e-01	4.243589288242948676e+00	3.915125244784206648e-01	3.515026551429481394e+00	3.583188205187374797e-01	3.044177884608889051e-01	5.731476941431822070e+00	3.588041254263792279e+00	4.966825280262742837e+00	5.696571818721306357e+00	4.017584125508271597e+00	4.889388558275158836e+00	5.308958659957775161e+00	4.176161999246343015e+00	3.560045904326273991e+00	2.666526744882516953e-01	3.506487437353492109e-01	5.460214789247909373e+00	3.756209010188274466e-01	4.314051710701441777e+00	4.169662899473294715e+00	3.358806152533349576e-01	5.172390045289679605e+00	3.825977018170482191e-01	5.183955276529360390e+00	3.970470118306635765e+00	3.736513005416906563e-01	3.431826647529978014e-01	3.356376495213683753e-01	5.720447760860984054e+00	4.031282056744739606e+00	3.385355228317602494e-01	2.801469155734089278e-01	3.437601282481060894e-01	4.027855207772843116e+00	3.726625655772659584e-01	3.429865752072316920e-01
1.921800821481572941e+00	2.445016499040487401e-01	1.563555040551616870e-01	9.390210842445077810e-02	5.059160312042075169e+00	4.984121289703229429e+00	4.059629064462434656e+00	1.295776748829833014e-01	4.178886832592946021e+00	5.147131320077650507e+00	4.274439892209198177e+00	1.886421900039700894e+00	5.023019735881164571e+00	1.509545106829561500e-01	4.277457112774111003e+00	4.210967136384899390e-01	3.599850538959131541e+00	2.714356393063950823e-01	2.442364594987009030e-01	5.654889465122409753e+00	3.672202233595699639e+00	4.996543817603049220e+00	5.612599780570049823e+00	4.050551244439096088e+00	4.937587866689189475e+00	5.341014919503074054e+00	4.213406192082893575e+00	3.646256583139736662e+00	2.280921044019904032e-01	3.166357143633949378e-01	5.423995689085974625e+00	3.238466965614178461e-01	4.225464946035177860e+00	4.204824463514579946e+00	3.409261936080985600e-01	5.221272143396099352e+00	3.951077883241991828e-01	5.117104835683075059e+00	4.047221334339202059e+00	3.613094649677358605e-01	2.268783463920720223e-01	2.111623570569927388e-01	5.628249849091832679e+00	4.068281734501291602e+00	3.192609009211113680e-01	1.635211132151377367e-01	2.709626837366300722e-01	4.066048727547244113e+00	3.265665683416159593e-01	2.183900084454600821e-01
2.000452829272182154e+00	2.747514915557515147e-01	2.700531888384022916e-01	1.936737328340085162e-01	5.053147809622569930e+00	4.929351908103090985e+00	4.060661610221254492e+00	2.380109094430694072e-01	4.173114948855636719e+00	5.169434044831628938e+00	4.230084847700555706e+00	1.957529212646132999e+00	5.040536776493326876e+00	2.641222199010814786e-01	4.277842420010469660e+00	5.035904378428673889e-01	3.589232736397913293e+00	3.092195742854735863e-01	3.359536552362863970e-01	5.602647782157568201e+00	3.657791355082467888e+00	4.991250837278470520e+00	5.561619421569454325e+00	4.045070970011160227e+00	4.949786244497245136e+00	5.334034764990154720e+00	4.214297931216663073e+00	3.632313372331859469e+00	2.396349879713309816e-01	3.407003431919835568e-01	5.370212668390369259e+00	4.368503053476155973e-01	4.188634915018432991e+00	4.208531635712491337e+00	4.108214201962938072e-01	5.242422776690819575e+00	4.467062302597774037e-01	5.067584037788608775e+00	4.028180139690046957e+00	4.284044573910067433e-01	3.407826006811197073e-01	2.466269370524945270e-01	5.569802803652971868e+00	4.065643650973754575e+00	3.826962689922506766e-01	1.848288682111703940e-01	3.014538077851461328e-01	4.068074795044559266e+00	3.963871431851683780e-01	1.768820399800086207e-01
2.000152980065124542e+00	3.483704953607519306e-01	1.801448572151015115e-01	1.288460311731782770e-01	4.988202081579918179e+00	4.976625439563921560e+00	4.013964589283910200e+00	2.095934503641195545e-01	4.126286312736180406e+00	5.087860601734866428e+00	4.210235566070874569e+00	1.969348131863617013e+00	4.965459211223743452e+00	1.890006472415164118e-01	4.231301175020811378e+00	4.853922655226408089e-01	3.579405045092831195e+00	1.728908159310850456e-01	2.684518874105016328e-01	5.644414050291990392e+00	3.652684578690030381e+00	4.934140631973151336e+00	5.603174101138797880e+00	4.003470109988588987e+00	4.874022306795842141e+00	5.269797490586521249e+00	4.167864699118227989e+00	3.626067216376195557e+00	2.008756614094480697e-01	2.673199909200756341e-01	5.403630785333942477e+00	3.616385541001338466e-01	4.228040736837924030e+00	4.160691610951794850e+00	3.583934493843078939e-01	5.157854548189718891e+00	3.970146255426374449e-01	5.108821813534516032e+00	3.998254671816701578e+00	4.351007068013273416e-01	1.990628693119642079e-01	1.981290275380546695e-01	5.621169622532202759e+00	4.020967942026644870e+00	4.022930933981050949e-01	1.360286411635258375e-01	3.132462668654784621e-01	4.022418369272735994e+00	3.862901924199033110e-01	1.638139449195868402e-01
4.388943143784401535e+00	4.123608156293010474e+00	4.072956707109132601e+00	4.084132093498491933e+00	6.091768505971091763e+00	6.707683317282829627e+00	5.434274505618111206e+00	4.036996540528753563e+00	5.499420301950864065e+00	6.179483622637031992e+00	3.599063460260968128e+00	4.316142827488373079e+00	6.052425183718056267e+00	4.098492978767884765e+00	5.675017113083022480e+00	4.207560584783384350e+00	4.257567041043778033e+00	4.136425495392575868e+00	4.209158908104226882e+00	7.355807530022662633e+00	4.055360188057901993e+00	6.027281743356352806e+00	7.238279720061753686e+00	5.427138359794445144e+00	5.888899591343307094e+00	6.308665126918843846e+00	5.581401720290148916e+00	4.070088911915482832e+00	4.028999769067744374e+00	4.158978582564438753e+00	7.175749833024009483e+00	4.188597447547485864e+00	5.997821431259166225e+00	5.622428993562695432e+00	4.058307274033632339e+00	6.183648859568457112e+00	4.149576659153264124e+00	6.889785211217823502e+00	4.742196163793366281e+00	4.215149352198176658e+00	4.169816044884631978e+00	4.158627974055643328e+00	7.106180697230770171e+00	5.519720014826300591e+00	4.171334675630565592e+00	4.042202743018665778e+00	4.209557791214566080e+00	5.459098100607103987e+00	4.191139503753197104e+00	4.088767890659437576e+00
1.902404303577788225e+00	3.794554707117891446e-01	3.699532699722981044e-01	3.039340241997537939e-01	4.923749409105120378e+00	4.986031670703718000e+00	3.933439886631342919e+00	3.983742844098944191e-01	4.052555550903448989e+00	4.994335260050634773e+00	4.322771765513230058e+00	1.858511690251700044e+00	4.869862969096003802e+00	3.670653791341656480e-01	4.147112599131006050e+00	3.472688071067204785e-01	3.586444958262400284e+00	3.164592848694144367e-01	2.421816049453900388e-01	5.657955013109465803e+00	3.679776913370543134e+00	4.860919002832326363e+00	5.637460422394084958e+00	3.934780531767498424e+00	4.786885203822543566e+00	5.200914679057752288e+00	4.079933949850742536e+00	3.647569811087242542e+00	3.952790330802130603e-01	1.688363802418957060e-01	5.324653902113809067e+00	2.431080098176298943e-01	4.275546357284855326e+00	4.072772500017000752e+00	2.505040338732683058e-01	5.068005760491734790e+00	3.362974535183484437e-01	5.102226255051925285e+00	3.991432175227830559e+00	3.248711009810898442e-01	2.985774560471698980e-01	2.950686153685830870e-01	5.687949593824781935e+00	3.931558654954520282e+00	2.829194894331959476e-01	3.577472045432690262e-01	3.223651769213627949e-01	3.943913309592828043e+00	2.954458041216265762e-01	3.749288498280167747e-01
5.230829683699896648e+00	4.202910445387786353e+00	4.243842159309949125e+00	4.182786362411735404e+00	1.893373944110681162e+00	7.462637340059973035e+00	4.845444079889618672e-01	4.234817612940594778e+00	3.668523077742331107e-01	2.002120240083759661e+00	4.372174864134650285e+00	5.092518122507837752e+00	1.881482846276903320e+00	4.171954376821367383e+00	2.240550973217831920e-01	4.005846093516939099e+00	4.189522176452098456e+00	4.252668616274588587e+00	4.076088492184436696e+00	7.973325213103356290e+00	4.373930193894135954e+00	1.781762122090628342e+00	7.983086642859325011e+00	5.286470927148048116e-01	1.857704759878900491e+00	2.069365934032639132e+00	2.482498765444648980e-01	4.330406482821270053e+00	4.189969137690304102e+00	4.093266793281495453e+00	7.133044908790216354e+00	4.048591094264160084e+00	6.832136002811210140e+00	4.096657515640780844e-01	4.091451365121722361e+00	2.146428924222699486e+00	4.186494169455746039e+00	7.568099202242048129e+00	4.194489124344897846e+00	4.107221818665877322e+00	4.156117958973965187e+00	4.239106485874698294e+00	8.154783657907120897e+00	3.504315579712466988e-01	4.093096652420489256e+00	4.182204785686425730e+00	4.124449615879097308e+00	4.736415500276865975e-01	4.051760720604473676e+00	4.226952289632885496e+00
5.767706996997388202e+00	4.890554667424758861e+00	4.894434808513084434e+00	4.843620578058104975e+00	1.492195676897134948e+00	8.071136172037924439e+00	1.897866796829117630e+00	4.902680335807358958e+00	1.884695176081845780e+00	4.698709294348568655e-01	4.515269019228067116e+00	5.647259049620245719e+00	2.589935202558582006e-01	4.827912878244179140e+00	1.876374755985535714e+00	4.672359938137921276e+00	4.462295628426665495e+00	4.892202883907240007e+00	4.738098373931767249e+00	8.623678848674179775e+00	4.594573759200369700e+00	1.563083494623884961e+00	8.632199232691766255e+00	1.986683853706961544e+00	2.540785287136010373e-01	1.628677637121449528e+00	1.846417032548889559e+00	4.558217523804972693e+00	4.848317117248982733e+00	4.745355000549985824e+00	7.623818775387632307e+00	4.695025673367208441e+00	7.449532186146579527e+00	1.872084323086048219e+00	4.742816697145220139e+00	4.781689388914855399e-01	4.820034938196961605e+00	8.145803409227308833e+00	4.349688280933756701e+00	4.773656735436133225e+00	4.801909581872048527e+00	4.897601630412069973e+00	8.837858677852482359e+00	1.963976666647080593e+00	4.770005498522158938e+00	4.846217379403388925e+00	4.799450768613845675e+00	1.937527202303219287e+00	4.719408058304375153e+00	4.898138944757385538e+00
2.029852861864045455e+00	2.764093005615897991e-01	2.038168128247791200e-01	1.094105898359657297e-01	4.965722184968114128e+00	4.989988676408298574e+00	3.983723665557144855e+00	2.392028418290364500e-01	4.095605036360286277e+00	5.066921714425170364e+00	4.226511383467264515e+00	1.988028167091373533e+00	4.939921793748947465e+00	2.047584300762529674e-01	4.199906197205796943e+00	4.029119450545643466e-01	3.527689519952907027e+00	2.335316638183147220e-01	2.328090623199215448e-01	5.660576642332043384e+00	3.604949788087041362e+00	4.907120790563913815e+00	5.624244111544921765e+00	3.972874914140254621e+00	4.849616418559849151e+00	5.246179846188010920e+00	4.135986486247541727e+00	3.578432423451426647e+00	1.702250569674794989e-01	2.316201643824286616e-01	5.394467845917346516e+00	3.470908299097222871e-01	4.255383699852276713e+00	4.128876493972285289e+00	3.235606653798469567e-01	5.137790025279976192e+00	3.335227795800898010e-01	5.121985768209793122e+00	3.959206186293848795e+00	3.506025174227641594e-01	2.359506812782078966e-01	1.942556301887305437e-01	5.646101278577139837e+00	3.989863209820418977e+00	3.252642053815990031e-01	1.335654198441670604e-01	2.480853638667542826e-01	3.992885710247751074e+00	3.223142422063622337e-01	1.489968357975185453e-01
5.763270885681657241e+00	5.645913573538076768e+00	5.730058946170201395e+00	5.684859271173102080e+00	8.534175433917447151e+00	1.176812609947328170e+00	8.152897241120752980e+00	5.751943232692985575e+00	8.156757339163974052e+00	9.175594400947337803e+00	7.722645086169645623e+00	5.751777546981505118e+00	9.013826854896793250e+00	5.710165065487971425e+00	8.285218456338407478e+00	5.737524637816852291e+00	6.942553355795393344e+00	5.651974754148488600e+00	5.760256835739386183e+00	6.922190630765580055e-01	7.099350880037434308e+00	8.439530443435680596e+00	4.090230523737006796e-01	8.140476025386103487e+00	8.915416961955715536e+00	8.718572830461921441e+00	8.232506012894431180e+00	7.061108852327818042e+00	5.761093707390770646e+00	5.702818706127988690e+00	2.796333548385501189e+00	5.797716753958066072e+00	2.199383156315201315e+00	8.121671538643445487e+00	5.709288867740600182e+00	9.230800286064793525e+00	5.673870491307869912e+00	1.237453701322305477e+00	7.249079651961343629e+00	5.665590306298544654e+00	5.754144977940192085e+00	5.613364037143650620e+00	4.959294566732870280e-01	7.997195966288148661e+00	5.684037971080636353e+00	5.674645059589528806e+00	5.692105217164733943e+00	8.159347162755821614e+00	5.760715907330979491e+00	5.675170125517046138e+00
4.901943761321749804e+00	4.070456676047648159e+00	4.044897393620886739e+00	4.029759355728804060e+00	4.218514591418672133e+00	6.451667125406951087e+00	4.301611238450517405e+00	4.092931291800819160e+00	4.219424839426916485e+00	4.633405839878362187e+00	4.927191162634241728e+00	4.811670791098711319e+00	4.471637917155211639e+00	4.013018294828508914e+00	4.312483573166751682e+00	3.957751834513604461e+00	1.268991407605850830e+00	4.025536482560600149e+00	4.021274862892211033e+00	6.998255635378376915e+00	1.494903916592939641e+00	4.228473566105746428e+00	7.013600035948154066e+00	4.308749847581951009e+00	4.413449155224887122e+00	4.341621622745865494e+00	4.316217085774295192e+00	1.486313387880495940e+00	3.979916171406639336e+00	3.981278368827924297e+00	6.117470025770178843e+00	4.005415278841019777e+00	6.189895426799302491e+00	4.321189099144811863e+00	3.944131962326876462e+00	4.679155665993159019e+00	3.951520740999854731e+00	6.577934061949503253e+00	2.825015672267792155e-01	4.007674571581211431e+00	4.069553846630928895e+00	4.065134094390860042e+00	7.182774348110849694e+00	4.215619904778077576e+00	4.019129008341168152e+00	3.992677363288172909e+00	4.028400205059829986e+00	4.304052826872296400e+00	4.011673185771621242e+00	4.060702205407514143e+00
6.062597922268587958e+00	5.043835411661601320e+00	5.056283723958394205e+00	4.993499324562937325e+00	2.825000956134620655e-01	7.723363382635619168e+00	2.076446166068136812e+00	5.065845262709735231e+00	1.894946600836852735e+00	1.711964573887829300e+00	4.526439854304138422e+00	5.927994380798033980e+00	1.608043599748425478e+00	4.987320138716643925e+00	1.883988435182472720e+00	4.847036299457359476e+00	4.397158265798613463e+00	5.034782329571225290e+00	4.906050881743183822e+00	8.191804424841269139e+00	4.573127306979730022e+00	3.263701830283645133e-01	8.215434494721913339e+00	2.063543901873457376e+00	1.569575452337062638e+00	4.584214700749886240e-01	1.952125098126483271e+00	4.533849759510329314e+00	4.993391954363176843e+00	4.897952033306623321e+00	7.251884120339210149e+00	4.890162647919288119e+00	7.232861896953213687e+00	1.940746821534335309e+00	4.915309128823377449e+00	1.758656191085065323e+00	4.996187938102096382e+00	7.818840882641268308e+00	4.177682766378929102e+00	4.942800704542854362e+00	4.974238244347375826e+00	5.046620696685453211e+00	8.418294739328922915e+00	1.970797315023265162e+00	4.939191426946889507e+00	4.984378087830542370e+00	4.947608500526358810e+00	2.078536910572273744e+00	4.895596514574488189e+00	5.028811523117654225e+00
2.080539460313741706e+00	4.816896890649081664e-01	2.202953428422475546e-01	2.683706237639191250e-01	5.036706793715080011e+00	5.105372517545808009e+00	4.057540167603681525e+00	2.563939510645278363e-01	4.172586804498759960e+00	5.123986047676410749e+00	4.170482277060218124e+00	2.051672393080457013e+00	5.004515750316181233e+00	3.101613412228711453e-01	4.281702301512358311e+00	6.085845521166147742e-01	3.565320630514163369e+00	2.799950441873509943e-01	3.964487669306590023e-01	5.777377650973238410e+00	3.617015006909185981e+00	4.987150803820695089e+00	5.729726916959568150e+00	4.042998451883255129e+00	4.913459951939910475e+00	5.320207126027122868e+00	4.217136448228100853e+00	3.594914517271664334e+00	2.218771672706740250e-01	4.227797308812997201e-01	5.563981427107037803e+00	5.004564039336392156e-01	4.341112921671594016e+00	4.215513395992887880e+00	4.888183842706945170e-01	5.194950615233891789e+00	4.842359834222895731e-01	5.242872505048408627e+00	4.001345962247023103e+00	5.817046377391198453e-01	3.055741604027798486e-01	3.433276360881695743e-01	5.732847217772097714e+00	4.078192117532543293e+00	5.498686735963150829e-01	2.626036558634845530e-01	4.428664200589511601e-01	4.063585795864398165e+00	5.202888181189577743e-01	2.637545477359279356e-01
2.048502326628243608e+00	3.991680949674399348e-01	2.356753434994653118e-01	1.914598922438315587e-01	4.878193594026025259e+00	5.055519570741725310e+00	3.908018200253176477e+00	2.979919361265417344e-01	4.019797969559823159e+00	4.964736667369022527e+00	4.196737547955036618e+00	2.008161872148041205e+00	4.844242997721112332e+00	2.608823571606652125e-01	4.124539543210812731e+00	4.205651453531271122e-01	3.511701061242252564e+00	2.050295682695789379e-01	2.194895943260050941e-01	5.724656206932269065e+00	3.590502377144406676e+00	4.823828334534598916e+00	5.691630897505381093e+00	3.900409401051349700e+00	4.754251109251375951e+00	5.158967484818037796e+00	4.059694084732951680e+00	3.562066583640106643e+00	2.136730788181578355e-01	1.943644580577054692e-01	5.431123719796865146e+00	3.209517541554638420e-01	4.320977700263949117e+00	4.053866398047364150e+00	3.175776961706516244e-01	5.037579519618175183e+00	3.602688705234275424e-01	5.182962562361033143e+00	3.921921628559489115e+00	4.093015108124203327e-01	2.130167855513628583e-01	2.603233427295953417e-01	5.724454973628430920e+00	3.916197165002643032e+00	3.811768700155259149e-01	2.093731446545681329e-01	3.057810194138687598e-01	3.918108045919441285e+00	3.546712918628853739e-01	2.414562336793540098e-01
3.484886432997972849e-01	1.910895273350820434e+00	1.933380902585405625e+00	1.945638074419994368e+00	6.011376517819385867e+00	4.939879059372441539e+00	5.047229393227489425e+00	1.907070327795991060e+00	5.185939989199276567e+00	6.006214317657875945e+00	5.164395387609656218e+00	2.945162917887680920e-01	5.873637592553401454e+00	1.944924915120932685e+00	5.265004589078133179e+00	1.932177174381143558e+00	4.368081207917096975e+00	1.990305538561416121e+00	1.995854297577410952e+00	5.615379992892405525e+00	4.473632817954993790e+00	5.903067550767155502e+00	5.583629067920861111e+00	5.108411378114755763e+00	5.800528144959805843e+00	6.248504349765722665e+00	5.173479590610472023e+00	4.431372900690089267e+00	2.011692776991699017e+00	1.961416050463894445e+00	5.301776049673139646e+00	1.871438254370801912e+00	4.238105444095112695e+00	5.170119588302054758e+00	1.815239512756972484e+00	6.074603565634555835e+00	1.997450416184267219e+00	5.035710222599206531e+00	4.876955980237156929e+00	1.897395691048994415e+00	1.986676189405579995e+00	1.978782050684381399e+00	5.670299960524022076e+00	5.031464869751842706e+00	1.867656511768241545e+00	1.952577694243732509e+00	2.028310598350747007e+00	5.086045025726376956e+00	1.948315817495087421e+00	2.045366217783072038e+00
2.016621808104693159e+00	3.213659839609141478e-01	4.171401869719124633e-01	3.216386505143088992e-01	4.854186510878224503e+00	4.964579407444089654e+00	3.876149828181612023e+00	4.544866227894662769e-01	3.993488593714908053e+00	4.933261742018693496e+00	4.340659686956746199e+00	1.964337929036910735e+00	4.808829509441281402e+00	3.699865139449571849e-01	4.084450365262532578e+00	1.955027817085276953e-01	3.512223713480804754e+00	3.955892831186278991e-01	1.968932639245125071e-01	5.632062027201923726e+00	3.617068187442200600e+00	4.795012108770563941e+00	5.612537898667542713e+00	3.872474139737860366e+00	4.727630613695028572e+00	5.133382670888289034e+00	4.020844925817597115e+00	3.584978758392622478e+00	4.307138620659901052e-01	2.450486964844954541e-01	5.298227616994658717e+00	2.788720850903315673e-01	4.259021273543708297e+00	4.007394724828535537e+00	3.285384967865633277e-01	5.006152829093797330e+00	2.952343287408986661e-01	5.081628644972854936e+00	3.927379945023754981e+00	1.946690418857372207e-01	3.281887616936870478e-01	3.088466041827151454e-01	5.663977080460816715e+00	3.870213273243904961e+00	2.130844288087556659e-01	3.917913345290969795e-01	2.302225058969673555e-01	3.882660338390733212e+00	2.206883528490897473e-01	3.927422102088124478e-01
5.215089328964158888e+00	4.162004654334264586e+00	4.197899786295915980e+00	4.138331608492697100e+00	1.934938133338085731e+00	7.466068469127843166e+00	4.199851848509502106e-01	4.188653017428341840e+00	3.304931044400539752e-01	2.043731027066091777e+00	4.356267080090989730e+00	5.077398455721866988e+00	1.931397891965589420e+00	4.125847302638688596e+00	1.887182076505046491e-01	3.967212318479694133e+00	4.188704996470270281e+00	4.209091356856069943e+00	4.032384939460893492e+00	7.979589088737243152e+00	4.370435004762294184e+00	1.834123101683597934e+00	7.984076895875983126e+00	4.679757132134413911e-01	1.909702730744038623e+00	2.122239598376028713e+00	2.448441715120605044e-01	4.327165347725492772e+00	4.144681785800388596e+00	4.052629240457218174e+00	7.166108076322807996e+00	4.005130937436521599e+00	6.819153010418789407e+00	3.939153885315773707e-01	4.052479437455241751e+00	2.189280500416914688e+00	4.147215565176208152e+00	7.575327450287053566e+00	4.192108513346774146e+00	4.069141590545252818e+00	4.109641150732450399e+00	4.196522051853457391e+00	8.149725765498535779e+00	3.421642841023523340e-01	4.053985742816728965e+00	4.137994051597546630e+00	4.082366367434445031e+00	3.975142363101896725e-01	4.008566487542626788e+00	4.182488678498653023e+00
4.248625723760063977e+00	3.966783418110337411e+00	3.912674910419634333e+00	3.917818696338276840e+00	5.855251839136055736e+00	6.383068035010865948e+00	5.247633981109944834e+00	3.881332883449159166e+00	5.299484228297578703e+00	6.001286223022204602e+00	3.434137928098349501e+00	4.175912727802264079e+00	5.858989160976141086e+00	3.937510204289874860e+00	5.487197733250120280e+00	4.054334137308622132e+00	4.078394374231101516e+00	3.960643481434953372e+00	4.049113494465820473e+00	7.023520290121955334e+00	3.891920582713617627e+00	5.804888208685941464e+00	6.907464130337273467e+00	5.240404111592567915e+00	5.682629134288881723e+00	6.076483993224403690e+00	5.392832414989877421e+00	3.898313680367468947e+00	3.869746163975447129e+00	3.982582113932286116e+00	6.827716094534815205e+00	4.028154875330243634e+00	5.678809713366998579e+00	5.430152914633530337e+00	3.891118936852633770e+00	5.992111846399100550e+00	3.989003171226207733e+00	6.566294418528657140e+00	4.523091015559595363e+00	4.053802034189513570e+00	4.002140737091220757e+00	3.987582608416342378e+00	6.791998423182799449e+00	5.315815866699918679e+00	4.011599031899602430e+00	3.871865295802321416e+00	4.049815175147171153e+00	5.277344941393001143e+00	4.034050876931423169e+00	3.918047335389283514e+00
4.281831095190113068e+00	4.118266785537570307e+00	4.087792477875180630e+00	4.096345170892017329e+00	6.334156683884741845e+00	6.519792653583338371e+00	5.651651380589434837e+00	4.039186551656653634e+00	5.728281376479047893e+00	6.444530477349170283e+00	3.828217472595680793e+00	4.208767292769153734e+00	6.304086444583173687e+00	4.105366751585124874e+00	5.892831189799731639e+00	4.232327039485913822e+00	4.489172460145057109e+00	4.159945981560564832e+00	4.226005884174136362e+00	7.162360509288005161e+00	4.290053107641723429e+00	6.263977122889041738e+00	7.026403115601175031e+00	5.641042936926176310e+00	6.147138896713415512e+00	6.567373142065665803e+00	5.798956199670682210e+00	4.300690057907262442e+00	4.056067255061366339e+00	4.189123075336000923e+00	7.088350553083214045e+00	4.201747769394170717e+00	5.768313209602642821e+00	5.832305684951038849e+00	4.086224068608221849e+00	6.448808384216990319e+00	4.181549081755203012e+00	6.708577704606037528e+00	5.033023386829380108e+00	4.224541763701591179e+00	4.187563590170553240e+00	4.166057437052452350e+00	6.862846590588413953e+00	5.727525665997282189e+00	4.176426847649367780e+00	4.057219324712833419e+00	4.217047461418477639e+00	5.671776899298551555e+00	4.201129730634142412e+00	4.104697246824370538e+00
2.041836318137438600e+00	3.288040457204053357e-01	2.206211279494308675e-01	1.412392376654112991e-01	4.917924583006638706e+00	4.974053186368094792e+00	3.946734167276307215e+00	2.443904313937789174e-01	4.060273937015354662e+00	5.023693664149427640e+00	4.193864485633003625e+00	1.996901099509312161e+00	4.899967816158823375e+00	2.062041328938347684e-01	4.162997970814389603e+00	4.234742253117322330e-01	3.509990367146803791e+00	2.687009969898319084e-01	2.395281654914407643e-01	5.642657020215559704e+00	3.587136255349433700e+00	4.863860859561525807e+00	5.601397965694268954e+00	3.933970552780673202e+00	4.810720214042076393e+00	5.203350571186807549e+00	4.099916472625936947e+00	3.559443077856011772e+00	2.254301133954645098e-01	3.034482966166052731e-01	5.395230116188076686e+00	3.704912242660660104e-01	4.220596713685502266e+00	4.088766190890533281e+00	3.766097287674365357e-01	5.095846901094335912e+00	4.055961339922180553e-01	5.108909302048408207e+00	3.941221101180415243e+00	3.973046986401695957e-01	2.459176819128544578e-01	2.461221903280031709e-01	5.619821743106439449e+00	3.950782910622160138e+00	3.664837379782365789e-01	1.720972096266316087e-01	2.700106879010924499e-01	3.951458112681438983e+00	3.577683502873170718e-01	2.192569311545822519e-01
1.997764453269605944e+00	4.402340990925039943e-01	3.059948301179998831e-01	2.614925712364021826e-01	4.877331570447028142e+00	5.107079967921355212e+00	3.889126039971792625e+00	3.237743306906478158e-01	4.004739403478675186e+00	4.951295397543837851e+00	4.173466317327047648e+00	1.964675900168523448e+00	4.834254164416285526e+00	3.288049314515775756e-01	4.106560872868707079e+00	4.688568544663918591e-01	3.597794959109198665e+00	2.411774918221858410e-01	2.483569558778919439e-01	5.774363664193539414e+00	3.679560003961618975e+00	4.826925219353935148e+00	5.744710752783952046e+00	3.882391359113556373e+00	4.743990879585625819e+00	5.157172063150687435e+00	4.041605968786165626e+00	3.650303998436052577e+00	3.076615826439446089e-01	1.940335787764069508e-01	5.470376789097477932e+00	3.155539544270378194e-01	4.376079099194178923e+00	4.040302718216081779e+00	3.289139436966115326e-01	5.019927371976187658e+00	4.261932287570962541e-01	5.230868337372637455e+00	3.982124830842262764e+00	4.599885125671189234e-01	2.117193749018953242e-01	2.992238586784204957e-01	5.780251220177410332e+00	3.897932988335661264e+00	4.161119854079937119e-01	2.856724332015148082e-01	3.625934366436870948e-01	3.897966720468455382e+00	3.837210076133728553e-01	2.816558946004198427e-01
3.768780856048359884e-01	1.870652550837562433e+00	1.900804761107518503e+00	1.909521599222341992e+00	6.000379768853534301e+00	5.002322863815788168e+00	5.029461010310267710e+00	1.868441146262437957e+00	5.159335438563332765e+00	6.000896328546299507e+00	5.066551072354312346e+00	3.660266649880006273e-01	5.869998006769524324e+00	1.911059074229145116e+00	5.243516908595427850e+00	1.906533328438049013e+00	4.329510169491871174e+00	1.954487973966952508e+00	1.965910134314642121e+00	5.682552601590364461e+00	4.435398491969990253e+00	5.894106085496713554e+00	5.654294540177321693e+00	5.086113431384693406e+00	5.788755855687460539e+00	6.233494647146791579e+00	5.154075919951045748e+00	4.394646565324609178e+00	1.964963716521500814e+00	1.922279429956244901e+00	5.343459074714244750e+00	1.848576788404820537e+00	4.336515036049900296e+00	5.158576712475182013e+00	1.776722650495097700e+00	6.063956259702204754e+00	1.967438623673368747e+00	5.102578089421487384e+00	4.826926273967560910e+00	1.870977325033904126e+00	1.959933082800244142e+00	1.944724229041066010e+00	5.731480855691761356e+00	5.015193113441066330e+00	1.838216024112973246e+00	1.908338817764881234e+00	1.995291745551227347e+00	5.070536328436678453e+00	1.920821796812072879e+00	1.997350290924872152e+00
4.399507377634034988e+00	3.572448007795975933e+00	3.540694689152323438e+00	3.546638199733744834e+00	4.458961496442954697e+00	6.259923581164021478e+00	4.234773423660712410e+00	3.586059896096536637e+00	4.222998911631784758e+00	4.765096563870592661e+00	4.916638553051524418e+00	4.281635835079329766e+00	4.600229653604848146e+00	3.508460457388953291e+00	4.320522776968413581e+00	3.472915686688255121e+00	2.355186290480691391e-01	3.585873614241877227e+00	3.571457542494003157e+00	6.870295862529159692e+00	2.900788334195151252e-01	4.457807900998109751e+00	6.841610620830278933e+00	4.272002276154567291e+00	4.551606281900742346e+00	4.647477042724610818e+00	4.300488884922649468e+00	2.303767162078248221e-01	3.490884485839417462e+00	3.561597075205165108e+00	6.218522131458877666e+00	3.532042994774668987e+00	5.842997676945440588e+00	4.313189736792989670e+00	3.474604589405947408e+00	4.823801107240388575e+00	3.464567216017007123e+00	6.419023917622055819e+00	1.335952139905911773e+00	3.524749474387947945e+00	3.604108608626665600e+00	3.609081033802754579e+00	6.942044324838283487e+00	4.211654114044528718e+00	3.535928062756258594e+00	3.516161676807454395e+00	3.567150677710480444e+00	4.236477984144113584e+00	3.526438172214642286e+00	3.604843046590967770e+00
6.002337523002508668e+00	5.079113839663509822e+00	5.080390843592635264e+00	5.030657381273486273e+00	1.508852146377099634e+00	8.304452728461576783e+00	1.983404778565961202e+00	5.087338753427529170e+00	1.954010480684893469e+00	2.919559294744665245e-01	4.589731669352855370e+00	5.884528989735064108e+00	2.595250209357535809e-01	5.014910581204437889e+00	1.920646346786364367e+00	4.866721039106237434e+00	4.622226287092897401e+00	5.074061829945870628e+00	4.922105771609807334e+00	8.853404869003620448e+00	4.745806837668559375e+00	1.605032086640274969e+00	8.862524676365124421e+00	2.031214137071954529e+00	3.672718263968942076e-01	1.619697170325832714e+00	1.917535987872944325e+00	4.712933640057005213e+00	5.031283090117346646e+00	4.935093809606642345e+00	7.868283451066654166e+00	4.889000428903385043e+00	7.691185181940753957e+00	1.954585233843592285e+00	4.943835243696996784e+00	3.663042041092153256e-01	5.013749527886227852e+00	8.382333705525219614e+00	4.480273907971866088e+00	4.968199646759675403e+00	4.985453504546661030e+00	5.083016768129741791e+00	9.059384873338878208e+00	2.056707119182766164e+00	4.965216525066487030e+00	5.033222522214778394e+00	4.980070153096590069e+00	2.000726662134333811e+00	4.908809587103720951e+00	5.076893698270721345e+00
1.930749710586720180e+00	2.738731844059812959e-01	3.142782374913684618e-01	2.473558583938277600e-01	4.958300530650547877e+00	5.015239056134260132e+00	3.945465998735732782e+00	2.948305571074252840e-01	4.072070669560479139e+00	5.027617527804825848e+00	4.351718571726353346e+00	1.878283725239560553e+00	4.902624002083735277e+00	2.417141278678388849e-01	4.160426363004346761e+00	3.156474437016469903e-01	3.582281876947182031e+00	3.760313024191660469e-01	1.735538711903923392e-01	5.688753880224214576e+00	3.664887995657635678e+00	4.893725918523862184e+00	5.655574429217328891e+00	3.942688890423363901e+00	4.825792231978651259e+00	5.241475672541691111e+00	4.096499840084843136e+00	3.635594630478920841e+00	3.735479959752395218e-01	3.320617158062926788e-01	5.417141147291127723e+00	2.010810285598201297e-01	4.264615790526520733e+00	4.087043664418949618e+00	3.510124777686700059e-01	5.102922993158604648e+00	3.865644268879714907e-01	5.141277213413368408e+00	4.027029547368042195e+00	2.966371558874266179e-01	2.768475832505232770e-01	2.865797412414162748e-01	5.686175665978565164e+00	3.951531783444421020e+00	2.361496123131714697e-01	3.369394942887739552e-01	2.120561925257767044e-01	3.949481266555402215e+00	1.943267699902538059e-01	3.688074901119170468e-01
5.729162696673986588e+00	5.637507636935970012e+00	5.726750820957854593e+00	5.681711667075973970e+00	8.577927439719967850e+00	1.157536445543840609e+00	8.183985565158744535e+00	5.748351871579979289e+00	8.192752201213464147e+00	9.206584328767947412e+00	7.800924426565239322e+00	5.717423065405772498e+00	9.045155150232345065e+00	5.705597816503560793e+00	8.316759532282897993e+00	5.727357512249972693e+00	6.970364300034375127e+00	5.651192954129292012e+00	5.754233503155729679e+00	7.071970399564074805e-01	7.130318179032909320e+00	8.480595643402061512e+00	5.078405988875731580e-01	8.175409754069077550e+00	8.951132248267798630e+00	8.763873139499921194e+00	8.264095786520339715e+00	7.090931349638637471e+00	5.760573541934293829e+00	5.700072861515706357e+00	2.777978307530331481e+00	5.788730801790356928e+00	2.212242751062776236e+00	8.152801623482423210e+00	5.704438493298100710e+00	9.264005620751921910e+00	5.666115203086100394e+00	1.195586483943408940e+00	7.294701510389686838e+00	5.654821577431016877e+00	5.750577401382503950e+00	5.608864961109287783e+00	6.526116148784182336e-01	8.029451830761820119e+00	5.673957843831576753e+00	5.674209589385881713e+00	5.685034749492640316e+00	8.190399526502437411e+00	5.751025568634092089e+00	5.674981816015644220e+00
2.020801721829085462e+00	3.059627891775626995e-01	3.361573908867282467e-01	2.368422849232849348e-01	4.849952735010881533e+00	4.994396122912818647e+00	3.873047389578857747e+00	3.684162697517598950e-01	3.984801213517358054e+00	4.941002264120776033e+00	4.246579945663362388e+00	1.973316438811973939e+00	4.815196531524359891e+00	2.686924195416732219e-01	4.085446829228977172e+00	2.901640594799337891e-01	3.502132326855385447e+00	3.142881098323173639e-01	1.986186618766558332e-01	5.662679734937632325e+00	3.596132629328642860e+00	4.789889011928345930e+00	5.636039338478155969e+00	3.869350102334413233e+00	4.728943912061276400e+00	5.125636280177314319e+00	4.021599011388134137e+00	3.565945198367209024e+00	3.204995082056484867e-01	1.730620891594989996e-01	5.342736666911105381e+00	2.436525715059247588e-01	4.278036190550740692e+00	4.014072063333570917e+00	2.548315848325362620e-01	5.011071354418063173e+00	2.921455316966313220e-01	5.117720122413638606e+00	3.916027321325286081e+00	2.706049282287891211e-01	2.669592274055887504e-01	2.644726762487538130e-01	5.678423612048666413e+00	3.875102997601734156e+00	2.584844121777973847e-01	2.779156597289843544e-01	2.484530217500672267e-01	3.884379792403337195e+00	2.358445003439123555e-01	3.034279041416114708e-01
5.529683484925073111e-01	2.059217956924243254e+00	2.076828069738752891e+00	2.085970711932181310e+00	5.864493624416743600e+00	5.104090345692436692e+00	4.929678555293833142e+00	2.057661257166780722e+00	5.066151144164423137e+00	5.832917910077207502e+00	5.101589455006864782e+00	4.482576558641902520e-01	5.704857754598578801e+00	2.090830121748683545e+00	5.142198414586089505e+00	2.035213468665797887e+00	4.287918287210973567e+00	2.128433446149037067e+00	2.122150358651315738e+00	5.781521593410688276e+00	4.402501465846552442e+00	5.755163265284218177e+00	5.765259903670352237e+00	5.003109140503735119e+00	5.629539535831041164e+00	6.093909423808871573e+00	5.047740588852743571e+00	4.356422154869494356e+00	2.141165348598132123e+00	2.073295336676861833e+00	5.344620776869304812e+00	1.991120740868946859e+00	4.447503947044082473e+00	5.048152879252126191e+00	1.919433958942339702e+00	5.896886339082835882e+00	2.118201043097549086e+00	5.190042032444456943e+00	4.774703929511106892e+00	2.020671738639781445e+00	2.124710116621570943e+00	2.127919778773896820e+00	5.878856118927866525e+00	4.911161698880724735e+00	1.991084929057119979e+00	2.089088358126483413e+00	2.165736686225546936e+00	4.974934434955833318e+00	2.073035058325188640e+00	2.188605970444385651e+00
2.029895331041722262e+00	4.797777141069645701e-01	5.430235581764555342e-01	4.422556864281366185e-01	4.777855722401114669e+00	5.010744139967045818e+00	3.805613973849288900e+00	5.633015376420097420e-01	3.917940680940694254e+00	4.850711863920640354e+00	4.247701647255981428e+00	1.987316873494324954e+00	4.733339608893078143e+00	5.051879496651457968e-01	4.009239397160606622e+00	3.661343063738984327e-01	3.607980781182105634e+00	4.681975569277435634e-01	3.174099622036971047e-01	5.667387010976652206e+00	3.721865617435302642e+00	4.715045865666679603e+00	5.652505435344935769e+00	3.798240608763115755e+00	4.648561317131804316e+00	5.052100607350380024e+00	3.946811085572972999e+00	3.689152151526932322e+00	5.607920126268446381e-01	2.995930904145703288e-01	5.306404067162167948e+00	3.747712257956047344e-01	4.311727504039506442e+00	3.933634685350730908e+00	4.222725763692227186e-01	4.925441898216474712e+00	4.624689034366226137e-01	5.122329072917335857e+00	3.979437486398998303e+00	3.807371757635067411e-01	3.812555978835084902e-01	4.179265935604424276e-01	5.713805897157143043e+00	3.797496196466836782e+00	3.845134384559214524e-01	5.036217736206808349e-01	3.955852330841542197e-01	3.815160711345428002e+00	3.753424373576801365e-01	4.722343553911494962e-01
1.962441845516845973e+00	3.636850938683691137e-01	2.188076959666108157e-01	1.688088020556486601e-01	4.959940362058111951e+00	4.939271679042797736e+00	3.989784981854789692e+00	2.682642885352891637e-01	4.100423398106906703e+00	5.068969273922169450e+00	4.222109122253547397e+00	1.921964966537899944e+00	4.940819567059578254e+00	2.567441943737596710e-01	4.208306983329702433e+00	4.520103639277872065e-01	3.528677641730347148e+00	1.848230707895558989e-01	2.792143097566316956e-01	5.611444249911530235e+00	3.606426016149640201e+00	4.902144251861209057e+00	5.577070220913736165e+00	3.983778240088119649e+00	4.848388325395156961e+00	5.239551675411580511e+00	4.141983258235743648e+00	3.577088177563263471e+00	1.886334336512726362e-01	1.941014281385725626e-01	5.328109126173633747e+00	3.505166540409340170e-01	4.208906246845918631e+00	4.135574709130517945e+00	2.828934704028027713e-01	5.139098114459939026e+00	3.849189057251197754e-01	5.069096953062733668e+00	3.945277452686467790e+00	4.056446824192783129e-01	2.841642597753650246e-01	2.419186318182773854e-01	5.607122640626450050e+00	3.992374924405401426e+00	3.624372960206613259e-01	1.324350556080544916e-01	3.207604466154466150e-01	4.001220850163095477e+00	3.819834842908650940e-01	2.261853503069020943e-01
1.848451457306657275e+00	5.053487209160891780e-01	4.835105508343937597e-01	4.541167683515584530e-01	4.969129583917817783e+00	4.981210342466869889e+00	3.988631224911771689e+00	5.353128704657493797e-01	4.109070152179985058e+00	5.017604863177735908e+00	4.411246035542666810e+00	1.812970297095179761e+00	4.897207858508960676e+00	4.891316768693519945e-01	4.203528628290611913e+00	4.271152191886660732e-01	3.573931513240124147e+00	4.352012696920313783e-01	4.187237648638985621e-01	5.653321243009089336e+00	3.670715319259512555e+00	4.909333494998710634e+00	5.636676617727581551e+00	3.999338590772272273e+00	4.815305802102081145e+00	5.242741540819265467e+00	4.133349312342419424e+00	3.637255717339781924e+00	5.358633530821835800e-01	3.435519636696637846e-01	5.307899717505439874e+00	3.474092040254668223e-01	4.281028087569396234e+00	4.126120608772544607e+00	3.216922283071427802e-01	5.089991187030280528e+00	3.296317032504912925e-01	5.088604872395728229e+00	3.987127730452607821e+00	4.133740142437252740e-01	4.129987198440657203e-01	4.234967899916821654e-01	5.697401711815386349e+00	3.986081392274861912e+00	4.078643773652667615e-01	5.105802502273011356e-01	4.929804179252849639e-01	4.001382487947949151e+00	4.191931450308569174e-01	5.294388672957748287e-01
2.058555989081864102e+00	3.709342932780981261e-01	2.509570816088341760e-01	1.950610801963560681e-01	4.914466213146639006e+00	5.050806306030676929e+00	3.938799914834288263e+00	3.048766096779052526e-01	4.051192234051733898e+00	5.000287536556061951e+00	4.233273034906408938e+00	2.019620349258310021e+00	4.877597127713795722e+00	2.603920079900888807e-01	4.153380452800747413e+00	4.200395309474854733e-01	3.545437774590266322e+00	1.924424522118910186e-01	2.114541050918748721e-01	5.721012079294813368e+00	3.624784787732817204e+00	4.856568148467616197e+00	5.690726917948106589e+00	3.930420078760809677e+00	4.789831808564333215e+00	5.193185388079577081e+00	4.089996138452704599e+00	3.597803695914528532e+00	2.107624204588393335e-01	1.579421178189605313e-01	5.423743139105286382e+00	3.145625647333873953e-01	4.327092219952620056e+00	4.085080721357150502e+00	3.178112789547159478e-01	5.073268645994776449e+00	3.268881154417619395e-01	5.176755312592784541e+00	3.953460564705747249e+00	3.911144981723702063e-01	2.155390312681742804e-01	2.249854448548654628e-01	5.722708789136397023e+00	3.946955283687501037e+00	3.645334241069521641e-01	2.146660190952276448e-01	2.772749595887043506e-01	3.949765085471620196e+00	3.320491985483685071e-01	2.100956038858915464e-01
1.935927795806247298e+00	3.175139399653786332e-01	1.818544756320405742e-01	1.174986860198302258e-01	4.995482388016157849e+00	5.019488905748997531e+00	4.000659291241834836e+00	1.835027615453594940e-01	4.121688148343915614e+00	5.073927050570789632e+00	4.244850804038506453e+00	1.902929558077197658e+00	4.952658700463879349e+00	2.190506147870166231e-01	4.218671151833709665e+00	4.306946556056728270e-01	3.623546877933498056e+00	2.187045067513487262e-01	2.010671830243372926e-01	5.687468596233878237e+00	3.700310313382188188e+00	4.938012226035870533e+00	5.649092401722749734e+00	3.992002610427422216e+00	4.865370196573934436e+00	5.280236104483725157e+00	4.153890344431605541e+00	3.672508406834698036e+00	2.637068886887123931e-01	2.540710885234790384e-01	5.438156369278363655e+00	3.051509872845501459e-01	4.264245152281743501e+00	4.145885991516502500e+00	3.401079668993814420e-01	5.147252481862568452e+00	3.967767938279730955e-01	5.148326819663686216e+00	4.047365241513345424e+00	3.849902403293694597e-01	1.290504416996230697e-01	1.908414959293584234e-01	5.671519781631294777e+00	4.007913807885151058e+00	3.423325151361968355e-01	2.019834377932318847e-01	2.836057368511347709e-01	4.007386584889562897e+00	3.340375038038142508e-01	2.023243015927318478e-01
1.954173028251590338e+00	3.542295531086232518e-01	1.973645058009676212e-01	1.814776742402347820e-01	5.083967556916202390e+00	4.950987597212408886e+00	4.103863586149730125e+00	1.860114845166409292e-01	4.220261249566690687e+00	5.185896088474325261e+00	4.252270094290446778e+00	1.929202368962351422e+00	5.061285704852049427e+00	2.220953975616760667e-01	4.322843917168206929e+00	5.509727420460094338e-01	3.632394016111750279e+00	2.305144485146714273e-01	3.337604893197961275e-01	5.619631920230780509e+00	3.700080419747103555e+00	5.028610343693736162e+00	5.574949750261067649e+00	4.091788123612843719e+00	4.972202114527389583e+00	5.366713446032167489e+00	4.259235561946288939e+00	3.674709603519083156e+00	2.354068847923807273e-01	3.516061038517175885e-01	5.406922040030658572e+00	4.198599094619958061e-01	4.193854287637946321e+00	4.253035556996950461e+00	4.230954012218279825e-01	5.257760419165398602e+00	4.717485088556745421e-01	5.085955455497634503e+00	4.057570374568159721e+00	4.812288998882262581e-01	2.800946912052075244e-01	2.416389480621023433e-01	5.585132242192440089e+00	4.111442935865565751e+00	4.411484981621892620e-01	1.739236391251533786e-01	3.502715802288187685e-01	4.110679727544628292e+00	4.394621015442524148e-01	2.058119837753230597e-01
2.526945466805900598e+00	1.782820576484325237e+00	1.932442497465998388e+00	1.855526423281317339e+00	5.363175860046673904e+00	3.740867768325256471e+00	4.659268806681055253e+00	1.971637527010716262e+00	4.703789688408005709e+00	5.614812314892741796e+00	4.990078770008254949e+00	2.466495093790890270e+00	5.460332826156387931e+00	1.907563984412715907e+00	4.812831491568843489e+00	1.747767820875615108e+00	3.813119429326087495e+00	1.815455356701207723e+00	1.848396244756151052e+00	4.400446557871675601e+00	4.002077607362179101e+00	5.273991916459408458e+00	4.472788867876865027e+00	4.661165591557933752e+00	5.366879394708431228e+00	5.589104150279998073e+00	4.753625507295070385e+00	3.959367504991525344e+00	1.913320360421161492e+00	1.740326310707220214e+00	3.819951175032707980e+00	1.868385551407821143e+00	3.428882624673949220e+00	4.706760106038811564e+00	1.753894388567512674e+00	5.672391708715584180e+00	1.708169261956838936e+00	3.801275853347155120e+00	4.143435737793748963e+00	1.715536574059242092e+00	1.916758019520176992e+00	1.769788890017681915e+00	4.625555892500272215e+00	4.561374776198480419e+00	1.741201809904841857e+00	1.859528065815488906e+00	1.794653927211431910e+00	4.676706508865205336e+00	1.821739560156773852e+00	1.847163206988099660e+00
1.934955146492669975e+00	2.883539051572330258e-01	1.841828398029801417e-01	1.211466504265906186e-01	5.001394173252057485e+00	4.958243040927511558e+00	4.014213722764807812e+00	1.975297033077781650e-01	4.128384721443474348e+00	5.107065424655717223e+00	4.212617280245492424e+00	1.894448129093994071e+00	4.978658225342299737e+00	2.011797862686705574e-01	4.234731670165651884e+00	4.343916245209823446e-01	3.538157958566259254e+00	2.657655723448684726e-01	2.965757485011659145e-01	5.630236051618803472e+00	3.613157196068405685e+00	4.939994355254086145e+00	5.589783761015039154e+00	4.008109780616487150e+00	4.887405465042002461e+00	5.280881412840344069e+00	4.168538131823388504e+00	3.585366618952533724e+00	1.688430324067658472e-01	2.699581079616681367e-01	5.370744356620131832e+00	3.552451964429708675e-01	4.211507413132236088e+00	4.161874223735869016e+00	2.866071547364665295e-01	5.177456852137512833e+00	4.011274735141996950e-01	5.092523647124119535e+00	3.976428686283928648e+00	3.753005605520357557e-01	2.903588875433962824e-01	2.579624749131884665e-01	5.611428756024543496e+00	4.021297616750755921e+00	3.341119728144312795e-01	6.933860442669309565e-02	3.201334487016791464e-01	4.025810673318632738e+00	3.645667457986778159e-01	2.174739571112555003e-01
5.617795789942125140e+00	5.532833456130390459e+00	5.659383875413022125e+00	5.585036345299875471e+00	7.486360836878877656e+00	2.168978377689307457e+00	7.332000724177807349e+00	5.693951803100007147e+00	7.284267970506444811e+00	8.087495273835433096e+00	7.518232199149167627e+00	5.583647516088286800e+00	7.921234684164818241e+00	5.621768932591002965e+00	7.399900626850939744e+00	5.516057017085835845e+00	6.359012631844508157e+00	5.535550182879704018e+00	5.596921322949311772e+00	2.375581797402416928e+00	6.623866191287917538e+00	7.379147502451517404e+00	2.703046384534557589e+00	7.350649873437552273e+00	7.831912356506132156e+00	7.605531963162286857e+00	7.354817004478403142e+00	6.565668041204824945e+00	5.655900650489751769e+00	5.493815379528987464e+00	3.744715613713632263e-01	5.605978884447844202e+00	3.361020615717341009e+00	7.246815973060269478e+00	5.505775603845770583e+00	8.130801786323656799e+00	5.511056119688248600e+00	1.986382273918031016e+00	6.455171710799494811e+00	5.472881667991730481e+00	5.648012381946605487e+00	5.510359523928527459e+00	3.279597629389104707e+00	7.124825684207395149e+00	5.497260094713590561e+00	5.572160035365112840e+00	5.543090341210203498e+00	7.362058369492348930e+00	5.580095811672832973e+00	5.584825298124174608e+00
5.143207812396808798e+00	4.115125752652871505e+00	4.151059657520973722e+00	4.093074337793534134e+00	2.017192280690715656e+00	7.446530573173062884e+00	2.233137748144772006e-01	4.141047611602235001e+00	3.354816093055618120e-01	1.984821036095933522e+00	4.281496625056767869e+00	5.004105310139207674e+00	1.867810048994071437e+00	4.080943314668889599e+00	2.921595577276502875e-01	3.917920320958329761e+00	4.189853498185956759e+00	4.169859531702745592e+00	3.989440936606008403e+00	7.974167492052861128e+00	4.361854053456534430e+00	1.914499388549831149e+00	7.972437543344875088e+00	3.400350837081423938e-01	1.842311109039205697e+00	2.212635710283537893e+00	1.229123299761052668e-01	4.319421416719200657e+00	4.101172799019892068e+00	4.012930760263958341e+00	7.165678900085582725e+00	3.959522942175476956e+00	6.767220049703730034e+00	2.739780262156177870e-01	4.006520109304236854e+00	2.134371609356255473e+00	4.104635408043303180e+00	7.556869291021937940e+00	4.231642819815188084e+00	4.021240763144699137e+00	4.066339904080827239e+00	4.155384106495724872e+00	8.134179946545279094e+00	2.934825867377253705e-01	4.005888760157965578e+00	4.094327182201879189e+00	4.039677623548954877e+00	2.289127672523240398e-01	3.962980785585898946e+00	4.141824260317216400e+00
5.766494737784998215e+00	5.640541413888713329e+00	5.735169835596289012e+00	5.685770614372089860e+00	8.509004381849562648e+00	1.114081548694765500e+00	8.132967120625323787e+00	5.756717107534239375e+00	8.132880003856806539e+00	9.147392586623082522e+00	7.719969660995664285e+00	5.752327980195898860e+00	8.986372769350662537e+00	5.713564100327601203e+00	8.259834125605772570e+00	5.726749772947377970e+00	6.957844169102045839e+00	5.652055401555045044e+00	5.754577560015977866e+00	5.924019419409054521e-01	7.120707409044797487e+00	8.409062420996106013e+00	4.848836099766162255e-01	8.119662118574019871e+00	8.887930452305896623e+00	8.687825423179315720e+00	8.207725340319353080e+00	7.081876688079543847e+00	5.764405130095383356e+00	5.696477504814311033e+00	2.668179609184473833e+00	5.794228320182553738e+00	2.249310123725587029e+00	8.096360396178237551e+00	5.705680190784932826e+00	9.202127712895149969e+00	5.665975176658523793e+00	1.122860074500322991e+00	7.256477058931301904e+00	5.656475238776047298e+00	5.753840054547697314e+00	5.609266646334240214e+00	6.674388679954217363e-01	7.973001904100144088e+00	5.675958190978108497e+00	5.677784232304921019e+00	5.684614065281189177e+00	8.138831947491285135e+00	5.753417660988985993e+00	5.673770266690249642e+00
5.873538691581568827e+00	4.994632655154696010e+00	4.993445103998855217e+00	4.945978537571459555e+00	1.585490036005364756e+00	8.238417158546091912e+00	1.996208537529790439e+00	5.000914944205217871e+00	1.987236443418773035e+00	3.569672155953314552e-01	4.478416578606561060e+00	5.755293961421169335e+00	3.720568202380429290e-01	4.928903601915211929e+00	1.986417028594649858e+00	4.775112268298761897e+00	4.594637582074756921e+00	4.993423786492874328e+00	4.839527982776247406e+00	8.798260686232559635e+00	4.713513586508958575e+00	1.665594668820961965e+00	8.802856241826207295e+00	2.080100387624747693e+00	3.454440281531357404e-01	1.701243201770777480e+00	1.954511361238514988e+00	4.680520518244573935e+00	4.946182659289656947e+00	4.850293830759135005e+00	7.811227660980910592e+00	4.798825174934517435e+00	7.607422118017043822e+00	1.988420572573192491e+00	4.845825466360995648e+00	3.189183880071657651e-01	4.922752403339884175e+00	8.313448008108226261e+00	4.477484387919735020e+00	4.881419436325681538e+00	4.900368819084808258e+00	5.001940591270122916e+00	8.998674617973367873e+00	2.093415947827803159e+00	4.877287529270121880e+00	4.948139916448783815e+00	4.903442809958909798e+00	2.032520103206747031e+00	4.823910633765239098e+00	4.998745924445608502e+00
4.499581538255898572e+00	3.640302889790367313e+00	3.603753220054550788e+00	3.611261580352854494e+00	4.444022852359593934e+00	6.382595055453458954e+00	4.246029576204405132e+00	3.648749323924772359e+00	4.231554516157217449e+00	4.735693970414615706e+00	4.874192107125425721e+00	4.383422452118059809e+00	4.573944898303811790e+00	3.572082597420481065e+00	4.331596078648590975e+00	3.543467736624904774e+00	3.272326673588565327e-01	3.648065356585108443e+00	3.635808787957005350e+00	6.992880824977783405e+00	1.922401034744575521e-01	4.449631407071400702e+00	6.961402818048118668e+00	4.277990014163438381e+00	4.524256158645179937e+00	4.629223951006353310e+00	4.311843993371519801e+00	2.032490483789128055e-01	3.552647574621111470e+00	3.627856032831821231e+00	6.354471234675211022e+00	3.599227042485561245e+00	5.951868802481078191e+00	4.327831263959990515e+00	3.544379079422892875e+00	4.790508575913630551e+00	3.528710029388000713e+00	6.542048622723634743e+00	1.314749135748328301e+00	3.596501756787666704e+00	3.664954967343360792e+00	3.672939954161424936e+00	7.053416303651052210e+00	4.230393713442872183e+00	3.607327057484493338e+00	3.580915637065552826e+00	3.632494373781174790e+00	4.246401125036070034e+00	3.593439827642907591e+00	3.665510321320801790e+00
5.010566747743010474e+00	4.088136678612521280e+00	4.079229584461825375e+00	4.058483135670504005e+00	4.019019224153365322e+00	6.702170067552091659e+00	4.069539890076812938e+00	4.114093986983765383e+00	3.995103638677659053e+00	4.427186360120091813e+00	4.725227871869680740e+00	4.910778991388536241e+00	4.269238599776736365e+00	4.041418856557118744e+00	4.068834345147304354e+00	3.976141774431897424e+00	1.725810193464475839e+00	4.064693790228192327e+00	4.030795091707934930e+00	7.258795792442870543e+00	1.900283856198659693e+00	4.012674573358310681e+00	7.271763963068165637e+00	4.043431710426530046e+00	4.226045543989755515e+00	4.142666021779652041e+00	4.081381132876881423e+00	1.913676672778422239e+00	4.002014145816002788e+00	4.012540637406330823e+00	6.399974342086845347e+00	4.033287126698218650e+00	6.383001901727721084e+00	4.086774929294903380e+00	3.990298534083672966e+00	4.485110988188875325e+00	4.006275905695614092e+00	6.835598735965805695e+00	9.180428189520177806e-01	4.036015005530711797e+00	4.100067084187028144e+00	4.099848425520504769e+00	7.415516714663387354e+00	3.990848468221549261e+00	4.041475827478097749e+00	4.023043741818437269e+00	4.033013365520391247e+00	4.056968894891802790e+00	4.027489996265606997e+00	4.082485588184677994e+00
5.781165725676567391e+00	5.793892475437015577e+00	5.923345179073775668e+00	5.851769994075674219e+00	7.702389183826729990e+00	2.664405402362235886e+00	7.572439822256954223e+00	5.960329629317873135e+00	7.528925744007266552e+00	8.247354651450509166e+00	7.826370302361730147e+00	5.755725168183328577e+00	8.086659882779937192e+00	5.887863564314600673e+00	7.631482668548771109e+00	5.763991579145518074e+00	6.602212192954432624e+00	5.794513896222714067e+00	5.852618301116907951e+00	2.820464896748970940e+00	6.869232890709637829e+00	7.597713590575670750e+00	3.170719904889280016e+00	7.601152498940573210e+00	8.003892350584850490e+00	7.813800497127950884e+00	7.586016821517764797e+00	6.810693246231268816e+00	5.921826783575085074e+00	5.746373788332602928e+00	1.023043006936342092e+00	5.852567132933491401e+00	3.817301465756374412e+00	7.483835533139873597e+00	5.753250452274347282e+00	8.287373125607366831e+00	5.755281929569859400e+00	2.429616121366930948e+00	6.678273003295997157e+00	5.723358233868200529e+00	5.905937206798647310e+00	5.771736641708195670e+00	3.748401944484980763e+00	7.360888351895127357e+00	5.749593163957229969e+00	5.842031058257121323e+00	5.804158844498587655e+00	7.603564132156415134e+00	5.833361391287708919e+00	5.854514904644752882e+00
3.845675334652504329e+00	3.368457713123514718e+00	3.292052015300126033e+00	3.294390009999130786e+00	4.993243072752457934e+00	6.023151867454074271e+00	4.356232963566651684e+00	3.267795858040219326e+00	4.429373300954500436e+00	5.086786722438532138e+00	2.849054812080572319e+00	3.770671949826414515e+00	4.940180282394220690e+00	3.304526809068323523e+00	4.618358880518054654e+00	3.403849800026099270e+00	4.028640965482130909e+00	3.343120432558625232e+00	3.401262177070233150e+00	6.654513863958179343e+00	3.912832450535865370e+00	4.925801657906887066e+00	6.541627330635396476e+00	4.357023445031153130e+00	4.766929327406702832e+00	5.233952696079970046e+00	4.515201307479821402e+00	3.907756812588841999e+00	3.258807714462855998e+00	3.350128081754829346e+00	6.429481320134894595e+00	3.371461033356668580e+00	5.168969269163275371e+00	4.533068981869457836e+00	3.266915235214879143e+00	5.088560987790085477e+00	3.406028341920367630e+00	6.191096329905726670e+00	4.432342570226523115e+00	3.422032626042387893e+00	3.363035139252615657e+00	3.383788525214056708e+00	6.472112866448573421e+00	4.432224620410819327e+00	3.381978172998648002e+00	3.249935804233374803e+00	3.420335188732564369e+00	4.399086559471333757e+00	3.396246792507350509e+00	3.318829949202405594e+00
3.484885102602566231e-01	1.957999189629683556e+00	1.969094078841144180e+00	1.990271995527136184e+00	6.166471872390328457e+00	5.032831871717306171e+00	5.184985697472631827e+00	1.924719050117742913e+00	5.327297494789904775e+00	6.154157979011825041e+00	5.083150854731799839e+00	3.814826555705607691e-01	6.023692311710167502e+00	1.983487789771806398e+00	5.409765112512917362e+00	2.030360270467767236e+00	4.461119709613984519e+00	2.043991785865046040e+00	2.063705049760063748e+00	5.713992550709722451e+00	4.534086458148495424e+00	6.063802875468353726e+00	5.658968093047051617e+00	5.236418607481042820e+00	5.945053393373525452e+00	6.411883476880940513e+00	5.318563109079507356e+00	4.497648999911945111e+00	2.050566466728042325e+00	2.045562302578166847e+00	5.510136150957888113e+00	1.949125029286065791e+00	4.281863480290876822e+00	5.320391361517040174e+00	1.897481183938719340e+00	6.217609615989197813e+00	2.078872459295762809e+00	5.143491264453136758e+00	4.996387715527085938e+00	1.987713205788432802e+00	2.038751576519617359e+00	2.030507563518623382e+00	5.698229759513966819e+00	5.181735394790536020e+00	1.948130868772735891e+00	1.994143861539744433e+00	2.090886722247426555e+00	5.218272412981407982e+00	2.021975596677695108e+00	2.081902963591000244e+00
5.135901275725634818e+00	4.980258855902502724e+00	5.077178311099801888e+00	5.025939988492251764e+00	7.890169864586352944e+00	2.320873589746330623e-01	7.492947436206973677e+00	5.101213994502993287e+00	7.497246505615975387e+00	8.479968140033367519e+00	7.183043022138813960e+00	5.114832614619260198e+00	8.318598934839700476e+00	5.051571477918165520e+00	7.629274885080191915e+00	5.055213378087687559e+00	6.320880313085899260e+00	4.991445962406133141e+00	5.089088684384718064e+00	1.065864629109609663e+00	6.495255102674364345e+00	7.796248649139084108e+00	1.074780637312719334e+00	7.487126429420797535e+00	8.222613096514345798e+00	8.075596398857562974e+00	7.574443524260229488e+00	6.452812381707099476e+00	5.101842891586101381e+00	5.025644351190842407e+00	2.141651557795001271e+00	5.122089055236249244e+00	1.692971309582055772e+00	7.465810954786533671e+00	5.033120845149240630e+00	8.533196862891248458e+00	4.999502418649401925e+00	4.477864511268352943e-01	6.620521977051279983e+00	4.987514485389299423e+00	5.095477077454146908e+00	4.950946702810661293e+00	1.331970457882965198e+00	7.341767212850044189e+00	5.006617679591187198e+00	5.015769641352716413e+00	5.020199019831258269e+00	7.503640605853166612e+00	5.083725884071312429e+00	5.017289542976498318e+00
4.974448735411965750e+00	4.172449735035619334e+00	4.152190660836523328e+00	4.135103960695068359e+00	4.233404184126683845e+00	6.528939067987451494e+00	4.359200433667737684e+00	4.201252395327255584e+00	4.269481507771543782e+00	4.635180416724934638e+00	5.088350150275478434e+00	4.889655785393774323e+00	4.479549357229688944e+00	4.115892221746864976e+00	4.355384083620222668e+00	4.051734830051787917e+00	1.430746121947752636e+00	4.124301783889218420e+00	4.117713377279733855e+00	7.064633536817835235e+00	1.675604659520635087e+00	4.251629326448885138e+00	7.089411926230615002e+00	4.373187310345573842e+00	4.426773722258095844e+00	4.346023053016579318e+00	4.363670249609947760e+00	1.657979152668623835e+00	4.085903325406269992e+00	4.073161818382194710e+00	6.118384867981174757e+00	4.095681444621698475e+00	6.304375211995372652e+00	4.370311336946660852e+00	4.036596962912066822e+00	4.678365920912328058e+00	4.043616711200174407e+00	6.641825841285342591e+00	4.610713467547251643e-01	4.100835270810841315e+00	4.167454127105512107e+00	4.165299220598021712e+00	7.281422977051739132e+00	4.264532765155943039e+00	4.115214720500794066e+00	4.098295601156221046e+00	4.128512447269556240e+00	4.362981859482053970e+00	4.106712185470111187e+00	4.167151602430256396e+00
2.049229826337732874e+00	3.574311709788582925e-01	4.641701607598394119e-01	3.820635212693744287e-01	4.796090664630605183e+00	5.027042237562096005e+00	3.802245200697001781e+00	4.897247870376857382e-01	3.924101614479593270e+00	4.864835620641116520e+00	4.350654893120029953e+00	1.983920601488296187e+00	4.739856673739407000e+00	3.795290310147441670e-01	4.013418517996154122e+00	1.590729321070153690e-01	3.460259111423512390e+00	4.975266805959115413e-01	2.595047194297374071e-01	5.697184431491451484e+00	3.561234730844294205e+00	4.734637377396063052e+00	5.672897665901841968e+00	3.802495085066341929e+00	4.664273207365980056e+00	5.076336066164397032e+00	3.949712470276597553e+00	3.529151231765547791e+00	4.905923290849270590e-01	3.733797713400192064e-01	5.370219384066693635e+00	2.625272964412943555e-01	4.300308716030822431e+00	3.936280981348917685e+00	3.832004687998141201e-01	4.938691860933266398e+00	3.331897664813270321e-01	5.147353853268136881e+00	3.906064482837686036e+00	2.270940323722872578e-01	3.753479755379602878e-01	4.002281745097296395e-01	5.722124060280743940e+00	3.804032903648876918e+00	2.442887812345730936e-01	4.642613386805430342e-01	2.853302772749662930e-01	3.806946181679744079e+00	1.834286749101708414e-01	4.835028045746494474e-01
5.106814018921133957e+00	4.076570591022636414e+00	4.120562295477591341e+00	4.059731954305285662e+00	2.028757968161835734e+00	7.359625790618672170e+00	4.835742447581140580e-01	4.111058397715382284e+00	5.044066208201030133e-01	2.175192769122166414e+00	4.424589443111359266e+00	4.963171348305110975e+00	2.047821210250783786e+00	4.048438964059726253e+00	3.367156946272980012e-01	3.880833687251678654e+00	4.089265125244690324e+00	4.138552816940427093e+00	3.958220521902793276e+00	7.871972581419664827e+00	4.280350236215970661e+00	1.904218691307397959e+00	7.879411264077738508e+00	5.640142933444493023e-01	2.038747673242675695e+00	2.226969876113944480e+00	3.685832779855909846e-01	4.234384417458730177e+00	4.072216543469685313e+00	3.979051935291760600e+00	7.066956518856298608e+00	3.924745473042870803e+00	6.716020690804821669e+00	4.261276492064277055e-01	3.973523981794575111e+00	2.325028960403571876e+00	4.066028457902701732e+00	7.470344620035977989e+00	4.145533312350191402e+00	3.979945120873866315e+00	4.034914636725039472e+00	4.120458961042785084e+00	8.046578448415150575e+00	3.762486126759645444e-01	3.967234042579791620e+00	4.064682704965058235e+00	4.004049210841372108e+00	4.494034592729483912e-01	3.924413583729288391e+00	4.109376918645887500e+00
5.032372423644391191e+00	3.978503072828077247e+00	4.013536347819569805e+00	3.953538780507610984e+00	2.093058284288699777e+00	7.295196406964282509e+00	2.865702752860971869e-01	4.003632008618940752e+00	3.500195903347486648e-01	2.124760629743245754e+00	4.144047272831565820e+00	4.894688224767985929e+00	1.986830939578908994e+00	3.946171293699492821e+00	4.652559623711873815e-01	3.789161708818665542e+00	4.132469870912754750e+00	4.028214517317523224e+00	3.857084532510625330e+00	7.826296467716930216e+00	4.306543030854316889e+00	1.987386061428911166e+00	7.822467979644102343e+00	2.835693641335904625e-01	1.937795916491782844e+00	2.296434723910341091e+00	3.391367195779476651e-01	4.264636443965044599e+00	3.960484872684505220e+00	3.872427815479821067e+00	7.028778052454197400e+00	3.831558636354162051e+00	6.609242720263400095e+00	3.888392752638789585e-01	3.871257121540428781e+00	2.262786061512667590e+00	3.974803311251689397e+00	7.410517161561827493e+00	4.166129743082291448e+00	3.888774137743315595e+00	3.930287783151222847e+00	4.017384208033462301e+00	7.979553201760389847e+00	2.860652803903676600e-01	3.873554877645665417e+00	3.952200319197442191e+00	3.904906259457321394e+00	3.555270590784355700e-01	3.832776913837536714e+00	3.996935859811427960e+00
5.784150907579188150e+00	5.645533607042461988e+00	5.726541834133730191e+00	5.679906076302092544e+00	8.388838349241520831e+00	1.204635170600877547e+00	8.032806307905270060e+00	5.749060870382112221e+00	8.031046537278097475e+00	9.054278514860522264e+00	7.640710145920739826e+00	5.766955784762929582e+00	8.891743074835869010e+00	5.702897116111437903e+00	8.163490310284389651e+00	5.728781071721778417e+00	6.893774668739499845e+00	5.649112588834618975e+00	5.753663457479828658e+00	6.660662058202203584e-01	7.059302948299272629e+00	8.296779053723589925e+00	2.341760142574658143e-01	8.023127300695898967e+00	8.792417531918774287e+00	8.566060280518533077e+00	8.111609831529564829e+00	7.018178976602419183e+00	5.755495339035311630e+00	5.694433688742520872e+00	2.731991868342178442e+00	5.787805001022579887e+00	2.153640198812897477e+00	7.997786926271271746e+00	5.699622535644115473e+00	9.104490534584439132e+00	5.676793858857323904e+00	1.287208222365271659e+00	7.176895131189046317e+00	5.660577056454858536e+00	5.749081096144907477e+00	5.614186108729894542e+00	5.654869445871764100e-01	7.875305209266801221e+00	5.678482993675177504e+00	5.666186809462021579e+00	5.688684133239274132e+00	8.042354614973479698e+00	5.754168310499053085e+00	5.673049364089209234e+00
6.113168942164391773e+00	5.113141026540809264e+00	5.124058382793032607e+00	5.064030825499381550e+00	2.936863634209815888e-01	7.832791514386846288e+00	2.108793632963926967e+00	5.133842845185286663e+00	1.921225333314449557e+00	1.692711838546938186e+00	4.519229119458013422e+00	5.979131062724787782e+00	1.619410697383822928e+00	5.058100855911487059e+00	1.904555786311406651e+00	4.910635309348774236e+00	4.467274005263320191e+00	5.104510128092366372e+00	4.973210555955709822e+00	8.300780267155575487e+00	4.641155010346879273e+00	2.840660050906730905e-01	8.328101218991017518e+00	2.103879432686686535e+00	1.577634652601522802e+00	3.693642673377169894e-01	1.976357461025339157e+00	4.603441244551524925e+00	5.061086368063755003e+00	4.967362288020910732e+00	7.351009028571888315e+00	4.958542375811722636e+00	7.351560711696962791e+00	1.975048772246617679e+00	4.979482445571094651e+00	1.731487742154601772e+00	5.063807892840305414e+00	7.925749569065447808e+00	4.241912619175336019e+00	5.011995989108768867e+00	5.042452542759653156e+00	5.118031276872892832e+00	8.530074572415358602e+00	2.013631760575108398e+00	5.007566588306551658e+00	5.053325550231586583e+00	5.017942261863134412e+00	2.111200451096750808e+00	4.966024215257314189e+00	5.098789750224645978e+00
1.832715048517866929e+00	5.915642532348721616e-01	5.107526899746828164e-01	5.168475475913513195e-01	5.299666278585396739e+00	4.730658277146073232e+00	4.345225255402848319e+00	5.469755829311432338e-01	4.460905690114969069e+00	5.403276695279340736e+00	4.408572764368346775e+00	1.834921664544191255e+00	5.274972909464275439e+00	5.535095875556625966e-01	4.565033850748425159e+00	7.455367389695511937e-01	3.739137369388952692e+00	5.245192944686601910e-01	6.431111262897605263e-01	5.386383488072924663e+00	3.813359940381103819e+00	5.234026669832762657e+00	5.333297076471082754e+00	4.341554738631818289e+00	5.185882063395406583e+00	5.576728555163438905e+00	4.498901169955704660e+00	3.787091538434562032e+00	6.163295639135070170e-01	6.254677889990004624e-01	5.234327247460330845e+00	6.734793644242293986e-01	3.955172600858595011e+00	4.481405242297392455e+00	6.416576733408548838e-01	5.479418469855088958e+00	6.425485095006872038e-01	4.860753170678820290e+00	4.189829050857158954e+00	6.467894408823736674e-01	5.311705082977897785e-01	5.047443544303723550e-01	5.350145472398495805e+00	4.347114470489517046e+00	6.560058431579097737e-01	5.343009593139148583e-01	6.591734536373713427e-01	4.359149369283866093e+00	6.963535257506354714e-01	5.447460125329401937e-01
4.507094617154989713e+00	3.666663180380030251e+00	3.622843703358304523e+00	3.636034394202631415e+00	4.527563981109614666e+00	6.431788321795118613e+00	4.318421165908890025e+00	3.664663876061242220e+00	4.315004312431893752e+00	4.799018741628127138e+00	4.838592552686660220e+00	4.388799325517394934e+00	4.635227338960500987e+00	3.594798639599418255e+00	4.418301049226730726e+00	3.581328780022483560e+00	5.666529381753663275e-01	3.674265955444429910e+00	3.667905739966166312e+00	7.050269691445153697e+00	1.991728630159835534e-01	4.537013596327501119e+00	7.008423083822770572e+00	4.350261316643134535e+00	4.583831988215403719e+00	4.719346846274327767e+00	4.392292321143044020e+00	2.602714292410781005e-01	3.573005958174795271e+00	3.663048404370335298e+00	6.453997489422615530e+00	3.630357104286957792e+00	5.967153991303106864e+00	4.412554113824153745e+00	3.575244179370632214e+00	4.850498673858811394e+00	3.562567105338751539e+00	6.596409783245216651e+00	1.484195618580147924e+00	3.632591993211888415e+00	3.692586425915449055e+00	3.701476843708098041e+00	7.083281816422642763e+00	4.314002592803495517e+00	3.639509191996371129e+00	3.603797048010972670e+00	3.662913197477997151e+00	4.318615310960175258e+00	3.625746201495139598e+00	3.690774892316193601e+00
3.113506256518278614e-01	1.912596826253743165e+00	1.901887352556512756e+00	1.928838613887241316e+00	6.039451364276292367e+00	5.086738989049849557e+00	5.063200621829823334e+00	1.863026787595495337e+00	5.200309570330996500e+00	6.036859343327354743e+00	5.015585900209186043e+00	2.998486315537234326e-01	5.906294324492408876e+00	1.918190677138763345e+00	5.284774296741408861e+00	1.970417200847069061e+00	4.328338683377778828e+00	1.975703630272056310e+00	2.004273506336895938e+00	5.764318750909705358e+00	4.402140214001135199e+00	5.938666983698269064e+00	5.712771807857851769e+00	5.118512968831220533e+00	5.827573480832400676e+00	6.280579499234562491e+00	5.194359735361852692e+00	4.364977397529943737e+00	1.978719452360802267e+00	1.976237390053326770e+00	5.530311634759147665e+00	1.878183057779206244e+00	4.337063428558242784e+00	5.199640633322495376e+00	1.817535721563140916e+00	6.099686865096431987e+00	2.012387183980604455e+00	5.199171888270562647e+00	4.851478402299039594e+00	1.936402867166346020e+00	1.975887420055998822e+00	1.976991596626165304e+00	5.762336504852109798e+00	5.058357816560297593e+00	1.894256497513745252e+00	1.927388858851540876e+00	2.040522666256839202e+00	5.098602776398824865e+00	1.963943500701968548e+00	2.025430837275827844e+00
1.961363044600006322e+00	2.762382161160094607e-01	2.824434925559560772e-01	1.926851959919567980e-01	4.924047834221613407e+00	4.942261461483622220e+00	3.943323902972635686e+00	3.035769837742474664e-01	4.055743328656681967e+00	5.024604123331445571e+00	4.283346992397567554e+00	1.914467424499372239e+00	4.896342924783719575e+00	2.098851303037664595e-01	4.156570885825176198e+00	3.293111332818842718e-01	3.523204142239442671e+00	2.820984715092197392e-01	2.013912409700458206e-01	5.613742298015706567e+00	3.611739800507197895e+00	4.861737103196531962e+00	5.583797193312714846e+00	3.940230789235988240e+00	4.810836625850719805e+00	5.200672457324225562e+00	4.092560175204451589e+00	3.581483276388523596e+00	2.659027167980430040e-01	1.979350995150989112e-01	5.313704112559753945e+00	2.383250949473390279e-01	4.217768879593129405e+00	4.084452429784013461e+00	2.449898938096783663e-01	5.095022378075160674e+00	3.414318110247924198e-01	5.068659334808890193e+00	3.945815696295760233e+00	2.882755952307057279e-01	2.934199327689098191e-01	2.483245075430284277e-01	5.621248499741413163e+00	3.944166753562561301e+00	2.453563687587347608e-01	2.113748989007473156e-01	2.250265613807441722e-01	3.953488299763545211e+00	2.524641536747893045e-01	2.921842218574587924e-01
5.629927520890016801e+00	4.540576586842870022e+00	4.462978582500233493e+00	4.426804199007032814e+00	3.257077972515007858e+00	7.802125334315579863e+00	3.289345866437818788e+00	4.456041286822261860e+00	3.209898522829485845e+00	3.451853916364150621e+00	2.366472968432725477e+00	5.565702321793884799e+00	3.434556843395156100e+00	4.459654312099940121e+00	3.375890984435872877e+00	4.459344532961972085e+00	4.783084234044532757e+00	4.423049267305859011e+00	4.404573433198356369e+00	8.330499619906793995e+00	4.813775276034274242e+00	3.311444871125988954e+00	8.290691749605475280e+00	3.146740921068361896e+00	3.251540776988557369e+00	3.402212092321843073e+00	3.367436282844687323e+00	4.816278694937804694e+00	4.393741453444292233e+00	4.379777601813901633e+00	7.742361808630890962e+00	4.466938740852087975e+00	7.144467232149716907e+00	3.399566997283169023e+00	4.438357523842569208e+00	3.456022872044574257e+00	4.535075446627454099e+00	7.941997945060989217e+00	4.529918116613141699e+00	4.536766735234425418e+00	4.395157325007613025e+00	4.487804291110602861e+00	8.334699427136255778e+00	3.362679415796165916e+00	4.519643141604080760e+00	4.396785525741362832e+00	4.461855425298374200e+00	3.298891469587603265e+00	4.478916272718558744e+00	4.389105234587098892e+00
2.085771686313659945e+00	3.558805719656120692e-01	3.377313997746311802e-01	2.706778917304832888e-01	5.004509862436164802e+00	5.043547994879161500e+00	4.001811749937343343e+00	2.921075962499733447e-01	4.122557733547168368e+00	5.097186257570080592e+00	4.207971859527287251e+00	2.044062567204984138e+00	4.975767147996544182e+00	3.315129123650630283e-01	4.215579579035379609e+00	5.192648084382366358e-01	3.644546874231771483e+00	4.039808825102200185e-01	3.098553804085498187e-01	5.708427296890753233e+00	3.714721794314240100e+00	4.942221098754480124e+00	5.663284090496582657e+00	3.978752399996954292e+00	4.891238320140249840e+00	5.292427062860619813e+00	4.156214844316355794e+00	3.691289802041150203e+00	3.640425474294218811e-01	4.408555052584245404e-01	5.500711620769385135e+00	4.785116623325044172e-01	4.274550554177850792e+00	4.144990315540347581e+00	5.451694787710019696e-01	5.176988352033267127e+00	5.473049786903219083e-01	5.182479165165887913e+00	4.080729681237364126e+00	4.791102936869915396e-01	3.165553712210909532e-01	3.255817322499173772e-01	5.666806087598342145e+00	4.011582151655216144e+00	4.447209478167265528e-01	3.241873050482864671e-01	3.051052849249046295e-01	4.002748184417774802e+00	4.234081783940556454e-01	2.669260810878515411e-01
4.886251199058219363e+00	4.078232514926660279e+00	4.049854445403658687e+00	4.038931759062980298e+00	4.161194974090457244e+00	6.500662129344711104e+00	4.238252659244963638e+00	4.096548075305712189e+00	4.163294615875495097e+00	4.559351556081677082e+00	4.883199324373624250e+00	4.788941780446818619e+00	4.395845087724048028e+00	4.013689884225269289e+00	4.262047364681036399e+00	3.960328019301600833e+00	1.141245102719510074e+00	4.040371080798951020e+00	4.032033513107707634e+00	7.054702754985440194e+00	1.350418935684537081e+00	4.173375487650042182e+00	7.058002874654198067e+00	4.259840774962762922e+00	4.339057332822815027e+00	4.286140524823231601e+00	4.259072484222842903e+00	1.334596463258396648e+00	3.985533335804638533e+00	3.994510967526125000e+00	6.189761660002136345e+00	4.004004913748221206e+00	6.200361826561125334e+00	4.266094031954381194e+00	3.942554830399200849e+00	4.597735907907196662e+00	3.957742388457029303e+00	6.629195335059236527e+00	1.798301859587373430e-01	4.013478774429048990e+00	4.077613767858926153e+00	4.080856173207915383e+00	7.221639100361898045e+00	4.165975109436086399e+00	4.023820519438313426e+00	3.999634239968064442e+00	4.042036977087503757e+00	4.244953880315325279e+00	4.014811129220708708e+00	4.078222654185272411e+00
5.277647169390102810e+00	5.332590646212595153e+00	5.447379127824580003e+00	5.386845505629779929e+00	7.836048958741165471e+00	1.448352253962698066e+00	7.545867076454808142e+00	5.478366850569412527e+00	7.538697714299790853e+00	8.376269720925090922e+00	7.601639309745531925e+00	5.255279515918558353e+00	8.219352622873792313e+00	5.416077936882634170e+00	7.652977090744602862e+00	5.344278135189482803e+00	6.525380293310506730e+00	5.340691449292876314e+00	5.415081094784976123e+00	1.737390074356054193e+00	6.749690046680465016e+00	7.730518386025513777e+00	2.015244004971079583e+00	7.567854318567541760e+00	8.133215261743513835e+00	7.990224526288371543e+00	7.594870738900959317e+00	6.695564484069199906e+00	5.468353257773498122e+00	5.328842683229609634e+00	1.232052341519354055e+00	5.417186581801034961e+00	2.623219123188699431e+00	7.483788090162413198e+00	5.326851944189542998e+00	8.425983452641077065e+00	5.318232079467867024e+00	1.191235218425844566e+00	6.745902458326915152e+00	5.288917998700607193e+00	5.445025352017575315e+00	5.308190480821219914e+00	2.564339921991534599e+00	7.363605142550600391e+00	5.312365546612392464e+00	5.382572687506443465e+00	5.360354714696931921e+00	7.569085641448084267e+00	5.395452671270766665e+00	5.395909186695361903e+00
1.942743493273890731e+00	4.015754557584451101e-01	1.395877032901941817e-01	1.738185285214314535e-01	5.014945618003221917e+00	5.032058819077647627e+00	4.033520946413408303e+00	2.018947074352028803e-01	4.154356931341750325e+00	5.092254103722320124e+00	4.203950844455382807e+00	1.911351227843360867e+00	4.974280428616494554e+00	2.503884155975052428e-01	4.257191161773537402e+00	4.889888684885299597e-01	3.556551930117676452e+00	2.429936783284487312e-01	3.204945198309987475e-01	5.702986761124837933e+00	3.622940511877029035e+00	4.959938250949237570e+00	5.657997052038182595e+00	4.027055631165475269e+00	4.885384363026062715e+00	5.299532255923051771e+00	4.189715193108520808e+00	3.597178258527318651e+00	2.396175428805697727e-01	3.355602314855695156e-01	5.468957957547370796e+00	3.891224333522097512e-01	4.264327945332032854e+00	4.181149685309149433e+00	3.569673669218425549e-01	5.166734204973713496e+00	4.059594723623625723e-01	5.164053864956498430e+00	3.998565275941059927e+00	4.614858497736292198e-01	2.104484626190011587e-01	2.800787304355878971e-01	5.675901019966046235e+00	4.045866964722984349e+00	4.307236109354776743e-01	2.099642156320168929e-01	3.969066016741404357e-01	4.041699456444561633e+00	4.304824013111211989e-01	2.664832976316161561e-01
5.888076107257220748e+00	4.968624408538467208e+00	4.969843988897042486e+00	4.921269722182506356e+00	1.526595540343821389e+00	8.222071624080214747e+00	1.942098326611854775e+00	4.977326304287251979e+00	1.925504675181818115e+00	3.999066926485640994e-01	4.559619136706096754e+00	5.768527930831811368e+00	2.104752354745136611e-01	4.903697199611647406e+00	1.900754419577636689e+00	4.757368241106291862e+00	4.525606491894150096e+00	4.966410770906459327e+00	4.814873448634313213e+00	8.775276349376040841e+00	4.648407956690345344e+00	1.616771883576769930e+00	8.782299336572828352e+00	2.003247123228366178e+00	3.053648989868708030e-01	1.660786970673812979e+00	1.887939546507225286e+00	4.615075882700082843e+00	4.921538033930167089e+00	4.825776753821800824e+00	7.795746983296056420e+00	4.775827122952974513e+00	7.593089224961771855e+00	1.924602924598918907e+00	4.831229258172254681e+00	4.287402065540973362e-01	4.901332845100303537e+00	8.300392950431904282e+00	4.401315660157385068e+00	4.856001612449612814e+00	4.877111534928380898e+00	4.974116685014672079e+00	8.978122069084696122e+00	2.021809990936224821e+00	4.853084658413281183e+00	4.923419761624104218e+00	4.872675624264823924e+00	1.969038550668122278e+00	4.797443446230000852e+00	4.969582830506373838e+00
1.907181190342619903e+00	2.779567782645719909e-01	3.812453941374583932e-01	2.989850003636133069e-01	4.915966855252487555e+00	4.937768690096981494e+00	3.923600523706900489e+00	4.096207223015902454e-01	4.043744482845372801e+00	4.993658019014799443e+00	4.368135542964960649e+00	1.854334114482577789e+00	4.866507117964453677e+00	3.229838278380014471e-01	4.136285374448035235e+00	2.033148176864194023e-01	3.520701580388704510e+00	3.940982793237527426e-01	2.409588031725903023e-01	5.609517716191674275e+00	3.621271203527042015e+00	4.851316535045101297e+00	5.586375118786334859e+00	3.927838288792603105e+00	4.784920638050903285e+00	5.193029615843853364e+00	4.070059787723767641e+00	3.588745547419778248e+00	4.094501484141939152e-01	2.473963377093144622e-01	5.281858616960342090e+00	2.049042546200427473e-01	4.222193660523404724e+00	4.058702870913397653e+00	2.331136350209228048e-01	5.065426978390889623e+00	2.831084884087593512e-01	5.056213185850780611e+00	3.954529126246885351e+00	1.573153493490202504e-01	3.390716369220065363e-01	3.102749583907541964e-01	5.637146649591408654e+00	3.920436497675261478e+00	1.442450095730228310e-01	3.598267023911249085e-01	2.703479440387762112e-01	3.934655172614702323e+00	1.913784271314086793e-01	4.063429211878469838e-01
5.427275349506325952e+00	5.345305667378973169e+00	5.461236818022273454e+00	5.397253170327463323e+00	7.769962980805064312e+00	1.039288527830899422e+00	7.493047141271484968e+00	5.489047952459702451e+00	7.469799869739945031e+00	8.390226774324057502e+00	7.465257960187178021e+00	5.393730280771616314e+00	8.220860419849641332e+00	5.428353368776621224e+00	7.591142427120592728e+00	5.374656786291993171e+00	6.401182064628199164e+00	5.357208096846824752e+00	5.434829451495767572e+00	1.291985045711122604e+00	6.620680450907485692e+00	7.663659441972376030e+00	1.585063314147508562e+00	7.499360954530021495e+00	8.129186847972963648e+00	7.921437148257903793e+00	7.541010451455388619e+00	6.569579602396097506e+00	5.474142040537453902e+00	5.352678806115723553e+00	1.136957525146776504e+00	5.452574997606939533e+00	2.448259875168321997e+00	7.429131621305548272e+00	5.358867239820413353e+00	8.439308963962819377e+00	5.348247888978541198e+00	8.611298543130206928e-01	6.612566074703303265e+00	5.318324735472948817e+00	5.465987309631986868e+00	5.322112051552033485e+00	2.134274809484988378e+00	7.305397231781558531e+00	5.338497173598149459e+00	5.386814261429030637e+00	5.371705228367164686e+00	7.511512833701514680e+00	5.420687482454876083e+00	5.396475127597907040e+00
2.007495411216409398e+00	3.082354528806987570e-01	2.473527081605406963e-01	1.388313962064262053e-01	4.975039642619264235e+00	4.923087453409780601e+00	4.006392416365388343e+00	2.800398291799441886e-01	4.115580055104085311e+00	5.078196175803561196e+00	4.225551309706191638e+00	1.972894818444937748e+00	4.955045504517511468e+00	2.485766991460225950e-01	4.218604366264942840e+00	4.210739932341165948e-01	3.574766774441391348e+00	1.889152865808000348e-01	2.301988331181220870e-01	5.589420756358331133e+00	3.657426676763805506e+00	4.915634494302635993e+00	5.554749122826943442e+00	3.993591783978990950e+00	4.864337330597034104e+00	5.254043416381925624e+00	4.155572863802971639e+00	3.630331621347513860e+00	2.649194660575075466e-01	2.139863592961481487e-01	5.329991195617400201e+00	3.629427529930777663e-01	4.192513145445988521e+00	4.144610363625839788e+00	3.402920992769810637e-01	5.150801918305569771e+00	3.471281097681179206e-01	5.051793546245804123e+00	3.990336431880630919e+00	3.687497177636656631e-01	1.996611669500678310e-01	1.420712649651251491e-01	5.579881780350698151e+00	4.006205173245136919e+00	3.485414866021722680e-01	1.869777986124495639e-01	2.640742923793311103e-01	4.014835446645212969e+00	3.525459709158667576e-01	1.475353746450554504e-01
5.139455419463006436e+00	4.111636713956396960e+00	4.143087696520877827e+00	4.087147377954183369e+00	2.020609513423000436e+00	7.453288818197458809e+00	2.339558128774482382e-01	4.134511720845832627e+00	3.644192810527894788e-01	2.009206011232276712e+00	4.315535430921364046e+00	5.000789624132428557e+00	1.901940301668803679e+00	4.073566221123688713e+00	3.310235232844103703e-01	3.911846048423924138e+00	4.156199169245249792e+00	4.164117448467923310e+00	3.984642254138520912e+00	7.979648810777748125e+00	4.330487269709736964e+00	1.920306873165394057e+00	7.976308826743394143e+00	4.142721069789503385e-01	1.880839539119648185e+00	2.217790392977368352e+00	2.029987485037839934e-01	4.286497361719503019e+00	4.094965469194181473e+00	4.008738860119438918e+00	7.179310718348462572e+00	3.951953938743579364e+00	6.776984693747979627e+00	3.115594719111804967e-01	3.999206665065190514e+00	2.158745713588623438e+00	4.096928903407564881e+00	7.564282969032618986e+00	4.203357216446279132e+00	4.016000016736371414e+00	4.058624808993853250e+00	4.151185685952716753e+00	8.139254265622705375e+00	3.417518159642579101e-01	4.001598455939558541e+00	4.088759723799861412e+00	4.037001813324672561e+00	2.312448693628990637e-01	3.957074507471151747e+00	4.138418787636039653e+00
5.077420824937056487e+00	3.984796278862133168e+00	4.017049860474282141e+00	3.961498673514622926e+00	2.154445213413125337e+00	7.385079123025703574e+00	2.328665354681757615e-01	4.004563547948077229e+00	4.566168494277583756e-01	2.110830611899942255e+00	4.160618909866398596e+00	4.940815171952903206e+00	1.996530997435784771e+00	3.946670608054631213e+00	5.220416253478868951e-01	3.799207281385569956e+00	4.172367739700707290e+00	4.039601283503170492e+00	3.862131491619848145e+00	7.921537952692217388e+00	4.333122528221007741e+00	2.060830469851486324e+00	7.907825649287189229e+00	2.890545104953090028e-01	1.960039066069469760e+00	2.374041785915714797e+00	4.203902299113967400e-01	4.291868672280892305e+00	3.967650058726457818e+00	3.889361444314066052e+00	7.168479467869723898e+00	3.834434635799456981e+00	6.670842116900947083e+00	4.577717540644371530e-01	3.886612403461120024e+00	2.254780661858124979e+00	3.981323283276632985e+00	7.502956911610502821e+00	4.241786843689529185e+00	3.898033478250916062e+00	3.931331906746257765e+00	4.024942477719695155e+00	8.051553975162478949e+00	4.840166009575183059e-01	3.882985780805138898e+00	3.961602283307105399e+00	3.910758936054196333e+00	2.419459693417083113e-01	3.835159601233198767e+00	4.006227767893467906e+00
1.965669631176468757e+00	3.644095686690533298e-01	2.599527957839655734e-01	2.161510447496343135e-01	4.909162255943114062e+00	5.020064904843731135e+00	3.928286474229179870e+00	3.167594750635961409e-01	4.046986380756467661e+00	4.981697982962046467e+00	4.303285218110422861e+00	1.921363654702496593e+00	4.859384312346534784e+00	2.510455703059251698e-01	4.144121346821100005e+00	3.350102702786887932e-01	3.525928655679156254e+00	2.562208497646854544e-01	1.747831478005041628e-01	5.691645442861997140e+00	3.609925895230539084e+00	4.850062010837008941e+00	5.661734581345270634e+00	3.927322144389504111e+00	4.776732765488990395e+00	5.190325281681071878e+00	4.078505731996078687e+00	3.579732166022338014e+00	3.038536815245360123e-01	2.119933809892456111e-01	5.392834798910943306e+00	2.105524456027509927e-01	4.284927313249409231e+00	4.069683259900854999e+00	2.722856826345572134e-01	5.056184450746370906e+00	3.029960270778323528e-01	5.142404373095025960e+00	3.952207353519056721e+00	3.285114362267910204e-01	2.096585746248799120e-01	2.544516634131692712e-01	5.701675271206713802e+00	3.934135945491919362e+00	2.986031794746140111e-01	2.841218442986790937e-01	2.750370789143000150e-01	3.936676068393290429e+00	2.699750989954736169e-01	3.272748919564558712e-01
5.735682531221030445e+00	5.667771536860020554e+00	5.793502995293682289e+00	5.717711758999063143e+00	7.325514694071880051e+00	2.765688129672066786e+00	7.235670602790061245e+00	5.832161127529131406e+00	7.176732434071880107e+00	7.905156079931869861e+00	7.539411853961679455e+00	5.700281909436419880e+00	7.743110945324915839e+00	5.756640685109924327e+00	7.290360381249596955e+00	5.622944936695619234e+00	6.420746696305782208e+00	5.663919819319358950e+00	5.717265547604885256e+00	2.961733601618613765e+00	6.701741410016603950e+00	7.218996273184778545e+00	3.295194778767737809e+00	7.264647066834566402e+00	7.653395999078677292e+00	7.424678918829024532e+00	7.244735206433437824e+00	6.641780180915732856e+00	5.784393506697922405e+00	5.604925504388527990e+00	8.944503080510624038e-01	5.719882506798758648e+00	3.826518957480789407e+00	7.140909126002227048e+00	5.614887871324945046e+00	7.939462372211390395e+00	5.633494348004574270e+00	2.580141705597063240e+00	6.453559318347116935e+00	5.591790253116242226e+00	5.777268931721377676e+00	5.646948805079213152e+00	3.873587212389435930e+00	7.020827803788728616e+00	5.615922597994758014e+00	5.704281758436104077e+00	5.671092213856290698e+00	7.274470669978202686e+00	5.700003268873967244e+00	5.719451656498244496e+00
3.389112489766186731e-01	1.775123819739730102e+00	1.777471610109199851e+00	1.800334793695252289e+00	6.016697390783310340e+00	5.024711549145278511e+00	5.032247341403516927e+00	1.742119351003454497e+00	5.166523551232531375e+00	6.020445383277990281e+00	5.036815514578794506e+00	3.577746623676473225e-01	5.892017242332528326e+00	1.790737801714649802e+00	5.251003102196869499e+00	1.837106316378551263e+00	4.302215611796081696e+00	1.845432285816879681e+00	1.871937788299821603e+00	5.704026411231192029e+00	4.388759638690063802e+00	5.918203550689186798e+00	5.658112689747536450e+00	5.083141986267778023e+00	5.813467948430793619e+00	6.258528159045160244e+00	5.163296050955811900e+00	4.351367294216236914e+00	1.853058305515392190e+00	1.842996559844287452e+00	5.461568355604543790e+00	1.752041065119963603e+00	4.298563713013725973e+00	5.167963520849909287e+00	1.694193201567145479e+00	6.085649627051615163e+00	1.874328340228543333e+00	5.136007900525384251e+00	4.819933885746828572e+00	1.795972663603185415e+00	1.846287816495823852e+00	1.840050524640906460e+00	5.709644561861680678e+00	5.025696003087216646e+00	1.760034152970594956e+00	1.800812335201390724e+00	1.903224249434395610e+00	5.067333574925336315e+00	1.830946973278551493e+00	1.891692834238350107e+00
4.514122491112166902e-01	1.925713359308449668e+00	1.940449886920682543e+00	1.956612879377735759e+00	5.905196915755264619e+00	5.114498450161991450e+00	4.947618555011505492e+00	1.913422362055070991e+00	5.085620806615578360e+00	5.884907276563613010e+00	5.068995623854842592e+00	3.117158995498406360e-01	5.751584066325910349e+00	1.951357698469187163e+00	5.164946955775356230e+00	1.933720461953274183e+00	4.243696809430762329e+00	2.007933208981255380e+00	2.006030307514989008e+00	5.802629734225650537e+00	4.340420394384508995e+00	5.798342568079419834e+00	5.773826765625334367e+00	5.015469591551029893e+00	5.676031185440298721e+00	6.141090029495877012e+00	5.072648642112058681e+00	4.297562608024396269e+00	2.001002895158637607e+00	1.966188555132833304e+00	5.428276546322547524e+00	1.871936472893117154e+00	4.426969163795256179e+00	5.077989413816594855e+00	1.807153625582265777e+00	5.946992747865785134e+00	2.006207615184360638e+00	5.213603335477795753e+00	4.756555504618064312e+00	1.909899271390873121e+00	2.008715891560310052e+00	2.004946955802928699e+00	5.859225605632920164e+00	4.939186873915731191e+00	1.873984933962159705e+00	1.954832025654583694e+00	2.040745278293176312e+00	4.990529217174952237e+00	1.951473487196537349e+00	2.059713899804014314e+00
1.967780711014397887e+00	4.599708282742733245e-01	3.690655475837087973e-01	2.979043215559663560e-01	4.876772184551747991e+00	4.874801204838669300e+00	3.930729679276131261e+00	4.188973525678322818e-01	4.039363441823199175e+00	4.991007046713776596e+00	4.181595555333180947e+00	1.929805477888538068e+00	4.861688250261197553e+00	3.926142459606592472e-01	4.147133600868709635e+00	4.679366812889248495e-01	3.546105887001199441e+00	2.797523544965669906e-01	3.383541279860792783e-01	5.537920511491231323e+00	3.638770736853458754e+00	4.817465845618018605e+00	5.506897047337202089e+00	3.925926540811792265e+00	4.768809093790016718e+00	5.154571163403922185e+00	4.079863929249207821e+00	3.606817261570765432e+00	3.878704840948597465e-01	2.308143172138441002e-01	5.234662474857815440e+00	4.116397098889272854e-01	4.147381626651116981e+00	4.066784403132763792e+00	3.447023484650673097e-01	5.061320861345165234e+00	4.451970595083640236e-01	4.999047865226590837e+00	3.938782387097814475e+00	4.375893285409999112e-01	3.142673879345652121e-01	3.194408552271585378e-01	5.552344463934399066e+00	3.925356136243778771e+00	4.189385168613020127e-01	3.041176579280897574e-01	4.062025100472498318e-01	3.944422934710749118e+00	4.469891254528895463e-01	3.354051114998274352e-01
5.806850733620679605e+00	5.636598490914170867e+00	5.724959584822978620e+00	5.676474554795110095e+00	8.384332064320403788e+00	1.215914580341339590e+00	8.014983167703849887e+00	5.746227028684635307e+00	8.012864727568066670e+00	9.055378464869656696e+00	7.665405369710614814e+00	5.784929228753158625e+00	8.888793739316541931e+00	5.699606486711160436e+00	8.141196342578412626e+00	5.721138305852002226e+00	6.861089654407734884e+00	5.649292155564435092e+00	5.748901520967978129e+00	6.379989751098391615e-01	7.026466198827193921e+00	8.284850423755658611e+00	2.698901701856762925e-01	8.003550853404986398e+00	8.792088588266574689e+00	8.562642580965032835e+00	8.091266541151570735e+00	6.986195292423394321e+00	5.752865648099330542e+00	5.692504838868789108e+00	2.725261998539906472e+00	5.784147538976478486e+00	2.186763990637356603e+00	7.977479004389350870e+00	5.698290038109967703e+00	9.111066606164985870e+00	5.670531136826071794e+00	1.302976221176043392e+00	7.161538406353674446e+00	5.652414718277749550e+00	5.747818457742721598e+00	5.609666774881599594e+00	5.317464380174360405e-01	7.855774924147677751e+00	5.670340272157405437e+00	5.664417735850896030e+00	5.680092801487112375e+00	8.022796626442033840e+00	5.745806908542919089e+00	5.669380548158076571e+00
5.920252854286513156e+00	5.056464401758526073e+00	5.056123948000843527e+00	5.008121578782890104e+00	1.619125182699099330e+00	8.264043952535597981e+00	2.054627511346487356e+00	5.065015174036175516e+00	2.037006724211090525e+00	4.464635184129898682e-01	4.613228878369656449e+00	5.801586568033481051e+00	2.841463142171357648e-01	4.990779744867765544e+00	2.027140212810542685e+00	4.839258322019688308e+00	4.561588150254017648e+00	5.052983171641676208e+00	4.902541036431697918e+00	8.818849083979527492e+00	4.682876501801101377e+00	1.705576729169350658e+00	8.827783410937689368e+00	2.145043939562056412e+00	3.172648493040104434e-01	1.725365943591145035e+00	1.998572095437384677e+00	4.648383998448443855e+00	5.009501404421495607e+00	4.908709234059940307e+00	7.804675952573621345e+00	4.857440760372408128e+00	7.648333677503409866e+00	2.039016954248812574e+00	4.904728579708852010e+00	3.547708298257755688e-01	4.980628823898870294e+00	8.336636991225919502e+00	4.431935048290375434e+00	4.939863366855226090e+00	4.963791939777385309e+00	5.061574278785596626e+00	9.033189349154268299e+00	2.132386175505052162e+00	4.936841569808763985e+00	5.009776242649915723e+00	4.964679408964307150e+00	2.094804209581306420e+00	4.883829949201714982e+00	5.061392442207941933e+00
4.786645904285101061e+00	3.944645866188825956e+00	3.919370665288653743e+00	3.905953174083256929e+00	4.262888486601486449e+00	6.313280968777637447e+00	4.306406317640030679e+00	3.967417548337986322e+00	4.231537087781613415e+00	4.678613600861017296e+00	4.827186936354788571e+00	4.695004407996488105e+00	4.513444558804488693e+00	3.889391071355287721e+00	4.329759975514823722e+00	3.839952330243095346e+00	1.170067971056715450e+00	3.903693908176237404e+00	3.903228407652351795e+00	6.863657473221072003e+00	1.384301687230810041e+00	4.268885441893274901e+00	6.873826369970600147e+00	4.308511127070939750e+00	4.451112842676558046e+00	4.395859751788399272e+00	4.328797951959636237e+00	1.383159000892548951e+00	3.855985134323053121e+00	3.866003833160137848e+00	6.030734317345660678e+00	3.891836427135851650e+00	6.031458430477721677e+00	4.331279716306630334e+00	3.826938602928840361e+00	4.725903945392230021e+00	3.830279727702232684e+00	6.445376777166176296e+00	3.545763484051937531e-01	3.888334892033126433e+00	3.948543448738046635e+00	3.941797956376123846e+00	7.029203026802760768e+00	4.223097634308444981e+00	3.899543682137095679e+00	3.868268985652620895e+00	3.907427196427398552e+00	4.307946566316108061e+00	3.895043962465286391e+00	3.935308393104485880e+00
5.966479891673756697e+00	5.078868581055940190e+00	5.077379515202776084e+00	5.029392784191486498e+00	1.577713193035828132e+00	8.344162623029747650e+00	2.024481217748849815e+00	5.084302779357749991e+00	2.011035682008090131e+00	2.316593952611277762e-01	4.560724255125840010e+00	5.848778760499616425e+00	3.459267222731203795e-01	5.012969809493609041e+00	1.990950722498883607e+00	4.858903908041424913e+00	4.668729509730817462e+00	5.076290259044519360e+00	4.920679777708555136e+00	8.901956903576856206e+00	4.790749706557784648e+00	1.663722931165474650e+00	8.909150679002330264e+00	2.096917999977037539e+00	3.954005621750303345e-01	1.683089880369042168e+00	1.972578242248665958e+00	4.757834003380773780e+00	5.029851692467598667e+00	4.934290906301048274e+00	7.913092144482665624e+00	4.882741540141865677e+00	7.717323780038819692e+00	2.007967896827441479e+00	4.934246147272825844e+00	2.367680216246060287e-01	5.009551654228655337e+00	8.420110660566352934e+00	4.541855721955160519e+00	4.965280075567768847e+00	4.982531356014550106e+00	5.085720741807277179e+00	9.106297158534452763e+00	2.119679297446968480e+00	4.962019566460066144e+00	5.032924012509284672e+00	4.983915839215373289e+00	2.052016078315180625e+00	4.906461830302870197e+00	5.081158114099880940e+00
2.017145665100313234e+00	3.772334214893582893e-01	1.874644248216689735e-01	1.674425362829978781e-01	4.934581922496447781e+00	5.059071627859421660e+00	3.941350962724848639e+00	2.366115815209171580e-01	4.062077911937261199e+00	5.016723555047697403e+00	4.196729921017563925e+00	1.973781227359312940e+00	4.893105121984254957e+00	2.510898637966942348e-01	4.166387380852424549e+00	4.594582781050758347e-01	3.537777087719758295e+00	2.621134215185392802e-01	2.806881142687841502e-01	5.730666699641028039e+00	3.607105800920319183e+00	4.881723682420332722e+00	5.688236613436187916e+00	3.935636335888203607e+00	4.802047845785542890e+00	5.220707335085929657e+00	4.099127002292751065e+00	3.579890203194839859e+00	2.354959387092024903e-01	2.893763863918384915e-01	5.476828497885931846e+00	3.552851112022790137e-01	4.295435656880482789e+00	4.092955620960857743e+00	3.617863660221201094e-01	5.086887216868090533e+00	3.805744653094945695e-01	5.192020156980340140e+00	3.976425730405934722e+00	4.248871675554935501e-01	1.818666523773074806e-01	2.610160455601945872e-01	5.709090718102030948e+00	3.955509950766122884e+00	3.935542842309521228e-01	2.145400909069851147e-01	3.464728772033462967e-01	3.951274345188767523e+00	3.679479928888555462e-01	2.292519383905805286e-01
1.975069305611865333e+00	4.164969171179885299e-01	1.672011093066552156e-01	2.205300838033293631e-01	5.023898240881232269e+00	5.063439905746102809e+00	4.032107841318402386e+00	1.825762921893951674e-01	4.155604093925084008e+00	5.112969826763463566e+00	4.207652652954099182e+00	1.937470752953546427e+00	4.987018689061232024e+00	2.499749682740942947e-01	4.257642843024808776e+00	5.512388411009634392e-01	3.563007491882615785e+00	3.217794754835732740e-01	3.654885959170010024e-01	5.736291336061889901e+00	3.621427613693609882e+00	4.966264504865636198e+00	5.686117683901874997e+00	4.024908464386285800e+00	4.900526306570944790e+00	5.311189622499599139e+00	4.192157836744704547e+00	3.596229606569617321e+00	2.007309986686745817e-01	4.014931547450637517e-01	5.511847990101917283e+00	4.282165595607890785e-01	4.282585468193386369e+00	4.186546695903200721e+00	4.321529899125777785e-01	5.187598651624253598e+00	5.110624598716528855e-01	5.202253132307268935e+00	4.012273186395782787e+00	5.069409700554964315e-01	3.187495294304509286e-01	3.545342204859778246e-01	5.696668632035590818e+00	4.050060973596741221e+00	4.623257481893994769e-01	1.967515910731749695e-01	4.066134588936810568e-01	4.040702438118535689e+00	4.579520575833853635e-01	2.977580293691849400e-01
5.795991950639180601e+00	4.906659112456207339e+00	4.906686074396575670e+00	4.860006126141909633e+00	1.564129846270279511e+00	8.193924347624966131e+00	1.899227034876958431e+00	4.912761587881566250e+00	1.897967338571666218e+00	4.103049997445210595e-01	4.498320637230730945e+00	5.674484272907026394e+00	2.212291247416209028e-01	4.840221595698237955e+00	1.880838315182107312e+00	4.692321180225611066e+00	4.472688487954924241e+00	4.909976519403157269e+00	4.753477398575276958e+00	8.754376592004422974e+00	4.591463289711725793e+00	1.639054976327822377e+00	8.756353643626148653e+00	1.977482526809992924e+00	2.884665370339417612e-01	1.706143510527283524e+00	1.855496279093018286e+00	4.557632653441072712e+00	4.859654463229165167e+00	4.767656930945265437e+00	7.779952229462122837e+00	4.711549979073477168e+00	7.550420983888797011e+00	1.896436452671990569e+00	4.764443594788366987e+00	4.411183712395906342e-01	4.841412246739571934e+00	8.274595854613112422e+00	4.375251550267102552e+00	4.793745168031985138e+00	4.816481723042453922e+00	4.916574112086357751e+00	8.950057828818509975e+00	1.994110128654255298e+00	4.789311798611335824e+00	4.860726911717770271e+00	4.814380132716571836e+00	1.932701838855936938e+00	4.735520897146090036e+00	4.913258080653351456e+00
3.968614330559821379e+00	3.870860085235568793e+00	3.813712228590776299e+00	3.810253471053210994e+00	5.746512901063757894e+00	5.669800526821745734e+00	5.255960275833062134e+00	3.799965548582544983e+00	5.278471959898833887e+00	5.931363838550646861e+00	3.429569754383856139e+00	3.923483951525865265e+00	5.789470000110608083e+00	3.842014601278890051e+00	5.470651613631311250e+00	3.930749253823805578e+00	4.090877351599027989e+00	3.814808348403931237e+00	3.936086407338303506e+00	6.274471855649941254e+00	3.980964501045074933e+00	5.683872277563200903e+00	6.187792181510580747e+00	5.256683106055346499e+00	5.599904470825448399e+00	5.939298065673534133e+00	5.374683366092103398e+00	3.979590853240246417e+00	3.781645978977922873e+00	3.838829822931926650e+00	6.000226429263308070e+00	3.917001117605183769e+00	5.070259873088719615e+00	5.391475749959520947e+00	3.749698022536935849e+00	5.922486332817996413e+00	3.870576691781171252e+00	5.819584727776264010e+00	4.395333237316078723e+00	3.931467277589716147e+00	3.892515057360882214e+00	3.861060598011380129e+00	6.131298877791657276e+00	5.269212066682530171e+00	3.895969728395794363e+00	3.759456824590139412e+00	3.944268637979715386e+00	5.295938336967361160e+00	3.941645879740968361e+00	3.812454853042305469e+00
2.044525534003653444e+00	4.703426831418928145e-01	2.563724153355206314e-01	2.405495234030953222e-01	4.884532501843667163e+00	5.016821650768881646e+00	3.926662449290066359e+00	3.147576033758504033e-01	4.037175827301730635e+00	4.979862610628648767e+00	4.167067844178840907e+00	2.003664440476682795e+00	4.858514433922449527e+00	3.002409610982088028e-01	4.144959488046744411e+00	5.002716481198602461e-01	3.507160818568723304e+00	2.122487800357255872e-01	2.969395183551330475e-01	5.687638555880520030e+00	3.577938740397839990e+00	4.831689177635326793e+00	5.650154668757456200e+00	3.917816548102416085e+00	4.768877610324029348e+00	5.166715620572978729e+00	4.079240529641317892e+00	3.549691631524189095e+00	2.590157696099234519e-01	2.859548319107216297e-01	5.415425307579405434e+00	3.891282899897680059e-01	4.270455089524911152e+00	4.071829076499792421e+00	3.770710397490215082e-01	5.053177234552389763e+00	4.271086645328197595e-01	5.147047919655418191e+00	3.920273711553925011e+00	4.976412252870985320e-01	2.596552577021017938e-01	3.049197916423393995e-01	5.678150903020914519e+00	3.933891092522570077e+00	4.602539959607530040e-01	2.480349565911721121e-01	3.758206208527778425e-01	3.934147776240297212e+00	4.360372005900724490e-01	2.907014462549750156e-01
5.063297311262877187e+00	4.166145569199256826e+00	4.120233107190097499e+00	4.115756971040875456e+00	4.263671268376839407e+00	6.711416915675539663e+00	4.355766977532506523e+00	4.165392089396395825e+00	4.272999600106782481e+00	4.671913390272906419e+00	4.764514404982448603e+00	4.970695791967535193e+00	4.515228562700526638e+00	4.089817017801016696e+00	4.381822311904388201e+00	4.068194597465889295e+00	1.302090876792389329e+00	4.112244530667471309e+00	4.118465987906372305e+00	7.267729445174443192e+00	1.408790487848965656e+00	4.289303485469669219e+00	7.259534485441511364e+00	4.358574365647693405e+00	4.449096536169133032e+00	4.387710855784155761e+00	4.383616921326686899e+00	1.419840133556365513e+00	4.047583734552242518e+00	4.082152016836384512e+00	6.470025021637574980e+00	4.103978099697739523e+00	6.387422779024092279e+00	4.401719023440449519e+00	4.040137405143657823e+00	4.706174267855482540e+00	4.054105851028091401e+00	6.853599584693132130e+00	4.285270949527280604e-01	4.120781021849523107e+00	4.157516029439371152e+00	4.162181767708188929e+00	7.388966413247983311e+00	4.301214348954589539e+00	4.126661847759598878e+00	4.069050229604820323e+00	4.126873801773773387e+00	4.360115568441405465e+00	4.113047110019479646e+00	4.142041921823482298e+00
5.240760740180157917e+00	4.115867636624938264e+00	4.149766887737430743e+00	4.088968446057898554e+00	2.001936411522689419e+00	7.412377669384094148e+00	4.352466514462737246e-01	4.139714019682655177e+00	3.949661723872773256e-01	2.076981624536348825e+00	4.169360579684762591e+00	5.104826853561311495e+00	1.963013179890682247e+00	4.079551332881212744e+00	4.313369135355923922e-01	3.931658815713538591e+00	4.228652203057278847e+00	4.162434396808688319e+00	3.989670095821007845e+00	7.933614591292224461e+00	4.396778328615886799e+00	1.909274405177762812e+00	7.927716436947513934e+00	2.824008938131406521e-01	1.923163219469307350e+00	2.203616295750525200e+00	4.203681900747129330e-01	4.358094976580912494e+00	4.096818781855801284e+00	4.015305737653624085e+00	7.173041294649921795e+00	3.975961788239801287e+00	6.731575799383069381e+00	4.492214585984066755e-01	4.025240906996730317e+00	2.221442701517833740e+00	4.111755612341323030e+00	7.530448187279473515e+00	4.247585551558796801e+00	4.032186062371175161e+00	4.062260009565046737e+00	4.148346876123105709e+00	8.071663542213226350e+00	4.749986539498777249e-01	4.018199543884092506e+00	4.090226241843189392e+00	4.034118768142688438e+00	3.774869318052048173e-01	3.970767947170992240e+00	4.126028149914685805e+00
5.134556460638351361e+00	4.055280407808778520e+00	4.089627546305338868e+00	4.030003250524315739e+00	2.040212529419888288e+00	7.374599836370107298e+00	2.981561348725980110e-01	4.079158663291814868e+00	3.175936418116562243e-01	2.111821860280618246e+00	4.173036406524021302e+00	4.996028979963100802e+00	1.995557580842907131e+00	4.021503265963791485e+00	3.748034583687141486e-01	3.865395829459253196e+00	4.151717247165234603e+00	4.106739460942137931e+00	3.932626938892732404e+00	7.901390716367870937e+00	4.325267016404469977e+00	1.931729897387480577e+00	7.898054780187180768e+00	2.545411832098736782e-01	1.957302780667169673e+00	2.241873024217192256e+00	3.112671302447305721e-01	4.284032454398487566e+00	4.037335335971830474e+00	3.954842372341849988e+00	7.120971859567291951e+00	3.911265997063328559e+00	6.697077128210786157e+00	3.475166651579234545e-01	3.954698776813076577e+00	2.257437956830889991e+00	4.051480373460595530e+00	7.492186640770215789e+00	4.188951014748608870e+00	3.967909483973613316e+00	4.005998464835850648e+00	4.094454655997043169e+00	8.049785465584497146e+00	3.408994846315777649e-01	3.953116959688416809e+00	4.031027320670597547e+00	3.979690898388488218e+00	2.613732503862905010e-01	3.909286871367582350e+00	4.073145286011627064e+00
2.303530302047736900e+00	1.464875490572740357e+00	1.595469371033682249e+00	1.528290761272737885e+00	5.469466137697980734e+00	3.819329979998007829e+00	4.708550393484190799e+00	1.637114209228057726e+00	4.771308817033230731e+00	5.691507965703542560e+00	4.890746444665965420e+00	2.257757447784159766e+00	5.546197771515934072e+00	1.580887020516114960e+00	4.888313443669462188e+00	1.475516807491225935e+00	3.831972794060879650e+00	1.483257614286000337e+00	1.549406928637947711e+00	4.501220341875820985e+00	3.992439638412694336e+00	5.391599208075502858e+00	4.534659689147781059e+00	4.709107148579939839e+00	5.449535178024929039e+00	5.711112897762235185e+00	4.823672630720844623e+00	3.953838374194301064e+00	1.586211942717784096e+00	1.441489086742881121e+00	4.090894013924678774e+00	1.577141310918145578e+00	3.384688720837191411e+00	4.782342427703616394e+00	1.457643828696009836e+00	5.751194992554833796e+00	1.388579862769400597e+00	3.901966179044266347e+00	4.207621156998986756e+00	1.422639804405570141e+00	1.591459276291850244e+00	1.435864328809639545e+00	4.637079539343135437e+00	4.638053901576635774e+00	1.449678469007949388e+00	1.532957071058858256e+00	1.492577962322099383e+00	4.725322444080942930e+00	1.529563397730055563e+00	1.514411867649049004e+00
5.785204671501849916e+00	5.712069913064376614e+00	5.799266508568385881e+00	5.753180165167834481e+00	8.597840994258968195e+00	1.188857225590550959e+00	8.222311199990233632e+00	5.822885361517798231e+00	8.228964303548179871e+00	9.207062210434775906e+00	7.831351794591896009e+00	5.776368220413779397e+00	9.048591683068913483e+00	5.778288267712408555e+00	8.355188326081663064e+00	5.793152632781024991e+00	7.067786069690828121e+00	5.717582930271994712e+00	5.821166827865177140e+00	6.986379679348804217e-01	7.229225598484201321e+00	8.500925378229888807e+00	5.562411859653271229e-01	8.213836722457434902e+00	8.953225022527369958e+00	8.779648532444644715e+00	8.299280419555838506e+00	7.189969291089495229e+00	5.832838219566593985e+00	5.763786925664056149e+00	2.713356587339037063e+00	5.855069842711474237e+00	2.237330142482133244e+00	8.185178873626645313e+00	5.769772117485674201e+00	9.263169103551543770e+00	5.733296527112559104e+00	1.157696921246319288e+00	7.371438436864730548e+00	5.722978285918459029e+00	5.818178902926824492e+00	5.678458738831229091e+00	8.039018956060571819e-01	8.064772984629552610e+00	5.743307201298427422e+00	5.746190305576762469e+00	5.755215542209905166e+00	8.230204302973371355e+00	5.820720642010781987e+00	5.747264514819822701e+00
1.907489813682403890e+00	3.728014611586738525e-01	2.813463127999085156e-01	2.523802061772469352e-01	5.004866164525549443e+00	4.922406868241189670e+00	4.034217667111036576e+00	3.532570705589005433e-01	4.150500661360297272e+00	5.090477525402532955e+00	4.339564336747112172e+00	1.868531705187628456e+00	4.964136143574626736e+00	3.245819335775698145e-01	4.251421273324354821e+00	4.084245174518664756e-01	3.534928555270402839e+00	2.457035915554795225e-01	3.049608951194436313e-01	5.596961538838267636e+00	3.617833618151881314e+00	4.944106292604865338e+00	5.569286750867055602e+00	4.034804012200114975e+00	4.877798310012908090e+00	5.283413864621027578e+00	4.183479552904563192e+00	3.587442802691618304e+00	3.041515799820368460e-01	2.050289611126490663e-01	5.294107198289649929e+00	3.264574979884375949e-01	4.205552651435827016e+00	4.174996843496446175e+00	2.571942169278551016e-01	5.165624059284670722e+00	2.934355271888973715e-01	5.043733256889867178e+00	3.962019665224691067e+00	3.503428761839249006e-01	3.090153313003687341e-01	2.595795402078623915e-01	5.611245222402710731e+00	4.033964184270799613e+00	3.275519489615010826e-01	2.766956279072442793e-01	3.490721161256901128e-01	4.046434637379025645e+00	3.616474540925307957e-01	3.267828720834910494e-01
1.853599031253671647e+00	3.638741480243589677e-01	4.479295851724072741e-01	3.932088640044787975e-01	4.921302915597244976e+00	4.973226094136893316e+00	3.917618392743886346e+00	4.746201799442427149e-01	4.042613212882924856e+00	4.988296212886684344e+00	4.416073578301892510e+00	1.795468620229275780e+00	4.858301408587840875e+00	4.011199612152229199e-01	4.132990909662909829e+00	2.709022917181181933e-01	3.521189343183079856e+00	4.771768517691264422e-01	3.449076318306777411e-01	5.648337943414594164e+00	3.622275508621696449e+00	4.852575211729844185e+00	5.627714596752060316e+00	3.930202474382229916e+00	4.779804335267354709e+00	5.197673712989733907e+00	4.064478517422647208e+00	3.588017796194487019e+00	4.687836385427305852e-01	3.174805665798010601e-01	5.293487798444422410e+00	2.286569903732094955e-01	4.259455796169752340e+00	4.055590947114090739e+00	2.484761094817335980e-01	5.061197296123384426e+00	3.560626190271370395e-01	5.089099852951793679e+00	3.960472625901576560e+00	2.338597198299210422e-01	4.358849745332866732e-01	4.188406960957831160e-01	5.686791191076087770e+00	3.916986721341839672e+00	2.092591045772672909e-01	4.351009505641435515e-01	3.761255970178124519e-01	3.932357491318394960e+00	2.590852451719195537e-01	5.056533759328195599e-01
5.154505385554186248e+00	4.072447927051929817e+00	4.103618532795561435e+00	4.042290446093388390e+00	1.989027230015387060e+00	7.325578929798909122e+00	3.831721413479082794e-01	4.097639286318930374e+00	2.839739051792405378e-01	2.093467391301935709e+00	4.178620985747899752e+00	5.019520062617469414e+00	1.977097410344098138e+00	4.037888341374319623e+00	4.113620715562630314e-01	3.880809621350696403e+00	4.130008171220963753e+00	4.109634657175905481e+00	3.946183159062210066e+00	7.844256027046989210e+00	4.309832143830282014e+00	1.890511699843218096e+00	7.845914490568806521e+00	3.235040329028731620e-01	1.927838675290769466e+00	2.180124616661466952e+00	3.467931539928893470e-01	4.268100441658080335e+00	4.049836507501262339e+00	3.957742949082919459e+00	7.041311971878814191e+00	3.925450150458663412e+00	6.664547051600642646e+00	3.482064242831242606e-01	3.961871377444956099e+00	2.237316002734657250e+00	4.054196211190968846e+00	7.438093851620222630e+00	4.126259295438162944e+00	3.981241395109273995e+00	4.016315341133067207e+00	4.101357798913763730e+00	8.008966610527817664e+00	2.715852738510285413e-01	3.968622086676700356e+00	4.042468626699895928e+00	3.994884431395707480e+00	3.800494529217305906e-01	3.925416702171423466e+00	4.082047242061300985e+00
2.003249240899029893e+00	1.503960837802275352e-01	3.479138489103755227e-01	2.540257241310557856e-01	5.006935547252606256e+00	4.957753770410270100e+00	4.002390285279227022e+00	3.441158375282203918e-01	4.123143196614188710e+00	5.091340058590843931e+00	4.387185901079031503e+00	1.950997639453274202e+00	4.963940101668531391e+00	2.710220712025178669e-01	4.212527697281348793e+00	2.722016941271735990e-01	3.568071298203633557e+00	4.118368679801246990e-01	2.054565406515926618e-01	5.629033472693823370e+00	3.655648336574506274e+00	4.940705173823447538e+00	5.597629139703344414e+00	3.992477762155825172e+00	4.885867356267210582e+00	5.289010755209604397e+00	4.150939146028388649e+00	3.628080627985632134e+00	3.742435435199165661e-01	3.532418461414172928e-01	5.364946307937220382e+00	3.098045230991462451e-01	4.224538786833274884e+00	4.138208691064119371e+00	4.001187605104535860e-01	5.167903109088673119e+00	3.455428220501514658e-01	5.085213985621819255e+00	4.025255840394583728e+00	1.965510374228715829e-01	3.312633253647401799e-01	2.640948921589056919e-01	5.623998452007547222e+00	4.004172331703246712e+00	1.868514483533640358e-01	3.388804511543494491e-01	1.207833131557249084e-01	4.005401522948224269e+00	1.869823283624494070e-01	3.357977922667241821e-01
5.106334982313393667e+00	3.972234284680870697e+00	3.998633810849812509e+00	3.941539065615830228e+00	2.049768256130283905e+00	7.247069232371035064e+00	4.425895139111719612e-01	3.988572542206759053e+00	4.547922446808859154e-01	2.198805640619423407e+00	4.081397617069129957e+00	4.971257317331722270e+00	2.079296579297533754e+00	3.929575155233655970e+00	5.933397963034185985e-01	3.794113104579978302e+00	4.103268357703360181e+00	4.011004602544147701e+00	3.847610276950698349e+00	7.771590911903208720e+00	4.269138853383511290e+00	1.960274732535408626e+00	7.758392800300438985e+00	4.058623505189386527e-01	2.025752195680326828e+00	2.271880390148281137e+00	5.509996477921318414e-01	4.226607875376798162e+00	3.945739514394652758e+00	3.868182661136716050e+00	7.033243425865546072e+00	3.828836574607610288e+00	6.557068437921093285e+00	5.610501057121423107e-01	3.873718349280023343e+00	2.334926575827798612e+00	3.968218141271891763e+00	7.368993729754349964e+00	4.138091155273729171e+00	3.890417129616142944e+00	3.914601253377402834e+00	4.001964181712704516e+00	7.900682436682901155e+00	5.221007699306441374e-01	3.874891441031761641e+00	3.936527865140501792e+00	3.892945098826465333e+00	4.346482873025345750e-01	3.828148514467812458e+00	3.979103571771572589e+00
4.510032961044218247e+00	3.627906259563827174e+00	3.589432241539549651e+00	3.593872944410287928e+00	4.409029399260271376e+00	6.341723531642201372e+00	4.234840315481569917e+00	3.634045742486178288e+00	4.208735585936799417e+00	4.726182668471610171e+00	4.778710707842247274e+00	4.395967375684954881e+00	4.561058753035860391e+00	3.559194039329276915e+00	4.316091674405204692e+00	3.535580834536965256e+00	3.575959158865281706e-01	3.627020140676198601e+00	3.621196033017716864e+00	6.948896524291914290e+00	2.616808282770856642e-01	4.414553772265081832e+00	6.919874568469967180e+00	4.258877636344314155e+00	4.503355694061875525e+00	4.588829480828762186e+00	4.297819213141282901e+00	2.886014957610643639e-01	3.535239020878103489e+00	3.608905377063468922e+00	6.307871193204277027e+00	3.591908988944403802e+00	5.922254008987262175e+00	4.314500707661628631e+00	3.532042750270530718e+00	4.777311128006850538e+00	3.518640692449760632e+00	6.503751351931785329e+00	1.239219911103520699e+00	3.588401949875727137e+00	3.648985001644485138e+00	3.654844753308831518e+00	7.010001713884858709e+00	4.213687293482684559e+00	3.598293481425901774e+00	3.562036335410598387e+00	3.617456677250598940e+00	4.236247628739437943e+00	3.585071528924976825e+00	3.642385374752689753e+00
5.895068933205990902e+00	5.006199796247702061e+00	5.010271607061099530e+00	4.960360654214822418e+00	1.562464638283002527e+00	8.226263399472820481e+00	1.970673715245685687e+00	5.019383578779738286e+00	1.953129301230803305e+00	4.316565221072604097e-01	4.650357877329967415e+00	5.776738527873127360e+00	2.459417702831826480e-01	4.944094387611952968e+00	1.925608776925356258e+00	4.788064881122399363e+00	4.583704658945644717e+00	5.004891030436629862e+00	4.851151833954863157e+00	8.777721937550653664e+00	4.717558730655740717e+00	1.644768511337687977e+00	8.790037437115564956e+00	2.055181035636528986e+00	3.308138530249298825e-01	1.679587870432246444e+00	1.907990476989252615e+00	4.681619031744726378e+00	4.962334916956647746e+00	4.858001268442933451e+00	7.761216749869245923e+00	4.808541860632542075e+00	7.614099066351384337e+00	1.945656895004335585e+00	4.860945734723441269e+00	4.165832638901121876e-01	4.935510870470755762e+00	8.298590524934009949e+00	4.445876745345040071e+00	4.888261294416255787e+00	4.915432159385189514e+00	5.012453932712566562e+00	8.998294814252576046e+00	2.039155675956993541e+00	4.885575575723296815e+00	4.962754698140479093e+00	4.911383180787269431e+00	2.009974338400074334e+00	4.832367285485652530e+00	5.011202808328623526e+00
1.926979201789743135e+00	2.360593219873408366e-01	3.292764960072870895e-01	2.390308136079271062e-01	4.930974333754316596e+00	4.959930623761319879e+00	3.935601287046006203e+00	3.370105427164261647e-01	4.052548578770629462e+00	5.019661460868877434e+00	4.315257573651429368e+00	1.874139751319934044e+00	4.891924371832785390e+00	2.574299284752183392e-01	4.148486102922509744e+00	2.686205836141816738e-01	3.523046553861207020e+00	3.516643456469942808e-01	2.221315448701999262e-01	5.634193895325244839e+00	3.614724660231159348e+00	4.864778507432484744e+00	5.607656513624928785e+00	3.935142580015983160e+00	4.808717499659101335e+00	5.207612097553064423e+00	4.083421938576019095e+00	3.584378906113578456e+00	3.197388471081453742e-01	2.173493746420968875e-01	5.316960449160606395e+00	2.104185448887008203e-01	4.242035115233843356e+00	4.075414515991861997e+00	2.142482029750401584e-01	5.091993440829552853e+00	3.170193812222800722e-01	5.083953407846320438e+00	3.955886406575714442e+00	2.204655443577372975e-01	3.312806987117246083e-01	2.819193951406201437e-01	5.648633197767791714e+00	3.935586832628174658e+00	1.653924053287929574e-01	2.755820513268371075e-01	2.323693657438268279e-01	3.946493418940920428e+00	1.964231392593046854e-01	3.404287513277791666e-01
4.852036832542636624e+00	3.996229493546728406e+00	3.970112122314410019e+00	3.959331305986881322e+00	4.219428152903999418e+00	6.630806658508817897e+00	4.223168839518614881e+00	4.008920859434363493e+00	4.165437309661340848e+00	4.583051940497878896e+00	4.702773053262245817e+00	4.760187810182926249e+00	4.428011022104784367e+00	3.942316084698409995e+00	4.248932257744152174e+00	3.891238856920503419e+00	1.516359983784980159e+00	3.962160314820814655e+00	3.945901517227871746e+00	7.199862530166019958e+00	1.652969545432593002e+00	4.218150262013674379e+00	7.202889462751760341e+00	4.209321882605994602e+00	4.376956175154137263e+00	4.355164013785152832e+00	4.248833522702375909e+00	1.672180443505144387e+00	3.895977384666842180e+00	3.922110575308681568e+00	6.374644876891358614e+00	3.944346282187847663e+00	6.296131848412840348e+00	4.259079689351447762e+00	3.886641284489186887e+00	4.641031510940567983e+00	3.905126776781094211e+00	6.766177290789683774e+00	7.759387533472105192e-01	3.948021614372655641e+00	4.005432686616559934e+00	4.005416841368020897e+00	7.340683048744007344e+00	4.156186379275539799e+00	3.953614731098592294e+00	3.919748350036023954e+00	3.951372246104054575e+00	4.217008100677055005e+00	3.944905767115570949e+00	3.987844536366267345e+00
5.089330870995717682e+00	4.990824247260666979e+00	5.092815801576684009e+00	5.039729481369327857e+00	7.838083452740843171e+00	3.492630553814226602e-01	7.456307552614877210e+00	5.118736286452508999e+00	7.459727281168073709e+00	8.414545686116071010e+00	7.256897022120628371e+00	5.068114493083061944e+00	8.252163505131257182e+00	5.066817305963082774e+00	7.585128236263551926e+00	5.051497787668035144e+00	6.283308630088491498e+00	5.000762522725180403e+00	5.095110458148702115e+00	1.106366319607397619e+00	6.468159188687382155e+00	7.740414010451840632e+00	1.233103762980865215e+00	7.457204715379544879e+00	8.160940502031021282e+00	8.020141045315945405e+00	7.529209727248646011e+00	6.423320533144075029e+00	5.117205787277240070e+00	5.024308655625143949e+00	1.837452816936035127e+00	5.118615257947918273e+00	1.863502265473296671e+00	7.420729274762071448e+00	5.028039868456243511e+00	8.470438742686681621e+00	4.997951043933914761e+00	2.615668947751977336e-01	6.573497247524365150e+00	4.985583294622269790e+00	5.106745290285721772e+00	4.962089325246988203e+00	1.616046798172314780e+00	7.295617194636236924e+00	5.005320143507780983e+00	5.032067989880255610e+00	5.029121699189959216e+00	7.468190939472312273e+00	5.084660209536639108e+00	5.036093774095628639e+00
4.356778137674872653e+00	3.544115132283475411e+00	3.501822625178752535e+00	3.514018961288534193e+00	4.527641558842933733e+00	6.279610583616597630e+00	4.276373805563824071e+00	3.544915458842480493e+00	4.281249506471016097e+00	4.800456364078994120e+00	4.772470630359111787e+00	4.237439198641291149e+00	4.634933148422335059e+00	3.477390255057773327e+00	4.386507653317575084e+00	3.456058053820621812e+00	5.349142490980792752e-01	3.553846792521482723e+00	3.548210895103972362e+00	6.900046898237778059e+00	2.950614021759748740e-01	4.528875826845344399e+00	6.857753243779314722e+00	4.311341057415826405e+00	4.580085634110994341e+00	4.725227943151388388e+00	4.354637559916844758e+00	2.950437254930014519e-01	3.456261354785193696e+00	3.540330791843210534e+00	6.314917143194667126e+00	3.509868894568513475e+00	5.807944457044891706e+00	4.369139442518862104e+00	3.448693197666439225e+00	4.854900265887041932e+00	3.438731470877992358e+00	6.443719855918554451e+00	1.479639264508129770e+00	3.506535899897973430e+00	3.570650469294051721e+00	3.579274407772907285e+00	6.934449989910629775e+00	4.267966068377682554e+00	3.514251758987930963e+00	3.483343874005714991e+00	3.544860242444990206e+00	4.278339310211239699e+00	3.504955951997386077e+00	3.571425803680694067e+00
5.865426467227019103e+00	4.955771163781319544e+00	4.955247213837794540e+00	4.906527595988761981e+00	1.501755271050732476e+00	8.213106233496709763e+00	1.950701885635482968e+00	4.961070174889155027e+00	1.942361651773464093e+00	3.111875828434731428e-01	4.516390513499772830e+00	5.749197835538851997e+00	2.833744310940233824e-01	4.888594019480790642e+00	1.912702053962111126e+00	4.743095077246993974e+00	4.507835207363201313e+00	4.952562443725529562e+00	4.801106044034795239e+00	8.770292722591214840e+00	4.626008740280506792e+00	1.600474688701645443e+00	8.771726176149082121e+00	2.003888151260203809e+00	3.896388319416503321e-01	1.646185866990669933e+00	1.900903614536977315e+00	4.593436787462319870e+00	4.909342166804618657e+00	4.816770594981641729e+00	7.802435461465453415e+00	4.763038527800101285e+00	7.582803053919945135e+00	1.933962514485068063e+00	4.818183250160780418e+00	4.496448450128423535e-01	4.891306670213357854e+00	8.293917275418678514e+00	4.390156576917074283e+00	4.844862029178734097e+00	4.860307012417808714e+00	4.962067776526122742e+00	8.966476676910430044e+00	2.029925218875507031e+00	4.842644999632528702e+00	4.910301870435698213e+00	4.860693716997660729e+00	1.964711907570390714e+00	4.783832568848739974e+00	4.958112260318873865e+00
5.911362165611355302e+00	5.020094735145935516e+00	5.017692098785501820e+00	4.969493806823845006e+00	1.560877031605326204e+00	8.284881525944340908e+00	1.993005281100475479e+00	5.024432647115532724e+00	1.980915108348282994e+00	2.751494933378528795e-01	4.501859445608721089e+00	5.793551792148059931e+00	3.256874901969927238e-01	4.952392088161715833e+00	1.968094569293677543e+00	4.801657976686833251e+00	4.617109839116403158e+00	5.017803344792891806e+00	4.862617938355195513e+00	8.843979531964789587e+00	4.736456577303276738e+00	1.646182738161144465e+00	8.848220665001298002e+00	2.066340746321800648e+00	3.508280726430485497e-01	1.678647927142516538e+00	1.947143665692602887e+00	4.703868867646614049e+00	4.970313463568326817e+00	4.876545460128937748e+00	7.864849527254822448e+00	4.824412596604783054e+00	7.653550343877043360e+00	1.982669538311581992e+00	4.875783357456131561e+00	2.749791658239009728e-01	4.952330148393590648e+00	8.362520550939244401e+00	4.497908061628537624e+00	4.907902317712596663e+00	4.923514314063044850e+00	5.027084185792907611e+00	9.042366879081221498e+00	2.091133869053781513e+00	4.904167935612647078e+00	4.972787509787224280e+00	4.926125201640204843e+00	2.022220515707210176e+00	4.848102831249856415e+00	5.022001948412924577e+00
1.899337120953775937e+00	2.170111358911631649e-01	3.127459127007023998e-01	2.200723901596667864e-01	4.969510528538684468e+00	4.932452452951224586e+00	3.971557169687986555e+00	3.165653774403312526e-01	4.089622359015653963e+00	5.056999282360790104e+00	4.339070145546076951e+00	1.850390309804772038e+00	4.928806838913682320e+00	2.461202706279249919e-01	4.184801735802371248e+00	2.894461332292748157e-01	3.559061091482110140e+00	3.293988471732432477e-01	2.124348838758833291e-01	5.605981492783813636e+00	3.649543128494076250e+00	4.904427922683438190e+00	5.578086840161668114e+00	3.970788053050938071e+00	4.845580222222748645e+00	5.247315629351345656e+00	4.119470737890074119e+00	3.619088384030475503e+00	3.346642932095185152e-01	2.243779522937822402e-01	5.306833601012313828e+00	2.057620057922812662e-01	4.209182069466600673e+00	4.110724870038772849e+00	2.337918300451228004e-01	5.128203010123442596e+00	3.094107708229618670e-01	5.056125165941606880e+00	3.993171958885848749e+00	2.226020383315578111e-01	2.991659030100349281e-01	2.395883172983814535e-01	5.616247374227238076e+00	3.970770227054858381e+00	1.662739967061328261e-01	2.775677877489321488e-01	2.232563777178538100e-01	3.981316392043131813e+00	1.959487871060273112e-01	3.224679387126566099e-01
4.849808573037428516e+00	3.968327517346324829e+00	3.971826230224924537e+00	3.946641260985961353e+00	4.057634130944851591e+00	6.537599432181491643e+00	4.085802000896141983e+00	4.007102465885888698e+00	4.007465563100104156e+00	4.465551299044480338e+00	4.693405231906152331e+00	4.756300671330877528e+00	4.307653643297203239e+00	3.935187202813442475e+00	4.081500686405341582e+00	3.851345037794374981e+00	1.764757549154826632e+00	3.951073277294800956e+00	3.913943492464185603e+00	7.087598240021169005e+00	1.990532675644592242e+00	4.042619594161416252e+00	7.111113470175589590e+00	4.060548459772561181e+00	4.255354639600140487e+00	4.177364556645316362e+00	4.091648200468370966e+00	1.997105421289160354e+00	3.894697826595184154e+00	3.889663842012379025e+00	6.179202421234549547e+00	3.920372675475297886e+00	6.250498250613936158e+00	4.093415230236685076e+00	3.865228846997006862e+00	4.524649245719022161e+00	3.888164112993845567e+00	6.662962566848665169e+00	9.230357834212334911e-01	3.911531243286130000e+00	3.988174311813910577e+00	3.983071721578686386e+00	7.271631495857316274e+00	3.988555956739351593e+00	3.918810908974650786e+00	3.909079532841111426e+00	3.918311710376681134e+00	4.077863019644189180e+00	3.915586477269253241e+00	3.968870253412005500e+00
5.498139017452425392e+00	5.388791515125278764e+00	5.513582327133129013e+00	5.440565459767753076e+00	7.398556533390047818e+00	1.976624326012680344e+00	7.230130787178622676e+00	5.547695335796863247e+00	7.184347136581867410e+00	8.010327795451871680e+00	7.369017243888509761e+00	5.460085567111426563e+00	7.842849785202500534e+00	5.476479085062545771e+00	7.304732900642414428e+00	5.377488627938713073e+00	6.215519134189624317e+00	5.394130494256903496e+00	5.457445716440854078e+00	2.230148969659292657e+00	6.474469700381894732e+00	7.293662708331853928e+00	2.539785679585579548e+00	7.247368847936382252e+00	7.751093053611475270e+00	7.524023790476952911e+00	7.258503566820813546e+00	6.417052496864395827e+00	5.508715774052474146e+00	5.355776461457750770e+00	1.922396657265303399e-01	5.468701026777937457e+00	3.172347612718726673e+00	7.150834848500552177e+00	5.365197547047597659e+00	8.053874185143437003e+00	5.370887954179222490e+00	1.819070455123142249e+00	6.326748958200727913e+00	5.334075960763255075e+00	5.507136277640156230e+00	5.368698918093386396e+00	3.104537858605318057e+00	7.027513303310976234e+00	5.357360003909308332e+00	5.425413965455491372e+00	5.402161753560140056e+00	7.259559839790769686e+00	5.441178244974063993e+00	5.440043055744416378e+00
1.983888081915423429e+00	3.245416980593967549e-01	2.120638370609554402e-01	1.533199066088296314e-01	4.994703408136085265e+00	4.951726091460257884e+00	4.013990323384808434e+00	2.221691941707492346e-01	4.124181737837995243e+00	5.107662855377927080e+00	4.204648191320174533e+00	1.943402634655330363e+00	4.979153023365608277e+00	2.204848821096772327e-01	4.232869990008938821e+00	4.832081454931063114e-01	3.544400983631226243e+00	2.279729843405678691e-01	3.080763059429551531e-01	5.625074043907249965e+00	3.615499784096944502e+00	4.935158183710173674e+00	5.586230823180796001e+00	4.005056274781540360e+00	4.886679865858974736e+00	5.273271734927986287e+00	4.167769516195449775e+00	3.588371736844659932e+00	1.509804666044192722e-01	2.608827248673623589e-01	5.364992708672922994e+00	3.810318069432821475e-01	4.214591706545121497e+00	4.163531798606429746e+00	3.258537278533349957e-01	5.177708044201889237e+00	4.108039654741551527e-01	5.086630890466528498e+00	3.971340280693189673e+00	4.251924661473716061e-01	3.034103753816965177e-01	2.440665113060893343e-01	5.605414054380695177e+00	4.020400235638031283e+00	3.786653439802142862e-01	8.417252753896067863e-02	3.176391247400435769e-01	4.025308862054338022e+00	3.879514661049842106e-01	1.832953352133484259e-01
1.970819231530945403e+00	3.311668258822343391e-01	1.526988906490786002e-01	1.192254229658945841e-01	4.987841754968080465e+00	4.994236523540426909e+00	4.002675592933882420e+00	1.672773901644306893e-01	4.116173450224578367e+00	5.089228119592118738e+00	4.202268029792199933e+00	1.930817586385814577e+00	4.964426535039007327e+00	1.747130231855446858e-01	4.222123991620125416e+00	4.649715957432804525e-01	3.540913462376178877e+00	2.328660251698657924e-01	2.800815776915052124e-01	5.666809227085777501e+00	3.610435049128335905e+00	4.928664347303486792e+00	5.624790438101387124e+00	3.994603570984601060e+00	4.873764695004804359e+00	5.268856123320536433e+00	4.157067409016328874e+00	3.583652851586833776e+00	1.275208751649608285e-01	2.828751179338092614e-01	5.414940280733209654e+00	3.520088748122383593e-01	4.241849775658441679e+00	4.151327765626774635e+00	3.225540888374815451e-01	5.160707845908265590e+00	4.188316953685357613e-01	5.129404317704319816e+00	3.976339219605619757e+00	4.216934564684989284e-01	2.691869851835503313e-01	2.571257413386602853e-01	5.642882070765936398e+00	4.012410789503058517e+00	3.739101483353984845e-01	6.489084217348636829e-02	3.144506434904090209e-01	4.012645519620950729e+00	3.760912758450472571e-01	2.090326508019859086e-01
2.072724451159343673e+00	4.364617302471567872e-01	2.583065331247104135e-01	2.541838098216491759e-01	5.111236386533114739e+00	4.986519637457932141e+00	4.142856952674526916e+00	3.002728009441841261e-01	4.254145972713659241e+00	5.210103999241170847e+00	4.242316532943309682e+00	2.050125288305598481e+00	5.088226455199453824e+00	3.447573216080730418e-01	4.359179598951614665e+00	5.988463233554048859e-01	3.631272593602934418e+00	2.029388060555042672e-01	3.751442254233072204e-01	5.656047563673779699e+00	3.693055106235043183e+00	5.056297486659563134e+00	5.615822900399436435e+00	4.123452675431433789e+00	4.997590272657357779e+00	5.393120064548592829e+00	4.296571994867632860e+00	3.672129118167822170e+00	2.652401621613644789e-01	3.666437281538146853e-01	5.440349989004924502e+00	5.168664043660329277e-01	4.250729347528963586e+00	4.290111238662865034e+00	4.946400764894334778e-01	5.283673001749238374e+00	4.384559149413986279e-01	5.119282627616017933e+00	4.052620455493385343e+00	5.432960985366698248e-01	2.918919959376461981e-01	2.382560784978307034e-01	5.622220158342513763e+00	4.151341872905266683e+00	5.198360658859194627e-01	2.666576068648621733e-01	3.926330224917932155e-01	4.149000379079437195e+00	5.089051590862667673e-01	1.629301056041293772e-01
4.969636892047532228e+00	4.088201158689441783e+00	4.070467107340328461e+00	4.050705569144364304e+00	4.022326163800828525e+00	6.605161230217464485e+00	4.121609158521909677e+00	4.108864077931150938e+00	4.040952935530436108e+00	4.437247862137470911e+00	4.721986205404639314e+00	4.878060854716805395e+00	4.283296882174940201e+00	4.035146707465786520e+00	4.125049793502481243e+00	3.971969843021537550e+00	1.757701884076923182e+00	4.043821807008635361e+00	4.023345209095595898e+00	7.156316463267952344e+00	1.940890552653212975e+00	4.027279614821404508e+00	7.169911528777532794e+00	4.104121357141338855e+00	4.231141593687667068e+00	4.140549357299362576e+00	4.132404038458104445e+00	1.943869549665161012e+00	3.993183514353486174e+00	3.993948553220052933e+00	6.264547500379602063e+00	4.023230782811531903e+00	6.309366322003416627e+00	4.136861734804378798e+00	3.970678478089719743e+00	4.490054285939920398e+00	3.993958999549014344e+00	6.730427264790035835e+00	8.158766356551048204e-01	4.031974972702145443e+00	4.087808396422468071e+00	4.088399665665159333e+00	7.329647386130395681e+00	4.033701860709905773e+00	4.037804667737322717e+00	4.010793411650235285e+00	4.030800788086817299e+00	4.115403215909965162e+00	4.026528415938921412e+00	4.074851593955271412e+00
5.851110039454129108e+00	4.937155772423284184e+00	4.942584083912875847e+00	4.893517272295574649e+00	1.490067347892960692e+00	8.184083831076140569e+00	1.876230514400407001e+00	4.949263658278889366e+00	1.864327684422044440e+00	3.681532703014148700e-01	4.569644395963170069e+00	5.731113266232387815e+00	1.654882825096776200e-01	4.876983289713845870e+00	1.826180465020183830e+00	4.723037693468291387e+00	4.475336155579860531e+00	4.938861855899653541e+00	4.784973460393321609e+00	8.736652549632086817e+00	4.602932349444965432e+00	1.572791153942921794e+00	8.744834843318416873e+00	1.932991487308667766e+00	3.251461993590300525e-01	1.630484672358160747e+00	1.814557989118768422e+00	4.569099813652503173e+00	4.894084309898720342e+00	4.796904762620148865e+00	7.747996682581709038e+00	4.746827838491546991e+00	7.560854475491942672e+00	1.847307862621591301e+00	4.799490286938256745e+00	4.883045794900143233e-01	4.871063576637148174e+00	8.262810371676060583e+00	4.352038560208558948e+00	4.823785304246669625e+00	4.848719739587966870e+00	4.946219441221763269e+00	8.946108613290977729e+00	1.940350669144651263e+00	4.821403538025150759e+00	4.895600854992347983e+00	4.842462127969583641e+00	1.895607807974348580e+00	4.766904920859656336e+00	4.942940455173500780e+00
5.171316558996500667e+00	4.161938576225875153e+00	4.201730317354673616e+00	4.142006600819554407e+00	1.951739879804382571e+00	7.447206896233907969e+00	3.330483052540309519e-01	4.191088236463498262e+00	3.287601662697804961e-01	1.983728375096070806e+00	4.290103345841507654e+00	5.032434312293356804e+00	1.862668181160584080e+00	4.131006465976138742e+00	2.828891604940153015e-01	3.965140373117157058e+00	4.198802541343053640e+00	4.215780611250889542e+00	4.038433649588568208e+00	7.968089434581987263e+00	4.378013752293977490e+00	1.837880830820755040e+00	7.970243693971054810e+00	4.082276220349465579e-01	1.834513323395405182e+00	2.136276182172500704e+00	1.496991188348095747e-01	4.334287460601808029e+00	4.149399368596449200e+00	4.056456720331663490e+00	7.134743290763061907e+00	4.007717993147745794e+00	6.789496974888877823e+00	2.954052249517134521e-01	4.049583994519764474e+00	2.132635712319808530e+00	4.153932938767749050e+00	7.555636672587832336e+00	4.217656633633390051e+00	4.067073267352835586e+00	4.116589428626041602e+00	4.203517500059454903e+00	8.139263817664245337e+00	2.637153536160553591e-01	4.052164854324973753e+00	4.140337764561378364e+00	4.087857030897040111e+00	3.518242729932352097e-01	4.011911756275329921e+00	4.189098697098673441e+00
2.179742869406839034e+00	5.636204709491023923e-01	4.786611461067883933e-01	4.468884029972587935e-01	4.873665962811994490e+00	4.976912892317496784e+00	3.953266498856552236e+00	5.567904615384172695e-01	4.046671611723191120e+00	4.987458723143848083e+00	4.221604951255360838e+00	2.141858397984830908e+00	4.861989915610025470e+00	4.841616508266519125e-01	4.163884677488050912e+00	5.794878410398476287e-01	3.408552970462227272e+00	3.594588446681888927e-01	4.865704348988504346e-01	5.649119221227715038e+00	3.489869845752689770e+00	4.828720617740113852e+00	5.627820501801753750e+00	3.945545048899867790e+00	4.765841932222460109e+00	5.143779665729191208e+00	4.099894926815806251e+00	3.461970070606678274e+00	4.021899915443848395e-01	3.453358157628027003e-01	5.312676000339648930e+00	5.324886093037002333e-01	4.308657729751461218e+00	4.099477559283157824e+00	4.406032340778268108e-01	5.050570505460588500e+00	3.448495279324542695e-01	5.098595181331155857e+00	3.799916670801023244e+00	5.566498064340299479e-01	4.688698693947769280e-01	4.177425676949587108e-01	5.667455703874356487e+00	3.953302768243330600e+00	5.594381564822595854e-01	4.277942393771575480e-01	5.050082092373003873e-01	3.966821374698989988e+00	5.383884268093385161e-01	4.123393936373042079e-01
1.951285569860331970e+00	2.868101973010169781e-01	2.949555319833294664e-01	2.328047989962360176e-01	4.920140588817272231e+00	4.999931160579225597e+00	3.926633731924606519e+00	3.421945843301713586e-01	4.049228381263380250e+00	5.000674729968710430e+00	4.290001077648398997e+00	1.901158294784355496e+00	4.872295474670988114e+00	2.873447106443118848e-01	4.147643373608705275e+00	2.997949394092470632e-01	3.502121246611960448e+00	3.712803431138635979e-01	2.782363947249456015e-01	5.670535849390755168e+00	3.590690411910180124e+00	4.860159752957212476e+00	5.636559998097784963e+00	3.928028686979248452e+00	4.786999518018316024e+00	5.202270512090159116e+00	4.079909536604684028e+00	3.559959981831998466e+00	3.244755926145129199e-01	2.679497158317811767e-01	5.373315739781161504e+00	2.877505645409988988e-01	4.256885188782581153e+00	4.070123080883922384e+00	2.716840420902553177e-01	5.072809471705721940e+00	3.115338175587153424e-01	5.126463565216019092e+00	3.949837585660216810e+00	2.369977221767133879e-01	2.893535705757823706e-01	3.063236192818791226e-01	5.675561456994650200e+00	3.933334375852485465e+00	2.396888659084043527e-01	2.820895858445502391e-01	3.166451555004553553e-01	3.939024823532191633e+00	2.671278314872411186e-01	3.368582512516627436e-01
2.109759170193481026e+00	4.003790225264897140e-01	2.879398431525012625e-01	2.501635238764892133e-01	4.985671237430062241e+00	5.023436907767905524e+00	4.007802794393910517e+00	2.853660656058305545e-01	4.118343834643602541e+00	5.103345328162477657e+00	4.138014679868103229e+00	2.070581468043974471e+00	4.977360561518695548e+00	3.069688060081433578e-01	4.226710468456802872e+00	5.756205122953096387e-01	3.554333145943913586e+00	3.251699202476221462e-01	3.879343540039452698e-01	5.693377945848930644e+00	3.617869953408727302e+00	4.930955883206758372e+00	5.647825537951824515e+00	3.989075054072859672e+00	4.883821605848849501e+00	5.268726623508123375e+00	4.164682358648996718e+00	3.594929244337208729e+00	2.146536075406934863e-01	3.854780369647706761e-01	5.462630488797331374e+00	5.042399486574672407e-01	4.273819348477173818e+00	4.160125155513969553e+00	4.765806361947826364e-01	5.173559874985667939e+00	4.981954504130380323e-01	5.164678356822856919e+00	3.981762189659049156e+00	5.254683535277607787e-01	3.540042677147902106e-01	3.271793196186439379e-01	5.651962905683283189e+00	4.019664328115815088e+00	4.927400146187259078e-01	2.087247559222419335e-01	3.855206941989980374e-01	4.016219544232435545e+00	4.796401867298744626e-01	1.949983850330245794e-01
5.137732580393340243e+00	5.005527789924457238e+00	5.097415383596920258e+00	5.050538640764274945e+00	8.040565069878262250e+00	4.368766799133891321e-01	7.614723278017203612e+00	5.120493644340590400e+00	7.625461807257289060e+00	8.624739039647177918e+00	7.267941877847449383e+00	5.119259722214315467e+00	8.463957883317439368e+00	5.076915215623777122e+00	7.754863960074517948e+00	5.089201312885210271e+00	6.393406326106837234e+00	5.017262070966542531e+00	5.119260898634752976e+00	1.077617089965822395e+00	6.555066827611240043e+00	7.942615651439872693e+00	1.035023681303228305e+00	7.605387677996253259e+00	8.370289970832143212e+00	8.234347039949177827e+00	7.698104561036981153e+00	6.515875946836504617e+00	5.126772735033982009e+00	5.060748911872882339e+00	2.376615425204311016e+00	5.154245998961531683e+00	1.661198615185536243e+00	7.589213887295747973e+00	5.066065790951582493e+00	8.685948456993136446e+00	5.025787025115252327e+00	6.152921204594479221e-01	6.727441880250297324e+00	5.018937840993388022e+00	5.120168484220275040e+00	4.975326745473176437e+00	1.196875431819370839e+00	7.466052952289174982e+00	5.037376314339451433e+00	5.043182927435907459e+00	5.049706806013986693e+00	7.621691600518573750e+00	5.115156760585097828e+00	5.042882245624006110e+00
5.254192662732918073e+00	4.185226304134050501e+00	4.219113550503085008e+00	4.161050580279138877e+00	1.953289112260355065e+00	7.515031183471485576e+00	3.030368272274859276e-01	4.209556295150026273e+00	2.796673404067325230e-01	1.956340822215160147e+00	4.262142153957536372e+00	5.116761887903950701e+00	1.841186376623204612e+00	4.148099931499550586e+00	2.844965236280858067e-01	3.992661761767866135e+00	4.240953046933858772e+00	4.233350872862650327e+00	4.057982946774679966e+00	8.039330367392400589e+00	4.410543391106187094e+00	1.860544410634278112e+00	8.037131920871619428e+00	3.329924778090252446e-01	1.810299102766773860e+00	2.144778358203464741e+00	2.200952187228089052e-01	4.369290880503070795e+00	4.164786083521396343e+00	4.079618114690024555e+00	7.233159372023651557e+00	4.032081118685320931e+00	6.840875117814883666e+00	3.609478628637796671e-01	4.079897094164005367e+00	2.098510121301076836e+00	4.174898604358445731e+00	7.626788849853678443e+00	4.258077584001624061e+00	4.094063410998026953e+00	4.132934117036128896e+00	4.222165948866230423e+00	8.194532347738551437e+00	3.975208560557925153e-01	4.079821213259095636e+00	4.159500555363309537e+00	4.106066081024056125e+00	3.147747685166203402e-01	4.033799875713624417e+00	4.203874023991959419e+00
5.932984810015300425e+00	5.070970834246417702e+00	5.074035546318769185e+00	5.024084698871249088e+00	1.517743174826311270e+00	8.226337206374141786e+00	2.004368165195898666e+00	5.083434886918453799e+00	1.971990996742781554e+00	3.812998901595005541e-01	4.661321765584276022e+00	5.813434463305415356e+00	2.365253176755562903e-01	5.008743404251720932e+00	1.956275216155150209e+00	4.851462220581576723e+00	4.547557422078355671e+00	5.065917719110974105e+00	4.917180402326772004e+00	8.773098989184310526e+00	4.679306254399444143e+00	1.607063134229180346e+00	8.787451402639467446e+00	2.089269578397747296e+00	3.017793504083567946e-01	1.609506041265285514e+00	1.933422768164267280e+00	4.642257292573315652e+00	5.025223657215764916e+00	4.919967504787499557e+00	7.742042138807843088e+00	4.872940218269237178e+00	7.624061848597914803e+00	1.966709296621726999e+00	4.918553287209426195e+00	3.690606170739179626e-01	4.993626204511691036e+00	8.296493225158464213e+00	4.402571615983859488e+00	4.951901860229352970e+00	4.981385645428959563e+00	5.075475255251069129e+00	9.003051875368273116e+00	2.055851258994499275e+00	4.949186144984315305e+00	5.025453244039843170e+00	4.977502478212168846e+00	2.039771570226935449e+00	4.898474044395685567e+00	5.076529462816016469e+00
5.093947759406471043e+00	3.958171812905207698e+00	3.986287955270294781e+00	3.926992431754836588e+00	2.073646002662653309e+00	7.269424498642938381e+00	4.850886151821314218e-01	3.976211431369075733e+00	4.107191478510798244e-01	2.253870740362638792e+00	4.055952331364600205e+00	4.960633613151980370e+00	2.135588172344502045e+00	3.920812686647551892e+00	5.477554175338517073e-01	3.779749091393763916e+00	4.124389115954836704e+00	3.996187058932143543e+00	3.833436333040472377e+00	7.791968979619381841e+00	4.297338614524231382e+00	1.978738067245358279e+00	7.786767473945126916e+00	3.749480679442953046e-01	2.074340765201585501e+00	2.284038231287756293e+00	5.317408053750463104e-01	4.257256922794788956e+00	3.930518239261169722e+00	3.851210576816453734e+00	7.040795782213801424e+00	3.821068532734962275e+00	6.597109537726133510e+00	5.817308911102904156e-01	3.860226638669708166e+00	2.386763210392334411e+00	3.957639715161923366e+00	7.391856413519945157e+00	4.135543078654588811e+00	3.879220775712591163e+00	3.902783050564771816e+00	3.988609524083448044e+00	7.928349129091151859e+00	4.892980806561057494e-01	3.862633754496356264e+00	3.922998598640260681e+00	3.879165810777500223e+00	4.740287613930858623e-01	3.818181537129803793e+00	3.960333016059133460e+00
1.957386336075376709e+00	3.250167685331402656e-01	1.847878735674560735e-01	1.357943266022607065e-01	5.015608684127398575e+00	4.915464751218650896e+00	4.043597804889734526e+00	2.197672512115955434e-01	4.157252830969311752e+00	5.121915579791355810e+00	4.258549514515362233e+00	1.923582448197676431e+00	4.995687124089208453e+00	1.746917410792151459e-01	4.261052672853617551e+00	4.757235544809897965e-01	3.571691665989130904e+00	1.800901218660858616e-01	2.846645793496905830e-01	5.585893216119468541e+00	3.646719870744647096e+00	4.957827517678212281e+00	5.545407989333466681e+00	4.036705923904888138e+00	4.906098536733574100e+00	5.296016105306263100e+00	4.196989196150968660e+00	3.619791544507069858e+00	2.060711368371279384e-01	2.605040608340408181e-01	5.339852862030485703e+00	3.442038236830498033e-01	4.169935959449808216e+00	4.188570132950273361e+00	3.290949304521258445e-01	5.192079606465741293e+00	3.846193636211476252e-01	5.047264873136130703e+00	3.997451837302236743e+00	4.090955373252708194e-01	2.461427300476643210e-01	1.950275810150077227e-01	5.566918011275332923e+00	4.048262875070022915e+00	3.723939634643572694e-01	1.212798913717425958e-01	3.078444510195032513e-01	4.054129444991789732e+00	3.719916913276922754e-01	2.015323020041954738e-01
5.258447932069191921e+00	4.109800868038012922e+00	4.147952365427555854e+00	4.090186212928163201e+00	2.064403876670188875e+00	7.519293863674628042e+00	4.813488797750509751e-01	4.136335463928352496e+00	5.593223140132435045e-01	2.076019348586835012e+00	4.196465709012366041e+00	5.124451244544481199e+00	1.973952823817812119e+00	4.081556373124946013e+00	4.844099685962998669e-01	3.926439996113018083e+00	4.209624717075569400e+00	4.164470846166329565e+00	3.986445966604437618e+00	8.048560797280238432e+00	4.373031267827384383e+00	1.974202866160811531e+00	8.042225550490609720e+00	2.723548467783498128e-01	1.947559840990508384e+00	2.283360287809755196e+00	4.950943691413104975e-01	4.336193874463454279e+00	4.094425787458527033e+00	4.017157818595208596e+00	7.282106026971887580e+00	3.975640820580083279e+00	6.836139761551061511e+00	5.326584315006440695e-01	4.026165765819971654e+00	2.239359474462039312e+00	4.107318282453576330e+00	7.638407364826591994e+00	4.240494167121084956e+00	4.026675720649205203e+00	4.058944857304362053e+00	4.148597139164061254e+00	8.184404713503971251e+00	5.648739351395003494e-01	4.014603080961602899e+00	4.090979549792964853e+00	4.030417975493158167e+00	3.732257591533970076e-01	3.966084912473019752e+00	4.124323775820338156e+00
5.837005051751878781e+00	4.934359221029440690e+00	4.932321686657753723e+00	4.884590459300953924e+00	1.538102608375910840e+00	8.194709589444840958e+00	1.956783583493310719e+00	4.939265710214624683e+00	1.946398950524757199e+00	3.442486036888033896e-01	4.437537143661105077e+00	5.718915064956978433e+00	3.390396017244141080e-01	4.866247568940253565e+00	1.940592799975095151e+00	4.716445672556747404e+00	4.551385677631558657e+00	4.933480491181510885e+00	4.777717875113133061e+00	8.755006954283334863e+00	4.670012234224487635e+00	1.622353453705452253e+00	8.756912129155301372e+00	2.028460276608281099e+00	3.334425056892334482e-01	1.673318044323286902e+00	1.917267788501142434e+00	4.637872290085432780e+00	4.885142734157510880e+00	4.793281428698319857e+00	7.787116438485305991e+00	4.740858136470845530e+00	7.557721280481799475e+00	1.949040519836586327e+00	4.791639900461618140e+00	3.567495297685404632e-01	4.867350146104300279e+00	8.273790796769478817e+00	4.443997105740408848e+00	4.823000423254963920e+00	4.838529322188443338e+00	4.942007727070950374e+00	8.947791668873676940e+00	2.055166226428337239e+00	4.819396512567130308e+00	4.887095632257990374e+00	4.840847278331112058e+00	1.986161876792289283e+00	4.764098129172733564e+00	4.937137712045333693e+00
1.856206494741627022e+00	4.098393951726590489e-01	3.090883722644321985e-01	2.863454279991290430e-01	5.017293927124305775e+00	4.874829643508455490e+00	4.051017497860398997e+00	3.531168706965687742e-01	4.163598161109327123e+00	5.120000089175671398e+00	4.309433323925214054e+00	1.825327695618303547e+00	4.990437468589773218e+00	3.237522012266079163e-01	4.270115562873825432e+00	5.060759100998681870e-01	3.577529989327793203e+00	2.392452130334204452e-01	3.742502668722139658e-01	5.548079874668324862e+00	3.661251028364059135e+00	4.960283387947484357e+00	5.518106476106831693e+00	4.055237447089501401e+00	4.899195949106433190e+00	5.292891979938122660e+00	4.201314389928893611e+00	3.629584905684825724e+00	3.069688080553178988e-01	2.258331256923808705e-01	5.249551423231571867e+00	3.519344826748094790e-01	4.155875278690564834e+00	4.197080604367910972e+00	2.553759877365295305e-01	5.187282140299195987e+00	3.983549794566593749e-01	4.998036088548578171e+00	3.981642535699930541e+00	4.340527430669725018e-01	3.651487272982806842e-01	3.023547747206309366e-01	5.559336048943747777e+00	4.049355767502627046e+00	3.924288246444038175e-01	2.512783468229079498e-01	4.102632670834286399e-01	4.067428070572865373e+00	4.259968913330099971e-01	3.427584873267132681e-01
2.062359980028305007e+00	4.257377629144872833e-01	4.073917711069493519e-01	3.358210546169533295e-01	4.996674560439664070e+00	4.989443070798127877e+00	4.009201711907720345e+00	3.863672066262283655e-01	4.129120859169152169e+00	5.089754580578913945e+00	4.269076342962547344e+00	2.024061295207177036e+00	4.967015847438435827e+00	4.153621459100408364e-01	4.217081023146456609e+00	5.320591438732074074e-01	3.702927929682625852e+00	3.876303502684141367e-01	2.865431938209876961e-01	5.651064788034299902e+00	3.784226201841464299e+00	4.934205456514198396e+00	5.616129759082705952e+00	3.985387143193765080e+00	4.884555698792814482e+00	5.285308575876765502e+00	4.158360321793063363e+00	3.758693155295754096e+00	4.427009537418856167e-01	4.088516683330304380e-01	5.414148590556005836e+00	4.783558413776665130e-01	4.240101059965349251e+00	4.144030248093884872e+00	5.641624722369712464e-01	5.169986376668698647e+00	5.729113137247334731e-01	5.119663478978640825e+00	4.106559211783462615e+00	4.936285242380944460e-01	3.396531684766694870e-01	3.279814401822183090e-01	5.633837311526047387e+00	4.008797487157376160e+00	4.548961072103936409e-01	3.935984804966282113e-01	3.010024481763061144e-01	4.008272887486166169e+00	4.446288172285967621e-01	3.246023969641252949e-01
5.207749594852537633e+00	4.172919131967378625e+00	4.214394925217207266e+00	4.152771588306542583e+00	1.924690095808852197e+00	7.443093841795612953e+00	3.972395414363935617e-01	4.204479229244954652e+00	3.385480458590971464e-01	1.994039348109318377e+00	4.347919280084274085e+00	5.069389921515566222e+00	1.877364186135375590e+00	4.141605239584810860e+00	1.816541490791846458e-01	3.975692594156753135e+00	4.190813666497501977e+00	4.225417169404655837e+00	4.046236418959066050e+00	7.959254148998121003e+00	4.372835284392089683e+00	1.813986323874657858e+00	7.964406990294429001e+00	4.326487445709298885e-01	1.856910806829320082e+00	2.110372472862030779e+00	1.645666310565890578e-01	4.329290776808425001e+00	4.162175542327196887e+00	4.066790100427797761e+00	7.129554288762056657e+00	4.018821390112797154e+00	6.798373632594951310e+00	2.974276445252322931e-01	4.064584813731156210e+00	2.145800469584417947e+00	4.159833329163959981e+00	7.550219221892492172e+00	4.205048968405782794e+00	4.077375422979537589e+00	4.125870514447155024e+00	4.210538467733798917e+00	8.133975884930077171e+00	2.677440362060487522e-01	4.063424906895807709e+00	4.153809856669234968e+00	4.094761493590146628e+00	3.612620398846818071e-01	4.020463196589413535e+00	4.198933437910963740e+00
5.181145387835280225e+00	4.149658876084265202e+00	4.185501793830445294e+00	4.126364519885385107e+00	2.063190361006512319e+00	7.473624327245204313e+00	2.612679782339332735e-01	4.177591215723190921e+00	4.543578168680507123e-01	1.940581331656240804e+00	4.332551537753778881e+00	5.041228350433659244e+00	1.823201515055524746e+00	4.114539146047064833e+00	4.355407537592959066e-01	3.950610426293590827e+00	4.234404312804120885e+00	4.206073512799642700e+00	4.026247506440141954e+00	8.006718652805034253e+00	4.407808550759950705e+00	1.962593776482484786e+00	8.003734688012134058e+00	4.152808788318685940e-01	1.806559439954484203e+00	2.262562552581486308e+00	3.042169386520890972e-01	4.364470670996356993e+00	4.138630218127394400e+00	4.047670694117150525e+00	7.193716831969474867e+00	3.989613549438436824e+00	6.780625401860643997e+00	2.767424436860486114e-01	4.042724253529986100e+00	2.087679627373481672e+00	4.135933837136782643e+00	7.582146399619253962e+00	4.286056379218999624e+00	4.050357566363020467e+00	4.098220356686228527e+00	4.190670354918705875e+00	8.168053285808252184e+00	4.214080097084750287e-01	4.038640348392716461e+00	4.133027783207475103e+00	4.076080457229574350e+00	2.878206857336766400e-01	3.991931541327545574e+00	4.178676538055834833e+00
4.881468552570506603e+00	3.990526836156392143e+00	3.975230453874373460e+00	3.957571897599898136e+00	4.141080092748541830e+00	6.544671932441980644e+00	4.161418940506605324e+00	4.014055251535623370e+00	4.095977275604785639e+00	4.535992062676238668e+00	4.747724429615700181e+00	4.787437518207280363e+00	4.379113635358631740e+00	3.942388820447174869e+00	4.174147863377494438e+00	3.880640832930256856e+00	1.596698877502646274e+00	3.960642201314220401e+00	3.936509727865377783e+00	7.107785259911007181e+00	1.767894949178139496e+00	4.134444182314826577e+00	7.119449806653987523e+00	4.138770751637911083e+00	4.332118013446098814e+00	4.273544115660623532e+00	4.180146666977353043e+00	1.782889863752766590e+00	3.900532940933072457e+00	3.915806206240131981e+00	6.265385645278987781e+00	3.940993254787653832e+00	6.236973991786329385e+00	4.183388807862863601e+00	3.890501254936352904e+00	4.598610681853435800e+00	3.901480256347297448e+00	6.677377649156220230e+00	8.402079625365507232e-01	3.938908391071889614e+00	4.003681579403622237e+00	3.998253713377838192e+00	7.263719168694166228e+00	4.081480315231632794e+00	3.945993804279367190e+00	3.922245845974941858e+00	3.937836586183615317e+00	4.150038175519034311e+00	3.935718599262068462e+00	3.983768892693389851e+00
1.891066184743677381e+00	2.668942421316348179e-01	3.905636861475121901e-01	3.159258767590874539e-01	4.958373735553564643e+00	5.015599006512434954e+00	3.938773196484687933e+00	3.871583705483810922e-01	4.065879392580045604e+00	5.017108981050944827e+00	4.401051497421685887e+00	1.837678466664180110e+00	4.891769410474540614e+00	3.312013109594316718e-01	4.151067445435966619e+00	2.341281644675366758e-01	3.589913916714144282e+00	4.283221086011669843e-01	2.173829397681629194e-01	5.688857922566107561e+00	3.684545047246895244e+00	4.889852975968297599e+00	5.664964862534620949e+00	3.940994213665343526e+00	4.815203598401165408e+00	5.238117486443536031e+00	4.085832787787964548e+00	3.653689345697021196e+00	4.341686081445998435e-01	3.023660791794684499e-01	5.374417693792551631e+00	1.737652481868409982e-01	4.289391113898466834e+00	4.076364374667444501e+00	3.023855899915464107e-01	5.092265989538518056e+00	3.437271017877292500e-01	5.134420883017836168e+00	4.029470190529786500e+00	1.990895250693502927e-01	3.357959823817341927e-01	3.261200301051608297e-01	5.709297715757179148e+00	3.940555259851783898e+00	1.455382332591806105e-01	3.978857072985819698e-01	2.504299610346429894e-01	3.946647310605031045e+00	1.485155926530993542e-01	4.217956482902582294e-01
2.106268364894211764e+00	5.643492826962647202e-01	4.109144624242989652e-01	4.149183663893531437e-01	4.936933257080452719e+00	5.122695537118347353e+00	3.966700886928010927e+00	4.065217234489101883e-01	4.072943425221092539e+00	5.041160312362259255e+00	4.027698069116637747e+00	2.078669317943643069e+00	4.920336951974472406e+00	3.918380551104092557e-01	4.191745289097276839e+00	6.733133494786824880e-01	3.517670859490716229e+00	4.919314249146374274e-01	5.355665667901085003e-01	5.785082534538715571e+00	3.572755649507346476e+00	4.886477673523465626e+00	5.725446171032721132e+00	3.953617839510645826e+00	4.824729010189008349e+00	5.213938944727348535e+00	4.128881193583215037e+00	3.549428677889789885e+00	4.097588905954059890e-01	5.678852842377822840e-01	5.584774560983193581e+00	5.779536714354769344e-01	4.333730935249018756e+00	4.127037128890392204e+00	5.640178592638246391e-01	5.105464966075065725e+00	6.204634401820227074e-01	5.266646537587235777e+00	3.960230861911080869e+00	6.558125390799671717e-01	4.410931139913530918e-01	5.172268356319992266e-01	5.725957232269457187e+00	3.993455881377585115e+00	6.398359369207505809e-01	3.925748858335763036e-01	5.807453451843408443e-01	3.975982886986786369e+00	6.052601781991144847e-01	4.434638116617264925e-01
5.924185740276333156e+00	5.049339314637062870e+00	5.058001838516131166e+00	5.006445916662238815e+00	1.478187114266067637e+00	8.220463215879526331e+00	1.976816764060735254e+00	5.065667673262645998e+00	1.948926217612719114e+00	3.624767888693976037e-01	4.679814268588284421e+00	5.803246523638867060e+00	1.895268407828911428e-01	4.990929102311924659e+00	1.913244728829386787e+00	4.831065034830698046e+00	4.536607605587423819e+00	5.051632559447653215e+00	4.899105117948883148e+00	8.765541913195033175e+00	4.672797855980990178e+00	1.560397576746502590e+00	8.780253338800772411e+00	2.047653799626771853e+00	3.546981993827138524e-01	1.583077470036584167e+00	1.899359607982990861e+00	4.637109307379433609e+00	5.010298195923769349e+00	4.905776373849872307e+00	7.743841569653410417e+00	4.855389434678249572e+00	7.614821560873011208e+00	1.924265995986906397e+00	4.905125958991060742e+00	4.303408759106975290e-01	4.978436448902517242e+00	8.292881265798648371e+00	4.398856644055543441e+00	4.931478101409179082e+00	4.963656113310789486e+00	5.058623614972650451e+00	8.994089924110781453e+00	2.019386472459652193e+00	4.929744436201915825e+00	5.010383897694682176e+00	4.957232803887747785e+00	2.000949353744191583e+00	4.877562232343811921e+00	5.059161971830921090e+00
5.855004552303105569e+00	4.986353981609704888e+00	4.990161572175949800e+00	4.941201339824342398e+00	1.523250982448236757e+00	8.180636237921179443e+00	1.956592844052943647e+00	4.999243972376498313e+00	1.937737236871113433e+00	4.105922513857941936e-01	4.633502051344287942e+00	5.734190514597026223e+00	1.905119045991194859e-01	4.923836205682992073e+00	1.918322317952728007e+00	4.767098244065998358e+00	4.484119660447658084e+00	4.985594658754391340e+00	4.834664047924314367e+00	8.733909847599447218e+00	4.614295918918212891e+00	1.608086057473949060e+00	8.744241076356493281e+00	2.043183050874679996e+00	2.946496473555508255e-01	1.637283861906841276e+00	1.893377160076364918e+00	4.577917568529796810e+00	4.941351535458764488e+00	4.839804445095102992e+00	7.715129979401860183e+00	4.789041568867025589e+00	7.567437396377934000e+00	1.928833854503921419e+00	4.836341486879526919e+00	4.317579084113719046e-01	4.911920031340160087e+00	8.254240984145667426e+00	4.355692662894556477e+00	4.868110851545295326e+00	4.898162971845125391e+00	4.994579025806159756e+00	8.955112023010240563e+00	2.016059837959954137e+00	4.865930128828428458e+00	4.942370414742936369e+00	4.894174935872410259e+00	1.994078079174269602e+00	4.813587894541555556e+00	4.994998330316367863e+00
1.944181666200531344e+00	3.163245375268493587e-01	1.795916728209203117e-01	1.467794790898510338e-01	5.031824677277677793e+00	4.990902864527276606e+00	4.044983874614673347e+00	1.662157503079463028e-01	4.158367618266186838e+00	5.132171529255451503e+00	4.209304326892294945e+00	1.910828292916633808e+00	5.007560720949776112e+00	1.851143344397231383e-01	4.262661392821857298e+00	4.834207741186427598e-01	3.576531731100639711e+00	2.540937223018330249e-01	3.095391841512661890e-01	5.662336187576063828e+00	3.646587180938920980e+00	4.969901741231371517e+00	5.619997480678251556e+00	4.035533319310675715e+00	4.917893375789891941e+00	5.310880666437045150e+00	4.198681878703870218e+00	3.621001006473319794e+00	1.563366844862637550e-01	3.046128900087788915e-01	5.416727063915774742e+00	3.708812190986304214e-01	4.240898909573391329e+00	4.192996694243019462e+00	3.292247691932036480e-01	5.204578311547066960e+00	4.345038367693803694e-01	5.125729350010075791e+00	4.008931402589590576e+00	4.298521381926501683e-01	2.924212437835541634e-01	2.670433601415019287e-01	5.635636791282705893e+00	4.053706958044009490e+00	3.840867679519382460e-01	9.124499690346878078e-02	3.356931849595472528e-01	4.054893540173138078e+00	3.945759511388942098e-01	2.139811163682806550e-01
4.017987340901740256e-01	1.747508417706981065e+00	1.768167960040441855e+00	1.777613158955433814e+00	5.908845328521111107e+00	4.939257238927797999e+00	4.952517229020154232e+00	1.733168289521826555e+00	5.081797599018212708e+00	5.927839029641671864e+00	4.968203039382945718e+00	3.472579796324727353e-01	5.794453289051291200e+00	1.776095898752657387e+00	5.167727134775376818e+00	1.794573784006083805e+00	4.262439140546534944e+00	1.822323042383769742e+00	1.839301479315262000e+00	5.622443994177722892e+00	4.362017866936029442e+00	5.805766097543513915e+00	5.586566252167029845e+00	5.003086170262810661e+00	5.714151705070626086e+00	6.147238481834842894e+00	5.079561769411462535e+00	4.322368481245630001e+00	1.831449959570927932e+00	1.798406219588156940e+00	5.313900855148062874e+00	1.724021177838285457e+00	4.241815795125416066e+00	5.081590761822678104e+00	1.656759310125975215e+00	5.992136427162001233e+00	1.855133565506068338e+00	5.047200119030427423e+00	4.754439465186653280e+00	1.756242962594809276e+00	1.831906722339137650e+00	1.816990951343790961e+00	5.654397025921200637e+00	4.937983728408332773e+00	1.719138392422488781e+00	1.773139735309552156e+00	1.867424992014782736e+00	4.990835328149271000e+00	1.798815489233024367e+00	1.866900992229026501e+00
5.260502852490527737e+00	4.239289117430820930e+00	4.282483365310463697e+00	4.221359772991692516e+00	1.970344161034830455e+00	7.551431180434697410e+00	4.923214284992331047e-01	4.271287057004983900e+00	4.439522404503206676e-01	2.035971805825787406e+00	4.427825156863846701e+00	5.121116381321253463e+00	1.925585343861943910e+00	4.212197926184465757e+00	1.908225464917935599e-01	4.043144250531418571e+00	4.274358882483081601e+00	4.291868308911437779e+00	4.114316904060608238e+00	8.063047221932375663e+00	4.458595530534053886e+00	1.851431937115024073e+00	8.076909139300459728e+00	5.264734942504574189e-01	1.913891949474062271e+00	2.145495290078790251e+00	2.612965761856513303e-01	4.415524997833814247e+00	4.229784939625641726e+00	4.131908488405012569e+00	7.228321002490730507e+00	4.084007672088440621e+00	6.915378121837981062e+00	4.152742990273334267e-01	4.132006764439547730e+00	2.182865660358281445e+00	4.226401242190838126e+00	7.656140895720579209e+00	4.281499545111930871e+00	4.143758896493549670e+00	4.193248713531625427e+00	4.278677962683620883e+00	8.246402335857723642e+00	4.034261418951859968e-01	4.129714320252269033e+00	4.224950078944329057e+00	4.161545846800605020e+00	4.562627578007547036e-01	4.086058585259792153e+00	4.264943679764728657e+00
5.875770282864232641e+00	4.876459442049332793e+00	4.887159318673482744e+00	4.828427387935295911e+00	4.788885713244055986e-01	7.673370761329505463e+00	1.896637747489598125e+00	4.893488110221796639e+00	1.740539604234827342e+00	1.696927340539154727e+00	4.323888163376370386e+00	5.736568630494210730e+00	1.581272631104354343e+00	4.819756894675791159e+00	1.734109572072964456e+00	4.679799121595153544e+00	4.317962880859498753e+00	4.877620200579512399e+00	4.743246978132946268e+00	8.151275648605798452e+00	4.486282714505578362e+00	3.816713210372487675e-01	8.164236931463509706e+00	1.899940438137516230e+00	1.527970837905597845e+00	6.917923579050636596e-01	1.790411306056028273e+00	4.447493031860966894e+00	4.825533115481290380e+00	4.738127653618080082e+00	7.248054528213330627e+00	4.722031714817816805e+00	7.135733875306274676e+00	1.782276576981079996e+00	4.743657710944337857e+00	1.747063370064579679e+00	4.838973585346042938e+00	7.775532668889169052e+00	4.133106245971306159e+00	4.778771064664250723e+00	4.808188471353950000e+00	4.889405264476191171e+00	8.354180644114423515e+00	1.816733721761431442e+00	4.772442607862774189e+00	4.816080539575536612e+00	4.789230861266129402e+00	1.910023381925783026e+00	4.730661059906657862e+00	4.867502627948987026e+00
1.965310489460003529e+00	3.198250195355530345e-01	2.352070041579773230e-01	1.472563855589221760e-01	4.906405209791985023e+00	4.958065849981384332e+00	3.931767034319409770e+00	2.670321404263110154e-01	4.042739258731445240e+00	5.012492151399138507e+00	4.184428268945437068e+00	1.922619824549210321e+00	4.886504729011766024e+00	2.214996847642131395e-01	4.149917222888367618e+00	3.928806309926783369e-01	3.509158149139898875e+00	2.479293088361169961e-01	2.563268453280931336e-01	5.627391049336138984e+00	3.593603644449786749e+00	4.848996716331117618e+00	5.591765415178179488e+00	3.927201727024668187e+00	4.793987240256262439e+00	5.184636834188887100e+00	4.083862587505973529e+00	3.563605325509549004e+00	2.106520907318911173e-01	1.925115244279136939e-01	5.339095301723140174e+00	3.124300290132761559e-01	4.221491691519764444e+00	4.076709523923900846e+00	2.430089768249631688e-01	5.080953653452930929e+00	3.776714481092758868e-01	5.088471812198815059e+00	3.927422742147907098e+00	3.535680534551513543e-01	2.657991678165809168e-01	2.575376662098988745e-01	5.624111064889607547e+00	3.935148803168207809e+00	3.178142497764163688e-01	1.197397824754972973e-01	3.054129796730160051e-01	3.944068877144890628e+00	3.365930607086861093e-01	2.360081183269153171e-01
1.990520640249617168e+00	4.826200174293842071e-01	2.726014371118460344e-01	2.775011037270297964e-01	4.876762079887425827e+00	4.972350693578387215e+00	3.929232189651354901e+00	3.536256098345047505e-01	4.040684751884007220e+00	4.975777546266783702e+00	4.218428580983180076e+00	1.957028484739158580e+00	4.851060502768921090e+00	2.705206346057842937e-01	4.149668442049047279e+00	5.084387727092464226e-01	3.490676683248143064e+00	2.118568243151754404e-01	3.479409709153326036e-01	5.641428784218455839e+00	3.571160438881026078e+00	4.830471673803133470e+00	5.603927576977942415e+00	3.932945886184385120e+00	4.759492122952170945e+00	5.156744034914317432e+00	4.083175929843017471e+00	3.540185339766081629e+00	2.761555994851128681e-01	2.613040451266137598e-01	5.352407271184251414e+00	3.355356168216526158e-01	4.230747556116862818e+00	4.076893348454829535e+00	3.059116926678617232e-01	5.038429962000340545e+00	3.965407812002029186e-01	5.098366472225772661e+00	3.893734861842821360e+00	4.824285780865432138e-01	2.887747205847072673e-01	3.315181215375816448e-01	5.642772513459429540e+00	3.935548531193648891e+00	4.566588105679766363e-01	2.459684524110133941e-01	4.242801553376508439e-01	3.943328533277886905e+00	4.331263530070923462e-01	3.509698635741703709e-01
1.958942793688964956e+00	2.905395309784890023e-01	1.976320831823767943e-01	1.419762843641474981e-01	5.026184914654000302e+00	4.980247719546307295e+00	4.029919715667536373e+00	1.728218846901881101e-01	4.144344230805481644e+00	5.129015355090874806e+00	4.226468336157460648e+00	1.915811314405985621e+00	5.002124584417572351e+00	2.116023993946038739e-01	4.248575174414926714e+00	4.651656248955438056e-01	3.565515882332696229e+00	2.665587557097149340e-01	2.886067694870845801e-01	5.655104910411824726e+00	3.633837571114448384e+00	4.963388178327321931e+00	5.615235326587660225e+00	4.019895361757839680e+00	4.912242875195532932e+00	5.306746864215963200e+00	4.183511616459599125e+00	3.607558348155873507e+00	1.673757986225189176e-01	2.962688911571237371e-01	5.404661756060415101e+00	3.699769373234037539e-01	4.235074024037412066e+00	4.178674984467398268e+00	3.399839793825938927e-01	5.201890391457144602e+00	4.241765120830545688e-01	5.115942811463391138e+00	4.005116211688486416e+00	4.107212024263949268e-01	3.025282901497328703e-01	2.492183726852039705e-01	5.630317477357897005e+00	4.037959017313854204e+00	3.541535912753248083e-01	1.229581814253239702e-01	2.940386443165260433e-01	4.039055286706447312e+00	3.666735386492940285e-01	2.004226997953045264e-01
1.991609065468664452e+00	3.929974444391154398e-01	1.962017857449875613e-01	1.637303393267369456e-01	5.012974913559276935e+00	4.942576194416211877e+00	4.046001768604234883e+00	2.368650360775747254e-01	4.157211922363966750e+00	5.116830497463009664e+00	4.204441895698412424e+00	1.960898988553162248e+00	4.993545425822198958e+00	2.517876936387350439e-01	4.264462943709997234e+00	5.188088449094571120e-01	3.579965183167977738e+00	1.403120927609647073e-01	3.044705471627392468e-01	5.612134423793299298e+00	3.649341045860675425e+00	4.956646975728396853e+00	5.571377769210259068e+00	4.034549112566113926e+00	4.901900247423292001e+00	5.293607196422401628e+00	4.199501657690983158e+00	3.623547262123424151e+00	2.292189563913872574e-01	2.830294571265879466e-01	5.375067116337226558e+00	4.081500907418792456e-01	4.196356296972468591e+00	4.191498477765786213e+00	3.773514557515423307e-01	5.188981696462322546e+00	4.086177516816678068e-01	5.074792621563172901e+00	4.000095031328001483e+00	4.751837731864045899e-01	2.229203025423645845e-01	2.047739134712262266e-01	5.589205819158996391e+00	4.051542295556932238e+00	4.394106901798263687e-01	1.715389863332372755e-01	3.513765425199101289e-01	4.054588111408281570e+00	4.341978476896815042e-01	1.788891641753923845e-01
5.203043582581628357e+00	4.226420196848188482e+00	4.288598391483037453e+00	4.213221258647562806e+00	1.875355154209575881e+00	7.016582216608409084e+00	9.828509833555900688e-01	4.283516160645710613e+00	8.439691036626302267e-01	2.242075439754976252e+00	4.495413574237375087e+00	5.057187436905488553e+00	2.093102004357558332e+00	4.211733850384192124e+00	8.306942478000728380e-01	4.025015233155550654e+00	4.204919717267227242e+00	4.279992727668746610e+00	4.111224105500740578e+00	7.497078193145069847e+00	4.429329281896301929e+00	1.718947231696459133e+00	7.523167410354797191e+00	9.914130783572088212e-01	2.070551316547151188e+00	2.019672836095781854e+00	8.280263560753932106e-01	4.378448112349148325e+00	4.239484131130690336e+00	4.116219895943826756e+00	6.615486549889090462e+00	4.086226003730812018e+00	6.445029353972556052e+00	7.073850770715703895e-01	4.119013558795382224e+00	2.376622599012038428e+00	4.215134609112419994e+00	7.113195016012748617e+00	4.181507886627268356e+00	4.121536063816126472e+00	4.197758936190477463e+00	4.261774732803755406e+00	7.727042088181755197e+00	6.623522791081091210e-01	4.112042426495417402e+00	4.217663807572465728e+00	4.148819238359947370e+00	9.706243974530954777e-01	4.082770261081267726e+00	4.260679655602290339e+00
4.654576785820438545e+00	3.829542921967253211e+00	3.793877899865641723e+00	3.798121492661580056e+00	4.399912425430041019e+00	6.487119239399901538e+00	4.342291333800393005e+00	3.845400352036638658e+00	4.306367413791424958e+00	4.665207714604009404e+00	5.059202970323068982e+00	4.548804356129724447e+00	4.506033160625428025e+00	3.759028817173755588e+00	4.403478287985580053e+00	3.718229117332025879e+00	5.257005330822310807e-01	3.819389678190598492e+00	3.810860712915660642e+00	7.083534590963108890e+00	5.554051693059101069e-01	4.426426559525480364e+00	7.069491035744209562e+00	4.383236396009029257e+00	4.460087323812639504e+00	4.564332143156036636e+00	4.387784811213050418e+00	5.612138827344713699e-01	3.742742778003120385e+00	3.793237369012005811e+00	6.341128608727050420e+00	3.769057597192385867e+00	6.112361435082098282e+00	4.406847643175154872e+00	3.714060668927984477e+00	4.707518081959570111e+00	3.690850031571806689e+00	6.625372287947813632e+00	1.200736142422490049e+00	3.772030436482762816e+00	3.840423546470622895e+00	3.848328285504638568e+00	7.199372837369420353e+00	4.310481228350947269e+00	3.787518990165517518e+00	3.768775069506875575e+00	3.813833348285807112e+00	4.347914385187173103e+00	3.772334374509583199e+00	3.851597199436506802e+00
4.292904218246001768e+00	4.085348779003759034e+00	4.042684508397014653e+00	4.053008293346326063e+00	6.144524365662322296e+00	6.583907614485354998e+00	5.485657802096142177e+00	4.004343149622641818e+00	5.556559121794001577e+00	6.234857456736903281e+00	3.699925992940865438e+00	4.218177873508684783e+00	6.101223351482676804e+00	4.065062626271345181e+00	5.727460434376069998e+00	4.175001027148725008e+00	4.295860036089133693e+00	4.107944331044135922e+00	4.179804593335464169e+00	7.234250992036935557e+00	4.095476547353782415e+00	6.077169117593412828e+00	7.113846836183878253e+00	5.480942533324379973e+00	5.942649309295473081e+00	6.366123806097885307e+00	5.632258108363987326e+00	4.107469664668919940e+00	4.003806506686640176e+00	4.130970017252177939e+00	7.073518099640546453e+00	4.153601248263893986e+00	5.865584522156546576e+00	5.669302464427168786e+00	4.026395249117668662e+00	6.240135139987469159e+00	4.119474367599385900e+00	6.764540149185444662e+00	4.803023436177805472e+00	4.177849634521150435e+00	4.141449002998561113e+00	4.125102039752722050e+00	6.978710205450388671e+00	5.564895530210061558e+00	4.133029514029910700e+00	4.012907590172900107e+00	4.176526026684797444e+00	5.509366361681682811e+00	4.155709912171042575e+00	4.061582016152055274e+00
4.415920815995235671e+00	4.153194613803095514e+00	4.109771745691317868e+00	4.120380827673988833e+00	6.135296595905261441e+00	6.704306986451888051e+00	5.475502568523287650e+00	4.072938212964160698e+00	5.542205961755361621e+00	6.217869835924892286e+00	3.662156438295599781e+00	4.340962176188930322e+00	6.088223685464864587e+00	4.131346191467050843e+00	5.717396788091150484e+00	4.238282642062977779e+00	4.286391303045855139e+00	4.175909731918012291e+00	4.244923319932261130e+00	7.351866715444146827e+00	4.079715173069967449e+00	6.067482468305848364e+00	7.230395529370416519e+00	5.469067262055018475e+00	5.926845847411502000e+00	6.351193260350908254e+00	5.622641001726286447e+00	4.095722491879943306e+00	4.067295506303863384e+00	4.198224312430578031e+00	7.183171424313001374e+00	4.221480503967857345e+00	5.992213690167564444e+00	5.662066528652368369e+00	4.094046049268770915e+00	6.221851036984656247e+00	4.181629984409345191e+00	6.885935569849090498e+00	4.791907497063064625e+00	4.244901863018379018e+00	4.206481211787495234e+00	4.193551611277538171e+00	7.093497963335462231e+00	5.562355972627202050e+00	4.202142761663436588e+00	4.079791082835185101e+00	4.242032434718525202e+00	5.500613947663549830e+00	4.221157334472012579e+00	4.126947378676450562e+00
1.865085211923934505e+00	3.618978302662761992e-01	4.167904084606837700e-01	3.512698210231186002e-01	4.970708691659377898e+00	4.916060445516572841e+00	3.986580091964588846e+00	4.557639770484059327e-01	4.110366060395343801e+00	5.038780967354094642e+00	4.413203321484474806e+00	1.823277118399643237e+00	4.913330177420668576e+00	4.002825930238397834e-01	4.199048757631078210e+00	2.892851665266073513e-01	3.590041888583028751e+00	4.045487707267714228e-01	2.881345348233221304e-01	5.583326553698849892e+00	3.692470791806002239e+00	4.905405181565043904e+00	5.561405529447959850e+00	3.989543442319519517e+00	4.834844598835258189e+00	5.249489864421474472e+00	4.132596071195271392e+00	3.659436771513458808e+00	4.829594828382527960e-01	2.941019085722773041e-01	5.266133877550806197e+00	2.832159363381719919e-01	4.198164281453934166e+00	4.117897735990315056e+00	3.165212504877598088e-01	5.114955762573592857e+00	3.332680182547393954e-01	5.029556665896907752e+00	4.014456332765344193e+00	2.444237202564809586e-01	3.402256445099352544e-01	3.312074867901467767e-01	5.615638458955521273e+00	3.980834415680709615e+00	2.522609986763897361e-01	4.267973042771883163e-01	3.427413837622887982e-01	3.995397941887147031e+00	2.976644821686628695e-01	4.455131849786744813e-01
1.862294652828822006e+00	4.964892880263387931e-01	4.969282944982991723e-01	4.479431077475660161e-01	4.861326441304615997e+00	4.988318849987201098e+00	3.876291831997849879e+00	5.430604533716525406e-01	4.001887564627995886e+00	4.915820783217264456e+00	4.347716073136597359e+00	1.813111249656522039e+00	4.792929060597611368e+00	5.012469722226116087e-01	4.093661360676640548e+00	3.555414336676880893e-01	3.543433438312894701e+00	4.894246906228247318e-01	3.959469643726489796e-01	5.656006826332259152e+00	3.648112731383403418e+00	4.798219417306774481e+00	5.635708299483534134e+00	3.887992127587903468e+00	4.712183653586778043e+00	5.139384541896952818e+00	4.022892803361884262e+00	3.612082008550156154e+00	5.493843220744688560e-01	3.469044912282534532e-01	5.297904454432965871e+00	3.417043321186569726e-01	4.267361412441263546e+00	4.009974013765253531e+00	3.319042261802864213e-01	4.991438533988326043e+00	4.164384629392788306e-01	5.099453862292668838e+00	3.961132253021415472e+00	3.580997964005313006e-01	4.180278755653412670e-01	4.631391363696383823e-01	5.703228973399498081e+00	3.873525459024624418e+00	3.588731082129977823e-01	5.044246196446618979e-01	4.794021791948120947e-01	3.890097107024530487e+00	3.928223899668215058e-01	5.444731872962571551e-01
2.068970172491326753e+00	2.811417549591286313e-01	3.981375004327196154e-01	2.798724968992613582e-01	4.841371286091201043e+00	5.038366544498475541e+00	3.834249408993894992e+00	3.847867304325403581e-01	3.951853199300301878e+00	4.933196242931578546e+00	4.224176094751577182e+00	2.004705697591538271e+00	4.804251208817277963e+00	3.476957773011768449e-01	4.047580756030270344e+00	3.102380971578532765e-01	3.525941802913963752e+00	4.088344674164643977e-01	2.138112659713811980e-01	5.710510570304509592e+00	3.612656538520119476e+00	4.775327590011962720e+00	5.683229680300777353e+00	3.821837097637267977e+00	4.721287065893847057e+00	5.121668710749595732e+00	3.984002325839911762e+00	3.584024406477308577e+00	3.833824629600837142e-01	2.712441801261035179e-01	5.399158176198667114e+00	3.150883989159685150e-01	4.314877622904917942e+00	3.976833862813348830e+00	3.714517646900268311e-01	5.009242430424898807e+00	3.751843584714006918e-01	5.167207329027451834e+00	3.953665345953094601e+00	2.956056030936370371e-01	3.126459914388968198e-01	2.992952527770252891e-01	5.715619877998807219e+00	3.837350981305588160e+00	2.511533122433771692e-01	3.499039942730120534e-01	2.121379032676307952e-01	3.840174440483674623e+00	2.098767479455213580e-01	3.089095914453321434e-01
1.951749587124623986e+00	2.325635710482535090e-01	2.990683164318383436e-01	1.968552516663112373e-01	4.922011217232450164e+00	4.961803769713313272e+00	3.931675953187911077e+00	3.134224912358439807e-01	4.047681705905429084e+00	5.010012188554964219e+00	4.303990222358843099e+00	1.902672159117954065e+00	4.884418895167158325e+00	2.251087416210247050e-01	4.144254905354051388e+00	2.646590698426244392e-01	3.533721327335905826e+00	3.114339557926495416e-01	1.629016617190336136e-01	5.633446438376334520e+00	3.624609632381507129e+00	4.859621622895461179e+00	5.605243066101277094e+00	3.928301876883926624e+00	4.800650608533859831e+00	5.199983701035392869e+00	4.080006410423279384e+00	3.594211109716254793e+00	3.086163734940435832e-01	2.006394207125125617e-01	5.331559591414231747e+00	1.989749229786645091e-01	4.237924253647542550e+00	4.071272210367155253e+00	2.388507887138948960e-01	5.082089542887173295e+00	2.984076484099607574e-01	5.086054727681582399e+00	3.962367271073005792e+00	2.231545411821074520e-01	2.684305896260439916e-01	2.319432712538615771e-01	5.643282136779482983e+00	3.932174461608085370e+00	1.811812752770601553e-01	2.580442255144465014e-01	1.929500819799837841e-01	3.940139047603473443e+00	1.833123486761654430e-01	3.009275443485782131e-01
5.705180126635459814e+00	5.534711249590388960e+00	5.620218182481046654e+00	5.573155293742842353e+00	8.352489577001554366e+00	1.164249474543540774e+00	7.965973503978062809e+00	5.641429608708667054e+00	7.966705497489441790e+00	9.010681894770913303e+00	7.588107717446382239e+00	5.688256119529268240e+00	8.847863169955694218e+00	5.597140556511604359e+00	8.098878477050156732e+00	5.623888139184994195e+00	6.829447955069051446e+00	5.544312081303657713e+00	5.647417802180481061e+00	6.935058205996447178e-01	6.991701019846717990e+00	8.261779770203014905e+00	2.925694990948257690e-01	7.953442524867661234e+00	8.748001583248235846e+00	8.535773228383318312e+00	8.047078495948044363e+00	6.950613069775212871e+00	5.649464997641807429e+00	5.591581649163377854e+00	2.773621373676451451e+00	5.685152159813767092e+00	2.097195129722437823e+00	7.935603443457724282e+00	5.599235167298933113e+00	9.063262250520358165e+00	5.568551281446933565e+00	1.267080142549572130e+00	7.131157394530113436e+00	5.553447777697896548e+00	5.642914862787280939e+00	5.504950472252909677e+00	4.475047184846637771e-01	7.811176056374925736e+00	5.571740917950548599e+00	5.561542234628698012e+00	5.579198717530027274e+00	7.972610781407371228e+00	5.646824841992295951e+00	5.564064659792357759e+00
5.364595965194167704e+00	4.351295107444002497e+00	4.390350847706751658e+00	4.331335105424073184e+00	1.907090322210998057e+00	7.648079805679821597e+00	4.678027490616250006e-01	4.381110076225571248e+00	4.728826046185852783e-01	1.854123831263439826e+00	4.452562864074951499e+00	5.225671949863313515e+00	1.753656767975041220e+00	4.319636162930427403e+00	2.510096466476541832e-01	4.148956839361698457e+00	4.313722752596292231e+00	4.403411403509249311e+00	4.221235597300345255e+00	8.165801679412322045e+00	4.491021537461752366e+00	1.804789217511704402e+00	8.171541872339476598e+00	5.153516851661003040e-01	1.752867954523673610e+00	2.079045094360861601e+00	2.409162936863301074e-01	4.448263222214063894e+00	4.340075924433331345e+00	4.244167224760960977e+00	7.319630239346920142e+00	4.191675288362859852e+00	6.995204768100274251e+00	3.306723324600207570e-01	4.241145384945030905e+00	2.013123739521478051e+00	4.332847426791797574e+00	7.752164151818003113e+00	4.316049559174338413e+00	4.251916340342533296e+00	4.300149489128896718e+00	4.388914861732614803e+00	8.345745091528206316e+00	4.409971457404190387e-01	4.239569929762954104e+00	4.334171797443871377e+00	4.271570549554769336e+00	4.207938521808757826e-01	4.194994647395679621e+00	4.378703711856032577e+00
5.120314696560414269e+00	3.982488154736614216e+00	4.018610747431488939e+00	3.957638291980821066e+00	2.058562334987232845e+00	7.292553866407621932e+00	4.677376406182959800e-01	4.007147097454073048e+00	4.239016586170633039e-01	2.193776028269712519e+00	4.046098515449574329e+00	4.985526294813390713e+00	2.075624411006495862e+00	3.951891479203900381e+00	5.292595546094994718e-01	3.802983363868076339e+00	4.140262098882408814e+00	4.029281965066293658e+00	3.860861609840949615e+00	7.817658539071661750e+00	4.310908136608423646e+00	1.957812692859185466e+00	7.812650788084874343e+00	2.746373613462925189e-01	2.018555980958008700e+00	2.269221238660453110e+00	5.044897688911017530e-01	4.272011756171670172e+00	3.962276359715330987e+00	3.882226180671645821e+00	7.055241404750765888e+00	3.851272374946404398e+00	6.615868072001278577e+00	5.301566762292121426e-01	3.891086230236536991e+00	2.337427224387193636e+00	3.984672514113739350e+00	7.413867553981853931e+00	4.162767776116484519e+00	3.902446863353875361e+00	3.934100425586599670e+00	4.017477749477119886e+00	7.955100032785652253e+00	4.711873190920867205e-01	3.887275597418085038e+00	3.954174862830362791e+00	3.903983474416730548e+00	4.372762678174763606e-01	3.844319118051764850e+00	3.990623524064064842e+00
6.241191289235046291e+00	5.191409353301465579e+00	5.189538493330085878e+00	5.135059474944593916e+00	4.162201056912148700e-01	7.985920733144551420e+00	2.220410413123159898e+00	5.201660980684384761e+00	2.034527234017481145e+00	1.681530057697026903e+00	4.544581300833420379e+00	6.112468842690255144e+00	1.639959394703617512e+00	5.124329989814635944e+00	2.035470010584179867e+00	4.994644433191705701e+00	4.491728967335277822e+00	5.167766286219772631e+00	5.046554015724535880e+00	8.459763580214799461e+00	4.646165722871822723e+00	6.163461709650729370e-01	8.477743728563110537e+00	2.202751687503073263e+00	1.598428675171112756e+00	5.064943396700281042e-01	2.108053263945027123e+00	4.612052075111738425e+00	5.125497399393809772e+00	5.042138684368908663e+00	7.543923627055881376e+00	5.032940573359658387e+00	7.482943630159132553e+00	2.114819998544911872e+00	5.058618237018331243e+00	1.704907059412852366e+00	5.130478350858726166e+00	8.082390370336204555e+00	4.250868147856436963e+00	5.093799329404259169e+00	5.105923299089279332e+00	5.187536294317901309e+00	8.667930906023320503e+00	2.159573623834611933e+00	5.092003573021891327e+00	5.123272897913632384e+00	5.092300719715936452e+00	2.216217986041214338e+00	5.042080454788513855e+00	5.165292528286324902e+00
5.432611452697276633e+00	4.750096450439428075e+00	4.683474149731355674e+00	4.645584534022394685e+00	4.334858047543763249e+00	7.394791663033077000e+00	4.144326726794072435e+00	4.654194040131879540e+00	4.108852474046028824e+00	4.484106479024529968e+00	8.545089988789257296e-01	5.379155367095592943e+00	4.434467626849453836e+00	4.685278150278013420e+00	4.295321556859791556e+00	4.714568136462307102e+00	5.179082741353381536e+00	4.670431339039998520e+00	4.672003972607824629e+00	7.924354618878263423e+00	5.188900036139927785e+00	4.290323920331809759e+00	7.852837933977301788e+00	4.046679521003861524e+00	4.226217334479184018e+00	4.449855960439480285e+00	4.239149645283630363e+00	5.187814238707656678e+00	4.630309167671726733e+00	4.636674505424815074e+00	7.470230261314188880e+00	4.719824881671655703e+00	6.711028422722517206e+00	4.244496395231556640e+00	4.645980392625313371e+00	4.480139314114754079e+00	4.812642217025482338e+00	7.549064594211569279e+00	5.024115035135635843e+00	4.778043899775430425e+00	4.659556175090250996e+00	4.726282232787132109e+00	7.835451447587334250e+00	4.208731971381006964e+00	4.744593671050922445e+00	4.605648435105947236e+00	4.724334973300806872e+00	4.174417005727018015e+00	4.742211329258323005e+00	4.625118910303248398e+00
1.925205840027443438e+00	4.178658802003424877e-01	1.731359800425858186e-01	2.124977606419051201e-01	5.110538174389708921e+00	4.951425934503006054e+00	4.128038914146593186e+00	2.001244046665576481e-01	4.247343987665874288e+00	5.202481016483972098e+00	4.275098823322975861e+00	1.898070487438800136e+00	5.078804755991652264e+00	2.648005870581277010e-01	4.349961470167842847e+00	5.644330492374017849e-01	3.630819658546468709e+00	2.321774785038208666e-01	3.541275167039105720e-01	5.622959027060010939e+00	3.692968370120401467e+00	5.051712930221336606e+00	5.576228572430008690e+00	4.119838484150874613e+00	4.991564685727489348e+00	5.394916326215063229e+00	4.283970305420401026e+00	3.668174497988006433e+00	2.715384137885435423e-01	3.852460658983374864e-01	5.418904730917731172e+00	4.349139005059003416e-01	4.180223141146427679e+00	4.274951806485519867e+00	4.354898278148248147e-01	5.276452236195436463e+00	4.769647557783258107e-01	5.085606010995044279e+00	4.072108083530716627e+00	5.134773343106243670e-01	2.766850978012743711e-01	2.735427672704162649e-01	5.587528100881950621e+00	4.138126722546543235e+00	4.708593048784177615e-01	2.304753134924525659e-01	3.966514949855886596e-01	4.135370267430237945e+00	4.730468307430247266e-01	2.751208608611419026e-01
6.023909208113714442e+00	4.989930268364205723e+00	4.996977576206508509e+00	4.938312829527344405e+00	3.245958999484525043e-01	7.724025523231740742e+00	2.077949720392810562e+00	5.006199064261801723e+00	1.906527031068881328e+00	1.718333159011923295e+00	4.445829789547357080e+00	5.892639861789243483e+00	1.642416688271270742e+00	4.930039877440244744e+00	1.892952632605003016e+00	4.793189006481624048e+00	4.377595611499116579e+00	4.978536004295039952e+00	4.850173431590658168e+00	8.196484242481968607e+00	4.545370092318450794e+00	3.963141501439282344e-01	8.214079589863867881e+00	2.053521213115632182e+00	1.604727685202550491e+00	5.628008485976228048e-01	1.965791751242503826e+00	4.509081533090989247e+00	4.936452733882368271e+00	4.849372767353254510e+00	7.295415533000491060e+00	4.838130720282113550e+00	7.221023296328780816e+00	1.951780913705420950e+00	4.864706983865866974e+00	1.772153713506625206e+00	4.943794174903139549e+00	7.823386840083022875e+00	4.173159417433898177e+00	4.892850097151954181e+00	4.913853458368656391e+00	4.992886491842648766e+00	8.404929784670517989e+00	1.989985190108434221e+00	4.889960476985753424e+00	4.928991640213917336e+00	4.893348262592631670e+00	2.066563118481773209e+00	4.844396299062043276e+00	4.972661480769099640e+00
2.049983996818435905e+00	3.126311019166695404e-01	2.202254257357873779e-01	1.766125367768711929e-01	5.022815059219192690e+00	5.044583124722961109e+00	4.030890297731945182e+00	2.099054447339196161e-01	4.148947734083531458e+00	5.114451846595231999e+00	4.242502304686111003e+00	2.015648560962994384e+00	4.991350574862548406e+00	2.108758275385796410e-01	4.247515804236335235e+00	4.858860598244349460e-01	3.610142344010428772e+00	3.014970586344541403e-01	2.732224677174709404e-01	5.712110056278591586e+00	3.679124382713930608e+00	4.964930463212288814e+00	5.667923601044319248e+00	4.014649298630168950e+00	4.906318277365971703e+00	5.306866113577648925e+00	4.186873146813545610e+00	3.655138802266901799e+00	2.317524745325292290e-01	3.584427747739518111e-01	5.488954185064268465e+00	3.996273904735144211e-01	4.283891963096349897e+00	4.179675811444818478e+00	4.451730460193080718e-01	5.189644573525998617e+00	4.487074851125713026e-01	5.180468242535761547e+00	4.045810230701885502e+00	4.296637107781173248e-01	2.519481313244656961e-01	2.554762543831249344e-01	5.677366928740475771e+00	4.043815403415233156e+00	4.024002414941820760e-01	2.073445609078722329e-01	2.824503441831115458e-01	4.035469124513306305e+00	3.770057261675423543e-01	1.943155084875224925e-01
5.869015151099164385e+00	4.968513870413043598e+00	4.969856019269746739e+00	4.921078891616504691e+00	1.567780989614288245e+00	8.237831830057553262e+00	1.936736245295007430e+00	4.976206293905086397e+00	1.929006507283377303e+00	3.108701813005059766e-01	4.490548399360820397e+00	5.749501680815074955e+00	2.590336293446488525e-01	4.903209651806440306e+00	1.912664808175174480e+00	4.751123862838999123e+00	4.573488949933848247e+00	4.971263518046519891e+00	4.813340018296559997e+00	8.796185969584188413e+00	4.693867516911119253e+00	1.643137291571593606e+00	8.799632208281785495e+00	2.008691625523999047e+00	3.080482073236739948e-01	1.693800736791726935e+00	1.890857755692863185e+00	4.660978897470324789e+00	4.921838784222262397e+00	4.828810403846384602e+00	7.821033859640346364e+00	4.775847179220742866e+00	7.605130357168960131e+00	1.927418652750403361e+00	4.828219991645071651e+00	3.458152407070165801e-01	4.904353884943080111e+00	8.316703497689141855e+00	4.466364257966049855e+00	4.856531940915095547e+00	4.875839776559456773e+00	4.978750519016196030e+00	8.992532945599990057e+00	2.034573279718034478e+00	4.853243695896055421e+00	4.923760836572927957e+00	4.875103693203118205e+00	1.967403523615516958e+00	4.797593599389791130e+00	4.973381851930696484e+00
1.983184707905628397e+00	3.347743852490613903e-01	1.928520005333372311e-01	1.296443326629768966e-01	4.966703104781802658e+00	4.961397269785959629e+00	3.995210936746269592e+00	2.467687795965952668e-01	4.109084660031473213e+00	5.064513536542765593e+00	4.251081034250010937e+00	1.946512292011074896e+00	4.938443339472555316e+00	2.022199534949239430e-01	4.210606561667343151e+00	4.264702066778543466e-01	3.558048180605684063e+00	1.663385076261486295e-01	2.194222040672844098e-01	5.630592655469696339e+00	3.636936873966920114e+00	4.906261865186559490e+00	5.594575767955099366e+00	3.988031694893858337e+00	4.851064395257022710e+00	5.247121336880494979e+00	4.146874040885650814e+00	3.609429124871805339e+00	2.054903870979300495e-01	1.953757390707594188e-01	5.359411257932258366e+00	3.068443907590325814e-01	4.223049650777786823e+00	4.137915304037908193e+00	3.077614687863810539e-01	5.137617062105369392e+00	3.612163499442162529e-01	5.089947177812778278e+00	3.977688343689181227e+00	3.744501601776888955e-01	2.070421869286713790e-01	1.912151752716762798e-01	5.623668016767630284e+00	4.000043210444098385e+00	3.413299686315905968e-01	1.438459916544613804e-01	2.716326501577718266e-01	4.005732307579974005e+00	3.363625153215153429e-01	2.018232332295095688e-01
5.513756762831789615e+00	4.419160558161391528e+00	4.343918618681759547e+00	4.307184712839050356e+00	3.222322941641458272e+00	7.675561126011926305e+00	3.209283368423100136e+00	4.337158502786646608e+00	3.126144064649473364e+00	3.450891962664643930e+00	2.229683881895487829e+00	5.443666115719883791e+00	3.417741797064117737e+00	4.339297925626881991e+00	3.309019253541462202e+00	4.338804141527438318e+00	4.610190079869877167e+00	4.311968715462255020e+00	4.292951892889715459e+00	8.208806553430108011e+00	4.635987914978378477e+00	3.265797599327489475e+00	8.165826002001310258e+00	3.070670022789434128e+00	3.226518901756927349e+00	3.368017374139742781e+00	3.293135604513506731e+00	4.639388772093218982e+00	4.271527216929325022e+00	4.266555374105260867e+00	7.631279741514386039e+00	4.352447245727195657e+00	7.009473591903192080e+00	3.327104678515266034e+00	4.315459021673765605e+00	3.452825335730069334e+00	4.415349962700468645e+00	7.821177701371894386e+00	4.391952305259084532e+00	4.417287107429178405e+00	4.285328950644299084e+00	4.374373283135120083e+00	8.204066403119201212e+00	3.284654924933218645e+00	4.399793464595609827e+00	4.275494512440219275e+00	4.347321058715073683e+00	3.224512022564559821e+00	4.361729615867321108e+00	4.273677036931911921e+00
5.123388034833451066e+00	4.046213694158690366e+00	4.084942530518191006e+00	4.023400461470376221e+00	2.004231646725160854e+00	7.315379880512554500e+00	3.342956159641959357e-01	4.075534315020844289e+00	2.516431279296480472e-01	2.100461634690686807e+00	4.195481041716758952e+00	4.985920060225859984e+00	1.972855229105658914e+00	4.014948918879537310e+00	3.494894813430027836e-01	3.855159772197799484e+00	4.157476799748092589e+00	4.094721595345537146e+00	3.922277643993686169e+00	7.837055827502784844e+00	4.337153845085010673e+00	1.898869217126218700e+00	7.837703442837175238e+00	2.915130649224569881e-01	1.928380752889075955e+00	2.200038886817814454e+00	2.784063083799214744e-01	4.295093612506203584e+00	4.030499968812920386e+00	3.939813687761640981e+00	7.033205742602270050e+00	3.901106296095110615e+00	6.650397839471908767e+00	3.267910588835193364e-01	3.941645455686274779e+00	2.240688122062040488e+00	4.038530465809393455e+00	7.428436176568240512e+00	4.174671076476565545e+00	3.956006652184851369e+00	3.998446276619878947e+00	4.082439505491797682e+00	7.997579809454665956e+00	2.373719218972696887e-01	3.941767507957009364e+00	4.021763163686539855e+00	3.968515993362014438e+00	3.453073748479113525e-01	3.900211634657832160e+00	4.064261928587050932e+00
5.805990458257576314e+00	4.907645969701929012e+00	4.905424996270628668e+00	4.860070400008505764e+00	1.554078325823706308e+00	8.182596782608824171e+00	1.885125345909470118e+00	4.911768087732830246e+00	1.881847167679007171e+00	4.614365793382062542e-01	4.461978852346678792e+00	5.684638031815842041e+00	3.259191433969543250e-01	4.838949185734814584e+00	1.873134037616768666e+00	4.695432698311179820e+00	4.482299840964001802e+00	4.909067272065592569e+00	4.755455777562102249e+00	8.741086895843245941e+00	4.598438990388133085e+00	1.630201202481162071e+00	8.741115326103770400e+00	1.967219065365170660e+00	3.383668069736341377e-01	1.701111043235254527e+00	1.849302732608671063e+00	4.563874417390701765e+00	4.858183387712612600e+00	4.769041550159147214e+00	7.779811245021790000e+00	4.712684628379876450e+00	7.536787826096271736e+00	1.889511589698685157e+00	4.766272399230139456e+00	4.638655050769359134e-01	4.843661412179525172e+00	8.263932995271687787e+00	4.391741542616407479e+00	4.796185365678005574e+00	4.816239843422134292e+00	4.917153747278200093e+00	8.930201399977512722e+00	1.992194610080102901e+00	4.791595954539475066e+00	4.859424119036845902e+00	4.815708026449315504e+00	1.920556444623785497e+00	4.737494116194730154e+00	4.912119524094872958e+00
6.018162509615890166e+00	5.026965837352644684e+00	5.038260555367032545e+00	4.979711793997152469e+00	1.849555170438334784e-01	7.782767948449048845e+00	2.063209148927747094e+00	5.046719598288163411e+00	1.892045309098837391e+00	1.631824577690271783e+00	4.507387670979221106e+00	5.885058116547167373e+00	1.547913575497521066e+00	4.969859943747762188e+00	1.871299576689896549e+00	4.826292053737566867e+00	4.380178321839965250e+00	5.022022752590292072e+00	4.889152632835574330e+00	8.257812728679434500e+00	4.550128732719815439e+00	2.704353011834217391e-01	8.277829562199848112e+00	2.057647890610395436e+00	1.516683539360174304e+00	4.239911549602147223e-01	1.938139714160489691e+00	4.512886319317376937e+00	4.976667970841091915e+00	4.885912487114937974e+00	7.320462511507690451e+00	4.870488924821761323e+00	7.285172673715996972e+00	1.937100429471248608e+00	4.894883523838547745e+00	1.685506963446484985e+00	4.979137370868374823e+00	7.878272632039212908e+00	4.175174301438355329e+00	4.927390137279733295e+00	4.955637289774526444e+00	5.034882030790791774e+00	8.478147315541539442e+00	1.969882145518235594e+00	4.923278124884277851e+00	4.969141246047829696e+00	4.934408765144198128e+00	2.062785809720903085e+00	4.879539406667681156e+00	5.017238391589718738e+00
5.079359795018788759e+00	4.041084173467561769e+00	4.079974168642276133e+00	4.017208312861050068e+00	1.992061966871831125e+00	7.248879260255225887e+00	3.536233994177097606e-01	4.071404549783842697e+00	3.853467700976506705e-01	2.097009497636000308e+00	4.251979444187381496e+00	4.938668904247315972e+00	1.961168689284426003e+00	4.008368226685943725e+00	4.599035572752664391e-01	3.845211853491119935e+00	4.191802359521869192e+00	4.092186909054963628e+00	3.917467025035238137e+00	7.767613538345949031e+00	4.379159008811952525e+00	1.876001414171061477e+00	7.767386877101226439e+00	4.537534149514109716e-01	1.923995615986169971e+00	2.190081847005163063e+00	3.484292873908332866e-01	4.332791691432869463e+00	4.029373095931624071e+00	3.933053344465719636e+00	6.960622008345342060e+00	3.888067093685165787e+00	6.579074407700124638e+00	3.208373049355661144e-01	3.931716026720753820e+00	2.233894488140565127e+00	4.037304680551718761e+00	7.359270687191587612e+00	4.213778475179482896e+00	3.945219466335135650e+00	3.994461098833243184e+00	4.079749828313710580e+00	7.935578660743090040e+00	2.604272319301209615e-01	3.930535775593163805e+00	4.017176079202116057e+00	3.964970160896562401e+00	4.197076852588564333e-01	3.890609712956938804e+00	4.065173876174055678e+00
5.256820539984307317e+00	4.231927048376432410e+00	4.268363071313834745e+00	4.209768833439926361e+00	1.940067815978437249e+00	7.559306248098639713e+00	3.767112889608172366e-01	4.259950470530903033e+00	3.932013504477945842e-01	1.912964543192991140e+00	4.408291691345157304e+00	5.117968972276019102e+00	1.801396798415367373e+00	4.196586267596470243e+00	2.124603157094912542e-01	4.031277615728336094e+00	4.240548225710917052e+00	4.284558850956560860e+00	4.103368328105987395e+00	8.081381924781641857e+00	4.416243974333746714e+00	1.841743051469916459e+00	8.085627619845675795e+00	4.819911071295857052e-01	1.791962783966836392e+00	2.124494954991992035e+00	1.601849526884072117e-01	4.373517278929703878e+00	4.217489334074190133e+00	4.126417275329528955e+00	7.253149709825085445e+00	4.071725431495364589e+00	6.903354939901674037e+00	3.594639505664454227e-01	4.122538336921508062e+00	2.062725532708116205e+00	4.215609473461177537e+00	7.665829970931408610e+00	4.265118513441220394e+00	4.135047484789592609e+00	4.181203085711412193e+00	4.270698647563778039e+00	8.252659517719676430e+00	3.990420464032879422e-01	4.121194185891821959e+00	4.212887652799905958e+00	4.153468822547986328e+00	3.610317724401622130e-01	4.075172033743871047e+00	4.258633665829710147e+00
4.071250838426536234e+00	3.544747414283952125e+00	3.482468691689267981e+00	3.462949138176673269e+00	4.179263527648403809e+00	6.354236996211931832e+00	3.644576291043859939e+00	3.475999234300070295e+00	3.690327223780309751e+00	4.185894247117307287e+00	2.697445909492582672e+00	4.005243085688254823e+00	4.024926506588439423e+00	3.495800128813951968e+00	3.876905550391584132e+00	3.514167699010439794e+00	3.451275572882970266e+00	3.494900833277959862e+00	3.527675208669160067e+00	6.974586688275930868e+00	3.429055980447889951e+00	4.144124635269575307e+00	6.906012756418324017e+00	3.656041124708754975e+00	3.840619809420521946e+00	4.398535446607288790e+00	3.776226854667663169e+00	3.414972722984179754e+00	3.453899365844641967e+00	3.459130418314264155e+00	6.401789458165732860e+00	3.506260080657540357e+00	5.707156803261733025e+00	3.804895659776455386e+00	3.410111696118515834e+00	4.175126478024505872e+00	3.548793455508227446e+00	6.501927567566809785e+00	3.622446656894860784e+00	3.547152099687556071e+00	3.489173966536378568e+00	3.539138131744459237e+00	6.945424943109669513e+00	3.708335342087094588e+00	3.521151056537503710e+00	3.428000989147350630e+00	3.567625203186832739e+00	3.693570450163166097e+00	3.531782140421028338e+00	3.474750425198092518e+00
6.096398694139666397e+00	5.110727603877025516e+00	5.123852911321693071e+00	5.065407964690773923e+00	2.518048449006592970e-01	7.895015197603473922e+00	2.083115367165272680e+00	5.132851484040989121e+00	1.907654278709340900e+00	1.594699925432684573e+00	4.579124565855104301e+00	5.959714784245514707e+00	1.510875755252674812e+00	5.054817921829791061e+00	1.888402427531974626e+00	4.908018688893055703e+00	4.450707644847709865e+00	5.107316239003225178e+00	4.973741872698907329e+00	8.369318163395844223e+00	4.619329367782498252e+00	3.059233954505269359e-01	8.394623039549534482e+00	2.093562630560129811e+00	1.480821356472339811e+00	3.729831760629772064e-01	1.952530393555067745e+00	4.581142078595557443e+00	5.059980273344122814e+00	4.967048651423221273e+00	7.412096074327251038e+00	4.950122253154002117e+00	7.397007397788525118e+00	1.961101905408947133e+00	4.974985539741441087e+00	1.626378630182301777e+00	5.058321248388656599e+00	7.986166544659125677e+00	4.241436331500767487e+00	5.007676298000710347e+00	5.041537180376695737e+00	5.120299859265300846e+00	8.597631769194018503e+00	2.001339072443026446e+00	5.003810562905346870e+00	5.054877569283661387e+00	5.018946335050378238e+00	2.093186275761298010e+00	4.959595681872997375e+00	5.102964463772638126e+00
[truncated: 684 more rows]
[truncated: 950 more columns]
