# Supplementary material for: T-cell receptor structures and predictive models reveal comparable alpha and beta chain structural diversity despite differing genetic complexity
Source: Commun Biol. 2025 Mar 4;8:362. doi: 10.1038/s42003-025-07708-6 (PMC11880327; doi:10.1038/s42003-025-07708-6)
Supplement: Supplementary file 4 — Supplementary Data 2 [file 42003_2025_7708_MOESM4_ESM.zip › Figure_3/OAS_cdr2L_rmsd_matrix.csv]

0.000000000000000000e+00	2.188838225110827373e-01	2.179743400298831402e-01	1.394464388038113012e-01	3.891363215416251409e-01	6.272318275149849631e-01	4.544382987719692846e-01	2.042138786330980893e-01	4.865951057536946345e-01	5.081253194463362099e-01	6.464808782787516250e+00	1.570266026604984766e-01	4.570735055733723406e-01	3.069446400588961565e-01	5.010389655339883008e-01	2.883358409657192367e-01	5.127590720248446088e-01	2.101386327467265891e-01	1.225255900326507885e-01	1.097086731360541467e-01	5.779267205275254726e-01	5.557964618842791138e-01	1.053505765825746149e-01	4.309967622065654091e-01	4.957457655647129480e-01	3.709666845214829589e-01	4.431536056622173980e-01	5.290079519443947609e-01	2.622320638792826619e-01	3.176966143728137681e-01	3.356768744179167152e-01	2.449979542084057271e-01	3.687977858684359789e-01	5.472547913655690932e-01	3.378927257135028728e-01	4.914549514077423686e-01	2.624300428839700383e-01	2.361813894058279462e-01	4.836446755905249861e-01	2.794468443890126830e-01	3.353644067459233824e-01	1.487264840324051540e-01	1.135364707780177063e-01	4.529055339399267743e-01	2.224352088432093866e-01	3.212056928221782015e-01	2.884621220631824468e-01	4.494276391245352054e-01	2.390788203224158692e-01	2.089722450472744353e-01
2.188838225110827373e-01	0.000000000000000000e+00	1.506299638217243053e-01	2.054724247738336507e-01	2.964328006895913803e-01	4.459434848752217850e-01	3.134847384729926856e-01	2.117455673852557951e-01	2.952637025409785565e-01	3.624092374241837944e-01	6.432200915906181926e+00	9.318838557287383029e-02	3.375098427192410044e-01	1.041996352644676688e-01	4.208737972535943062e-01	1.169228960664986938e-01	3.863920843380880266e-01	1.688251931983654752e-01	1.474203881402922633e-01	1.998303852832861160e-01	3.879360299855690308e-01	4.777078494288496402e-01	2.917927306196856363e-01	3.005315513873753064e-01	3.072934707279294519e-01	2.704793051784373237e-01	3.700830463477170484e-01	3.461202796885026745e-01	1.998894614288340144e-01	2.283606429794979575e-01	2.323783997468603368e-01	1.847769698637862223e-01	2.567283828494853481e-01	4.722461334582730985e-01	1.931834439154848648e-01	3.663915945115043260e-01	1.951832533027698102e-01	1.553453187409716274e-01	3.553854803397602513e-01	1.835746020651373434e-01	3.086383082808635270e-01	1.661219891458193543e-01	2.997415893883068061e-01	3.415546375818012126e-01	3.387232489101016375e-02	1.757397943474768298e-01	2.966430440474329133e-01	3.283398910054449171e-01	2.283625781402549848e-01	1.887754581662917930e-01
2.179743400298831402e-01	1.506299638217243053e-01	0.000000000000000000e+00	1.913811518993673022e-01	3.030606526230940623e-01	4.448694617076828783e-01	2.699212441430562937e-01	2.359641453006525724e-01	3.449240509238933328e-01	3.715809026335570864e-01	6.359792707003553147e+00	9.716110213572125287e-02	3.789826837470895993e-01	1.884337399342393971e-01	4.526135461962737527e-01	1.864199237907389617e-01	3.974278788993295675e-01	1.105742969626374722e-01	1.401128769213016989e-01	2.627261042479256403e-01	4.002491824944343635e-01	4.934362752489207526e-01	2.755036549601669327e-01	3.427412643281828042e-01	3.590978899416951697e-01	2.734427984691772395e-01	4.096738719590177213e-01	3.958202203087917703e-01	2.882205910335449150e-01	2.314134063844049960e-01	2.184178333320369592e-01	2.515662687024554645e-01	1.534783006931762506e-01	4.814690146163603246e-01	1.347598973562252056e-01	3.921181740743170385e-01	2.128858065518810516e-01	9.227132380793851008e-02	3.541691969357283476e-01	1.580179686186475863e-01	2.766415933383255532e-01	1.929359876072648805e-01	2.675236525021216227e-01	3.892185339410127454e-01	1.525481852523292714e-01	1.476635530289293619e-01	3.329448719888937758e-01	3.577430819361635539e-01	2.724625443448634443e-01	1.717834144458093570e-01
1.394464388038113012e-01	2.054724247738336507e-01	1.913811518993673022e-01	0.000000000000000000e+00	3.132207273781171808e-01	5.521332420375869576e-01	3.676868998078547945e-01	2.141371592562922310e-01	4.067727781615770311e-01	4.152513774487009424e-01	6.363253066813639336e+00	1.432283780375165350e-01	3.591735008746435587e-01	2.766544828184818727e-01	3.887954540892790689e-01	2.136262995273258136e-01	3.850220140348170061e-01	1.917705404426231219e-01	9.946475850708516586e-02	1.553216868788466209e-01	4.970354073711281684e-01	4.544863890289144726e-01	2.125965414673449405e-01	3.289187512132631386e-01	4.308693656519014259e-01	3.141338775486421375e-01	3.347184868939528379e-01	4.319565331432079769e-01	1.917422191803699605e-01	3.405367640153950659e-01	3.277868628426405251e-01	2.077867164307242442e-01	3.328938481295894980e-01	4.204949481221122443e-01	3.089554179747674989e-01	4.101394816173880575e-01	1.872006940379179474e-01	2.465137972568989255e-01	3.622979022227736934e-01	1.733721538884172020e-01	3.917940389964996162e-01	1.337411113752340897e-01	2.107760963677489663e-01	3.399646911039065911e-01	2.165179151858532547e-01	3.222148887953197871e-01	1.990563922915405681e-01	3.551791705446860625e-01	2.175210336523217547e-01	2.483752985489887655e-01
3.891363215416251409e-01	2.964328006895913803e-01	3.030606526230940623e-01	3.132207273781171808e-01	0.000000000000000000e+00	5.275182178942802169e-01	2.514526014900491102e-01	2.389164643459319171e-01	2.750892471720691734e-01	1.697118279516302841e-01	6.365302097663522396e+00	2.885132776559350409e-01	1.467214019781917234e-01	2.915781071559919169e-01	2.219259998892026686e-01	2.399499904227583302e-01	3.148690443360500635e-01	3.515880881085547971e-01	2.800630148931537167e-01	3.842387699227323150e-01	4.380541092761346955e-01	2.566325966738910447e-01	4.086369725849363088e-01	1.329747409037020933e-01	2.163211502522544849e-01	8.248877259369689907e-02	1.851122760200826223e-01	3.584541531174202378e-01	3.657508759053458847e-01	4.574364438864803040e-01	2.227850419904428003e-01	2.044539518289123781e-01	3.385570033161693360e-01	2.710726382278366708e-01	3.516011453227801398e-01	1.590362090622698954e-01	1.980197716898591809e-01	3.638942518413375016e-01	2.539672627731693888e-01	2.004677821897428713e-01	5.240564574842795365e-01	2.546169690027264565e-01	4.063677277401365195e-01	2.328310209037746936e-01	2.854795934337568952e-01	3.566047988169523952e-01	2.675714156459635951e-01	1.057098648652114309e-01	2.097314664036181997e-01	2.975754228587786931e-01
6.272318275149849631e-01	4.459434848752217850e-01	4.448694617076828783e-01	5.521332420375869576e-01	5.275182178942802169e-01	0.000000000000000000e+00	3.053355540478742136e-01	6.167155581511201135e-01	2.970183533562103517e-01	4.320708492178478854e-01	6.139139850171408952e+00	4.901542923757438719e-01	5.102276655270754357e-01	3.907970993012451211e-01	5.925029161457390225e-01	3.930124635157342117e-01	3.567749591137498455e-01	4.537358492474060090e-01	5.401605860682029414e-01	6.195714236187094270e-01	1.098621859952235297e-01	6.389273417005418843e-01	7.073283905706883035e-01	4.607718895512482593e-01	3.849532903392695049e-01	5.206804085582803499e-01	5.803298001557516406e-01	2.636417513282310332e-01	4.964040100397010824e-01	4.454555682995507970e-01	5.123401322331404550e-01	5.686190764141137999e-01	3.669936455108568918e-01	5.879095978245599818e-01	3.345350278120541310e-01	5.244658811300116907e-01	5.138097211248643381e-01	4.351086905766398116e-01	3.777815759761196102e-01	4.188631531320524126e-01	5.467366462854462705e-01	5.743542024315250183e-01	7.048449712283988422e-01	4.929164327682580837e-01	4.599780667359078534e-01	3.914591039649187310e-01	6.186181135054745761e-01	4.972082633233717019e-01	6.200149105181405051e-01	5.678505408618990113e-01
4.544382987719692846e-01	3.134847384729926856e-01	2.699212441430562937e-01	3.676868998078547945e-01	2.514526014900491102e-01	3.053355540478742136e-01	0.000000000000000000e+00	3.933727818338711435e-01	1.934179112132589362e-01	2.140781781917093229e-01	6.220126321396576508e+00	3.175731222664301967e-01	2.889525902319914907e-01	2.778952306613923784e-01	3.812811232430195485e-01	2.420893760648983872e-01	2.442281790982491485e-01	3.061454958763163980e-01	3.425329565369624740e-01	4.654550838478776487e-01	2.470932232007375939e-01	4.178829937262518723e-01	5.106066562689317578e-01	2.498708475093160408e-01	2.209624361184132912e-01	2.589371367774891408e-01	3.600836196466976058e-01	2.541768809166008447e-01	3.917955227922805261e-01	3.821508989582224070e-01	2.919589197765394273e-01	3.630645616630178707e-01	2.147147516330873973e-01	3.771651445965643057e-01	2.304601404999455094e-01	2.989383493749160348e-01	3.080300111444201905e-01	3.116725538968095899e-01	2.146104328270651007e-01	2.013853634635920375e-01	4.687244497537659260e-01	3.622544984918150135e-01	5.036020336460154123e-01	3.210267633153002231e-01	3.177312259815009976e-01	2.773349692238740172e-01	4.170239304983702766e-01	2.721508998583969108e-01	3.917353298579984711e-01	3.653402739181323966e-01
2.042138786330980893e-01	2.117455673852557951e-01	2.359641453006525724e-01	2.141371592562922310e-01	2.389164643459319171e-01	6.167155581511201135e-01	3.933727818338711435e-01	0.000000000000000000e+00	4.060066658879274981e-01	3.878409735259250035e-01	6.518924767358140748e+00	1.761666306103605584e-01	3.306946136610733333e-01	2.712758232307024842e-01	3.874866483182342614e-01	2.555149270940481609e-01	4.716547315872065549e-01	2.616936018609878900e-01	1.378817092506564590e-01	2.081457097197094153e-01	5.486858017171832858e-01	4.281503817768691489e-01	1.961585642143451047e-01	3.165115066481378192e-01	3.744126252678874334e-01	2.237017847434656648e-01	3.298846877067271310e-01	4.797913428596907726e-01	3.073280368977107102e-01	3.559402930843532098e-01	2.006339372731366921e-01	1.282491092753413886e-01	3.502298824734778049e-01	4.526283761200844968e-01	3.361045104880506229e-01	3.524709797963628821e-01	2.008056712175486092e-01	2.779199849127905741e-01	4.232627768866235596e-01	2.532418076066185741e-01	3.862340203595361343e-01	8.480889352481310595e-02	2.030307304343320074e-01	3.721083153293366363e-01	1.944123173974282859e-01	3.054902180967150049e-01	2.581821149516916325e-01	3.168228938270039596e-01	8.009494943257781940e-02	1.351869072130813809e-01
4.865951057536946345e-01	2.952637025409785565e-01	3.449240509238933328e-01	4.067727781615770311e-01	2.750892471720691734e-01	2.970183533562103517e-01	1.934179112132589362e-01	4.060066658879274981e-01	0.000000000000000000e+00	2.249768778992831952e-01	6.305403500072520373e+00	3.485558469805652981e-01	2.487217771545984779e-01	2.535224205707575229e-01	3.548453663524674395e-01	2.235030521061448228e-01	2.183357223871122132e-01	3.566291867129430249e-01	3.784806330664805540e-01	4.582143306903336821e-01	2.169913610854103392e-01	4.201527732417819627e-01	5.510252657873228044e-01	1.996273001664567726e-01	1.314210337212820545e-01	2.926405346857899326e-01	3.262891885124121760e-01	1.302682575022975908e-01	3.494750237609545174e-01	3.868153374637760544e-01	3.262365982221092087e-01	3.498426747423596939e-01	3.316262437635703608e-01	3.808002579218681127e-01	2.946605836142813795e-01	2.924427203929495511e-01	3.369197457579817256e-01	3.599851649180191848e-01	2.315980483676577384e-01	2.675394290655718765e-01	5.008726381078290046e-01	3.788390648956105333e-01	5.525389913027963784e-01	2.720556278898050295e-01	3.020831336922382149e-01	3.155581678394595024e-01	4.197890237791133128e-01	2.529962312650522183e-01	3.926626200702618696e-01	4.005889539879538552e-01
5.081253194463362099e-01	3.624092374241837944e-01	3.715809026335570864e-01	4.152513774487009424e-01	1.697118279516302841e-01	4.320708492178478854e-01	2.140781781917093229e-01	3.878409735259250035e-01	2.249768778992831952e-01	0.000000000000000000e+00	6.273084068352232201e+00	3.754397970828471931e-01	1.443706392127765692e-01	3.095448931126520420e-01	2.319760427550862092e-01	2.692756681439966160e-01	2.639312498041437860e-01	4.302704509120359178e-01	3.953963282312019656e-01	4.924622316803557998e-01	3.454011895558792844e-01	2.355925505183616986e-01	5.473237756049189606e-01	1.541151200839626367e-01	1.466460236195551714e-01	1.766591927865496514e-01	2.477403432020288399e-01	2.863932019342974589e-01	4.187217363572025564e-01	5.172782581851264050e-01	3.152273669242594556e-01	3.185218366050662775e-01	3.523891268842972435e-01	2.465927840772901003e-01	3.663683632735681983e-01	1.043752077820177537e-01	2.757005844506266179e-01	4.282710943874329379e-01	1.769888452677156332e-01	2.508103513790153616e-01	5.987283356155393976e-01	3.844412092227512123e-01	5.467714922394442123e-01	2.144206882701776007e-01	3.548120751763511049e-01	3.948155291011951618e-01	3.613628128840998821e-01	1.120497217907351073e-01	3.549053523610893324e-01	4.196900935430211144e-01
6.464808782787516250e+00	6.432200915906181926e+00	6.359792707003553147e+00	6.363253066813639336e+00	6.365302097663522396e+00	6.139139850171408952e+00	6.220126321396576508e+00	6.518924767358140748e+00	6.305403500072520373e+00	6.273084068352232201e+00	0.000000000000000000e+00	6.411556254162056767e+00	6.309441690210014109e+00	6.394083896430475811e+00	6.295001990314617046e+00	6.361312099315253654e+00	6.143472838160383809e+00	6.372078678065302704e+00	6.427835348584156172e+00	6.478052492607464963e+00	6.150804174912312128e+00	6.284333137687410087e+00	6.529977453384129049e+00	6.328417041768047646e+00	6.341370233967525749e+00	6.375358759375031603e+00	6.328316213851883809e+00	6.196847312098687333e+00	6.358311218028350531e+00	6.439153470998721929e+00	6.486432908041840584e+00	6.464606218063951637e+00	6.315425729090316409e+00	6.207934164638090557e+00	6.339635386867782607e+00	6.314439621486956256e+00	6.383462338297750449e+00	6.404112781659812903e+00	6.158087487212430489e+00	6.304361163873505980e+00	6.489107821636627804e+00	6.457798589899886643e+00	6.520786464598310239e+00	6.259149624215925911e+00	6.447939911433644866e+00	6.400494088931668379e+00	6.381983919413925399e+00	6.335557887622576878e+00	6.501568218975436686e+00	6.512044327804485278e+00
1.570266026604984766e-01	9.318838557287383029e-02	9.716110213572125287e-02	1.432283780375165350e-01	2.885132776559350409e-01	4.901542923757438719e-01	3.175731222664301967e-01	1.761666306103605584e-01	3.485558469805652981e-01	3.754397970828471931e-01	6.411556254162056767e+00	0.000000000000000000e+00	3.505137931597080425e-01	1.609574596500808474e-01	4.192465619263384125e-01	1.513175930940837965e-01	4.039720587498674131e-01	1.426364259526717859e-01	7.896722750757687037e-02	1.749428766381961875e-01	4.322058508571172131e-01	4.678104683719926382e-01	2.250056652673572688e-01	3.199230877855728239e-01	3.540381223400170807e-01	2.597976488368843317e-01	3.703931640551385573e-01	3.967876035862586415e-01	2.209765791171852400e-01	2.552873421996335601e-01	2.286702837690306744e-01	1.755261114608965556e-01	2.396810949498083543e-01	4.627174769345367422e-01	2.018780243497808324e-01	3.749495707172685877e-01	1.621388298726542943e-01	1.428255727868030511e-01	3.604897323587850644e-01	1.577142785201606501e-01	3.083660089063429144e-01	1.206919717990752733e-01	2.279735486101485409e-01	3.542871864255844327e-01	9.191060780704006505e-02	1.954390865006001843e-01	2.653230491721215167e-01	3.371789227748602791e-01	2.027611873211319360e-01	1.552648232319480404e-01
4.570735055733723406e-01	3.375098427192410044e-01	3.789826837470895993e-01	3.591735008746435587e-01	1.467214019781917234e-01	5.102276655270754357e-01	2.889525902319914907e-01	3.306946136610733333e-01	2.487217771545984779e-01	1.443706392127765692e-01	6.309441690210014109e+00	3.505137931597080425e-01	0.000000000000000000e+00	3.071726805980910524e-01	1.210337434309192578e-01	2.443877712003143243e-01	2.531579230824569371e-01	4.230674538451456579e-01	3.531313860651452141e-01	4.178892066666701210e-01	4.085459913150463196e-01	1.868723164713677054e-01	4.937957602084498965e-01	7.072509639787780134e-02	1.923247061834585103e-01	1.793823915011680536e-01	1.191442764232136797e-01	2.936417223193180104e-01	3.404648438098982210e-01	5.211950311941834224e-01	3.390644705499673561e-01	2.456967013361583962e-01	4.171126870872753356e-01	1.824557996870269927e-01	4.112866868501832140e-01	1.227770370950131834e-01	2.297560796818162443e-01	4.421801600551438227e-01	1.892378458804226116e-01	2.457266762741277810e-01	6.105240522705279727e-01	3.245618352139098550e-01	4.996225564928965523e-01	1.108198842434765519e-01	3.308449010228576848e-01	4.267598502140083627e-01	2.576955879823459306e-01	5.735901928463692234e-02	2.794165802492941664e-01	4.027463222847711966e-01
3.069446400588961565e-01	1.041996352644676688e-01	1.884337399342393971e-01	2.766544828184818727e-01	2.915781071559919169e-01	3.907970993012451211e-01	2.778952306613923784e-01	2.712758232307024842e-01	2.535224205707575229e-01	3.095448931126520420e-01	6.394083896430475811e+00	1.609574596500808474e-01	3.071726805980910524e-01	0.000000000000000000e+00	4.013005646131735382e-01	9.988939273851796252e-02	3.622831915872591901e-01	2.404842435343089446e-01	2.294093067162495669e-01	2.841760588226521778e-01	3.183548301164305649e-01	4.408474838221015935e-01	3.747462532154344217e-01	2.829704271357587064e-01	2.498106288440996581e-01	2.527576264161001673e-01	3.715442369321783067e-01	2.943436749224508375e-01	2.466027545612373140e-01	2.844828305228996879e-01	2.434952163937243175e-01	2.118056641469709955e-01	2.388237633347301270e-01	4.466252644135201288e-01	1.801662404128379358e-01	3.188807208956180861e-01	1.900129249147333166e-01	2.056329163780842573e-01	3.096452569565577573e-01	1.842688801819428457e-01	3.661589659917195982e-01	2.404575490703024510e-01	3.818235895215069675e-01	3.119785505068832787e-01	9.741151496355550388e-02	1.820609543877116376e-01	3.188423284424171666e-01	3.005908874181660861e-01	2.717075699706795744e-01	2.513118619610744120e-01
5.010389655339883008e-01	4.208737972535943062e-01	4.526135461962737527e-01	3.887954540892790689e-01	2.219259998892026686e-01	5.925029161457390225e-01	3.812811232430195485e-01	3.874866483182342614e-01	3.548453663524674395e-01	2.319760427550862092e-01	6.295001990314617046e+00	4.192465619263384125e-01	1.210337434309192578e-01	4.013005646131735382e-01	0.000000000000000000e+00	3.264073176136586540e-01	2.873254531029955650e-01	4.946299672966035232e-01	4.081210129125742436e-01	4.583473313304763375e-01	4.948357567376683863e-01	1.274216377849651527e-01	5.309443704626539695e-01	1.695258076456639396e-01	3.095771239971845112e-01	2.599690853564487480e-01	9.111259145409135451e-02	3.690960224699333936e-01	3.777609972960965790e-01	6.104732612143076720e-01	4.305807127614084129e-01	3.044147138904783612e-01	5.028409611035763449e-01	9.708383144973749268e-02	5.034683881885415602e-01	1.959544275570820060e-01	2.797973028051030098e-01	5.247890124258913769e-01	2.293673294028953924e-01	3.103182274703928378e-01	6.946258609208365575e-01	3.762220402664431251e-01	5.370426250813831182e-01	1.283487925701103927e-01	4.160756414420760940e-01	5.228538386225357604e-01	2.486656771469064053e-01	1.507070950112024410e-01	3.290016119980387899e-01	4.799439949344967982e-01
2.883358409657192367e-01	1.169228960664986938e-01	1.864199237907389617e-01	2.136262995273258136e-01	2.399499904227583302e-01	3.930124635157342117e-01	2.420893760648983872e-01	2.555149270940481609e-01	2.235030521061448228e-01	2.692756681439966160e-01	6.361312099315253654e+00	1.513175930940837965e-01	2.443877712003143243e-01	9.988939273851796252e-02	3.264073176136586540e-01	0.000000000000000000e+00	2.799403933504361897e-01	2.225062310224944773e-01	1.965824635446317137e-01	2.586062665805336502e-01	3.161898366886718437e-01	3.865798966407452686e-01	3.628432772451958277e-01	2.096774507797079801e-01	2.385050064692288418e-01	2.242285125780844879e-01	2.876127739918578619e-01	2.524182961892103561e-01	1.781284474528705419e-01	3.090546321684936037e-01	2.591124371002977989e-01	1.807699250753322107e-01	2.585539225038241962e-01	3.683403182684222288e-01	2.094712052479309472e-01	2.830689697358056978e-01	1.464430415848844425e-01	2.257266575681128040e-01	2.384945572671783864e-01	1.126326656112928148e-01	4.063746174156682711e-01	2.050738504024200437e-01	3.665547458780725187e-01	2.334384283086242684e-01	1.241872092599514699e-01	2.304095686140174015e-01	2.499286744487877465e-01	2.415413304555956708e-01	2.426844827530482973e-01	2.674004767154816720e-01
5.127590720248446088e-01	3.863920843380880266e-01	3.974278788993295675e-01	3.850220140348170061e-01	3.148690443360500635e-01	3.567749591137498455e-01	2.442281790982491485e-01	4.716547315872065549e-01	2.183357223871122132e-01	2.639312498041437860e-01	6.143472838160383809e+00	4.039720587498674131e-01	2.531579230824569371e-01	3.622831915872591901e-01	2.873254531029955650e-01	2.799403933504361897e-01	0.000000000000000000e+00	4.042841938062349816e-01	4.109082148594833117e-01	4.826397756410873985e-01	2.853202726890955443e-01	3.752295469062392197e-01	5.810789751260987401e-01	2.130012728117337550e-01	2.912626857073061237e-01	3.524754533819525748e-01	2.752977915633020856e-01	1.714043783871123661e-01	3.336111875378537928e-01	4.939720733224593485e-01	4.503639200808566279e-01	4.038157992373979654e-01	4.118068740170890418e-01	2.666260302813098781e-01	3.923463803564761765e-01	3.359421029025402294e-01	3.555369846484573437e-01	4.463326788662850819e-01	1.292999207889782565e-01	2.735750421710894664e-01	6.003658333950514514e-01	4.213265767343939983e-01	5.824273199917759936e-01	2.112239299843119145e-01	4.000279497543449692e-01	4.398257853714201415e-01	3.796173906882612248e-01	2.682860558430990028e-01	4.442156797553271086e-01	4.952334768593649184e-01
2.101386327467265891e-01	1.688251931983654752e-01	1.105742969626374722e-01	1.917705404426231219e-01	3.515880881085547971e-01	4.537358492474060090e-01	3.061454958763163980e-01	2.616936018609878900e-01	3.566291867129430249e-01	4.302704509120359178e-01	6.372078678065302704e+00	1.426364259526717859e-01	4.230674538451456579e-01	2.404842435343089446e-01	4.946299672966035232e-01	2.225062310224944773e-01	4.042841938062349816e-01	0.000000000000000000e+00	1.472209051970118088e-01	2.522111852246517461e-01	4.228521375322832343e-01	5.569146432727408724e-01	2.797632633889756693e-01	3.701685934264448696e-01	4.018439375579561657e-01	3.434538553903958014e-01	4.345225964078796577e-01	4.049625136951108817e-01	2.715605141446674198e-01	1.642132132599849192e-01	2.688936663637531144e-01	2.952061906961865878e-01	2.208931347952530211e-01	5.257114002264985375e-01	1.782789236194313176e-01	4.607253785671526769e-01	2.812418743094132756e-01	9.194442445385953011e-02	3.972004618053078806e-01	2.087492645102009825e-01	2.322346315155949803e-01	2.072354057497401980e-01	2.714958315211215556e-01	4.262011816874249348e-01	1.868650163350646654e-01	1.771582624449640764e-01	3.670268396577089920e-01	4.069683081625244392e-01	3.061236814731638778e-01	1.934112066672633579e-01
1.225255900326507885e-01	1.474203881402922633e-01	1.401128769213016989e-01	9.946475850708516586e-02	2.800630148931537167e-01	5.401605860682029414e-01	3.425329565369624740e-01	1.378817092506564590e-01	3.784806330664805540e-01	3.953963282312019656e-01	6.427835348584156172e+00	7.896722750757687037e-02	3.531313860651452141e-01	2.294093067162495669e-01	4.081210129125742436e-01	1.965824635446317137e-01	4.109082148594833117e-01	1.472209051970118088e-01	0.000000000000000000e+00	1.516537087143204343e-01	4.827886608335194563e-01	4.654364986737724585e-01	1.782522449136309250e-01	3.202440289674093887e-01	3.869103732536075535e-01	2.684533443069579972e-01	3.493157166689523363e-01	4.286048129352466596e-01	2.279752354794770675e-01	2.792748474987002960e-01	2.375300696398250644e-01	1.707318217115199876e-01	2.843904194044943878e-01	4.540835479999775215e-01	2.589892639251873407e-01	3.894528959328599771e-01	1.821946466520261154e-01	1.806831594616724601e-01	3.790621211286658299e-01	1.779190896788931386e-01	3.248561733196380086e-01	6.713227037386372553e-02	1.771427642294285676e-01	3.607788889425694312e-01	1.496026182404750771e-01	2.495621785152649375e-01	2.465139850714989644e-01	3.409430886337395661e-01	1.716401629863421041e-01	1.487399201644515057e-01
1.097086731360541467e-01	1.998303852832861160e-01	2.627261042479256403e-01	1.553216868788466209e-01	3.842387699227323150e-01	6.195714236187094270e-01	4.654550838478776487e-01	2.081457097197094153e-01	4.582143306903336821e-01	4.924622316803557998e-01	6.478052492607464963e+00	1.749428766381961875e-01	4.178892066666701210e-01	2.841760588226521778e-01	4.583473313304763375e-01	2.586062665805336502e-01	4.826397756410873985e-01	2.522111852246517461e-01	1.516537087143204343e-01	0.000000000000000000e+00	5.594746799462367859e-01	5.220275922957703374e-01	1.816869248759385713e-01	3.964781711745206660e-01	4.714623065382360090e-01	3.728271109941541095e-01	4.016181915396427327e-01	4.864913930470011749e-01	1.902232057728924230e-01	3.408749646282286383e-01	3.617693694087117939e-01	2.064780500670761743e-01	4.129350790803775761e-01	5.124016644499801432e-01	3.666532421713100121e-01	4.673158447182750863e-01	2.425230523985585640e-01	2.813884083401917424e-01	4.593702649239046476e-01	2.807109078863596063e-01	3.846032231490730258e-01	1.462082138405689513e-01	2.011368770855535837e-01	4.015025255139784699e-01	2.061218556300037918e-01	3.496259079823478833e-01	2.406441439945209149e-01	4.243257996994157510e-01	2.153995950450797725e-01	2.518088440051359789e-01
5.779267205275254726e-01	3.879360299855690308e-01	4.002491824944343635e-01	4.970354073711281684e-01	4.380541092761346955e-01	1.098621859952235297e-01	2.470932232007375939e-01	5.486858017171832858e-01	2.169913610854103392e-01	3.454011895558792844e-01	6.150804174912312128e+00	4.322058508571172131e-01	4.085459913150463196e-01	3.183548301164305649e-01	4.948357567376683863e-01	3.161898366886718437e-01	2.853202726890955443e-01	4.228521375322832343e-01	4.827886608335194563e-01	5.594746799462367859e-01	0.000000000000000000e+00	5.413075605734363194e-01	6.539655165512971990e-01	3.765860942648352472e-01	2.899121783001570307e-01	4.300594025275977228e-01	4.928936068211304811e-01	1.737912820084858700e-01	4.369620998729147332e-01	4.341559795018662959e-01	4.512988084367652863e-01	4.884699293213287108e-01	3.391613596148590482e-01	4.912718686851632599e-01	3.024411060662098860e-01	4.247743375340778393e-01	4.371754125289931125e-01	4.100034009032220705e-01	2.889191840253640953e-01	3.519372522590445973e-01	5.393830801071165526e-01	5.048370490518041542e-01	6.558560891495938128e-01	3.928228967723662590e-01	3.973556685227079832e-01	3.547510695423420346e-01	5.352534580355422511e-01	4.085157333786903489e-01	5.418799536013708673e-01	5.128360347633937888e-01
5.557964618842791138e-01	4.777078494288496402e-01	4.934362752489207526e-01	4.544863890289144726e-01	2.566325966738910447e-01	6.389273417005418843e-01	4.178829937262518723e-01	4.281503817768691489e-01	4.201527732417819627e-01	2.355925505183616986e-01	6.284333137687410087e+00	4.678104683719926382e-01	1.868723164713677054e-01	4.408474838221015935e-01	1.274216377849651527e-01	3.865798966407452686e-01	3.752295469062392197e-01	5.569146432727408724e-01	4.654364986737724585e-01	5.220275922957703374e-01	5.413075605734363194e-01	0.000000000000000000e+00	5.732937659661142549e-01	2.491091069583289130e-01	3.411046029742867414e-01	2.679203879260797505e-01	2.029769296521611588e-01	4.450929310079614898e-01	4.642797634803763618e-01	6.733028459037453395e-01	4.541121195856116510e-01	3.465082648401086596e-01	5.254945051360406794e-01	1.514107893606202460e-01	5.411940025968732249e-01	1.694823601506127153e-01	3.117165575554954882e-01	5.736126559010118475e-01	2.820822802209191904e-01	3.621585393646450934e-01	7.485976049108112873e-01	4.338635709127787732e-01	5.782952349635842593e-01	2.177542140922723024e-01	4.654285357174184901e-01	5.612752281234857366e-01	3.065959425869311250e-01	1.849536789969052630e-01	3.705458694387924190e-01	5.182094316142510371e-01
1.053505765825746149e-01	2.917927306196856363e-01	2.755036549601669327e-01	2.125965414673449405e-01	4.086369725849363088e-01	7.073283905706883035e-01	5.106066562689317578e-01	1.961585642143451047e-01	5.510252657873228044e-01	5.473237756049189606e-01	6.529977453384129049e+00	2.250056652673572688e-01	4.937957602084498965e-01	3.747462532154344217e-01	5.309443704626539695e-01	3.628432772451958277e-01	5.810789751260987401e-01	2.797632633889756693e-01	1.782522449136309250e-01	1.816869248759385713e-01	6.539655165512971990e-01	5.732937659661142549e-01	0.000000000000000000e+00	4.759333239446459918e-01	5.435163007297771909e-01	3.888198440986639359e-01	4.742664154667620702e-01	6.037590615161017027e-01	3.530856754293876243e-01	3.775947732191179407e-01	3.438576447697714311e-01	2.727603154344300784e-01	4.150062373350761891e-01	5.811289892191487949e-01	4.008353420326238870e-01	5.182468426316466648e-01	3.065202877127552461e-01	2.993716155083818720e-01	5.426213236917641902e-01	3.431080541785432314e-01	3.642950186988362371e-01	1.816583785886733693e-01	3.449403281203460708e-02	5.048105124532110688e-01	2.864341725879535616e-01	3.728263793259226078e-01	3.262841511036275177e-01	4.823528865965073242e-01	2.411178222476376143e-01	2.112194338117138193e-01
4.309967622065654091e-01	3.005315513873753064e-01	3.427412643281828042e-01	3.289187512132631386e-01	1.329747409037020933e-01	4.607718895512482593e-01	2.498708475093160408e-01	3.165115066481378192e-01	1.996273001664567726e-01	1.541151200839626367e-01	6.328417041768047646e+00	3.199230877855728239e-01	7.072509639787780134e-02	2.829704271357587064e-01	1.695258076456639396e-01	2.096774507797079801e-01	2.130012728117337550e-01	3.701685934264448696e-01	3.202440289674093887e-01	3.964781711745206660e-01	3.765860942648352472e-01	2.491091069583289130e-01	4.759333239446459918e-01	0.000000000000000000e+00	1.765905229709915092e-01	1.827468158400182285e-01	1.321042242721438276e-01	2.550499501698170191e-01	3.085614592069687578e-01	4.638732673817059782e-01	3.080499440769861597e-01	2.455951276562017005e-01	3.783543493154691295e-01	2.179718218089218562e-01	3.664840554257397520e-01	1.695935529671462605e-01	2.343893672983110021e-01	3.940579426656882212e-01	1.798993664621804933e-01	2.116355284962188055e-01	5.580703582757317038e-01	2.987071009649248654e-01	4.788302475038139217e-01	1.356734206600779258e-01	3.000685286816800468e-01	3.840144412167993404e-01	2.749249111873078300e-01	8.801146332040864217e-02	2.773037726774474909e-01	3.732041954750204837e-01
4.957457655647129480e-01	3.072934707279294519e-01	3.590978899416951697e-01	4.308693656519014259e-01	2.163211502522544849e-01	3.849532903392695049e-01	2.209624361184132912e-01	3.744126252678874334e-01	1.314210337212820545e-01	1.466460236195551714e-01	6.341370233967525749e+00	3.540381223400170807e-01	1.923247061834585103e-01	2.498106288440996581e-01	3.095771239971845112e-01	2.385050064692288418e-01	2.912626857073061237e-01	4.018439375579561657e-01	3.869103732536075535e-01	4.714623065382360090e-01	2.899121783001570307e-01	3.411046029742867414e-01	5.435163007297771909e-01	1.765905229709915092e-01	0.000000000000000000e+00	2.152395371958782111e-01	3.009731417598801584e-01	2.266384866308503998e-01	3.986934432347391533e-01	4.435065359911169458e-01	2.798751175156056759e-01	3.075889942857799597e-01	3.392964348844620392e-01	3.503525189621802260e-01	3.232979253351449533e-01	1.901184109156537350e-01	2.967107434025230139e-01	3.877437087206727084e-01	2.449183355373530657e-01	2.727095896318479373e-01	5.364874929782524893e-01	3.739125667134289288e-01	5.459899390840410316e-01	2.549623429972895372e-01	3.003845943809142494e-01	3.339707575316515631e-01	3.967966430272222289e-01	1.828028461566763296e-01	3.502025990293503588e-01	3.845645291002220967e-01
3.709666845214829589e-01	2.704793051784373237e-01	2.734427984691772395e-01	3.141338775486421375e-01	8.248877259369689907e-02	5.206804085582803499e-01	2.589371367774891408e-01	2.237017847434656648e-01	2.926405346857899326e-01	1.766591927865496514e-01	6.375358759375031603e+00	2.597976488368843317e-01	1.793823915011680536e-01	2.527576264161001673e-01	2.599690853564487480e-01	2.242285125780844879e-01	3.524754533819525748e-01	3.434538553903958014e-01	2.684533443069579972e-01	3.728271109941541095e-01	4.300594025275977228e-01	2.679203879260797505e-01	3.888198440986639359e-01	1.827468158400182285e-01	2.152395371958782111e-01	0.000000000000000000e+00	2.405965718678086118e-01	3.728742788443342171e-01	3.726634922737666611e-01	4.441301909566959250e-01	1.876405514496982119e-01	1.803587819491841715e-01	3.016871660217579354e-01	3.093844424788754766e-01	3.190087505816646685e-01	1.476095826796403887e-01	1.611996129543872835e-01	3.362991234654203465e-01	2.699367648141064446e-01	1.894487013773533957e-01	4.996781516740454454e-01	2.475235493732075853e-01	3.877339594354484720e-01	2.555324725471778691e-01	2.529891335486929571e-01	3.216700960451525648e-01	2.704290570747870937e-01	1.365393708564789643e-01	1.983383568923823281e-01	2.690444151215510837e-01
4.431536056622173980e-01	3.700830463477170484e-01	4.096738719590177213e-01	3.347184868939528379e-01	1.851122760200826223e-01	5.803298001557516406e-01	3.600836196466976058e-01	3.298846877067271310e-01	3.262891885124121760e-01	2.477403432020288399e-01	6.328316213851883809e+00	3.703931640551385573e-01	1.191442764232136797e-01	3.715442369321783067e-01	9.111259145409135451e-02	2.876127739918578619e-01	2.752977915633020856e-01	4.345225964078796577e-01	3.493157166689523363e-01	4.016181915396427327e-01	4.928936068211304811e-01	2.029769296521611588e-01	4.742664154667620702e-01	1.321042242721438276e-01	3.009731417598801584e-01	2.405965718678086118e-01	0.000000000000000000e+00	3.579579550185226777e-01	3.285772641555840257e-01	5.495334585538854677e-01	3.834109249355777682e-01	2.596709245625315465e-01	4.727590773852061168e-01	1.604287288346800677e-01	4.670774680775199306e-01	2.227785228110231441e-01	2.544797121714759691e-01	4.716737124234680056e-01	2.464898816211890109e-01	2.726127935004200586e-01	6.346609857076831451e-01	3.152194061697642380e-01	4.793959332642453441e-01	1.426934830833645196e-01	3.686026836586229205e-01	4.808839906028807842e-01	2.199933185740242658e-01	1.478517205915074462e-01	2.741950945701108755e-01	4.234563599742337536e-01
5.290079519443947609e-01	3.461202796885026745e-01	3.958202203087917703e-01	4.319565331432079769e-01	3.584541531174202378e-01	2.636417513282310332e-01	2.541768809166008447e-01	4.797913428596907726e-01	1.302682575022975908e-01	2.863932019342974589e-01	6.196847312098687333e+00	3.967876035862586415e-01	2.936417223193180104e-01	2.943436749224508375e-01	3.690960224699333936e-01	2.524182961892103561e-01	1.714043783871123661e-01	4.049625136951108817e-01	4.286048129352466596e-01	4.864913930470011749e-01	1.737912820084858700e-01	4.450929310079614898e-01	6.037590615161017027e-01	2.550499501698170191e-01	2.266384866308503998e-01	3.728742788443342171e-01	3.579579550185226777e-01	0.000000000000000000e+00	3.376162518363507448e-01	4.413970250561451425e-01	4.287993887625587974e-01	4.057533651017343757e-01	3.916429917813917250e-01	3.777396885627319900e-01	3.464336797821686575e-01	3.540815592551804780e-01	3.728177390997263752e-01	4.207030164316036269e-01	2.107540564695129792e-01	3.058599613853229537e-01	5.622580512851149681e-01	4.347811303705660935e-01	6.099228340781470692e-01	2.628342228526650004e-01	3.575037354255515276e-01	3.824023384717675778e-01	4.320536351889884830e-01	3.095969009988767673e-01	4.582734156785193136e-01	4.820584019512411111e-01
2.622320638792826619e-01	1.998894614288340144e-01	2.882205910335449150e-01	1.917422191803699605e-01	3.657508759053458847e-01	4.964040100397010824e-01	3.917955227922805261e-01	3.073280368977107102e-01	3.494750237609545174e-01	4.187217363572025564e-01	6.358311218028350531e+00	2.209765791171852400e-01	3.404648438098982210e-01	2.466027545612373140e-01	3.777609972960965790e-01	1.781284474528705419e-01	3.336111875378537928e-01	2.715605141446674198e-01	2.279752354794770675e-01	1.902232057728924230e-01	4.369620998729147332e-01	4.642797634803763618e-01	3.530856754293876243e-01	3.085614592069687578e-01	3.986934432347391533e-01	3.726634922737666611e-01	3.285772641555840257e-01	3.376162518363507448e-01	0.000000000000000000e+00	3.586002906507619326e-01	3.999450139257827996e-01	2.396794741347352542e-01	4.039009233331773419e-01	4.168450889101248946e-01	3.442624310734972437e-01	4.172997682524270946e-01	2.327682657318071724e-01	3.101910006019583665e-01	3.393551065204314376e-01	2.267056311700890725e-01	4.557319577919755615e-01	2.314064192722944946e-01	3.628457485674729255e-01	2.860708389267183627e-01	2.219543482388119104e-01	3.596915922689732925e-01	2.248635559048253463e-01	3.615742492064686897e-01	2.847591420949840968e-01	3.488622094857034561e-01
3.176966143728137681e-01	2.283606429794979575e-01	2.314134063844049960e-01	3.405367640153950659e-01	4.574364438864803040e-01	4.454555682995507970e-01	3.821508989582224070e-01	3.559402930843532098e-01	3.868153374637760544e-01	5.172782581851264050e-01	6.439153470998721929e+00	2.552873421996335601e-01	5.211950311941834224e-01	2.844828305228996879e-01	6.104732612143076720e-01	3.090546321684936037e-01	4.939720733224593485e-01	1.642132132599849192e-01	2.792748474987002960e-01	3.408749646282286383e-01	4.341559795018662959e-01	6.733028459037453395e-01	3.775947732191179407e-01	4.638732673817059782e-01	4.435065359911169458e-01	4.441301909566959250e-01	5.495334585538854677e-01	4.413970250561451425e-01	3.586002906507619326e-01	0.000000000000000000e+00	3.207504855664691235e-01	3.946934079110047122e-01	2.782868036733527894e-01	6.498893122460976945e-01	2.108261529853850125e-01	5.570701151505155213e-01	4.010127580880674669e-01	1.460019100730095276e-01	5.000279461174135243e-01	3.415289877607779467e-01	1.339983093329566721e-01	3.213144913118023971e-01	3.749837571239240663e-01	5.315773694747848443e-01	2.450046614294449920e-01	1.704922368049512083e-01	5.000946105538786046e-01	5.068219667354583180e-01	4.084726774119049053e-01	2.569712373132755356e-01
3.356768744179167152e-01	2.323783997468603368e-01	2.184178333320369592e-01	3.277868628426405251e-01	2.227850419904428003e-01	5.123401322331404550e-01	2.919589197765394273e-01	2.006339372731366921e-01	3.262365982221092087e-01	3.152273669242594556e-01	6.486432908041840584e+00	2.286702837690306744e-01	3.390644705499673561e-01	2.434952163937243175e-01	4.305807127614084129e-01	2.591124371002977989e-01	4.503639200808566279e-01	2.688936663637531144e-01	2.375300696398250644e-01	3.617693694087117939e-01	4.512988084367652863e-01	4.541121195856116510e-01	3.438576447697714311e-01	3.080499440769861597e-01	2.798751175156056759e-01	1.876405514496982119e-01	3.834109249355777682e-01	4.287993887625587974e-01	3.999450139257827996e-01	3.207504855664691235e-01	0.000000000000000000e+00	2.391400880718631272e-01	2.347271105365000554e-01	4.849416477666480541e-01	2.444028223408556411e-01	3.214039009043481721e-01	2.595157699605516455e-01	2.400631446306555894e-01	3.957112763128083355e-01	2.526809051775698034e-01	3.559364657633168894e-01	2.393302094426276450e-01	3.417804499017020325e-01	4.027046421105423546e-01	2.129255347811681298e-01	2.085479176107672139e-01	3.845017886037332966e-01	2.958457716460831666e-01	2.342368518830398594e-01	1.532337321261670326e-01
2.449979542084057271e-01	1.847769698637862223e-01	2.515662687024554645e-01	2.077867164307242442e-01	2.044539518289123781e-01	5.686190764141137999e-01	3.630645616630178707e-01	1.282491092753413886e-01	3.498426747423596939e-01	3.185218366050662775e-01	6.464606218063951637e+00	1.755261114608965556e-01	2.456967013361583962e-01	2.118056641469709955e-01	3.044147138904783612e-01	1.807699250753322107e-01	4.038157992373979654e-01	2.952061906961865878e-01	1.707318217115199876e-01	2.064780500670761743e-01	4.884699293213287108e-01	3.465082648401086596e-01	2.727603154344300784e-01	2.455951276562017005e-01	3.075889942857799597e-01	1.803587819491841715e-01	2.596709245625315465e-01	4.057533651017343757e-01	2.396794741347352542e-01	3.946934079110047122e-01	2.391400880718631272e-01	0.000000000000000000e+00	3.578169853783502719e-01	3.734505829190747916e-01	3.340875679759900962e-01	2.708215483788310451e-01	1.085313155221301201e-01	3.025039241154481862e-01	3.431003351001539192e-01	2.015995816098198057e-01	4.521077607991477176e-01	1.226328394355447743e-01	2.860684640750576491e-01	2.711607837945119170e-01	1.682105062185407784e-01	3.215153592134607496e-01	1.715731035547594374e-01	2.425918168533436337e-01	7.620933557037608275e-02	2.252065139435098229e-01
3.687977858684359789e-01	2.567283828494853481e-01	1.534783006931762506e-01	3.328938481295894980e-01	3.385570033161693360e-01	3.669936455108568918e-01	2.147147516330873973e-01	3.502298824734778049e-01	3.316262437635703608e-01	3.523891268842972435e-01	6.315425729090316409e+00	2.396810949498083543e-01	4.171126870872753356e-01	2.388237633347301270e-01	5.028409611035763449e-01	2.585539225038241962e-01	4.118068740170890418e-01	2.208931347952530211e-01	2.843904194044943878e-01	4.129350790803775761e-01	3.391613596148590482e-01	5.254945051360406794e-01	4.150062373350761891e-01	3.783543493154691295e-01	3.392964348844620392e-01	3.016871660217579354e-01	4.727590773852061168e-01	3.916429917813917250e-01	4.039009233331773419e-01	2.782868036733527894e-01	2.347271105365000554e-01	3.578169853783502719e-01	0.000000000000000000e+00	5.187797749743541242e-01	9.236413717863890815e-02	4.032093326068146300e-01	3.019933123518446227e-01	1.737126346454898329e-01	3.587876390500465695e-01	2.295286505426427648e-01	3.214674710593241613e-01	3.282950004708085068e-01	4.046521472441925171e-01	4.392421105617271837e-01	2.543461775579770601e-01	1.393239925490254993e-01	4.452228447109622400e-01	3.811480658697995461e-01	3.836147350165371450e-01	2.692058714301880928e-01
5.472547913655690932e-01	4.722461334582730985e-01	4.814690146163603246e-01	4.204949481221122443e-01	2.710726382278366708e-01	5.879095978245599818e-01	3.771651445965643057e-01	4.526283761200844968e-01	3.808002579218681127e-01	2.465927840772901003e-01	6.207934164638090557e+00	4.627174769345367422e-01	1.824557996870269927e-01	4.466252644135201288e-01	9.708383144973749268e-02	3.683403182684222288e-01	2.666260302813098781e-01	5.257114002264985375e-01	4.540835479999775215e-01	5.124016644499801432e-01	4.912718686851632599e-01	1.514107893606202460e-01	5.811289892191487949e-01	2.179718218089218562e-01	3.503525189621802260e-01	3.093844424788754766e-01	1.604287288346800677e-01	3.777396885627319900e-01	4.168450889101248946e-01	6.498893122460976945e-01	4.849416477666480541e-01	3.734505829190747916e-01	5.187797749743541242e-01	0.000000000000000000e+00	5.277856018876679878e-01	2.354845796531021829e-01	3.286116201506911194e-01	5.604140529760381906e-01	2.081909228369641374e-01	3.347687830268517017e-01	7.377333226410695000e-01	4.321912867432153860e-01	5.836279773063869358e-01	1.640498366965885968e-01	4.695448890200269454e-01	5.588988520801382309e-01	2.983516530670127231e-01	2.019385042730086621e-01	3.992413570972850323e-01	5.340405239955634542e-01
3.378927257135028728e-01	1.931834439154848648e-01	1.347598973562252056e-01	3.089554179747674989e-01	3.516011453227801398e-01	3.345350278120541310e-01	2.304601404999455094e-01	3.361045104880506229e-01	2.946605836142813795e-01	3.663683632735681983e-01	6.339635386867782607e+00	2.018780243497808324e-01	4.112866868501832140e-01	1.801662404128379358e-01	5.034683881885415602e-01	2.094712052479309472e-01	3.923463803564761765e-01	1.782789236194313176e-01	2.589892639251873407e-01	3.666532421713100121e-01	3.024411060662098860e-01	5.411940025968732249e-01	4.008353420326238870e-01	3.664840554257397520e-01	3.232979253351449533e-01	3.190087505816646685e-01	4.670774680775199306e-01	3.464336797821686575e-01	3.442624310734972437e-01	2.108261529853850125e-01	2.444028223408556411e-01	3.340875679759900962e-01	9.236413717863890815e-02	5.277856018876679878e-01	0.000000000000000000e+00	4.148941190704354964e-01	2.902552256120852769e-01	1.210047709497170110e-01	3.569230169577657374e-01	2.163543057363118971e-01	2.789479433020323751e-01	3.030185550681077644e-01	3.954144458508573323e-01	4.230419618491905176e-01	1.978007292994310440e-01	8.358081008629900110e-02	4.266204292946519927e-01	3.857010144436326393e-01	3.676342313198066036e-01	2.545936963872558745e-01
4.914549514077423686e-01	3.663915945115043260e-01	3.921181740743170385e-01	4.101394816173880575e-01	1.590362090622698954e-01	5.244658811300116907e-01	2.989383493749160348e-01	3.524709797963628821e-01	2.924427203929495511e-01	1.043752077820177537e-01	6.314439621486956256e+00	3.749495707172685877e-01	1.227770370950131834e-01	3.188807208956180861e-01	1.959544275570820060e-01	2.830689697358056978e-01	3.359421029025402294e-01	4.607253785671526769e-01	3.894528959328599771e-01	4.673158447182750863e-01	4.247743375340778393e-01	1.694823601506127153e-01	5.182468426316466648e-01	1.695935529671462605e-01	1.901184109156537350e-01	1.476095826796403887e-01	2.227785228110231441e-01	3.540815592551804780e-01	4.172997682524270946e-01	5.570701151505155213e-01	3.214039009043481721e-01	2.708215483788310451e-01	4.032093326068146300e-01	2.354845796531021829e-01	4.148941190704354964e-01	0.000000000000000000e+00	2.396793328253182531e-01	4.562618885701365534e-01	2.372521585463920613e-01	2.719325705903975487e-01	6.253999576663764604e-01	3.653749579332875586e-01	5.223273907775112246e-01	2.069592405322718265e-01	3.526425360058441649e-01	4.321254146313978084e-01	3.107601951988798183e-01	8.809224124199452333e-02	3.055718179920491884e-01	4.133085656948112252e-01
2.624300428839700383e-01	1.951832533027698102e-01	2.128858065518810516e-01	1.872006940379179474e-01	1.980197716898591809e-01	5.138097211248643381e-01	3.080300111444201905e-01	2.008056712175486092e-01	3.369197457579817256e-01	2.757005844506266179e-01	6.383462338297750449e+00	1.621388298726542943e-01	2.297560796818162443e-01	1.900129249147333166e-01	2.797973028051030098e-01	1.464430415848844425e-01	3.555369846484573437e-01	2.812418743094132756e-01	1.821946466520261154e-01	2.425230523985585640e-01	4.371754125289931125e-01	3.117165575554954882e-01	3.065202877127552461e-01	2.343893672983110021e-01	2.967107434025230139e-01	1.611996129543872835e-01	2.544797121714759691e-01	3.728177390997263752e-01	2.327682657318071724e-01	4.010127580880674669e-01	2.595157699605516455e-01	1.085313155221301201e-01	3.019933123518446227e-01	3.286116201506911194e-01	2.902552256120852769e-01	2.396793328253182531e-01	0.000000000000000000e+00	2.881913981825140469e-01	2.736472589403159961e-01	1.331794316225796138e-01	4.693475619984497915e-01	1.668927816215780568e-01	3.116545542484646658e-01	2.336165160647284411e-01	1.821699586647423097e-01	3.033129373486747049e-01	1.569147400316023566e-01	2.198409491203841826e-01	1.657320703988839627e-01	2.600041908856159933e-01
2.361813894058279462e-01	1.553453187409716274e-01	9.227132380793851008e-02	2.465137972568989255e-01	3.638942518413375016e-01	4.351086905766398116e-01	3.116725538968095899e-01	2.779199849127905741e-01	3.599851649180191848e-01	4.282710943874329379e-01	6.404112781659812903e+00	1.428255727868030511e-01	4.421801600551438227e-01	2.056329163780842573e-01	5.247890124258913769e-01	2.257266575681128040e-01	4.463326788662850819e-01	9.194442445385953011e-02	1.806831594616724601e-01	2.813884083401917424e-01	4.100034009032220705e-01	5.736126559010118475e-01	2.993716155083818720e-01	3.940579426656882212e-01	3.877437087206727084e-01	3.362991234654203465e-01	4.716737124234680056e-01	4.207030164316036269e-01	3.101910006019583665e-01	1.460019100730095276e-01	2.400631446306555894e-01	3.025039241154481862e-01	1.737126346454898329e-01	5.604140529760381906e-01	1.210047709497170110e-01	4.562618885701365534e-01	2.881913981825140469e-01	0.000000000000000000e+00	4.217650950925683206e-01	2.297394849010989948e-01	1.972195189318074471e-01	2.385048243001931245e-01	2.949117462100599441e-01	4.521028490648617004e-01	1.648648614958845293e-01	1.001522949432572807e-01	4.014493175754341170e-01	4.162029040783678524e-01	3.237085998570480849e-01	1.811191259948047305e-01
4.836446755905249861e-01	3.553854803397602513e-01	3.541691969357283476e-01	3.622979022227736934e-01	2.539672627731693888e-01	3.777815759761196102e-01	2.146104328270651007e-01	4.232627768866235596e-01	2.315980483676577384e-01	1.769888452677156332e-01	6.158087487212430489e+00	3.604897323587850644e-01	1.892378458804226116e-01	3.096452569565577573e-01	2.293673294028953924e-01	2.384945572671783864e-01	1.292999207889782565e-01	3.972004618053078806e-01	3.790621211286658299e-01	4.593702649239046476e-01	2.889191840253640953e-01	2.820822802209191904e-01	5.426213236917641902e-01	1.798993664621804933e-01	2.449183355373530657e-01	2.699367648141064446e-01	2.464898816211890109e-01	2.107540564695129792e-01	3.393551065204314376e-01	5.000279461174135243e-01	3.957112763128083355e-01	3.431003351001539192e-01	3.587876390500465695e-01	2.081909228369641374e-01	3.569230169577657374e-01	2.372521585463920613e-01	2.736472589403159961e-01	4.217650950925683206e-01	0.000000000000000000e+00	2.181451079762454781e-01	5.954940397113160921e-01	3.838323609392867986e-01	5.442525316132421631e-01	1.563449224492839129e-01	3.590639456910310612e-01	4.056692972771647754e-01	3.245133994416146139e-01	1.952100940303428955e-01	3.895337145565052617e-01	4.520278681587177050e-01
2.794468443890126830e-01	1.835746020651373434e-01	1.580179686186475863e-01	1.733721538884172020e-01	2.004677821897428713e-01	4.188631531320524126e-01	2.013853634635920375e-01	2.532418076066185741e-01	2.675394290655718765e-01	2.508103513790153616e-01	6.304361163873505980e+00	1.577142785201606501e-01	2.457266762741277810e-01	1.842688801819428457e-01	3.103182274703928378e-01	1.126326656112928148e-01	2.735750421710894664e-01	2.087492645102009825e-01	1.779190896788931386e-01	2.807109078863596063e-01	3.519372522590445973e-01	3.621585393646450934e-01	3.431080541785432314e-01	2.116355284962188055e-01	2.727095896318479373e-01	1.894487013773533957e-01	2.726127935004200586e-01	3.058599613853229537e-01	2.267056311700890725e-01	3.415289877607779467e-01	2.526809051775698034e-01	2.015995816098198057e-01	2.295286505426427648e-01	3.347687830268517017e-01	2.163543057363118971e-01	2.719325705903975487e-01	1.331794316225796138e-01	2.297394849010989948e-01	2.181451079762454781e-01	0.000000000000000000e+00	4.210372748963089329e-01	2.004917286027551038e-01	3.393210603465210418e-01	2.448160547909424833e-01	1.876005317690455088e-01	2.536134110284594123e-01	2.337317341154953321e-01	2.259083644813959790e-01	2.442150883908503489e-01	2.666644864725700725e-01
3.353644067459233824e-01	3.086383082808635270e-01	2.766415933383255532e-01	3.917940389964996162e-01	5.240564574842795365e-01	5.467366462854462705e-01	4.687244497537659260e-01	3.862340203595361343e-01	5.008726381078290046e-01	5.987283356155393976e-01	6.489107821636627804e+00	3.083660089063429144e-01	6.105240522705279727e-01	3.661589659917195982e-01	6.946258609208365575e-01	4.063746174156682711e-01	6.003658333950514514e-01	2.322346315155949803e-01	3.248561733196380086e-01	3.846032231490730258e-01	5.393830801071165526e-01	7.485976049108112873e-01	3.642950186988362371e-01	5.580703582757317038e-01	5.364874929782524893e-01	4.996781516740454454e-01	6.346609857076831451e-01	5.622580512851149681e-01	4.557319577919755615e-01	1.339983093329566721e-01	3.559364657633168894e-01	4.521077607991477176e-01	3.214674710593241613e-01	7.377333226410695000e-01	2.789479433020323751e-01	6.253999576663764604e-01	4.693475619984497915e-01	1.972195189318074471e-01	5.954940397113160921e-01	4.210372748963089329e-01	0.000000000000000000e+00	3.685832066147163855e-01	3.597050338700759631e-01	6.273107939831465973e-01	3.146969048317653228e-01	2.256342743164574949e-01	5.651649421329955070e-01	5.863969095977211721e-01	4.538482246428687250e-01	2.664326816789144292e-01
1.487264840324051540e-01	1.661219891458193543e-01	1.929359876072648805e-01	1.337411113752340897e-01	2.546169690027264565e-01	5.743542024315250183e-01	3.622544984918150135e-01	8.480889352481310595e-02	3.788390648956105333e-01	3.844412092227512123e-01	6.457798589899886643e+00	1.206919717990752733e-01	3.245618352139098550e-01	2.404575490703024510e-01	3.762220402664431251e-01	2.050738504024200437e-01	4.213265767343939983e-01	2.072354057497401980e-01	6.713227037386372553e-02	1.462082138405689513e-01	5.048370490518041542e-01	4.338635709127787732e-01	1.816583785886733693e-01	2.987071009649248654e-01	3.739125667134289288e-01	2.475235493732075853e-01	3.152194061697642380e-01	4.347811303705660935e-01	2.314064192722944946e-01	3.213144913118023971e-01	2.393302094426276450e-01	1.226328394355447743e-01	3.282950004708085068e-01	4.321912867432153860e-01	3.030185550681077644e-01	3.653749579332875586e-01	1.668927816215780568e-01	2.385048243001931245e-01	3.838323609392867986e-01	2.004917286027551038e-01	3.685832066147163855e-01	0.000000000000000000e+00	1.879833627105761962e-01	3.404418980462724509e-01	1.602202307030857753e-01	2.865251822827193928e-01	2.142181933303975716e-01	3.164895525240925545e-01	1.080742757748014565e-01	1.539991193948565817e-01
1.135364707780177063e-01	2.997415893883068061e-01	2.675236525021216227e-01	2.107760963677489663e-01	4.063677277401365195e-01	7.048449712283988422e-01	5.036020336460154123e-01	2.030307304343320074e-01	5.525389913027963784e-01	5.467714922394442123e-01	6.520786464598310239e+00	2.279735486101485409e-01	4.996225564928965523e-01	3.818235895215069675e-01	5.370426250813831182e-01	3.665547458780725187e-01	5.824273199917759936e-01	2.714958315211215556e-01	1.771427642294285676e-01	2.011368770855535837e-01	6.558560891495938128e-01	5.782952349635842593e-01	3.449403281203460708e-02	4.788302475038139217e-01	5.459899390840410316e-01	3.877339594354484720e-01	4.793959332642453441e-01	6.099228340781470692e-01	3.628457485674729255e-01	3.749837571239240663e-01	3.417804499017020325e-01	2.860684640750576491e-01	4.046521472441925171e-01	5.836279773063869358e-01	3.954144458508573323e-01	5.223273907775112246e-01	3.116545542484646658e-01	2.949117462100599441e-01	5.442525316132421631e-01	3.393210603465210418e-01	3.597050338700759631e-01	1.879833627105761962e-01	0.000000000000000000e+00	5.133364869670623554e-01	2.948990410030710718e-01	3.685449636432990284e-01	3.347327074992264562e-01	4.845082444765209106e-01	2.527843291266810843e-01	2.081893299181817869e-01
4.529055339399267743e-01	3.415546375818012126e-01	3.892185339410127454e-01	3.399646911039065911e-01	2.328310209037746936e-01	4.929164327682580837e-01	3.210267633153002231e-01	3.721083153293366363e-01	2.720556278898050295e-01	2.144206882701776007e-01	6.259149624215925911e+00	3.542871864255844327e-01	1.108198842434765519e-01	3.119785505068832787e-01	1.283487925701103927e-01	2.334384283086242684e-01	2.112239299843119145e-01	4.262011816874249348e-01	3.607788889425694312e-01	4.015025255139784699e-01	3.928228967723662590e-01	2.177542140922723024e-01	5.048105124532110688e-01	1.356734206600779258e-01	2.549623429972895372e-01	2.555324725471778691e-01	1.426934830833645196e-01	2.628342228526650004e-01	2.860708389267183627e-01	5.315773694747848443e-01	4.027046421105423546e-01	2.711607837945119170e-01	4.392421105617271837e-01	1.640498366965885968e-01	4.230419618491905176e-01	2.069592405322718265e-01	2.336165160647284411e-01	4.521028490648617004e-01	1.563449224492839129e-01	2.448160547909424833e-01	6.273107939831465973e-01	3.404418980462724509e-01	5.133364869670623554e-01	0.000000000000000000e+00	3.420556922090374208e-01	4.503424113800971740e-01	2.303950370777206325e-01	1.571502383707522599e-01	3.181544133593989243e-01	4.429955650792423150e-01
2.224352088432093866e-01	3.387232489101016375e-02	1.525481852523292714e-01	2.165179151858532547e-01	2.854795934337568952e-01	4.599780667359078534e-01	3.177312259815009976e-01	1.944123173974282859e-01	3.020831336922382149e-01	3.548120751763511049e-01	6.447939911433644866e+00	9.191060780704006505e-02	3.308449010228576848e-01	9.741151496355550388e-02	4.160756414420760940e-01	1.241872092599514699e-01	4.000279497543449692e-01	1.868650163350646654e-01	1.496026182404750771e-01	2.061218556300037918e-01	3.973556685227079832e-01	4.654285357174184901e-01	2.864341725879535616e-01	3.000685286816800468e-01	3.003845943809142494e-01	2.529891335486929571e-01	3.686026836586229205e-01	3.575037354255515276e-01	2.219543482388119104e-01	2.450046614294449920e-01	2.129255347811681298e-01	1.682105062185407784e-01	2.543461775579770601e-01	4.695448890200269454e-01	1.978007292994310440e-01	3.526425360058441649e-01	1.821699586647423097e-01	1.648648614958845293e-01	3.590639456910310612e-01	1.876005317690455088e-01	3.146969048317653228e-01	1.602202307030857753e-01	2.948990410030710718e-01	3.420556922090374208e-01	0.000000000000000000e+00	1.750286032028071370e-01	2.932661517061748713e-01	3.206149261123379390e-01	2.116131601004077600e-01	1.729477365093002594e-01
3.212056928221782015e-01	1.757397943474768298e-01	1.476635530289293619e-01	3.222148887953197871e-01	3.566047988169523952e-01	3.914591039649187310e-01	2.773349692238740172e-01	3.054902180967150049e-01	3.155581678394595024e-01	3.948155291011951618e-01	6.400494088931668379e+00	1.954390865006001843e-01	4.267598502140083627e-01	1.820609543877116376e-01	5.228538386225357604e-01	2.304095686140174015e-01	4.398257853714201415e-01	1.771582624449640764e-01	2.495621785152649375e-01	3.496259079823478833e-01	3.547510695423420346e-01	5.612752281234857366e-01	3.728263793259226078e-01	3.840144412167993404e-01	3.339707575316515631e-01	3.216700960451525648e-01	4.808839906028807842e-01	3.824023384717675778e-01	3.596915922689732925e-01	1.704922368049512083e-01	2.085479176107672139e-01	3.215153592134607496e-01	1.393239925490254993e-01	5.588988520801382309e-01	8.358081008629900110e-02	4.321254146313978084e-01	3.033129373486747049e-01	1.001522949432572807e-01	4.056692972771647754e-01	2.536134110284594123e-01	2.256342743164574949e-01	2.865251822827193928e-01	3.685449636432990284e-01	4.503424113800971740e-01	1.750286032028071370e-01	0.000000000000000000e+00	4.394880051025456535e-01	4.024906375496745126e-01	3.477413407699281866e-01	2.049773407254457946e-01
2.884621220631824468e-01	2.966430440474329133e-01	3.329448719888937758e-01	1.990563922915405681e-01	2.675714156459635951e-01	6.186181135054745761e-01	4.170239304983702766e-01	2.581821149516916325e-01	4.197890237791133128e-01	3.613628128840998821e-01	6.381983919413925399e+00	2.653230491721215167e-01	2.576955879823459306e-01	3.188423284424171666e-01	2.486656771469064053e-01	2.499286744487877465e-01	3.796173906882612248e-01	3.670268396577089920e-01	2.465139850714989644e-01	2.406441439945209149e-01	5.352534580355422511e-01	3.065959425869311250e-01	3.262841511036275177e-01	2.749249111873078300e-01	3.967966430272222289e-01	2.704290570747870937e-01	2.199933185740242658e-01	4.320536351889884830e-01	2.248635559048253463e-01	5.000946105538786046e-01	3.845017886037332966e-01	1.715731035547594374e-01	4.452228447109622400e-01	2.983516530670127231e-01	4.266204292946519927e-01	3.107601951988798183e-01	1.569147400316023566e-01	4.014493175754341170e-01	3.245133994416146139e-01	2.337317341154953321e-01	5.651649421329955070e-01	2.142181933303975716e-01	3.347327074992264562e-01	2.303950370777206325e-01	2.932661517061748713e-01	4.394880051025456535e-01	0.000000000000000000e+00	2.751181067721635842e-01	2.001774714558844648e-01	3.597063542783365264e-01
4.494276391245352054e-01	3.283398910054449171e-01	3.577430819361635539e-01	3.551791705446860625e-01	1.057098648652114309e-01	4.972082633233717019e-01	2.721508998583969108e-01	3.168228938270039596e-01	2.529962312650522183e-01	1.120497217907351073e-01	6.335557887622576878e+00	3.371789227748602791e-01	5.735901928463692234e-02	3.005908874181660861e-01	1.507070950112024410e-01	2.415413304555956708e-01	2.682860558430990028e-01	4.069683081625244392e-01	3.409430886337395661e-01	4.243257996994157510e-01	4.085157333786903489e-01	1.849536789969052630e-01	4.823528865965073242e-01	8.801146332040864217e-02	1.828028461566763296e-01	1.365393708564789643e-01	1.478517205915074462e-01	3.095969009988767673e-01	3.615742492064686897e-01	5.068219667354583180e-01	2.958457716460831666e-01	2.425918168533436337e-01	3.811480658697995461e-01	2.019385042730086621e-01	3.857010144436326393e-01	8.809224124199452333e-02	2.198409491203841826e-01	4.162029040783678524e-01	1.952100940303428955e-01	2.259083644813959790e-01	5.863969095977211721e-01	3.164895525240925545e-01	4.845082444765209106e-01	1.571502383707522599e-01	3.206149261123379390e-01	4.024906375496745126e-01	2.751181067721635842e-01	0.000000000000000000e+00	2.722527169058369112e-01	3.803942146636340449e-01
2.390788203224158692e-01	2.283625781402549848e-01	2.724625443448634443e-01	2.175210336523217547e-01	2.097314664036181997e-01	6.200149105181405051e-01	3.917353298579984711e-01	8.009494943257781940e-02	3.926626200702618696e-01	3.549053523610893324e-01	6.501568218975436686e+00	2.027611873211319360e-01	2.794165802492941664e-01	2.717075699706795744e-01	3.290016119980387899e-01	2.426844827530482973e-01	4.442156797553271086e-01	3.061236814731638778e-01	1.716401629863421041e-01	2.153995950450797725e-01	5.418799536013708673e-01	3.705458694387924190e-01	2.411178222476376143e-01	2.773037726774474909e-01	3.502025990293503588e-01	1.983383568923823281e-01	2.741950945701108755e-01	4.582734156785193136e-01	2.847591420949840968e-01	4.084726774119049053e-01	2.342368518830398594e-01	7.620933557037608275e-02	3.836147350165371450e-01	3.992413570972850323e-01	3.676342313198066036e-01	3.055718179920491884e-01	1.657320703988839627e-01	3.237085998570480849e-01	3.895337145565052617e-01	2.442150883908503489e-01	4.538482246428687250e-01	1.080742757748014565e-01	2.527843291266810843e-01	3.181544133593989243e-01	2.116131601004077600e-01	3.477413407699281866e-01	2.001774714558844648e-01	2.722527169058369112e-01	0.000000000000000000e+00	2.079728364403706786e-01
2.089722450472744353e-01	1.887754581662917930e-01	1.717834144458093570e-01	2.483752985489887655e-01	2.975754228587786931e-01	5.678505408618990113e-01	3.653402739181323966e-01	1.351869072130813809e-01	4.005889539879538552e-01	4.196900935430211144e-01	6.512044327804485278e+00	1.552648232319480404e-01	4.027463222847711966e-01	2.513118619610744120e-01	4.799439949344967982e-01	2.674004767154816720e-01	4.952334768593649184e-01	1.934112066672633579e-01	1.487399201644515057e-01	2.518088440051359789e-01	5.128360347633937888e-01	5.182094316142510371e-01	2.112194338117138193e-01	3.732041954750204837e-01	3.845645291002220967e-01	2.690444151215510837e-01	4.234563599742337536e-01	4.820584019512411111e-01	3.488622094857034561e-01	2.569712373132755356e-01	1.532337321261670326e-01	2.252065139435098229e-01	2.692058714301880928e-01	5.340405239955634542e-01	2.545936963872558745e-01	4.133085656948112252e-01	2.600041908856159933e-01	1.811191259948047305e-01	4.520278681587177050e-01	2.666644864725700725e-01	2.664326816789144292e-01	1.539991193948565817e-01	2.081893299181817869e-01	4.429955650792423150e-01	1.729477365093002594e-01	2.049773407254457946e-01	3.597063542783365264e-01	3.803942146636340449e-01	2.079728364403706786e-01	0.000000000000000000e+00
4.163859737798626393e-01	2.519432124509659587e-01	2.420209742657509489e-01	3.304306116522448544e-01	2.428134831818309081e-01	2.952124776269586248e-01	1.155882321783867350e-01	3.634025754664083618e-01	1.736405186076223905e-01	1.923863037839148582e-01	6.229305046865906803e+00	2.684199831132080272e-01	2.455350940311680774e-01	1.939547959984613823e-01	3.348557965368581524e-01	1.605688446791466439e-01	2.213548283355586677e-01	2.932669589086772111e-01	3.104621248313633730e-01	4.100232884039404224e-01	2.140210355987576252e-01	3.741072795263244433e-01	4.801242006790655825e-01	2.157416889404245308e-01	1.902398240900071702e-01	2.305384482416260039e-01	3.253638877398156715e-01	2.030621788889526158e-01	3.253218979046488823e-01	3.693627299721027324e-01	2.881151015547757099e-01	3.032669620770639951e-01	2.168073238319511153e-01	3.447025017129782820e-01	2.058462969840498813e-01	2.577073317884347459e-01	2.397162547822196399e-01	2.907831084664828092e-01	1.634241835252222830e-01	1.532097571992051543e-01	4.623816407779931525e-01	3.269531857892192250e-01	4.787063239885170907e-01	2.522314795413639343e-01	2.545025689909156119e-01	2.546614303257381251e-01	3.537859124515676523e-01	2.324354693484395051e-01	3.528670496831479708e-01	3.481939861636530464e-01
3.549344915738970041e-01	2.292980146222723670e-01	1.736269719548355628e-01	3.254116980725040298e-01	4.032644905056539941e-01	3.236007999182144435e-01	2.580589036049222851e-01	3.773679635848065650e-01	3.173289916478993500e-01	4.208917224313207250e-01	6.322033408900206375e+00	2.409848617454642961e-01	4.584412432927715830e-01	2.393758602414401693e-01	5.442872430734233546e-01	2.542016615070082919e-01	3.951170377265572631e-01	1.623146884943316715e-01	2.870472658337356875e-01	3.845071650613431369e-01	3.115188530593569483e-01	5.950493762255437691e-01	4.233802374192492390e-01	4.030295889066934367e-01	3.768795441168793503e-01	3.850736147515725905e-01	5.018100195201317115e-01	3.562682311131478707e-01	3.560214155443076067e-01	1.658483275723111328e-01	3.015495076377834316e-01	3.862297522904436509e-01	1.486979828877646737e-01	5.649315224872220043e-01	8.857714379907924429e-02	4.791437218995677205e-01	3.500841306035097911e-01	1.269426623261338816e-01	3.877905442571288885e-01	2.586201417660508040e-01	2.474718680592755959e-01	3.364313802572806988e-01	4.133653852288575181e-01	4.625138452623251406e-01	2.435403080993900071e-01	1.262585128374393850e-01	4.679899224358542442e-01	4.371766304652617285e-01	4.159882126880378728e-01	2.901560368029642012e-01
4.159781999829622601e-01	3.022974802477681466e-01	3.513758272815645789e-01	3.261765478060930090e-01	1.367953395115605597e-01	5.204520859389042409e-01	3.040061787406665994e-01	2.872258009724232286e-01	2.628642930388778165e-01	1.743782174319108702e-01	6.342741206962740463e+00	3.137330887780567235e-01	5.237284746344604558e-02	2.782318547436571921e-01	1.387080832414866460e-01	2.166813864212535912e-01	2.796238439153920785e-01	3.959609278162176671e-01	3.153217921389377953e-01	3.742029283492364633e-01	4.231383055764744716e-01	1.998322304373742475e-01	4.513992878253905716e-01	8.845331505109535475e-02	2.039521668030965518e-01	1.592405273921630171e-01	1.217459355926912706e-01	3.100221795619251819e-01	3.106119059441583286e-01	4.944752246950833152e-01	3.146593920036085401e-01	1.978948910581369292e-01	4.030204829263535626e-01	2.118209280149296880e-01	3.933366358989593414e-01	1.337652680137139949e-01	1.908150174548668421e-01	4.142622998033310688e-01	2.149515193815790259e-01	2.244791542812119012e-01	5.805157261390581080e-01	2.825704040107398507e-01	4.588919907698941203e-01	1.215340459161919906e-01	2.938554470503383920e-01	4.024622395878187930e-01	2.206489823913494186e-01	7.785392619788181201e-02	2.341813490586527879e-01	3.653892892106467283e-01
4.533536615620294974e-01	3.260493301303605262e-01	3.635046595647233314e-01	3.370656065314694971e-01	2.087349507019393424e-01	4.379826844837902411e-01	2.663115045031999584e-01	3.700811585585182528e-01	2.180326347197892312e-01	1.828836623461624622e-01	6.263574672049712078e+00	3.422426393159254676e-01	1.042379866313600800e-01	2.972057494638512543e-01	1.550867097510879589e-01	2.154395804672516179e-01	1.540831318023216101e-01	3.937211921230523992e-01	3.496006471078825228e-01	4.118306225211330607e-01	3.475831300746956565e-01	2.442774706247692607e-01	5.088370233659348374e-01	9.623203264446036909e-02	2.196077399964323218e-01	2.436536547910987949e-01	1.499246264133607676e-01	2.151346170300081351e-01	2.918535516471510438e-01	4.913531964279075348e-01	3.741038398894778738e-01	2.836328665350555944e-01	3.991560344711858055e-01	1.753719417245147294e-01	3.834856952187110091e-01	2.061418283956284458e-01	2.457988561677759420e-01	4.227345279745158835e-01	1.176437378840575754e-01	2.208313383594641965e-01	5.933079017759395057e-01	3.347253057851916624e-01	5.128758822221436420e-01	7.013276283417993473e-02	3.289734536801368070e-01	4.119877849241886381e-01	2.683253096886012434e-01	1.427607716998663123e-01	3.275266984920527369e-01	4.240793431215533760e-01
4.665385598917343724e-01	3.319458246393008904e-01	3.641472129870896302e-01	3.735675181038401460e-01	1.243702369082961001e-01	4.732903425203927594e-01	2.467525026394891685e-01	3.335146312406410130e-01	2.111418434032688030e-01	1.076994701359254430e-01	6.319172576103897931e+00	3.487948265594921216e-01	6.247565744778418861e-02	3.001158456773991290e-01	1.703302553942454001e-01	2.436770895653408431e-01	2.444832408703037363e-01	4.054307171342859673e-01	3.540749689714254300e-01	4.380287932203831280e-01	3.798241982714280485e-01	2.212924848909628706e-01	5.039479320243823723e-01	5.801552091060745847e-02	1.535720160939021972e-01	1.663557480553237433e-01	1.584235799441782166e-01	2.758841518145722094e-01	3.647094412858106760e-01	4.931149493197388711e-01	3.060009636884661322e-01	2.642929292940846553e-01	3.829413245012774913e-01	2.161814260499103357e-01	3.810897905695475041e-01	1.228039302984541975e-01	2.496325919901929147e-01	4.216469979954744485e-01	1.892262817451247081e-01	2.398062053275893390e-01	5.833114897830588008e-01	3.309039233375140610e-01	5.060902611356409286e-01	1.593225378963275818e-01	3.256575989823957129e-01	3.961050200480348282e-01	3.037600903138544806e-01	5.359239591620041515e-02	2.937654813042019364e-01	3.867653984909540377e-01
4.792337750232899540e-01	3.064407017251015164e-01	2.941984410066179612e-01	4.083554351566517360e-01	3.125854436633859201e-01	2.229551466474529176e-01	9.903035057300074717e-02	4.316726917048568923e-01	1.508656580549488646e-01	2.650393418385719180e-01	6.240665965035122831e+00	3.380573218540606217e-01	3.326592417449004135e-01	2.675110138500708667e-01	4.336029142746058440e-01	2.516787825128836142e-01	2.620768478913725885e-01	3.079910514574339953e-01	3.755247288662729166e-01	4.829164827037600860e-01	1.790946082835284947e-01	4.807959276522096315e-01	5.469397606810073587e-01	2.845894603763400865e-01	2.214037481673751251e-01	3.171936021530255001e-01	4.083045743629518665e-01	2.104438375050355081e-01	3.972050664027442224e-01	3.377406865882547904e-01	3.155526436696138304e-01	3.975854172229111305e-01	2.307834567729142305e-01	4.395192754704954630e-01	2.115037078589625252e-01	3.496500752192174821e-01	3.576116211563737934e-01	3.040774680752039161e-01	2.620735962317189416e-01	2.518364465940537977e-01	4.396802680519931172e-01	3.981200339452715120e-01	5.400061273452685384e-01	3.563799253490252394e-01	3.158279155186238807e-01	2.543448774129320467e-01	4.675098847751476550e-01	3.213693367393728462e-01	4.359342360590859888e-01	3.866767566106614762e-01
4.158580440558891089e-01	4.160242815381002268e-01	4.039421405698193634e-01	3.368754125956511802e-01	1.994816579646534471e-01	6.977714831752842572e-01	4.246230081617631824e-01	2.738655886077044910e-01	4.603130937935107081e-01	3.276055288109411823e-01	6.391225326079379876e+00	3.765364376924286716e-01	2.674423330849975411e-01	4.323903415901675373e-01	2.420508006381826283e-01	3.699368359174206033e-01	4.370428233734978130e-01	4.513310021589981291e-01	3.373494259073546719e-01	4.128760788891721600e-01	6.183234795739871448e-01	2.532029668375156972e-01	4.005537747905027479e-01	2.780070491809165656e-01	4.048633408210043916e-01	2.280437880352731150e-01	2.161486264064177432e-01	5.270387530490469041e-01	4.309484255491283777e-01	5.832890573661744238e-01	3.623712409583759175e-01	2.676815551777751989e-01	4.735478040377681386e-01	2.840762266598265140e-01	4.972612850599174572e-01	2.784002182118023860e-01	2.676140663555151011e-01	4.834711265342340192e-01	3.766446161523325786e-01	3.146519076924886860e-01	6.311237863713222707e-01	3.000463575005585248e-01	3.986771616387435602e-01	3.204297980658487588e-01	4.032370474287691464e-01	4.992466807983391708e-01	2.432500348046747751e-01	2.404793145719798519e-01	2.382050247657718223e-01	3.783330302609148044e-01
1.525489158792286970e-01	9.567035052408207063e-02	1.336464850146347194e-01	1.121944417646624365e-01	3.003510985883701689e-01	4.871053055166234547e-01	3.279226913743047978e-01	1.938253411397008741e-01	3.426523073032641808e-01	3.832595993507067478e-01	6.394281802240894486e+00	5.504173318243833074e-02	3.414208658232208426e-01	1.741812018465599965e-01	4.008249510194629162e-01	1.386660279569539300e-01	3.731706492506983164e-01	1.461852567671844683e-01	8.359887277415312123e-02	1.470446041414015248e-01	4.276793455719037906e-01	4.629298342435813063e-01	2.358515254046567033e-01	3.075883587034359268e-01	3.644287684328723076e-01	2.849388080656978239e-01	3.491103437397849452e-01	3.739469626346207387e-01	1.687116130045162310e-01	2.634942259321336189e-01	2.689587603220034429e-01	1.759413622529717447e-01	2.738119748760420302e-01	4.430429989943355240e-01	2.282790037814944606e-01	3.833274827743057278e-01	1.652379825929635171e-01	1.699784395073256904e-01	3.446375058450757423e-01	1.524138521450333628e-01	3.327561463519507212e-01	1.198231441025760791e-01	2.396508004128580505e-01	3.293198912127195954e-01	1.090177297690574643e-01	2.300251720645213882e-01	2.393448586225873365e-01	3.371280597430888482e-01	2.080324605567336060e-01	1.954008042428872494e-01
3.131809574097726978e-01	1.689822147357091242e-01	1.164559612326623445e-01	2.853518016569475679e-01	3.383613066964583638e-01	3.452955586870840032e-01	2.363185944783334769e-01	3.216108340356383377e-01	2.965596253803828852e-01	3.602970908991627863e-01	6.337366379403717609e+00	1.776609257295601596e-01	3.937456968091437859e-01	1.623297463260067741e-01	4.816588479933401890e-01	1.903202606309784828e-01	3.817660460010486867e-01	1.612377430595623717e-01	2.398086184339190408e-01	3.386325433073652524e-01	3.124449741080321252e-01	5.207293185682639880e-01	3.806384238087245908e-01	3.528241273200071748e-01	3.247160532380534703e-01	3.053625932992291570e-01	4.468149977519494942e-01	3.423147867929118848e-01	3.202937144990731233e-01	2.048925538186746054e-01	2.475901428050444886e-01	3.128827153775871062e-01	1.114906992154427595e-01	5.078410047869822419e-01	3.141929769108052495e-02	4.002166392226305658e-01	2.717287750440260941e-01	1.052115935493209975e-01	3.439432228348685561e-01	1.978165357634406873e-01	2.751526995262918440e-01	2.844592028912638626e-01	3.738376464783780273e-01	4.014649720277586042e-01	1.759684285688045691e-01	9.001888393222376439e-02	4.027861881892860207e-01	3.719394266719727171e-01	3.518367806598247660e-01	2.452784648684558366e-01
2.121696701165577958e-01	8.752720902992688901e-02	1.230540391575776354e-01	1.485681792429935366e-01	2.839180206604333678e-01	4.285462172606145925e-01	2.760431071673854486e-01	2.290935330267528380e-01	2.927392939924762794e-01	3.425425047136118617e-01	6.354774881499675843e+00	8.252887023234931063e-02	3.153159953132024240e-01	1.365139516919538498e-01	3.845621974693787526e-01	9.056002037268026661e-02	3.285292424699994274e-01	1.471038960497861037e-01	1.283046991720825369e-01	2.028304323029835599e-01	3.694113985416848100e-01	4.453944629745593131e-01	2.934237219070577329e-01	2.781186473127056913e-01	3.214671284335213763e-01	2.676900549439521493e-01	3.383998619396344498e-01	3.220143902286952131e-01	1.696587098884403955e-01	2.589474910025996723e-01	2.622014765554847027e-01	1.937586831070819415e-01	2.387415301853049454e-01	4.210057170466090515e-01	1.890771679351407053e-01	3.552449302569810619e-01	1.613152779208852916e-01	1.615038980400398116e-01	2.980994202186419417e-01	1.152718068675686602e-01	3.431040338777073262e-01	1.628113291759571979e-01	2.960882722479194484e-01	3.016599716079151894e-01	1.058983644350683789e-01	2.071751717694234607e-01	2.573906203931267123e-01	3.105062298256649478e-01	2.361234707983506376e-01	2.211549208657260790e-01
4.513633236971238971e-01	3.264071435674594235e-01	3.502259208482669806e-01	3.773273428580055100e-01	9.032777348013369678e-02	5.110970813676293245e-01	2.598016632229008249e-01	3.002776221671961676e-01	2.584363087742628240e-01	1.110038066746673602e-01	6.345142517423955297e+00	3.351722948254928225e-01	1.201346134700399942e-01	2.943221517052825309e-01	2.160793820039864921e-01	2.558873566102864983e-01	3.244298136773700048e-01	4.074706694592771239e-01	3.431702364388424797e-01	4.351088654391980781e-01	4.200070686875616022e-01	2.240550408853571041e-01	4.761763711604124483e-01	1.343176112469576244e-01	1.649700086458435466e-01	1.014767545262000442e-01	2.089244567433065081e-01	3.451277871388114260e-01	3.979337464205628949e-01	4.986688859183109890e-01	2.563916179682738661e-01	2.393540887470935186e-01	3.644938028299481436e-01	2.647162971845760104e-01	3.744879035129746736e-01	8.237460449184082212e-02	2.256935062172041317e-01	4.076924120176329547e-01	2.487891332880948492e-01	2.402044559268082247e-01	5.707749325890093539e-01	3.174570967163684032e-01	4.771945553995128320e-01	2.235998345513675878e-01	3.131491614313728911e-01	3.833874961306492080e-01	3.061103306373175181e-01	7.180651476950361545e-02	2.624797684127269659e-01	3.542391650310214857e-01
6.845505635645288134e-01	5.953556431827595752e-01	5.653130148988255721e-01	6.970402723967743519e-01	4.995077148373243681e-01	7.366823818131079671e-01	5.445119434526665136e-01	5.404372351651092199e-01	5.968405922254657048e-01	5.538917823828624076e-01	6.610718400050545895e+00	5.937964472906808178e-01	6.149626513025906460e-01	5.802240531718249050e-01	7.032849899044821829e-01	6.139386123202161816e-01	7.651398273062471889e-01	6.133029982396251967e-01	6.086546303154581894e-01	7.206810383560168232e-01	7.007338329672506694e-01	6.744159853768949553e-01	6.622507868795945996e-01	6.109649361587274896e-01	5.140372709529683615e-01	4.704324068223608712e-01	6.827143346317312567e-01	7.199407021974418841e-01	7.717422299237458594e-01	6.117252267779839103e-01	3.643765110400816187e-01	5.899451260642694095e-01	5.015959643959341241e-01	7.389421768797308498e-01	5.430648368412138716e-01	5.632212001361986964e-01	5.988336758351892053e-01	5.693447910269525680e-01	6.953655560776801359e-01	6.101469443825201511e-01	6.058088396821558197e-01	5.943710797950472191e-01	6.496300053719321621e-01	7.153303662990138090e-01	5.720710490073666055e-01	4.995290274484162629e-01	7.275486475528560870e-01	5.739502369546803928e-01	5.753941642410201895e-01	4.856560017861883960e-01
2.250784733406426152e+00	2.096070462298985415e+00	2.168856782764411850e+00	2.167347227812759236e+00	2.128637989090078619e+00	1.823788460235720166e+00	2.029773466053297337e+00	2.247174452066103445e+00	1.896486740586428521e+00	2.033268051813022392e+00	5.852919274457756948e+00	2.163082489607137227e+00	2.022979134135157064e+00	2.056790026556196249e+00	2.038051976208858473e+00	2.033602549029539297e+00	1.872900775226696179e+00	2.145537376642172145e+00	2.188472983875044520e+00	2.182672526020148496e+00	1.823939232782356923e+00	2.111093918494077126e+00	2.335070161942359501e+00	2.007193467119502195e+00	1.971964889749953986e+00	2.151854756685752879e+00	2.049550528090641865e+00	1.802482915942741126e+00	2.008333834087841385e+00	2.112187202135550113e+00	2.215479653125195902e+00	2.164740924213061302e+00	2.157555403969428021e+00	2.026875324911791676e+00	2.099069047127948728e+00	2.088282955037017441e+00	2.150363151556758723e+00	2.167333452630648694e+00	1.948090029855493510e+00	2.100048407877146861e+00	2.216245952493315574e+00	2.197873274156762591e+00	2.353080352651943929e+00	1.965118583702051058e+00	2.113953701413252340e+00	2.128009316943193507e+00	2.144561416000076992e+00	2.055931392830133486e+00	2.215610851810360771e+00	2.250749437069476944e+00
1.820729067155568426e-01	1.428262421996228104e-01	1.648230272413763742e-01	1.334848343976404728e-01	2.162620201142863574e-01	5.300416882428696796e-01	3.207374096280050657e-01	1.225128035358127171e-01	3.447491114768111431e-01	3.298040676783792757e-01	6.422717929477624210e+00	9.485021617591155030e-02	2.835857592661534810e-01	1.916081782740025052e-01	3.442043830010638183e-01	1.537999253690692514e-01	3.870687844898514363e-01	2.100845142998302995e-01	8.571047844189819132e-02	1.781379796666397453e-01	4.620554795324671726e-01	3.903632425400976325e-01	2.258941257268250458e-01	2.650017061963682585e-01	3.266990384374198753e-01	1.930430637045619235e-01	2.946729770382664482e-01	4.005151021351712748e-01	2.228375570995375921e-01	3.326734182123611272e-01	2.160667462789424564e-01	9.773402493793566237e-02	2.885192440141277070e-01	3.948006690052642820e-01	2.679733709906535477e-01	3.084435677685860577e-01	1.034270527742433415e-01	2.233124698080304615e-01	3.334375113233948307e-01	1.417217678003023507e-01	3.839087361631965956e-01	7.175656280048510471e-02	2.311023828189202600e-01	3.004181346670430908e-01	1.332748857915123375e-01	2.630830869074232137e-01	1.946971536843347117e-01	2.717907871962633726e-01	1.221131628947324382e-01	1.748193059736664612e-01
2.344282346092556590e-01	7.941311232713411938e-02	1.091992069177706026e-01	1.896825324253921807e-01	3.016511238687181740e-01	3.997661486033548539e-01	2.629914987568157669e-01	2.455358791526699169e-01	2.778658941102886692e-01	3.544611992244781074e-01	6.362997668916261063e+00	1.009961958263237425e-01	3.429239976604169793e-01	1.316148492161475503e-01	4.224635350960638802e-01	1.147896745770671523e-01	3.412797917711806184e-01	1.155715644196844555e-01	1.497478892689095842e-01	2.342660191440576467e-01	3.485955818671597206e-01	4.829913252628610376e-01	3.124763164573193253e-01	2.972073426174386412e-01	3.162531264888894800e-01	2.847986284633899912e-01	3.733278697394842860e-01	3.173980519757932384e-01	2.068947983212693909e-01	2.052304875575228782e-01	2.451118939678924302e-01	2.299989537784800642e-01	2.098989449519803596e-01	4.588920954316033640e-01	1.465177881794079429e-01	3.790927111277421768e-01	2.084839845497157840e-01	1.188693429030143051e-01	3.195969704350091756e-01	1.478402590153257423e-01	2.964969256443495405e-01	1.897348551397775307e-01	3.131219142850006909e-01	3.388707198024200062e-01	1.021969040374363508e-01	1.589111059061324993e-01	3.124713567333590181e-01	3.331370900943890212e-01	2.667006545358402980e-01	2.084150613888435810e-01
1.260520447379741560e-01	1.645522175438447199e-01	2.427013616548476527e-01	1.964253846139173421e-01	4.039949801449669309e-01	5.920021055286183165e-01	4.598887425498866532e-01	2.208414686190972864e-01	4.468578334939283803e-01	5.004652061392230733e-01	6.491143513296878886e+00	1.575614254793016311e-01	4.417199613529208535e-01	2.505499366871900002e-01	4.980554131545350538e-01	2.516745955930912437e-01	4.994200500246658847e-01	2.348353703219399902e-01	1.637373555674430381e-01	7.782757783066955592e-02	5.334185823525572356e-01	5.573410355011939599e-01	1.982406967640846229e-01	4.168165720772784022e-01	4.604726994812038954e-01	3.816050440037856983e-01	4.442107214824735917e-01	4.785588522507796538e-01	2.140476112860099089e-01	2.947818162054121616e-01	3.409423420960626672e-01	2.244912151913451004e-01	3.844043847803498837e-01	5.539579745840965685e-01	3.295387028293532694e-01	4.828581024002361888e-01	2.587171773655613793e-01	2.398385048593562052e-01	4.736111964889998527e-01	2.918771472898373798e-01	3.298546375029869360e-01	1.702337303044128280e-01	2.196172483936542075e-01	4.303470513908838613e-01	1.700359275278866822e-01	3.047418176513168597e-01	2.963636508511352519e-01	4.441461381236698203e-01	2.410460584849801191e-01	2.288246596416920187e-01
2.098240807111282080e-01	2.388023681626065264e-01	2.198194121730665251e-01	1.715946614907858103e-01	2.404737845753719683e-01	6.020227795080050903e-01	3.798561723298047865e-01	1.528784867395585612e-01	4.295919964773282640e-01	3.605188912116533140e-01	6.426987475042656328e+00	1.708352974020134196e-01	3.149237805247107613e-01	2.688627645996951587e-01	3.492686799543806009e-01	2.376846615224662285e-01	4.461140427069389403e-01	2.858668839186679356e-01	1.542099487730656249e-01	2.244584008104411887e-01	5.359230302775116472e-01	3.683845704993491399e-01	2.186256446355806515e-01	3.186464088811362116e-01	3.893112082779671690e-01	2.051342018216686658e-01	3.164741883671955414e-01	4.795923169608607983e-01	2.937584821198174212e-01	4.168392260015099104e-01	2.612925314186566039e-01	1.364589931596323358e-01	3.308087357294371422e-01	3.947706082420847085e-01	3.338644396612294729e-01	3.169089764499698481e-01	1.151414917990939424e-01	2.976617059231931872e-01	3.718922103426393067e-01	1.981853969252689307e-01	4.509776797648046842e-01	1.368204982579648565e-01	2.222934588304403547e-01	3.330682594366903282e-01	2.232182326980532427e-01	3.326097940613984005e-01	1.805317819866655571e-01	2.977837179689403757e-01	1.401501899172009347e-01	2.232467970969258531e-01
5.894270498685063586e-01	3.897048234599544969e-01	4.148863200073311108e-01	5.176338857263500515e-01	4.289133497141071061e-01	1.280683381881929372e-01	2.478383144945549843e-01	5.481001586591479624e-01	1.856064886447709450e-01	3.382354347132899841e-01	6.194963007261901744e+00	4.438611087535526689e-01	4.036528111896345306e-01	3.245958518036686780e-01	4.986056349241907992e-01	3.285530818319465363e-01	3.037557954416712502e-01	4.303244629644835118e-01	4.935465381002182017e-01	5.700033105093773589e-01	7.252480891592694157e-02	5.466812877522470027e-01	6.634507270879619334e-01	3.669403938623113648e-01	2.628408765687950677e-01	4.250630218165651897e-01	4.910145378948176376e-01	1.765310826087273244e-01	4.544334680127681270e-01	4.248096243465800392e-01	4.387451337957976594e-01	4.908754399813082259e-01	3.537112838290292216e-01	5.040052326663306825e-01	3.125913651090531098e-01	4.189667164037454983e-01	4.551711067539886413e-01	4.147834718782679175e-01	3.146582107283366070e-01	3.710425541192846621e-01	5.308515662509386557e-01	5.119656772093953423e-01	6.642402702532922421e-01	4.033425212335340349e-01	3.988652000821076848e-01	3.525157948205053793e-01	5.548249104551101762e-01	4.015378746244291364e-01	5.433912043417183924e-01	5.095986435906173506e-01
2.514689352457710747e-01	1.890389366953529882e-01	1.331508259019966445e-01	2.287065569045463320e-01	2.580544038243095528e-01	4.863267435766598368e-01	2.705657467309567354e-01	1.883063070855095222e-01	3.317383546353864787e-01	3.626883421940352847e-01	6.428983250443410569e+00	1.606033271484262059e-01	3.661879617717225810e-01	2.419960163062877534e-01	4.458238292032890571e-01	2.323813058148010147e-01	4.096115960672225831e-01	1.368792017517078408e-01	1.493586051295463513e-01	2.902757386863592526e-01	4.422698622740093843e-01	4.951856685737286434e-01	2.791674985941429155e-01	3.167674683631525601e-01	3.386272276374768797e-01	2.497605150814334596e-01	3.835712284691792928e-01	4.163733317398581879e-01	3.293124937535088503e-01	2.284551235384873480e-01	1.444854338285790074e-01	2.482754508149765116e-01	2.079198350591461852e-01	4.872019240507820537e-01	1.992361680080586284e-01	3.846279685131597237e-01	2.581386750654242612e-01	1.511008986825377320e-01	3.837443085133683818e-01	2.070877058227134637e-01	2.775337140272768899e-01	1.770900195250035281e-01	2.695013818259626714e-01	4.043324058046557368e-01	1.864351581059943419e-01	1.752805126151381898e-01	3.598426284347361892e-01	3.358812365949868650e-01	2.416919573165959012e-01	1.197538336157948358e-01
3.060047167342311303e-01	1.675451698300088055e-01	1.951283856531415839e-01	2.277369553706979077e-01	3.433549380954453722e-01	3.395349825360796658e-01	2.572117452509474766e-01	3.418007540856888293e-01	2.620368903231127256e-01	3.513637982653778358e-01	6.282785607279396167e+00	1.922856870552787922e-01	3.435547505208009778e-01	1.706099139815914212e-01	4.112449824044335789e-01	1.228051154539728101e-01	2.748071198347996624e-01	1.998426571692840936e-01	2.373649406079013369e-01	2.895521955631383815e-01	2.851488977123094459e-01	4.797320209048779871e-01	3.989747898551351812e-01	2.967355384462606605e-01	3.263865178644874687e-01	3.349529898031349262e-01	3.736501955883863579e-01	2.532390355289151351e-01	1.803740848612983283e-01	2.813680002470455022e-01	3.415286362502579776e-01	2.884345148801029102e-01	2.565205460321307585e-01	4.321956933925674704e-01	1.949324753205825544e-01	3.891767828025893827e-01	2.378073398068227262e-01	2.112362104770569571e-01	2.698235076636895102e-01	1.558095505390276747e-01	3.868814589056189801e-01	2.730373002678720962e-01	3.990957074324454346e-01	3.063458699701493981e-01	1.921886799822224712e-01	2.411486242353149956e-01	3.186851989270980123e-01	3.422359845566003145e-01	3.414661105215306414e-01	3.251138856870914307e-01
2.596239878728442974e-01	1.264668496559375466e-01	1.160506887515518892e-01	2.169949660985892592e-01	3.352443445695555413e-01	3.769452205293948865e-01	2.597550850348552820e-01	2.841234966223409875e-01	2.873210918538224856e-01	3.803115289328264370e-01	6.352847215862846397e+00	1.426072766555910587e-01	3.840863981611574718e-01	1.719661609989946993e-01	4.618492937797813447e-01	1.618341207036673168e-01	3.486083834933776937e-01	9.004636679122439424e-02	1.812275612598082120e-01	2.718522039935814538e-01	3.389886598485492009e-01	5.256152528355751974e-01	3.368880939644959827e-01	3.270576885444244630e-01	3.414750296906823857e-01	3.224230123651863344e-01	4.089859068424290811e-01	3.265307647062113405e-01	2.414044673252360718e-01	1.676673356602818299e-01	2.617704575706146231e-01	2.818588532619653586e-01	1.938731469832962462e-01	4.943443200785492264e-01	1.242096935637727884e-01	4.196171132851047592e-01	2.593612752421968759e-01	9.443234508260775484e-02	3.411921719879445480e-01	1.792889992396159426e-01	2.677327840975221585e-01	2.313492622230592932e-01	3.333435105358516504e-01	3.783610582589267968e-01	1.486948603741930774e-01	1.425658115402375636e-01	3.592198051342629928e-01	3.661294865369830731e-01	3.147171059390574399e-01	2.281409689155156073e-01
2.660296683025420439e-01	1.013080147194410779e-01	1.221584152113428662e-01	2.071722071705427992e-01	2.771141772446185647e-01	3.748603166395005903e-01	2.329963465873384210e-01	2.639555154305025519e-01	2.547963909591101084e-01	3.091457013801888754e-01	6.346097520567765216e+00	1.193044792399070714e-01	3.098655701376847316e-01	9.921615500868298521e-02	3.922026379767770687e-01	7.911532417808141149e-02	3.178047439151009401e-01	1.660892683683088678e-01	1.787198447820589342e-01	2.619365791596896531e-01	3.143903672804542748e-01	4.441273730820980425e-01	3.430203684081180038e-01	2.705519743720628534e-01	2.793544836423987876e-01	2.525837703464001160e-01	3.528112424230573363e-01	2.907581347918287706e-01	2.130237179232680467e-01	2.550525598999612287e-01	2.460380869505964518e-01	2.217249732750612712e-01	1.970653972797108411e-01	4.254012426389142121e-01	1.420053995086222320e-01	3.343752716389136181e-01	1.795369914153211455e-01	1.557861679422745116e-01	2.789369565807101603e-01	1.154727711868691609e-01	3.423723576539545732e-01	2.118014322953822859e-01	3.435441407684851622e-01	3.048614469783232916e-01	1.134643871472423848e-01	1.699752489261094346e-01	2.977456103984380542e-01	2.974308322790862325e-01	2.716761668709458122e-01	2.389742220298011477e-01
4.724851087076804568e-01	4.520406692486955147e-01	3.799598611857451513e-01	5.019749772798215437e-01	4.423734257284194782e-01	6.916874816496086931e-01	4.960712169521059312e-01	3.956692083260123227e-01	5.884026728776726722e-01	5.112472065376556518e-01	6.515395068125966915e+00	4.083683278146603146e-01	5.561208140778783893e-01	4.403708597273573999e-01	6.249274859858512388e-01	4.800139285583122084e-01	6.920318338387793089e-01	4.686997076128853745e-01	4.307327492359762644e-01	5.300219020383052371e-01	6.449762645890545487e-01	5.892730339369847137e-01	4.420908171334715364e-01	5.614698404192101089e-01	5.129551131419771703e-01	3.748024033092344776e-01	6.118891850511390951e-01	6.738444438003026171e-01	6.165212161272660696e-01	5.200371276960472633e-01	3.024175593887458713e-01	4.392869455304558857e-01	3.569990688930146372e-01	6.564437216117168239e-01	4.103714742106155389e-01	4.942106948471897132e-01	4.177494686617485575e-01	4.140340998010907381e-01	5.942458024756047674e-01	4.542752596440457480e-01	4.862499331428228877e-01	4.355338469173564153e-01	4.347608009110531246e-01	6.152660314827190779e-01	4.249424933807987581e-01	3.835244176814065487e-01	5.466444789421587291e-01	5.144868270210071204e-01	4.317290427634938865e-01	3.405714434376840849e-01
3.183417359490239851e-01	2.286409905091551509e-01	1.654006499250569584e-01	3.324615919051719382e-01	3.167449676152109261e-01	4.836838249210718699e-01	3.088082209777797127e-01	2.611068173844182105e-01	3.719090970207943325e-01	3.825803624947616832e-01	6.463991870514624871e+00	2.103544811909546230e-01	4.217019398523477736e-01	2.346089728610339653e-01	5.121238694643736045e-01	2.739915521804475729e-01	4.929019110457951713e-01	2.321538288246264292e-01	2.450497604952084629e-01	3.671507748894721201e-01	4.397687263958600656e-01	5.305109476267847457e-01	3.383443641271497437e-01	3.902440643854592772e-01	3.473907406369064477e-01	2.691120795395562926e-01	4.719844458341777016e-01	4.594683999828191867e-01	4.150109384335744500e-01	2.700351803295119590e-01	1.277112484890627342e-01	2.998800473998676774e-01	1.558003441195404126e-01	5.511372617133371010e-01	1.710156720128650221e-01	4.008198874199199180e-01	2.876364568629843355e-01	1.720404692963221349e-01	4.343312117945899442e-01	2.669067203005250910e-01	2.767199702315479848e-01	2.724801148352744562e-01	3.311497790139763531e-01	4.658922039194313691e-01	2.118761569691049729e-01	1.296979187029564384e-01	4.289675577324882361e-01	3.832578987489380085e-01	3.079815244884104852e-01	1.566694716862179759e-01
4.487097717411731024e-01	3.074903912338989853e-01	2.833388605413098560e-01	3.432535288190036726e-01	2.567868802443244447e-01	3.042110607655294507e-01	1.048700694618483753e-01	3.994728184474188870e-01	1.872781147073872554e-01	2.008975701858759788e-01	6.188136261750551981e+00	3.126801728840047367e-01	2.442178940577111323e-01	2.626331234009457449e-01	3.215543249506337409e-01	2.075786496728322383e-01	1.577246082322919518e-01	3.230606297918787728e-01	3.405747102548831728e-01	4.419653835749052240e-01	2.233606502823990148e-01	3.693209091686842083e-01	5.134970974342019101e-01	2.152071597833201677e-01	2.236607745990120966e-01	2.662145946485320325e-01	3.115899887491203613e-01	1.904414344597537556e-01	3.376816595799202458e-01	4.105708107424456133e-01	3.422894320461309370e-01	3.431030407222486200e-01	2.609546365850639593e-01	3.102895749983792251e-01	2.615528984124478318e-01	2.759443059238246843e-01	2.758886297788389341e-01	3.397317364858701838e-01	1.176659834097763535e-01	1.775659956298906161e-01	5.130407100099939610e-01	3.554081262501018190e-01	5.105893244100749850e-01	2.407719731664072493e-01	3.135939949862777687e-01	3.124239974042763990e-01	3.635623701645533390e-01	2.458698633079866303e-01	3.840230418244823807e-01	3.936171772302461402e-01
6.629186162242608482e-01	4.656849055568673679e-01	4.933719414621240973e-01	5.838085779913573248e-01	5.137798411941832954e-01	1.508123860750501533e-01	3.375276450367818981e-01	6.284657939321598441e-01	2.796001582552017917e-01	3.983422957902889583e-01	6.131016332346740150e+00	5.170424980215551081e-01	4.619789618779561735e-01	3.874600757464251588e-01	5.423298475599435120e-01	3.905431619579710634e-01	3.434145617817003782e-01	5.189060284775900422e-01	5.707955608246050305e-01	6.360860964800945094e-01	1.042329452673278201e-01	5.817457678635600260e-01	7.407597018128797561e-01	4.375091275309877514e-01	3.405801062330030549e-01	5.050518845638164445e-01	5.509480027250814871e-01	2.152099438665092401e-01	5.022426739672112284e-01	5.212116509719024737e-01	5.332888962601277649e-01	5.569167113811173131e-01	4.300040204865749338e-01	5.369779117313040473e-01	3.937913569786615220e-01	4.741368656442043750e-01	5.045885660939295470e-01	5.012250090140554226e-01	3.470157033459856377e-01	4.353913815101995155e-01	6.284827180701211269e-01	5.881052301184864772e-01	7.446343084324942296e-01	4.395140906634920630e-01	4.737056452983907651e-01	4.427817615795023865e-01	5.988123590198753954e-01	4.668689307939331012e-01	6.140002946782197046e-01	6.003223835208818526e-01
3.120462992859853180e-01	1.721344635537023215e-01	1.623917564178890272e-01	3.244462697355097180e-01	3.807003667116592993e-01	4.078849808552341139e-01	3.113613714424686152e-01	3.087351846652781062e-01	3.341830031940429269e-01	4.256793204615996196e-01	6.429206203130527264e+00	1.982503116961901735e-01	4.484343910327281968e-01	1.912891479822647622e-01	5.432172448575471879e-01	2.431037589102103824e-01	4.603049828696360590e-01	1.723745394391011099e-01	2.511521752045986489e-01	3.363813408726799015e-01	3.753920019352949278e-01	5.857862298116771615e-01	3.649828951560091794e-01	4.039832286591114041e-01	3.580110063201846216e-01	3.477175141977704165e-01	4.974293141167407395e-01	3.980780146296227229e-01	3.536658442364637445e-01	1.377430915322948868e-01	2.301415156580953747e-01	3.291696553502870826e-01	1.770590843522848179e-01	5.837372594299111705e-01	1.128112406968299619e-01	4.604754037208109163e-01	3.211357358485535940e-01	9.470824345225088703e-02	4.319697928439485968e-01	2.768177052334079846e-01	1.948856577982362726e-01	2.879905299871051150e-01	3.621906408492511220e-01	4.685798026434989660e-01	1.735676112915389979e-01	4.184654286161117176e-02	4.504759013273748058e-01	4.262277318160339057e-01	3.550699712722242274e-01	2.053967799730798682e-01
6.809368522999366125e-01	5.232092060718842585e-01	5.643102832929358659e-01	5.707260843406686268e-01	3.725067895468395229e-01	4.693401458580906405e-01	3.683555666800988893e-01	5.772324489146253290e-01	2.913274153758617646e-01	2.385069606178146506e-01	6.201587348985659887e+00	5.568061861037881810e-01	2.566022174658491029e-01	4.658786302524459688e-01	2.865656881888182239e-01	4.180708952814908841e-01	2.677060430500414756e-01	6.011295200902480040e-01	5.757387515498619823e-01	6.376305376020369176e-01	3.727513581242874463e-01	3.180380192375050208e-01	7.345351462372257112e-01	2.702397080901211557e-01	2.703237438071111054e-01	4.001342394510713496e-01	3.230396421855098454e-01	2.690968087874198722e-01	5.029855876829515404e-01	6.708201442696758443e-01	5.347860296280003700e-01	4.864626001092740015e-01	5.510307906839123637e-01	2.774656825361361268e-01	5.423377762888906828e-01	2.808320371365630730e-01	4.547131486741556317e-01	6.136164401491913667e-01	2.471827645733843393e-01	4.321538227335532945e-01	7.787969607858163945e-01	5.613386207193090671e-01	7.386064974780799375e-01	2.599694978299674775e-01	5.237345712130743181e-01	5.784375522404202608e-01	4.861130403132007394e-01	2.757484822121281653e-01	5.297537786124018044e-01	6.245223883997134129e-01
2.578591380232547192e-01	7.957425166355484858e-02	1.269933519061643701e-01	2.071177190970464044e-01	2.436662077111715341e-01	4.006364984734620549e-01	2.389802147790479336e-01	2.265499799511821177e-01	2.472882150194847251e-01	2.944013024744182583e-01	6.384834451632361407e+00	1.064504077255634673e-01	2.884914238484568849e-01	8.791806673082187829e-02	3.782376599806031026e-01	7.198374932469682463e-02	3.299722519908443452e-01	1.718404011028766831e-01	1.612124022614563890e-01	2.512739050800580909e-01	3.368604954968649201e-01	4.286503907724990570e-01	3.266492087653996013e-01	2.512943755841763882e-01	2.553138084554054110e-01	2.170226886585575610e-01	3.344139570725919719e-01	3.021037915839143162e-01	2.197230853302420406e-01	2.563967668821909296e-01	2.051557649457759480e-01	1.874250908967443063e-01	2.090447512084596671e-01	4.196796422914170765e-01	1.591001045170150341e-01	3.099605509896880551e-01	1.651452289621583303e-01	1.612978428599521896e-01	2.886602230863149487e-01	1.185544518643767559e-01	3.395930684717080039e-01	1.829740315809486040e-01	3.286353662200658388e-01	2.988558674050382780e-01	8.329304038459851844e-02	1.656374137076819519e-01	2.856117254358814250e-01	2.748128914975347392e-01	2.347063550385431463e-01	2.071855764621576279e-01
4.338710961276114331e-01	2.440812356805864836e-01	2.643122329260802483e-01	3.532433562239446490e-01	2.551312228548081040e-01	2.742797437932550930e-01	1.284919164479271236e-01	3.668654095690446759e-01	1.095997029161582120e-01	1.975479330643797882e-01	6.291074746068600732e+00	2.840199079648862979e-01	2.568532328263524733e-01	1.872177130162686054e-01	3.579255268018832203e-01	1.687151835497113228e-01	2.385104070501516960e-01	2.997607993541102078e-01	3.254843780049060942e-01	4.199873999956127424e-01	1.952773903499938624e-01	4.045665798391665513e-01	4.981682384809523745e-01	2.081968156286261584e-01	1.455337252750204813e-01	2.474221120109593719e-01	3.337644857472258364e-01	1.762249066411352150e-01	3.250691897776739059e-01	3.494254895749714929e-01	2.744551884530729846e-01	3.113146818793396942e-01	2.357233442840745152e-01	3.810841386521101049e-01	2.070825963446292772e-01	2.707784548607868880e-01	2.711145951347956329e-01	2.898735625544671124e-01	2.028518791281794242e-01	1.976742273463903965e-01	4.527958148918077574e-01	3.395900827456085347e-01	4.974047976768267709e-01	2.735098908417624153e-01	2.477833598565874207e-01	2.469407976850197250e-01	3.856441798304711122e-01	2.354145394869584240e-01	3.602989564835826775e-01	3.511796290758985584e-01
1.733011342062622251e-01	1.502782379169741722e-01	1.140114505223857599e-01	1.531351197560996136e-01	3.486008599245755124e-01	4.715635997373378574e-01	3.258037298971007689e-01	2.457855996073263494e-01	3.655565119475098212e-01	4.317116239704946179e-01	6.378243109362869312e+00	1.165890068571933530e-01	4.111726481439090808e-01	2.319890175108406394e-01	4.756969522059979472e-01	2.078267605564748932e-01	3.993450129701074380e-01	4.760157581082077871e-02	1.205067665224358181e-01	2.103525008690990683e-01	4.345233960950243279e-01	5.403080892638456589e-01	2.525491990851559398e-01	3.631805165236434152e-01	4.087954116451932296e-01	3.399948454421283239e-01	4.177120105070027956e-01	4.051766964796167936e-01	2.379278939630815326e-01	1.920974856968479805e-01	2.808136926097948849e-01	2.702087782107575054e-01	2.459843043524619355e-01	5.084385666139469295e-01	2.006049965632297760e-01	4.523680903948125720e-01	2.581295571014219359e-01	1.107200783506274849e-01	3.900871845454088049e-01	1.975960769085323421e-01	2.523707721527747583e-01	1.807747979271995264e-01	2.456964272339157151e-01	4.069517142137167309e-01	1.703001620475761146e-01	2.029637636057223526e-01	3.334177348588499568e-01	3.998101398348614111e-01	2.846402392364552614e-01	1.957829052468572639e-01
2.579218146432230019e-01	1.480383129267186515e-01	7.367898759153820865e-02	2.515588713839280177e-01	2.989093743472338027e-01	4.327488598761869421e-01	2.698093742752742386e-01	2.391580380614441170e-01	3.286406717393988153e-01	3.614298310176789486e-01	6.409101514564836677e+00	1.288870607373263366e-01	3.854384304731862110e-01	1.693025100470590127e-01	4.719660728545134742e-01	1.965398355234077854e-01	4.244159407259052719e-01	1.458695404820838648e-01	1.758621468670189814e-01	2.965855123431364593e-01	3.935650893495789560e-01	5.075325665323836555e-01	3.049072237967429544e-01	3.459458740678791888e-01	3.286047370223290076e-01	2.606910223968395002e-01	4.270389096825548125e-01	4.012314907810549114e-01	3.241684653337001953e-01	2.135188015500052994e-01	1.668116656769236539e-01	2.570594669694358236e-01	1.311893966140107448e-01	5.095009415875221270e-01	1.059797766801375551e-01	3.828355725910226881e-01	2.381186867250257022e-01	8.835219334152998039e-02	3.788975372949325848e-01	1.928029904640734538e-01	2.586934874792706784e-01	2.178353475426778596e-01	3.006530357384762930e-01	4.096118956710467773e-01	1.414739386285076284e-01	8.533374635169929667e-02	3.716611862918292042e-01	3.537889148842884302e-01	2.795207208358158057e-01	1.510910982639619704e-01
4.589041959908968238e-01	3.238325658776676774e-01	3.802777591132601720e-01	3.770513183621005959e-01	1.452394627526804871e-01	5.087565358176325825e-01	2.918753392974406946e-01	3.185158579528202250e-01	2.273184665894531775e-01	1.497074322736221819e-01	6.344975383072063657e+00	3.487931503550757428e-01	6.056468032482269226e-02	2.936928073932106309e-01	1.722994855539972947e-01	2.439630587618372981e-01	2.830107580999592365e-01	4.218811817016738241e-01	3.545863551980124040e-01	4.193166462158431917e-01	4.044069658407552503e-01	2.264459912130332708e-01	4.936688506143999122e-01	8.073950841874401319e-02	1.559470795675468036e-01	1.729771100823439267e-01	1.578039507197672719e-01	2.921207238555830754e-01	3.531392606624577102e-01	5.052915451714727890e-01	3.118301759095573611e-01	2.369571423599314830e-01	4.146988791023796250e-01	2.398334410512338311e-01	4.038758210959074169e-01	1.266794547770740409e-01	2.407455803855038934e-01	4.328548635814465917e-01	2.285526100939759553e-01	2.604811885180559616e-01	5.923494404074512998e-01	3.231817208559700227e-01	5.005182051668417564e-01	1.560615463100737399e-01	3.153817118238044226e-01	4.111815169852576224e-01	2.850242856857925777e-01	7.436864432702698646e-02	2.693761346416695956e-01	3.859922376655171017e-01
1.389863185192276585e-01	2.454207042971447150e-01	1.829908011742647223e-01	1.790012243091953503e-01	4.016044599891651079e-01	5.828689461403833150e-01	4.132653773647735340e-01	2.510755419299711133e-01	4.734139252792446961e-01	5.145016295140685259e-01	6.420778175278047506e+00	1.846345411999327224e-01	4.886957652432493138e-01	3.336667958818695379e-01	5.416980600880989538e-01	3.135820964549062562e-01	4.986276834914589173e-01	1.342135041073829749e-01	1.480271226225439440e-01	2.251690307216752396e-01	5.516293021353989579e-01	6.002147529267598536e-01	1.819199835778997631e-01	4.459093384154590445e-01	5.026585382972958982e-01	3.930456216969256400e-01	4.783169520271484676e-01	5.231548397296462705e-01	3.206134133756454729e-01	2.480196137681034974e-01	3.196061417256105819e-01	3.182745137332470553e-01	3.124471555292220870e-01	5.754668361745446381e-01	2.914783321703329211e-01	5.237648760734292530e-01	3.203069125490941027e-01	1.814451517214330512e-01	4.859308902312425293e-01	2.824461554911203431e-01	2.535610696090185856e-01	2.022457983479342414e-01	1.654898532940943523e-01	4.932399157002265166e-01	2.555741996060222898e-01	2.779599920767150123e-01	3.724044899946682419e-01	4.727066099969087776e-01	3.063100926865886531e-01	1.979858761661543454e-01
5.072820782773169723e-01	3.524887561107107325e-01	3.863945627455835918e-01	4.242951596593937391e-01	1.807649452303143889e-01	4.519672940600432121e-01	2.586176083604319054e-01	3.783081035345970400e-01	2.212267296930762184e-01	7.100695592952746549e-02	6.300753977957987750e+00	3.758303461724036842e-01	1.164475656888564609e-01	2.948239591861585018e-01	2.146264623930236037e-01	2.620760525874254454e-01	2.819005183414242666e-01	4.442351715034579263e-01	3.988645160134000611e-01	4.801177544230698646e-01	3.536251663826450176e-01	2.231410142420480747e-01	5.467250128899168171e-01	1.433044830946306469e-01	1.211224341268193200e-01	1.813518305065535963e-01	2.345608350459172098e-01	2.769117387451873746e-01	4.069969099375982391e-01	5.209298437031101292e-01	3.214484593392520906e-01	2.961105443941847715e-01	3.806619599893814598e-01	2.518207483847004213e-01	3.819529584326712413e-01	8.157836834709118745e-02	2.676948453986078835e-01	4.412963924469709420e-01	1.991718269196303126e-01	2.693245965864445868e-01	6.069299029572415849e-01	3.800973778794973224e-01	5.500236071737605315e-01	1.905052573217980161e-01	3.423529282051854805e-01	4.012125624345734276e-01	3.470071940288366741e-01	9.979775762558237839e-02	3.383255427177564445e-01	4.188767292346763926e-01
2.908356745490749962e-01	1.034518572473389075e-01	1.783252700393829215e-01	2.331844012826694845e-01	2.990781515890418296e-01	3.570096403040737831e-01	2.509509961539656553e-01	2.891191242668255668e-01	2.242155493844852354e-01	3.240359485299512676e-01	6.356707711180064280e+00	1.597115566946990250e-01	3.107638593519472803e-01	1.092261958796880011e-01	3.970079479293242564e-01	8.131602030415829852e-02	2.997122842253784336e-01	1.855045115881593376e-01	2.096877176384009389e-01	2.668821614339075277e-01	2.964947086002971965e-01	4.622524531134300507e-01	3.750149015969572175e-01	2.647336182891182332e-01	2.719543919606729476e-01	2.867126142680469503e-01	3.519215511132087193e-01	2.522738587731584992e-01	1.843736273785428759e-01	2.447862361851193547e-01	2.787195824158025803e-01	2.404976771809677338e-01	2.466179006011132713e-01	4.337074628853956892e-01	1.764401994551446640e-01	3.525655453223548452e-01	2.194277969735748679e-01	1.859639331497953130e-01	2.849618247284073647e-01	1.582384841431533906e-01	3.523560633436507161e-01	2.336961646058566822e-01	3.777605237725307208e-01	2.989474437344806779e-01	1.268322970590070320e-01	1.944215922405821695e-01	3.145799117131256040e-01	3.089877482180651835e-01	2.929972753209443836e-01	2.701508414317669859e-01
2.427907079063325868e-01	2.289228931738563899e-01	2.604016365274159917e-01	1.734300645834237209e-01	1.803599280585602704e-01	5.872726727149515380e-01	3.488367038495627792e-01	1.374031849627548874e-01	3.610426083551125931e-01	3.190178883504625751e-01	6.433342260639035359e+00	1.974962368574331162e-01	2.367876794460930245e-01	2.692490205080415033e-01	2.735973138802040294e-01	2.111331566412030791e-01	3.767017337840942726e-01	2.913877742817618244e-01	1.637930952021009745e-01	2.201326632080139734e-01	5.069465507043181551e-01	3.318566648963143240e-01	2.648798308544880742e-01	2.291262424028449596e-01	3.360141385259444169e-01	1.880339278831437422e-01	2.150946197463384779e-01	4.147299810758555139e-01	2.455953375874617428e-01	4.160578321632247834e-01	2.615735039787056571e-01	9.186423662613225904e-02	3.706155221730393357e-01	3.341530477032289004e-01	3.567943365936896982e-01	2.812221047951068420e-01	1.319652509603908008e-01	3.214102351040045158e-01	3.277153609739485440e-01	1.917054395201722439e-01	4.762882724449649663e-01	1.156662526028410382e-01	2.698379182825336731e-01	2.592483586960801500e-01	2.203626117724016287e-01	3.553457146478827822e-01	1.423687013710143445e-01	2.327533817941324079e-01	8.409640424745165599e-02	2.452763307900372169e-01
4.443560335366419367e-01	2.341038684836006800e-01	2.955857098811675021e-01	3.856655040611295382e-01	2.793542822650018076e-01	2.944794240256981555e-01	2.035400264634151524e-01	3.685440904278135532e-01	9.316458184678093335e-02	2.454849754556308328e-01	6.336154736917380070e+00	2.973600489822413317e-01	2.729487043120805700e-01	1.777770235643871544e-01	3.859298076900267160e-01	1.835456990135686528e-01	2.810510558179092344e-01	3.178392921759946588e-01	3.422993879741734746e-01	4.184512623189197700e-01	2.179837086120144096e-01	4.382230202819841769e-01	5.080730538767123106e-01	2.333232402034146336e-01	1.336668996471747917e-01	2.727261491812372207e-01	3.599521076831178057e-01	1.794063110647937664e-01	3.359679268739423907e-01	3.327090355233001673e-01	2.773873813025573565e-01	3.142545696283146062e-01	2.810295389197800531e-01	4.221606179738480735e-01	2.322133863314491120e-01	2.960057152245534895e-01	3.048368802447770087e-01	2.997972984914972217e-01	2.649398206225453967e-01	2.465125397604027158e-01	4.378105930736659879e-01	3.450797510892004150e-01	5.113879262576932483e-01	2.981472032503628689e-01	2.368661006333569186e-01	2.451124443657576868e-01	4.116187258657618697e-01	2.707713183534482537e-01	3.628358312014000053e-01	3.471734845743245645e-01
3.372483780858715474e-01	2.362008974952526652e-01	1.691512679218648563e-01	3.490116370366462828e-01	4.222848474533476559e-01	3.998361286320369357e-01	3.246465842816428915e-01	3.617491702758919292e-01	3.825559979754757922e-01	4.598993222483235832e-01	6.390790597297411502e+00	2.367044993645519846e-01	5.022348592976022541e-01	2.495290921400101780e-01	5.943289544044290107e-01	2.914872531553338586e-01	4.920716244636429981e-01	1.871715490218441025e-01	2.827687390266832579e-01	3.831820089875457302e-01	3.955030767787088286e-01	6.325752300855117527e-01	3.893989709787628040e-01	4.549356705438308834e-01	4.091727683306025654e-01	3.871796195045870137e-01	5.490980470843728201e-01	4.481328997472260878e-01	4.010462654916748804e-01	1.626061994999133953e-01	2.696062345821846895e-01	3.846803770709573689e-01	1.456994826806585486e-01	6.249741163206563588e-01	1.024366746124946020e-01	4.999111995810232023e-01	3.650180749151591963e-01	1.093920804548810244e-01	4.661433492641103848e-01	2.990859079155570033e-01	1.891685211536517086e-01	3.356322935426872545e-01	3.851393363274951409e-01	5.188737666235545554e-01	2.398362635537016063e-01	8.092395450596885642e-02	4.927119422811109262e-01	4.701976146606229867e-01	4.068817404209649768e-01	2.477036966765222281e-01
5.625530173436754655e-01	4.408904805633095947e-01	5.064318956056388377e-01	4.438946019582893365e-01	3.973779172019693551e-01	4.751477645837854924e-01	4.093007463034122329e-01	5.194816023010873085e-01	2.916110562423052666e-01	3.705975151048323535e-01	6.186245121990485707e+00	4.782579675315037915e-01	2.929751866909537927e-01	4.257890287549555564e-01	2.973447167328935326e-01	3.430619550283499075e-01	1.926076226742607644e-01	4.968233835807489007e-01	4.755165980819221483e-01	4.950175940004182817e-01	3.957146228905313867e-01	4.142824099832187468e-01	6.301084292901881767e-01	2.659452179074763278e-01	3.599340667278443373e-01	4.385077261814058769e-01	2.806463429556824152e-01	2.265162046544851038e-01	3.196514286456602072e-01	5.699372464299171659e-01	5.416296652427433633e-01	4.366491014219873179e-01	5.578025611498758085e-01	3.076931995656841390e-01	5.153038318646711025e-01	4.090418793047288504e-01	4.209519087146071925e-01	5.466160521521247206e-01	2.650021639168244070e-01	3.854224143185077112e-01	6.808541079786392114e-01	4.713037713809876683e-01	6.427955609648986490e-01	2.196785596086445191e-01	4.555491651476143988e-01	5.442637879751682783e-01	3.908281641804562390e-01	3.314352808485022672e-01	4.777946716705681052e-01	5.708806587448549408e-01
1.867861288283174104e-01	1.475755093895089465e-01	1.198173687723435021e-01	2.103584467286634396e-01	2.903762722807366470e-01	5.273510288881504415e-01	3.338690513320389797e-01	1.460154346083152588e-01	3.748039038187880312e-01	3.984386039964956661e-01	6.468813260264946408e+00	1.037100898118356596e-01	3.836675329954392644e-01	2.115311026956034068e-01	4.603235912098936899e-01	2.251375826525666701e-01	4.570266507722886007e-01	1.532624478935106227e-01	1.148788404284679515e-01	2.267309655551349445e-01	4.719698511299209032e-01	5.008641965433768828e-01	2.121520494566117299e-01	3.524546430506832473e-01	3.680564096607719105e-01	2.603636002813581318e-01	4.075742367599809457e-01	4.452177328242527543e-01	3.096719241259672795e-01	2.357811783298429664e-01	1.651347789800192145e-01	2.088213818911468789e-01	2.341071379071314462e-01	5.091602840646110018e-01	2.133998440948996489e-01	3.980316600056398313e-01	2.264149849835548900e-01	1.377410006425296984e-01	4.136122322178438782e-01	2.228489369045532631e-01	2.577771217310956819e-01	1.359704814528386319e-01	2.091530905959324005e-01	4.134440312234403114e-01	1.348072336048314057e-01	1.752937339277567674e-01	3.341420443025925335e-01	3.636660154270146550e-01	2.072420703087029525e-01	5.595172957682362919e-02
4.075235056373852083e-01	2.677795843441614365e-01	2.560365433041937866e-01	3.197360780468760377e-01	1.537929318469625772e-01	3.931670026617559710e-01	1.449981002056510426e-01	3.151132456660615255e-01	2.078472656338018476e-01	1.214539949898833654e-01	6.270570652416663116e+00	2.692894471181328520e-01	1.804448839804111970e-01	2.219749171714565372e-01	2.737374352445786641e-01	1.799104711179383698e-01	2.523703539328199796e-01	3.215083287294013270e-01	2.957995007161071666e-01	4.037483438267391311e-01	3.064670082952630215e-01	2.966171207881359573e-01	4.536389202975454338e-01	1.658915079612533483e-01	1.674132442578654678e-01	1.395687847747025812e-01	2.657177739689667306e-01	2.680599136256841541e-01	3.448508680648169622e-01	4.184266470739794186e-01	2.482317572376278314e-01	2.564570391211717371e-01	2.479580083444794802e-01	2.888830537460947978e-01	2.608964430054619976e-01	1.700326628056053613e-01	1.960091617964831168e-01	3.176978663600801833e-01	1.657264237987959021e-01	1.427546954484623098e-01	4.958698789337923629e-01	2.976248861975398508e-01	4.517423435473710280e-01	2.234549491263258802e-01	2.620028800435447169e-01	2.933460668911997971e-01	3.106432264167052204e-01	1.549036380440509120e-01	2.955144132294497128e-01	3.265448520336621807e-01
2.453987893907995932e-01	1.130888637632612576e-01	7.352417728102626782e-02	2.366461621747290578e-01	3.067557171419759143e-01	4.206500153457732871e-01	2.732805178443318828e-01	2.420292691961653253e-01	3.154077890261118289e-01	3.614132639442761974e-01	6.396455669788967846e+00	1.050343591198070053e-01	3.752482722006568738e-01	1.337448070154746427e-01	4.623649038721010518e-01	1.653454837560002222e-01	4.083777118999713518e-01	1.435365573601701528e-01	1.690941017663900869e-01	2.725771729632376905e-01	3.719422089856933566e-01	5.017302816252563469e-01	3.053543176478468180e-01	3.386283026182001499e-01	3.220697916789755921e-01	2.684953226102284596e-01	4.199956502107249912e-01	3.746864017750598519e-01	2.893423325212324815e-01	2.122011462095895473e-01	1.970066335078333453e-01	2.438017472123979179e-01	1.530053968460543534e-01	4.993404946386482690e-01	1.057325575701675846e-01	3.809318754263794626e-01	2.184296891923062089e-01	8.746049500113156627e-02	3.634781573805101473e-01	1.788338673712690230e-01	2.673437943398223604e-01	2.091951179418093110e-01	3.040042019854360400e-01	3.900585632094492605e-01	1.097631956152391036e-01	9.550819825607818891e-02	3.507716352902893187e-01	3.528246791758435363e-01	2.752773323757723434e-01	1.685260925851360114e-01
4.398782591114048790e-01	3.376576075269617228e-01	3.639311929057706951e-01	3.181418315143976772e-01	1.785652626277910437e-01	4.797267642542153987e-01	2.682980000719162872e-01	3.505254679874039714e-01	2.459825619378855077e-01	1.930820448190727345e-01	6.268701243749748464e+00	3.437627440389265931e-01	1.086088961922018620e-01	3.274553975795158056e-01	1.421790961417853938e-01	2.384674809730247536e-01	1.744757612621423426e-01	3.871801842716548481e-01	3.347826257380093207e-01	4.057171226693225274e-01	3.944923932545451595e-01	2.417362276872346560e-01	4.875480208347333089e-01	8.343612499079726408e-02	2.487697457211445473e-01	2.315585213077269722e-01	1.082496949816982024e-01	2.680065350457049855e-01	3.015902731203233822e-01	4.991141252466163025e-01	3.663612680900170671e-01	2.791179016475666685e-01	4.093500247380105206e-01	1.632481493453128429e-01	4.013081973795676882e-01	2.142939995094546024e-01	2.496355961653622946e-01	4.246043997379284618e-01	1.525879796072573680e-01	2.183934735436765806e-01	5.918401242367273829e-01	3.195507654058055702e-01	4.900888351929941766e-01	1.124565633731807734e-01	3.416774758276583945e-01	4.285221672044184915e-01	2.555729382884784906e-01	1.331531095136465337e-01	3.079362619584850580e-01	4.142034148469630472e-01
2.459674832288846202e-01	1.746161628880688876e-01	8.254573645990920250e-02	2.206376456835323352e-01	2.578660774874159678e-01	4.593225981414584269e-01	2.534803704328782437e-01	2.110421371388574718e-01	3.275527910341796689e-01	3.457167767907530775e-01	6.407483388170151173e+00	1.361988974703120803e-01	3.627145152326937683e-01	2.126325343358728137e-01	4.414768600034996160e-01	2.042044740640432676e-01	4.048960276089902388e-01	1.318635224915608306e-01	1.459601499239970290e-01	2.916905701545154939e-01	4.212635944067977256e-01	4.832020447233879579e-01	2.847944943568845311e-01	3.176337945942001029e-01	3.303030579744989925e-01	2.354681890066620542e-01	3.877670952030494722e-01	4.094516939397772615e-01	3.199306398170426169e-01	2.375290808365804751e-01	1.530869417745633343e-01	2.455738069074310803e-01	1.555330399720371293e-01	4.770741450082378043e-01	1.549250871754874470e-01	3.693067576506047223e-01	2.308376388506414023e-01	1.228800539153290239e-01	3.658271541757853185e-01	1.713705547932762308e-01	2.875323239050814328e-01	1.898007485713208153e-01	2.755878649059342878e-01	3.929313199256384559e-01	1.717467916450939602e-01	1.458712477756161086e-01	3.486090292724596251e-01	3.273476836099198928e-01	2.529511518544215187e-01	1.381664928442367934e-01
2.117652599112492817e-01	1.551685093658878578e-01	2.120026673153058705e-01	1.864452329359126970e-01	2.057920981821668716e-01	5.550393814596527031e-01	3.485765109013701513e-01	8.174079814213727757e-02	3.436053001503076576e-01	3.346353385520510204e-01	6.480766894830812141e+00	1.399081242795486291e-01	2.770203956700642567e-01	2.058148074375149017e-01	3.441728137395544396e-01	1.779368423891895812e-01	4.109441883276820917e-01	2.433360922223808953e-01	1.228584511621950009e-01	1.914197687498722378e-01	4.860907053360040697e-01	3.921217204564317327e-01	2.401635882653065379e-01	2.588743167603083650e-01	3.123452697017729540e-01	1.873761230209903539e-01	2.874448768725110792e-01	4.124866836172205176e-01	2.427959645029503510e-01	3.402714156607423712e-01	1.973554269640199199e-01	6.729998001648991590e-02	3.248866843544583327e-01	4.096184938467005154e-01	2.994830476469489966e-01	3.027067526725516489e-01	1.410713138023071134e-01	2.557651780961542887e-01	3.628439160785843498e-01	1.928483022199586339e-01	3.956025852138603804e-01	7.397178499623847936e-02	2.496594742994646954e-01	3.103889297376634659e-01	1.399507486880906815e-01	2.777598976979128720e-01	2.135568814684581374e-01	2.654323568648656040e-01	7.500129186704095063e-02	1.661192200156780263e-01
3.896582556527106722e-01	2.830429551855577763e-01	3.039206302384492298e-01	2.635156155666733557e-01	2.892220195684642170e-01	3.940044354506352930e-01	2.656075215625457453e-01	3.751755408873713171e-01	2.527841332403152341e-01	2.881060122678433255e-01	6.199751183817086897e+00	2.895188013331004839e-01	2.386260840483084011e-01	2.690850942701154547e-01	2.710150746360141527e-01	1.754852224021051232e-01	1.468016445270813042e-01	3.175267430797925616e-01	3.012001713364978461e-01	3.497878563310878319e-01	3.200604002425112560e-01	3.609556253293553230e-01	4.644140178085822690e-01	2.076605153511963675e-01	3.025734282750904280e-01	3.081819734879802097e-01	2.500231697049344337e-01	2.140295963340781982e-01	2.008804723565453254e-01	4.229861336594133436e-01	3.992008630790078727e-01	2.984134340583434741e-01	3.600113923631977908e-01	2.759044013479665103e-01	3.292017294232801317e-01	3.223761396576089178e-01	2.429752314370714483e-01	3.626111167806397861e-01	1.525705477488593365e-01	1.819906531704008346e-01	5.317911429421532388e-01	3.091470208779244500e-01	4.688915929160489826e-01	1.675256326619189995e-01	2.964536904796302719e-01	3.708911701690311147e-01	2.596130426684067904e-01	2.585233904426395002e-01	3.476626926886050017e-01	4.055334387692569598e-01
1.380353588801658260e-01	1.893353630871242865e-01	2.473345958708119408e-01	1.756293399506897723e-01	3.145983467415207624e-01	6.208117470828350415e-01	4.362833815402794024e-01	1.092389886066867793e-01	4.282366614571989083e-01	4.462010185859723310e-01	6.522485619389646772e+00	1.627247021824332063e-01	3.722163158787273329e-01	2.738018289379977599e-01	4.200658904230373802e-01	2.522406814338516434e-01	4.754066223998992258e-01	2.445926703734325747e-01	1.205326595179113530e-01	1.094915304543991746e-01	5.569262269501514817e-01	4.790287029866642232e-01	1.629706304180823517e-01	3.516599097815960029e-01	4.231195151591605197e-01	3.056333898710865693e-01	3.574912505649425754e-01	4.792656454106057340e-01	2.420767803867868717e-01	3.315979406067587898e-01	2.801037912233257376e-01	1.503914012115172283e-01	3.860932716582280433e-01	4.848030185049695961e-01	3.505961253944360756e-01	4.154928248144643121e-01	2.228195230563747853e-01	2.714139385791336512e-01	4.452553782743928212e-01	2.689146726513664820e-01	3.686982747019789675e-01	7.889114859718544814e-02	1.801387405600468061e-01	3.837587895036181362e-01	1.844961844656841377e-01	3.227141427671521567e-01	2.439219736658998772e-01	3.709873274838172974e-01	1.324645178371757492e-01	1.783963170488733485e-01
6.839972206086984974e-01	5.372189478306647059e-01	6.015081249384258699e-01	5.708745217457110721e-01	4.784774755611604369e-01	4.738519860002952666e-01	4.487989138408829959e-01	6.350440342420612394e-01	3.577919668990358071e-01	3.795392931964133298e-01	6.169781969157078549e+00	5.782739445473017437e-01	3.433800261490612682e-01	4.905468483209425301e-01	3.535595345686616819e-01	4.356618028209594540e-01	2.664257793153633758e-01	6.176957710795298873e-01	6.036934551428420059e-01	6.215582800086563164e-01	3.935883419491084112e-01	4.161184117848132913e-01	7.594312568106301731e-01	3.525976870669526031e-01	3.870494837142160471e-01	5.054677490988176425e-01	3.812852184850839543e-01	2.613801732250217724e-01	4.492787327527889563e-01	6.813127586343261655e-01	6.338318208610740356e-01	5.287354603668578124e-01	6.164530621819637179e-01	3.420384908300955207e-01	5.836143415885148844e-01	4.047798483691184557e-01	4.933643008031710075e-01	6.380667126108164888e-01	2.965466913915227876e-01	4.669050781307716447e-01	8.086240052897805120e-01	5.909522882642663788e-01	7.630736451076300941e-01	2.817672407164106829e-01	5.473570637385161142e-01	6.235057019704913772e-01	4.906051028601586261e-01	3.911446255126815319e-01	5.864301183606366319e-01	6.856077684735779609e-01
1.415309920677480793e-01	2.484615338261058071e-01	2.596370427795710589e-01	2.140648941037877617e-01	3.423071220249998547e-01	6.793366251597192651e-01	4.712535661960298161e-01	1.225511384553223532e-01	4.982384808147978794e-01	4.799375423075343816e-01	6.531119407539090815e+00	1.930120454425272858e-01	4.257951541391882810e-01	3.172052173352017945e-01	4.697930452359243558e-01	3.122316948390752578e-01	5.486118501410820469e-01	2.882619451513465103e-01	1.595965973524450521e-01	1.727492662250736111e-01	6.160884497080356681e-01	5.043310914725277483e-01	9.805029714416714504e-02	4.155710515289872675e-01	4.708363999589804116e-01	3.132450981484040109e-01	4.180140428507451711e-01	5.603344578729934078e-01	3.314710943976909019e-01	3.833113918900558081e-01	2.832790503076846322e-01	1.932086311292773861e-01	3.902454419547463083e-01	5.285273165315244048e-01	3.763920845042748597e-01	4.397657188197116596e-01	2.419996480195186483e-01	2.904051491522991468e-01	4.965145350584198591e-01	3.050419457312399940e-01	3.879337659620121226e-01	1.351312685030000849e-01	1.175808721798526496e-01	4.470973413949463349e-01	2.337793691117585337e-01	3.444820228004040197e-01	2.796340283556998929e-01	4.131104586257661748e-01	1.611014320935687250e-01	1.735833505613466055e-01
3.604861668037173672e-01	2.856869739358684490e-01	2.329281283416813897e-01	3.339938216996627962e-01	2.099732193665826974e-01	5.384607585606148161e-01	2.964746535512429726e-01	2.206864603656658042e-01	3.732805178257120882e-01	2.978204204852276660e-01	6.457906879484765383e+00	2.518768952875554690e-01	3.317150002928588859e-01	2.725165395037649207e-01	4.132845428711589553e-01	2.884190640377978232e-01	4.656750533997331964e-01	3.141612822225988144e-01	2.636054303829584167e-01	3.887910031431166535e-01	4.750268493773017187e-01	4.096808030716410087e-01	3.574974825003276457e-01	3.235934699717464835e-01	2.991445553548583991e-01	1.522964247820278727e-01	3.823148204377459503e-01	4.633509127803038807e-01	4.287103598198658272e-01	3.945729616318593980e-01	1.004090151252573920e-01	2.489733620447117379e-01	2.383411084991789441e-01	4.553245542235023757e-01	2.742878532721269025e-01	2.871378564325045568e-01	2.431026716318139269e-01	2.939229395656186572e-01	3.832186887099302552e-01	2.603821905616128807e-01	4.231660018362149445e-01	2.551778158507974625e-01	3.546112193490024711e-01	3.989554809711875483e-01	2.601770767318820621e-01	2.581709710846046835e-01	3.748000631025003027e-01	2.871506128769980570e-01	2.444706053053502803e-01	2.033734949899394240e-01
1.446450566111878167e-01	2.966423518111063751e-01	3.057838874699255194e-01	2.378450867240695377e-01	3.997350761829564503e-01	7.291185195439482403e-01	5.334923739834942502e-01	1.820709516670269701e-01	5.574203015077401346e-01	5.380805629805539558e-01	6.553903974843483304e+00	2.386514936018718225e-01	4.759481747438465415e-01	3.678762189142736894e-01	5.084860932889041507e-01	3.596446226008321312e-01	5.951218437124158323e-01	3.275178261781900857e-01	2.029796158864179689e-01	1.788062761116418209e-01	6.706197804093337878e-01	5.424690317939513395e-01	8.015847186011694492e-02	4.689818492421434781e-01	5.323769711624510848e-01	3.722985349901166696e-01	4.588091825119847145e-01	6.117873742612830457e-01	3.537555104498734115e-01	4.210513084399607475e-01	3.506764568630668655e-01	2.418561969961807723e-01	4.413750955259476694e-01	5.665261238691348122e-01	4.261927346481488854e-01	4.928323642277994132e-01	2.856734680124745074e-01	3.368238733372487248e-01	5.454166524885141198e-01	3.520600174670308058e-01	4.177474500655110057e-01	1.847376449482911465e-01	1.093887075669755515e-01	4.887318583379944292e-01	2.848100401122188319e-01	3.956661138328492755e-01	2.968127141495854326e-01	4.664121601980476539e-01	2.113900936782586726e-01	2.295688261239152428e-01
5.723376928537874386e-01	4.518604226459925766e-01	4.737200515461117978e-01	4.457535017142294498e-01	2.919967863434164146e-01	4.687896418883754079e-01	3.180120859432170599e-01	4.884263879258840535e-01	2.804284708662158065e-01	2.194033939762774499e-01	6.168557903435470280e+00	4.653562640919630677e-01	1.869323874344599457e-01	4.181514854088999589e-01	1.788500699117123727e-01	3.390543310819297829e-01	1.557756479966564966e-01	5.014986203583849944e-01	4.677600130760095620e-01	5.343881028363720587e-01	3.826159402813282817e-01	2.563410135937054801e-01	6.239850160636627452e-01	1.872109692273468406e-01	2.890315004207885674e-01	3.349972805683647525e-01	2.072043957423146954e-01	2.585885827874185861e-01	4.025656015811662769e-01	6.007092527963584505e-01	4.769634396769533713e-01	4.065058469468327274e-01	4.878310758707108952e-01	1.474252857119538185e-01	4.831758008814173166e-01	2.657035079460920435e-01	3.637828329347817524e-01	5.355430098353451962e-01	1.486191095315078647e-01	3.298367898549624533e-01	7.014424611500619244e-01	4.586627859243476157e-01	6.274491500323703397e-01	1.594766509310990288e-01	4.561627395770682103e-01	5.225587442835105678e-01	3.683982418678754533e-01	2.085658736628241972e-01	4.430367201255734355e-01	5.425054927337152888e-01
5.288513673096052470e-01	3.851546840811769790e-01	3.964268202478948289e-01	4.177620338663115551e-01	2.276787529694686285e-01	4.003823084927981557e-01	2.158078436858930915e-01	4.317227342732459228e-01	2.032983087316325987e-01	1.150331074344777688e-01	6.208012626757676955e+00	4.001554546526023826e-01	1.498894793189658459e-01	3.341086835526798082e-01	2.123839569626683188e-01	2.757562178164890132e-01	1.659420023438006042e-01	4.394715639440992527e-01	4.167113526373944499e-01	5.025983180838250464e-01	3.043212516564284820e-01	2.563126745955496277e-01	5.800801401356264764e-01	1.460252988101966298e-01	1.862822889539081928e-01	2.545595750739880758e-01	2.309992141780056740e-01	2.147994075133533576e-01	3.928166646959015962e-01	5.270684810980400536e-01	3.861720806146648477e-01	3.556020288341837920e-01	3.882192359536898452e-01	2.040666011411549352e-01	3.892810579287683814e-01	1.878808853796988532e-01	3.074286022980085575e-01	4.582765373543966625e-01	1.000230628343894562e-01	2.652788393568131231e-01	6.271810093286905863e-01	4.091014240485315590e-01	5.807496017734736782e-01	1.666309228183316116e-01	3.842543480225537045e-01	4.258001652829613848e-01	3.623560991413949939e-01	1.553291809368910481e-01	3.962731097441653527e-01	4.654853975116998721e-01
5.183849178660385748e-01	3.574964681420076951e-01	3.972291276848524122e-01	4.334355480194891364e-01	1.859095136029436379e-01	4.391143723095488061e-01	2.417027459949199486e-01	3.866208050993690803e-01	1.766025588678843405e-01	9.625670183517374967e-02	6.316073369063306409e+00	3.882278123690537930e-01	1.239191023487509064e-01	3.092624673586281681e-01	2.281792268980157579e-01	2.709660362993804861e-01	2.544567116520931038e-01	4.406177487127803105e-01	4.060744357170590346e-01	4.899174818002323684e-01	3.373305188312933911e-01	2.644348742617627090e-01	5.601787150800120463e-01	1.212195962705844704e-01	9.768642714814494699e-02	2.094730850478950801e-01	2.297979127121812515e-01	2.438487294107133940e-01	4.077495507662313168e-01	5.079027118319004996e-01	3.244319711371771442e-01	3.145934077521489458e-01	3.910631828898923912e-01	2.654301990853269455e-01	3.864636335598062300e-01	1.410295060369718967e-01	2.989636243888206257e-01	4.437205398802469558e-01	2.032427586842963929e-01	2.828953896534391332e-01	6.027406047117757071e-01	3.865121184430975187e-01	5.623007978788799877e-01	1.989559787399467761e-01	3.508351994662664564e-01	4.027194974378887071e-01	3.693389455916498698e-01	1.181575875236827999e-01	3.504627197522549031e-01	4.233949748959251469e-01
2.155235253771230486e+00	2.050610559228276397e+00	2.084817476836066774e+00	2.029614207700364492e+00	2.004059133670814230e+00	1.813803891504606192e+00	1.932986074453761027e+00	2.157609850052831568e+00	1.862452965818174988e+00	1.903593913309245877e+00	5.298935901595018372e+00	2.080149245245491940e+00	1.878145698887361714e+00	2.006104446089028936e+00	1.839806974639767834e+00	1.952775008198866180e+00	1.727242508206671578e+00	2.082338624298888607e+00	2.091862310890348908e+00	2.087718089323341797e+00	1.789487358249719717e+00	1.887490096165847620e+00	2.232936311666245732e+00	1.887517428334050118e+00	1.918134579736572531e+00	2.034399154687036582e+00	1.876542334460849837e+00	1.739876193891917167e+00	1.900628718254976146e+00	2.129674530750464978e+00	2.169019205998567124e+00	2.061511118677843424e+00	2.091355834997070229e+00	1.789185047293258890e+00	2.060538093568428764e+00	1.943545326585529365e+00	2.016747200689049890e+00	2.129722339592124314e+00	1.781395094445224814e+00	1.978701250097527842e+00	2.245327170029839614e+00	2.096745739592728253e+00	2.246510814855024574e+00	1.800005554570877520e+00	2.066797032451917371e+00	2.109829503871660794e+00	1.968848277275038861e+00	1.920551159216257631e+00	2.111285663252653766e+00	2.199355126675274441e+00
2.436431354303570662e-01	1.558076582133836596e-01	5.023303049870554010e-02	2.068356632661808026e-01	2.614564393306926804e-01	4.412253066391700340e-01	2.415468276273423365e-01	2.167025092025476884e-01	3.210883701008010460e-01	3.312166039286680852e-01	6.372465786316757530e+00	1.089774279954766473e-01	3.463160090619163411e-01	1.775370373264467394e-01	4.249353774980925702e-01	1.776608551859717444e-01	3.845829009374389096e-01	1.430566847957362442e-01	1.479196954851746959e-01	2.792487052769189182e-01	3.875080241667389624e-01	4.601173616470529137e-01	2.893992964953583380e-01	3.121921589351392967e-01	3.200086808610160816e-01	2.278159838568910023e-01	3.840964450968072375e-01	3.811377328950794063e-01	3.011146112508463202e-01	2.542358425265777155e-01	1.739702415813566827e-01	2.300127800607665862e-01	1.414189152798003002e-01	4.570018647816036506e-01	1.378841140001219046e-01	3.514846289681394231e-01	1.952506885206475584e-01	1.214405841799830466e-01	3.328371644974694732e-01	1.452466055250141441e-01	3.007772051167765248e-01	1.861624552457684101e-01	2.823452427942826359e-01	3.687643353379169153e-01	1.498150888348253607e-01	1.461615230785849873e-01	3.253884161618458282e-01	3.193842333062641980e-01	2.507401516742748249e-01	1.609145883058850091e-01
4.917053565668758064e-01	3.659207378973429736e-01	3.105701026036882251e-01	4.848157983558989415e-01	4.984839268910933319e-01	3.704739864458072574e-01	3.492435037388873509e-01	4.779422224933769781e-01	4.029023837078053449e-01	5.083869224034184287e-01	6.378522712240958015e+00	3.827511510098939307e-01	5.747760897568324756e-01	3.595504714122909617e-01	6.744468376859750203e-01	4.019481368315189762e-01	5.328019748792028887e-01	3.091031574579333197e-01	4.211575066013047985e-01	5.284250469652513882e-01	3.870478962381840304e-01	7.109430023896700090e-01	5.337020772651763778e-01	5.204794818848286209e-01	4.404584610767801611e-01	4.729639658878247999e-01	6.312328792159962454e-01	4.701022054915745541e-01	5.217283844573290530e-01	2.368746636888301171e-01	3.443515658098366128e-01	5.097431994373348152e-01	2.235643284737415526e-01	7.000878334263240799e-01	2.095348871895532650e-01	5.747664638507468116e-01	4.902377441468589447e-01	2.586649582646166068e-01	5.204012007828328068e-01	4.132620477565565054e-01	2.621440114157139178e-01	4.644358705581979607e-01	5.266619458506207607e-01	6.022402699724889175e-01	3.685824381076939216e-01	1.956412885520051326e-01	6.242293168375196988e-01	5.408084744942398547e-01	5.281099122584476113e-01	3.649937457409013208e-01
4.067380340135494654e-01	2.435097807346288667e-01	2.838291530816482999e-01	3.040289323436943802e-01	3.122401493454187160e-01	2.972649233219045728e-01	2.102278015605223982e-01	3.853859083546384290e-01	1.712089260199173846e-01	2.696310985219182998e-01	6.231110178404835054e+00	2.801225552702917843e-01	2.708799631874284630e-01	2.117588834667543940e-01	3.392411366709809917e-01	1.420620480889741855e-01	1.624023582072300353e-01	3.003357679245399758e-01	3.156077054250039926e-01	3.758751965341990409e-01	2.137243661858667376e-01	4.114075099956648884e-01	4.878600538153369803e-01	2.210761413888965299e-01	2.517067778663555910e-01	3.180994281911645460e-01	3.153044833909886546e-01	1.329116156095447587e-01	2.307424769754874982e-01	3.740953570439861098e-01	3.642023591526248327e-01	3.100679720748917290e-01	3.058116588731583096e-01	3.516291248533314762e-01	2.617757213098359514e-01	3.270517043060836571e-01	2.545982341230543233e-01	3.124940773916859427e-01	1.681179396358525591e-01	1.771090121895850245e-01	4.861934836082830169e-01	3.329453472459525387e-01	4.898534684366772640e-01	2.285791666759820207e-01	2.597248948336646768e-01	3.143745697112655391e-01	3.255974577483207733e-01	2.744085830679622862e-01	3.643355191883588251e-01	3.941920377766145456e-01
4.464887538825819124e-01	3.414180329980249784e-01	3.811700982637871715e-01	3.691696628634930089e-01	1.122984497148625804e-01	5.606313531847109122e-01	3.328488078164446584e-01	2.888552522363493913e-01	3.015316866080715585e-01	1.788058976745214301e-01	6.389952637824607429e+00	3.485946726175505606e-01	1.024483425943312209e-01	3.248013976974609696e-01	1.683673575589211546e-01	2.730030051729704921e-01	3.378854486474429653e-01	4.275769364749821277e-01	3.447883684200285237e-01	4.182513035325093331e-01	4.753024147377721276e-01	1.945741242479027966e-01	4.675052671035327956e-01	1.335623021317310366e-01	2.169274522582902986e-01	1.426772733568671681e-01	1.521883676636877347e-01	3.714733810755661003e-01	3.800893285986178260e-01	5.238943507621850459e-01	2.954867926834711667e-01	2.231944593630340035e-01	4.176411654064697832e-01	2.432095663987088319e-01	4.208566239861563085e-01	1.185449258638864578e-01	2.311966623319565151e-01	4.394633888063100291e-01	2.751545300390312865e-01	2.662231008507448538e-01	5.993602354459032222e-01	3.073988438806815049e-01	4.719749056126558706e-01	2.044011213278245920e-01	3.294661192619448564e-01	4.257043425569256301e-01	2.711427598704346242e-01	8.260725340813197815e-02	2.385962135524971606e-01	3.694425441371059771e-01
2.681283250043468014e-01	1.431082328306933216e-01	1.399084939003126804e-01	2.589452994902571858e-01	3.698080281943924574e-01	3.931881988657756066e-01	2.975126859010578384e-01	3.001742458703536287e-01	3.158848989288683962e-01	4.208528590167139316e-01	6.387646525934618680e+00	1.685209484593260809e-01	4.293508366151349009e-01	1.924797777000021026e-01	5.168353209585790919e-01	2.073016186205018652e-01	4.097877701004445372e-01	9.877151056978845933e-02	2.035852122559519140e-01	2.875420490455028455e-01	3.690198814121949944e-01	5.768822151895631745e-01	3.417836554155246898e-01	3.736824599011243087e-01	3.646543986098373935e-01	3.520200700342333566e-01	4.599168735742978908e-01	3.707396739387785467e-01	2.795750446160821245e-01	1.123777290938728357e-01	2.637304719480836335e-01	3.119497990907921237e-01	2.068350425594209785e-01	5.532312355024763262e-01	1.299263653429134358e-01	4.570735427529358796e-01	3.037607381746846302e-01	7.753263160497810003e-02	4.024727691736747492e-01	2.345878858058245142e-01	2.130032383637560089e-01	2.548509824147696667e-01	3.410968456818722627e-01	4.332735876737373037e-01	1.633491752584503021e-01	1.171824485410597610e-01	4.082944823347901542e-01	4.102275388856268523e-01	3.386770536214907534e-01	2.204660834544775738e-01
5.853680468424604655e-01	5.960168847591856833e-01	5.739996996876206570e-01	4.576666397352650573e-01	4.476034496603916168e-01	7.448869628191330250e-01	5.543347896899738503e-01	5.555224615486418216e-01	5.923912163048640211e-01	4.736503938589952667e-01	6.152409654423120600e+00	5.581089788906882232e-01	4.171408447377518147e-01	6.035716048355276309e-01	3.164256810236350526e-01	5.097069127450971626e-01	4.332994632445284489e-01	6.072619787755764165e-01	5.230071116525929487e-01	5.721398611472142681e-01	6.801987167014695856e-01	3.416675290863069869e-01	6.053303316083370467e-01	4.311087293022066724e-01	5.930656875773806513e-01	4.808322361504095421e-01	3.380081888173512294e-01	5.820214982501891177e-01	5.028017260687639434e-01	7.643405989795780675e-01	6.252040652158681322e-01	4.976292788864816186e-01	6.364346067434893950e-01	2.624963581755063724e-01	6.565909246524535003e-01	4.689570272633515891e-01	4.376209059957571479e-01	6.581162600935208662e-01	4.042365562216995167e-01	4.449983739878716205e-01	8.163251059818604771e-01	5.240390382307889006e-01	6.071705682595524012e-01	3.764555480233837126e-01	6.000929392226237447e-01	6.969907045048429062e-01	3.561695926437357662e-01	4.130719460552021993e-01	5.079573444685929751e-01	6.415723096588117347e-01
2.454633871263764144e-01	5.902978737163503548e-02	1.200869056118134687e-01	2.311493162242846955e-01	2.835349270632698260e-01	4.202750672456935233e-01	2.791296485860594312e-01	2.240284845350646314e-01	2.825130040057420300e-01	3.381502218279989758e-01	6.418491760996014150e+00	9.817828531961080019e-02	3.354268316553228879e-01	8.436224630170324756e-02	4.253921429077200389e-01	1.190626765999025921e-01	3.847211117266693403e-01	1.682302592241456118e-01	1.652604951441651870e-01	2.473982555396407323e-01	3.614417705623051424e-01	4.710144130047688171e-01	3.115596124447653215e-01	3.001189589544921987e-01	2.866649134669689847e-01	2.486560388524875764e-01	3.812054939722717695e-01	3.407252086103889632e-01	2.475102980184680779e-01	2.267324384236760193e-01	2.001952577226092378e-01	2.023242219946995435e-01	2.029177216356932711e-01	4.707572774585980224e-01	1.452684344964415286e-01	3.495193329893890866e-01	1.925939742048115577e-01	1.329911122473901586e-01	3.425853092332389882e-01	1.687160601092952683e-01	3.000531287449933471e-01	1.903225331121596864e-01	3.147632690317544446e-01	3.482958275254404157e-01	5.400433099613666937e-02	1.292550252645703057e-01	3.180151662447572303e-01	3.194946705718610391e-01	2.446939279196862493e-01	1.782825167080966944e-01
4.897825322130024417e-01	3.791336058388440899e-01	3.712860035509109036e-01	4.213129054541768226e-01	1.277174832943778204e-01	5.337633878623092576e-01	2.632275335236604619e-01	3.357858295990812092e-01	3.080493899269542979e-01	1.329880534685921045e-01	6.354633169409008353e+00	3.754233471900360608e-01	2.003044701147764228e-01	3.480410797299583470e-01	2.713759228294566062e-01	3.196959734691656174e-01	3.659999999396012504e-01	4.362448520682626341e-01	3.818811658405247278e-01	4.938701375631094348e-01	4.457159590198668253e-01	2.547453375089313576e-01	5.037116568875918965e-01	2.078087158448314875e-01	2.150647896077439725e-01	1.273016693369960206e-01	2.695780561580123358e-01	3.959008250186708544e-01	4.723304116187889701e-01	5.280207725119279161e-01	2.528198881946974175e-01	3.005728558936477945e-01	3.570142310303400790e-01	3.041208545412470432e-01	3.895305335704271621e-01	1.308041086062662339e-01	2.786086894228506083e-01	4.280508214018556301e-01	2.839397717888257899e-01	2.796601752073885061e-01	5.877898244882215906e-01	3.639815072050944789e-01	4.988001562424185797e-01	2.950995742165021252e-01	3.639599675928152922e-01	4.000349372992175190e-01	3.690576949992789846e-01	1.423576243956178877e-01	3.111257158960339941e-01	3.725151493141596881e-01
8.759278599988694625e-01	7.335344585731938816e-01	8.131992685167653834e-01	7.685678618378388727e-01	6.749935102657761421e-01	6.528145523319092147e-01	6.629105104693235884e-01	8.240328688994419393e-01	5.515080285361516621e-01	5.799607451426559424e-01	6.135305250096433127e+00	7.812294376677849650e-01	5.340724034711588075e-01	6.903253873059500556e-01	5.231285890593513344e-01	6.384837624630967934e-01	4.741400741299848787e-01	8.234997126925577282e-01	8.029887953463564765e-01	8.023893266849264627e-01	5.828683346793316344e-01	5.775715373254530771e-01	9.489785404586591477e-01	5.487636120183807531e-01	5.782288692214129222e-01	7.050774581947300002e-01	5.566647316149795355e-01	4.612530480811824485e-01	6.311509152386713950e-01	8.760372738682985494e-01	8.299835037968761320e-01	7.151326577885760427e-01	8.306133531668344894e-01	5.111997430962093025e-01	7.935643168993820051e-01	5.950436719110533401e-01	6.904256095443620511e-01	8.439325468230677307e-01	5.125272409143879493e-01	6.784505158041108652e-01	1.004250498431615624e+00	7.844462245866423711e-01	9.563594860850116453e-01	4.773271033319301249e-01	7.436013088272834803e-01	8.292305215085282732e-01	6.663609849404695806e-01	5.835013045654802166e-01	7.684198364628157529e-01	8.843839504514795502e-01
5.130927294794099813e-01	3.708802856701391426e-01	4.341611222033346373e-01	4.069401704076525683e-01	2.642387134843707241e-01	4.641250351175876809e-01	3.268959915682859152e-01	4.192461007036837328e-01	2.270669130530696411e-01	2.188811938309597749e-01	6.279211029193603189e+00	4.034387097998791138e-01	1.314141422493929900e-01	3.332483389681112906e-01	1.782676881382249945e-01	2.666954298025241976e-01	2.027555254363465065e-01	4.600712854909008720e-01	4.142580655168913162e-01	4.561573604181095032e-01	3.670493268433208112e-01	2.661677167215266149e-01	5.686146127228400848e-01	1.401709551777778062e-01	2.185717044335520332e-01	2.957423181147635360e-01	1.838335265468160340e-01	2.159635072943069112e-01	3.260110176329549803e-01	5.392326100400504085e-01	4.247290632960439294e-01	3.244145799888700776e-01	4.680178123869392359e-01	2.149548517573273421e-01	4.426875893916183413e-01	2.292489703404693158e-01	3.067378988116265526e-01	4.850298656141250331e-01	1.860957103718673955e-01	3.012326012979680279e-01	6.483531307046030978e-01	3.914300692529701919e-01	5.769135832892018367e-01	1.010964008178300427e-01	3.725703415431371734e-01	4.649777654962973794e-01	3.171391231927733756e-01	1.820910412013900803e-01	3.704892214074276824e-01	4.797666967281019601e-01
4.289229272176004470e-01	2.716005114062616799e-01	2.654081275171791821e-01	3.441605734851583276e-01	3.733537800183893696e-01	2.180887442729095849e-01	1.988512889529690242e-01	4.383721030680283737e-01	2.294986655350775284e-01	3.227081419785117755e-01	6.199215384750953461e+00	2.978361564219440538e-01	3.639824411907496837e-01	2.295979469794401095e-01	4.394078000608716561e-01	2.043559278808816659e-01	2.454305165954010215e-01	2.864584061056217323e-01	3.463268319437466380e-01	4.220827404863244370e-01	1.661133838206666491e-01	4.934956067294274940e-01	5.135586699864573834e-01	3.186981995876496665e-01	3.032356068748635058e-01	3.632005708749593276e-01	4.190714443202720463e-01	2.025787155389824901e-01	3.046416788528225061e-01	3.420196805325042000e-01	3.825750370043326520e-01	3.818036462664281538e-01	2.449639468296953282e-01	4.431234101177372597e-01	2.029774023205558331e-01	3.909955129613273406e-01	3.158686684255080923e-01	2.815088006339417914e-01	2.373943887921162454e-01	2.166329499669512881e-01	4.465139805383031013e-01	3.829213632503351561e-01	5.116977730231190291e-01	3.331163935302631218e-01	2.882875606386455236e-01	2.726984220174427653e-01	4.142588032579531676e-01	3.557235141992791116e-01	4.358747005798460639e-01	4.081897290825894364e-01
1.673759118824513226e-01	2.111367530649225777e-01	1.622972112022025848e-01	1.716986366263795472e-01	2.616474446792173558e-01	5.846256762866812728e-01	3.543815448580089345e-01	1.117952686310093730e-01	4.156983627039006479e-01	3.936840765029265277e-01	6.448784053914307535e+00	1.375172030462791239e-01	3.666489582264499392e-01	2.725394391561126173e-01	4.231693633072635130e-01	2.571159769612996748e-01	4.560871069839191327e-01	2.021624546723406191e-01	9.806036419592886744e-02	2.232977989452479828e-01	5.213341835326528173e-01	4.600616995231613382e-01	1.666304736347357651e-01	3.439443353182977114e-01	3.969407027916903585e-01	2.383414143868914370e-01	3.698167866262608294e-01	4.797354141170442343e-01	3.219371898379305708e-01	3.242011657577635320e-01	1.946909310130305604e-01	1.875229911063998056e-01	2.817888510210374564e-01	4.688487337763352913e-01	2.840311380871434754e-01	3.778943273720582474e-01	2.025615634236291873e-01	2.143179649767721906e-01	4.074171523884156931e-01	2.141289585609503221e-01	3.393367304328442913e-01	1.062182044675529513e-01	1.588364477413648779e-01	3.973035691911872558e-01	2.002446860345764024e-01	2.639243350649855269e-01	2.807624304354411349e-01	3.440529207393955846e-01	1.640289431823374333e-01	1.141968775726297375e-01
6.321642023194579130e-01	7.027152311538300555e-01	6.578156541571638094e-01	6.714309935718253408e-01	5.981373755351224730e-01	1.033737656820628015e+00	7.688756911417782280e-01	5.148873846331181170e-01	8.365101836496108278e-01	7.467716760598354098e-01	6.754768992993669841e+00	6.514457181690108678e-01	7.292423896400072048e-01	7.433235732197300827e-01	7.565107990680441929e-01	7.435018154188085537e-01	9.077674472227297287e-01	6.934543390574949839e-01	6.114703442111688592e-01	6.826107891167142450e-01	9.818177553604722219e-01	7.365831300071364884e-01	5.426397687418380578e-01	7.355187427345911688e-01	7.637636882725932219e-01	5.853957235099367384e-01	7.202917495803562442e-01	9.404998034841439702e-01	8.141581892823284150e-01	7.566839663031753593e-01	5.348865230827007933e-01	6.119338832048243360e-01	7.003030895037307690e-01	8.025779437706976882e-01	7.406704615107434497e-01	6.998499621472142884e-01	6.543332399614470996e-01	6.940101279621051500e-01	8.431631042930527453e-01	7.052239034169583975e-01	7.193965968867755967e-01	5.811796426987834163e-01	5.329753865100915755e-01	8.097156013142251529e-01	6.803920897796639222e-01	6.974779223773054371e-01	6.937985299495579294e-01	6.957355729454506310e-01	5.491707398965394171e-01	5.296682775703904777e-01
3.048946924803399572e-01	2.310507077918414476e-01	2.728575150807037164e-01	2.084480939349429851e-01	1.589282218387723378e-01	5.120486262573348268e-01	2.864251234570079352e-01	2.153211142700638403e-01	2.720829819916782966e-01	2.760803177994589630e-01	6.383899180121659356e+00	2.318849791215027156e-01	1.970951393504877802e-01	2.678712164752087288e-01	2.530144010782430786e-01	1.856234216000553494e-01	2.850831256441799244e-01	2.752955780700211963e-01	2.050990778906582601e-01	2.766427381252856144e-01	4.399155625765084898e-01	3.415122450949204524e-01	3.495555774494335521e-01	1.520661561725039079e-01	2.754716042581522584e-01	2.025397758467962772e-01	1.741798614911256871e-01	3.304327448767078179e-01	2.273093322795642635e-01	3.863571870570313704e-01	2.740538125920870538e-01	1.766414572554620699e-01	3.601601723835446411e-01	3.069980973272843361e-01	3.376414496466835780e-01	2.744316156525207218e-01	1.956131340829939669e-01	3.191934112817934599e-01	2.728882282357783517e-01	1.751195677782380056e-01	4.730375623042122335e-01	1.804179864720240056e-01	3.511360547216595962e-01	2.228686408566437904e-01	2.359297759919865012e-01	3.429870943799266381e-01	2.103553874145829838e-01	1.975841068928899658e-01	1.872759117260137107e-01	2.837498558791389236e-01
5.964250494254909052e-01	4.361451607701958277e-01	4.814462544803843613e-01	4.871182192075330653e-01	4.368713517703937677e-01	3.343842261772733693e-01	3.532567739877954804e-01	5.652511437248405324e-01	2.737145881976623674e-01	3.393475910223457959e-01	6.110833625881562092e+00	4.747295744230533021e-01	3.366314881540725112e-01	3.740824525645697340e-01	3.758035088890103737e-01	3.281819060351702788e-01	2.107439635705945502e-01	5.055495467534386611e-01	5.087137854763529310e-01	5.444352748156613409e-01	2.428833468948697616e-01	4.380818781098437253e-01	6.734921854072319913e-01	3.277186018569497872e-01	3.270090178843779172e-01	4.438610667719236069e-01	3.949407638661022180e-01	1.568744499959804362e-01	3.766081154224458216e-01	5.634048213619489154e-01	5.400828764840465146e-01	4.689056858798075211e-01	4.848221357057153624e-01	3.632499455101726449e-01	4.480691863728252233e-01	3.909460470378884889e-01	4.153175569003385581e-01	5.207370765863648110e-01	2.199671717883915079e-01	3.716819670038268852e-01	6.758047980481378669e-01	5.147992280875167692e-01	6.827354640838451116e-01	2.662369039582660468e-01	4.461367799161654601e-01	4.950542872096493352e-01	4.488892355487366093e-01	3.640606125759917600e-01	5.292909719040579386e-01	5.861192894381642704e-01
2.600037765067196860e-01	1.998704008297029489e-01	2.456203489410156426e-01	2.648614418462150177e-01	4.720682309036631219e-01	4.518555433492285611e-01	4.168553926878241223e-01	3.774730849846272274e-01	4.084067156382467645e-01	5.134844363685834301e-01	6.366670715378284662e+00	2.228755515649196439e-01	4.885216857911296451e-01	2.506044638552918369e-01	5.552618833850635482e-01	2.526453927864803495e-01	4.467348421374019996e-01	2.118066583902278865e-01	2.644389327043326077e-01	2.496735185475743857e-01	4.240160503347671916e-01	6.221571445412803492e-01	3.628126283146667075e-01	4.469427547194880224e-01	4.671943858280029338e-01	4.538225326207233623e-01	5.067733531280621539e-01	4.078944508703375993e-01	2.182886948365261315e-01	2.331086209096921436e-01	4.159131508892437434e-01	3.547417426465053758e-01	3.430911322870431324e-01	5.876208838867976736e-01	2.666490389305579134e-01	5.326807860236760783e-01	3.377877437946625316e-01	2.127913123997418887e-01	4.473677194813296398e-01	2.963863207683238854e-01	3.104271963930315681e-01	3.089524432333991544e-01	3.674592268412142926e-01	4.543839772178756009e-01	2.280484037779708095e-01	2.738641096455919910e-01	3.972125498842603020e-01	4.914776253474034129e-01	3.964280062497000934e-01	3.375860534817150538e-01
2.182650735543966436e-01	9.773557805846644353e-02	1.521295960336900288e-01	2.061295139456836012e-01	3.505496757471555647e-01	4.249628839632840216e-01	3.202159663161845971e-01	2.722422954870614142e-01	3.160992227542981925e-01	4.128821606214849171e-01	6.411521638447940319e+00	1.314435217644557008e-01	3.935320531252942677e-01	1.746368501548578589e-01	4.729134605535197933e-01	1.693174870901500428e-01	3.873849084091875450e-01	1.115034881118374399e-01	1.688798738838221680e-01	2.182108073985012386e-01	3.855169747147250692e-01	5.398911096496389339e-01	3.083608077034444284e-01	3.445897375369243454e-01	3.630937714000032068e-01	3.374029371144977030e-01	4.153822701725600752e-01	3.558502030203424260e-01	2.032931409927870303e-01	1.681663874058299535e-01	2.863790139776348220e-01	2.647083686271895497e-01	2.605697800183240931e-01	5.131804459525646234e-01	1.864601668574168425e-01	4.336820674061154790e-01	2.641178621845642893e-01	1.233613998125394629e-01	3.811818622513374333e-01	2.095511736045717333e-01	2.619994287172804359e-01	2.112176480438105186e-01	3.084377671872363114e-01	3.869663767823756650e-01	1.288920966815725877e-01	1.789694375090794265e-01	3.459791701160312427e-01	3.866719644002089562e-01	2.998006962164054268e-01	2.260721650491804013e-01
4.060373178461271215e-01	3.062265516461104564e-01	2.666188571094774140e-01	4.279358710247824771e-01	4.865485084669118332e-01	4.291865397645941993e-01	3.803518107025405937e-01	4.186802987254545361e-01	4.166959342199227367e-01	5.248384126820245799e-01	6.446384056007872232e+00	3.241819603221124946e-01	5.690495347456117070e-01	3.309095302597416799e-01	6.652092891570574595e-01	3.740274765320980022e-01	5.449171777252109772e-01	2.442941703344274074e-01	3.556721730618564448e-01	4.503582329379058335e-01	4.357877537852583583e-01	7.123551670869847641e-01	4.503549968333725451e-01	5.102641337261450971e-01	4.585869592941091977e-01	4.625278033707380665e-01	6.104936611346055697e-01	4.897427441570507689e-01	4.699059061007265226e-01	1.418739907612052431e-01	3.143145024977354041e-01	4.599539369259093569e-01	2.388569286996055363e-01	6.995333946591333341e-01	2.013941569149932664e-01	5.729873271389003264e-01	4.578635896797740301e-01	1.893305836796793928e-01	5.383617611723722218e-01	3.894123836782163450e-01	1.511587685963422523e-01	4.027292795557810279e-01	4.436269248511294228e-01	5.916896388616202929e-01	3.128248578409115188e-01	1.599059683293073131e-01	5.794199616191501034e-01	5.362035869286961853e-01	4.741643794193149963e-01	2.964284339135348501e-01
4.808648386454629220e-01	3.250720567143466355e-01	3.692628630856806815e-01	3.726124085221141913e-01	2.580720878967643350e-01	3.590437263271210599e-01	2.324888867157645644e-01	4.091255074934990743e-01	1.349087805665735718e-01	2.204579424236933205e-01	6.259155012783965688e+00	3.603483249515362918e-01	1.872316890799576028e-01	2.963970742633615929e-01	2.598661030962136076e-01	2.256074718517670774e-01	1.156577237615828146e-01	3.775705634128844745e-01	3.743641193545745871e-01	4.401322271625760507e-01	2.787635512312048869e-01	3.497452170873693311e-01	5.465702177118089145e-01	1.414261281095551270e-01	1.977279472663780180e-01	2.962107436666575055e-01	2.347988854249923318e-01	1.273799193086790071e-01	3.038211374523359654e-01	4.455569316024818316e-01	3.821850334650512271e-01	3.381506725450291739e-01	3.870974928664268622e-01	2.752506878716573513e-01	3.572107974131155661e-01	2.770159677637740736e-01	3.149007899170871982e-01	4.078933262306230212e-01	1.584410340231106329e-01	2.529694745983837034e-01	5.636500967869424450e-01	3.678765276173522891e-01	5.488169753872348400e-01	1.745013467510741212e-01	3.344403970620035138e-01	3.855321924065734929e-01	3.548679670039992518e-01	2.133870863194860801e-01	3.820822605832115970e-01	4.354332793152679293e-01
4.284253713461560475e-01	3.563890485201104408e-01	3.629772539499307449e-01	3.174193788906811142e-01	1.511298645535063545e-01	5.511114169599464763e-01	3.074677664531050847e-01	3.199476319964559279e-01	3.248428244638837947e-01	1.888791880791742539e-01	6.274488424668275499e+00	3.402638430971830497e-01	1.130226321930979383e-01	3.392896858157573581e-01	1.066465827452774545e-01	2.655291949068930291e-01	2.713937518374863189e-01	4.151973276917600986e-01	3.313062234912634296e-01	4.037424395361363660e-01	4.559580108113378549e-01	1.558298085278280731e-01	4.569201714130903258e-01	1.436047857203922029e-01	2.799218027542851317e-01	1.799624871152580297e-01	1.168145875601062089e-01	3.569890977531192111e-01	3.450861044274163847e-01	5.410369355834967475e-01	3.555616987746610391e-01	2.469030584237034143e-01	4.126472288270291999e-01	1.379655387658910715e-01	4.227217883235978579e-01	1.617342562688973973e-01	2.033925184765158212e-01	4.426932928848846260e-01	1.922458370889830181e-01	2.245099877105134201e-01	6.165179062898888951e-01	3.078892449375268958e-01	4.598907219316060169e-01	1.408686863825762969e-01	3.499230641748035664e-01	4.443736628280546830e-01	2.083167803799628459e-01	1.116821794791606481e-01	2.703366702257483101e-01	3.997779714505793613e-01
2.841322899080958586e-01	2.041982791229523531e-01	1.035507227986514484e-01	2.823348412224814252e-01	3.685356208704574366e-01	4.169853680421596320e-01	2.888051574114343101e-01	3.074648420275080674e-01	3.634828197462764421e-01	4.229636330008914036e-01	6.384665313884203108e+00	1.839038343801103204e-01	4.558167084285885129e-01	2.335462336708809816e-01	5.422252113831246279e-01	2.539458377922210186e-01	4.515018243044002788e-01	1.252801676374973028e-01	2.201216081295711002e-01	3.375476093663859478e-01	3.993701352696641393e-01	5.831601584467215327e-01	3.372538061560016454e-01	4.078104305618564518e-01	3.881678520544152300e-01	3.394075832320499475e-01	4.931293671655121447e-01	4.302463609598516925e-01	3.586793119866270585e-01	1.708484394770211912e-01	2.326014718036223394e-01	3.371713201276616001e-01	1.248472162236944766e-01	5.700955252489792180e-01	9.686235689108398106e-02	4.597467088567744331e-01	3.122822290263418399e-01	6.414754217632637201e-02	4.237290374369390711e-01	2.416746070500061239e-01	2.074652143684714289e-01	2.758413703526592653e-01	3.286204706211400817e-01	4.736772431072439060e-01	2.089720833211672901e-01	9.056105141493098198e-02	4.345624567085587531e-01	4.252954209093877669e-01	3.540045040317360558e-01	2.026033446301112873e-01
5.284646249501061543e-01	3.746036633951793093e-01	4.075463345433022466e-01	4.521661872469093235e-01	1.742426034428834480e-01	4.749924007417142824e-01	2.527942596140025922e-01	3.822682789023290062e-01	2.149567987070914732e-01	8.764727519919734977e-02	6.334099354758761180e+00	4.008844572573959653e-01	1.502459776403300418e-01	3.284231422830838909e-01	2.504880547819302583e-01	2.987509435923355605e-01	3.060837554406806715e-01	4.583515099022356099e-01	4.167692931992814098e-01	5.081830267629520170e-01	3.726990652824279660e-01	2.638210006382610828e-01	5.609106330442277244e-01	1.544165847049924212e-01	1.128186893964507470e-01	1.903414979189763656e-01	2.534472070868964977e-01	2.991955212357766958e-01	4.465171971199599077e-01	5.278268060679082163e-01	3.041088670905846558e-01	3.191388865034358591e-01	3.949144055986916757e-01	2.886059879867107214e-01	4.004993287864689333e-01	1.218384803631151203e-01	3.062681403744176301e-01	4.521746202666143688e-01	2.436062742073062115e-01	2.992331020734503855e-01	6.098597415530153665e-01	3.959859235358346163e-01	5.617393854709046286e-01	2.421552527864158366e-01	3.643583503429680404e-01	4.125830988807429045e-01	3.858952348064377258e-01	1.223171632929289793e-01	3.476045318007485174e-01	4.198477952050257422e-01
6.161030141017457273e-01	4.780292752917573718e-01	4.989908201187676084e-01	4.948332144373956965e-01	3.176525715097301417e-01	4.493036700949976092e-01	3.152786345554138836e-01	5.280151140941033994e-01	2.814150926974354205e-01	1.981513854589642687e-01	6.141267066267062980e+00	4.961879887474457962e-01	2.118989278145499977e-01	4.257219291052652399e-01	2.274373664694245012e-01	3.628965466526971606e-01	1.951326335388250399e-01	5.389278257993093124e-01	5.108132810324309547e-01	5.799560582791996044e-01	3.530363137790694106e-01	2.666773836759925853e-01	6.685488749899880512e-01	2.276903161595895397e-01	2.670911542572591002e-01	3.443646598920478974e-01	2.714871002315237813e-01	2.545114176011982754e-01	4.496119124931982070e-01	6.304851220598032269e-01	4.919023857687457868e-01	4.406951288474690864e-01	4.925177824664451198e-01	1.931353709849826794e-01	4.925765499453922946e-01	2.507430166760241108e-01	3.902511538889635312e-01	5.571829332763083009e-01	1.530749136901664864e-01	3.583773190865621738e-01	7.296192413202625682e-01	5.023458443513054705e-01	6.719257210034113026e-01	1.977148433997750476e-01	4.795594285635494947e-01	5.331854574771195399e-01	4.163527608139622194e-01	2.299897815345887664e-01	4.839792787744332525e-01	5.738135680523251958e-01
1.186178936727129429e-01	1.744694035174212399e-01	1.832483309647542913e-01	1.651936237414322328e-01	3.040577579397258923e-01	5.970375567355238333e-01	4.056870681977542969e-01	1.153187984780211089e-01	4.316950810763591218e-01	4.254084162359527688e-01	6.488497953005724739e+00	1.106129628450210345e-01	3.826659729687593159e-01	2.407922106729125100e-01	4.386546250835630101e-01	2.363861108448399861e-01	4.860662568125402316e-01	2.226100519866990313e-01	9.546862077693948900e-02	1.496609546827565862e-01	5.367233624720175733e-01	4.768442262279464772e-01	1.391783966566147723e-01	3.667828247227158389e-01	4.105602662541025794e-01	2.700956912180474401e-01	3.884237358648007787e-01	4.894967618933646070e-01	2.752461830031425749e-01	3.260336944593628106e-01	2.409495597547496315e-01	1.563022772716243791e-01	3.191902990251966887e-01	4.928287739406910228e-01	2.979454232839295891e-01	3.967854886200493092e-01	1.855266751169708517e-01	2.234682833031689242e-01	4.340027708917121863e-01	2.338592755054565431e-01	3.463016542832574318e-01	9.199548686848543766e-02	1.510099901667755762e-01	3.990567572715658651e-01	1.600818982496878540e-01	2.731615478085417381e-01	2.550436072808336951e-01	3.682987243959461310e-01	1.525403471151147161e-01	1.382561350095257990e-01
3.672904953449222520e-01	2.936516572627337895e-01	2.080572693025996289e-01	3.350863479937658540e-01	2.903183517892332088e-01	4.879324880891205418e-01	2.993541088719187115e-01	3.109086798820732134e-01	3.948967813486727874e-01	3.179966364096882270e-01	6.391122009074338806e+00	2.519955537370565657e-01	3.765241749942264127e-01	2.577078579219649890e-01	4.427017305422633608e-01	2.764147725761855745e-01	4.591147494172354016e-01	3.186755189067115857e-01	2.886226476834282129e-01	4.064286623983049407e-01	4.290562679789698408e-01	4.317258014655879217e-01	3.868448529011823123e-01	3.676042779960235207e-01	3.435723018365776094e-01	2.235582019025562639e-01	4.295610233454330573e-01	4.541344088360844133e-01	4.244519797141112494e-01	4.082811836947851103e-01	2.229495337653747133e-01	2.990470343349701521e-01	1.802837529105514869e-01	4.655370361617862107e-01	2.318394628417366210e-01	3.267346647367158075e-01	2.351738816937788135e-01	2.804773989367535525e-01	3.601371738464392847e-01	2.378685726264020139e-01	4.298359780632772797e-01	3.130773517909863912e-01	3.818393911613565672e-01	4.060487850084790740e-01	2.740745176862481869e-01	2.488918987931897364e-01	3.797658013237478758e-01	3.285163693888523140e-01	3.237682492410358104e-01	2.741479539666760168e-01
1.754675835720475030e-01	1.339859819542386643e-01	1.673337363806002842e-01	1.056022703495819309e-01	2.362232284092687928e-01	5.130398340329186402e-01	3.148869958410623338e-01	1.482135653563750599e-01	3.281241152503308611e-01	3.462620585730408207e-01	6.409758206593493490e+00	1.007922321133903759e-01	2.901134062221455423e-01	2.037003202945076030e-01	3.466636716436932164e-01	1.461731646846472221e-01	3.569744932317450714e-01	1.768340586263223713e-01	7.193160371307998069e-02	1.629105634121364166e-01	4.512205404099459138e-01	4.129073108651137303e-01	2.362790917563769577e-01	2.567226142893574425e-01	3.379075548830382525e-01	2.350554502132676249e-01	2.855938108668875652e-01	3.771156596603240096e-01	1.815850260544008554e-01	3.034097977057760853e-01	2.448835384171237639e-01	1.338476289980127520e-01	2.967243235882519592e-01	3.955655367669304590e-01	2.652502860479702407e-01	3.386936741936744100e-01	1.461096320731131437e-01	2.147689584919618144e-01	3.271949325383595175e-01	1.410151070855505673e-01	3.730166044433140260e-01	7.282726201137341981e-02	2.390058148974309460e-01	2.943032904143668138e-01	1.389989846284404862e-01	2.653781685513176836e-01	2.046814090949277132e-01	2.848369290484331628e-01	1.516733778149471079e-01	1.894472146810445845e-01
5.390554426673963562e-01	3.576034068191207282e-01	3.622291802869958000e-01	4.511681684942916992e-01	2.981461826181715513e-01	2.525134437484081729e-01	1.313658809589069720e-01	4.595671692024782540e-01	1.274236489304971798e-01	2.042242726774244066e-01	6.197787436111800830e+00	3.917482391133056963e-01	2.889999095377481786e-01	2.985946021103612069e-01	3.878181450613154557e-01	2.770767949894206716e-01	2.352249128556846702e-01	3.925161116844676501e-01	4.250698175503335730e-01	5.264275372352134053e-01	1.802711541130583295e-01	4.264564214999941871e-01	5.972661042944522602e-01	2.556919231171892459e-01	1.625103466788613560e-01	3.039357182611289732e-01	3.820273362510527293e-01	1.850210165306693522e-01	4.280698300609034890e-01	4.350318515648602946e-01	3.463733264266643519e-01	4.087271446453287216e-01	3.058582547181185607e-01	3.906914599586597814e-01	2.954171707505783839e-01	2.971208929482170857e-01	3.684428750589231472e-01	3.888348058011171782e-01	2.184962832942232147e-01	2.855227853889590328e-01	5.311770698648532463e-01	4.347809614650404164e-01	5.969029893330372039e-01	3.182451884531771191e-01	3.606462057763449303e-01	3.361749721110123823e-01	4.700771076353547073e-01	2.780181886145902670e-01	4.484121185576083191e-01	4.420104132431982857e-01
4.247628420134605953e-01	3.809475638281921150e-01	3.778666691572990510e-01	2.851675050053556482e-01	2.919713893654812265e-01	5.262370740443228501e-01	3.463485605583379590e-01	4.021575665595645277e-01	3.707576869480762038e-01	3.082103189819906386e-01	6.182035522752027390e+00	3.586484864577506593e-01	2.407484418564024842e-01	3.757062942889078383e-01	2.068395205003678849e-01	2.818818202785628446e-01	2.260281363399358201e-01	4.057077354439467820e-01	3.478522019975827106e-01	3.944701887991376998e-01	4.496329583571760935e-01	2.832652949774585038e-01	4.786265949443085921e-01	2.426376206325878415e-01	3.833002512441887610e-01	3.184957429227435743e-01	2.070180642709276986e-01	3.465346603027583128e-01	2.846360097125349431e-01	5.441555019296421269e-01	4.564852615175798434e-01	3.268877221258389421e-01	4.441976692091590406e-01	1.812758160387238915e-01	4.396374958864465166e-01	3.152926995557334133e-01	2.608706064997878826e-01	4.546740715365046870e-01	1.908264184478170866e-01	2.382111904830192806e-01	6.279828593532184033e-01	3.473287962521468542e-01	4.810493117813081088e-01	1.725315925077187673e-01	3.879761450604037321e-01	4.790755475274234843e-01	2.182005797078819254e-01	2.601682560345871531e-01	3.614668320366240528e-01	4.658342135429299202e-01
5.078167142535445766e-01	4.132060247652836749e-01	4.522367725481168388e-01	3.821182582662390748e-01	3.073778564491969068e-01	5.175749883182486633e-01	3.691973234319064212e-01	4.450875854675225285e-01	3.251451237931008431e-01	2.820099119429119727e-01	6.202290626439551424e+00	4.215771213162042286e-01	1.898899331582749317e-01	3.897882601136222758e-01	1.527972580059986929e-01	3.037589286664876265e-01	1.979603164475656485e-01	4.778308750190319865e-01	4.209888110275242235e-01	4.535645517053045195e-01	4.266289002880592207e-01	2.535192146463541296e-01	5.629410278964217529e-01	2.026964936818293761e-01	3.327469282472024226e-01	3.418850966636886590e-01	1.751253409408010664e-01	2.875893033289643186e-01	3.167655522323469253e-01	5.858955093786181179e-01	4.844356854477233632e-01	3.502093819902837857e-01	5.025818266957778890e-01	1.466161746654851272e-01	4.860179395079856079e-01	2.871475577707559013e-01	3.097115457916767567e-01	5.175355291887316911e-01	1.831333194319826607e-01	3.066533059003256900e-01	6.895998207983105033e-01	4.038984930793585448e-01	5.705318789257204370e-01	9.682170337243078961e-02	4.180483232301578367e-01	5.193964217603778133e-01	2.734894572814204894e-01	2.329875756786939922e-01	3.912239048130866093e-01	5.174246194428958612e-01
4.034036239764238196e-01	2.984707300300521449e-01	2.353614407754469895e-01	3.042799742674285879e-01	3.244958661314553128e-01	3.266088658088022179e-01	1.887862606430876222e-01	4.066558755540117254e-01	2.990501585236191584e-01	2.941329958309777948e-01	6.157064192714168271e+00	2.797843303054360353e-01	3.351127411755591701e-01	2.610789546745986289e-01	3.927613453282329803e-01	2.200948903581406435e-01	2.563301203967904840e-01	2.903876071955894256e-01	3.172769208191522639e-01	4.137561597851420192e-01	2.692535757888848136e-01	4.269655639960794891e-01	4.716086034358156764e-01	3.120107238736400945e-01	3.290041339244822449e-01	3.087939551780578551e-01	3.873959146873392489e-01	2.883917218929121229e-01	3.331217841958963310e-01	3.969120529453438184e-01	3.626696315721719133e-01	3.570571794311199754e-01	2.224158608223793243e-01	3.786053733962986834e-01	2.286463725641905698e-01	3.489689716568528666e-01	2.660739534900466996e-01	2.979872848512362671e-01	2.003105379334819414e-01	1.675026586092922265e-01	4.719352273897332029e-01	3.520634539931996598e-01	4.671247716681446449e-01	3.120962840209849376e-01	3.058934269811373619e-01	2.973593977945479527e-01	3.624775962216988945e-01	3.250067916839625703e-01	4.020157405848894805e-01	3.865650475335274949e-01
2.072035499504072398e-01	1.395123929437586952e-01	1.462980753878763696e-01	2.302961220974093504e-01	2.811021993461123025e-01	5.298816780600008602e-01	3.480893358083362865e-01	1.441788064207831233e-01	3.713026816521862172e-01	3.777881569499730863e-01	6.488548116329800663e+00	1.076304842771464432e-01	3.654817334412214236e-01	1.768262811393312983e-01	4.441622212620504606e-01	2.060141987449304046e-01	4.666279424441345247e-01	2.100655376727662837e-01	1.400445868714134678e-01	2.301482603559939777e-01	4.666800758246210656e-01	4.752517004919927790e-01	2.320533638834892110e-01	3.437494852170149828e-01	3.421364668396723596e-01	2.336280173850986686e-01	3.983695724173331731e-01	4.412614116269020781e-01	3.056721448344515424e-01	2.830092799090538347e-01	1.598360440474793920e-01	1.730272773678077358e-01	2.460368067980596707e-01	4.980157711736296067e-01	2.234125243399499305e-01	3.644199571846573615e-01	1.905337504670078785e-01	1.793254563944519653e-01	4.076081094329275234e-01	2.215188005450765829e-01	3.090699360214094749e-01	1.471459892231001265e-01	2.387586951483267328e-01	3.947601000257475734e-01	1.124116839927714745e-01	1.875873673670627462e-01	3.113518807249130438e-01	3.415508609223014691e-01	1.857821863431902698e-01	9.910915890458611710e-02
2.269326947560805219e-01	1.215703173958745664e-01	9.745456450676234783e-02	1.675690665320727912e-01	3.092335605337714344e-01	4.022489968332743082e-01	2.600933667138669025e-01	2.630217984472382198e-01	2.991138497170733324e-01	3.630028100549151926e-01	6.338649943542120191e+00	1.098042736253621865e-01	3.534372547255605901e-01	1.707997796955380565e-01	4.233654330464988180e-01	1.362220768332511878e-01	3.324529644204555767e-01	9.951832693551097841e-02	1.478840916313067522e-01	2.404396751007551458e-01	3.569834327894596537e-01	4.846295987135000316e-01	3.094452852205237248e-01	3.066277865446477291e-01	3.435918648259332908e-01	2.971719073696782454e-01	3.751436885742951421e-01	3.302111251243927681e-01	2.103138221951866560e-01	2.215534863102996965e-01	2.693896245154676072e-01	2.492527348572304013e-01	2.040711998132806182e-01	4.520809036810115034e-01	1.524147737793634105e-01	3.916766952333505247e-01	2.128143351424372776e-01	1.219677433885553441e-01	3.134565600240624694e-01	1.325583120102397927e-01	3.050275504495926215e-01	1.985282748651294726e-01	3.052427890247037534e-01	3.429014123083249932e-01	1.433793239048056500e-01	1.821616096866665313e-01	3.094924926376369512e-01	3.422656588878768558e-01	2.834233923788374021e-01	2.272874561455901221e-01
4.561230205932283455e-01	3.205415269810665269e-01	3.660978564797838231e-01	3.539786728762685519e-01	1.793966008038335447e-01	4.609325705431870923e-01	2.723561125673498173e-01	3.517142577508039492e-01	2.245826474657694194e-01	1.391444456146405662e-01	6.292645916518195826e+00	3.395572881488559958e-01	5.712715275859649861e-02	2.806844125950123670e-01	1.460639303698378910e-01	2.161100327219112605e-01	2.188806195218519490e-01	4.103352601918888731e-01	3.533766882886132388e-01	4.154254711798283095e-01	3.619917859991444442e-01	2.082177190446984072e-01	5.038070480663257023e-01	8.930286401217109316e-02	1.795706665883380071e-01	1.981039148197263067e-01	1.558340784881414864e-01	2.461603929890192055e-01	3.183607094574653629e-01	5.056831294939440058e-01	3.438397382073729580e-01	2.563223450508285706e-01	3.949877702716025896e-01	1.912873782973510406e-01	3.843599029391950306e-01	1.383451319572525651e-01	2.229217270111366889e-01	4.230708076223501091e-01	1.467947492195103010e-01	2.265417489983302390e-01	5.992489273182223242e-01	3.325861209187915279e-01	5.093392667317695466e-01	8.252744471042787466e-02	3.170347123214407592e-01	4.089735119575475530e-01	2.661603537649652185e-01	9.147181900737726135e-02	3.032286147677923926e-01	4.113998906402435152e-01
4.349937499469316848e-01	3.303898486220613884e-01	3.779853020484046922e-01	3.430143851951442113e-01	1.503914910250690462e-01	5.467630760409084578e-01	3.278194954631037938e-01	3.039607623307397644e-01	2.866215893397099923e-01	1.838862400876186964e-01	6.338528035165000851e+00	3.390934502879950907e-01	5.365087533180229462e-02	3.066274321821259585e-01	1.146779734665336198e-01	2.451276616360326399e-01	2.919567653816101394e-01	4.240717133134923045e-01	3.375202676043492778e-01	3.912439153669047820e-01	4.464470678003744086e-01	1.755582576365525282e-01	4.663362564413003897e-01	1.057265949044239733e-01	2.248831755245518926e-01	1.744884746584032531e-01	1.091118784870311886e-01	3.308739314367459827e-01	3.284225210534969519e-01	5.264107379818199206e-01	3.392095808005381463e-01	2.141934254576221275e-01	4.312192940372981398e-01	1.941773363081654158e-01	4.240109569228541764e-01	1.337496672600597958e-01	2.080036542075299755e-01	4.438871259683691006e-01	2.255932531580720490e-01	2.497135669824395998e-01	6.096340658995563766e-01	3.026899343440909718e-01	4.744155067588975427e-01	1.214707659412715690e-01	3.213097239553624473e-01	4.338390128527073175e-01	2.213003831575030000e-01	8.171184951990370648e-02	2.468708617069250710e-01	3.898365986595692667e-01
3.044166678870355858e-01	1.512805155604326490e-01	1.508086302627402731e-01	2.891806265056174885e-01	3.470795279487856044e-01	3.726701142374388986e-01	2.653483174728325511e-01	2.984061586245594921e-01	2.811088292892591212e-01	3.906977436636572820e-01	6.400917539986130222e+00	1.842986770802162999e-01	4.051774404045458966e-01	1.802931177295820087e-01	4.995159588622921087e-01	2.035451192644022189e-01	3.937786807484724427e-01	1.328838382535145746e-01	2.283981721391453168e-01	3.190888891239244129e-01	3.382033178857696276e-01	5.535759944246352315e-01	3.690274168447590930e-01	3.525160209840542125e-01	3.264506186052590908e-01	3.295846805703418481e-01	4.479741166646323824e-01	3.418214868866925049e-01	3.062107017208364201e-01	1.265645813737361070e-01	2.346813799164849113e-01	3.112204517737041654e-01	1.817726838501293463e-01	5.362774992206460478e-01	1.075450245212532518e-01	4.333664212353426914e-01	3.018257740020580671e-01	9.707891146956286466e-02	3.806773110977266783e-01	2.355479435407249189e-01	2.274211006969245052e-01	2.658396014952885689e-01	3.643851623252372662e-01	4.209409745984713513e-01	1.637098904035681202e-01	8.473563008621967652e-02	4.192657376126266988e-01	3.891843598396926840e-01	3.378305692652343595e-01	2.156281309293579251e-01
1.958059295744409845e-01	2.161296496771325237e-01	1.592409110802948391e-01	2.718327205955915482e-01	3.895806831956970528e-01	5.681991504315311303e-01	4.062903557764973028e-01	2.352468619977884090e-01	4.591422259862495414e-01	4.899756920881724875e-01	6.485170748295339571e+00	1.702175031801720084e-01	4.879874917649228983e-01	2.779736406700015205e-01	5.617830085365229653e-01	3.028606784668466667e-01	5.468550037254735763e-01	1.839070303942462736e-01	1.862645120327744985e-01	2.709471207415878324e-01	5.282997699445248774e-01	5.951534564603989663e-01	2.134448631006211072e-01	4.559757071168120679e-01	4.580028144323334827e-01	3.520268266123777190e-01	5.104778998791351663e-01	5.275316806287275728e-01	3.768621223315305468e-01	2.311105523082190027e-01	2.373519035688551881e-01	3.007528831743460640e-01	2.513457058010171163e-01	6.045615064575772246e-01	2.366100805763162174e-01	4.957286924898339220e-01	3.029429849927215979e-01	1.406954082550143648e-01	5.038250943065971654e-01	2.967966895587894616e-01	2.003008496201899580e-01	2.288991613014757787e-01	2.051842198638192116e-01	5.124488580515281777e-01	2.087989694346756853e-01	1.901016352425246858e-01	4.073098169593626916e-01	4.630149422965961215e-01	2.981081651918330855e-01	1.179950985540702962e-01
2.043993947047617887e-01	8.088897352545951214e-02	1.313148308338236148e-01	1.965564036355395838e-01	3.540775686772301700e-01	4.352937463196958623e-01	3.269430862470979471e-01	2.578950840950003376e-01	3.329644677879274872e-01	4.138509496729762538e-01	6.399235896188558925e+00	1.038202933285666818e-01	3.940093174457038327e-01	1.570931167338053824e-01	4.673591345159704979e-01	1.595009046127873753e-01	3.948485613692763740e-01	1.183632267488338302e-01	1.562652353111111392e-01	2.057102485691068294e-01	3.917546190979993570e-01	5.281138698198818426e-01	2.910400519903373340e-01	3.507637080144584418e-01	3.714607541315110284e-01	3.333094595026517282e-01	4.164740563836982212e-01	3.642044310829519183e-01	2.052715224957650797e-01	1.826738595427166156e-01	2.826163417392337784e-01	2.490880362931157666e-01	2.448358079377012664e-01	5.089906472909611068e-01	1.747456589755276846e-01	4.310653334964813510e-01	2.377538270521040442e-01	1.124929810490840065e-01	3.761463070331145242e-01	1.997963419823346742e-01	2.694610371074235844e-01	2.003247618370625205e-01	2.928421916536820269e-01	3.823788406907428494e-01	1.073257103466536133e-01	1.712154609920839843e-01	3.297873111170542826e-01	3.855705108456515262e-01	2.858761274088423843e-01	2.126094667557150153e-01
2.226371523002701192e-01	2.227844705586455865e-01	1.061986151100510894e-01	2.286669318967725628e-01	3.102098013868976323e-01	5.271963599569358117e-01	3.199031623322063367e-01	2.146426395720714142e-01	4.113160463213991203e-01	4.114877252970467469e-01	6.413773493452852748e+00	1.561615444767171512e-01	4.206315600907474250e-01	2.692389098742842268e-01	4.898830807133794929e-01	2.715935267141838527e-01	4.711774719827324653e-01	1.580864526434644368e-01	1.591031467821483747e-01	2.945437929219454354e-01	4.867513087773539526e-01	5.216232508651921229e-01	2.393640867622128798e-01	3.883874696938421911e-01	4.058925069649360062e-01	2.806243466975036904e-01	4.427632564779816482e-01	4.821007309089243575e-01	3.667720451837637730e-01	2.678748850905339207e-01	1.934131774366192047e-01	2.773762112524927326e-01	1.895969547766940266e-01	5.221424368042183461e-01	2.055702035389355420e-01	4.217228148988154124e-01	2.603031882249626228e-01	1.467391438094214628e-01	4.240146161297098648e-01	2.276645622844221672e-01	2.726684150419526054e-01	1.982811068637742591e-01	2.231571454264355270e-01	4.508096722781143595e-01	2.151581534944126406e-01	1.915326975682112021e-01	3.716306005899783216e-01	3.912569628666355270e-01	2.717637822587558594e-01	1.283728470226488672e-01
3.558879185308690407e-01	2.314869222480517297e-01	2.565775954150793514e-01	2.420503455577272811e-01	1.906729573304413727e-01	4.071506658110566890e-01	2.039051505037988432e-01	3.025803572244217809e-01	2.146094482045380891e-01	1.956501205670218568e-01	6.286462825743806881e+00	2.377279791169075451e-01	1.645437729647073188e-01	2.086083557924285903e-01	2.320035872108934250e-01	1.218456690763533579e-01	1.942133410337309185e-01	2.941707439946886771e-01	2.569485917209844983e-01	3.280690266565586266e-01	3.195529432094333933e-01	3.007736837733371860e-01	4.206809256847353073e-01	1.336343497486582044e-01	2.209304943122125109e-01	2.002091609762376156e-01	2.032424981373373574e-01	2.291606429108505871e-01	2.218736568616583860e-01	4.047563962368782020e-01	3.059356469194425832e-01	2.178488010063447389e-01	3.060542917427217513e-01	2.582342299245863337e-01	2.852099373336543509e-01	2.190806006482823864e-01	1.589976441873339752e-01	3.157604739584816689e-01	1.359301512911132992e-01	1.077818565415878671e-01	5.045534207552933026e-01	2.560335311502556221e-01	4.207875309612993386e-01	1.433004161904816720e-01	2.359930358028858866e-01	3.208169510669466318e-01	2.240929290770728444e-01	1.663163820528564540e-01	2.699524190680632207e-01	3.417096765411352099e-01
2.102815156357229764e-01	1.582204821720011867e-01	2.016249113330173537e-01	1.246660237646566721e-01	2.258825285011797634e-01	5.132474424383218770e-01	3.212237367300463386e-01	1.726388764588854263e-01	3.271085907989936259e-01	3.208699556033021150e-01	6.394833245803015487e+00	1.318623478307396901e-01	2.500653201128775760e-01	2.011837118908141320e-01	2.949641185461510107e-01	1.323971667378518735e-01	3.316987236871039024e-01	2.298857540292411072e-01	1.236947175372071217e-01	1.789431565696157078e-01	4.410464831398385743e-01	3.588222398036098881e-01	2.692284475596165016e-01	2.307410506740552314e-01	3.279480041903210519e-01	2.229743372187099337e-01	2.454328245297304201e-01	3.558493699874836769e-01	1.667108708259955052e-01	3.513178074704793596e-01	2.702196706704418361e-01	1.032423890088735446e-01	3.200382455616777033e-01	3.448027608228668717e-01	2.912218210289076459e-01	3.016188741192418199e-01	9.319640639698592577e-02	2.614404332635584249e-01	2.900205912632318750e-01	1.292623699920250890e-01	4.252740841238158986e-01	1.078726987360278528e-01	2.746467463768288986e-01	2.396437834284783630e-01	1.590444134991138569e-01	2.976267159171867571e-01	1.439873254489912879e-01	2.521391457952296689e-01	1.461651502623875776e-01	2.370765028730456858e-01
4.989668521484219021e-01	4.016874001565837737e-01	4.374485622563077936e-01	4.040448393628702228e-01	1.630777452024134155e-01	5.857907450245054548e-01	3.546704778284681669e-01	3.567113664428931963e-01	3.281176181963775806e-01	1.798079641399648321e-01	6.337578385804950365e+00	4.069938003198925180e-01	9.411433435574677320e-02	3.812099353623046860e-01	1.038486697055002600e-01	3.193436010096347699e-01	3.204376041279032306e-01	4.840609914251933210e-01	3.997468580971590413e-01	4.658177665540204071e-01	4.914506853201484060e-01	1.310481646725873695e-01	5.212547682559364182e-01	1.443652332960487505e-01	2.586910165152292995e-01	2.007583287414885231e-01	1.227721169524798178e-01	3.794082071482992591e-01	4.079677750814447168e-01	5.911612633393876770e-01	3.674581361970138405e-01	2.817571524641023228e-01	4.732812725105486340e-01	1.711046840144366532e-01	4.798253292730145780e-01	1.296257606895628856e-01	2.716751576655030420e-01	4.995793500087157279e-01	2.553209871978215917e-01	3.033652811216992484e-01	6.660899655905383465e-01	3.663511888833229091e-01	5.255413666002161088e-01	1.786029841232184279e-01	3.932477510378473151e-01	4.940541739052677350e-01	2.822752811173033782e-01	8.962459701399944079e-02	3.004387161814914831e-01	4.443607421941139224e-01
1.697543211757608084e-01	1.833630305693111084e-01	1.207375540326286328e-01	1.247027597690903988e-01	3.007826778072887342e-01	5.180037163390591726e-01	3.301891346661608995e-01	2.191800079880067142e-01	3.967913816718258158e-01	3.825665695431123559e-01	6.357721113668661772e+00	9.928519877424814288e-02	3.616423389657408283e-01	2.216791685775826304e-01	4.102680687319571473e-01	1.947420134618048637e-01	4.068836845628815979e-01	1.909734066457977053e-01	1.208350443412910535e-01	2.086528462352334468e-01	4.589719916589998228e-01	4.483930548195439458e-01	2.278053679653367636e-01	3.428140921956305820e-01	3.958949514533575686e-01	2.695045483795864283e-01	3.742265057026623043e-01	4.297100580531512670e-01	2.523250023328368896e-01	3.314367618561822049e-01	2.803705607554086154e-01	2.082613641172235408e-01	2.489985948632656432e-01	4.393787986082474673e-01	2.408914477649988506e-01	3.772194970600537545e-01	1.525795503575885503e-01	1.974563235148892315e-01	3.500284668238625718e-01	1.492706715601314071e-01	3.698604821973396906e-01	1.618338843978300579e-01	2.249139764067141500e-01	3.548282038534621430e-01	1.817817544852336209e-01	2.569992785310759031e-01	2.443764589591689296e-01	3.475295694192979679e-01	2.326048918017411538e-01	2.156796858840963615e-01
2.608496817846836513e-01	1.652997594960474159e-01	2.119733533878144227e-01	1.916731806354623480e-01	1.683477979189557938e-01	5.034287296304702508e-01	2.940593476717859867e-01	1.663045862332174774e-01	2.945605954414090566e-01	2.623222500643755950e-01	6.410216840964253038e+00	1.549001289373371226e-01	2.062237697520990787e-01	1.742763458714400304e-01	2.745358790524483616e-01	1.249050517816519545e-01	3.379754360683187020e-01	2.637584987842256368e-01	1.643112099970762408e-01	2.337319783680702756e-01	4.198792877974956150e-01	3.220440534433838264e-01	3.045061905877933794e-01	1.968314861497843238e-01	2.604251251673636580e-01	1.457830679789334505e-01	2.333190973151526570e-01	3.430441512797182679e-01	2.219147879655789801e-01	3.730419927895218812e-01	2.240585528714590657e-01	7.358551173861484218e-02	3.043996911200517186e-01	3.328917959310263019e-01	2.835047113559124310e-01	2.338908309579819655e-01	6.724804902125065820e-02	2.741105702140321232e-01	2.731575196706995667e-01	1.341507767147213925e-01	4.420305361862768567e-01	1.390331426498257750e-01	3.112691348412462422e-01	2.261673365394632207e-01	1.531526694365965280e-01	2.851435731776798543e-01	1.751025842389558884e-01	1.981382858464363905e-01	1.313953646905550721e-01	2.315326810236177091e-01
7.674421593434010980e-01	7.084016578138431219e-01	6.499705440368209741e-01	8.225706153621406003e-01	8.006961892709905104e-01	7.858021032655644333e-01	7.261952822961528220e-01	7.368416145396128325e-01	7.989956646118521189e-01	8.446536866629000828e-01	6.635646498201892562e+00	7.055159166539060056e-01	9.133499306196705136e-01	7.120209252522233800e-01	1.015817141600303453e+00	7.769725462785191938e-01	9.562903753936734530e-01	6.627520863216495028e-01	7.390197559356588286e-01	8.316394100395809730e-01	8.082717747347668569e-01	1.016683663923821701e+00	7.614038753702558893e-01	8.823791515629233473e-01	7.781619487608371077e-01	7.596838432183419254e-01	9.803270296022502661e-01	8.912863446578651594e-01	9.045016359228885694e-01	5.777550300363757385e-01	5.934994324767728369e-01	8.107189923295702316e-01	5.729001306777256053e-01	1.048664824878768886e+00	5.954296319739745824e-01	8.748358593164740071e-01	8.095501618362055396e-01	5.963937655561754037e-01	9.155870891786611621e-01	7.782966571533066480e-01	5.096860649972475565e-01	7.573812394731459507e-01	7.442673819946864500e-01	9.764383279201926946e-01	6.966766412493804461e-01	5.453295900203004587e-01	9.515687127286537317e-01	8.784571426977610953e-01	8.052534637752679636e-01	6.109009139699992375e-01
2.285444188065036020e+00	2.197263646208334809e+00	2.246473547560721151e+00	2.164139135191975871e+00	2.148758149890785507e+00	2.023369256804712357e+00	2.113855922699208634e+00	2.287926544467251411e+00	2.026514430937349509e+00	2.069758904906858543e+00	5.448124375185672719e+00	2.228255837316449384e+00	2.020402775847381704e+00	2.165697150142498195e+00	1.969566769239835313e+00	2.103811293533304205e+00	1.889824418195950040e+00	2.236245786067349250e+00	2.230414338426418119e+00	2.209856884778551134e+00	1.989262878243926558e+00	2.026040674171481815e+00	2.357157751383942568e+00	2.030863646548290102e+00	2.082187545279831742e+00	2.184958892849040879e+00	2.000170955956117158e+00	1.909808332303158718e+00	2.029293269292596680e+00	2.289146587398248389e+00	2.323422020613223449e+00	2.193444114042378601e+00	2.275264710829330461e+00	1.927283292639645262e+00	2.239293219247533884e+00	2.099713524364093420e+00	2.160098769719324796e+00	2.290542248557441152e+00	1.949248414539240581e+00	2.134319678375606433e+00	2.402645357015813499e+00	2.229279146120061394e+00	2.373666876008529325e+00	1.940640185163527098e+00	2.214195418370483281e+00	2.280878063030470138e+00	2.088670602259591114e+00	2.066382751022150188e+00	2.237831025593912671e+00	2.345011643238533061e+00
1.728948844966156917e-01	1.774755326176542525e-01	1.188894501552450744e-01	1.442707220671790580e-01	2.495033020137858437e-01	5.320790437937109596e-01	3.082836662799030014e-01	1.406259958960023038e-01	3.692938567562054630e-01	3.690917134816206757e-01	6.416557104648978438e+00	1.062521854464669180e-01	3.454276814651930927e-01	2.401772374808805177e-01	4.046233609906124684e-01	2.109172109555793595e-01	4.095461071353162508e-01	1.511716455201388420e-01	7.026517643274184099e-02	2.194567003733723654e-01	4.739109612948336769e-01	4.523874952763352053e-01	2.041178954798351097e-01	3.120449733674209303e-01	3.694306756403948899e-01	2.364877899882588674e-01	3.494123390936857421e-01	4.319369863277073840e-01	2.818889393306007740e-01	2.881146354399101162e-01	2.000212655364999592e-01	1.913713352723918626e-01	2.451631166005636964e-01	4.448734209821529340e-01	2.392961210773924818e-01	3.704845385709673034e-01	1.868379171893855273e-01	1.800543224779073415e-01	3.686671605954955355e-01	1.691175716002494001e-01	3.250871356863636596e-01	1.035337914957087796e-01	1.942957754974692641e-01	3.680077890017280362e-01	1.729926226171684400e-01	2.316733406285059471e-01	2.741561156440397995e-01	3.242250077814138876e-01	1.835385713049587919e-01	1.267037529101176230e-01
8.723528196737803109e-01	8.314801047663231692e-01	8.474296565720498275e-01	7.525937212577367141e-01	6.425297131828227037e-01	9.070679140475959024e-01	7.336229583176483438e-01	8.010710101438187625e-01	7.410648459119640874e-01	5.987016230694387486e-01	6.086529919925692589e+00	8.189039755161809930e-01	5.426079085554968984e-01	8.043321242186882714e-01	4.375316636908825330e-01	7.335187582668669659e-01	5.906354188661004923e-01	8.925907783013548036e-01	8.110072602896928329e-01	8.294172315269989770e-01	8.104263952289735284e-01	4.237200173296532535e-01	9.017660602995752894e-01	5.926667481971659157e-01	7.074757265771131065e-01	6.738685644127423435e-01	5.079149616666330802e-01	7.007450963572627867e-01	7.338108584890515873e-01	1.021740873097546798e+00	8.617650257894944321e-01	7.117989313093623371e-01	8.862043978180316195e-01	3.824170000995524843e-01	8.968329682645183043e-01	5.563977011395644379e-01	6.743424857238957681e-01	9.260959144858367242e-01	5.546791501306915784e-01	6.978553474809030543e-01	1.115598249446553947e+00	7.806459070233923159e-01	9.035293953411553947e-01	5.022049952826629360e-01	8.294294556765344772e-01	9.362312671366412875e-01	5.922707927865408228e-01	5.735459345032849487e-01	7.342966827728323320e-01	9.018573335998180118e-01
2.595445754578917796e-01	1.641327622206696091e-01	1.342761523854477390e-01	2.455927878839375966e-01	3.591950018941737488e-01	4.128144492444321134e-01	2.912905423637890401e-01	2.875062178091777332e-01	3.242973542021634903e-01	4.232360882548803493e-01	6.391338699733346118e+00	1.698878270968134652e-01	4.266637937953765558e-01	2.227420837187021607e-01	5.104217968831225027e-01	2.218680668492478136e-01	4.027572897345362835e-01	6.649641239585427077e-02	1.928394067649801813e-01	2.881626188920097253e-01	3.863003626534502466e-01	5.721745173408794294e-01	3.277418732379582811e-01	3.704755339355658150e-01	3.751951457113633648e-01	3.489632912916464935e-01	4.516626669990749243e-01	3.798529620354237357e-01	2.898175621928691936e-01	1.152597447225038874e-01	2.588119460168508690e-01	3.146704543254342235e-01	2.075913432075910947e-01	5.446228358525259106e-01	1.474471333149318109e-01	4.611790406802073194e-01	3.075703251872426436e-01	8.046318764114772371e-02	4.000146195055646614e-01	2.313847273558751194e-01	2.066758305641487881e-01	2.422291990381925664e-01	3.215822525263684062e-01	4.355946412966539838e-01	1.824585463963525889e-01	1.358424419211877732e-01	4.053016217125062770e-01	4.101859224339935994e-01	3.316400999240993186e-01	2.068680378232773398e-01
6.093643649322024736e-01	4.811517880570408967e-01	4.583574483857367210e-01	4.833412480132735500e-01	3.875679744005525729e-01	3.423574602061724148e-01	2.633107407338676209e-01	5.690357151554239490e-01	3.097559308290875890e-01	2.789907717152782518e-01	6.031784433349634433e+00	4.852753636807145554e-01	3.308182401865076283e-01	4.260123414261229313e-01	3.582062063816267017e-01	3.697858419843196298e-01	1.780023736504939835e-01	4.954039022344823850e-01	5.091218721471535424e-01	5.922797166778392963e-01	2.718497556960303152e-01	3.953563058273260045e-01	6.735720606331240257e-01	3.225431836036858346e-01	3.400636089611738799e-01	4.019691414505356941e-01	3.839729452847802649e-01	2.509899960575451283e-01	4.572114969165340659e-01	5.861074478973481439e-01	5.137156231190477262e-01	4.968166821551434076e-01	4.262756473456231765e-01	3.034833307009419112e-01	4.328999269434051778e-01	3.568381428861530646e-01	4.213444629461912672e-01	5.166842371690840707e-01	1.554807846740794974e-01	3.450902506847824958e-01	6.841132286852065203e-01	5.227863168355416645e-01	6.719234235950496403e-01	2.963611634567672182e-01	4.879345126588631176e-01	4.925445875147009267e-01	4.696964281812590070e-01	3.364472285369810578e-01	5.432479252725297414e-01	5.791116779082934318e-01
2.811733223240507340e-01	4.739392111359555515e-01	4.067633564789552292e-01	3.666450205404975238e-01	5.487129361868519073e-01	8.450097324502492402e-01	6.387523678649623671e-01	3.671890906171785818e-01	7.171891672623587066e-01	6.901903479184157142e-01	6.533739845738040231e+00	3.947853975765118206e-01	6.513602537257726643e-01	5.513589324103829181e-01	6.739628462855207225e-01	5.385616001768902539e-01	7.231281021958630983e-01	4.121539088277039742e-01	3.500925720948969144e-01	3.764279451924681386e-01	8.045733332576555652e-01	7.018370874482868782e-01	2.037479782541786744e-01	6.355232485145350108e-01	7.090083736327906783e-01	5.302677683309139356e-01	6.226143728431898783e-01	7.710678204223571086e-01	5.363155741640266427e-01	5.072029244557829664e-01	4.788883871976566398e-01	4.546153806891158333e-01	5.168446508006878659e-01	7.093645858799061399e-01	5.303663971341858741e-01	6.639585873178964759e-01	4.686415993186159312e-01	4.318757020666761370e-01	6.844341056615051988e-01	4.887628014854683567e-01	4.540929568471531175e-01	3.662405090513647932e-01	1.859147357054422300e-01	6.660348808374882967e-01	4.694792930980082324e-01	5.075883563517229469e-01	4.812325964181241589e-01	6.323866583881211367e-01	4.143950689975939294e-01	3.554258189648220601e-01
2.826602271857989734e-01	2.537008166876987825e-01	1.454026426682097639e-01	2.873907188469327356e-01	3.974375012589108636e-01	4.658950895283763827e-01	3.229294394323071193e-01	3.237666074386493786e-01	4.118706841457845935e-01	4.688352093745389859e-01	6.377967232966623712e+00	2.203194984139671408e-01	4.900490805714850517e-01	3.021406838725815835e-01	5.668008113177838148e-01	3.093357617015436434e-01	4.717606431931104516e-01	1.201208535939492922e-01	2.357101089057430654e-01	3.499967173643031559e-01	4.498656548595247329e-01	6.125004050897603358e-01	3.273894036820297893e-01	4.415589710567966453e-01	4.458479705806251969e-01	3.793468289786602887e-01	5.146554428274845439e-01	4.697920913852431934e-01	3.898105165169389319e-01	1.765573646628936788e-01	2.745438615358731793e-01	3.749645013189597531e-01	1.816357820054750882e-01	5.912125526237310691e-01	1.731846115687274978e-01	5.053698543749917116e-01	3.545147299766135962e-01	1.071886869792482849e-01	4.539479751231553784e-01	2.785488675862594077e-01	1.859689868759632214e-01	2.910537368286241211e-01	3.090038348333060680e-01	5.076345346682344939e-01	2.619089749714749171e-01	1.654651555529534079e-01	4.598714450717574787e-01	4.653123935624803309e-01	3.809554594893460600e-01	2.172541592810640632e-01
4.464767445927598777e-01	3.560674367290753151e-01	2.938993820570784954e-01	4.713060985072534126e-01	5.304351477558464367e-01	4.350004939365805234e-01	4.046813331430975658e-01	4.742229409789903705e-01	4.662934866315143201e-01	5.570136147519196834e-01	6.398556140619844790e+00	3.617914505466146569e-01	6.104536926690223853e-01	3.648117713619014602e-01	7.050309139991215446e-01	4.112135973325459770e-01	5.852542212646762998e-01	2.949948727529285164e-01	4.055226891933232380e-01	5.001239416263356663e-01	4.460033672494995716e-01	7.373717123915489724e-01	4.900221763270638520e-01	5.634250915034126894e-01	4.987843348699098067e-01	4.957733651313696033e-01	6.629627595123003259e-01	5.243389464332842698e-01	5.200476031668889165e-01	2.256058128647109307e-01	3.613553245301001637e-01	5.085524233399941751e-01	2.291379968204769746e-01	7.313386903045129284e-01	2.154611619802835887e-01	6.109094857989044725e-01	4.811344939254040276e-01	2.249068194136503440e-01	5.620212065340164376e-01	4.186284891957256504e-01	2.041644598822356937e-01	4.564556391314477657e-01	4.806029225232252289e-01	6.311400547181625909e-01	3.600873176314368096e-01	1.938725471229537645e-01	6.165230780013722933e-01	5.803107226971356836e-01	5.273611495302634733e-01	3.492879199961450021e-01
1.993448526329819614e-01	2.073161321827054482e-01	7.251244278461436987e-02	1.750304373926133139e-01	3.389230709942850361e-01	4.870590819123074011e-01	3.082134371110297200e-01	2.584511526139642856e-01	4.006701178462858115e-01	4.162948720501477018e-01	6.347259485562559256e+00	1.336857878511784614e-01	4.192080418904133299e-01	2.554749066952966552e-01	4.777520712988181373e-01	2.369760767567552495e-01	4.230217265821996642e-01	1.199089215763375071e-01	1.468654657016854603e-01	2.667829233114159537e-01	4.461002280810659193e-01	5.194532472035573445e-01	2.549416154994879613e-01	3.821473664682606408e-01	4.211493230027783530e-01	3.167041338827075725e-01	4.335185156730188560e-01	4.423080540188316645e-01	3.063612872623485694e-01	2.623935851093218696e-01	2.710548920277552343e-01	2.854629459937391700e-01	1.912619080022734952e-01	5.000613776503783914e-01	1.903716139482970471e-01	4.379477499642230320e-01	2.387545763605808391e-01	1.344508328932021712e-01	3.848433598118164434e-01	1.833656054147978498e-01	2.899623021635736042e-01	2.091472074177039286e-01	2.396598146124164219e-01	4.223555244834812927e-01	2.124687204066908197e-01	2.079130359959053265e-01	3.368069797522644238e-01	3.970223052087298310e-01	2.967785315166641125e-01	2.017221176141461014e-01
6.391540355735366719e-01	5.596867278030094317e-01	5.749644877741348914e-01	4.985649113747237515e-01	4.191916935947309075e-01	5.795472786636042262e-01	4.421394582989455202e-01	5.766998674177351569e-01	4.203488253242833594e-01	3.797245663024343409e-01	6.119231501535542073e+00	5.609855270317857245e-01	3.150974568649829166e-01	5.384791162289522815e-01	2.634489970341446496e-01	4.545778333100592428e-01	2.345763521821012110e-01	5.879174107017590689e-01	5.526397643253974090e-01	5.894606793969240366e-01	5.036154823934614333e-01	3.508535538445547997e-01	6.939160316799711792e-01	3.170424787749499540e-01	4.391958352406046817e-01	4.710708603635950786e-01	2.787375864080902099e-01	3.693146591543393087e-01	4.424332475356294037e-01	6.916690135323713129e-01	6.237833133731993662e-01	5.035537239986718205e-01	6.142034753688182525e-01	2.122484949594882764e-01	6.041728715924498117e-01	3.932123936591000457e-01	4.722604025972779729e-01	6.466221395207524258e-01	2.752345848386110738e-01	4.386413009846934496e-01	8.146279704828611745e-01	5.336214993856006616e-01	6.959702261145522817e-01	2.574625142805330169e-01	5.665231718585479470e-01	6.414072444196078360e-01	4.172444154791101756e-01	3.569895872593096264e-01	5.309092694556106773e-01	6.464203885926425031e-01
1.842498202023332143e-01	1.427971174833383705e-01	7.725139629292007704e-02	1.727230307576211044e-01	3.209591215438897804e-01	4.698455739178256096e-01	3.065204797717666629e-01	2.216084546099096331e-01	3.582319956245799131e-01	4.082046662033836371e-01	6.393780628092195606e+00	1.008382424970826335e-01	3.967942108187108574e-01	2.165939794109682515e-01	4.655417428977935423e-01	2.050238167143352552e-01	4.073488419349740597e-01	4.770829352212208052e-02	1.144282871870699742e-01	2.271563024497777195e-01	4.325978638115881569e-01	5.208323810996703385e-01	2.467546567750037445e-01	3.520418354273097683e-01	3.870614183736168501e-01	3.060638611356916172e-01	4.106988590563987462e-01	4.096618657872554969e-01	2.688002942050222721e-01	1.873044580485020427e-01	2.349881798395779542e-01	2.547047704436116167e-01	2.092516481167025211e-01	5.016673387568073572e-01	1.737291695369717615e-01	4.273923610022322128e-01	2.452544897949064107e-01	8.253944308543498254e-02	3.853970796629352380e-01	1.895388810628437226e-01	2.391708940182235288e-01	1.715102873597597610e-01	2.372544035555752551e-01	4.048867896308911973e-01	1.541355926185279945e-01	1.675523577250427054e-01	3.397680443500744052e-01	3.790915957363158451e-01	2.679014697728445693e-01	1.548615667239210125e-01
4.541919284826889669e-01	3.539807714054857835e-01	3.990198365118701740e-01	3.460735352578288015e-01	1.762386200214589027e-01	5.375235981052319811e-01	3.317749012241820727e-01	3.390602716475527578e-01	2.830599623708853763e-01	2.046320840961411980e-01	6.317455049098423814e+00	3.636777736161598829e-01	6.825256646562273544e-02	3.399463197305142015e-01	8.608407711043153387e-02	2.612820021713013197e-01	2.472683319593695916e-01	4.303133651941823956e-01	3.542699327537635057e-01	4.089052272864541759e-01	4.460245286064344339e-01	1.917743468205765633e-01	4.917979391714297766e-01	9.284378478059827910e-02	2.509623434052105084e-01	2.227134700863482031e-01	5.999099093119580201e-02	3.129434267808188785e-01	3.218328062866410155e-01	5.362843932836373062e-01	3.741952650431004668e-01	2.579324852927651901e-01	4.520744050215431131e-01	1.569125942964855747e-01	4.431060373213512871e-01	1.854396257119797220e-01	2.465068943842879667e-01	4.612116372123681862e-01	2.078716270088241669e-01	2.599287503027306601e-01	6.257152755413540879e-01	3.236997968529071734e-01	4.984769367353086844e-01	1.006976615583471402e-01	3.517533376644739196e-01	4.587891832380959767e-01	2.363571407859400564e-01	1.117727722556259295e-01	2.857390424173235632e-01	4.221787695877851632e-01
6.580849973732311176e-01	5.497802623142062917e-01	5.695161579426876175e-01	5.365760367879545134e-01	5.265383551978797261e-01	4.827997332426721688e-01	4.713242821295479112e-01	6.509053263554357427e-01	4.494601285804812330e-01	4.392228001092478573e-01	6.012451089577414365e+00	5.607048527793822013e-01	4.187069059415832739e-01	4.932057128087286579e-01	4.098027513503572639e-01	4.405014430340227771e-01	3.110169929878658923e-01	6.042495269758955123e-01	5.883875050436712106e-01	6.063571542402117487e-01	4.036782394199878721e-01	4.519621897398470867e-01	7.321862607698517156e-01	4.339925722845633382e-01	4.750369723330205018e-01	5.311176473296472800e-01	4.510763863630647408e-01	3.411550855917959701e-01	4.439404022613453460e-01	6.921079900404469853e-01	6.636348423038563871e-01	5.493330285877823238e-01	5.885313430289411674e-01	3.680352674162735704e-01	5.671932453780040850e-01	4.652399153046617997e-01	4.784468308870837849e-01	6.305718646704722152e-01	2.930516204487699228e-01	4.541651804926482572e-01	7.988206428167407003e-01	5.921956456685408821e-01	7.406045414678210648e-01	3.251124136227306338e-01	5.578263157627310065e-01	6.191775387142989251e-01	4.727357903881213019e-01	4.542668992879769219e-01	6.088526315552350576e-01	6.886808603306128207e-01
1.704908568337026586e-01	2.401698848078779036e-01	2.258133558260183027e-01	9.826701488201140811e-02	2.613643474118030885e-01	6.036140020872819978e-01	3.805775946269823740e-01	1.633125199983917475e-01	4.248156018155333502e-01	3.890321225198182242e-01	6.399593866665058250e+00	1.721546051630286622e-01	3.240891999163206805e-01	2.979733291325084577e-01	3.457325796225009240e-01	2.405785807102379936e-01	4.119612121483317568e-01	2.530452281589691266e-01	1.202061251434045352e-01	1.845557869738169432e-01	5.378495432036927149e-01	3.976496203276295160e-01	1.973959918241460776e-01	3.105058868111615356e-01	4.177699542392181442e-01	2.596943180066737522e-01	2.948969864373492400e-01	4.648262734483583625e-01	2.487752054428065407e-01	3.990451181581340379e-01	3.017794845700853545e-01	1.627566829969654960e-01	3.556942634374627432e-01	3.865918840834398074e-01	3.484260636812510081e-01	3.623176827074355844e-01	1.576853329995605568e-01	2.942016657165706373e-01	3.677605109706006958e-01	1.916769741426184726e-01	4.411698974494112080e-01	1.101046329105942467e-01	1.972025202375431163e-01	3.253210991158865806e-01	2.378154840227909017e-01	3.530949552609587427e-01	1.588263607974860214e-01	3.165835330690829341e-01	1.527699077990739007e-01	2.377010285442254511e-01
7.987042102575954428e-02	2.414871512972840695e-01	2.492634812774426889e-01	1.905467941386011221e-01	4.040949953852553400e-01	6.620648407139567704e-01	4.938315184482694464e-01	2.063356840943677273e-01	5.184008543150647741e-01	5.217766529919497520e-01	6.497217999054759829e+00	1.818200787440882038e-01	4.678062271814507067e-01	3.152985710353902182e-01	5.090183910542085410e-01	3.106821372474247722e-01	5.519177558841542597e-01	2.689867497639187865e-01	1.642731034914048371e-01	1.270298795331048225e-01	6.057002084333321656e-01	5.500319239414646066e-01	9.930649633508795149e-02	4.545434627743877298e-01	5.101561245511023746e-01	3.737909972515635060e-01	4.611945961260903171e-01	5.590332364071808335e-01	2.966105789649835511e-01	3.631715753607922537e-01	3.484394320261776645e-01	2.394152346472401827e-01	3.937154138865149866e-01	5.591819544915581641e-01	3.668661278902294876e-01	4.906062572644461217e-01	2.607633010545022945e-01	2.767554057920283972e-01	5.070142454158994560e-01	3.095798092852933281e-01	3.631837113019283914e-01	1.727640622851137620e-01	1.229670434193197576e-01	4.661566859440930966e-01	2.360872332191975287e-01	3.443052575821487493e-01	2.892749077274110459e-01	4.612445181681458783e-01	2.355033783908898892e-01	2.214234169916559636e-01
6.854691228129062841e-01	5.331051261036565680e-01	5.139892478492179562e-01	6.472504403795409367e-01	6.769550355637700134e-01	2.148321112833446733e-01	4.565421903879027243e-01	7.164418958992599951e-01	4.705364282231356277e-01	6.255458418893268258e-01	6.149984693526998392e+00	5.701604071619179592e-01	6.872460308905141702e-01	4.972957537150252127e-01	7.793983109569462275e-01	5.222917684065357946e-01	5.425883591381851501e-01	5.021303277004824928e-01	6.235978149596304032e-01	6.950220035118346296e-01	3.117907999229424520e-01	8.306317128325865218e-01	7.657791161631305465e-01	6.433336787758450193e-01	5.550915814133351445e-01	6.631360312879206464e-01	7.587781065369860745e-01	4.489848709694317375e-01	6.092767054635552793e-01	4.354917126914112369e-01	6.078353862190208901e-01	6.947976813292218168e-01	4.341971033745552488e-01	7.759113642458237425e-01	3.911728727482412515e-01	7.020564348372098085e-01	6.516556144749395818e-01	4.770649430436497695e-01	5.688813398697162294e-01	5.499068689552795153e-01	5.111340243220688917e-01	6.646374080425040409e-01	7.627737792941491346e-01	6.737404513289477759e-01	5.487310044673099352e-01	4.275927273331536771e-01	7.586139486912462093e-01	6.837752868886294300e-01	7.373532900274345492e-01	6.275883578970101739e-01
4.971482915671931457e-01	4.600759461924347482e-01	4.709624708198466014e-01	3.674773569502414738e-01	2.880886563737193873e-01	6.323080791964801328e-01	4.167387098567659209e-01	4.196542106406207506e-01	4.179066712980167853e-01	3.216777089667706702e-01	6.230042112226396256e+00	4.410923529150536648e-01	2.218656849803843367e-01	4.570188588703613664e-01	1.291056622242587049e-01	3.673949404160919974e-01	2.903773622737557125e-01	4.997635665436678809e-01	4.165832416553843509e-01	4.578192406041786677e-01	5.429185940395517829e-01	2.195547065400229314e-01	5.282981896703266012e-01	2.415705569454655866e-01	4.035362190068703669e-01	3.339329621825531946e-01	1.392252699551141393e-01	4.163129080636973067e-01	3.715270146921209604e-01	6.335141476336701993e-01	4.947073453741609450e-01	3.531281118979895384e-01	5.377695084039152418e-01	1.126420285918702108e-01	5.403313389062905925e-01	3.037561227315137558e-01	3.205276702784271570e-01	5.503322980018832133e-01	2.619626693945677487e-01	3.319300648528258346e-01	7.193838776968852766e-01	3.906585367722296143e-01	5.323787475586776452e-01	1.885374269506849276e-01	4.605178312360818094e-01	5.657531827947851477e-01	2.425757326743168407e-01	2.491887867308226479e-01	3.675110666846866381e-01	5.134469952308557961e-01
1.674186708873756924e-01	2.200906910195546129e-01	1.438258460981046427e-01	1.735836324791246166e-01	3.665853485470847994e-01	5.367090163995367202e-01	3.607594665982351567e-01	2.410262065336940818e-01	4.265436360663175108e-01	4.711595261046233607e-01	6.404706149585565278e+00	1.626077311483918320e-01	4.552088763130895943e-01	3.015507145012564783e-01	5.142588579744635791e-01	2.801637545577546073e-01	4.557023669874540328e-01	8.989673119649711774e-02	1.328250137344287041e-01	2.408384578437839374e-01	5.034587788962850974e-01	5.733141725364477859e-01	2.153488059066929750e-01	4.075398650911749576e-01	4.586699232041612784e-01	3.595474148706200301e-01	4.504198502280887251e-01	4.790219153403817987e-01	3.087276647991653022e-01	2.208618962305411437e-01	2.818955815119988939e-01	3.023800726177974796e-01	2.669474972568095517e-01	5.463657234865789691e-01	2.474348368056503433e-01	4.892485633380594390e-01	2.985875502382082658e-01	1.451634050100263917e-01	4.443109997860053562e-01	2.452534345980782460e-01	2.460561051517483055e-01	1.929769625971318459e-01	1.996985471088006392e-01	4.626828504069266379e-01	2.307408961573725881e-01	2.368956980512202659e-01	3.643739145317268502e-01	4.360289748727702586e-01	2.949472849857198153e-01	1.796202593674742776e-01
4.180813303166748818e-01	2.369427239294710497e-01	3.046089094296592359e-01	4.011728944902825944e-01	4.858596986342704205e-01	3.076658265775212286e-01	3.689931190752890333e-01	4.458687140040288321e-01	3.173624338906485542e-01	4.754165788267528114e-01	6.365613710291140315e+00	3.081527862831792697e-01	4.889423592286137876e-01	2.251324065465445667e-01	5.773944540731037467e-01	2.644367522177900609e-01	4.261712031920086297e-01	2.883946543391307515e-01	3.709978322927595107e-01	3.983580251707535269e-01	2.930461878556812616e-01	6.372487152567395396e-01	5.032762555735847965e-01	4.388074884102527995e-01	3.904024126499205383e-01	4.648569813557121844e-01	5.415882706697662252e-01	3.197221732918520964e-01	3.266012479717362305e-01	2.266770941296486486e-01	4.024601392014490742e-01	4.148862536347951435e-01	3.145052725182063136e-01	6.120716454737511469e-01	2.248259672846429913e-01	5.212498711351342129e-01	3.938742963698855237e-01	2.479097821083745268e-01	4.322232149893018294e-01	3.411828473007305629e-01	3.372988152387353944e-01	4.007896964637776005e-01	5.054792748323260199e-01	4.702369170571991663e-01	2.562773853615613606e-01	2.344826584546697013e-01	4.967542525957756028e-01	4.845209995686937665e-01	4.658369449849368849e-01	3.880256237255186869e-01
2.487666337270782457e-01	1.644656920603791983e-01	7.206646129976279624e-02	2.545984121957277080e-01	3.250792128189629038e-01	4.494017294051196321e-01	2.913479984549690593e-01	2.486438892348567797e-01	3.568694547575105847e-01	3.912573649830580202e-01	6.408043649552933374e+00	1.332810418909162742e-01	4.130026034704766258e-01	1.915375386886275511e-01	4.983899240808046804e-01	2.200281215578311078e-01	4.487398879569649557e-01	1.426872413838797260e-01	1.806124958005468073e-01	2.970224803985027640e-01	4.107329864937322439e-01	5.317554466985274786e-01	2.948336653420826625e-01	3.765724621109184378e-01	3.587808735313113284e-01	2.859794915545071925e-01	4.546939516711266394e-01	4.244275018868187144e-01	3.373161955399421319e-01	2.110277630807246840e-01	1.877986267181014357e-01	2.762464792082213183e-01	1.360891749349291413e-01	5.324887476465579583e-01	1.165200790755577392e-01	4.118032733541437396e-01	2.528926118683056945e-01	7.758507877410565634e-02	4.029579850195486035e-01	2.115230580484638578e-01	2.389709912175580486e-01	2.244064418126684723e-01	2.882799985516358854e-01	4.364058742774196697e-01	1.586535530653428172e-01	9.433667252643698764e-02	3.842838152219167913e-01	3.853610611738035319e-01	2.943094761809501025e-01	1.505599792420403704e-01
1.661455494970242308e-01	9.511475610200983977e-02	1.035029698622805527e-01	1.308906365483600287e-01	2.657083733267482373e-01	4.840669957275789415e-01	3.032827944400759423e-01	1.714958463658055876e-01	3.334879199610038536e-01	3.545727721568383006e-01	6.407466367306071220e+00	2.452051816406319168e-02	3.285492218093360450e-01	1.581867000639284038e-01	3.969737562196243297e-01	1.364177386334598230e-01	3.831413721222499125e-01	1.470349341239751972e-01	7.391600664717094815e-02	1.777932225002737676e-01	4.233536535851561977e-01	4.484028795068009110e-01	2.335608455317901289e-01	2.967017775581672900e-01	3.363240917056610768e-01	2.396060454666839035e-01	3.463187433498891576e-01	3.821678825452499151e-01	2.100809573432400601e-01	2.669895954113944425e-01	2.202549884739123387e-01	1.604115433712088867e-01	2.419075207511852954e-01	4.411014144427259920e-01	2.062342604019288539e-01	3.534232378575134503e-01	1.474642818094469565e-01	1.549175638559644741e-01	3.408949842638650529e-01	1.365917914806772382e-01	3.269988152875391574e-01	1.114593901411032179e-01	2.357635897198493147e-01	3.329928004531579333e-01	9.455387702051483434e-02	2.029662861839549581e-01	2.476992750352426942e-01	3.136662002086837431e-01	1.914540282384182557e-01	1.637997061193427750e-01
5.276881853711518078e-01	4.377457144936941491e-01	3.613782976105325839e-01	4.596495129389566725e-01	5.373848262648854845e-01	2.839519589392487386e-01	3.395974419482908901e-01	5.870556480357446150e-01	4.416768455691445494e-01	4.954897767456384883e-01	6.058750100511514525e+00	4.256318252471703589e-01	5.465566479710552983e-01	4.024455823670811117e-01	6.094644864177732879e-01	3.945828192595570161e-01	4.099602175436310447e-01	3.846664440463348211e-01	4.723379241235391435e-01	5.498937985663103767e-01	3.017719796107041774e-01	6.432204195550900172e-01	6.079267106607534332e-01	5.203991717299780717e-01	4.994783588612933256e-01	5.182913790672868393e-01	6.016949607310252413e-01	4.008787651808370933e-01	4.674286983565568154e-01	4.331434317377787502e-01	5.280369138168047316e-01	5.524347728790358625e-01	3.107823632824500137e-01	5.849307990339353003e-01	3.046890469252960254e-01	5.587722495073527140e-01	4.706491701001341843e-01	3.841578016513926830e-01	3.946010920982984116e-01	3.698432188902242013e-01	4.994115410631177476e-01	5.225767669213146061e-01	6.018064871736230614e-01	5.140867982771887279e-01	4.519762904404887593e-01	3.754784832447511378e-01	5.618748863879540201e-01	5.444418912280917233e-01	5.969320133921400817e-01	5.271113887339208270e-01
8.195500753570704733e-01	6.404204379064081243e-01	6.936614119504959097e-01	7.241213564279753712e-01	6.565198848614216542e-01	3.647760000977933736e-01	5.207470593661294167e-01	7.970683779491741783e-01	4.233111589241206341e-01	5.348076634661479423e-01	6.065019987196726525e+00	6.976487066453707087e-01	5.578946226650717266e-01	5.820730317583959756e-01	6.052694765086500395e-01	5.583789190450161311e-01	4.026337013240943730e-01	6.967618036451298513e-01	7.395890152368630455e-01	7.705425953507187842e-01	3.333983318418788366e-01	6.628536439315900752e-01	9.074586904890018513e-01	5.385291519757841039e-01	4.980398376460168364e-01	6.698796781865641314e-01	6.171790228596905070e-01	3.139129394917148375e-01	5.956453952153002440e-01	7.062182238695489112e-01	7.414246111560034436e-01	7.072793369820860043e-01	6.666793482175359387e-01	5.906985870154999319e-01	6.228138838602376159e-01	6.004231028099246137e-01	6.677916185695834672e-01	7.024244926817135859e-01	4.551335177258726827e-01	6.052409771847395703e-01	8.304339770757414030e-01	7.500862277839447367e-01	9.109191651193607742e-01	5.097176877064873990e-01	6.557217333144648164e-01	6.674360005384986083e-01	7.083653516078589618e-01	5.835472112685969881e-01	7.692129319956370059e-01	7.986871141944414942e-01
5.466297711982552876e-01	4.046277706673984120e-01	3.912449727755695217e-01	4.457172135496501597e-01	2.204287042294599541e-01	3.926568373041673388e-01	1.696213058808055119e-01	4.428967048665857220e-01	2.179258189689614322e-01	9.665333007468940307e-02	6.215192509516179520e+00	4.136794271993571859e-01	2.055097799391446545e-01	3.562308569008312831e-01	2.730236215367007890e-01	3.085272730009445130e-01	2.288685419784179109e-01	4.376986179174761626e-01	4.314764117571655566e-01	5.389735497571412903e-01	3.133166321356327111e-01	2.944377919133462918e-01	5.921962438113007599e-01	1.897475201918442100e-01	1.849734160363563640e-01	2.451027479515333063e-01	2.815103301640571876e-01	2.642431777462361797e-01	4.468532148509389845e-01	5.182343064915770903e-01	3.629136432213881935e-01	3.847769256463552945e-01	3.516467937197121918e-01	2.656694607076209302e-01	3.711462185224631560e-01	1.997424475233738617e-01	3.351068903866638027e-01	4.507549077670501836e-01	1.739137073469446126e-01	2.787734356380195955e-01	6.175359524745098749e-01	4.304875577479436721e-01	5.866107249488541342e-01	2.541242146114954803e-01	4.018878260959699023e-01	4.072621846654354005e-01	4.121257032081918625e-01	1.771426436345913680e-01	4.175485114896094196e-01	4.575114716363279377e-01
3.219655458253985469e-01	2.197381478272251998e-01	1.959668634295648748e-01	2.117189395947470798e-01	1.717722141735973373e-01	4.128328239964072499e-01	1.705140817987907953e-01	2.663055383010758392e-01	2.390598747519968037e-01	2.154428504994511107e-01	6.300817020120050849e+00	2.025614647675263724e-01	2.123314487466685108e-01	2.175729232711480221e-01	2.771090374691546065e-01	1.407630567484203510e-01	2.327896207347065760e-01	2.375214788552269252e-01	2.111841015592354209e-01	3.222898549968019610e-01	3.409576141446116759e-01	3.340352411189790871e-01	3.779147237223156597e-01	1.698730283411330200e-01	2.524224556300453948e-01	1.829441435372552993e-01	2.385935031479439750e-01	2.813604545490996922e-01	2.585644260498368152e-01	3.642017951077424764e-01	2.532337221609348155e-01	2.206386041532827635e-01	2.432402190271415743e-01	2.961589213467900050e-01	2.391271528024052351e-01	2.504047513241570710e-01	1.607288942385718677e-01	2.646955420783485557e-01	1.816202353621421406e-01	6.139248425123530750e-02	4.467031632673932884e-01	2.243699000846155200e-01	3.720874021470305659e-01	2.209528371537197722e-01	2.231629091357133221e-01	2.780686909683117158e-01	2.509404222713964017e-01	1.918319801630711807e-01	2.536212408614103575e-01	2.867987544006134759e-01
2.074925316193144964e-01	1.459538813391316747e-01	1.010205630618173367e-01	1.994571801192257521e-01	3.715596667830614042e-01	4.393575066394607154e-01	3.183749523563051964e-01	2.758297922477462860e-01	3.595696722453678440e-01	4.372269166072737523e-01	6.365296933034419347e+00	1.280688595275411568e-01	4.312130538535877688e-01	2.133426020308654969e-01	5.033463243188577296e-01	2.083213493321520726e-01	4.102392090977102779e-01	5.615392452836672627e-02	1.584783203531362483e-01	2.443647338420205928e-01	4.075526912524485290e-01	5.627710991165664201e-01	2.860471806474790823e-01	3.825982462701996711e-01	4.042763905792423063e-01	3.541202191508114883e-01	4.494572854872308509e-01	3.977454131737989673e-01	2.596285957518394971e-01	1.585383393286284859e-01	2.836131220561023403e-01	2.948265671965201729e-01	2.126057838139377987e-01	5.347434594675882780e-01	1.572469938246956467e-01	4.648907190063345518e-01	2.733383146913865858e-01	6.827460428851941932e-02	3.971378304555159833e-01	2.102111023904215947e-01	2.287274756264097153e-01	2.194640588826368144e-01	2.813460628947400122e-01	4.258386356543888973e-01	1.659009974785457253e-01	1.597875345894701482e-01	3.663888799670330099e-01	4.171457458882565916e-01	3.159724923774760441e-01	2.051650815548716200e-01
3.126996758257412079e-01	2.043739087638753449e-01	1.568745179082808583e-01	3.322660962948303931e-01	3.376004279064444558e-01	4.596924935946783974e-01	3.131095589878349905e-01	2.749972471866772850e-01	3.637986204222726228e-01	3.936103392348608287e-01	6.456935715146040700e+00	1.990264009006380563e-01	4.298856418210447172e-01	2.093782737755473522e-01	5.231328538389531380e-01	2.602648491731149316e-01	4.901418165727152165e-01	2.185623382885791277e-01	2.471184378968799833e-01	3.563826468106335299e-01	4.210325997044796487e-01	5.454574411544561574e-01	3.446407331310049060e-01	3.968885010924949608e-01	3.478877479736722789e-01	2.894395498429681024e-01	4.835405223322747914e-01	4.455934889054113945e-01	3.987779674397027296e-01	2.373503311318601039e-01	1.570490975946207401e-01	3.034213941938226355e-01	1.503999290336834882e-01	5.628732587318974190e-01	1.428644997804840722e-01	4.124838337425733581e-01	2.916800695202495519e-01	1.442184457977649936e-01	4.362970991060586834e-01	2.673384367166469766e-01	2.508454620746954911e-01	2.776146229519044217e-01	3.385793751365016591e-01	4.673041447075802490e-01	1.900891259772952424e-01	9.042074000614189200e-02	4.333243767923284362e-01	3.959873135948779321e-01	3.208175769383115883e-01	1.666232516517270612e-01
6.131478705442138244e-01	4.263082839481495689e-01	4.393149012769071438e-01	5.240574045062169617e-01	4.134990929527030956e-01	1.696576393487619905e-01	2.276815660516280093e-01	5.606545664996229750e-01	1.745378295788577727e-01	3.208835930647109258e-01	6.161042172853681720e+00	4.723700149734256226e-01	3.889940754132347189e-01	3.732019098273052227e-01	4.736921830072825523e-01	3.539954041654574390e-01	2.528207782031352546e-01	4.467736527555489223e-01	5.059951492082087610e-01	5.954790661818945008e-01	1.259080373679565545e-01	5.326867282658711567e-01	6.833503212388883918e-01	3.427979673547612016e-01	2.668963687042414379e-01	4.264865656788372483e-01	4.618031078725253757e-01	1.660370150688783575e-01	4.702412355748319950e-01	4.590317773182321925e-01	4.519252636060586692e-01	5.085418753946023829e-01	3.807357989005960008e-01	4.711354689608890922e-01	3.523847225926366455e-01	4.141937136275489206e-01	4.735101562404609443e-01	4.495268696808789044e-01	2.904009926263621533e-01	3.784134541490568049e-01	5.709197129131623472e-01	5.233966190483185787e-01	6.833581843489450192e-01	3.881213124839019701e-01	4.366068115853585785e-01	3.941059919831470526e-01	5.586865218422811807e-01	3.823143409570393669e-01	5.543335460788766378e-01	5.311083698935445963e-01
4.550213445697274817e-01	2.926069257098935505e-01	3.406321806026740284e-01	3.489261527195410828e-01	2.764655341249168674e-01	3.362493727549420997e-01	2.303504225561477381e-01	4.018138134084420776e-01	1.448431934281155520e-01	2.288071670012729319e-01	6.233135763565021747e+00	3.295355001361236491e-01	2.040310764255491294e-01	2.509440103533311373e-01	2.785464295150156255e-01	1.832224884100909779e-01	1.323829636749195293e-01	3.587099977389205385e-01	3.538336577456235865e-01	4.119272225124227527e-01	2.454388434029445842e-01	3.590008398992960981e-01	5.262503305418035904e-01	1.707587985673462705e-01	2.038235220435035133e-01	2.947843935625825695e-01	2.634537355248668389e-01	1.074918351327833893e-01	2.681745733036335899e-01	4.301239134260079200e-01	3.796177071519097890e-01	3.203299166458628555e-01	3.627223399531579462e-01	2.937647229995375975e-01	3.266456889109283224e-01	2.792467863391582261e-01	2.825061513476105346e-01	3.807401324156929334e-01	1.381562675036563936e-01	2.244281541983055295e-01	5.432235997548218176e-01	3.546182093952151559e-01	5.321680687002572352e-01	1.662758161093535469e-01	3.025491980262117186e-01	3.616344274691836169e-01	3.344790905013566018e-01	2.298314419681633525e-01	3.724554470294427766e-01	4.234129464436732770e-01
2.364028024444013998e-01	1.619944804935730953e-01	2.488153357913784613e-01	1.702251373981534810e-01	2.680339460561573239e-01	5.191552692634079369e-01	3.606373735695390104e-01	2.166673288054660473e-01	3.320728224673031304e-01	3.431485313613933941e-01	6.409834470297250064e+00	1.673428562628815897e-01	2.605066699328787427e-01	1.925790318762554409e-01	3.078406881693918629e-01	1.339595019091184558e-01	3.474611500504745654e-01	2.728428602521953961e-01	1.784475014711632002e-01	1.711280482227253430e-01	4.415808796158007810e-01	3.740621567574710093e-01	3.040264456167638407e-01	2.505026446255797512e-01	3.293550440580273464e-01	2.585994630954537854e-01	2.652371841270278474e-01	3.475918508962204112e-01	1.255531253201638553e-01	3.740949794849997012e-01	3.165067602279863501e-01	1.203181079176142004e-01	3.641702308630017648e-01	3.643633934808585551e-01	3.218430114681515297e-01	3.152110580460846245e-01	1.250232737827128016e-01	2.938328342556918438e-01	3.075521085875511651e-01	1.782454321422781429e-01	4.537884658413131600e-01	1.565211596802830452e-01	3.159020411413315799e-01	2.355836555413118594e-01	1.644706633923077865e-01	3.243132922222415893e-01	1.484829126052158721e-01	2.760184876843122526e-01	1.816776646868527023e-01	2.821578239321458348e-01
2.855589645054914527e-01	3.297856814294817251e-01	3.351336714774530989e-01	3.975484797412494609e-01	5.173066404164706755e-01	7.018382338866150372e-01	5.650469288109613020e-01	3.090354421905264215e-01	5.789290954692714042e-01	6.326941685871863008e-01	6.646481531050655533e+00	3.144532502552689901e-01	6.118276192324862972e-01	3.987128975027635081e-01	6.893635953429927410e-01	4.414985191427559519e-01	6.908072927816316655e-01	3.240909425775883035e-01	3.144751484250258855e-01	3.320528094479544001e-01	6.653766990499173639e-01	7.279002956836628790e-01	2.638479689940529949e-01	5.824287937834665696e-01	5.709136606640893286e-01	4.830374418241410450e-01	6.302638600893873955e-01	6.530584937239248822e-01	4.753518476657050962e-01	2.963650545161831129e-01	3.457835580368208150e-01	3.996595217306593284e-01	4.224042816366874731e-01	7.493014613807982283e-01	3.919133345893208720e-01	6.210905511513161725e-01	4.468869651948411681e-01	2.942489655465461706e-01	6.584572012211010739e-01	4.639645592318127898e-01	2.240671213826939123e-01	3.233253231546919237e-01	2.713165940782459318e-01	6.428655819158844986e-01	3.201308423533464897e-01	3.227956298615476949e-01	5.267426803296034743e-01	5.946762043440789736e-01	3.792231655592985251e-01	2.213720683780514564e-01
2.863521917005506512e-01	1.679177700463886369e-01	8.610651564843914418e-02	2.594988611855520988e-01	3.398112579896986341e-01	3.746263313262538364e-01	2.459614726665333984e-01	3.008387809221367282e-01	3.126847512315745203e-01	3.753646297393961606e-01	6.359975362336443006e+00	1.590247464359617890e-01	4.034876858277628986e-01	1.800041293934696029e-01	4.866468145053858274e-01	1.962378854952194218e-01	3.871601699439748412e-01	1.278015747260935753e-01	2.115669483660639338e-01	3.195424438412854395e-01	3.375316825606549664e-01	5.301249274455833715e-01	3.505043646812778246e-01	3.577896462200208516e-01	3.443674902871656229e-01	3.115760212261936002e-01	4.449320445018895565e-01	3.591313754256301727e-01	3.108209417010770470e-01	1.918771345136646711e-01	2.405119068905401947e-01	3.058054121459443109e-01	1.113714920944801068e-01	5.146701530319534035e-01	5.682118458594112576e-02	4.168664772020480025e-01	2.676020875583458025e-01	7.643185031321526879e-02	3.544425278679069202e-01	1.937924017769121210e-01	2.593093650575596931e-01	2.625671933682138248e-01	3.432920373866689134e-01	4.101546288926497530e-01	1.750195169316984545e-01	9.140497516642315246e-02	3.940314876051723703e-01	3.795198370215954742e-01	3.357616941512983622e-01	2.215112255252926765e-01
2.235621882431676199e-01	1.270513570414365245e-01	1.014228895289882304e-01	2.015936135047346200e-01	2.468866945359924625e-01	4.733222346736433161e-01	2.842010284519477792e-01	1.830146018653176776e-01	3.296256318992001888e-01	3.230798803493442617e-01	6.404467769578135794e+00	8.239045390384941436e-02	3.208478911753278595e-01	1.409075256150428002e-01	3.995101906559048177e-01	1.504161109327834256e-01	4.027472119167561648e-01	1.912813311662718563e-01	1.370741945323173394e-01	2.439078650834262396e-01	4.102175857761457545e-01	4.285332105072685582e-01	2.696251522967730296e-01	3.003269661994511508e-01	3.069212093504611327e-01	1.990694365263808718e-01	3.630125318102511711e-01	3.895902175798995892e-01	2.771200510040296439e-01	2.928356968313605146e-01	1.772407098059562702e-01	1.702031151184123514e-01	1.995829436256463807e-01	4.407529968648147833e-01	1.828051956565046599e-01	3.191604702726879572e-01	1.382120411846788632e-01	1.666468584348660131e-01	3.377482170606564971e-01	1.442476010857476065e-01	3.364688332481985400e-01	1.572967815897388655e-01	2.705027242244211760e-01	3.428002240495833242e-01	1.086887371608868946e-01	1.792407939058309752e-01	2.790839819815646994e-01	2.985372098636855376e-01	2.030889005280407944e-01	1.577058837167469307e-01
1.988238266406434918e-01	2.659861360651497586e-01	2.304800348368308827e-01	1.081370498891115473e-01	3.731065372626727883e-01	5.489813156416017970e-01	3.879783643300309115e-01	3.153305351743160845e-01	4.464922802961932558e-01	4.508886059679700908e-01	6.299180904253667279e+00	2.070338788691643561e-01	4.075523307540001583e-01	3.166564552384622533e-01	4.302706145849993780e-01	2.590596297131567693e-01	3.965414336680165852e-01	2.349397488046151283e-01	1.965575043538564937e-01	2.183358213068342935e-01	4.993982232368178731e-01	4.911861607966437893e-01	2.781580354753189765e-01	3.832396613441303446e-01	4.748457130672554816e-01	3.669980894062213617e-01	3.889667211804337388e-01	4.510220330754098339e-01	2.190900790573502566e-01	3.825850186847803425e-01	4.026539960303623378e-01	2.926133753802777626e-01	3.553838621873375847e-01	4.457625389124003079e-01	3.335245983913159296e-01	4.518979614577067760e-01	2.449889133528092289e-01	2.818204101672922013e-01	3.726367091556922473e-01	2.112573407845729223e-01	4.333690807393977829e-01	2.353329643088093726e-01	2.715156583722881933e-01	3.709755565190256954e-01	2.800964957417758083e-01	3.607826201030309710e-01	2.471121844091510311e-01	4.065027475554759961e-01	3.178662471999654793e-01	3.315682153433278101e-01
2.163448157115490933e-01	9.353139462569333429e-02	1.041122636067415563e-01	1.545590809551339873e-01	2.616010930086847264e-01	4.277221536499045129e-01	2.538006793528805316e-01	2.121348384019501043e-01	2.804550597725180006e-01	3.315797112392098733e-01	6.365960875509005135e+00	8.395013015301477921e-02	3.119558110826124997e-01	1.488993527204400813e-01	3.866686416827799233e-01	1.072884910354895693e-01	3.299981847916447775e-01	1.206573010165701287e-01	1.146260261002649411e-01	2.193443412653854341e-01	3.718096681088636224e-01	4.478006526286961719e-01	2.890958818170701328e-01	2.678882962785143484e-01	3.085753341299836694e-01	2.499040825565691792e-01	3.346140269295769798e-01	3.274119463741130276e-01	1.999665843881567595e-01	2.405326373614689317e-01	2.289096893571024582e-01	1.970036479948115704e-01	2.185506903034434012e-01	4.243488034165709410e-01	1.738223982267004253e-01	3.500712283314963980e-01	1.746105124955745769e-01	1.427539610768523148e-01	3.025189601993047983e-01	1.133450618487086975e-01	3.224558780306224781e-01	1.520421373091193906e-01	2.885674706033884429e-01	3.129587383686776025e-01	1.086850087984273933e-01	1.871017261335795601e-01	2.761986190035721767e-01	3.009697843820008933e-01	2.285388779739759013e-01	1.939335711451079802e-01
2.263072482883071168e-01	1.498301349666817939e-01	1.958675526195060301e-01	2.339994446306317144e-01	4.204075724359007116e-01	4.529669853142474500e-01	3.802787384347512956e-01	3.109780699407379001e-01	3.733910675010439495e-01	4.817538145278110195e-01	6.402131143482334252e+00	1.769820842922646131e-01	4.560164560331551598e-01	2.281538312866973894e-01	5.249394863958847246e-01	2.269042196619220353e-01	4.278223387159511004e-01	1.355507963269160232e-01	2.074413287511816806e-01	2.247591486529045279e-01	4.245163880918988442e-01	5.958724703750351015e-01	3.157637739143939193e-01	4.060919645619670004e-01	4.323406847222996952e-01	4.085626439546282684e-01	4.690207706807935639e-01	3.964738699218300355e-01	2.260779510215653876e-01	1.534044364332632637e-01	3.417032196272269950e-01	3.143043068750956959e-01	3.005584177660101663e-01	5.641395703871878720e-01	2.246457570561497252e-01	5.037495935606010056e-01	3.137156931486315137e-01	1.479072343568903769e-01	4.315622996048336657e-01	2.670452705711733321e-01	2.432282048176076517e-01	2.508474875861104736e-01	3.159437541645112035e-01	4.384506977789337512e-01	1.787254197556528423e-01	2.168212891876363513e-01	3.840330548268002242e-01	4.517847808252067887e-01	3.443296740766728647e-01	2.589075605894703980e-01
2.407423512753810446e-01	1.380277666015606308e-01	1.570883179032366017e-01	1.890951216659927381e-01	3.702856283024508199e-01	3.991811240657519577e-01	3.115972155388906928e-01	3.104237633640218319e-01	3.287973772670725880e-01	4.052457195255140809e-01	6.316632918634303984e+00	1.438652924006079137e-01	3.881914519408825037e-01	1.748577102132284899e-01	4.517555352961802329e-01	1.476353272308311704e-01	3.478775088800478144e-01	1.581931900919321954e-01	1.929833020672996058e-01	2.342385252546308194e-01	3.561661254030420443e-01	5.141254823023411191e-01	3.349899674274650629e-01	3.473242720009492301e-01	3.806192955894274199e-01	3.535402571319126719e-01	4.110054340986045163e-01	3.320250087134085648e-01	1.785088261728390302e-01	2.467508640957505051e-01	3.347383939367991057e-01	2.763054703053713923e-01	2.535305093363541262e-01	4.784945274751680744e-01	1.900162470447422092e-01	4.305949106418432426e-01	2.325848497987094421e-01	1.638396867795979539e-01	3.327221090525157021e-01	1.742507606310994273e-01	3.318271675823273870e-01	2.396757584924224527e-01	3.370869486083566957e-01	3.566339673736324545e-01	1.642086711482939609e-01	2.240974213235101820e-01	3.159147578292498260e-01	3.856341059374707170e-01	3.205477608457559802e-01	2.841184131996197237e-01
3.221951967204264022e-01	3.376577103656782097e-01	3.762916302606480468e-01	2.328599994440870014e-01	3.409137506955907115e-01	6.311735072436596150e-01	4.568327602851613434e-01	3.352208472952319385e-01	4.592783169522566822e-01	4.104475664570984561e-01	6.327876927115586803e+00	3.100558677936905427e-01	3.073753396881243050e-01	3.571802929433709473e-01	2.845081149538870591e-01	2.858439536324736130e-01	3.905998995792745454e-01	4.043660047877581931e-01	3.010226646883223944e-01	2.693560338588020242e-01	5.520727303627829263e-01	3.423384360757800726e-01	3.725915766567631238e-01	3.274096574712360153e-01	4.481380711020191976e-01	3.424914924419967810e-01	2.708422393953908713e-01	4.476915098772081270e-01	2.260937217609040872e-01	5.358302916463458798e-01	4.571656748490094957e-01	2.456576086775125456e-01	4.867786215589008925e-01	3.170948805994657782e-01	4.648941918418600383e-01	3.643694607253235573e-01	2.121120846734620702e-01	4.387680496735221758e-01	3.433788518825900971e-01	2.725938061207906493e-01	6.066628838429823922e-01	2.792328236087124882e-01	3.815308496997458221e-01	2.515160959466081758e-01	3.400235273942305292e-01	4.841631954293297846e-01	8.746980670460892393e-02	3.350396028662577796e-01	2.815315706088430958e-01	4.251090143277940769e-01
2.851597345271059680e-01	1.702654581671397271e-01	1.414650881629307688e-01	2.951743131272367981e-01	3.889258627837479665e-01	4.096919408572614052e-01	3.119997483614082578e-01	3.097511947348645656e-01	3.462452033556958630e-01	4.405088722822632641e-01	6.402087849600288649e+00	1.841621047047591331e-01	4.565068883907650865e-01	2.086910516295292228e-01	5.454999374983194871e-01	2.409791345045396715e-01	4.490686641664852763e-01	1.262368172865384885e-01	2.301357555425387336e-01	3.171233236110225784e-01	3.840659433112997845e-01	5.944431396533814693e-01	3.466710155391203307e-01	4.082035668393546590e-01	3.834725445142682099e-01	3.630620622179370760e-01	4.960854655089889098e-01	4.019033804084819472e-01	3.333023023841905075e-01	1.087691560906441229e-01	2.547957063850759263e-01	3.338255885675585066e-01	1.795480713702327924e-01	5.814397106127693338e-01	1.133313773635451355e-01	4.774302139412379686e-01	3.196794349761165610e-01	5.424908856635724669e-02	4.298444812753348665e-01	2.622505685219721494e-01	1.768001363503658163e-01	2.763490542440168451e-01	3.414288439065459313e-01	4.691638486304716693e-01	1.803591162841023110e-01	7.716604696300143063e-02	4.392152987568475053e-01	4.371265364712161872e-01	3.569844235922449704e-01	2.082507661616429806e-01
1.689840430116556491e-01	1.765103422278820888e-01	1.845842801753639906e-01	1.063385872045161801e-01	2.354705627293831871e-01	5.545355930744327866e-01	3.489103091022813241e-01	1.420157631938665510e-01	3.774281262180554930e-01	3.507261483305370575e-01	6.420726902033050187e+00	1.156831542734956253e-01	2.945567681913927038e-01	2.240458003525570563e-01	3.376467193235977438e-01	1.770688130977000063e-01	3.931182872819389273e-01	2.271027746686411775e-01	9.382055179470398520e-02	1.664023306034115579e-01	4.878048536097290278e-01	3.850607570751276021e-01	2.135667729412136784e-01	2.816079969346982348e-01	3.608418323059949806e-01	2.163450455740094369e-01	2.905610524325785704e-01	4.207936894340727485e-01	2.158575684363621405e-01	3.598030646098747676e-01	2.589805815492574603e-01	1.126231581690750744e-01	3.141961552671049263e-01	3.858132781971530534e-01	2.968742387280254857e-01	3.230469359807660590e-01	1.036062444922836029e-01	2.522394819822143530e-01	3.394824991895133426e-01	1.520675118173933082e-01	4.113676236200941028e-01	8.142113082658587742e-02	2.177087729240957392e-01	2.988691464024498812e-01	1.697924015577939594e-01	2.959639622402313042e-01	1.605082307346612502e-01	2.857519977207751971e-01	1.345521848686412336e-01	2.055183925252835608e-01
2.476644109425496509e-01	9.635537151373130271e-02	8.374410501489719383e-02	2.089678306491523641e-01	3.019104916555169771e-01	3.906737525246528064e-01	2.504797354811716947e-01	2.543769086981779726e-01	2.845267155305951090e-01	3.461474392700549241e-01	6.356707603076001689e+00	1.024005505444909175e-01	3.496113666050502111e-01	1.210937130540901824e-01	4.316958461041162654e-01	1.252908264737573607e-01	3.532797346339715538e-01	1.281764636064145757e-01	1.643965687510043905e-01	2.594105162720922175e-01	3.386511251939455791e-01	4.820936048964872267e-01	3.199759694566575163e-01	3.086782023298772493e-01	3.121052327768940038e-01	2.750426353701865834e-01	3.892685948524539086e-01	3.262948886048475106e-01	2.417680459532785542e-01	2.137204634712574214e-01	2.314547437594871027e-01	2.397112182438024819e-01	1.713226513123306538e-01	4.650794562030878820e-01	1.119032203864118169e-01	3.720875784790747542e-01	2.056143712894761277e-01	1.041136509207623434e-01	3.185291031038421372e-01	1.461325689885701606e-01	2.935018580814736655e-01	2.065265138412110679e-01	3.190046756102986047e-01	3.498739009437885628e-01	1.078531844429538311e-01	1.312966775029778266e-01	3.266323316438236590e-01	3.350444812846734011e-01	2.775686284058574982e-01	2.050118481701901918e-01
5.262254174263172324e-01	3.453435607698941978e-01	3.750697607578100112e-01	4.516872377926307025e-01	4.652664377855878497e-01	1.474497495284605442e-01	2.817059397566160639e-01	5.233965799839067623e-01	2.247684448897820930e-01	4.050930272414701716e-01	6.213793332502643096e+00	3.992817578275925650e-01	4.412822942502879209e-01	3.125071521211911230e-01	5.225340139357353975e-01	2.960962150018343619e-01	2.832200955173513890e-01	3.630373473226724546e-01	4.444625037960426850e-01	5.063872242215972097e-01	1.408266999362395022e-01	5.903238186773671625e-01	6.126378696074598063e-01	3.831856408541234882e-01	3.415794971062922070e-01	4.686635204877772631e-01	4.954737548603448394e-01	1.815950088505881577e-01	3.716528889599567398e-01	3.572143169236028371e-01	4.573716304326242432e-01	4.753459976273292642e-01	3.435456923522098860e-01	5.311703096614225350e-01	2.860246039358293468e-01	4.862525651197406873e-01	4.329337032183930845e-01	3.588521396398176577e-01	3.307340447547261197e-01	3.405902995725245130e-01	4.811694910787128188e-01	4.734752763549691101e-01	6.114965080800737196e-01	4.155853224107183830e-01	3.656265610655185516e-01	3.347213678960696548e-01	5.207633401345879154e-01	4.401446926807253135e-01	5.250441852234015716e-01	4.871280875150978407e-01
4.606821322035369870e-01	2.853417467974777022e-01	2.764005454889986724e-01	3.821569002204698862e-01	2.815526268296656420e-01	2.503418822073754657e-01	1.016239122735108219e-01	4.061258804454285221e-01	1.529380137140235463e-01	2.128196221770891350e-01	6.225681683675662548e+00	3.108323810659416320e-01	2.839631931804185161e-01	2.236608234446322563e-01	3.821817012934273783e-01	2.062290746686182841e-01	2.395828914147760669e-01	3.207216256778961383e-01	3.551485064223481869e-01	4.572143828612694749e-01	1.677057264639858214e-01	4.189216620264302193e-01	5.258189826872002870e-01	2.521739580549473003e-01	1.851265437756733634e-01	2.721874160380780561e-01	3.711716301092732317e-01	1.901206583258196192e-01	3.686526267288622871e-01	3.742470294028844013e-01	3.068485361978282588e-01	3.528793068531656529e-01	2.217856852424668346e-01	3.861861873650129784e-01	2.110303919138061812e-01	2.897699403627893577e-01	2.974716868899628386e-01	3.092005507503389206e-01	2.007770630244039289e-01	2.083812510303122145e-01	4.702169644012958449e-01	3.731151684390122125e-01	5.235881706925273882e-01	2.986621597740303224e-01	2.891632375022759049e-01	2.596322200495165822e-01	4.129116459280429696e-01	2.740498328217368940e-01	3.988655531135150145e-01	3.777708848009611042e-01
1.327257428036935638e-01	3.362745398900549021e-01	3.071878666599507368e-01	2.523136873411306325e-01	4.901011134273225989e-01	7.304775458624739315e-01	5.553805613528685070e-01	2.844123104009865788e-01	6.037252714948420085e-01	6.208306016367330926e-01	6.510520974341199363e+00	2.720711185076261640e-01	5.736287821098974282e-01	4.253685541122198543e-01	6.117896749323642469e-01	4.157213992700131144e-01	6.272015259691240407e-01	2.912267013745141186e-01	2.338897305864972298e-01	2.235385237888865562e-01	6.885897154268760811e-01	6.599525090127837945e-01	9.853645078248271516e-02	5.485141789635418208e-01	6.122322773255097772e-01	4.718155350601619391e-01	5.532527126111433935e-01	6.500382468056180585e-01	3.893891005725352294e-01	3.747887500087681567e-01	4.109669349703268804e-01	3.581033805623923261e-01	4.434570691609276416e-01	6.547698722586450248e-01	4.257809161534355513e-01	6.026114477282208393e-01	3.791866339778554584e-01	3.114108780417083611e-01	6.003113369813943834e-01	3.947362564541480601e-01	3.447596614417137162e-01	2.559429505089617640e-01	9.467125249987455582e-02	5.758743313848049272e-01	3.377161930402664547e-01	3.997127830811924021e-01	3.975538569554467050e-01	5.631801268357207180e-01	3.328289507125663516e-01	2.676041334207611699e-01
4.355395609028504533e-01	2.781082242284338424e-01	3.166334202861695313e-01	3.364095761390507588e-01	1.747609098224069679e-01	3.867291368831045628e-01	1.979420767762583577e-01	3.424519597409157456e-01	1.418270635528156576e-01	1.369769118672016228e-01	6.288328045277519429e+00	3.059377449239246149e-01	1.176419756702140745e-01	2.385016139661778889e-01	2.227626210841681664e-01	1.745669981425385930e-01	1.825633840053133006e-01	3.507957729967214333e-01	3.241549648709745046e-01	4.034499253186627499e-01	2.964195468139280143e-01	2.868515727146468408e-01	4.917349299310557198e-01	8.375553128499167721e-02	1.359505008902019141e-01	1.978532890540587175e-01	2.051455059756809030e-01	1.898453896755148973e-01	3.006675796507568554e-01	4.331339315614717855e-01	3.093640965757504802e-01	2.655059131266333527e-01	3.352798959137036627e-01	2.528235145447884080e-01	3.173179220756910390e-01	1.822257625688642746e-01	2.350876525338556899e-01	3.666636679538828880e-01	1.371746084697687273e-01	1.908645767201981036e-01	5.325257299212239337e-01	3.151703160632180478e-01	4.950363978487022920e-01	1.455839196762151733e-01	2.794119005152219670e-01	3.432509220185809284e-01	3.042319195795663567e-01	1.307994039660744512e-01	3.105718548417145120e-01	3.741172299378981991e-01
5.081586438656596760e-01	3.332554796131725339e-01	3.726865819870622265e-01	4.067134477064824893e-01	2.740120122326966667e-01	3.091257426360355387e-01	2.093871788044899818e-01	4.367086138066400558e-01	1.047382851823295546e-01	1.894363683055451941e-01	6.221088405543753197e+00	3.737933568486050961e-01	2.073528513000429674e-01	2.817589036500870447e-01	2.915235132590657252e-01	2.306584700112870590e-01	1.486469730786500743e-01	3.964027323370182820e-01	4.006804848646813300e-01	4.729903073122327939e-01	2.158343055812987910e-01	3.584259020057587453e-01	5.738658724546876755e-01	1.737585636076768858e-01	1.564747368944580108e-01	2.922891863965955128e-01	2.854480454190823635e-01	9.795348048716190359e-02	3.422368498366322176e-01	4.560681458114121956e-01	3.803283924787757009e-01	3.595488719832607982e-01	3.674295253904152903e-01	3.022204120973607799e-01	3.396361492410516769e-01	2.608418750980854295e-01	3.253353812596493366e-01	4.101103073759155837e-01	1.470235011845413553e-01	2.629760224088685261e-01	5.642398613813665031e-01	4.020119286797512181e-01	5.779122786006376522e-01	2.021673003579099459e-01	3.400323840877845782e-01	3.751032225437461176e-01	3.895997586504723054e-01	2.179959138071118352e-01	4.104167206611160634e-01	4.503939309489521925e-01
2.107637838609199399e+00	2.004636845566083014e+00	2.043505390014309420e+00	1.976602979945925265e+00	1.923087730518941552e+00	1.799024421802818408e+00	1.881148143478574175e+00	2.092660404032411936e+00	1.801723151938124934e+00	1.825335011222227299e+00	5.406827533655727436e+00	2.034481243639266523e+00	1.793639415991272967e+00	1.961160542150432118e+00	1.744271789152354701e+00	1.903059107969065522e+00	1.662048566181795195e+00	2.043103353613791029e+00	2.039816839600307574e+00	2.037122529565766005e+00	1.753066321307759967e+00	1.790491011943144084e+00	2.177570378861603206e+00	1.807388346317588601e+00	1.847869448360286437e+00	1.956579723171741891e+00	1.782965785992004282e+00	1.684451618651285676e+00	1.850724657618768587e+00	2.101841718871802378e+00	2.111035780023521546e+00	1.995781195443382616e+00	2.058137488550045635e+00	1.698963754756612543e+00	2.030558418629586193e+00	1.859745220920259623e+00	1.959701832748136141e+00	2.094522574531660464e+00	1.712534410397224649e+00	1.926940346137515636e+00	2.212701534825334715e+00	2.041494490751075030e+00	2.193532171522349916e+00	1.719952025508025395e+00	2.019164905744970540e+00	2.076131377340878714e+00	1.898162795488045340e+00	1.835239734483311347e+00	2.042026605392100347e+00	2.147025856166927760e+00
3.970520941128457548e-01	3.173247055619328183e-01	3.423738218607634831e-01	2.748063907769169312e-01	2.530958412819133696e-01	4.875990662597163294e-01	3.072167408546127021e-01	3.623110207004808236e-01	3.178772463029830297e-01	2.507405026323928365e-01	6.245291811601488163e+00	3.104184750912497570e-01	1.835701688708473722e-01	2.970609885609799550e-01	1.843896621877613995e-01	2.138850699459991511e-01	2.296316868161195068e-01	3.828054445561907548e-01	3.214057828662690852e-01	3.583140867827641074e-01	4.001898620322655864e-01	2.504974245962091062e-01	4.580441963323087506e-01	1.962079190075072810e-01	3.135688367109696895e-01	2.638381728637792523e-01	1.902621045789885668e-01	2.986079796619155458e-01	2.459422116389155255e-01	5.085209743620067169e-01	4.041548182276095136e-01	2.595380970101773266e-01	4.030015050689131351e-01	1.947158904167901883e-01	3.887700641184916317e-01	2.414805232874254748e-01	1.905291556444043410e-01	4.097333927892815586e-01	1.592374974463720283e-01	1.903330938154665086e-01	5.995401034726782763e-01	3.141576109570742292e-01	4.600481813899769956e-01	1.088856780379888201e-01	3.209505598274791094e-01	4.290535243756587458e-01	1.836307938964767128e-01	2.060999158830677802e-01	3.114990538756872707e-01	4.272985367952396030e-01
7.487544858324122199e-01	7.513200857875065308e-01	7.281513775720762638e-01	6.518155866467429949e-01	5.196428783282702746e-01	9.468399121402881757e-01	7.110227858213625796e-01	6.150261822592921757e-01	7.386489107519080832e-01	5.487352615802001399e-01	6.325978618496189476e+00	7.060150828648598109e-01	4.896480998979262367e-01	7.233449132442644203e-01	4.027280245861415975e-01	6.777050541062042965e-01	6.591407817169862016e-01	8.008114422241846553e-01	6.816971187327437454e-01	7.152026113408547214e-01	8.447275725146896619e-01	3.257826626998889252e-01	7.271099934641286344e-01	5.517924184625619954e-01	6.433927546722655322e-01	5.267568123133943292e-01	4.543591186341320309e-01	7.535697369257506883e-01	6.999831210956470873e-01	9.311188416959019776e-01	7.118717379826020597e-01	5.782967245112521359e-01	7.805887654080159166e-01	4.001427087886819112e-01	8.104169952375209762e-01	4.668480522039841207e-01	5.696064484679365103e-01	8.443421369485770711e-01	5.679982881109437720e-01	6.437934102431387418e-01	9.976563335235194563e-01	6.367087118960104153e-01	7.351999874138387403e-01	5.087709073238415591e-01	7.308442998782830324e-01	8.219050008151882469e-01	5.057454151463786074e-01	4.946459391616883083e-01	5.673755280970914638e-01	7.244799067405627291e-01
2.655658622777524736e-01	1.712033366310743154e-01	2.070943412507433579e-01	2.114005013944575684e-01	1.655170891508232489e-01	5.138392928062788245e-01	3.017813599237339495e-01	1.548963740506276721e-01	3.086995241252947775e-01	2.634225251819261593e-01	6.432362436033026043e+00	1.558985324564145236e-01	2.238810829825292059e-01	1.716503958636936555e-01	2.967153935346173443e-01	1.422557219367922843e-01	3.698643062534240356e-01	2.720887797929207319e-01	1.699893095140266597e-01	2.484141865977095021e-01	4.341851293197174777e-01	3.290456484435762552e-01	3.000431206882230306e-01	2.190603129497920576e-01	2.596432505421948922e-01	1.230372617775657013e-01	2.599526470683350410e-01	3.699313211204757201e-01	2.554254000318234019e-01	3.774118490195864650e-01	1.988923362960432206e-01	7.686450005469121216e-02	2.926227794910528646e-01	3.543200830856734207e-01	2.783166366027109984e-01	2.295020857378051171e-01	7.067167066080906612e-02	2.714339028060794301e-01	2.962284027714204293e-01	1.487383451962595304e-01	4.373332761743468078e-01	1.451953117837269103e-01	3.064751230537570703e-01	2.560730570850142662e-01	1.516226564985356517e-01	2.753438123632787060e-01	1.985620845356444730e-01	2.062417029752679487e-01	1.269467065050915444e-01	2.144295084157484543e-01
5.089987629693728532e-01	3.332123106764708353e-01	3.278861733824392499e-01	4.368897501825928509e-01	4.217437824879967101e-01	1.202919554215485104e-01	2.061080362644233110e-01	5.014615162453713859e-01	2.204378934238433452e-01	3.529531415522926263e-01	6.213530022347968362e+00	3.726076450262592599e-01	4.204182485816148618e-01	2.876923667243644345e-01	5.085228151315487333e-01	2.842895632246520976e-01	2.925253878596142387e-01	3.374637924558347435e-01	4.209011935977912122e-01	5.073220397213090704e-01	1.022878466977987372e-01	5.598862998060061269e-01	5.895167343282813333e-01	3.670370431756829199e-01	3.091398601210750829e-01	4.151678745809292415e-01	4.853253572719903874e-01	2.128857393026094003e-01	3.960972812035463142e-01	3.485298157256918050e-01	4.049584244855557458e-01	4.569467599167185146e-01	2.642762133535339619e-01	5.126782817617187016e-01	2.259839514770899671e-01	4.381838246601947318e-01	4.047194270744877698e-01	3.213678396028689099e-01	3.040685820351581858e-01	3.034901994106266043e-01	4.566085871536905705e-01	4.558931172044816127e-01	5.854441383184542103e-01	4.079849229815219469e-01	3.484642715975730942e-01	2.855362218204928748e-01	5.138850857353441937e-01	4.057060919507737284e-01	5.069168649264399473e-01	4.529382155912202168e-01
3.155852162693584817e-01	1.751394294287488274e-01	1.588232912269569308e-01	2.693807999366156780e-01	1.848358099669860366e-01	4.119761423701805425e-01	1.828061632087157051e-01	2.268097048473001476e-01	2.348746563241770891e-01	2.557850659726828568e-01	6.364323403493250986e+00	1.797070812926000738e-01	2.757097514433439200e-01	1.821799624658515526e-01	3.751998069166960215e-01	1.679578043973174173e-01	3.331072402542940569e-01	1.993186850676172961e-01	2.039474183515709860e-01	3.317996354809736870e-01	3.553136580919481480e-01	4.162223182617516004e-01	3.588707595315461796e-01	2.352903645559981105e-01	2.256778990074140012e-01	1.702376755118928942e-01	3.314318904591823101e-01	3.272314524600995478e-01	3.257643613676134975e-01	2.780350528097256801e-01	1.278453389868238754e-01	2.259783121514500337e-01	1.806708984586546107e-01	4.120360510217750960e-01	1.728714745125575492e-01	2.829683479463625528e-01	2.158819179790616438e-01	1.895788459937773340e-01	2.955706442579864590e-01	1.462798400861888837e-01	3.477004290595161473e-01	2.134459380382937588e-01	3.535000357101392154e-01	3.253307029906013503e-01	1.707803081443445836e-01	1.725043111753968017e-01	3.387390654404650037e-01	2.502831038295166843e-01	2.458867588911516633e-01	1.898464291824521755e-01
3.400222508059037585e-01	2.849075574211478723e-01	2.815323801028742357e-01	2.188788168879322038e-01	2.165526187324246787e-01	4.967043777263449034e-01	2.832986920166389866e-01	3.062194105874804229e-01	3.298051031344207962e-01	2.508256894925618430e-01	6.269870416574754302e+00	2.554929454610179174e-01	2.010811939059032327e-01	2.741915045157403696e-01	2.144052870763290541e-01	1.950143315134399424e-01	2.621017018802054288e-01	3.317505893648975412e-01	2.617918340755077122e-01	3.205410240152827273e-01	4.118632728853283131e-01	2.661530281762624073e-01	3.938994808929351943e-01	2.057246736212474669e-01	3.167192587616235455e-01	2.186950230948008222e-01	2.050560434870219717e-01	3.322876099199487121e-01	2.493734873604327718e-01	4.704927867315418233e-01	3.483408218605452689e-01	2.201882762463327758e-01	3.492096888083339179e-01	2.279341182730934556e-01	3.449047336260986363e-01	2.403942188173306960e-01	1.357405990664545536e-01	3.589234504753914257e-01	1.839766014030270735e-01	1.369981798032068321e-01	5.499372085149457634e-01	2.579289103798703131e-01	3.923192791495441201e-01	1.653788721724601396e-01	2.847001182164347610e-01	3.829292233762179865e-01	1.575164654722766566e-01	2.033157398613684164e-01	2.649540875025120368e-01	3.658259430078215080e-01
4.677115491452710216e-01	3.036238759025521317e-01	3.353533836316516248e-01	3.814106390873998609e-01	1.898056779368712532e-01	3.948597193444561282e-01	2.104389464901980644e-01	3.644535606734882749e-01	1.783163254706640333e-01	8.898539448762272930e-02	6.284299336701749006e+00	3.296838041222897031e-01	1.409074435010387871e-01	2.390502469751932257e-01	2.460635074653143295e-01	2.035582754635978098e-01	2.476302607914974974e-01	3.932683910259589521e-01	3.598289514252506760e-01	4.418529280755326694e-01	2.955949686361817319e-01	2.706547347358203015e-01	5.181709261099515240e-01	1.439974778257430699e-01	1.045907963527399759e-01	1.818915885240356967e-01	2.532503375712050198e-01	2.299769683098935591e-01	3.563317090063649606e-01	4.712536736480203992e-01	3.077838210843711897e-01	2.800978313552496823e-01	3.310625850502497136e-01	2.725868794464307299e-01	3.251683067318026366e-01	1.295983578486272769e-01	2.372358636219905614e-01	3.883691310583090583e-01	1.634769707298859842e-01	2.164013738177375246e-01	5.604157477929756492e-01	3.506166365951099984e-01	5.216727114592450976e-01	1.821736055745085403e-01	2.973589703714283883e-01	3.511059589782535850e-01	3.299807013400340994e-01	1.327704310266894228e-01	3.300493615031326877e-01	3.916086194031657142e-01
4.926919006527070710e-01	3.985437084690988119e-01	4.255187534678047667e-01	3.709108165719440242e-01	2.246780482076609631e-01	5.290987714667835240e-01	3.319994709904350305e-01	3.976956939045437900e-01	3.078862235257572300e-01	2.123274153474203896e-01	6.246076356716161904e+00	4.004871874929062936e-01	1.168927362798593828e-01	3.765512740405708159e-01	7.272375866589048110e-02	2.940562308718528972e-01	2.141974647506130480e-01	4.602060549427566816e-01	3.938809901942791347e-01	4.515954103276117459e-01	4.386058209407331376e-01	1.781131066809768237e-01	5.342925619017109273e-01	1.409182730220812640e-01	2.902508971129595938e-01	2.675858320772288024e-01	1.048764513299692558e-01	3.112668151966554442e-01	3.474581905287450478e-01	5.739152811060538317e-01	4.230335979206228947e-01	3.134076260035409955e-01	4.683282833328493155e-01	8.678219454474982164e-02	4.651655983176050668e-01	2.122883455395793983e-01	2.769423913365429146e-01	4.954492840146327293e-01	1.703954292395430392e-01	2.781683940736855987e-01	6.664524537882714483e-01	3.725645736383607631e-01	5.389820046457229896e-01	9.186314311554762135e-02	3.984140737838535729e-01	4.932724124814650835e-01	2.615211745770336105e-01	1.485786711675474159e-01	3.448552153351603922e-01	4.740579976799708661e-01
5.630333701409372810e-02	1.787602661838137430e-01	1.801780542621757020e-01	1.299285934000974641e-01	3.671492297847223640e-01	5.801174176583272502e-01	4.156867198732624447e-01	1.932466220092966813e-01	4.415095015679891821e-01	4.801495683346828636e-01	6.454774547197725809e+00	1.234814206865218200e-01	4.329962165394952711e-01	2.735940330256365072e-01	4.853412355310285364e-01	2.536649383313226425e-01	4.739871794079068001e-01	1.583236594158985711e-01	8.984708428869533914e-02	1.181542028793808041e-01	5.313840705938923659e-01	5.446145347465763953e-01	1.443968181291641339e-01	4.001875740413194937e-01	4.611459111713676617e-01	3.536967629520100243e-01	4.251514887210190996e-01	4.834437806186578368e-01	2.406482321630810106e-01	2.646441604883009724e-01	3.066976171838021181e-01	2.353039985048535343e-01	3.321726508676737799e-01	5.299501091873770608e-01	2.953499164950847966e-01	4.731883146913960503e-01	2.512624807895961210e-01	1.934091050289489244e-01	4.521305799347438703e-01	2.496434018779104258e-01	2.913995613139885865e-01	1.304419417087722688e-01	1.461375037386599129e-01	4.310686161816611461e-01	1.870828729932081658e-01	2.760701592607804900e-01	2.937381212272273667e-01	4.268489181108803820e-01	2.336474770028788561e-01	1.793471803843179058e-01
4.931686730024947840e-01	4.126079032326283591e-01	4.057155506699382519e-01	3.644464992412856374e-01	2.303087675527688838e-01	5.220309784742896975e-01	3.025945404273642225e-01	4.066802373422784833e-01	3.301952212793071717e-01	2.037571971576022378e-01	6.189864036904738853e+00	3.975452099658848271e-01	1.610706469915650363e-01	3.825673115918358791e-01	1.316680742268178106e-01	3.050612112546308152e-01	2.160146039700810705e-01	4.535701429728316025e-01	3.935910205857872657e-01	4.660174208129361229e-01	4.287941777169166357e-01	1.830605655046890212e-01	5.322547317522308141e-01	1.813410658090650052e-01	3.075366327549354240e-01	2.623699729703491412e-01	1.662408852019275074e-01	3.318190321347546101e-01	3.720949344229812494e-01	5.783523100214547075e-01	4.285299093593222253e-01	3.332445937641400069e-01	4.384312756753309670e-01	8.529372986051134142e-02	4.499448140452273481e-01	2.129205561065264096e-01	2.748680546278982062e-01	4.898651882441367178e-01	1.392385301585673529e-01	2.628589351487830572e-01	6.670360566311299699e-01	3.796756579799997477e-01	5.340041059627924636e-01	1.410000753809995400e-01	4.102453728333551042e-01	4.841171640351604188e-01	2.732268420369757256e-01	1.738806138556983349e-01	3.620668197567348257e-01	4.721859628619889948e-01
1.746737879502110458e-01	2.382449394074083737e-01	2.793008395058247384e-01	1.183555000931559992e-01	3.044761920505669184e-01	6.196566074074076891e-01	4.278509832030610305e-01	1.887881886533243903e-01	4.300022892487483928e-01	4.264336955227803205e-01	6.434512999998631244e+00	2.012241782967822412e-01	3.340300383447418198e-01	3.080957099836879043e-01	3.509895964675887048e-01	2.446966380442948674e-01	4.163693635617850552e-01	2.782952098186474155e-01	1.524322092987409893e-01	1.314980183542043268e-01	5.555934153110196894e-01	4.229289586960812142e-01	2.209680761726696141e-01	3.181047286484444681e-01	4.350540423586501948e-01	3.130425128402383184e-01	2.907461444084685209e-01	4.589951245802277313e-01	1.875534956214631455e-01	4.028522188878577159e-01	3.513799255333868166e-01	1.655512324931738832e-01	4.173833789080842460e-01	4.031109045728055729e-01	3.888132869148146487e-01	3.947697619868565932e-01	1.950852882087806273e-01	3.258391908834001871e-01	3.929712232708668096e-01	2.349923659764848738e-01	4.612445237823130650e-01	1.232094991728850814e-01	2.308458678151560362e-01	3.192435585036408896e-01	2.428661903314932868e-01	3.871920625641218638e-01	1.412555565446089456e-01	3.424139518262780957e-01	1.638942133463234530e-01	2.774171355417768270e-01
5.981508538557793742e-01	4.264958412778951935e-01	4.574530568255600338e-01	4.901673851003492954e-01	3.344846885492481769e-01	3.275997597942886808e-01	2.646785497767106810e-01	5.216411804169739375e-01	1.893328226528417646e-01	2.078947430500566462e-01	6.167847388018298460e+00	4.622818119872114662e-01	2.456815587908249277e-01	3.629397379611684071e-01	3.079239837876801000e-01	3.185767273623467677e-01	1.781078161837623131e-01	4.896957519824599592e-01	4.909072169911991579e-01	5.612577741527355890e-01	2.360169536546622149e-01	3.566010867250998251e-01	6.616639694002178773e-01	2.370009721357355659e-01	2.084172702193121118e-01	3.514762115714888391e-01	3.277366675394050022e-01	1.465677590953706755e-01	4.232905597212267002e-01	5.503993228738811583e-01	4.584041912391030316e-01	4.374926609888355467e-01	4.341112309974148320e-01	2.979296793127119147e-01	4.178534336817675277e-01	2.806347740409834146e-01	3.942329576012946757e-01	4.994579969706663403e-01	1.644522633268287737e-01	3.412092651585045822e-01	6.586143305532251579e-01	4.898543580378387219e-01	6.653537917427835291e-01	2.334706798137916872e-01	4.307628370363910664e-01	4.590150174814646711e-01	4.514999426635041280e-01	2.604078506526794068e-01	4.890945777129550587e-01	5.403048336508300409e-01
2.122117138178665208e-01	1.259929399508290249e-01	9.751313269573369524e-02	2.242804989503081881e-01	2.829830757935681285e-01	4.851135299662708844e-01	3.094719384500964621e-01	1.777683033946604318e-01	3.438517199115423972e-01	3.729783099649848777e-01	6.465810017333932791e+00	9.867069976430475897e-02	3.734859914523862012e-01	1.758911254767590582e-01	4.566407491127488227e-01	1.961121097151478088e-01	4.391368351826905880e-01	1.481494790456590049e-01	1.317920072240004181e-01	2.494756329187820254e-01	4.350254570797646991e-01	4.966882906158922584e-01	2.530034320510256007e-01	3.371363493562156699e-01	3.370052166365107849e-01	2.477446898424573996e-01	4.046294190023225212e-01	4.184918034733693393e-01	3.035081335510373957e-01	2.228672380824092969e-01	1.495674767255333049e-01	2.129339259009988550e-01	1.972757831063007006e-01	5.035029443242114988e-01	1.697403935802634656e-01	3.784821921399591504e-01	2.194273049029747125e-01	1.153447548498437031e-01	3.949525463770620082e-01	2.004969252787527079e-01	2.600191475217450976e-01	1.644123396322760000e-01	2.506551680899191670e-01	4.012497593751345737e-01	1.133935547096661667e-01	1.321714599156612879e-01	3.385761515040715541e-01	3.466959316537522318e-01	2.256842953847893185e-01	9.037720493264596311e-02
2.473633269667656065e-01	9.469742337790251763e-02	1.038514284261546766e-01	2.196719406939654229e-01	3.112352990011011955e-01	3.932076490917998934e-01	2.619937632167612107e-01	2.560615727011276155e-01	2.811304504374346758e-01	3.644573136371243027e-01	6.389527719343753631e+00	1.188880784278664587e-01	3.674787051141963357e-01	1.427992992220314117e-01	4.522950501018926373e-01	1.476080608704726238e-01	3.656628502268478575e-01	1.032388968989018108e-01	1.654928270539609836e-01	2.593266693601077866e-01	3.489634683119941516e-01	5.109941553901024003e-01	3.208133995077038780e-01	3.157620052093302876e-01	3.179807648078213922e-01	2.923832168491546923e-01	3.994447416936175443e-01	3.347682612930776846e-01	2.452410568682348579e-01	1.721353473824193125e-01	2.269689548435761817e-01	2.528967002226111260e-01	1.892680134097455835e-01	4.905600535094161718e-01	1.199437443080717397e-01	3.943976847401471919e-01	2.404961985527853119e-01	8.765776403444612563e-02	3.473538297275162723e-01	1.747925926485888459e-01	2.632928302507305807e-01	2.086101617546741172e-01	3.192520124246832625e-01	3.720726485194846833e-01	1.125629027013234640e-01	1.180727720511892676e-01	3.496021333699023681e-01	3.487293898339999809e-01	2.865619854766200403e-01	1.960504996495041341e-01
5.573836508557326930e+00	5.474702041004653630e+00	5.416942625200024786e+00	5.480964413357729548e+00	5.358086566329800959e+00	5.182189236132367149e+00	5.241423412338511945e+00	5.536591698946652151e+00	5.315118134799850402e+00	5.228266123933390297e+00	4.500538471279320163e+00	5.467620765317214193e+00	5.317386011782160971e+00	5.399722367961314440e+00	5.309608288344756843e+00	5.393793689077663878e+00	5.248104503626395356e+00	5.470269564005616481e+00	5.500504018020175856e+00	5.582678125074854059e+00	5.194793928089076473e+00	5.251036571486094928e+00	5.615591093993637983e+00	5.337625682194677701e+00	5.301225386900499714e+00	5.350600347285315195e+00	5.367384071598992890e+00	5.269206590840888715e+00	5.481326160813694948e+00	5.523763503495990435e+00	5.434345116492075078e+00	5.476533973227879493e+00	5.320174282780355313e+00	5.243644876499711671e+00	5.362569985870910827e+00	5.268240685250710875e+00	5.398006682156168523e+00	5.457663465620202103e+00	5.214255223692346064e+00	5.354872580354832046e+00	5.574704529026206501e+00	5.519485803689237358e+00	5.604793568892446842e+00	5.306844366873361807e+00	5.473085652959117198e+00	5.418861230540972684e+00	5.450316151576926949e+00	5.309009833720599758e+00	5.515272459153706563e+00	5.528212629372106335e+00
1.847914858946692052e-01	9.351326143202384755e-02	1.510608068873303400e-01	1.261020762973452669e-01	2.547999724734316129e-01	4.823931683255250902e-01	2.976254105765518410e-01	1.674028782495770307e-01	3.047781412083390706e-01	3.466595359095817064e-01	6.401940865664125901e+00	8.143678804273551952e-02	3.014387806331431663e-01	1.692692099761595459e-01	3.678985924912195893e-01	1.204489944784184752e-01	3.474141338302413340e-01	1.589080563862113604e-01	8.451932345994729590e-02	1.673458249623388794e-01	4.165820407388625135e-01	4.355746473780502948e-01	2.534267583466796037e-01	2.618644811190569133e-01	3.221254591575876125e-01	2.475393480383271949e-01	3.084361705994377867e-01	3.501884922360013475e-01	1.697212534229715075e-01	2.712069274998206159e-01	2.367508416201048183e-01	1.471358290536299018e-01	2.773229090184641810e-01	4.167919981974023691e-01	2.353729429651139071e-01	3.495560947030627030e-01	1.538992799482383489e-01	1.846608393914842272e-01	3.217977010784003888e-01	1.386475063388205864e-01	3.508873047930857747e-01	9.762838698759379596e-02	2.584425698762022328e-01	3.009299552406017320e-01	1.039359060944043539e-01	2.327040498205446284e-01	2.296290967924743409e-01	2.955546153934858755e-01	1.746331101159167842e-01	1.864593082199942353e-01
2.961109662931386555e-01	1.933082761091744484e-01	1.764821233299183612e-01	2.122532720835569320e-01	1.561796908101497905e-01	4.368891687660360068e-01	1.914782123737319708e-01	2.180249317534938280e-01	2.399991462571836320e-01	2.470032174859569107e-01	6.327553647475001597e+00	1.797421805948958562e-01	2.294666599105676941e-01	2.134507875879501915e-01	3.094627420235488424e-01	1.499436760139023772e-01	2.714627557814787706e-01	2.016396170178973435e-01	1.769077641831523773e-01	3.006109895100877449e-01	3.694900023703368008e-01	3.687173243457402272e-01	3.445034973459610295e-01	1.841607898502040375e-01	2.509167346595403414e-01	1.730546166764183602e-01	2.588948808284444736e-01	3.076093857732087877e-01	2.729913108254030107e-01	3.185756233531208403e-01	2.029015699468490752e-01	2.027000794480040557e-01	2.388061827609343768e-01	3.407513483684524447e-01	2.315358552962513972e-01	2.739313750399891001e-01	1.800796634468816160e-01	2.349831370087374915e-01	2.435139635746171594e-01	9.595174950665603941e-02	3.959133158162794763e-01	1.820692163235158867e-01	3.399149359458000230e-01	2.630357701044256369e-01	1.960837714140270527e-01	2.444503255088292526e-01	2.702937788355592730e-01	2.161997788374517837e-01	2.200376540391880131e-01	2.244619126496657235e-01
4.726149024664843545e-01	5.173362065174276214e-01	5.145646838977092630e-01	3.599682337808733368e-01	4.163956460150392558e-01	7.475604921313291351e-01	5.345478266968984871e-01	4.579613352067373189e-01	5.582883759974919258e-01	4.852572387161857015e-01	6.234531974680042943e+00	4.763267034325801563e-01	3.870861387700575973e-01	5.430024128124769645e-01	3.042416465504192424e-01	4.517933165630124148e-01	4.224979319766687391e-01	5.324672066639318802e-01	4.378563625084067601e-01	4.423068385707230044e-01	6.673464700968405605e-01	3.740729639666122153e-01	4.969031503138187644e-01	3.935040063502825980e-01	5.651443378810384610e-01	4.548862001856079917e-01	2.893156429656718043e-01	5.525603034884190023e-01	3.938911716668250795e-01	6.824131979112861845e-01	5.839771348401858742e-01	4.057597926851679304e-01	6.129050375488526159e-01	2.932608031616955047e-01	6.121617577432112434e-01	4.581972489767219825e-01	3.847052707871177479e-01	5.954776340647496280e-01	4.104322946459986743e-01	4.030911678046052993e-01	7.533445337411627252e-01	4.201597727114055880e-01	4.984238197381687940e-01	3.394285318524685735e-01	5.206996422033833838e-01	6.418579936501782601e-01	2.491318269274714614e-01	4.031830209885778893e-01	4.065513703434663895e-01	5.568330942782627746e-01
1.678951414931759700e-01	1.744102212596268520e-01	1.126557120052280869e-01	1.821938741390451699e-01	2.983882109269456739e-01	5.348563739169225340e-01	3.319160865533795080e-01	1.609544129018725955e-01	3.900398964051893791e-01	4.120008538825113420e-01	6.434964928226129643e+00	1.136315328953374365e-01	3.970256420472415559e-01	2.471684881545398449e-01	4.647217145935038651e-01	2.390514593390994647e-01	4.491556018375717496e-01	1.240004759831996872e-01	9.353859780141590696e-02	2.281970645018279731e-01	4.863955994054095511e-01	5.119597673322860976e-01	1.971314700653215846e-01	3.588040821454098195e-01	3.949233118097580375e-01	2.795549023245247344e-01	4.062762356677719899e-01	4.573079831402421247e-01	3.080106057996621627e-01	2.373839246810637571e-01	1.955489356241114363e-01	2.302763977013992380e-01	2.378870264256798817e-01	5.073611047358954629e-01	2.244778379137285229e-01	4.178570245111660753e-01	2.367125419579593770e-01	1.395697581454387604e-01	4.158307810994097409e-01	2.130432468374038046e-01	2.641222496768825811e-01	1.366034865154825140e-01	1.870983322961140005e-01	4.211400772466448728e-01	1.712855758351552460e-01	1.984424132157727449e-01	3.278292907958743618e-01	3.743334318930390814e-01	2.211906380547954132e-01	8.858226665374312192e-02
5.314395340651848487e-01	4.499303381619846331e-01	4.720792030679566431e-01	4.334486580936037226e-01	2.159254248968681678e-01	6.313323009303067890e-01	4.003710683987238839e-01	3.937745753321420517e-01	3.947018519990141416e-01	2.145758505379700143e-01	6.330032335944788535e+00	4.443625093971673157e-01	1.606013175591149700e-01	4.211206478845067602e-01	1.151730027237333615e-01	3.643422289064687236e-01	3.672476692479662574e-01	5.325844015777440044e-01	4.382663868904195237e-01	5.004940532329553715e-01	5.339881965958322985e-01	5.123237116741587854e-02	5.465669044100543994e-01	2.172629063599565147e-01	3.165411250968857004e-01	2.333637073351347568e-01	1.736586184924459042e-01	4.338784463181233897e-01	4.492610058528406225e-01	6.482743541442852475e-01	4.168921871721061878e-01	3.171729083857940945e-01	5.065667582175844563e-01	1.596793474335213847e-01	5.217060666315987971e-01	1.456347222432883837e-01	2.910760996479395679e-01	5.454362232023338697e-01	2.800934214108913300e-01	3.392841652911832706e-01	7.179435480115405888e-01	4.054641375842301665e-01	5.505625656631372156e-01	2.105511055337927484e-01	4.379928636286150589e-01	5.384250556456512404e-01	2.906908967049541270e-01	1.479001407533399592e-01	3.367749875791714032e-01	4.865472267964748854e-01
2.275459608448873461e-01	2.997324895155441260e-02	1.332954482563608600e-01	2.016510192095852805e-01	2.871419166719788585e-01	4.250981062214942430e-01	2.880976583872995045e-01	2.198783744185255073e-01	2.800855264690435553e-01	3.495149038122943863e-01	6.415083032144082154e+00	9.198635688794570830e-02	3.313580041861720060e-01	1.037275331393139877e-01	4.162511388291060266e-01	1.082353792181881130e-01	3.681971070107484256e-01	1.494155503024708898e-01	1.465049383690560925e-01	2.152005938773526306e-01	3.694878036888567530e-01	4.734284908101983880e-01	3.014303799208977730e-01	2.906716483537066797e-01	2.986517481641717264e-01	2.641342333238287932e-01	3.656145103903178928e-01	3.319907844254455509e-01	2.039873772599253288e-01	2.170467008882903392e-01	2.252334817652721088e-01	1.960910108196231294e-01	2.355504285548697674e-01	4.638527811569135295e-01	1.716411938991360131e-01	3.611664696244866746e-01	1.969274981967487903e-01	1.391164395212007299e-01	3.390568481360913267e-01	1.665689346283075745e-01	3.013660046822329019e-01	1.716792972403285711e-01	3.060422083513498759e-01	3.365899252470496150e-01	5.232097303603733263e-02	1.614663554513302568e-01	3.026383614081667450e-01	3.206766531024093370e-01	2.383842669632819933e-01	1.906665557703897118e-01
4.431021096811899040e-01	2.651185330361883752e-01	3.190081448050980373e-01	3.476251097920733391e-01	2.882011759824330555e-01	3.078137367926170320e-01	2.140477380494049953e-01	3.970787550669168664e-01	1.428624748831869851e-01	2.232118375833346269e-01	6.271690936797924110e+00	3.083272170131093337e-01	2.263558854471739157e-01	2.112147709769900683e-01	3.078845460417033997e-01	1.605357619653396961e-01	1.749027449512946808e-01	3.476193031000326394e-01	3.494438090489391247e-01	4.053384665401593145e-01	2.100422841731699186e-01	3.722645865325748260e-01	5.191747941281004142e-01	1.930182381723348217e-01	1.911959740064822777e-01	2.916382274306716371e-01	2.945146423743921216e-01	1.050361368558534320e-01	2.659010976820965766e-01	4.099592560774028005e-01	3.632280803581816042e-01	3.084862631687889101e-01	3.287239237649192125e-01	3.290270109465901482e-01	2.892947056083268187e-01	2.736351845154016971e-01	2.617311263697277290e-01	3.499522924197694396e-01	1.552512379438235335e-01	2.091089730211354303e-01	5.284494936946644295e-01	3.525631250736201427e-01	5.212017540620708100e-01	1.942560113091397755e-01	2.738823592457864109e-01	3.299099114406117139e-01	3.373117419103889292e-01	2.381268831682397669e-01	3.698556752487510701e-01	4.118211102176079774e-01
3.082924599517527509e-01	1.472103929732775374e-01	1.678015928983469240e-01	2.539514385970392252e-01	3.569911680845959667e-01	3.207744175359346084e-01	2.509237786046653595e-01	3.328628902081012808e-01	2.569535179439039196e-01	3.687473344916855078e-01	6.311079968009660313e+00	1.824449646035465333e-01	3.726955344285703409e-01	1.555612167133577917e-01	4.516803144780216495e-01	1.379478329179957830e-01	3.110988103539740202e-01	1.644557145366595530e-01	2.366044621460581809e-01	3.026463039756512874e-01	2.772010903277175586e-01	5.139404248924256402e-01	3.956178160836079094e-01	3.215123842101463847e-01	3.260326468796708732e-01	3.453030493270829449e-01	4.112823095038254939e-01	2.675180125174356771e-01	2.253721503942564264e-01	2.149008938381435085e-01	3.120526145499902815e-01	3.016789920650773671e-01	2.134540029866056343e-01	4.757729861453077191e-01	1.380412864804703155e-01	4.140677719034770998e-01	2.600994181608777822e-01	1.607745485374954819e-01	3.072491986978966305e-01	1.791705109777347593e-01	3.251960727442998467e-01	2.754083442143576144e-01	3.934373871987725813e-01	3.545711125389746088e-01	1.719922401863615558e-01	1.794085661800671194e-01	3.616856218537669587e-01	3.676197937993059273e-01	3.465510244149744290e-01	2.916726985009646111e-01
4.642071938857147417e-01	3.369312683886339643e-01	3.731154263305803687e-01	3.471282556386484086e-01	2.022887465153903053e-01	4.467682762563603416e-01	2.677749672075805387e-01	3.782115555840326881e-01	2.264805098216871315e-01	1.647494988100054458e-01	6.252307654202822640e+00	3.524163620105975059e-01	8.980136209610208031e-02	3.028808539957067447e-01	1.454353439205973708e-01	2.247546157628795838e-01	1.695724510286172604e-01	4.077128937394823294e-01	3.605287930248818329e-01	4.225008816471642614e-01	3.564078382630196384e-01	2.254920076702633946e-01	5.174481873481314720e-01	9.912353618561585422e-02	2.132955736225589372e-01	2.323906466999745846e-01	1.510547629174878448e-01	2.313756407814360205e-01	3.049278574249469909e-01	5.085862911637623052e-01	3.786838575878747060e-01	2.891948030197669661e-01	4.062950809614884751e-01	1.660103417020396266e-01	3.943269770333272528e-01	1.847450320309009242e-01	2.486279146613460111e-01	4.330839452465418682e-01	1.134806421888336636e-01	2.275143716812528527e-01	6.067330114688593845e-01	3.461086183130518967e-01	5.224150821945596768e-01	6.494105368480307394e-02	3.387554007056815530e-01	4.234545092181516424e-01	2.723549833221082239e-01	1.290216547871375352e-01	3.341010284991376977e-01	4.345275600632774182e-01
4.454823522128626978e-01	2.946996039984082771e-01	3.091651182891237415e-01	3.883863187038311682e-01	1.434175729744423256e-01	4.384387275710365239e-01	2.067074057572298729e-01	3.052519816539223663e-01	2.072707648098834066e-01	1.681095725537096741e-01	6.393098733032443803e+00	3.168323834150065799e-01	2.195459509834629674e-01	2.719638314584230665e-01	3.265322492213069694e-01	2.531869263698313666e-01	3.307618895758620003e-01	3.480394739768410406e-01	3.316428807573337245e-01	4.456735453910579681e-01	3.728295986029172560e-01	3.532781966544031871e-01	4.769577837145708155e-01	1.856598450680286838e-01	1.440440285738274484e-01	1.549855548429604490e-01	2.943608038037434649e-01	3.236376170745455250e-01	4.145860088452166248e-01	4.061100356564835145e-01	1.811478335399257789e-01	2.813821693225534437e-01	2.897817443048397723e-01	3.691940997025606186e-01	2.966970245176118182e-01	2.015181229593022150e-01	2.843510859838137006e-01	3.377447297374693846e-01	2.885997072901256288e-01	2.428946784779078827e-01	4.804799615863047935e-01	3.206768740489542302e-01	4.723933916267293309e-01	3.065521368825270820e-01	2.856698604914915673e-01	2.985489502876628176e-01	3.895272246121432302e-01	1.797516597912775238e-01	2.983916908793720624e-01	3.069539298100193991e-01
2.486771701124587119e-01	1.644756240403130731e-01	7.756996556726888925e-02	2.011187974790361599e-01	2.324693044678654286e-01	4.506413623994175999e-01	2.366424495668906780e-01	2.053316013814349139e-01	3.175532423364180179e-01	3.054771431356199662e-01	6.371481064061603306e+00	1.142860845928213576e-01	3.211672284764451324e-01	1.777682245031397268e-01	3.971297768722486521e-01	1.699275049487344869e-01	3.739482274113351545e-01	1.693717173419063970e-01	1.463319260078639605e-01	2.812565282709384440e-01	3.920923638329385508e-01	4.300570480095700643e-01	2.906985789544075938e-01	2.900215956478877644e-01	3.042430586298708883e-01	1.944819469828314440e-01	3.565114641740584900e-01	3.784335400709755159e-01	2.982284733878713401e-01	2.862759504530585364e-01	1.628202096799126752e-01	2.077501342844118581e-01	1.564804340094019808e-01	4.309890191870999754e-01	1.608831692246973921e-01	3.196510678859934007e-01	1.686835137261556983e-01	1.559769719498090013e-01	3.151820984999434971e-01	1.255344781586032188e-01	3.379212296813770555e-01	1.790969303701407112e-01	2.850966554451980772e-01	3.448093686897845123e-01	1.548967368822763147e-01	1.721932223536120909e-01	2.996307637402583768e-01	2.887255231112655363e-01	2.309624764411137843e-01	1.695512813268710561e-01
5.187142915248293962e-01	3.141616997751189300e-01	3.528512004638879040e-01	4.496442286431847069e-01	3.920683380047060296e-01	1.765112595279122731e-01	2.296964655519415366e-01	4.755820340056896578e-01	1.419692009728569793e-01	3.224844787054685913e-01	6.275685680102805364e+00	3.731068898721572324e-01	3.737498174617779889e-01	2.571475287435543433e-01	4.722363663607887507e-01	2.595666001068479001e-01	2.879367485173343622e-01	3.643601770343209978e-01	4.233105296639911308e-01	4.958527583420216933e-01	1.118610273962097473e-01	5.263915959036091774e-01	5.935748827537591366e-01	3.245989183189257332e-01	2.332700554088910361e-01	3.879222367833352614e-01	4.488798958982184173e-01	1.552649823401696105e-01	3.793735235960795649e-01	3.591443182419482016e-01	3.830248778807405219e-01	4.225517020423026349e-01	3.073227063574103246e-01	4.913551783894214431e-01	2.573623276925124381e-01	4.011618087457379245e-01	3.920177637391866754e-01	3.463240164296720880e-01	3.007636041741251764e-01	3.154002852701967008e-01	4.771674022518585523e-01	4.414666324462028779e-01	5.946084724958149437e-01	3.736850201520357517e-01	3.241034191686686938e-01	2.924883136795644045e-01	4.945791838207089230e-01	3.669931413175395729e-01	4.738558139266155211e-01	4.418404119508768102e-01
2.915572034868701423e-01	2.340505246329660782e-01	1.686008968355311166e-01	3.106832122248332495e-01	2.989958456205513149e-01	5.270465644733757227e-01	3.278474306107173608e-01	2.196839027099945219e-01	3.942599498291486926e-01	3.901002548451652507e-01	6.477784181558924104e+00	2.010105621702520939e-01	4.161547559082861003e-01	2.558858610831880598e-01	5.006216818119564316e-01	2.835674247170169582e-01	5.037378744501209704e-01	2.307872736616277676e-01	2.196372219146299209e-01	3.453705227580946002e-01	4.816512683460539290e-01	5.191988726391794096e-01	2.978219002542088489e-01	3.873858663217826237e-01	3.635664273567024152e-01	2.547789511163086607e-01	4.567727482583098242e-01	4.855620752517481598e-01	4.126171029836237514e-01	2.871520802154242102e-01	1.101460238750445325e-01	2.780372168937496058e-01	1.927560766080142485e-01	5.424049902577229298e-01	2.105365993773616884e-01	3.972256181013372189e-01	2.762990559259823620e-01	1.869182880694095772e-01	4.455943544027909375e-01	2.663467000596736467e-01	2.878012468212354791e-01	2.395024865114045998e-01	2.892216981947189347e-01	4.654895973057884273e-01	2.153507671100587939e-01	1.699624623943661039e-01	4.077516640671482451e-01	3.780245827733845765e-01	2.734616199501408995e-01	1.179958488793699800e-01
2.101029034981480303e-01	1.274922827595105779e-01	8.132890036756677821e-02	2.283207733970263054e-01	3.307532772386561071e-01	4.688520722588079281e-01	3.205443599548659650e-01	2.228800819152660928e-01	3.619529976233507029e-01	4.073100642333658539e-01	6.437126944839145715e+00	1.022902059577596029e-01	4.123967874636569331e-01	1.794532500348443027e-01	4.946712194244872740e-01	2.083890887375072221e-01	4.518263064789220795e-01	1.243505265713618635e-01	1.483803306643601827e-01	2.508365619341000885e-01	4.292732784010574454e-01	5.365507885053805159e-01	2.617373801672317479e-01	3.735436837842284752e-01	3.682955359765113790e-01	2.949943153941477769e-01	4.444090396559030043e-01	4.270652389337845634e-01	3.023519285148438818e-01	1.886559877925698125e-01	1.987033786376791455e-01	2.518006209593203759e-01	1.864323559432098099e-01	5.369147832439318258e-01	1.458875674872973371e-01	4.200680031686350180e-01	2.467435539945543599e-01	6.732147935786229886e-02	4.130803542132930328e-01	2.170471147763444186e-01	2.249432338334211579e-01	1.942833431930270915e-01	2.602214776536249108e-01	4.296079634601956410e-01	1.237689585941470632e-01	1.110398688334186534e-01	3.653392652589212419e-01	3.876108211729658581e-01	2.705373086978290487e-01	1.298386245323306654e-01
2.744924333622789092e-01	3.809427397592691222e-01	2.721252805565154143e-01	2.659395379707978346e-01	3.665285753832104310e-01	6.801706390477931796e-01	4.353464725573364391e-01	2.837870114240956254e-01	5.508431374971606287e-01	4.890433096219878872e-01	6.391895625223880550e+00	2.932033252115179844e-01	4.773669019659764756e-01	4.311065117261565494e-01	5.010923082603548906e-01	4.022765470158541912e-01	5.371656795658434902e-01	3.107342371689688076e-01	2.532383308378990949e-01	3.610287274687161152e-01	6.319290864327158364e-01	5.195992352206089127e-01	2.439456553446687770e-01	4.608820227213561993e-01	5.392152714224419663e-01	3.538350722773635493e-01	4.600976052018823093e-01	6.054958072210666620e-01	4.540867147463801823e-01	4.482504592193882198e-01	3.377518770876385412e-01	3.486259119832929021e-01	3.515136294611840295e-01	5.185307890328084701e-01	3.920421779730199341e-01	4.798044728050742114e-01	3.247047980944690049e-01	3.362859073299384605e-01	4.859962665864686060e-01	3.166812003085414662e-01	4.371388230014691123e-01	2.765996669265131658e-01	2.169175484428479961e-01	5.000021343712343080e-01	3.746746427400368673e-01	3.931333513746771424e-01	3.706967361806073336e-01	4.487402393904544873e-01	3.191453681736471371e-01	2.772732315492240085e-01
6.218216819486470370e-02	2.221703439672994274e-01	2.287515036707573335e-01	1.930407185445775775e-01	4.051323024576717335e-01	6.401153098079812587e-01	4.748470032119537776e-01	1.974134878633667378e-01	4.965412260363686880e-01	5.283589289298160629e-01	6.513212564327028886e+00	1.722844335591748599e-01	4.799551953485709510e-01	3.139632248357952515e-01	5.321690141068449176e-01	3.100118003803774003e-01	5.440540566218348140e-01	2.154187297191578199e-01	1.423973573967861339e-01	1.351504512130806968e-01	5.913968830219707984e-01	5.848078539766217165e-01	9.783069293998740423e-02	4.524385131915870661e-01	5.030913371909931930e-01	3.845096930899947751e-01	4.720371274033738351e-01	5.465119728608885952e-01	2.986568902060013353e-01	2.935073176097401371e-01	3.233931376979600758e-01	2.606297295774522849e-01	3.735258732659120229e-01	5.831608262761107664e-01	3.402339214870913620e-01	5.112235473855175627e-01	2.937357642323449869e-01	2.312768433634529441e-01	5.160021167287944799e-01	3.116923840502392462e-01	2.922492571880080936e-01	1.625464928384384999e-01	1.095468400568654077e-01	4.854508510745748628e-01	2.227632772306296360e-01	3.068961118658024567e-01	3.321914698021073975e-01	4.715430717653737447e-01	2.476514317401634635e-01	1.782473570192791290e-01
7.128728288084076326e-01	5.591515775094945129e-01	6.402733279303050029e-01	6.210910054709672945e-01	4.268892805565220883e-01	6.056602010249404477e-01	5.132231685114833075e-01	5.916086636816965116e-01	3.875097865252662976e-01	3.460404925373832263e-01	6.320655493123088497e+00	6.042880761126371292e-01	2.957704437738207792e-01	5.078668036092188753e-01	3.046925146737176626e-01	4.684368600396701665e-01	4.031340774317682119e-01	6.765241772117273067e-01	6.192075231726824613e-01	6.467758422500192728e-01	5.074752866115908034e-01	3.311849205531088303e-01	7.565962725472663575e-01	3.319546822377739681e-01	3.396268966094697084e-01	4.475701926679642728e-01	3.464682121010986271e-01	3.788719638838632942e-01	5.284468128879191706e-01	7.358412831774644447e-01	5.843007401067272788e-01	4.910867645683367755e-01	6.571946346512166359e-01	3.404554208072553267e-01	6.351675899645570222e-01	3.300956995321527310e-01	4.893182325338549243e-01	6.849244849632406540e-01	3.769798132836824078e-01	5.131314950473423453e-01	8.373238310817774366e-01	5.878610327654275602e-01	7.691642507818596819e-01	2.992166242145389843e-01	5.549587906077086963e-01	6.505958485421426962e-01	4.915974186993335993e-01	3.297898793453410970e-01	5.336742679072760120e-01	6.627123915022485878e-01
3.533611484797886670e-01	2.194677287678087341e-01	2.225228744086881760e-01	2.537871790501248781e-01	2.939508191306137164e-01	3.239000376620697064e-01	1.945176803706718804e-01	3.459505535061949688e-01	2.013151536693311705e-01	3.100712597474390431e-01	6.241197491726112823e+00	2.370294595953675310e-01	3.003393385135355587e-01	2.212617041094333270e-01	3.737317230172322868e-01	1.520950092689150324e-01	1.982154712132321861e-01	2.123337542540791045e-01	2.548850194664713520e-01	3.389656624448305622e-01	2.670632204909093588e-01	4.545056073500922111e-01	4.313817713106429808e-01	2.460063475635508867e-01	2.832457142218241519e-01	3.076266264427119923e-01	3.311062543292331295e-01	2.074853538673422648e-01	2.291834555756694924e-01	2.977862050700819108e-01	3.256066522786194017e-01	3.082031032531145631e-01	2.642553491175323455e-01	3.854735511789492142e-01	2.200149021781083458e-01	3.633793707577431253e-01	2.694928668744398514e-01	2.553276246003120531e-01	2.238237780929415999e-01	1.597016051501474465e-01	4.091414852408848946e-01	2.805368469366095741e-01	4.317567725486075036e-01	2.792981916448229462e-01	2.394365605169601896e-01	2.593364762947080737e-01	3.370402670088376573e-01	3.042219971485448093e-01	3.454440883879497104e-01	3.307614961949857935e-01
4.514656759822588961e-01	2.889284560526373391e-01	3.193978241886339942e-01	3.548806977790264217e-01	2.061383858384723267e-01	3.681143673354045909e-01	1.931029627048893027e-01	3.654687566010913491e-01	1.611095959447060022e-01	1.272861172264145024e-01	6.259043763666099380e+00	3.140212354436405229e-01	1.470154657919628405e-01	2.293278123660144330e-01	2.425426295585521308e-01	1.800230568996459835e-01	1.950052918366871613e-01	3.685585032825211549e-01	3.435316186540645633e-01	4.226827119934482568e-01	2.665287928076485735e-01	2.874508398936130860e-01	5.086155219299360875e-01	1.366054060315388952e-01	1.377104152424452332e-01	2.071654716061048784e-01	2.443245438509827339e-01	1.860747014328445470e-01	3.216803800815559722e-01	4.500256307768160657e-01	3.187792687582374218e-01	2.813740010246431056e-01	3.231066175738945834e-01	2.626382218723468664e-01	3.096522816165316883e-01	1.768953280700295561e-01	2.320602157009062916e-01	3.720712415146517071e-01	1.160027196812679767e-01	1.950313443189629625e-01	5.458496731227402421e-01	3.387166624368664891e-01	5.123188541064099821e-01	1.564065221514819304e-01	2.874146772079154699e-01	3.420183084411580476e-01	3.161532022007060294e-01	1.520155813811050471e-01	3.335469578991885897e-01	3.908906063894691529e-01
1.312088220419433682e-01	1.172746653499086855e-01	1.195747124459578814e-01	1.530984679603629994e-01	3.036761463404907269e-01	5.296231684986573152e-01	3.523795001221584067e-01	1.538881867356658162e-01	3.825517488854943693e-01	4.044552446365936582e-01	6.438105677316947606e+00	4.481940208311404467e-02	3.736854967582564635e-01	1.922481065632629937e-01	4.388988338614088214e-01	1.903458420234705184e-01	4.402835485504039692e-01	1.575360998314540295e-01	7.275558875931455172e-02	1.611680969856639500e-01	4.721453572509231034e-01	4.854767666864551190e-01	1.865421019933267699e-01	3.468169357909948736e-01	3.817009860631143670e-01	2.730402222970457204e-01	3.886079561671313409e-01	4.345097818909604559e-01	2.464604983893809165e-01	2.616334939800817327e-01	2.291689652531243293e-01	1.770205227307602713e-01	2.613615221622748175e-01	4.868713443997510493e-01	2.297614981509454313e-01	3.963946600327641345e-01	1.819374555778177638e-01	1.539441170536690329e-01	3.965271495612850972e-01	1.948075655707731946e-01	3.002697139920141312e-01	1.075721976435064231e-01	1.919950791425963366e-01	3.819707631424699157e-01	1.106777525311478660e-01	2.113179119321864918e-01	2.752748087432535518e-01	3.600909450631246678e-01	1.917364333123016407e-01	1.281904872608184975e-01
1.279590920448546720e-01	1.400636405715553201e-01	1.085822545303713610e-01	9.956404306609092925e-02	3.137206395372231227e-01	5.056730121109590526e-01	3.359070187476002611e-01	1.989153189686417578e-01	3.769293751571716200e-01	4.089042586641466470e-01	6.392243022381951967e+00	6.968589341369466061e-02	3.762116387530988759e-01	2.202855462518403806e-01	4.310681468466046051e-01	1.881980178375246837e-01	3.994559990178910280e-01	1.105104179932327041e-01	6.361347981759628289e-02	1.667458105993948891e-01	4.574611963988605701e-01	4.897465377470421322e-01	2.070797486155433187e-01	3.394409069940890200e-01	4.007059401522124475e-01	3.003267849201833872e-01	3.769486059747115814e-01	4.156882591123343684e-01	2.179772927798487026e-01	2.526131078475510883e-01	2.689306255217235875e-01	2.136454171602683305e-01	2.587967144215490567e-01	4.679740305187816141e-01	2.258835446652998902e-01	4.136780540813028706e-01	1.995377833095675624e-01	1.495319399615355205e-01	3.728124677619657490e-01	1.683108910605209674e-01	3.024719913913697100e-01	1.279248872547553151e-01	2.024438050419160029e-01	3.709679833263989090e-01	1.512981310991168282e-01	2.289316611459465411e-01	2.710738109166630494e-01	3.650203180557441418e-01	2.293596482816299409e-01	1.783439983881962287e-01
5.082131474519973047e-01	3.257084601391998513e-01	4.062089540872277915e-01	4.577561458187530130e-01	2.394180066553752984e-01	4.651063468250758448e-01	3.097423599903409985e-01	3.668035625996182714e-01	1.928664086530746391e-01	2.097934982505466339e-01	6.411296959396554307e+00	3.816943999855997860e-01	2.119581020396783810e-01	2.820619299226148624e-01	3.241918681680420189e-01	2.757373182847654980e-01	3.574510580675918647e-01	4.431884782810671664e-01	4.064801418657765231e-01	4.733033926606143305e-01	3.715150011879134739e-01	3.571370154148115761e-01	5.475558451460095233e-01	2.029011802521342167e-01	9.763530301715166171e-02	2.406899343066201125e-01	3.079054765387925219e-01	2.901994277149014256e-01	4.152244795194562910e-01	4.762380906637048161e-01	2.940334503232823748e-01	3.000318136236301836e-01	4.088427155810106517e-01	3.843660935333476636e-01	3.853254769315292982e-01	2.124614567633404671e-01	3.194082414780534118e-01	4.267238985929248107e-01	3.190097618113559852e-01	3.246318781996713754e-01	5.626420917129522081e-01	3.813910894000079321e-01	5.546148902309505635e-01	2.838573446422655300e-01	3.161404829105586844e-01	3.796590299269885227e-01	4.035390543068330116e-01	2.073223477180362595e-01	3.354672837951989672e-01	3.954639999012721230e-01
6.601392896329087989e-01	6.499329875441220983e-01	6.788972183596057031e-01	5.372038783726829081e-01	5.689812768533957232e-01	7.759739676354034943e-01	6.272120075950502471e-01	6.508401279717105359e-01	6.129193079846377845e-01	5.575433393661937131e-01	6.110928083530327015e+00	6.403789163421902408e-01	4.738770384075828845e-01	6.491459121910597707e-01	3.805782302387094029e-01	5.663734246542291295e-01	4.356105044204359733e-01	6.946158271685259900e-01	6.210907291653320339e-01	6.017124182734129301e-01	6.815877420922495933e-01	4.578749787599164511e-01	7.084570819385105356e-01	4.794628220954455511e-01	6.386540902289532529e-01	6.060811560829723055e-01	3.990906715636793334e-01	5.584208756421465969e-01	4.863962308256312705e-01	8.222987875308122030e-01	7.611202222273675266e-01	5.642429904651441452e-01	7.648156444382743224e-01	3.539654293687889974e-01	7.439821853773190830e-01	5.385630656245083969e-01	5.428109219894207138e-01	7.502263632376232616e-01	4.482747872887824503e-01	5.442143275721409434e-01	9.154591266699000363e-01	6.083307001710478445e-01	7.142185402609679823e-01	3.834347365008550779e-01	6.583048326082133750e-01	7.886845855599728949e-01	4.135825138356207797e-01	5.028448770852823602e-01	5.902679800528256582e-01	7.482922586869471537e-01
4.337120949885095444e-01	2.839736541432514305e-01	2.557043736393877498e-01	4.225550386868437425e-01	4.361825020561823085e-01	3.193006107331314847e-01	2.894862441253230334e-01	4.248877410453779091e-01	3.217521712277410240e-01	4.417675096986288796e-01	6.367969980857367318e+00	3.159788424790613282e-01	4.974042977106153951e-01	2.796238335106377981e-01	5.984399762820643565e-01	3.174610913849731930e-01	4.541356942191799306e-01	2.513211689681809080e-01	3.609417992937647424e-01	4.626663305829196715e-01	3.180261034441986268e-01	6.437657709954868190e-01	4.916765121120907356e-01	4.419266131288020483e-01	3.721818071423821372e-01	4.137717389876677254e-01	5.542730658122793086e-01	3.840487308300786218e-01	4.393612398431764876e-01	1.856480768578532836e-01	3.018925526718659880e-01	4.383617249528380944e-01	1.884010527295290616e-01	6.259443626773365521e-01	1.430409617596534455e-01	5.031576538317106273e-01	4.190227905110386342e-01	1.973481962508420728e-01	4.470430496559840150e-01	3.374322797526000950e-01	2.540170900130829246e-01	4.043791838261831528e-01	4.849012045611142407e-01	5.177745492194231192e-01	2.924470325122880965e-01	1.369150579194921280e-01	5.463370517365322421e-01	4.706318005178784514e-01	4.652638995816457124e-01	3.221222239841845525e-01
4.253685096124514842e-01	2.521764471624122761e-01	2.551150331886828382e-01	3.451386383982036898e-01	3.446564733055420549e-01	2.222429226658582946e-01	1.864799223123975169e-01	4.136725915287227107e-01	1.933693449138980114e-01	3.053462189858969777e-01	6.199054444497704708e+00	2.835159313210066645e-01	3.356529315473973929e-01	2.016662384484324277e-01	4.176214129072204906e-01	1.785902621788159617e-01	2.333811534643393804e-01	2.799325291301228424e-01	3.335153925103676031e-01	4.129858364310888263e-01	1.543486095882895814e-01	4.746846636119906315e-01	5.036166309240586170e-01	2.973825056561114066e-01	2.657635046251501376e-01	3.353200135871600707e-01	4.022698548096220184e-01	1.743334568305791865e-01	3.073077269785434162e-01	3.261899922172089017e-01	3.495498458972519651e-01	3.592612202064093263e-01	2.350234251019977239e-01	4.222841786034704503e-01	1.889234340682295343e-01	3.685604611665769248e-01	3.021768794061794328e-01	2.790959852794633878e-01	2.270403629504985088e-01	2.078825930533153843e-01	4.313249233578316799e-01	3.595510920625017981e-01	5.044409499349609138e-01	3.148573682938858309e-01	2.649346124551051895e-01	2.452639525843086366e-01	4.016082536477076359e-01	3.357315615171650447e-01	4.108645606478593670e-01	3.796892708749478595e-01
5.215550899610038593e-01	3.969877418375850064e-01	3.991593365770242929e-01	3.948336981564813386e-01	2.962542557835537438e-01	3.850778812153772268e-01	2.479434068260601143e-01	4.668522335557727665e-01	2.560590067360273836e-01	2.132458501327545164e-01	6.144483266148513145e+00	4.035855983377016898e-01	2.164068375352806994e-01	3.525764888334424474e-01	2.403302226680944509e-01	2.797012353728857703e-01	1.118684632655763400e-01	4.355788170592829189e-01	4.204827388710809521e-01	4.930273992440229458e-01	2.999188704226214974e-01	2.979430098335964505e-01	5.840771842320402474e-01	2.097008313069369800e-01	2.781082287530826092e-01	3.196485729902153183e-01	2.610162952446248297e-01	2.109128783331317702e-01	3.586039313751712698e-01	5.363619935009011908e-01	4.450735728519636392e-01	3.849163546714362005e-01	4.019865632939688682e-01	2.037457304605110320e-01	3.984431509161551199e-01	2.713049584053292551e-01	3.172825219217346726e-01	4.625805299254965863e-01	5.674241323546443810e-02	2.615670515436309129e-01	6.396173694430342671e-01	4.226462628130507326e-01	5.845949327851691635e-01	1.688064827863782202e-01	4.027502197438805331e-01	4.487338433462793597e-01	3.520123577400514070e-01	2.331546611332587227e-01	4.314795463450560309e-01	4.995709787321784279e-01
5.176195897519615396e-01	4.049665918191210912e-01	4.349160041675599886e-01	3.965652308164884232e-01	2.663141935122219639e-01	4.885373974451827084e-01	3.263812608384822345e-01	4.362982330256346963e-01	2.920016757898800663e-01	2.074575234476568331e-01	6.212052894943560055e+00	4.141166667819793368e-01	1.448829683835024251e-01	3.680178772234620199e-01	1.302857976466465229e-01	2.913636332669472528e-01	1.911447182639118836e-01	4.757293240617461172e-01	4.202542943470694015e-01	4.748040894157253833e-01	3.898905339424015293e-01	2.022320791744231794e-01	5.679857232597871342e-01	1.699085464634055020e-01	2.810402386098858618e-01	2.945407759379499169e-01	1.753231555168450473e-01	2.691001310086241216e-01	3.536801975803527953e-01	5.832067086746566265e-01	4.453233956586763465e-01	3.403499614991358224e-01	4.648537351802413675e-01	1.165320906310843979e-01	4.584328853347860999e-01	2.217221072916427671e-01	2.900620993261578962e-01	5.019848838888854026e-01	1.324014736166556072e-01	2.858598186661887586e-01	6.771370467676408600e-01	4.060727852402950533e-01	5.737160842546646933e-01	8.293220674763651656e-02	4.058925393431759843e-01	4.948378152249935380e-01	2.923873870190839552e-01	1.767570576656233849e-01	3.838185791286094495e-01	5.013253537228983259e-01
2.273104535673564908e-01	2.715244504065178477e-01	2.037626519231160171e-01	3.067180352415950217e-01	4.180787299447282779e-01	6.151514850543272628e-01	4.477906147502717094e-01	2.613205312017339854e-01	5.102625311003254893e-01	5.176001269896287615e-01	6.501072077479439493e+00	2.178334445073621117e-01	5.221226247609234150e-01	3.205876723177721876e-01	5.880956486775429370e-01	3.504515657757950597e-01	5.917212173016327403e-01	2.483155950232810716e-01	2.279362093567610659e-01	3.087333711824437610e-01	5.715764733516700558e-01	6.124893393959591759e-01	2.167280253163629267e-01	4.953237821433348342e-01	4.964984931709810478e-01	3.717653718995647116e-01	5.416320674804285806e-01	5.772908716358565728e-01	4.260486180262161859e-01	2.997925022589605359e-01	2.634926107558307473e-01	3.285672370036579193e-01	2.794619680690315078e-01	6.316008755074481451e-01	2.814934651837050494e-01	5.166828578077747869e-01	3.274690708486259205e-01	2.040663782892248590e-01	5.374284402554644346e-01	3.366077719487761688e-01	2.495839953066885109e-01	2.678689008061428400e-01	2.115742375298139410e-01	5.459644157028272771e-01	2.589429481013569845e-01	2.399154025124678458e-01	4.304928453271843480e-01	4.896795067770725596e-01	3.220635439398199518e-01	1.606894142175008255e-01
7.750885581704040905e-02	1.905728912269949171e-01	1.638991811526900322e-01	1.691955609389738935e-01	3.672461415489794989e-01	5.908532607046911300e-01	4.229706730252739688e-01	1.883012181220897752e-01	4.633082990134609336e-01	4.827398120098115308e-01	6.477357151664760337e+00	1.225653252560741785e-01	4.524081150223687731e-01	2.725563496563928045e-01	5.096351904196315674e-01	2.715029585217294539e-01	5.149780481769616891e-01	1.719052755660220311e-01	1.067056504614782297e-01	1.620606429399830406e-01	5.515195326025048583e-01	5.550625860628333186e-01	1.246439273200522918e-01	4.236242296304562616e-01	4.637744567111184435e-01	3.387612546492630439e-01	4.536159820590049407e-01	5.205139996209903197e-01	2.931767660325391156e-01	2.700041824472146912e-01	2.768316523202483115e-01	2.429607023135674781e-01	3.058297411948633915e-01	5.559252033694663808e-01	2.798335051631933301e-01	4.704395619489777913e-01	2.579073919323236486e-01	1.762160533314719169e-01	4.779861164977754484e-01	2.628765391905414361e-01	2.770770017977285948e-01	1.490224740761506017e-01	1.254092696077528934e-01	4.614971242020285414e-01	1.887458072555837363e-01	2.538965603471315946e-01	3.229412642874072703e-01	4.348196672029191467e-01	2.403402309960470384e-01	1.460892708314853461e-01
2.909729312775022891e-01	1.558299017878915504e-01	9.774221243273796544e-02	2.626365415653035273e-01	3.355657331500281337e-01	3.697231353219440075e-01	2.497097232000562439e-01	3.030466194637860822e-01	3.100281871087938734e-01	3.592189718684882793e-01	6.335039405438719129e+00	1.527189120489620688e-01	3.880402830069289433e-01	1.454319699621598738e-01	4.711355286068730219e-01	1.738764277298878169e-01	3.854053123253503021e-01	1.663414903353405416e-01	2.184294001118334827e-01	3.159121341971614094e-01	3.263535015413470131e-01	5.081362732361938139e-01	3.571036337380347758e-01	3.507713874435519075e-01	3.297281451067642366e-01	2.980015737688115340e-01	4.382805480832003830e-01	3.503422425610806523e-01	3.027080843482644612e-01	2.307128711278357280e-01	2.471046812961964767e-01	2.894768473303889200e-01	1.210221117358100396e-01	4.981491228460760978e-01	6.661093130724102251e-02	3.929921858783874122e-01	2.391096487255817415e-01	1.121924508378269875e-01	3.391929930998562326e-01	1.802912345161938878e-01	2.937074206094669737e-01	2.637246553435038110e-01	3.539430816631666255e-01	3.905281319593749134e-01	1.593331832029689088e-01	1.112020574410215457e-01	3.755401224579777986e-01	3.658506130873914186e-01	3.288076877768292827e-01	2.360934995122571656e-01
2.215314277960611644e-01	9.713267995907737262e-02	1.963120810607486555e-01	2.426481532376325301e-01	3.457726333302657551e-01	4.961213341916135833e-01	3.683688219517178286e-01	2.070741450636205405e-01	3.401668843083762162e-01	4.307863790327144948e-01	6.493192472933094095e+00	1.456592719261267932e-01	3.984306407633178559e-01	1.834138574668158772e-01	4.823503839220136813e-01	2.046586616979702844e-01	4.465818675740093058e-01	1.729894276761505534e-01	1.699484016971402056e-01	2.029496046391272013e-01	4.439113669484942570e-01	5.438685838005015150e-01	2.785077105485734839e-01	3.560505182544504432e-01	3.603841781617283524e-01	3.276857731864242229e-01	4.219869996027855730e-01	3.997330881803015101e-01	2.456030036769812908e-01	1.846458891988567719e-01	2.416234670004981655e-01	2.293934042497603187e-01	3.026004363998753832e-01	5.406658100745814766e-01	2.371274934680359936e-01	4.365235307954103972e-01	2.693475022764664217e-01	1.667788694484631518e-01	4.297856443342399912e-01	2.637516429430323828e-01	2.548265402015603143e-01	1.782976548913908776e-01	2.875344446210287286e-01	4.122368792690876971e-01	1.024048490887001783e-01	1.942253338960457931e-01	3.539341482985274290e-01	3.910503851931456665e-01	2.471596650655568939e-01	1.665029188338205679e-01
4.121263623313075053e-01	3.425353309114285150e-01	3.141996820455886796e-01	2.906752075406877078e-01	3.818009516197869435e-01	4.000568855847156935e-01	3.096589140269438989e-01	4.445551743517999199e-01	3.570071248751445214e-01	3.628341804120500669e-01	6.119662212294171511e+00	3.231308780077264409e-01	3.471939840383892473e-01	3.180313499746031947e-01	3.709080553945758862e-01	2.515319607741141605e-01	2.382463279411458634e-01	3.469281645673257253e-01	3.455600093156261376e-01	3.939728318923995665e-01	3.377603639755433207e-01	4.268060970567155166e-01	4.900641463934631847e-01	3.338183295899477265e-01	3.986401094154708447e-01	3.803506490825225295e-01	3.683408885191388205e-01	3.003067436150971270e-01	2.690975124443379385e-01	4.625246468015250523e-01	4.685777985747376917e-01	3.764274699397544000e-01	3.589747505290757368e-01	3.465538579360258886e-01	3.431714968452588277e-01	3.954467802140452237e-01	2.906121446623057269e-01	3.843638788048829857e-01	2.101188250586579209e-01	2.250363153764878277e-01	5.507785073449971147e-01	3.715301848705516163e-01	4.930490908149492424e-01	2.775011248879276082e-01	3.553022832017972976e-01	3.989720572005732713e-01	3.184287647388483466e-01	3.633004713436752686e-01	4.247416097633451848e-01	4.561512735839796107e-01
4.013733494094388066e-01	2.728994118305647087e-01	2.405608499719952276e-01	3.574212337343720680e-01	1.935330911504953844e-01	4.576628313352861244e-01	2.231122438462377899e-01	2.732729802894517945e-01	2.937576142362176568e-01	2.278861068400353240e-01	6.404020383125505589e+00	2.650480633330584701e-01	2.876536407845709520e-01	2.330895386893477306e-01	3.847295502292119029e-01	2.517657938193046951e-01	4.061222044167792644e-01	3.189225967783098081e-01	2.947579067470378344e-01	4.156821227325354640e-01	3.860497620303326993e-01	3.831760654574909997e-01	4.207529862740752025e-01	2.774337856468349073e-01	2.161556588764175224e-01	1.384733241926598968e-01	3.642765772086948295e-01	3.820925677279825017e-01	4.160820174964662832e-01	3.866623419221089097e-01	1.254847771053221039e-01	2.653901086994416292e-01	2.107171933137875763e-01	4.212531393878943264e-01	2.396037965058540609e-01	2.421035798084492374e-01	2.412199223192822428e-01	2.924876467113343148e-01	3.215396419654622528e-01	2.374348500798545425e-01	4.355579443726989020e-01	2.903991690594587283e-01	4.174329677121399462e-01	3.559448969566468279e-01	2.513302654634199662e-01	2.376676906744746298e-01	3.861366733067730372e-01	2.459484931079375936e-01	2.837230894038313966e-01	2.528603403761585100e-01
4.669657370105134153e-01	3.906059992530741543e-01	4.252656741970190502e-01	3.667933346408118189e-01	1.712468005594097176e-01	6.018628154525154095e-01	3.624349719428052730e-01	3.404184262172652575e-01	3.468779256904776509e-01	2.090629993726240143e-01	6.319071933252184969e+00	3.886690064300336034e-01	1.032539070013224619e-01	3.789352073597618276e-01	7.182599377095623405e-02	3.091193585574849023e-01	3.152657366496988689e-01	4.695910158452041294e-01	3.750840556183537289e-01	4.308490188799309895e-01	5.031469525557200617e-01	1.264246977780948411e-01	4.892082405445827287e-01	1.499623833285891328e-01	2.938261869559115058e-01	2.078321020494903471e-01	8.905243661133341315e-02	3.878392158394326494e-01	3.744420572908053746e-01	5.879180021016742197e-01	3.789956737492861660e-01	2.594447506167616435e-01	4.796751943209527358e-01	1.482280894848225783e-01	4.837528003766338180e-01	1.591776420757245181e-01	2.456143080255343003e-01	4.917329125791448652e-01	2.509186180807710387e-01	2.867041807450407820e-01	6.601037992126457254e-01	3.430321902739150719e-01	4.946590157211270267e-01	1.557818817425020708e-01	3.839928024665618667e-01	4.995611459667402277e-01	2.291426510031482067e-01	1.082224890889290914e-01	2.790458548951141315e-01	4.385415986726266535e-01
5.215102854115428732e-01	3.505870281954017176e-01	3.674102017072832793e-01	4.168340995965230111e-01	3.322812617462844176e-01	2.442561965732467089e-01	1.968514436320559780e-01	4.752195547231676254e-01	1.571765520491946455e-01	2.425465585908170019e-01	6.158464467771471718e+00	3.835185167446804044e-01	2.787247622464534835e-01	2.933417678795226524e-01	3.485603668682383249e-01	2.473312275817791395e-01	1.420920886997335819e-01	3.923319599302210747e-01	4.179230498587829246e-01	4.940003368817683094e-01	1.533458729554812439e-01	4.082801704686497279e-01	5.933249967146441151e-01	2.465050685916878592e-01	2.281740766816459098e-01	3.423088508676995212e-01	3.493989573847773866e-01	9.369652307765502508e-02	3.576386792748766363e-01	4.500314399344456651e-01	4.127788554122977516e-01	4.022680816147023442e-01	3.442316670332690176e-01	3.417833509158453298e-01	3.183163942345602626e-01	3.232063854038406125e-01	3.477706817735459754e-01	4.045197000638073859e-01	1.472820087125485400e-01	2.685976048132475147e-01	5.607037967520746014e-01	4.304150438092423370e-01	5.952404960497911235e-01	2.519777561802910570e-01	3.597477511835821540e-01	3.694250091597934826e-01	4.209752770661052135e-01	2.849095116405415684e-01	4.548941765813225846e-01	4.730128245070328585e-01
5.585211483237152441e-01	4.470439771502137116e-01	4.966142440955798598e-01	4.343909879208965874e-01	3.422147261680112962e-01	5.114516567043192463e-01	3.895063659616255225e-01	4.914808618641974824e-01	3.164850171291339054e-01	3.045702143157240638e-01	6.201206355493717126e+00	4.668730519062628259e-01	2.146820112383538981e-01	4.178674036094196520e-01	1.959713084139247385e-01	3.379999423062566288e-01	1.996611214923202093e-01	5.134114833508580666e-01	4.692850151807958503e-01	4.968213291760628647e-01	4.232415907386992138e-01	2.955989463442041387e-01	6.173828045293876521e-01	2.256666854631240449e-01	3.302170900075944160e-01	3.809502837353500593e-01	2.128310237797550741e-01	2.685151252179289738e-01	3.452927872867592729e-01	6.066275986721381130e-01	5.204789081725560429e-01	3.989583497557360192e-01	5.401701821665341186e-01	1.932092910016263432e-01	5.166118021068047961e-01	3.171919734086786069e-01	3.692524339749463369e-01	5.546504409326948881e-01	2.127687350316541937e-01	3.574043761383360329e-01	7.209306625334789276e-01	4.493830837089835550e-01	6.253410192170312243e-01	1.397946408750984637e-01	4.530037928776483036e-01	5.463085511208175538e-01	3.382668051878756077e-01	2.672111626847277766e-01	4.411758261844336837e-01	5.590344467310298660e-01
2.647982981337125841e-01	7.490872869880541018e-02	1.258538425097370794e-01	2.379056010382096520e-01	3.000489565391216695e-01	3.833459401360687080e-01	2.596288555380293350e-01	2.580249515505685931e-01	2.625833353075626708e-01	3.420764895483114354e-01	6.384973970203601468e+00	1.222564017564217453e-01	3.436342522403288413e-01	9.259698246207499761e-02	4.358348526490616881e-01	1.158588013091159524e-01	3.637423755848734896e-01	1.526051196761300521e-01	1.832786561558221727e-01	2.631787890028265964e-01	3.321719938340813583e-01	4.872236692852508488e-01	3.389193149249746795e-01	3.021919839661909579e-01	2.866203755550165710e-01	2.728389272269678423e-01	3.906343512389617856e-01	3.159666383962470015e-01	2.384920011603897660e-01	2.045898401772431596e-01	2.266947079490551631e-01	2.354092812137249802e-01	1.974125251377942258e-01	4.755732605159709858e-01	1.262799522538983477e-01	3.652829664634005824e-01	2.192641656268152772e-01	1.244038860244834482e-01	3.327615881076663173e-01	1.689330417371335824e-01	2.939867216469860267e-01	2.152012772495552617e-01	3.413792458513038586e-01	3.504540496864568255e-01	8.848774330602914018e-02	1.248100963931193658e-01	3.376701270795739451e-01	3.309697882269471148e-01	2.780324083565933746e-01	2.092537315825507838e-01
2.245929849527041444e+00	2.180236293079135912e+00	2.230111567781380089e+00	2.127109642405601075e+00	2.141213306342327538e+00	2.053598727552214509e+00	2.127927959564919647e+00	2.253446410779619491e+00	2.036035446648162051e+00	2.090759763396609738e+00	5.598760296540903347e+00	2.205895222279048440e+00	2.018409786879260093e+00	2.160355784506656551e+00	1.964251471257074666e+00	2.093315513378061432e+00	1.897080470774030747e+00	2.210951861322129286e+00	2.199095617050433216e+00	2.163746918686933807e+00	2.021066294692772214e+00	2.031318056567964270e+00	2.313153853046841402e+00	2.028038500101442043e+00	2.091874700139007892e+00	2.181946210100985883e+00	1.984900090534112094e+00	1.922657322821897052e+00	1.992875562884357521e+00	2.263150707404641526e+00	2.313948770590990911e+00	2.171538505215629300e+00	2.278454100305383090e+00	1.924640524073473191e+00	2.237407742270716149e+00	2.112404174281631075e+00	2.147256845805969760e+00	2.278480040988422051e+00	1.961115298737249990e+00	2.128376572155812774e+00	2.381051364508862012e+00	2.190281727622688468e+00	2.330293548145463856e+00	1.937195210421302161e+00	2.197096908978066754e+00	2.269978003577490799e+00	2.059219200488285662e+00	2.070832441058378492e+00	2.208334372874509732e+00	2.316086308947732153e+00
4.943854916013374345e-01	3.170748771136968625e-01	3.276321353464384800e-01	4.156947295449883173e-01	4.110767819198504203e-01	1.426409458220097848e-01	2.126728166485208904e-01	4.884821385019683659e-01	1.980946030391985968e-01	3.457782394796664605e-01	6.211270064058007634e+00	3.616698343040936625e-01	3.992375896849558181e-01	2.752896550868803027e-01	4.827735413089849215e-01	2.612917682688050136e-01	2.592342235000938966e-01	3.296973071629055729e-01	4.059980668349141286e-01	4.828005046717265270e-01	1.058173311741596317e-01	5.431946181154451159e-01	5.775654821099295289e-01	3.419626637608656483e-01	2.999816276128604020e-01	4.095297250962128821e-01	4.567554296949830062e-01	1.751761118426859998e-01	3.579952119691246493e-01	3.470680865132833581e-01	4.084701025832904175e-01	4.373443746134171306e-01	2.875624361112807947e-01	4.904132619658327363e-01	2.394804339200236332e-01	4.293549311222961684e-01	3.887601557120721751e-01	3.233138953715652963e-01	2.830851967031013383e-01	2.894751018121821118e-01	4.626700170346559893e-01	4.393596349569575121e-01	5.757626945483446113e-01	3.776597948368203839e-01	3.347933806836328463e-01	2.964927822866969542e-01	4.873290274500678421e-01	3.873148716205528364e-01	4.894132385504549321e-01	4.508186684656660947e-01
5.317514160877456764e-01	5.163690881267347654e-01	5.281951286867819784e-01	4.068690914396213554e-01	3.561612987563368971e-01	6.924481440749759020e-01	4.893368726063907492e-01	4.698900628114375810e-01	4.879247879069842919e-01	3.985562977456350020e-01	6.219110958107990861e+00	4.929635582386668879e-01	2.941383102835369301e-01	5.220556873972156398e-01	1.914778423669959428e-01	4.265773154840417636e-01	3.505082382285532594e-01	5.489931041279469959e-01	4.641790719219259786e-01	4.932066893866717261e-01	6.118400285105821679e-01	2.688061837955120215e-01	5.608690191368373990e-01	3.150593239629876363e-01	4.786277942511574790e-01	4.030251527258386646e-01	2.019098082034845310e-01	4.793731058130763500e-01	4.104914426310042885e-01	6.887529424524380106e-01	5.537751818554115246e-01	4.068232795300444904e-01	5.982283774343158944e-01	1.691924782379505554e-01	6.010147313350571174e-01	3.809712350706309092e-01	3.738886728295864326e-01	6.036948954293346326e-01	3.347820128853708499e-01	3.906089773258741848e-01	7.732517619889528460e-01	4.387281463312903140e-01	5.638574911203509954e-01	2.573211133134521433e-01	5.186282136665950615e-01	6.292136189494017540e-01	2.762801465816422386e-01	3.222353381952177687e-01	4.159936247728520109e-01	5.677096541123306528e-01
6.191257962710612350e-01	4.879891389175557426e-01	4.824039058483615139e-01	4.998325385033765555e-01	4.154297804001413907e-01	3.884915110247467718e-01	3.304502085966363190e-01	5.743864783346365188e-01	3.473450006576610516e-01	2.943847440086460043e-01	6.060555700093702924e+00	4.942995339956723910e-01	3.278698553702038554e-01	4.194183419404173274e-01	3.422472339220984927e-01	3.717154192145372127e-01	2.325360752425049138e-01	5.346649633951792158e-01	5.261562487330379012e-01	5.900628738087797531e-01	3.032843114059275980e-01	3.614720985672807418e-01	6.844051095114470629e-01	3.376879232612556292e-01	3.567962132665745134e-01	4.193755502140243951e-01	3.875955201196211730e-01	2.731356238287057647e-01	4.528474819091686254e-01	6.234127385766046192e-01	5.431202668810638512e-01	4.830902988572089440e-01	4.612521472239892173e-01	2.927073326376014029e-01	4.621826930511390152e-01	3.444342106390388403e-01	4.021228396777378755e-01	5.494532462552527141e-01	1.746259418636829097e-01	3.622146012246424962e-01	7.270921295794633421e-01	5.311367610290494978e-01	6.860195709154116583e-01	2.725072516269869682e-01	4.903953023568381475e-01	5.204500473467321697e-01	4.455986307333025809e-01	3.427407175874260803e-01	5.373215213913546950e-01	5.984012513039329573e-01
4.724448796645582815e-01	2.698441845024860397e-01	3.283954038293095401e-01	3.979108225538796617e-01	3.062039948118858712e-01	2.604973654885743839e-01	2.117963863182867057e-01	4.140927472042976731e-01	8.193047255089934422e-02	2.492275099164724117e-01	6.285894189872720084e+00	3.293239435815215610e-01	2.686247670043384050e-01	2.103198325895563048e-01	3.704036022879421131e-01	1.940683159143174741e-01	2.312470268451859434e-01	3.460524980785599780e-01	3.729711511231910692e-01	4.385714887954032526e-01	1.755552084477939312e-01	4.306284524160987615e-01	5.448084460384196026e-01	2.312324995582892284e-01	1.605913076194597777e-01	3.075792383486514181e-01	3.520872365493263878e-01	1.064734443686557314e-01	3.234381785523681163e-01	3.702423300276552753e-01	3.427156817560095270e-01	3.453562303641136699e-01	3.179569914634372552e-01	3.958117110303792097e-01	2.682161891904787376e-01	3.075740113792556629e-01	3.227316821868504992e-01	3.417780919410812746e-01	2.288754484211682760e-01	2.578101642553328743e-01	4.850558381279774789e-01	3.781090742279808459e-01	5.484390687887964466e-01	2.692789525748925938e-01	2.776885646342438507e-01	2.944927943770840328e-01	4.120628362287211410e-01	2.773805671870478995e-01	4.008185176170199204e-01	4.022865534036185742e-01
2.988513671372233782e-01	1.593944562653121788e-01	2.443018948695324655e-01	2.330038096761073430e-01	3.548305607419370844e-01	3.891619131032511003e-01	3.159448551297480701e-01	3.321847486877751998e-01	2.701871518433724972e-01	3.802315679555035022e-01	6.335380447322169317e+00	2.073916517485783761e-01	3.397998418193545755e-01	1.831375661302656055e-01	4.077321797434295125e-01	1.343369905966969591e-01	2.965241602915504315e-01	2.267467743969016902e-01	2.417276931193361456e-01	2.532349148723406218e-01	3.322025780146150020e-01	4.880221269612128876e-01	3.943032378326360998e-01	2.961747272600512848e-01	3.354071599290699979e-01	3.537118268414357058e-01	3.614109572855928598e-01	2.604004320976501252e-01	1.171214394649242874e-01	2.871032298221882773e-01	3.628223172625268944e-01	2.732393030242510901e-01	3.298157707282762252e-01	4.416338183953219532e-01	2.587797121713670268e-01	4.027060853544743302e-01	2.542778431195562572e-01	2.489171415812803656e-01	3.062986986808803880e-01	2.040896954212833292e-01	4.002909911106436458e-01	2.614438534121064084e-01	3.997831772438187325e-01	2.999198182854824757e-01	1.879037221793461998e-01	2.786502332339988453e-01	3.058184117025070647e-01	3.529417487944094822e-01	3.263124456405874230e-01	3.331729632967286858e-01
1.880821171422991211e+00	1.799857263045376854e+00	1.845006225748226258e+00	1.748930409150434073e+00	1.689713359220673228e+00	1.689295765657042203e+00	1.701506687256096884e+00	1.852635411844654190e+00	1.628272531492353403e+00	1.609626770120953010e+00	5.597286982611442419e+00	1.821470344394170882e+00	1.558678992467136259e+00	1.763124401972643307e+00	1.483755898974123077e+00	1.696146255811967318e+00	1.475953861841308834e+00	1.853844990490211231e+00	1.818931960091557443e+00	1.805430342574037006e+00	1.623196707769263725e+00	1.518136634001731489e+00	1.936890890709249691e+00	1.583926335727096513e+00	1.653594924539258937e+00	1.723973789209408247e+00	1.530798102212453937e+00	1.524512395152483935e+00	1.636753337156228172e+00	1.939247856674017223e+00	1.897881500361705776e+00	1.753815414424306773e+00	1.878863068140131931e+00	1.440740924462663219e+00	1.858006260261618525e+00	1.623444899831852917e+00	1.719414829736388484e+00	1.905131145101971679e+00	1.509004080251462154e+00	1.712680557747518595e+00	2.046656637442846982e+00	1.809589058173631138e+00	1.951699881684630489e+00	1.487043274306475871e+00	1.810734423693083794e+00	1.899762385270849618e+00	1.635230499612346344e+00	1.600082874582511305e+00	1.795506827187359322e+00	1.932716128120847809e+00
3.969788982325402893e-01	3.538887427748388381e-01	4.017414825708865433e-01	2.925161631029284948e-01	2.792867293981061705e-01	5.979565842005852838e-01	4.053189999317168835e-01	3.479491380121395583e-01	3.921058645362530126e-01	3.210450353794753187e-01	6.311593392110813383e+00	3.443731216723643351e-01	2.041000125973339852e-01	3.510945892578009597e-01	1.684630573084664185e-01	2.750883965250247032e-01	3.207373555997314885e-01	4.363093700768615468e-01	3.403186048949519149e-01	3.402160837787929770e-01	5.044233964940791903e-01	2.411623605366441381e-01	4.435494150972809080e-01	2.377184260335568067e-01	3.702702282232869790e-01	2.949402404533834621e-01	1.708447578196768957e-01	3.819834707071431690e-01	2.599892938631176431e-01	5.599201092434074045e-01	4.389639415607594075e-01	2.419961235943436650e-01	4.875130918041857830e-01	2.107158969283496330e-01	4.699476690823924385e-01	2.714662136829426586e-01	2.124911097579587349e-01	4.674038459545255542e-01	2.669826714797404188e-01	2.671209361145178707e-01	6.475193641777291509e-01	3.083768727193991754e-01	4.503916680797580563e-01	1.436312808854406653e-01	3.532829647468143652e-01	4.924130863135876557e-01	1.208963122102947735e-01	2.437141724032197698e-01	2.817943874962610118e-01	4.447861415149478304e-01
2.503794951248955458e-01	5.259623864658609371e-02	1.654104001950006397e-01	2.142440936161566500e-01	3.095718446131034418e-01	4.097660799031213608e-01	2.942655964012600434e-01	2.503678293293328805e-01	2.715327530920255139e-01	3.516874234181404102e-01	6.379420646687302465e+00	1.209759923493218953e-01	3.270151302298581752e-01	8.835011851247073777e-02	4.074406498261566867e-01	8.587245844019365804e-02	3.479926934250107129e-01	1.828154500817054939e-01	1.774520426014755126e-01	2.212905305623404095e-01	3.468547065435726440e-01	4.678794643362948480e-01	3.302090401934866803e-01	2.889652973099774425e-01	3.005610416111132444e-01	2.879157003337152743e-01	3.635386302653068613e-01	3.020629133584183390e-01	1.763781028513613791e-01	2.435613801790713351e-01	2.683656468192655575e-01	2.050924602353835224e-01	2.575715923807787022e-01	4.527608258789710960e-01	1.888426041296626945e-01	3.652575490836175720e-01	1.918018102091645360e-01	1.755470870982077936e-01	3.200331346750221462e-01	1.698038662930086151e-01	3.372715493900000361e-01	1.982368588310058910e-01	3.382418951850935662e-01	3.152933779795179525e-01	7.565483436824797792e-02	1.939067721619568418e-01	2.934795223902239014e-01	3.241831507876483665e-01	2.560685161420159783e-01	2.356687256057245494e-01
2.705698392112880213e-01	1.373567000686353456e-01	9.196673454134811354e-02	2.232627979364005810e-01	3.157891164225659075e-01	3.647781894269322422e-01	2.298334369637656249e-01	2.855028813758871409e-01	2.812183384498039285e-01	3.528777239802343701e-01	6.326537428694153142e+00	1.387462325862919010e-01	3.660926783986294120e-01	1.597297392803496141e-01	4.471621880647955738e-01	1.505360690620071995e-01	3.409901759664095144e-01	1.119006343525649344e-01	1.876098928646559305e-01	2.906197218744119293e-01	3.232087275265768667e-01	5.000493749542022082e-01	3.448626926661974568e-01	3.178774494980858845e-01	3.237977080007516939e-01	2.967692306437030303e-01	4.037585928879905417e-01	3.215237195946701876e-01	2.611267595144318165e-01	2.020103561067531084e-01	2.490588158486777004e-01	2.777180986686672015e-01	1.562462019698119264e-01	4.731523678395135324e-01	9.608692356324596839e-02	3.919068777508772361e-01	2.368277831409895395e-01	1.030167885531927258e-01	3.170624740498330651e-01	1.510498947494223754e-01	2.858181238564649340e-01	2.357927323133876540e-01	3.395494434991611632e-01	3.660115286447259697e-01	1.529904039924226966e-01	1.342263217095049643e-01	3.524422230042286164e-01	3.497726269223159212e-01	3.114224179410469695e-01	2.290969666419162276e-01
1.691676943469289096e-01	2.518126816748655905e-01	1.692488518888629057e-01	1.544271075498013790e-01	3.061855686371853236e-01	5.873236304491132875e-01	3.598880572823479618e-01	1.909162229090744789e-01	4.451864184171351324e-01	4.343277038451890948e-01	6.402926841299330540e+00	1.720358200994760445e-01	4.122610674683235277e-01	3.214767947115246827e-01	4.595060725041799632e-01	2.879410820531111970e-01	4.608215998357580445e-01	1.768549871953158659e-01	1.203519758694946012e-01	2.472372863258223696e-01	5.435248743741991628e-01	5.046581736034181365e-01	1.818663384634751634e-01	3.792549762473049202e-01	4.478812332093160542e-01	2.990123160161043403e-01	4.015596775049181111e-01	5.070007298532140938e-01	3.308532547709545080e-01	3.202406149393982604e-01	2.583317979217060190e-01	2.586518906814165297e-01	2.891521188587468649e-01	4.916131583547516670e-01	2.955785597207322701e-01	4.334074799080138152e-01	2.521120092745730012e-01	2.184342369736599065e-01	4.290540374776865007e-01	2.245488512321649477e-01	3.403337761513591242e-01	1.558788564743839034e-01	1.600585291147366973e-01	4.332582020905276776e-01	2.515594712163879976e-01	2.883678366559733752e-01	3.084312126196106507e-01	3.894139326904914045e-01	2.363940574550598972e-01	1.759476502595970770e-01
2.113498011656351760e+00	2.002855992034615173e+00	2.040302607235968679e+00	1.987435164862360049e+00	1.947792115836264548e+00	1.767846694821651354e+00	1.881047714696922002e+00	2.109569025122172814e+00	1.807823011364747767e+00	1.843227631064809469e+00	5.332881174274415770e+00	2.034648880994907927e+00	1.820736302957436825e+00	1.955601778754198827e+00	1.780569156115845875e+00	1.903376664809770746e+00	1.678037753365892115e+00	2.040854363904804014e+00	2.047894862688924622e+00	2.044761109195209148e+00	1.737781616657068540e+00	1.825028948457684930e+00	2.189657158723103514e+00	1.831500815405465943e+00	1.859665127014246133e+00	1.976937199551957347e+00	1.820860953749662059e+00	1.687783525887664560e+00	1.857810017236201761e+00	2.089462817653462867e+00	2.115426640204101982e+00	2.010578288565552096e+00	2.044773123098294398e+00	1.731363889244593057e+00	2.014769775865388191e+00	1.883849889106364417e+00	1.965869852198453449e+00	2.084434195398988887e+00	1.727841318279710991e+00	1.930908439500636176e+00	2.203666789678823346e+00	2.052261645667262879e+00	2.202643129681911116e+00	1.744691262538482057e+00	2.018087229229954538e+00	2.063459582906728151e+00	1.919748676495958373e+00	1.860870041247479234e+00	2.062619533664330707e+00	2.152991673664347072e+00
4.097484742752057207e-01	2.737016690095270266e-01	3.143999591866965537e-01	3.131195677997819504e-01	1.432016041584502075e-01	4.485115804848777143e-01	2.369726112801846529e-01	3.021893814505275389e-01	1.982861733561558648e-01	1.439118077801115891e-01	6.299789647725168251e+00	2.905952354543466232e-01	7.488126757985266724e-02	2.403308925910547234e-01	1.799582229288134161e-01	1.733901785290812569e-01	2.202554911552109529e-01	3.572576037632712032e-01	3.019756295487709963e-01	3.744826851485407171e-01	3.497773384207058522e-01	2.451786285783182640e-01	4.573926058569354192e-01	6.341681803793323968e-02	1.612585429236704504e-01	1.630235738800819012e-01	1.619631039385535376e-01	2.431983841508346400e-01	2.905860214860772617e-01	4.521599102843022466e-01	2.995224127916455981e-01	2.175103787721409387e-01	3.528048045558707657e-01	2.256155700894113825e-01	3.397628479136211022e-01	1.506300110470875919e-01	1.902442382645248287e-01	3.753020901093703787e-01	1.584171721111523601e-01	1.829214827221817274e-01	5.451729545283507949e-01	2.827538546238052564e-01	4.629118735438506049e-01	1.152110405864009285e-01	2.697557832962234614e-01	3.580284005390501068e-01	2.474422456212325427e-01	9.190350865070429087e-02	2.609801961870186204e-01	3.547956820431193981e-01
4.659171155095452876e-01	3.490807400459944310e-01	3.901228702791008640e-01	3.652268232164133654e-01	1.508226103664684070e-01	5.163052744530792770e-01	3.005546021596032791e-01	3.420458725382872767e-01	2.593182731160807442e-01	1.448425699846963843e-01	6.312227152920659279e+00	3.614972339917316702e-01	2.013183195611069343e-02	3.216047239528343482e-01	1.103437960003798152e-01	2.551597274244180591e-01	2.545220333699775850e-01	4.343026990589732295e-01	3.632182853417001422e-01	4.287001541910118174e-01	4.169421748117772553e-01	1.748845279523496832e-01	5.021797589040775112e-01	8.296652975267793106e-02	2.022648135949330905e-01	1.846285760970507728e-01	1.160939758759226836e-01	3.002804772632070018e-01	3.492596558954084718e-01	5.365921810243451384e-01	3.474733161687387217e-01	2.567633846462840097e-01	4.253337514702039690e-01	1.703014724656738976e-01	4.223239525312350584e-01	1.210735246492293804e-01	2.368468022274362317e-01	4.507903987780434441e-01	1.901166361846106101e-01	2.517458372699044045e-01	6.221441211230636092e-01	3.357792972148672672e-01	5.072510876845146566e-01	1.143491089009085471e-01	3.434012649726532196e-01	4.408308772774399698e-01	2.619163233155272219e-01	5.699821040131122091e-02	2.895647911189078161e-01	4.160481096488978237e-01
2.868214982863802609e-01	2.190380408944820334e-01	1.593189740024898160e-01	2.494184233280344887e-01	3.813339891594831332e-01	3.985447394100026797e-01	2.831485077989494004e-01	3.324894421640970377e-01	3.396455102427424211e-01	4.365684399421629891e-01	6.336849164230950571e+00	2.114021616805057124e-01	4.448520740912924598e-01	2.707503643656953840e-01	5.200516963895280842e-01	2.513119958326208159e-01	3.827962842718075076e-01	8.097081557778081085e-02	2.221958740963371204e-01	3.217086741891103663e-01	3.836272572088267885e-01	5.853034193315984623e-01	3.579351631893370467e-01	3.843901334255596658e-01	4.054123214030083688e-01	3.796806489606482371e-01	4.616250403528779911e-01	3.819635531781893634e-01	3.038955433058858624e-01	1.585507359082152512e-01	3.070360175433059502e-01	3.568274938980792732e-01	2.156155245979395063e-01	5.427091086784114893e-01	1.703761218444347636e-01	4.853074778925902111e-01	3.344849408659551493e-01	1.273755418336005862e-01	3.916891016956121629e-01	2.373593020524184805e-01	2.416303322623400140e-01	2.788689186048400881e-01	3.474701717880786522e-01	4.454147976658144326e-01	2.407386598452085635e-01	1.883327177858988843e-01	4.234809174595524084e-01	4.283813708654976016e-01	3.723777336422224304e-01	2.618615948158289353e-01
2.814824258573542237e-01	2.110757038853301459e-01	2.017820333504383723e-01	1.712754572549010923e-01	1.881579124824045157e-01	4.596872826097196940e-01	2.349331258780357756e-01	2.284009194838555190e-01	2.693982130468758340e-01	2.775525922872104090e-01	6.327571226409987482e+00	1.905948130890516290e-01	2.363098069347281949e-01	2.456060857478847836e-01	2.874759606670542200e-01	1.610735503999552731e-01	2.557768297496138543e-01	2.087420159292086019e-01	1.703730655315806863e-01	2.788299896949371637e-01	3.955267443517605508e-01	3.650919805155350417e-01	3.355588203401212444e-01	1.835440817585745898e-01	2.975720010126538528e-01	2.187751781210015289e-01	2.266990434420691203e-01	3.140945187308908371e-01	2.315283341000642370e-01	3.415276280613920301e-01	2.591913838762064937e-01	2.049149636707949251e-01	2.834717403218225962e-01	3.173969618997549147e-01	2.686888281724938432e-01	2.996814903535390262e-01	1.812275596698764979e-01	2.623842646245678756e-01	2.412775056148565300e-01	1.057605938236656218e-01	4.234054480488247396e-01	1.786551704629256998e-01	3.300000829525443491e-01	2.436784501005742898e-01	2.191196730603145459e-01	2.915545148405629394e-01	2.337522778803349799e-01	2.250040483275467518e-01	2.211918406511625690e-01	2.593376613414897225e-01
2.995578671785126268e-01	2.176613021052249131e-01	1.343266264874795057e-01	3.095363243761782845e-01	3.596504584868943089e-01	4.497045044831004534e-01	2.980443409588918735e-01	2.921879240029868763e-01	3.704291686547387941e-01	4.247987912672356869e-01	6.413923914586735719e+00	2.009870454562810993e-01	4.544106583485432171e-01	2.464539096542877339e-01	5.417906979457454142e-01	2.748505713130470207e-01	4.738278294429158488e-01	1.559684651023306723e-01	2.337691431970364553e-01	3.506905636809098392e-01	4.197009475029745973e-01	5.772443126024110471e-01	3.353909347093513849e-01	4.115703174343116610e-01	3.841332504708969142e-01	3.291016244281076975e-01	4.950188257114561674e-01	4.430134512327781326e-01	3.893617059978580763e-01	1.817435240260757146e-01	2.014533277178095494e-01	3.367127335405771249e-01	1.386118410381469990e-01	5.752589673967546391e-01	1.298024697477800915e-01	4.614598395092027183e-01	3.185343827840690367e-01	9.550603681611175011e-02	4.381836172672797791e-01	2.675545473216360270e-01	1.987663318233230392e-01	2.765115310794207804e-01	3.242662017945943664e-01	4.842751762423946338e-01	2.153871134525981168e-01	8.902917024622097886e-02	4.493096324777869910e-01	4.248960278375213395e-01	3.474352127997949458e-01	1.759727126576828837e-01
3.510780932139773713e-01	2.583885266924821900e-01	1.971598656717774289e-01	3.257423179288396198e-01	4.517520752575464593e-01	3.380567289859068847e-01	3.065614476017259338e-01	4.173068689239630147e-01	3.682422258929034520e-01	4.693336401373287559e-01	6.286213645259805638e+00	2.611979662006980174e-01	5.019160004991474189e-01	2.754816990686152489e-01	5.810010977390559495e-01	2.842855418269693013e-01	4.202543618207664755e-01	1.768025852427758393e-01	3.024614742276319768e-01	3.858205079472303289e-01	3.390025362002996867e-01	6.356823035017622470e-01	4.291757992019221701e-01	4.474207491001270798e-01	4.337228403352425543e-01	4.329042956382190832e-01	5.373630679440569713e-01	3.906770984150711445e-01	3.537259349414924037e-01	1.904911348998788445e-01	3.647214623693570412e-01	4.191263513649647332e-01	1.970066780958035224e-01	5.967641210828052989e-01	1.430126994698018017e-01	5.239614050465474238e-01	3.772158975400179415e-01	1.549627071486438246e-01	4.188519675170272460e-01	2.827464553128919422e-01	2.591462429222607944e-01	3.626681687582216651e-01	4.219265217256392142e-01	4.906795513933867592e-01	2.779902597070230130e-01	1.847247084040031240e-01	4.831304218112584814e-01	4.822529462724922111e-01	4.518060215922762857e-01	3.327423487603111130e-01
4.973979462989077671e-01	3.544939761012954049e-01	3.589062203956801533e-01	4.041854650896866685e-01	1.815215244172822262e-01	4.265849366663542197e-01	2.093452536965023092e-01	3.856944370232301966e-01	2.316074114139473061e-01	3.846421036168053142e-02	6.255099109265445989e+00	3.637356499192121451e-01	1.492243655368128696e-01	2.964870152640300960e-01	2.318117595249545027e-01	2.577891970615731609e-01	2.588281796335044627e-01	4.238563129803852858e-01	3.874156780654179899e-01	4.820918810701027568e-01	3.300083723157501425e-01	2.317529095486007551e-01	5.384760391405957192e-01	1.644061884722786415e-01	1.588560145273353597e-01	1.779065009777279494e-01	2.533878163442817577e-01	2.778654776373538637e-01	4.078850394271495428e-01	5.141098328626816372e-01	3.211369823474891083e-01	3.113476780266255517e-01	3.416060439652261471e-01	2.410535371394588733e-01	3.561764244941897362e-01	1.089175299926036788e-01	2.576351597539408012e-01	4.212253925889059003e-01	1.567614492375111468e-01	2.372754850309931607e-01	5.953097112686082104e-01	3.788877859189613284e-01	5.383317662445129548e-01	2.033231221311322390e-01	3.462924074937318575e-01	3.872443055604777862e-01	3.465367311743837164e-01	1.229899338659491415e-01	3.521004133178703976e-01	4.161623946170172617e-01
5.002619607937160984e-01	3.380325409134527503e-01	3.701584876657285084e-01	3.969272042460095240e-01	2.296621656221994878e-01	3.628880624017378764e-01	1.997683543079258051e-01	4.090933144938786459e-01	1.309378338372606809e-01	1.454885617890255833e-01	6.238934520542974482e+00	3.681653490578210008e-01	1.583215793757681289e-01	2.885921338163977556e-01	2.467220364147368061e-01	2.324357426938106208e-01	1.528659534961853417e-01	4.012716785954850707e-01	3.883468202613470921e-01	4.681342390163872880e-01	2.657216918355979618e-01	3.107534099771349090e-01	5.583128224352006397e-01	1.302849838909450331e-01	1.398663801314720956e-01	2.546957533231001825e-01	2.417161922793301387e-01	1.539293995502019063e-01	3.507110997530233920e-01	4.737843813527445880e-01	3.593297359763711896e-01	3.339243129467492355e-01	3.686714131328620025e-01	2.600185365296584505e-01	3.526493638141494635e-01	2.131959497472170340e-01	2.988777629389466339e-01	4.179076057560341950e-01	1.278606469728696127e-01	2.480718885537141205e-01	5.826703790323547461e-01	3.815143955223301298e-01	5.611805612218178085e-01	1.693301593362248336e-01	3.402085695183450498e-01	3.833226539185432546e-01	3.598177720396293355e-01	1.705225369394831603e-01	3.782654785471750158e-01	4.348033015499561671e-01
4.474586339267877522e-01	3.642817822255073890e-01	3.861011129613034498e-01	3.263910240286705400e-01	2.081065790995829667e-01	5.277739396194479626e-01	3.182402687910528272e-01	3.621596750164262635e-01	3.105146100374154838e-01	2.099384599270135154e-01	6.245730303624920765e+00	3.597854135720346958e-01	1.214071354254064317e-01	3.469328229407234732e-01	9.245698295241321085e-02	2.629377755424333607e-01	2.239001240849498031e-01	4.275590599974081751e-01	3.520022976695945105e-01	4.111279504250165973e-01	4.321470761455937226e-01	1.799331415926012923e-01	4.882156023460225702e-01	1.416373215376331152e-01	2.960362982655445618e-01	2.411457025465688631e-01	1.113319035877910340e-01	3.179895031471678402e-01	3.181637529751405458e-01	5.508655227844784230e-01	3.973096337236503572e-01	2.740339197941764060e-01	4.390611922273631174e-01	1.077378642861167857e-01	4.374866558014487428e-01	2.044735319946656138e-01	2.282669969858974190e-01	4.599855472746176566e-01	1.612527784175991352e-01	2.367115326457157887e-01	6.313124825976474952e-01	3.362839038054649121e-01	4.940428687539116237e-01	8.584283524764044215e-02	3.640868537593561216e-01	4.679367506252050113e-01	2.147707322156726661e-01	1.400165366979329584e-01	3.071413845095150585e-01	4.400556861547179621e-01
3.257490339798915224e-01	1.655590656757646439e-01	1.830447064577069571e-01	3.214991091383239685e-01	3.958938119509092801e-01	3.566684875731381821e-01	3.029702286934590760e-01	3.395857236690896230e-01	3.022872476590557911e-01	4.242515377687928191e-01	6.402594885232473665e+00	2.101794520211391071e-01	4.443290236374711766e-01	1.792987993036584682e-01	5.405727291063628925e-01	2.220437154081893460e-01	4.243328291875387293e-01	1.734902174531908481e-01	2.630567243308498671e-01	3.356924190596126678e-01	3.313072996159340255e-01	5.941460899342426716e-01	3.957013668928338612e-01	3.933018574383684851e-01	3.486734391090433594e-01	3.714482931115239972e-01	4.927396795939664176e-01	3.540666736080586019e-01	3.169209562749031872e-01	1.297327641909795659e-01	2.764238669138519566e-01	3.407021253742415490e-01	2.036883044579615443e-01	5.777743077622476964e-01	1.154099396911248965e-01	4.649754621681265188e-01	3.300237197344136342e-01	1.204633167037814645e-01	4.125422633946482232e-01	2.697470824213575313e-01	2.276250289856500963e-01	3.020083935370330708e-01	3.969166142860974245e-01	4.512175298853666749e-01	1.788739242098298654e-01	9.417210277840543098e-02	4.497470497241219389e-01	4.277434069087118207e-01	3.737908122363345909e-01	2.547777157397443371e-01
4.074521215823294074e-01	2.967394927224363266e-01	3.181340332951139160e-01	3.122293698749319946e-01	6.439156165279866229e-02	4.939381710593095942e-01	2.503599137384276418e-01	2.772330441885297314e-01	2.488592066472863629e-01	1.388861830045965418e-01	6.342872053757459661e+00	2.988358186491957835e-01	8.586085878569285623e-02	2.818193668577810285e-01	1.718139728279796108e-01	2.165679587718598309e-01	2.649329847468778198e-01	3.620003676231265399e-01	2.963346811504244949e-01	3.874283117044792224e-01	4.122827358026490696e-01	2.192494195669039969e-01	4.400926990269897754e-01	7.953193708490129132e-02	1.971905904014388533e-01	1.151099219031661153e-01	1.425078181896338447e-01	3.158805812935072677e-01	3.337757412870164808e-01	4.679359350779401794e-01	2.661633626786617524e-01	2.151683934210907589e-01	3.525753804529930813e-01	2.204901023247319847e-01	3.567879138304972941e-01	1.293374605136476951e-01	1.962379026260574755e-01	3.783175781267880122e-01	2.028032249354175809e-01	1.901871074750153545e-01	5.472419599700493187e-01	2.730571549255401687e-01	4.406565082662383115e-01	1.711751157300334392e-01	2.903222106436286754e-01	3.719013108094811892e-01	2.542747967557723032e-01	5.439860107675860423e-02	2.385852698036682873e-01	3.389125236845484390e-01
4.379379413506427898e-01	3.071185286289172534e-01	3.596742968459785139e-01	3.309047086650552250e-01	1.927075426122315527e-01	4.576110338862353077e-01	2.788950616010104633e-01	3.433015765367473104e-01	2.149089350744962101e-01	1.839245016756292095e-01	6.292961934595340701e+00	3.289909182146856792e-01	8.183910580562413217e-02	2.811601596493528699e-01	1.515552603556614697e-01	2.032462032745047664e-01	1.920959992399108585e-01	3.896295474832362493e-01	3.352779715259250337e-01	3.914388767010631986e-01	3.630026313879918254e-01	2.426199443533640920e-01	4.900550182313230807e-01	7.488503472346223766e-02	2.040015889746217559e-01	2.250205594634102912e-01	1.363578343485277178e-01	2.288608900082290398e-01	2.819624754209908435e-01	4.843112516395047806e-01	3.529104831885344629e-01	2.525218752459635341e-01	4.029148329554375074e-01	1.968673615343418948e-01	3.833809096089182966e-01	1.935240857993098529e-01	2.287361419393633966e-01	4.144764755648236987e-01	1.540711459534164773e-01	2.208894700200748351e-01	5.824204654244705681e-01	3.150511353954899563e-01	4.967291538201715762e-01	6.899065112063980376e-02	3.082664273794839538e-01	4.060162774778170447e-01	2.525564980489323208e-01	1.239900238374705282e-01	2.964882588138869068e-01	4.045363842888418104e-01
2.586238152422436487e-01	1.504328700577364231e-01	2.086756125475638379e-01	2.768207134233647837e-01	4.177541089345999659e-01	4.500819506466574027e-01	3.753944849047645693e-01	3.039572965313918074e-01	3.552691662549633533e-01	4.807416400612924412e-01	6.442322642055572146e+00	1.949595320864762893e-01	4.628808536737170631e-01	2.241328539216915772e-01	5.462512237794823200e-01	2.409372237051882748e-01	4.497176226716498304e-01	1.474302012453974076e-01	2.241288707908604683e-01	2.579852395510169871e-01	4.198312316937881650e-01	6.147349296823312326e-01	3.339309565905600463e-01	4.101092703534109374e-01	4.096080000273465416e-01	4.051460737960088654e-01	4.867234909171423429e-01	3.982310049248503070e-01	2.675391859844329367e-01	1.037832502986196920e-01	3.117105683384907566e-01	3.224043270875330269e-01	2.952780769284746309e-01	5.912311690498884831e-01	2.164749366717921841e-01	5.063796272452524283e-01	3.344935280837022518e-01	1.423220734082748240e-01	4.534152424683574600e-01	2.915950745343593997e-01	2.046999204969713881e-01	2.576337893941831880e-01	3.366089845086179255e-01	4.623895327707568947e-01	1.735963194882629013e-01	1.861198056820929647e-01	4.198847117440734356e-01	4.571426850721313495e-01	3.443800233404037958e-01	2.363761552078150197e-01
4.262024593829145669e-01	2.489794012694876713e-01	2.255513723513452862e-01	3.710198689542147377e-01	3.336310334552672896e-01	2.525318339176373938e-01	1.555247877181307470e-01	3.863576748726177956e-01	2.065521107177610283e-01	3.056134580494452302e-01	6.304027240272124466e+00	2.801776126982795101e-01	3.728759161868199778e-01	2.106838215561263328e-01	4.706148859232329174e-01	2.249614890029135172e-01	3.254512601927428417e-01	2.526606773281988016e-01	3.277943537688952080e-01	4.378136590419960950e-01	2.121707715416482620e-01	5.119288164227016047e-01	4.882290083149861681e-01	3.202219532303533511e-01	2.538834592298692128e-01	3.153416785354543617e-01	4.388347280623194901e-01	2.636501291752751386e-01	3.754941103147514947e-01	2.693884473948096048e-01	2.655902604722636395e-01	3.680889817734753211e-01	1.478552629743294100e-01	4.908405093761016857e-01	1.165572468333264389e-01	3.798117787851597593e-01	3.261707463142061170e-01	2.212046544293105876e-01	3.018151969483654495e-01	2.385741866347802498e-01	3.623242903234888956e-01	3.608248520942599069e-01	4.827349887055260580e-01	3.894233869482744415e-01	2.547485733300482447e-01	1.627682384861685039e-01	4.581311896321482169e-01	3.455583061289398406e-01	4.058561206158353141e-01	3.246080364591814593e-01
3.919558045348326969e-01	3.095592231817516637e-01	3.231414010826940686e-01	2.671737955613610049e-01	3.285600162266294477e-01	4.334248668932130233e-01	3.157707197219346562e-01	3.979626815705721299e-01	3.197900373355214154e-01	3.212142320280466645e-01	6.179680923128580083e+00	3.038307364257419874e-01	2.715873749958199745e-01	2.893755162407188886e-01	2.895574179990697550e-01	2.066294506429399436e-01	2.110048338204158491e-01	3.518587699404474023e-01	3.195430917574336172e-01	3.522012280778284432e-01	3.555795539950134532e-01	3.602831321136510390e-01	4.665106941522035311e-01	2.636473300260439578e-01	3.518148896446393614e-01	3.336202079681803712e-01	2.850837859886907744e-01	2.700814690547870822e-01	2.118544916053060889e-01	4.679420421550846698e-01	4.373700089166461802e-01	3.127011075965974163e-01	3.861736862794842851e-01	2.830398473360188349e-01	3.618790514946242931e-01	3.393511893487182740e-01	2.393187086939036756e-01	3.878653601663738515e-01	1.789591671094472869e-01	2.029645882028685011e-01	5.611873429307273620e-01	3.297691004089633449e-01	4.737098658286595376e-01	1.880648964087600072e-01	3.209831162006052674e-01	4.058042365921906702e-01	2.451002727895696676e-01	2.969123315427550369e-01	3.651563518230170335e-01	4.347309479208584793e-01
4.863453591780563245e-01	3.583017416686332113e-01	2.965178927272464904e-01	3.970054156334268392e-01	2.652950217503382002e-01	3.324118398930555052e-01	7.159158205632573657e-02	4.210543373036458314e-01	2.502325296754419059e-01	2.081699545893136161e-01	6.194982546059874196e+00	3.512156066010796995e-01	3.066965871283209299e-01	3.178700614888384512e-01	3.821630971822955192e-01	2.864143027841976052e-01	2.658131455079967842e-01	3.476846958424739675e-01	3.769813941002789215e-01	5.051635276559846011e-01	2.738459859444932198e-01	4.032776910396337899e-01	5.347510673388172764e-01	2.755989139995377313e-01	2.560466203608240954e-01	2.663785853612887222e-01	3.743627439307574134e-01	2.966445586514219745e-01	4.404409280835649421e-01	4.324256441352490321e-01	3.115745096050347995e-01	3.904133527021196870e-01	2.207379753114034338e-01	3.686584871795849372e-01	2.610969944792342901e-01	2.956776484310917885e-01	3.244069930600275153e-01	3.471031391098612917e-01	2.152682995478721883e-01	2.280083162787403528e-01	5.078376186536033288e-01	3.970627704174420347e-01	5.242588344398959599e-01	3.381597679672234125e-01	3.586111104117705173e-01	3.133385948335068449e-01	4.350482528993466769e-01	2.767704038885704931e-01	4.195203316381344583e-01	3.956747727794061031e-01
2.663361336254475908e+00	2.553227813332099139e+00	2.609174418921844207e+00	2.553951467300447753e+00	2.537392299280366359e+00	2.331640695948177022e+00	2.473609356224717004e+00	2.669492191903578782e+00	2.370285564517443877e+00	2.449541527577474564e+00	5.496486036173888756e+00	2.596315463250021605e+00	2.410760224101939020e+00	2.514592943429437177e+00	2.386423302476470276e+00	2.472301010250971043e+00	2.268108439348155425e+00	2.594034067821225253e+00	2.608692211933796745e+00	2.584842484635744508e+00	2.305225953863693888e+00	2.447858951886719314e+00	2.742096814604636723e+00	2.416989786474536217e+00	2.431060028678973861e+00	2.566756400442830710e+00	2.411395697135706229e+00	2.250147638601223576e+00	2.403888838850263721e+00	2.612104136705861279e+00	2.686698819673512872e+00	2.577895518614563564e+00	2.627092343021390608e+00	2.353266836352291502e+00	2.579633247178871880e+00	2.484734105553135119e+00	2.553519866528549009e+00	2.641193261584655172e+00	2.331801160576368215e+00	2.519039484145257912e+00	2.724924068643048702e+00	2.610137945331079568e+00	2.760877381822469001e+00	2.334991777247747535e+00	2.570538364923798724e+00	2.615633988226752749e+00	2.503133781256542179e+00	2.458950488516335575e+00	2.627044533022920625e+00	2.706780319749056307e+00
2.291172311796234595e-01	1.226993021673048745e-01	2.162776046183125245e-01	1.640118408354116208e-01	2.644460827566009198e-01	4.839275228352694080e-01	3.298203897805119245e-01	2.171398148841466313e-01	3.040170947111721644e-01	3.330229230571246646e-01	6.398603184216325346e+00	1.396803857841238117e-01	2.682613179329064179e-01	1.566224742672565062e-01	3.298078695177010244e-01	9.853775032103885556e-02	3.370910789709465893e-01	2.378217974787653344e-01	1.617932536371859964e-01	1.736222926002503608e-01	4.098077846042191830e-01	3.954810595718284971e-01	3.039326306149589541e-01	2.471481870287023652e-01	3.095337027692373066e-01	2.516319928294255548e-01	2.838433965268928327e-01	3.275794444356148749e-01	1.191828734679223900e-01	3.358895548690239430e-01	2.932852125687788192e-01	1.335837714501533768e-01	3.306190384634594692e-01	3.823595962662423298e-01	2.821095794521030209e-01	3.183076292122729023e-01	1.318965821225087653e-01	2.554148284483132580e-01	3.002915518453629917e-01	1.561700981033890545e-01	4.179518979577783178e-01	1.548012292072879492e-01	3.141402970557490848e-01	2.496067007242158964e-01	1.297055939594454199e-01	2.864533457459381705e-01	1.866130532466844516e-01	2.768477139743248383e-01	1.947051483293572582e-01	2.624113196264603598e-01
1.187455336405477180e+00	1.070229037912538317e+00	1.032969951297151523e+00	1.211295227321286250e+00	1.197594135072183263e+00	8.668813114601681136e-01	1.002383358924378243e+00	1.201645681897091089e+00	1.052669284404990746e+00	1.167038399348052424e+00	6.385251385574917116e+00	1.098987089262631445e+00	1.264850818589189352e+00	1.056463530713404042e+00	1.370627192985865550e+00	1.106838748165168695e+00	1.186950571419732148e+00	1.018905409881544655e+00	1.148860197091257751e+00	1.241000268587317823e+00	9.659905622686898452e-01	1.394584313694304800e+00	1.233366779208468600e+00	1.214518467160924819e+00	1.096678222079121134e+00	1.175930279330806849e+00	1.342357547535370621e+00	1.102783352644477910e+00	1.231970390675300564e+00	9.040091809719762450e-01	1.035709272722142194e+00	1.227364992337581562e+00	9.148978716565329128e-01	1.378190332135821317e+00	9.158510977620193394e-01	1.238183173096615741e+00	1.200088568520792265e+00	9.556830341015926100e-01	1.198966228024823666e+00	1.113231318792761826e+00	8.933424055169835176e-01	1.185897732979102503e+00	1.216430840945222247e+00	1.297272930205477737e+00	1.076229082735898235e+00	9.116585761878394090e-01	1.340684504482195782e+00	1.236432397032438679e+00	1.247498222571297610e+00	1.074145275192932569e+00
5.152017776893039747e-01	3.566832070643111141e-01	3.896200587498327983e-01	4.104489177522013810e-01	2.310760805775716187e-01	3.828912117003712146e-01	2.237167559711220333e-01	4.202765675136923007e-01	1.588025644894817956e-01	1.360288407627673890e-01	6.239221896676572676e+00	3.849215095103262207e-01	1.404506213820181926e-01	3.039874339514336832e-01	2.247371767943125709e-01	2.486841438541791682e-01	1.666286577950817915e-01	4.246004507272873041e-01	4.048821132460637129e-01	4.792592383723902061e-01	2.871474649778959498e-01	2.837663716036857298e-01	5.721115162416415822e-01	1.286672227830420179e-01	1.463285065473909352e-01	2.565190961578646678e-01	2.292428631059357236e-01	1.739338728695713765e-01	3.596391691944026414e-01	4.984304221820016201e-01	3.806675898387400503e-01	3.391779333940423968e-01	3.902521816194120530e-01	2.380826043210856613e-01	3.766467540055143948e-01	1.941991179935975975e-01	3.046107479378732386e-01	4.429552048950227694e-01	1.287999826727568020e-01	2.640492958646750710e-01	6.086262455245214920e-01	3.944748021770468349e-01	5.753885268316715207e-01	1.531430162039380261e-01	3.573384151306052692e-01	4.059431540241734693e-01	3.579291598358997906e-01	1.606991292745803823e-01	3.848497413314409532e-01	4.523779196426944149e-01
5.010485201893215557e-01	3.632018845640317406e-01	4.110717833010326672e-01	3.925523029494594196e-01	2.302914556711131988e-01	4.614129906266419834e-01	2.945223154726704928e-01	4.009595683910378572e-01	2.227808811391339683e-01	1.746995105907665768e-01	6.260612582248632485e+00	3.869639855304848886e-01	9.673064017910486256e-02	3.200876884851595050e-01	1.561135094950429902e-01	2.549003643181361189e-01	1.949874608896937367e-01	4.472066916451067353e-01	3.983477414880243206e-01	4.518989450251796325e-01	3.583143788430542265e-01	2.335948891211179490e-01	5.524788658603756453e-01	1.150605993337175115e-01	1.973023769721921616e-01	2.585316602412476295e-01	1.696632778053212554e-01	2.249019989051779522e-01	3.334244310583308613e-01	5.345539605982426723e-01	4.027276912968636990e-01	3.084899977494980905e-01	4.403961901318256822e-01	1.869838214492630379e-01	4.240888483479720028e-01	1.861516859876985730e-01	2.814836871639412874e-01	4.707507548958492771e-01	1.503506701892546038e-01	2.753004096833021053e-01	6.397431179583752403e-01	3.769016691453901946e-01	5.596130851667497907e-01	8.041423246779819123e-02	3.620465861429369436e-01	4.476946616002916435e-01	3.016707690207738879e-01	1.447738151409820317e-01	3.531089224109212887e-01	4.599980794062419331e-01
1.780080985589927167e-01	1.454108089207244436e-01	1.055224302854403245e-01	1.504044039140849387e-01	3.128819829519640106e-01	4.726471566158885196e-01	3.053234661444899078e-01	2.218671530561463490e-01	3.465411103432378126e-01	4.042176380199193897e-01	6.387608895010923327e+00	1.096191516919741982e-01	3.835807810732030920e-01	2.251305797589361335e-01	4.501266290946375759e-01	1.964031111465204538e-01	3.872464683926784001e-01	4.949460407499271103e-02	1.020642737371709186e-01	2.133604886700524728e-01	4.320859419313486938e-01	5.150783028992195201e-01	2.496820684782349031e-01	3.354340739355176626e-01	3.821936306489545077e-01	3.070006835391130839e-01	3.895277096183844545e-01	3.957384003293473174e-01	2.401183006399526809e-01	2.005635319331265931e-01	2.540296165258320582e-01	2.492997040558831701e-01	2.361714679417485085e-01	4.859265998372264139e-01	1.981138642582052356e-01	4.224878698131604993e-01	2.435526506355470966e-01	1.178921905617021648e-01	3.752811697645819788e-01	1.805955500308931150e-01	2.678834167532737620e-01	1.591588691482405393e-01	2.421833206167999519e-01	3.871943502030558149e-01	1.624528198183954886e-01	1.948489549675526955e-01	3.216423596625020975e-01	3.697623375353201736e-01	2.611284116613766804e-01	1.737440555632170647e-01
3.868245424987705738e-01	2.659998969934329049e-01	2.014805679225571966e-01	3.829734110488060561e-01	3.477536167733111250e-01	4.134841571779870883e-01	2.689846883775096065e-01	3.366879751283765043e-01	3.423200187460797017e-01	3.818782816038408523e-01	6.419447978568902258e+00	2.656570842429494816e-01	4.437941329283270342e-01	2.575922199231757692e-01	5.424796173303157998e-01	2.957938786626553851e-01	4.768510111148399067e-01	2.474570074155941768e-01	3.053450379178136442e-01	4.302378270205923227e-01	3.889471973531291593e-01	5.644712742976755182e-01	4.200228930806894079e-01	4.024901420442818512e-01	3.362668126377429956e-01	3.117013645149049883e-01	5.034338052150372222e-01	4.341139831366324087e-01	4.463604293157784064e-01	2.548223558942833145e-01	1.760361297777984779e-01	3.646782570251366207e-01	1.194935875990085911e-01	5.724440948169378096e-01	1.396686392820828959e-01	4.244299966370894683e-01	3.442819979851485246e-01	1.863574143560914609e-01	4.324129029649021461e-01	2.904814116140926328e-01	2.814196477933083029e-01	3.368125194551357948e-01	4.101989607214565625e-01	4.885653394822930262e-01	2.576281334357614639e-01	1.148250292224900493e-01	4.880774981636621379e-01	4.048168259569702165e-01	3.793616725078964302e-01	2.328565666936323053e-01
5.558285800786199049e-01	4.510963360443766557e-01	4.577734441935982779e-01	4.369690004613197010e-01	2.502960144164353418e-01	5.215332079074209704e-01	3.221629209503788505e-01	4.574660291867759798e-01	3.343359997106599701e-01	1.688583808482526372e-01	6.206369925913635122e+00	4.492259640674617360e-01	1.632568582958845993e-01	4.094256912430949136e-01	1.427111924603721160e-01	3.433862729484293830e-01	2.510355640563752821e-01	5.120411904120160118e-01	4.551108425152297077e-01	5.293097407877100924e-01	4.266016281506195273e-01	1.465071807530616832e-01	5.943262114444261002e-01	2.033017857518851224e-01	2.908600899196098766e-01	2.739258139110332668e-01	2.059499097503504628e-01	3.354088778176308461e-01	4.330415278160870129e-01	6.264079404785245497e-01	4.438256773830094315e-01	3.728156368887758920e-01	4.672655562148460007e-01	1.009214495106834780e-01	4.810586129875928929e-01	1.781500220500391307e-01	3.147201007814283136e-01	5.295243112540815034e-01	1.609556448991888433e-01	3.109232692868909576e-01	7.108793427822874822e-01	4.408113610844474062e-01	5.950207533488295342e-01	1.682183397152623161e-01	4.472906942970811817e-01	5.181289023504641600e-01	3.348825905838056505e-01	1.665448818925031049e-01	4.083508641268829287e-01	5.209160988296084316e-01
4.718780711413656515e-01	3.303279331369842753e-01	3.067559633570333677e-01	3.791349085572910393e-01	2.136538197063927169e-01	3.657571984762743589e-01	1.391463005822682897e-01	3.880771505615572270e-01	2.256154454141083010e-01	1.157001560776476645e-01	6.218553442748586235e+00	3.318245384662315556e-01	2.162878277338635968e-01	2.708397820692735602e-01	2.965717373490590059e-01	2.363562069669314369e-01	2.473209322696699741e-01	3.736369630067524761e-01	3.627102438276635366e-01	4.703394695410106907e-01	2.789118834342242392e-01	3.060452582174732483e-01	5.202715063266901696e-01	2.083794691187836889e-01	1.884591949504718922e-01	2.011347222728349649e-01	3.058632684667150770e-01	2.653598983771910391e-01	3.970470086458817716e-01	4.651388338378686371e-01	3.059719705666100742e-01	3.265431704555986636e-01	2.698831157750214982e-01	2.924089569434645264e-01	2.908702259492284004e-01	1.904257971718413822e-01	2.565120594189428949e-01	3.689282201173447739e-01	1.503035142732003504e-01	1.988353192559160487e-01	5.443652703954173777e-01	3.692540187774762117e-01	5.171303232318946730e-01	2.469954190930164217e-01	3.255901155961389293e-01	3.343853938175964102e-01	3.636619976044315194e-01	1.903409063596366579e-01	3.682368354150818424e-01	3.934881260839571682e-01
2.492113069858039875e-01	1.100095759238319537e-01	1.111156277483619226e-01	1.974966741368071044e-01	3.071862184508417082e-01	3.831423214121137399e-01	2.478233497348338310e-01	2.659082844827452830e-01	2.726496648471209427e-01	3.560624954977392176e-01	6.345740641888020228e+00	1.238158133203499933e-01	3.504386120194640242e-01	1.542845181947350985e-01	4.296843206097321621e-01	1.298954254316796453e-01	3.296440645730536190e-01	1.038738482162126775e-01	1.636463999790672141e-01	2.553867610132439792e-01	3.373539074614710365e-01	4.924395454018938301e-01	3.283814389843046633e-01	3.003210192718429594e-01	3.204677325046602077e-01	2.954234857391467850e-01	3.796016148808141200e-01	3.114032218165098675e-01	2.184035710033768174e-01	1.987079114934863777e-01	2.563471702927381246e-01	2.540885244914121155e-01	1.997864549964999126e-01	4.618385844042340871e-01	1.373835192592846866e-01	3.890492142946790355e-01	2.272432172099174974e-01	1.173264326582621059e-01	3.152189789980016088e-01	1.481714100456038852e-01	2.941562538012037487e-01	2.077964345097093879e-01	3.267001133348140796e-01	3.459046477572841338e-01	1.330134281255822559e-01	1.589427867821127660e-01	3.291244374907155712e-01	3.398794892222660180e-01	2.877623973014318270e-01	2.232386178645851815e-01
1.011683732524308876e+00	8.973062245844185547e-01	8.891784679508054623e-01	1.048614143731182669e+00	1.065978157379233071e+00	7.962890035362744090e-01	9.117977899359447358e-01	1.020231116112809699e+00	9.121914364918627394e-01	1.057648663741328487e+00	6.592540587098906002e+00	9.394808528330750308e-01	1.132223097384364996e+00	8.972836055389635801e-01	1.237296530635719094e+00	9.580657958864325918e-01	1.068979635988600574e+00	8.603955709598113399e-01	9.789515560647863435e-01	1.047493933094802543e+00	8.643970680781635219e-01	1.281436631985605423e+00	1.048240733393074553e+00	1.070210143908643330e+00	9.631562424745597761e-01	1.043938166466612305e+00	1.192208013693162760e+00	9.702699495216399184e-01	1.051810096376989190e+00	7.117014519719628840e-01	8.871638649716063751e-01	1.058386667023822669e+00	8.155226981916386952e-01	1.270698849529462660e+00	7.890317494400513887e-01	1.120044692583537893e+00	1.062483391465301352e+00	8.040349265184335570e-01	1.087615404178121414e+00	9.916866859464346096e-01	6.898333502236119186e-01	1.014038251883428776e+00	1.041456510607843722e+00	1.158874273324914883e+00	9.028371759653182060e-01	7.590923958829598472e-01	1.189212558484006976e+00	1.099636664465534430e+00	1.074409585842094783e+00	8.976291912409715135e-01
2.090673006453682981e-01	7.592959024238359056e-02	7.716396264796457349e-02	1.962893704512985171e-01	3.018868915251463059e-01	4.394869236098100651e-01	2.884541024567905954e-01	2.158776104341610935e-01	3.181982507492135959e-01	3.676394257397029852e-01	6.392213387680348191e+00	6.406899764288689902e-02	3.608610343466523429e-01	1.294708711004522450e-01	4.407484316999304985e-01	1.429964823432178511e-01	3.946031185697762567e-01	1.264234263595448160e-01	1.322884428334361040e-01	2.254726356749324478e-01	3.870741607075282031e-01	4.879134056775981110e-01	2.756228430236739579e-01	3.247258309247292862e-01	3.315027944376591762e-01	2.701694386572426332e-01	3.954380388592182993e-01	3.684500659384688515e-01	2.454875372411162993e-01	2.121415669059802389e-01	2.151608232762574069e-01	2.140141990247930448e-01	1.947522715584623088e-01	4.813731844216858069e-01	1.437852208160759759e-01	3.811822240436366638e-01	1.949531164716562237e-01	9.851937064656737797e-02	3.548594631538575239e-01	1.650473419697554567e-01	2.762026825567259758e-01	1.728289491269380251e-01	2.768747684741341142e-01	3.676206592116058602e-01	7.909942347679548014e-02	1.363916075893009117e-01	3.146634512058574251e-01	3.449981510504273596e-01	2.466178677995840840e-01	1.627210146795751433e-01
2.618855548823730284e-01	1.467982676575824708e-01	1.046853250102988547e-01	2.630274293713845135e-01	3.339903322887265991e-01	4.265913206540213332e-01	2.830855028897319992e-01	2.577987685681595864e-01	3.270115996969537586e-01	3.989130108680088438e-01	6.408096755077020923e+00	1.479108526404913360e-01	4.113209950260512948e-01	1.889946179769548262e-01	4.996614417862234037e-01	2.141268565176084326e-01	4.275301511494605244e-01	1.106078641363446302e-01	1.896037328333292638e-01	2.943258592517563610e-01	3.895275461701956377e-01	5.453931752604636030e-01	3.149882952265959934e-01	3.661193515792726672e-01	3.504520877028758918e-01	3.082246781688302573e-01	4.500260452236519715e-01	3.927428756504890428e-01	3.199483518484752542e-01	1.465903189625319958e-01	2.010963965979176704e-01	2.876694623961724151e-01	1.626724858484229208e-01	5.377697781858743475e-01	1.130982933743911734e-01	4.298845851631454273e-01	2.771155067260012705e-01	5.249534426725493280e-02	3.994050785303778772e-01	2.253440095488432882e-01	2.056414191384282053e-01	2.302462529078321829e-01	3.083727049050886126e-01	4.330093816087788872e-01	1.503576029553396198e-01	7.376608873971936264e-02	3.998622347418583356e-01	3.901142409160997526e-01	3.064417314670720427e-01	1.596960338452611816e-01
4.626663321126546213e-01	3.520884039401052656e-01	4.278850831967012658e-01	3.767436659248710740e-01	2.040426236063745680e-01	5.707956184616690409e-01	3.809103617847936496e-01	3.304646346536220802e-01	2.916433800642279084e-01	2.461274361884981388e-01	6.392263460893298443e+00	3.785518304753009433e-01	1.115683920226068909e-01	3.432569340091688459e-01	1.514644414759541979e-01	2.786462242978922088e-01	3.107942153162986387e-01	4.543720952346434472e-01	3.695027986726949210e-01	4.061824896156913112e-01	4.745979378459810327e-01	2.363836486478817500e-01	4.958482710737722732e-01	1.316524509824633649e-01	2.482301926363982558e-01	2.426946464933261161e-01	1.183416130621499224e-01	3.342254056232548676e-01	3.322479286523180586e-01	5.417308803189507804e-01	3.748249388621827660e-01	2.466831432169043214e-01	4.889465090814305581e-01	2.381438823028806107e-01	4.689046842161369022e-01	2.084054040878834391e-01	2.703905060520233605e-01	4.775846570000504832e-01	2.804119083541907753e-01	3.046353869843240192e-01	6.273274331895378753e-01	3.292857245229112717e-01	5.070902926798949162e-01	1.571236111739338359e-01	3.477871311467871651e-01	4.716272993683535697e-01	2.582198821155811674e-01	1.495748433960985557e-01	2.721538612553536796e-01	4.224311951395554043e-01
5.557839642047324169e-01	3.998064417707101192e-01	4.278276343741743148e-01	5.032216078588199748e-01	5.613626972022517370e-01	2.262942257433386284e-01	3.850520857764891391e-01	5.928512893597065458e-01	3.436108353479334632e-01	5.303997094595827022e-01	6.215132817553691069e+00	4.529830654325360251e-01	5.479980214711802633e-01	3.844208911667967299e-01	6.236375045917150750e-01	3.850367839188822416e-01	3.919029648523750797e-01	3.922364699596048165e-01	4.969397658202888701e-01	5.336768107597793520e-01	2.599730202071813823e-01	7.036579042448787291e-01	6.468784626110449798e-01	4.922878743346713049e-01	4.606062900128381488e-01	5.654204386107656299e-01	5.902720037039856926e-01	3.024841795014603374e-01	4.174700375678897513e-01	3.417483909436407341e-01	5.344832268310769630e-01	5.540044658369794872e-01	4.153778029982643227e-01	6.299250845713435520e-01	3.438229937453399221e-01	5.976789057423431695e-01	5.301364664779207869e-01	3.950269250383590114e-01	4.511949752483652154e-01	4.358501400271000970e-01	4.694639544084696081e-01	5.281723268771461033e-01	6.444197125927252356e-01	5.126075784019499260e-01	4.236047858146784750e-01	3.705220809122143355e-01	6.015123480244033427e-01	5.524705951050988828e-01	6.070956145435763007e-01	5.354234090261575929e-01
5.760212998975728915e-01	4.492417721450959744e-01	4.588138716506289794e-01	4.577986258494488037e-01	2.515252302757359226e-01	4.678246213203814396e-01	2.759766396749666617e-01	4.677797299747443738e-01	2.656645132700947709e-01	1.562227497361977357e-01	6.213149207932383788e+00	4.583417864022642507e-01	1.609046770246843616e-01	4.057241864181849178e-01	1.833827210790202611e-01	3.425102369304442451e-01	1.948033176438863090e-01	4.981675661779527142e-01	4.668455560067528154e-01	5.456824565483390233e-01	3.755915925184030724e-01	2.328757435649068119e-01	6.221125286315715153e-01	1.694413243028441984e-01	2.343338706133593352e-01	2.937081009501207318e-01	2.103536987748164111e-01	2.694574978701406165e-01	4.317110034757256076e-01	5.881462911336384769e-01	4.456041097145506114e-01	3.947014069694483318e-01	4.556008103721804758e-01	1.653818591971217833e-01	4.614519251830583313e-01	1.985965508587361761e-01	3.567270644421461356e-01	5.265393455106601728e-01	1.565809936205919684e-01	3.259140907173933566e-01	7.010411365614058754e-01	4.491310596155443369e-01	6.207004179123946086e-01	1.822160546450831142e-01	4.471758878130434600e-01	4.935636101792267860e-01	3.820250470855911518e-01	1.758766070093940037e-01	4.269646949459212082e-01	5.162461484138065604e-01
6.944856926540965425e-01	5.501955231752773123e-01	5.548049863116578662e-01	5.785791303698464283e-01	4.582423732577718956e-01	3.590271121050020997e-01	3.252525675873198518e-01	6.364562934266290162e-01	2.939895307676891334e-01	3.714245653624103083e-01	6.091111988295403457e+00	5.783754259195287295e-01	4.012643649387125921e-01	5.167719253932677725e-01	4.445920688179067493e-01	4.597707380327549775e-01	2.132607788161646478e-01	5.487775388479452232e-01	5.890477657421783197e-01	6.694400386900121180e-01	3.201643260499326682e-01	5.170648891203942776e-01	7.635313346297312176e-01	3.602089076190695405e-01	3.745550570646594690e-01	5.040271053372433752e-01	4.318230465362382642e-01	2.499563536040043943e-01	5.189674602720925067e-01	5.955719201019864517e-01	5.790897004130314274e-01	5.821497992651980535e-01	5.267008484853303862e-01	4.155088732103762172e-01	5.126122880085060007e-01	4.587747245754139058e-01	5.473740170909375813e-01	5.887155496007968614e-01	3.069626135435327696e-01	4.561732554526031214e-01	7.235554236007035733e-01	5.965425861074430403e-01	7.596675176862650591e-01	3.893620340741726915e-01	5.633794721531042438e-01	5.547421506102092614e-01	5.820050122555424643e-01	4.140328772979958161e-01	6.161315119833241649e-01	6.419464847123721452e-01
3.818578514805678892e-01	4.357570037697870990e-01	4.009339157209261262e-01	3.879865154691445883e-01	3.125882711415500781e-01	7.821368607404690643e-01	5.018102147332405005e-01	2.543341848513431813e-01	5.705529750640604414e-01	4.512309693322663628e-01	6.523053767320365459e+00	3.771991568152652796e-01	4.148878253320845699e-01	4.609215512122163960e-01	4.323121822275376447e-01	4.513371217101248556e-01	5.971322171842274873e-01	4.608095314757066907e-01	3.469688511306576739e-01	4.151080490843347959e-01	6.976605000329493267e-01	4.140832900767971170e-01	3.210417363060938944e-01	4.346413305841986263e-01	5.019180118979464922e-01	2.878388666880126734e-01	4.059216194291185853e-01	6.419827365946525477e-01	5.201304175866028334e-01	5.716369466111184128e-01	3.244501335480333704e-01	3.005149028293830349e-01	4.721755023457702705e-01	4.834374447087657622e-01	5.050241436814952856e-01	3.885358699939451821e-01	3.320044270239737583e-01	4.656588279717165935e-01	5.166094560073284381e-01	4.020869094848049108e-01	5.716452561615549266e-01	3.154174934343999537e-01	3.174307334968362593e-01	4.716977969421648487e-01	4.132271125756526997e-01	4.839708025560733318e-01	3.643217614990804099e-01	3.888801592631665471e-01	2.567301019757465830e-01	3.213448993577421309e-01
2.676290674957058635e-01	1.867343208941690536e-01	1.949419269918028219e-01	2.800718786522667370e-01	4.043981338194549968e-01	4.526162053374489513e-01	3.540016440115855700e-01	3.055064395593278248e-01	3.627141516317647363e-01	4.760042712665275566e-01	6.430171948149906669e+00	2.087270950001019199e-01	4.678083344149954748e-01	2.581487074112703284e-01	5.499774423138003021e-01	2.683637968590665279e-01	4.492721468279078922e-01	1.131193724362242747e-01	2.247495534502796655e-01	2.882669072246188957e-01	4.320358075223833527e-01	6.169638369721406335e-01	3.318516495288910684e-01	4.111854024504690286e-01	4.170900764800989369e-01	3.961581241405915943e-01	4.872675876887738733e-01	4.167959266334345103e-01	3.097037471198355041e-01	6.609065186910038914e-02	2.916564366379555961e-01	3.423286531739564431e-01	2.719286512852945870e-01	5.908175835510505181e-01	2.057311949395752571e-01	5.068398672188721976e-01	3.545240913273814964e-01	1.229594602852561447e-01	4.545583984039479608e-01	2.928307283469142597e-01	1.681284832215529101e-01	2.661650412665553800e-01	3.261848504294082018e-01	4.762382203108606049e-01	2.064135162949707336e-01	1.738851235582787036e-01	4.414531212822260242e-01	4.553738423133792401e-01	3.563240492505017065e-01	2.214315494704831855e-01
2.997322971559615024e-01	1.859390797589031696e-01	1.594239739596372829e-01	3.133843615829442486e-01	3.918840503484386506e-01	4.106102167623096877e-01	3.186582259839786380e-01	3.172517884814413658e-01	3.456057904571808725e-01	4.435057156698831715e-01	6.426623625966940700e+00	2.045733103994762936e-01	4.683238572298031865e-01	2.243669090724466353e-01	5.599812013515348408e-01	2.562936859027429293e-01	4.642483636349063469e-01	1.410556330052988028e-01	2.392682731939122509e-01	3.346606677238219141e-01	3.948538527102320450e-01	6.109734549517799040e-01	3.570562742186799698e-01	4.126930272767361796e-01	3.831275378890088290e-01	3.675524896236044281e-01	5.034470861851801926e-01	4.167492695945843595e-01	3.492377891137663504e-01	9.966789356769546748e-02	2.436811839659586143e-01	3.434936748743289137e-01	1.864598773764099271e-01	5.984942644743836970e-01	1.232044402042479225e-01	4.830283829551704766e-01	3.397224842836605307e-01	7.943106042781135356e-02	4.498872057846243777e-01	2.783139130919151660e-01	1.708810889553375456e-01	2.907443760671977739e-01	3.545185024314344013e-01	4.844257311479741590e-01	1.957985867307915906e-01	7.497351288283300719e-02	4.576797448471861540e-01	4.385727602007859494e-01	3.640874066186938207e-01	2.101429088084701136e-01
3.049227800729941706e-01	1.272490621842533587e-01	1.310703609818842652e-01	2.636511436498735761e-01	3.044307489085169016e-01	3.376827611863156831e-01	2.221890016964875314e-01	2.978671072345834281e-01	2.460693817096389902e-01	3.231926003480184439e-01	6.356104280782608917e+00	1.577510191768813075e-01	3.454381314353185961e-01	1.084101903666558342e-01	4.383464473425370822e-01	1.300795327206624996e-01	3.416328369179818525e-01	1.706014494131176951e-01	2.201794377441777251e-01	3.103260620126672142e-01	2.872968277983895535e-01	4.851561005547468941e-01	3.782382391079337491e-01	3.024978175135025205e-01	2.756976865205443827e-01	2.763960844303945397e-01	3.996105105097768062e-01	2.931655393244321783e-01	2.680466055195577790e-01	2.216788407861564059e-01	2.385985428558229926e-01	2.700240052800561008e-01	1.586888794371121292e-01	4.701817905541870735e-01	8.612550540354875495e-02	3.602978677880054881e-01	2.353792590210234681e-01	1.347764387198783498e-01	3.076453153025078269e-01	1.654177286790823043e-01	3.120566403069823802e-01	2.558084496653973416e-01	3.769287458137614011e-01	3.503272881245243497e-01	1.366993068633287067e-01	1.174051408266950230e-01	3.620582763582361752e-01	3.285309078843767772e-01	3.154611152419585784e-01	2.445611090177809421e-01
1.466461912324349415e-01	2.516129399859403093e-01	2.614864599299089876e-01	2.664314599033082431e-01	4.144821984043505769e-01	6.775006262797035328e-01	5.048926588970242824e-01	1.888412707518777600e-01	5.230283137028004514e-01	5.430073412760351159e-01	6.579845562148879168e+00	2.108843703537969239e-01	5.020387517998924354e-01	3.305838177993373761e-01	5.592887798858038328e-01	3.458573675080626186e-01	5.994541926335563709e-01	2.683312899820857744e-01	1.914616880119102138e-01	1.982913638077242469e-01	6.261286660025594530e-01	5.993591780592540941e-01	1.152220749641726522e-01	4.797808462289870901e-01	5.101666313093543570e-01	3.831783234366458180e-01	5.022218565969841508e-01	5.877436216081985965e-01	3.638803005072320795e-01	3.196915121419562911e-01	3.008512975358146324e-01	2.709021889655173210e-01	3.868732810517654386e-01	6.186521999698938457e-01	3.608359209420691216e-01	5.189036373093072196e-01	3.172575186993947249e-01	2.605217749124646986e-01	5.579012055251998392e-01	3.558169528037616325e-01	2.972308118100501217e-01	1.968304496347907939e-01	1.317491063337308255e-01	5.222491508777117319e-01	2.406077322829308363e-01	3.124467963975910423e-01	3.732481963759317067e-01	4.863603106919799912e-01	2.488861877874651019e-01	1.549538011977304730e-01
4.386923514428001658e-01	4.146234722433410069e-01	4.194851709870384138e-01	3.057353676773754692e-01	3.714459260312254485e-01	5.665920090259825015e-01	4.193230693410752163e-01	4.467157269097021821e-01	4.348219848020431488e-01	3.882377038837017125e-01	6.168260981953136657e+00	3.908977948428817295e-01	3.108370356519720712e-01	4.122921594109190679e-01	2.685155598343876848e-01	3.228924318132642690e-01	2.853157917924107889e-01	4.439048119147232518e-01	3.833402923842413879e-01	3.991585945780891653e-01	4.937520751324956936e-01	3.387115580868358955e-01	4.979209391554740849e-01	3.200823493225578020e-01	4.513588184939675840e-01	3.900253129589018597e-01	2.749458799797159236e-01	3.911106490590323115e-01	2.831956405251364606e-01	5.801437213330051801e-01	5.216225081591649992e-01	3.663954863810772178e-01	4.964482373591698749e-01	2.446377579691157433e-01	4.851416077049859887e-01	3.858751294488542150e-01	2.991430053938514133e-01	4.925604232731975451e-01	2.592873633613237416e-01	2.934813628544776787e-01	6.648088091620844020e-01	3.822278901494982062e-01	5.025554297412994087e-01	2.252504818353198990e-01	4.236045954890250154e-01	5.246759531444937785e-01	2.312940032983412109e-01	3.401574391679308418e-01	4.048638561178944384e-01	5.123677232528677239e-01
5.346279422658568592e-01	4.732367607317501390e-01	4.932029109121915389e-01	4.258354847030457746e-01	2.695747505073725625e-01	6.490172029377683227e-01	4.274502824667580914e-01	4.278899101411982042e-01	4.284458482793060408e-01	2.670746957035384783e-01	6.262831685459962827e+00	4.617006703906534892e-01	1.928307109287167032e-01	4.510376590983902756e-01	9.497642645168943853e-02	3.824404078620691205e-01	3.528918404228745254e-01	5.468261011394569548e-01	4.511385489933094073e-01	4.986068613315776110e-01	5.506274984318667576e-01	7.547615389018444421e-02	5.556230273058021529e-01	2.461760230753906320e-01	3.751913523169315701e-01	2.917680195334356186e-01	1.707429407890445061e-01	4.423428193669231567e-01	4.333046229482266920e-01	6.733924760894655082e-01	4.720460253378299109e-01	3.421748032681964369e-01	5.413872457054343945e-01	1.091756198932310878e-01	5.528215377300806921e-01	2.171488007069349302e-01	3.052951639497785696e-01	5.706341364062519350e-01	2.754811237595426454e-01	3.520524866489574967e-01	7.456147868776363818e-01	4.235709293444639423e-01	5.613053926472659771e-01	1.945718763262031803e-01	4.663002139503916177e-01	5.767154294854739405e-01	2.686727237077076169e-01	2.000302581788539757e-01	3.658998486459995592e-01	5.253949176486917283e-01
4.620777362681151024e-01	3.666620664216068692e-01	4.052495234789912359e-01	3.601779285291060173e-01	2.026508675526652037e-01	5.536539620432301412e-01	3.535965064736684704e-01	3.508343699844431729e-01	3.212130172344856427e-01	2.032472757853689416e-01	6.300844124584746631e+00	3.686261796926859069e-01	8.922207041082270973e-02	3.349708902539410005e-01	8.135544850871956335e-02	2.707571725979495136e-01	2.868557106049965943e-01	4.565640504176499137e-01	3.701253747898324842e-01	4.162323412628121111e-01	4.512294916021633018e-01	1.374937832915654468e-01	4.967084939388892728e-01	1.521055164921354119e-01	2.640988196506972030e-01	2.182365828557071286e-01	1.246429733762515202e-01	3.361639096661382942e-01	3.391243814170307180e-01	5.659999062451607221e-01	3.901795705278232607e-01	2.527863348540365096e-01	4.555807949402047585e-01	1.502259157535265066e-01	4.507394664043246069e-01	1.533813023286640098e-01	2.243106511658034263e-01	4.787739891113513835e-01	2.071233963464853001e-01	2.700258978568986223e-01	6.498779495154390906e-01	3.397481912198148657e-01	5.056120431578845498e-01	9.306830258819062673e-02	3.586693878573278815e-01	4.692677877853822510e-01	2.210942401257833256e-01	1.230130315198016688e-01	2.910401893822511799e-01	4.363395551213712920e-01
6.431426402640293638e+00	6.398020695190321128e+00	6.334816619063441401e+00	6.335962902097396210e+00	6.350264152544816909e+00	6.113878926498448330e+00	6.202762906827212319e+00	6.491054166196778219e+00	6.284982291525597731e+00	6.255469860174718733e+00	3.522647133408441933e-01	6.380482187995223597e+00	6.291072942031552095e+00	6.363363390424130017e+00	6.276622778779767486e+00	6.329685558161185277e+00	6.123857924692511112e+00	6.347292822534550183e+00	6.401091706283488669e+00	6.444573850586464481e+00	6.134538306892643789e+00	6.264578285851210460e+00	6.500528809171094657e+00	6.308182162507869783e+00	6.324298637944067991e+00	6.360618643591330112e+00	6.311202928181521621e+00	6.178620809978383477e+00	6.327757861969215192e+00	6.413870784678196380e+00	6.462820102450415938e+00	6.431850350571219010e+00	6.289823779932792291e+00	6.189319504336793898e+00	6.311817657723713282e+00	6.294713768575663337e+00	6.347595947917624493e+00	6.371315137941930828e+00	6.143204085163733730e+00	6.272246745103973176e+00	6.468806852179002753e+00	6.428777055682724395e+00	6.487868527380511452e+00	6.239988167680560416e+00	6.414889321177529524e+00	6.376631340162071560e+00	6.347424271304849874e+00	6.317164706412631503e+00	6.470372386263060882e+00	6.487818801519504852e+00
4.382963421255055558e-01	3.235500446746783498e-01	2.915114655062243654e-01	4.616011922954461055e-01	4.339641472528862343e-01	4.757894733055098579e-01	3.669481999321243526e-01	3.854577862818748812e-01	4.075696579205503323e-01	4.793039664085588791e-01	6.483221385288406857e+00	3.388541044326834895e-01	5.312563992094069265e-01	3.310838794738918400e-01	6.352383202068389023e-01	3.819022627217609211e-01	5.676253960165145163e-01	3.053338136122322743e-01	3.722857179552217510e-01	4.796430552838689132e-01	4.611870375225717855e-01	6.619198971846463886e-01	4.602172330947543744e-01	4.881206278021322231e-01	4.062169906179001200e-01	4.021748876813917573e-01	5.901142921251141260e-01	5.048959224884311814e-01	5.160496893240816840e-01	2.472049490093409518e-01	2.305204283846793156e-01	4.342897299262067357e-01	2.371522382923859917e-01	6.743797704424107087e-01	2.321142101781114020e-01	5.181619277621239972e-01	4.376735589892801204e-01	2.402634279031236886e-01	5.376382858309658452e-01	3.951501883010306027e-01	2.455121710938687474e-01	3.972500724961500196e-01	4.515227160356683478e-01	5.835713787891985138e-01	3.159277324363720107e-01	1.751051261489373345e-01	5.745424138031064443e-01	4.966082355493369183e-01	4.396825874664247458e-01	2.670811081497888040e-01
4.742036321333097382e-01	4.519409981287072497e-01	4.481510798144329177e-01	3.691723991134477911e-01	2.465904219483434634e-01	6.743305352141225617e-01	4.280647701572158903e-01	3.705857892031156342e-01	4.591475464441673315e-01	3.012821362201842379e-01	6.288447637875096419e+00	4.187506488436695817e-01	2.298669732273835031e-01	4.433663764288509612e-01	1.559455914021261602e-01	3.741476167591785140e-01	3.860278008246309511e-01	5.040254654305856841e-01	3.983876950465030653e-01	4.526078436239198699e-01	5.843621819869384559e-01	1.463176386825980613e-01	4.824363160325351729e-01	2.715464866886990736e-01	4.024816904053189481e-01	2.651607769658593794e-01	1.878009932400560578e-01	4.861954347992250569e-01	4.215873428869761907e-01	6.425445478097825402e-01	4.411055728259871134e-01	3.101798771434047253e-01	5.087301809973360234e-01	1.715903954770935658e-01	5.278127902612529398e-01	2.467679262739315982e-01	2.719503055036692207e-01	5.346979842335569666e-01	3.077760227688891015e-01	3.240983050691479406e-01	7.062234334957301352e-01	3.677441828365093923e-01	4.848885744872378778e-01	2.446645063698301148e-01	4.423362949871725847e-01	5.465389252703198864e-01	2.252485240129331601e-01	2.262356854942976225e-01	3.175051286652716964e-01	4.711114943304841041e-01
3.469836860103592269e-01	2.678122532330713956e-01	2.364731949461270910e-01	2.885187287899300124e-01	1.269694907201589784e-01	5.220574103357242812e-01	2.657520697036638291e-01	2.098589899146956761e-01	3.308077268029301909e-01	2.265270344671753977e-01	6.412168716816286640e+00	2.363063659703285857e-01	2.454975391286894071e-01	2.523724269256740760e-01	3.162202770581914457e-01	2.325418054668196011e-01	3.935887765275125072e-01	3.147419052765052516e-01	2.418929944615124950e-01	3.605547549161270959e-01	4.515481415009300892e-01	3.208700747664951503e-01	3.585489429558597063e-01	2.400225546339882776e-01	2.570986205654712253e-01	6.733549474233221921e-02	2.883445524433871365e-01	4.139465770124175492e-01	3.711814471882028954e-01	4.217801850543554942e-01	1.572294911861195355e-01	1.943113024719718418e-01	2.633790281833199298e-01	3.579280641726472756e-01	2.890183886718973305e-01	2.070258129453917406e-01	1.690695651689579360e-01	3.099193743207674379e-01	3.074512622491207270e-01	1.919609041639887270e-01	4.732126654262954202e-01	2.281970403996082808e-01	3.560210960712729689e-01	3.085853103644941586e-01	2.470125360574555173e-01	2.927332144308438244e-01	2.890950306542072190e-01	1.967770758842269097e-01	2.014771025583775022e-01	2.400170667004716540e-01
3.800465229420981750e-01	1.892830095103304189e-01	2.707531980722073239e-01	3.205896400446826555e-01	1.954030866352840512e-01	4.007734987489257050e-01	2.419079140953308005e-01	2.771771640485846677e-01	1.594824556341882527e-01	2.063693772616382316e-01	6.379792724622518563e+00	2.425128913862852065e-01	1.840321536699349447e-01	1.462973216991147463e-01	2.967916449163016113e-01	1.264230013801365404e-01	2.860289200870248516e-01	3.082012109869394778e-01	2.774192814854672395e-01	3.449753504251448222e-01	3.125747713011627349e-01	3.474021248280064200e-01	4.341400838978495824e-01	1.598643175479887157e-01	1.291799216847559773e-01	1.852089798833727319e-01	2.686085490378551932e-01	2.312196206637265328e-01	2.828019931995733316e-01	3.619376090903937970e-01	2.346569230378003912e-01	2.027196524890361173e-01	3.012767059472665765e-01	3.504615055037954563e-01	2.648248043857819867e-01	2.158131840564095905e-01	2.057264758865066101e-01	2.985768793053620307e-01	2.418602737282330162e-01	1.925942433394799980e-01	4.526255880588282432e-01	2.625836652346376088e-01	4.404943566059386639e-01	2.210501181986152253e-01	1.836636226612526068e-01	2.675788500986483465e-01	3.070751209364141476e-01	1.871527065353264796e-01	2.553593321030656060e-01	2.949915409128964772e-01
2.531757911154636775e-01	1.370239700520456683e-01	1.204553614297962788e-01	1.974104760329224162e-01	3.426557158085902222e-01	3.759213064277844851e-01	2.690067883289188888e-01	3.016190906281545070e-01	3.045473357840333128e-01	3.753652137916577147e-01	6.311760194806331548e+00	1.355821678137748842e-01	3.715479470921163041e-01	1.652837096196039246e-01	4.397734218910790416e-01	1.393565670033640180e-01	3.301657312240219855e-01	1.346575132485674786e-01	1.890833684529520109e-01	2.622567410661627019e-01	3.317833096688397321e-01	4.982464696955034578e-01	3.408771932147069972e-01	3.278132548682661795e-01	3.550714030896499063e-01	3.257690956572595331e-01	3.999272128676339966e-01	3.178716791794026775e-01	2.146399042487474040e-01	2.316846120915757867e-01	3.016447162990620323e-01	2.752209922554046395e-01	2.043173755565180771e-01	4.627742424755944550e-01	1.454091698110501485e-01	4.071773389054519354e-01	2.257283688163739255e-01	1.379760302128734684e-01	3.112217294941038159e-01	1.478696451243758925e-01	3.185388235019769310e-01	2.374236799454957358e-01	3.371559833781095916e-01	3.502695450642871466e-01	1.592437102514308866e-01	1.869761520302501423e-01	3.237254833973558510e-01	3.634846439413562669e-01	3.174687003354470516e-01	2.634533632411996118e-01
5.392317847171011813e+00	5.297943158733232849e+00	5.241022839562645252e+00	5.299083617895030685e+00	5.174661499864918746e+00	5.025525797269683181e+00	5.070808297110623641e+00	5.351363338212013154e+00	5.144394853106332377e+00	5.049918972001462336e+00	4.551351552395527023e+00	5.288988373373624263e+00	5.136006826144750903e+00	5.224305581279388377e+00	5.123784097442196206e+00	5.216537710905257974e+00	5.076350370869412210e+00	5.296977512045122793e+00	5.319470735702331865e+00	5.400641912044067183e+00	5.033522839970281382e+00	5.063090635197144529e+00	5.429045991235223134e+00	5.158446312188295302e+00	5.125831443223732187e+00	5.166486044847803605e+00	5.183260071065623364e+00	5.102362718369648498e+00	5.303886437291620126e+00	5.356183879981657014e+00	5.254619232956466490e+00	5.292192137791991158e+00	5.148902136941805985e+00	5.058849704640286937e+00	5.192769096103565296e+00	5.085602016626323163e+00	5.214709818786240625e+00	5.284900832250334801e+00	5.038925010815504812e+00	5.176844550577043513e+00	5.404003382081964624e+00	5.336587655871150027e+00	5.419524993523796574e+00	5.126878050641309414e+00	5.295246463237994305e+00	5.247778951130335656e+00	5.262227288800730207e+00	5.126526325148055285e+00	5.328691811946503876e+00	5.347901090863476092e+00
4.478685132794705814e-01	3.237538278115258406e-01	3.630303454637304750e-01	3.365449005502780255e-01	1.694545895530423785e-01	4.615928895925929809e-01	2.659861104169591872e-01	3.466886301370111778e-01	2.168638502044052396e-01	1.675494669721959429e-01	6.291960557502590312e+00	3.398159714660727304e-01	7.013800212759196961e-02	3.016853109215965056e-01	1.417387562397927070e-01	2.221124157583486136e-01	1.854029772800829257e-01	3.909380047451760931e-01	3.407105571568345148e-01	4.086519192247343724e-01	3.741946639105388495e-01	2.337569477691666120e-01	4.965390849409590523e-01	5.065594538147016879e-02	2.027287047685961408e-01	2.146561867795019896e-01	1.186032628523572552e-01	2.437826948049751641e-01	3.046784055034328920e-01	4.890637336722610251e-01	3.494211029437372940e-01	2.676646383177902488e-01	4.004799817211047719e-01	1.809320646945621613e-01	3.877846061089443297e-01	1.840300434687553444e-01	2.443907697992788175e-01	4.201821021858206384e-01	1.522695357510835956e-01	2.235078691543537777e-01	5.873735653282483593e-01	3.208636692190659501e-01	5.003764705880726638e-01	9.516189829303309256e-02	3.248002956436499278e-01	4.101904078975804335e-01	2.676322885491972947e-01	1.067773789769442122e-01	3.038894571564113578e-01	4.063000939407356848e-01
5.014693851469113062e-01	3.525810001976699137e-01	3.949793595465453389e-01	3.994048150823272247e-01	2.221627277778512599e-01	4.353734874175453351e-01	2.667208957637387523e-01	3.985404125131900566e-01	2.030457686721333921e-01	1.373261536858819964e-01	6.251795858363316860e+00	3.778538746388506175e-01	1.038277487385925041e-01	2.994487593172483475e-01	1.821494218003318066e-01	2.444522402111529991e-01	2.036461322566561760e-01	4.401565407642439309e-01	3.957956067797783750e-01	4.595157997825291551e-01	3.252286877480973781e-01	2.355672744573498734e-01	5.522282421227463489e-01	1.213737234062460812e-01	1.663126576198757089e-01	2.390395681539763950e-01	2.022758444171722236e-01	2.134248374615768662e-01	3.509077272128721670e-01	5.242620198707831358e-01	3.786323392190203418e-01	3.054711239013291890e-01	4.117393591206037207e-01	2.073336345102957390e-01	3.990796733172768396e-01	1.631353169943094705e-01	2.707931326546430539e-01	4.544343572868345116e-01	1.357644154977442064e-01	2.625498594587855616e-01	6.213439803086376889e-01	3.792640719791141590e-01	5.590929444779022539e-01	1.098412849677155717e-01	3.496043576693053656e-01	4.254526902135281063e-01	3.160120934913172031e-01	1.326780024937241620e-01	3.531767169116302174e-01	4.479099937617980198e-01
4.369099402643472074e-01	4.299812389411389324e-01	4.050119424759526243e-01	3.552518050266952887e-01	2.230533228088404651e-01	6.828165001142998403e-01	4.141163743304842604e-01	3.199201625427232076e-01	4.719520156951048095e-01	3.053364838903623868e-01	6.334321706896422377e+00	3.845294976015894428e-01	2.672575119706757096e-01	4.264466592074445672e-01	2.376728715285048033e-01	3.727016123687406091e-01	4.334186268678611453e-01	4.731487210769090290e-01	3.638662125430123795e-01	4.383415531655938668e-01	5.949851684307119193e-01	2.067328323106268351e-01	4.286786325394030817e-01	2.983499867390154714e-01	4.050441764964147762e-01	2.223649802652328811e-01	2.478680017480270337e-01	5.204200061485558804e-01	4.481909864487527706e-01	6.113829443214064963e-01	3.797339476734328256e-01	2.857455566696350258e-01	4.596399469988736719e-01	2.606982607216543624e-01	4.918874446352791696e-01	2.491259791641541876e-01	2.495609662483911639e-01	4.922000588062296900e-01	3.448483388343884792e-01	3.084612571671004333e-01	6.566179292228920827e-01	3.364904852567782712e-01	4.266455142576290882e-01	3.065591217290163928e-01	4.152969727429869917e-01	5.045414114594405364e-01	2.473392388407111564e-01	2.403259595310830443e-01	2.798390234254949371e-01	4.106660460159343717e-01
5.028563693676838531e-01	3.784389880623716396e-01	3.082671825654099140e-01	4.272346052342534950e-01	4.349410038027931025e-01	2.126692340977595352e-01	2.110362812306708358e-01	5.172992299695744478e-01	3.267471070506215991e-01	3.839275071528610583e-01	6.115514587536097224e+00	3.757197501080023483e-01	4.496402052360490842e-01	3.350659076782460666e-01	5.249593992877600312e-01	3.225122424618837580e-01	3.223051366207202451e-01	3.389615009124483103e-01	4.217781656797955359e-01	5.226969542647869060e-01	2.079357295627604352e-01	5.596886107916285713e-01	5.775390690854500519e-01	4.186534412833326502e-01	3.829443812763272947e-01	4.225584345605172820e-01	5.144514995628737264e-01	3.078211107576129812e-01	4.366460341245190779e-01	3.890410605511432918e-01	4.307401568507855383e-01	4.826462225373495118e-01	2.264590004814112933e-01	5.046692195655300139e-01	2.307818161797007273e-01	4.594252054552476761e-01	4.065829369503347612e-01	3.347070133345924070e-01	3.075700059444463896e-01	2.948488975033405346e-01	4.728592302736378539e-01	4.633931325905550902e-01	5.699771578315528942e-01	4.362291098813582124e-01	3.896730359423465351e-01	3.039331581626114054e-01	5.123375017620779293e-01	4.431397783840873017e-01	5.244182297653213753e-01	4.594505874304756765e-01
5.546967212531377367e-01	3.557914807817113556e-01	3.670106874147950893e-01	4.928275892817767789e-01	3.623824312145250137e-01	2.145371341730117343e-01	1.879413248776018175e-01	4.867811456159795158e-01	1.741705885829078482e-01	2.690899794976941428e-01	6.250895254108297827e+00	4.009003743589520385e-01	3.598076718482655645e-01	2.851781950029926294e-01	4.645776548868575384e-01	2.975880557490202527e-01	3.223117590888598394e-01	4.050355223893203349e-01	4.521039675473210173e-01	5.498711138195770953e-01	1.428984253213689271e-01	4.927702253717126113e-01	6.174817353352199945e-01	3.300732084186891457e-01	2.003174975657673329e-01	3.489383938059387735e-01	4.586741597661967984e-01	2.192136049148431798e-01	4.630710321366894311e-01	4.145482004860927550e-01	3.504379681849609796e-01	4.361283916451754727e-01	2.806454176078000962e-01	4.743270184847973026e-01	2.657402167554136496e-01	3.483643314457058882e-01	3.949483552681443688e-01	3.730467102547610492e-01	2.968255448847937905e-01	3.216985078974177736e-01	5.091748620974724249e-01	4.665083593353164249e-01	6.153071469536779414e-01	3.847155896176533418e-01	3.570657862779797465e-01	3.019882290968660676e-01	5.168711891191521968e-01	3.461748682183193870e-01	4.822464203399675076e-01	4.458215004334252773e-01
4.846101205042165905e-01	3.463299236923451097e-01	3.766736070295609862e-01	3.641100999282495532e-01	2.869100126566641595e-01	3.546688657912433484e-01	2.355017694107288673e-01	4.370239039814041715e-01	1.663436258476187757e-01	2.551748986041383338e-01	6.187453245211414377e+00	3.752746065629991579e-01	2.279692642600571195e-01	3.244032535149699026e-01	2.867623852122745398e-01	2.461444985255048790e-01	7.472011794340006896e-02	3.736161089266788471e-01	3.800308787669748889e-01	4.453330092131477236e-01	2.792877286464902631e-01	3.828971465932838880e-01	5.532696932251567334e-01	1.810919829695414873e-01	2.477929757509619579e-01	3.246119626917890466e-01	2.588854765202058261e-01	1.400249538838563568e-01	2.949300876383247894e-01	4.528904444672181562e-01	4.168722753785308877e-01	3.717564005828356555e-01	4.042487944617091378e-01	2.902457837940553009e-01	3.719940026303286684e-01	3.195746274339978932e-01	3.422556883026118268e-01	4.182363827549219204e-01	1.529750535326468985e-01	2.626193703696029780e-01	5.617545360403860544e-01	3.873779454684901924e-01	5.585201021427881329e-01	1.972942022628006165e-01	3.607516918896247482e-01	4.082204477454774993e-01	3.682385919549340803e-01	2.500955565588773855e-01	4.117862968011808400e-01	4.598139032284545569e-01
5.008013466450800255e-01	3.525754975887430698e-01	3.320181610210001244e-01	4.446591755493288778e-01	2.188342906178566138e-01	4.219345594157265511e-01	1.886177021947929022e-01	3.815098277068141863e-01	2.665640944292076986e-01	1.551802788824697410e-01	6.308059173560219612e+00	3.609587836217869605e-01	2.750702860601279554e-01	2.995876314441119903e-01	3.703500386700346869e-01	2.995435947846143976e-01	3.672375868789016784e-01	4.037948531424775944e-01	3.936363425731801979e-01	5.147899385069745204e-01	3.470522053366337234e-01	3.572610072895602285e-01	5.316496822160238223e-01	2.675242775307822285e-01	1.879839777901418929e-01	1.886647573761001673e-01	3.711299032040326629e-01	3.543947811928248592e-01	4.845589608791568970e-01	4.678738130082324975e-01	2.343913990886510867e-01	3.452146071363518254e-01	2.626575811530674209e-01	3.886448402853315276e-01	3.002226900218872285e-01	2.048081121043144603e-01	3.036903223908498650e-01	3.713761975491620682e-01	2.868348331012954833e-01	2.687847902270052436e-01	5.272485790924458238e-01	3.948165193891183256e-01	5.248123523633322352e-01	3.472009088855794179e-01	3.397597556287606513e-01	3.207465603672167709e-01	4.343373311445895002e-01	2.298211943198724405e-01	3.731055077142559351e-01	3.677438893482907756e-01
[truncated: 684 more rows]
[truncated: 950 more columns]
