# Supplementary material for: T-cell receptor structures and predictive models reveal comparable alpha and beta chain structural diversity despite differing genetic complexity
Source: Commun Biol. 2025 Mar 4;8:362. doi: 10.1038/s42003-025-07708-6 (PMC11880327; doi:10.1038/s42003-025-07708-6)
Supplement: Supplementary file 4 — Supplementary Data 2 [file 42003_2025_7708_MOESM4_ESM.zip › Figure_3/OAS_cdr3L_rmsd_matrix.csv]

0.000000000000000000e+00	1.013539883906926287e+00	7.840548445464009530e-01	1.788782195979164547e+00	4.019824221159846722e+00	1.427626615059126580e+00	3.354678247973986505e+00	1.831167170893690299e+00	3.048189452968682378e+00	3.448867337533898514e+00	2.137339012059479959e+00	3.905794159477183891e-01	3.701189616632128310e+00	4.121054406839917417e-01	2.920361657347716910e+00	6.884842406800320003e-01	2.195135733484156138e+00	2.190602025421027221e+00	1.045685435299951171e+00	1.470232985976871909e+00	2.906741024254740680e+00	3.741843066960044872e+00	9.175513867500180165e-01	3.085049777190445930e+00	4.610876139184887812e+00	4.117535841716320810e+00	2.804285078409575860e+00	3.265749288725652288e+00	6.482754514481720021e-01	6.176159141489020454e-01	1.742408988683782356e+00	1.755803877881412900e+00	4.009601879144798486e-01	3.061517163795256735e+00	3.025616552676352988e+00	4.399552215944612321e+00	3.118582232970780743e-01	1.647031714662157365e+00	3.671533152076687845e+00	1.097914312525082314e+00	6.532429071702940959e-01	6.217282053337717107e-01	2.745712530656640116e+00	2.628943685001133623e+00	1.050849685923228805e+00	6.622966000901562289e-01	1.165865019021570248e+00	3.488196748607885311e+00	1.195253941529455854e+00	6.028836388702167870e-01
1.013539883906926287e+00	0.000000000000000000e+00	1.169366866901542901e+00	1.463614386429009429e+00	3.883946063797156789e+00	1.946798646900947727e+00	2.928906069167486415e+00	2.168125935019751260e+00	2.690479483492930424e+00	3.347955142723026078e+00	1.859091530252301450e+00	1.167102788640379307e+00	3.541640839614326186e+00	8.710511212093600131e-01	2.500018493557790045e+00	9.418351252304013599e-01	1.813331999862018984e+00	1.946633343439209574e+00	1.179037507392211026e+00	2.045260064807778111e+00	2.776696211372583267e+00	3.633106706559874333e+00	1.298214137264728008e+00	2.739846187226060881e+00	4.344813225028032022e+00	4.011906927825776847e+00	2.480829784965390417e+00	3.106232083653525766e+00	1.011318310936477616e+00	1.050104518924130259e+00	1.588678149124368222e+00	1.333871853881395397e+00	8.827718626077453168e-01	2.706515585893322751e+00	2.865194277632616249e+00	4.201442852138548290e+00	9.200699822391520399e-01	1.664178459247067643e+00	3.353858955044346946e+00	8.395303990501591374e-01	9.641769979798578971e-01	9.857414440341237816e-01	2.531539309579232011e+00	2.259784446088284771e+00	4.131444590596787814e-01	1.091846977299049115e+00	7.828586956817809028e-01	3.213021546958511276e+00	8.164975441087279906e-01	9.438732230733463124e-01
7.840548445464009530e-01	1.169366866901542901e+00	0.000000000000000000e+00	1.228733822891536098e+00	4.430932420761492629e+00	1.450102412336103930e+00	3.477992079166908113e+00	1.837145832131767964e+00	3.185653895175668548e+00	3.750157608435175316e+00	2.169578057708156482e+00	9.820306963484913831e-01	4.039178811474958053e+00	6.693814665779684869e-01	2.928058356858899813e+00	1.051760783023827139e+00	2.265744174601017846e+00	2.090740994078047255e+00	7.838396841522173863e-01	1.271210241661360651e+00	3.255649878594153446e+00	4.070470008856976740e+00	4.583844149375744248e-01	3.332484879222930019e+00	5.006566110366363453e+00	4.516493988006486937e+00	2.936170370741140179e+00	3.575800937982058780e+00	3.765501362843287070e-01	3.269667416328049803e-01	1.260101703298722287e+00	1.383416918437017307e+00	8.012118166375187256e-01	2.857603136407618649e+00	3.259810027230994667e+00	4.719006492614878034e+00	6.504182677610788055e-01	1.135247306314016269e+00	3.977480904536625061e+00	1.024126875586832464e+00	4.208932307052435928e-01	4.079887503753911182e-01	2.219241097126786855e+00	2.682617358561924181e+00	1.042198861570840185e+00	4.030490381092888263e-01	1.075712417622135320e+00	3.841899471389917053e+00	1.169634860685387245e+00	5.885931318941167723e-01
1.788782195979164547e+00	1.463614386429009429e+00	1.228733822891536098e+00	0.000000000000000000e+00	4.949943486477743626e+00	2.325949332867687236e+00	3.499936527700609368e+00	2.512829373472692751e+00	3.345940486621086229e+00	4.251843202116207365e+00	2.405392190151035336e+00	1.992396283422034120e+00	4.506264438477739276e+00	1.651697598311551829e+00	2.867074518641662628e+00	1.871375029295518244e+00	2.408845840958740325e+00	1.943300282087245368e+00	1.229115540095983006e+00	2.066269132951489063e+00	3.665980479998717012e+00	4.564617507315607448e+00	1.352356804580337579e+00	3.627564588017311742e+00	5.384518611571464497e+00	5.054120865074857250e+00	3.178037478066960464e+00	3.980974698633336750e+00	1.367416452840242380e+00	1.344022947178200367e+00	8.172323055619050702e-01	7.988722034532416139e-01	1.750550957843109101e+00	2.506198469275097818e+00	3.429919630162925337e+00	5.089908893501554843e+00	1.646912110308245358e+00	9.411709158345260562e-01	4.341149091694822104e+00	1.473262766379243915e+00	1.270835379373556728e+00	1.348178710815594039e+00	1.384398614387075233e+00	2.760059629957097194e+00	1.248951293618857594e+00	1.443893387830451180e+00	1.370934683483284733e+00	4.248310986602122696e+00	1.535732370494101939e+00	1.511269547754144460e+00
4.019824221159846722e+00	3.883946063797156789e+00	4.430932420761492629e+00	4.949943486477743626e+00	0.000000000000000000e+00	4.496751485231841983e+00	3.164810611271902996e+00	4.729205873552211337e+00	2.795150640098216233e+00	1.095118373198509243e+00	3.240820469055950337e+00	3.992402793525331450e+00	8.867494601196929116e-01	3.925840000615070213e+00	3.635265282357608374e+00	3.973319744651485408e+00	3.155127480453870259e+00	4.590754210083455966e+00	4.671606679860192735e+00	4.785848040570308548e+00	2.188620594824290500e+00	7.600835986560120494e-01	4.373195988930707934e+00	2.223941768019213061e+00	1.522363196983032019e+00	3.620969891397439744e-01	2.658203377725723904e+00	1.726824449811449114e+00	4.289775742957547600e+00	4.366592711378464386e+00	4.774321708139223297e+00	4.538078473576182326e+00	3.893671172427056071e+00	4.557731670666790968e+00	3.558814318922294273e+00	1.825301854630113407e+00	4.025790187029480549e+00	4.904785709041471264e+00	1.766551289094901112e+00	3.837903085886456900e+00	4.236200654233209129e+00	4.320381316072329447e+00	5.586037900389705158e+00	3.322867857588180485e+00	4.126122553430966455e+00	4.329959744363063301e+00	3.891932212375416533e+00	1.908160140573523345e+00	3.775121575701402943e+00	4.203898976714742552e+00
1.427626615059126580e+00	1.946798646900947727e+00	1.450102412336103930e+00	2.325949332867687236e+00	4.496751485231841983e+00	0.000000000000000000e+00	3.715313663189124593e+00	6.628048601986004096e-01	3.347849148501131022e+00	3.871094191481157409e+00	2.353759275636042592e+00	1.249452242546124303e+00	4.103233781277859649e+00	1.377855602140263258e+00	3.116894284029091633e+00	1.232066229438528726e+00	2.573658787983676977e+00	2.585692297549721630e+00	1.402464265016653888e+00	6.926566832986285061e-01	3.443800771353761281e+00	4.224627470040831945e+00	1.451694891881099458e+00	3.425048924179132648e+00	5.159973334696492664e+00	4.572268881449820910e+00	3.099066463234697810e+00	3.735488441444119179e+00	1.254112996282179981e+00	1.310181465068097628e+00	2.200106261016629094e+00	2.274237130667311479e+00	1.413575677280433318e+00	3.234822711853108768e+00	3.471499452429285704e+00	5.112729228863218012e+00	1.312567231067751861e+00	1.986002618596959035e+00	3.971706651071505778e+00	1.957917496682651137e+00	1.524916357543947720e+00	1.315085237561802067e+00	2.951188852875343827e+00	2.869581435173969464e+00	1.842900539349314082e+00	1.264147824584377355e+00	2.113633365510720452e+00	4.125732785249069501e+00	2.090302235467141223e+00	1.253981306673830565e+00
3.354678247973986505e+00	2.928906069167486415e+00	3.477992079166908113e+00	3.499936527700609368e+00	3.164810611271902996e+00	3.715313663189124593e+00	0.000000000000000000e+00	3.789782200898557996e+00	1.520910021305012405e+00	2.508719839064299073e+00	2.177229231222000294e+00	3.399182225083498210e+00	2.613141462479781740e+00	3.224033722485975417e+00	1.249092912307076420e+00	3.193530031165229488e+00	1.980806230326863648e+00	2.381870939893557804e+00	3.374560001921521390e+00	3.782072562946660721e+00	1.678217582738924518e+00	2.866522765219256197e+00	3.460480116112294446e+00	1.458559644592042348e+00	3.021026426462110503e+00	3.387257401728776429e+00	1.368357957046790752e+00	1.786306681817556141e+00	3.349067267544463267e+00	3.392922126248417047e+00	3.399737093165035251e+00	3.094884183654858845e+00	3.308111130555758450e+00	2.037938343464050117e+00	1.748672435400087100e+00	2.997406601043715035e+00	3.281880622614450349e+00	3.390965619507829043e+00	2.346211610789333601e+00	3.231121029262284061e+00	3.233186144073215473e+00	3.370065870845511569e+00	3.672514158230980819e+00	1.238360509672559173e+00	3.102182654684246810e+00	3.500393702363778559e+00	3.208372704570199296e+00	2.564620021141565065e+00	3.206416224506296153e+00	3.387042534179342645e+00
1.831167170893690299e+00	2.168125935019751260e+00	1.837145832131767964e+00	2.512829373472692751e+00	4.729205873552211337e+00	6.628048601986004096e-01	3.789782200898557996e+00	0.000000000000000000e+00	3.447745243752724065e+00	4.150553333522597477e+00	2.561420853708083367e+00	1.659957671494019404e+00	4.295087595475766129e+00	1.757078783071605033e+00	3.112696200691940973e+00	1.440391419879810231e+00	2.787314147980362478e+00	2.618732832157280033e+00	1.588524251580079039e+00	1.082012499794029692e+00	3.679823942570623618e+00	4.490370509508075259e+00	1.859429680826451214e+00	3.524195899173470536e+00	5.323094747058471299e+00	4.818110913987741384e+00	3.235685105689718899e+00	3.960657106665661065e+00	1.602011399384867696e+00	1.663547321911621246e+00	2.396794422500043265e+00	2.392473400449694587e+00	1.778099150391746264e+00	3.248906900142192189e+00	3.629995550561274431e+00	5.397975826870053950e+00	1.677147299933058777e+00	2.165372935178923264e+00	4.090982326405698366e+00	2.250114198031317958e+00	1.879252710262137249e+00	1.640694903412140526e+00	3.004035383177983576e+00	2.915087186724091950e+00	2.010590966902138010e+00	1.653961603362173793e+00	2.398424291682414999e+00	4.358488689248894765e+00	2.360698882175457314e+00	1.569046172025101438e+00
3.048189452968682378e+00	2.690479483492930424e+00	3.185653895175668548e+00	3.345940486621086229e+00	2.795150640098216233e+00	3.347849148501131022e+00	1.520910021305012405e+00	3.447745243752724065e+00	0.000000000000000000e+00	2.205199854115855285e+00	1.358805346560455707e+00	3.036898699704188243e+00	2.269643937864603167e+00	2.899745313193380802e+00	1.383375797328729506e+00	2.872994006237742148e+00	1.245237819770144139e+00	2.766684286940483517e+00	3.178605277061652856e+00	3.473424054921232074e+00	2.020915295179654070e+00	2.524117092500631099e+00	3.107435354602291255e+00	8.940751220331090154e-01	2.914510033895809205e+00	2.945894462801979419e+00	8.836971467057348484e-01	1.831653333935263861e+00	3.029860459759984526e+00	3.116887454906768440e+00	3.124177940831270650e+00	2.845206612416810721e+00	2.935778457131910102e+00	2.132162463920041606e+00	2.623384792661097809e+00	3.035808053226249026e+00	2.935888068102150417e+00	3.155381110340595985e+00	1.549923933996331771e+00	2.847045926750030098e+00	2.998679867644937325e+00	3.096094272056493235e+00	3.671351106197661807e+00	1.066849721471148760e+00	2.864682830416441117e+00	3.168739511297149036e+00	2.870342642765825403e+00	2.411646754910711454e+00	2.815835369813875388e+00	3.026029735746979643e+00
3.448867337533898514e+00	3.347955142723026078e+00	3.750157608435175316e+00	4.251843202116207365e+00	1.095118373198509243e+00	3.871094191481157409e+00	2.508719839064299073e+00	4.150553333522597477e+00	2.205199854115855285e+00	0.000000000000000000e+00	2.515635934219359271e+00	3.436066142859850014e+00	7.683441068404909258e-01	3.327342566243705946e+00	2.929982702398819860e+00	3.426613783349619080e+00	2.474333749537757754e+00	3.868336254356477877e+00	4.006897092948213945e+00	4.065426729244946635e+00	1.587888382406999588e+00	6.199393013855838408e-01	3.651562185273025118e+00	1.744867443591150424e+00	1.921480807986757799e+00	1.202985315481338580e+00	1.932839755899915302e+00	1.042270857099323322e+00	3.634201156654640830e+00	3.713560010784709320e+00	4.040449388388959839e+00	3.862131648211792445e+00	3.339589081304289220e+00	3.754376818841629326e+00	2.898508274492374692e+00	1.777300814382819505e+00	3.429815131059094746e+00	4.139801848737853618e+00	1.668025387480635890e+00	3.271648407003334924e+00	3.560591596234361944e+00	3.681069891712790199e+00	4.791533810045564223e+00	2.621659373812345262e+00	3.578396556928775674e+00	3.694698521599727226e+00	3.339485764933446621e+00	1.831529127290669301e+00	3.242791702882052984e+00	3.605962963472626459e+00
2.137339012059479959e+00	1.859091530252301450e+00	2.169578057708156482e+00	2.405392190151035336e+00	3.240820469055950337e+00	2.353759275636042592e+00	2.177229231222000294e+00	2.561420853708083367e+00	1.358805346560455707e+00	2.515635934219359271e+00	0.000000000000000000e+00	2.102760136121043288e+00	2.724701478874756333e+00	1.945891160487749572e+00	1.600235451309961476e+00	1.984468003670951664e+00	5.805403385591726417e-01	2.350301860575468194e+00	2.205141266230382424e+00	2.432829354186126114e+00	2.324562355189711216e+00	2.887855738232460112e+00	2.036350972638810042e+00	1.700655838638580386e+00	3.624496760654781990e+00	3.347518920604279025e+00	1.220779316682714333e+00	2.326146611245099027e+00	2.027091609740088174e+00	2.129829273043649884e+00	2.140245358673712683e+00	1.948872938788988707e+00	2.006452265871068619e+00	2.025681431864460702e+00	2.726417043754643998e+00	3.555248773226819203e+00	1.992480644473338725e+00	2.218372609459356326e+00	2.312786190392405405e+00	1.905127233745678383e+00	2.016274536973817089e+00	2.115520770768037462e+00	2.874832669373605043e+00	1.286147710490084473e+00	1.982100209230797327e+00	2.150002536495316363e+00	1.976667857544375018e+00	2.728258600553044921e+00	1.950574078851007975e+00	2.058963564218552644e+00
3.905794159477183891e-01	1.167102788640379307e+00	9.820306963484913831e-01	1.992396283422034120e+00	3.992402793525331450e+00	1.249452242546124303e+00	3.399182225083498210e+00	1.659957671494019404e+00	3.036898699704188243e+00	3.436066142859850014e+00	2.102760136121043288e+00	0.000000000000000000e+00	3.673992142304383979e+00	5.853346787244025906e-01	2.939931696743289802e+00	6.471979992644838475e-01	2.184143981654561362e+00	2.303403874255825823e+00	1.114610196776807394e+00	1.408969195122509843e+00	2.944634219647494611e+00	3.736185872471574854e+00	1.025815832860420551e+00	3.059631014888868350e+00	4.607042488837257643e+00	4.080522891766825033e+00	2.786205135597594307e+00	3.287286112242599145e+00	7.696935687375996427e-01	7.597671907354930365e-01	1.917486135331067487e+00	1.895800440150370081e+00	5.447171974690332430e-01	3.128441350769931351e+00	3.107118194222573404e+00	4.458158328826645089e+00	4.639991350414744975e-01	1.801011789213927683e+00	3.622735495375583703e+00	1.256270939985366875e+00	8.822273020671892452e-01	7.543151601494598735e-01	2.906489820751103181e+00	2.633612793200623248e+00	1.205665231809731175e+00	7.479137145281488097e-01	1.360976437375271519e+00	3.487504118776253659e+00	1.360619045548145056e+00	6.432445531210705392e-01
3.701189616632128310e+00	3.541640839614326186e+00	4.039178811474958053e+00	4.506264438477739276e+00	8.867494601196929116e-01	4.103233781277859649e+00	2.613141462479781740e+00	4.295087595475766129e+00	2.269643937864603167e+00	7.683441068404909258e-01	2.724701478874756333e+00	3.673992142304383979e+00	0.000000000000000000e+00	3.564644761354038405e+00	3.011742447537804956e+00	3.597613373829498862e+00	2.705737745283829376e+00	4.091048073658623885e+00	4.243790069450076530e+00	4.346506635142957542e+00	1.854560970864960190e+00	6.103288753796586308e-01	3.966120450435772327e+00	1.687746821025238875e+00	1.517620543315850723e+00	9.945184832994278246e-01	2.044943826768135686e+00	1.264998920834111029e+00	3.896260509944119210e+00	3.976935269982979193e+00	4.305874141836695479e+00	4.063577951540337629e+00	3.570769376103842152e+00	3.940622809785342184e+00	3.103518451001799239e+00	1.793202500570308278e+00	3.665933909047622397e+00	4.402455674022111687e+00	1.541042670225549305e+00	3.494595853646039085e+00	3.835433155093971092e+00	3.935598253273835834e+00	5.042715999426662599e+00	2.735144662461021170e+00	3.749007902576119378e+00	3.969011300018360888e+00	3.556140927804889884e+00	1.725627136410012641e+00	3.459527573815198931e+00	3.843428177604066409e+00
4.121054406839917417e-01	8.710511212093600131e-01	6.693814665779684869e-01	1.651697598311551829e+00	3.925840000615070213e+00	1.377855602140263258e+00	3.224033722485975417e+00	1.757078783071605033e+00	2.899745313193380802e+00	3.327342566243705946e+00	1.945891160487749572e+00	5.853346787244025906e-01	3.564644761354038405e+00	0.000000000000000000e+00	2.760479176877093543e+00	5.906991120929769856e-01	2.041774189451805555e+00	2.149902069126004456e+00	1.005530938381052009e+00	1.452991422740157246e+00	2.838466549091587243e+00	3.625652568761058792e+00	8.172334710238484679e-01	2.929729244121985765e+00	4.504201397680757779e+00	4.019909870197908575e+00	2.622635107869992321e+00	3.161077287185189988e+00	5.239771545855280710e-01	5.583399981535750456e-01	1.632033905558474052e+00	1.596532526367139715e+00	2.803186754752414744e-01	2.940272577277152966e+00	2.997278871154358093e+00	4.309711923697551406e+00	2.700125256597219470e-01	1.578928400000089383e+00	3.530360384651537231e+00	8.282555530359145823e-01	5.590243220381926337e-01	5.259466628635054430e-01	2.648140338965921714e+00	2.469641465169320149e+00	8.720948307492931706e-01	5.511940638625724143e-01	9.333188388112532152e-01	3.360967226207551395e+00	9.618011123490433079e-01	4.863384844930051520e-01
2.920361657347716910e+00	2.500018493557790045e+00	2.928058356858899813e+00	2.867074518641662628e+00	3.635265282357608374e+00	3.116894284029091633e+00	1.249092912307076420e+00	3.112696200691940973e+00	1.383375797328729506e+00	2.929982702398819860e+00	1.600235451309961476e+00	2.939931696743289802e+00	3.011742447537804956e+00	2.760479176877093543e+00	0.000000000000000000e+00	2.676820663926055666e+00	1.526853838774064887e+00	1.847567247987686123e+00	2.708104282090432413e+00	3.143144297858908587e+00	2.256880204355758757e+00	3.312200261521947020e+00	2.864166187969783284e+00	1.647015267363220348e+00	3.689398442462487271e+00	3.822710049901324236e+00	1.218033131503382771e+00	2.355291836590194254e+00	2.783387150981929015e+00	2.842748742810825124e+00	2.672941611657351668e+00	2.390181380919992105e+00	2.842777534660252847e+00	1.198164028026058814e+00	2.151620221795261134e+00	3.756128229009877195e+00	2.785271430376300206e+00	2.630849239030319531e+00	2.536049591049162721e+00	2.741083166109885561e+00	2.692832956189525895e+00	2.806320691441654969e+00	2.875942160525084557e+00	6.029360354661023047e-01	2.576629736343088783e+00	2.954146820100064463e+00	2.759182680809213029e+00	3.016027348329653357e+00	2.752468819052305893e+00	2.832390467379721333e+00
6.884842406800320003e-01	9.418351252304013599e-01	1.051760783023827139e+00	1.871375029295518244e+00	3.973319744651485408e+00	1.232066229438528726e+00	3.193530031165229488e+00	1.440391419879810231e+00	2.872994006237742148e+00	3.426613783349619080e+00	1.984468003670951664e+00	6.471979992644838475e-01	3.597613373829498862e+00	5.906991120929769856e-01	2.676820663926055666e+00	0.000000000000000000e+00	2.082235038404926186e+00	2.093848101784006932e+00	9.678517745313017784e-01	1.452874206249299860e+00	2.892340487693047191e+00	3.732167396204132181e+00	1.140726377243543199e+00	2.888706858057084936e+00	4.530592552905117643e+00	4.084646073695175517e+00	2.630041382095974267e+00	3.221133264391444762e+00	7.392183601247886982e-01	8.063139432938420947e-01	1.840722318271444724e+00	1.700668053805882707e+00	5.799107982799336369e-01	2.919788893943687569e+00	3.015158925912165611e+00	4.472441495526842559e+00	5.573536364952970112e-01	1.755696010084715208e+00	3.478520262144039865e+00	1.140369676993437498e+00	8.859476594989482701e-01	7.421908117406583738e-01	2.748087918839478672e+00	2.399286870495892732e+00	9.190102236460457874e-01	8.237660088866218810e-01	1.258559044119128112e+00	3.423719667941776290e+00	1.229918893563707538e+00	6.134261126933502339e-01
2.195135733484156138e+00	1.813331999862018984e+00	2.265744174601017846e+00	2.408845840958740325e+00	3.155127480453870259e+00	2.573658787983676977e+00	1.980806230326863648e+00	2.787314147980362478e+00	1.245237819770144139e+00	2.474333749537757754e+00	5.805403385591726417e-01	2.184143981654561362e+00	2.705737745283829376e+00	2.041774189451805555e+00	1.526853838774064887e+00	2.082235038404926186e+00	0.000000000000000000e+00	2.239262609036370755e+00	2.267601297520277281e+00	2.658318777881859774e+00	2.195060693548135600e+00	2.837773834992273425e+00	2.157744609479590903e+00	1.612623101392392178e+00	3.530325993069439505e+00	3.279316840088131180e+00	1.221985042760352247e+00	2.248527373706093790e+00	2.119009802784775687e+00	2.211550863075167683e+00	2.234005731069077960e+00	1.957529066313760557e+00	2.085586565704447448e+00	1.948329630197031648e+00	2.632067033185107707e+00	3.444832428850159722e+00	2.086914414447971211e+00	2.324986766430476859e+00	2.203498981837694881e+00	1.964447404916427553e+00	2.090697149953448797e+00	2.193886639422061524e+00	2.903399711653109616e+00	1.173715113801335530e+00	1.993968861188988306e+00	2.230738191456362873e+00	1.984786884949227614e+00	2.554541524539482023e+00	1.961088201967981171e+00	2.134567140411547381e+00
2.190602025421027221e+00	1.946633343439209574e+00	2.090740994078047255e+00	1.943300282087245368e+00	4.590754210083455966e+00	2.585692297549721630e+00	2.381870939893557804e+00	2.618732832157280033e+00	2.766684286940483517e+00	3.868336254356477877e+00	2.350301860575468194e+00	2.303403874255825823e+00	4.091048073658623885e+00	2.149902069126004456e+00	1.847567247987686123e+00	2.093848101784006932e+00	2.239262609036370755e+00	0.000000000000000000e+00	1.695378774086796714e+00	2.443661078053845692e+00	2.849392909490664039e+00	4.258680434187892772e+00	2.117879110479591542e+00	2.958318033195169061e+00	4.797397761548380046e+00	4.773802720779348086e+00	2.557115644078962191e+00	3.295833709425771918e+00	2.002195018254617320e+00	1.990899852885518628e+00	1.902372934466439514e+00	1.723832572003562991e+00	2.249470044628939736e+00	1.647093274021996789e+00	2.231518633263650742e+00	4.621636792074070854e+00	2.112669608567546486e+00	1.692434689511806090e+00	3.843987477750860471e+00	2.306292539557514232e+00	1.869707972621466707e+00	1.964167168518561990e+00	1.928328044569396438e+00	1.880974943144190004e+00	1.942107016252222706e+00	2.169540140587257859e+00	2.286444665394864462e+00	3.813758000221616484e+00	2.323539356147489965e+00	2.107935487088807847e+00
1.045685435299951171e+00	1.179037507392211026e+00	7.838396841522173863e-01	1.229115540095983006e+00	4.671606679860192735e+00	1.402464265016653888e+00	3.374560001921521390e+00	1.588524251580079039e+00	3.178605277061652856e+00	4.006897092948213945e+00	2.205141266230382424e+00	1.114610196776807394e+00	4.243790069450076530e+00	1.005530938381052009e+00	2.708104282090432413e+00	9.678517745313017784e-01	2.267601297520277281e+00	1.695378774086796714e+00	0.000000000000000000e+00	1.292838112531505379e+00	3.366201878183384899e+00	4.357584255425813069e+00	9.028646001474857075e-01	3.359786456241419916e+00	5.169082292682935176e+00	4.786822155744793861e+00	2.941194684034398321e+00	3.736897695488868631e+00	6.431352808453986158e-01	6.113750181225527935e-01	1.297518633006934152e+00	1.247344900829439274e+00	1.087838571516800190e+00	2.595095133224358808e+00	3.193678290865483937e+00	5.005444182737238457e+00	9.178108990853368621e-01	1.081531845138492098e+00	4.056368551642618669e+00	1.356970945398321859e+00	7.318831299292162251e-01	6.137489196739978059e-01	1.998804081538932520e+00	2.529450509247360035e+00	9.905871100894758641e-01	7.425854297624573386e-01	1.392497492067504394e+00	4.015324870713281591e+00	1.473952499988173237e+00	7.491393680864980587e-01
1.470232985976871909e+00	2.045260064807778111e+00	1.271210241661360651e+00	2.066269132951489063e+00	4.785848040570308548e+00	6.926566832986285061e-01	3.782072562946660721e+00	1.082012499794029692e+00	3.473424054921232074e+00	4.065426729244946635e+00	2.432829354186126114e+00	1.408969195122509843e+00	4.346506635142957542e+00	1.452991422740157246e+00	3.143144297858908587e+00	1.452874206249299860e+00	2.658318777881859774e+00	2.443661078053845692e+00	1.292838112531505379e+00	0.000000000000000000e+00	3.580491773910212228e+00	4.437669800741232962e+00	1.227791639550423142e+00	3.635006289451809369e+00	5.411850346792460797e+00	4.863598449072586760e+00	3.236058798481668664e+00	3.874782649045396266e+00	1.191962812545424244e+00	1.225108155203273874e+00	1.864667550799020912e+00	2.110221208703722873e+00	1.533597521712872114e+00	3.059547206835816269e+00	3.477000738594194118e+00	5.241263919891240519e+00	1.356774394145951135e+00	1.599225856133562829e+00	4.247400721244305011e+00	2.010179310107524930e+00	1.378968789394564576e+00	1.274107318634807084e+00	2.540820279001994919e+00	2.941576447990840393e+00	1.908849190608312929e+00	1.258431612468960070e+00	2.148511014990341916e+00	4.372030461981225358e+00	2.164495069253548731e+00	1.336168989244102656e+00
2.906741024254740680e+00	2.776696211372583267e+00	3.255649878594153446e+00	3.665980479998717012e+00	2.188620594824290500e+00	3.443800771353761281e+00	1.678217582738924518e+00	3.679823942570623618e+00	2.020915295179654070e+00	1.587888382406999588e+00	2.324562355189711216e+00	2.944634219647494611e+00	1.854560970864960190e+00	2.838466549091587243e+00	2.256880204355758757e+00	2.892340487693047191e+00	2.195060693548135600e+00	2.849392909490664039e+00	3.366201878183384899e+00	3.580491773910212228e+00	0.000000000000000000e+00	1.940033782673201479e+00	3.245570485455153253e+00	1.576435383695842463e+00	2.479951783322634551e+00	2.430489275897366408e+00	1.721971892452321296e+00	8.015123687201871627e-01	3.138338373513816837e+00	3.176883374457460718e+00	3.527069866372744222e+00	3.340397588412352903e+00	2.881091921699083791e+00	3.046127207444214502e+00	1.579282800405550136e+00	2.261249734944483780e+00	2.924530210165711352e+00	3.554317549115379560e+00	2.175294943482315890e+00	2.933897681624601628e+00	3.001997538516861130e+00	3.145753907498670454e+00	4.157246958155055516e+00	1.965130482745615303e+00	3.007677178389033923e+00	3.239029179952160664e+00	2.953750086840860156e+00	2.017045282537623052e+00	2.909351420659398002e+00	3.139840197877188821e+00
3.741843066960044872e+00	3.633106706559874333e+00	4.070470008856976740e+00	4.564617507315607448e+00	7.600835986560120494e-01	4.224627470040831945e+00	2.866522765219256197e+00	4.490370509508075259e+00	2.524117092500631099e+00	6.199393013855838408e-01	2.887855738232460112e+00	3.736185872471574854e+00	6.103288753796586308e-01	3.625652568761058792e+00	3.312200261521947020e+00	3.732167396204132181e+00	2.837773834992273425e+00	4.258680434187892772e+00	4.357584255425813069e+00	4.437669800741232962e+00	1.940033782673201479e+00	0.000000000000000000e+00	3.993285327002447094e+00	2.018287494508100188e+00	1.685490565071958491e+00	7.815456970731500252e-01	2.311616228194063982e+00	1.398606786322343698e+00	3.961476314535452570e+00	4.034678898917993806e+00	4.374158922727737320e+00	4.170330929863493630e+00	3.631122208607378887e+00	4.152804270265819220e+00	3.234727069731679450e+00	1.605134586416895104e+00	3.732540469872593913e+00	4.485835590582733623e+00	1.837545618267160341e+00	3.539056162753110080e+00	3.889848114687536551e+00	4.000492441253729048e+00	5.145860070286103927e+00	3.007011764932971509e+00	3.859639381495362009e+00	4.014254386344716430e+00	3.590922287564700000e+00	1.794559592789599645e+00	3.497499586063945731e+00	3.914579852304590268e+00
9.175513867500180165e-01	1.298214137264728008e+00	4.583844149375744248e-01	1.352356804580337579e+00	4.373195988930707934e+00	1.451694891881099458e+00	3.460480116112294446e+00	1.859429680826451214e+00	3.107435354602291255e+00	3.651562185273025118e+00	2.036350972638810042e+00	1.025815832860420551e+00	3.966120450435772327e+00	8.172334710238484679e-01	2.864166187969783284e+00	1.140726377243543199e+00	2.157744609479590903e+00	2.117879110479591542e+00	9.028646001474857075e-01	1.227791639550423142e+00	3.245570485455153253e+00	3.993285327002447094e+00	0.000000000000000000e+00	3.277848518860012383e+00	4.967551020411528739e+00	4.451680963095108190e+00	2.851219148983019647e+00	3.514989294699667255e+00	5.059525653740079010e-01	5.649894133559317799e-01	1.196179531306195587e+00	1.374004447575201571e+00	9.379625656693613145e-01	2.784231325646702171e+00	3.287476710970044458e+00	4.672719308122945669e+00	7.670949386694856376e-01	1.090829853236857883e+00	3.889217069816103045e+00	1.104073814417782406e+00	5.581937206274625307e-01	6.092366503578107162e-01	2.175003291686299800e+00	2.633284830756792427e+00	1.229007280380904454e+00	5.737960401707052904e-01	1.227626404069787514e+00	3.808622788748738941e+00	1.257691040437083130e+00	7.239785843483814709e-01
3.085049777190445930e+00	2.739846187226060881e+00	3.332484879222930019e+00	3.627564588017311742e+00	2.223941768019213061e+00	3.425048924179132648e+00	1.458559644592042348e+00	3.524195899173470536e+00	8.940751220331090154e-01	1.744867443591150424e+00	1.700655838638580386e+00	3.059631014888868350e+00	1.687746821025238875e+00	2.929729244121985765e+00	1.647015267363220348e+00	2.888706858057084936e+00	1.612623101392392178e+00	2.958318033195169061e+00	3.359786456241419916e+00	3.635006289451809369e+00	1.576435383695842463e+00	2.018287494508100188e+00	3.277848518860012383e+00	0.000000000000000000e+00	2.303889489075154895e+00	2.416785731566855944e+00	8.611948792831374266e-01	1.336606015235836553e+00	3.159447188974589427e+00	3.239779170698279476e+00	3.439252842451750336e+00	3.148396263716769727e+00	2.957751813881204672e+00	2.656012148326120759e+00	2.412297245249157118e+00	2.544029331184435083e+00	2.991460818132749555e+00	3.460687241349030607e+00	1.166262675062063270e+00	2.893699542524014845e+00	3.114389213258667244e+00	3.202404930981161968e+00	4.076927628285697658e+00	1.355456574675705017e+00	2.939036006239171606e+00	3.282374369689410543e+00	2.932606202647495941e+00	1.859907021048171627e+00	2.856609522640553234e+00	3.119146119091351643e+00
4.610876139184887812e+00	4.344813225028032022e+00	5.006566110366363453e+00	5.384518611571464497e+00	1.522363196983032019e+00	5.159973334696492664e+00	3.021026426462110503e+00	5.323094747058471299e+00	2.914510033895809205e+00	1.921480807986757799e+00	3.624496760654781990e+00	4.607042488837257643e+00	1.517620543315850723e+00	4.504201397680757779e+00	3.689398442462487271e+00	4.530592552905117643e+00	3.530325993069439505e+00	4.797397761548380046e+00	5.169082292682935176e+00	5.411850346792460797e+00	2.479951783322634551e+00	1.685490565071958491e+00	4.967551020411528739e+00	2.303889489075154895e+00	0.000000000000000000e+00	1.674183328856733377e+00	2.799093958739039767e+00	1.994136738730691416e+00	4.864219382060961827e+00	4.932736130437215039e+00	5.197315755868507914e+00	4.911233971773817153e+00	4.499165750538361763e+00	4.664468190754285537e+00	3.559243045976091757e+00	1.344405348242772469e+00	4.598261474366526436e+00	5.297570358522475154e+00	2.065984382024499411e+00	4.408866071637604911e+00	4.775705792213251755e+00	4.897998467135575851e+00	5.930950156614758662e+00	3.471734629123974347e+00	4.593853062541079169e+00	4.943827045111954810e+00	4.427451226628171810e+00	1.929245714328810868e+00	4.344155864528052469e+00	4.800635401368597677e+00
4.117535841716320810e+00	4.011906927825776847e+00	4.516493988006486937e+00	5.054120865074857250e+00	3.620969891397439744e-01	4.572268881449820910e+00	3.387257401728776429e+00	4.818110913987741384e+00	2.945894462801979419e+00	1.202985315481338580e+00	3.347518920604279025e+00	4.080522891766825033e+00	9.945184832994278246e-01	4.019909870197908575e+00	3.822710049901324236e+00	4.084646073695175517e+00	3.279316840088131180e+00	4.773802720779348086e+00	4.786822155744793861e+00	4.863598449072586760e+00	2.430489275897366408e+00	7.815456970731500252e-01	4.451680963095108190e+00	2.416785731566855944e+00	1.674183328856733377e+00	0.000000000000000000e+00	2.817997252934743013e+00	1.945259629591754802e+00	4.381329108684481000e+00	4.459255805921495508e+00	4.880142568952376081e+00	4.650763027670952177e+00	3.988123631169088856e+00	4.712072595690471211e+00	3.763319241172021545e+00	1.940601545333109579e+00	4.121705593123576428e+00	5.006591944768030267e+00	1.932084568129648128e+00	3.935904183855877037e+00	4.339131788207868823e+00	4.418208211008806785e+00	5.703238465563426729e+00	3.505591159035246207e+00	4.248434187225099024e+00	4.413835056215414276e+00	3.990593097647241017e+00	2.033258994329959268e+00	3.876618932037357190e+00	4.296516005726070730e+00
2.804285078409575860e+00	2.480829784965390417e+00	2.936170370741140179e+00	3.178037478066960464e+00	2.658203377725723904e+00	3.099066463234697810e+00	1.368357957046790752e+00	3.235685105689718899e+00	8.836971467057348484e-01	1.932839755899915302e+00	1.220779316682714333e+00	2.786205135597594307e+00	2.044943826768135686e+00	2.622635107869992321e+00	1.218033131503382771e+00	2.630041382095974267e+00	1.221985042760352247e+00	2.557115644078962191e+00	2.941194684034398321e+00	3.236058798481668664e+00	1.721971892452321296e+00	2.311616228194063982e+00	2.851219148983019647e+00	8.611948792831374266e-01	2.799093958739039767e+00	2.817997252934743013e+00	0.000000000000000000e+00	1.597563131700116212e+00	2.793264382994812056e+00	2.868898493841856912e+00	2.960134360524658614e+00	2.686777280830802805e+00	2.687128125776259147e+00	2.137156808837569866e+00	2.256481201999573027e+00	2.851762696089597426e+00	2.695241900678146951e+00	2.972529297053494446e+00	1.719374398474047494e+00	2.570233684705487409e+00	2.725946708267741325e+00	2.840164749582542392e+00	3.527670026745504561e+00	9.638948165725381712e-01	2.645305805618447081e+00	2.912189995737228365e+00	2.614611995508419717e+00	2.198123059297242055e+00	2.574081405007273116e+00	2.797164618250402413e+00
3.265749288725652288e+00	3.106232083653525766e+00	3.575800937982058780e+00	3.980974698633336750e+00	1.726824449811449114e+00	3.735488441444119179e+00	1.786306681817556141e+00	3.960657106665661065e+00	1.831653333935263861e+00	1.042270857099323322e+00	2.326146611245099027e+00	3.287286112242599145e+00	1.264998920834111029e+00	3.161077287185189988e+00	2.355291836590194254e+00	3.221133264391444762e+00	2.248527373706093790e+00	3.295833709425771918e+00	3.736897695488868631e+00	3.874782649045396266e+00	8.015123687201871627e-01	1.398606786322343698e+00	3.514989294699667255e+00	1.336606015235836553e+00	1.994136738730691416e+00	1.945259629591754802e+00	1.597563131700116212e+00	0.000000000000000000e+00	3.453797444800610794e+00	3.519795257319555226e+00	3.778432870471344351e+00	3.601711362947382256e+00	3.198092872633130579e+00	3.209674561193629483e+00	2.110245052267834431e+00	1.826871090759704330e+00	3.248583139802351027e+00	3.831942211875325022e+00	1.717676547096682160e+00	3.180850120024427241e+00	3.340934854025283229e+00	3.489719972614767851e+00	4.434063499155789678e+00	2.079478104886169021e+00	3.336691661964722222e+00	3.562057532314887531e+00	3.223170184151948447e+00	1.823555403850088075e+00	3.152347883232669901e+00	3.457595722096605151e+00
6.482754514481720021e-01	1.011318310936477616e+00	3.765501362843287070e-01	1.367416452840242380e+00	4.289775742957547600e+00	1.254112996282179981e+00	3.349067267544463267e+00	1.602011399384867696e+00	3.029860459759984526e+00	3.634201156654640830e+00	2.027091609740088174e+00	7.696935687375996427e-01	3.896260509944119210e+00	5.239771545855280710e-01	2.783387150981929015e+00	7.392183601247886982e-01	2.119009802784775687e+00	2.002195018254617320e+00	6.431352808453986158e-01	1.191962812545424244e+00	3.138338373513816837e+00	3.961476314535452570e+00	5.059525653740079010e-01	3.159447188974589427e+00	4.864219382060961827e+00	4.381329108684481000e+00	2.793264382994812056e+00	3.453797444800610794e+00	0.000000000000000000e+00	2.277676673749735869e-01	1.345260948892246011e+00	1.371679821103257479e+00	6.302439005514699488e-01	2.791951844485342171e+00	3.175873123703094603e+00	4.653785187754297503e+00	4.499280695101975369e-01	1.222098876018292035e+00	3.783912596598646427e+00	9.959151391648879414e-01	4.358921975787936609e-01	2.534897089813382687e-01	2.302044811611848818e+00	2.525744360737325778e+00	9.144063960945255642e-01	2.682692511692839621e-01	1.091498288413870421e+00	3.710479633788074327e+00	1.119839828411681282e+00	3.164194050388935420e-01
6.176159141489020454e-01	1.050104518924130259e+00	3.269667416328049803e-01	1.344022947178200367e+00	4.366592711378464386e+00	1.310181465068097628e+00	3.392922126248417047e+00	1.663547321911621246e+00	3.116887454906768440e+00	3.713560010784709320e+00	2.129829273043649884e+00	7.597671907354930365e-01	3.976935269982979193e+00	5.583399981535750456e-01	2.842748742810825124e+00	8.063139432938420947e-01	2.211550863075167683e+00	1.990899852885518628e+00	6.113750181225527935e-01	1.225108155203273874e+00	3.176883374457460718e+00	4.034678898917993806e+00	5.649894133559317799e-01	3.239779170698279476e+00	4.932736130437215039e+00	4.459255805921495508e+00	2.868898493841856912e+00	3.519795257319555226e+00	2.277676673749735869e-01	0.000000000000000000e+00	1.383608351476190546e+00	1.407866705791925854e+00	6.758128063591721801e-01	2.821288400716342348e+00	3.164253323592481681e+00	4.703670619413747644e+00	4.731730209732481485e-01	1.224115124266770716e+00	3.896278837268600803e+00	1.059168325540780886e+00	3.952730264241404723e-01	1.669116297914688407e-01	2.301578660286956790e+00	2.593311047484993637e+00	9.350868474461168089e-01	2.990318966781269627e-01	1.115503614434444124e+00	3.766055033740609126e+00	1.191516621510670726e+00	3.658302708549314719e-01
1.742408988683782356e+00	1.588678149124368222e+00	1.260101703298722287e+00	8.172323055619050702e-01	4.774321708139223297e+00	2.200106261016629094e+00	3.399737093165035251e+00	2.396794422500043265e+00	3.124177940831270650e+00	4.040449388388959839e+00	2.140245358673712683e+00	1.917486135331067487e+00	4.305874141836695479e+00	1.632033905558474052e+00	2.672941611657351668e+00	1.840722318271444724e+00	2.234005731069077960e+00	1.902372934466439514e+00	1.297518633006934152e+00	1.864667550799020912e+00	3.527069866372744222e+00	4.374158922727737320e+00	1.196179531306195587e+00	3.439252842451750336e+00	5.197315755868507914e+00	4.880142568952376081e+00	2.960134360524658614e+00	3.778432870471344351e+00	1.345260948892246011e+00	1.383608351476190546e+00	0.000000000000000000e+00	7.394906056604122480e-01	1.714623336365276973e+00	2.353262665607708914e+00	3.342517433052810905e+00	4.913370282594923033e+00	1.579810590804945125e+00	6.150012387667889158e-01	4.123219598093080585e+00	1.471476381469208006e+00	1.242478700410084125e+00	1.395979243048220075e+00	1.295569932476084096e+00	2.580366578066101813e+00	1.413741296290776051e+00	1.487423763964373702e+00	1.493101528981817916e+00	4.206900133948232146e+00	1.567266754739201184e+00	1.539552770784767821e+00
1.755803877881412900e+00	1.333871853881395397e+00	1.383416918437017307e+00	7.988722034532416139e-01	4.538078473576182326e+00	2.274237130667311479e+00	3.094884183654858845e+00	2.392473400449694587e+00	2.845206612416810721e+00	3.862131648211792445e+00	1.948872938788988707e+00	1.895800440150370081e+00	4.063577951540337629e+00	1.596532526367139715e+00	2.390181380919992105e+00	1.700668053805882707e+00	1.957529066313760557e+00	1.723832572003562991e+00	1.247344900829439274e+00	2.110221208703722873e+00	3.340397588412352903e+00	4.170330929863493630e+00	1.374004447575201571e+00	3.148396263716769727e+00	4.911233971773817153e+00	4.650763027670952177e+00	2.686777280830802805e+00	3.601711362947382256e+00	1.371679821103257479e+00	1.407866705791925854e+00	7.394906056604122480e-01	0.000000000000000000e+00	1.677936995114717833e+00	2.163891058269129530e+00	3.199346891021682016e+00	4.721729282970342112e+00	1.579649928439137430e+00	9.910870662401669584e-01	3.857715017411160741e+00	1.317951113676043340e+00	1.304022306477151005e+00	1.387110938164002549e+00	1.434733524044306874e+00	2.277859814407802386e+00	1.160106637518073081e+00	1.495010183736319886e+00	1.277806610680955357e+00	3.886017975180946493e+00	1.367725964597608757e+00	1.468321745169620884e+00
4.009601879144798486e-01	8.827718626077453168e-01	8.012118166375187256e-01	1.750550957843109101e+00	3.893671172427056071e+00	1.413575677280433318e+00	3.308111130555758450e+00	1.778099150391746264e+00	2.935778457131910102e+00	3.339589081304289220e+00	2.006452265871068619e+00	5.447171974690332430e-01	3.570769376103842152e+00	2.803186754752414744e-01	2.842777534660252847e+00	5.799107982799336369e-01	2.085586565704447448e+00	2.249470044628939736e+00	1.087838571516800190e+00	1.533597521712872114e+00	2.881091921699083791e+00	3.631122208607378887e+00	9.379625656693613145e-01	2.957751813881204672e+00	4.499165750538361763e+00	3.988123631169088856e+00	2.687128125776259147e+00	3.198092872633130579e+00	6.302439005514699488e-01	6.758128063591721801e-01	1.714623336365276973e+00	1.677936995114717833e+00	0.000000000000000000e+00	3.043632993771470563e+00	3.099578319032460616e+00	4.335596163016966820e+00	3.065709497788943749e-01	1.693279530573503555e+00	3.505149321090691661e+00	8.371237573659394693e-01	6.747090028071121015e-01	6.337743627763003929e-01	2.763815933071109399e+00	2.539460220713802840e+00	8.896514770776701164e-01	6.322259063589071859e-01	9.459831298024383717e-01	3.386282403991148104e+00	9.404085383196200132e-01	5.171944840062835391e-01
3.061517163795256735e+00	2.706515585893322751e+00	2.857603136407618649e+00	2.506198469275097818e+00	4.557731670666790968e+00	3.234822711853108768e+00	2.037938343464050117e+00	3.248906900142192189e+00	2.132162463920041606e+00	3.754376818841629326e+00	2.025681431864460702e+00	3.128441350769931351e+00	3.940622809785342184e+00	2.940272577277152966e+00	1.198164028026058814e+00	2.919788893943687569e+00	1.948329630197031648e+00	1.647093274021996789e+00	2.595095133224358808e+00	3.059547206835816269e+00	3.046127207444214502e+00	4.152804270265819220e+00	2.784231325646702171e+00	2.656012148326120759e+00	4.664468190754285537e+00	4.712072595690471211e+00	2.137156808837569866e+00	3.209674561193629483e+00	2.791951844485342171e+00	2.821288400716342348e+00	2.353262665607708914e+00	2.163891058269129530e+00	3.043632993771470563e+00	0.000000000000000000e+00	2.634254219756426707e+00	4.540010632896240850e+00	2.922388696924959728e+00	2.253640679383257073e+00	3.496899695019795917e+00	2.937351451882834308e+00	2.679655911828192405e+00	2.813046008693883770e+00	2.154264589842290523e+00	1.439900182179504995e+00	2.713351849383832004e+00	2.970683863798308177e+00	2.914363519006248904e+00	3.856289827733065945e+00	2.965866438597362986e+00	2.909156643306354262e+00
3.025616552676352988e+00	2.865194277632616249e+00	3.259810027230994667e+00	3.429919630162925337e+00	3.558814318922294273e+00	3.471499452429285704e+00	1.748672435400087100e+00	3.629995550561274431e+00	2.623384792661097809e+00	2.898508274492374692e+00	2.726417043754643998e+00	3.107118194222573404e+00	3.103518451001799239e+00	2.997278871154358093e+00	2.151620221795261134e+00	3.015158925912165611e+00	2.632067033185107707e+00	2.231518633263650742e+00	3.193678290865483937e+00	3.477000738594194118e+00	1.579282800405550136e+00	3.234727069731679450e+00	3.287476710970044458e+00	2.412297245249157118e+00	3.559243045976091757e+00	3.763319241172021545e+00	2.256481201999573027e+00	2.110245052267834431e+00	3.175873123703094603e+00	3.164253323592481681e+00	3.342517433052810905e+00	3.199346891021682016e+00	3.099578319032460616e+00	2.634254219756426707e+00	0.000000000000000000e+00	3.331162403181188392e+00	3.042564410949654796e+00	3.262514893947335182e+00	3.298467130876051367e+00	3.213753748874291993e+00	2.989318171323952722e+00	3.146886786501024602e+00	3.638870389245514314e+00	2.144501951517311156e+00	3.032195387954169430e+00	3.312793606546894587e+00	3.191375022276314866e+00	3.073426253472961278e+00	3.226389772401609513e+00	3.242589522268312319e+00
4.399552215944612321e+00	4.201442852138548290e+00	4.719006492614878034e+00	5.089908893501554843e+00	1.825301854630113407e+00	5.112729228863218012e+00	2.997406601043715035e+00	5.397975826870053950e+00	3.035808053226249026e+00	1.777300814382819505e+00	3.555248773226819203e+00	4.458158328826645089e+00	1.793202500570308278e+00	4.309711923697551406e+00	3.756128229009877195e+00	4.472441495526842559e+00	3.444832428850159722e+00	4.621636792074070854e+00	5.005444182737238457e+00	5.241263919891240519e+00	2.261249734944483780e+00	1.605134586416895104e+00	4.672719308122945669e+00	2.544029331184435083e+00	1.344405348242772469e+00	1.940601545333109579e+00	2.851762696089597426e+00	1.826871090759704330e+00	4.653785187754297503e+00	4.703670619413747644e+00	4.913370282594923033e+00	4.721729282970342112e+00	4.335596163016966820e+00	4.540010632896240850e+00	3.331162403181188392e+00	0.000000000000000000e+00	4.415321423943591839e+00	5.017074193563574980e+00	2.569271855808994420e+00	4.198401871545600628e+00	4.510695486868514514e+00	4.685374981110040693e+00	5.651051704529376885e+00	3.501829593161363885e+00	4.468467109050773267e+00	4.725882028137192492e+00	4.197455218725955284e+00	1.910548373116389920e+00	4.137003879029731657e+00	4.637530138647034228e+00
3.118582232970780743e-01	9.200699822391520399e-01	6.504182677610788055e-01	1.646912110308245358e+00	4.025790187029480549e+00	1.312567231067751861e+00	3.281880622614450349e+00	1.677147299933058777e+00	2.935888068102150417e+00	3.429815131059094746e+00	1.992480644473338725e+00	4.639991350414744975e-01	3.665933909047622397e+00	2.700125256597219470e-01	2.785271430376300206e+00	5.573536364952970112e-01	2.086914414447971211e+00	2.112669608567546486e+00	9.178108990853368621e-01	1.356774394145951135e+00	2.924530210165711352e+00	3.732540469872593913e+00	7.670949386694856376e-01	2.991460818132749555e+00	4.598261474366526436e+00	4.121705593123576428e+00	2.695241900678146951e+00	3.248583139802351027e+00	4.499280695101975369e-01	4.731730209732481485e-01	1.579810590804945125e+00	1.579649928439137430e+00	3.065709497788943749e-01	2.922388696924959728e+00	3.042564410949654796e+00	4.415321423943591839e+00	0.000000000000000000e+00	1.490550196516765347e+00	3.598553308156922093e+00	9.499221857491059184e-01	5.359238643570271021e-01	4.589388615405989857e-01	2.606914559602810044e+00	2.499515872156664376e+00	8.999813895341229886e-01	5.225266288230875356e-01	1.050409743237439963e+00	3.486122073892473860e+00	1.067323344655204398e+00	3.952427027579110130e-01
1.647031714662157365e+00	1.664178459247067643e+00	1.135247306314016269e+00	9.411709158345260562e-01	4.904785709041471264e+00	1.986002618596959035e+00	3.390965619507829043e+00	2.165372935178923264e+00	3.155381110340595985e+00	4.139801848737853618e+00	2.218372609459356326e+00	1.801011789213927683e+00	4.402455674022111687e+00	1.578928400000089383e+00	2.630849239030319531e+00	1.755696010084715208e+00	2.324986766430476859e+00	1.692434689511806090e+00	1.081531845138492098e+00	1.599225856133562829e+00	3.554317549115379560e+00	4.485835590582733623e+00	1.090829853236857883e+00	3.460687241349030607e+00	5.297570358522475154e+00	5.006591944768030267e+00	2.972529297053494446e+00	3.831942211875325022e+00	1.222098876018292035e+00	1.224115124266770716e+00	6.150012387667889158e-01	9.910870662401669584e-01	1.693279530573503555e+00	2.253640679383257073e+00	3.262514893947335182e+00	5.017074193563574980e+00	1.490550196516765347e+00	0.000000000000000000e+00	4.214283343498005152e+00	1.660104458026863128e+00	1.157711781357267489e+00	1.259208391801338589e+00	1.305685389130858187e+00	2.541673791301143570e+00	1.492233806529589479e+00	1.376965925832076110e+00	1.678816637189048055e+00	4.275604032127576559e+00	1.768008623616163177e+00	1.435753133249565439e+00
3.671533152076687845e+00	3.353858955044346946e+00	3.977480904536625061e+00	4.341149091694822104e+00	1.766551289094901112e+00	3.971706651071505778e+00	2.346211610789333601e+00	4.090982326405698366e+00	1.549923933996331771e+00	1.668025387480635890e+00	2.312786190392405405e+00	3.622735495375583703e+00	1.541042670225549305e+00	3.530360384651537231e+00	2.536049591049162721e+00	3.478520262144039865e+00	2.203498981837694881e+00	3.843987477750860471e+00	4.056368551642618669e+00	4.247400721244305011e+00	2.175294943482315890e+00	1.837545618267160341e+00	3.889217069816103045e+00	1.166262675062063270e+00	2.065984382024499411e+00	1.932084568129648128e+00	1.719374398474047494e+00	1.717676547096682160e+00	3.783912596598646427e+00	3.896278837268600803e+00	4.123219598093080585e+00	3.857715017411160741e+00	3.505149321090691661e+00	3.496899695019795917e+00	3.298467130876051367e+00	2.569271855808994420e+00	3.598553308156922093e+00	4.214283343498005152e+00	0.000000000000000000e+00	3.442892107833605220e+00	3.778099780853107159e+00	3.853021174845636665e+00	4.838465604824904176e+00	2.268385192742733647e+00	3.583459713390086954e+00	3.878265397689312444e+00	3.505908513438321439e+00	1.969952418323674959e+00	3.378480736496815240e+00	3.720185336660182696e+00
1.097914312525082314e+00	8.395303990501591374e-01	1.024126875586832464e+00	1.473262766379243915e+00	3.837903085886456900e+00	1.957917496682651137e+00	3.231121029262284061e+00	2.250114198031317958e+00	2.847045926750030098e+00	3.271648407003334924e+00	1.905127233745678383e+00	1.256270939985366875e+00	3.494595853646039085e+00	8.282555530359145823e-01	2.741083166109885561e+00	1.140369676993437498e+00	1.964447404916427553e+00	2.306292539557514232e+00	1.356970945398321859e+00	2.010179310107524930e+00	2.933897681624601628e+00	3.539056162753110080e+00	1.104073814417782406e+00	2.893699542524014845e+00	4.408866071637604911e+00	3.935904183855877037e+00	2.570233684705487409e+00	3.180850120024427241e+00	9.959151391648879414e-01	1.059168325540780886e+00	1.471476381469208006e+00	1.317951113676043340e+00	8.371237573659394693e-01	2.937351451882834308e+00	3.213753748874291993e+00	4.198401871545600628e+00	9.499221857491059184e-01	1.660104458026863128e+00	3.442892107833605220e+00	0.000000000000000000e+00	9.340597289159177086e-01	9.961351683887885722e-01	2.552864836329250320e+00	2.465892274347419200e+00	7.768323241760038966e-01	9.999357345364818794e-01	3.100889916270382352e-01	3.318508498236675486e+00	2.772591671257792489e-01	9.494660569586026444e-01
6.532429071702940959e-01	9.641769979798578971e-01	4.208932307052435928e-01	1.270835379373556728e+00	4.236200654233209129e+00	1.524916357543947720e+00	3.233186144073215473e+00	1.879252710262137249e+00	2.998679867644937325e+00	3.560591596234361944e+00	2.016274536973817089e+00	8.822273020671892452e-01	3.835433155093971092e+00	5.590243220381926337e-01	2.692832956189525895e+00	8.859476594989482701e-01	2.090697149953448797e+00	1.869707972621466707e+00	7.318831299292162251e-01	1.378968789394564576e+00	3.001997538516861130e+00	3.889848114687536551e+00	5.581937206274625307e-01	3.114389213258667244e+00	4.775705792213251755e+00	4.339131788207868823e+00	2.725946708267741325e+00	3.340934854025283229e+00	4.358921975787936609e-01	3.952730264241404723e-01	1.242478700410084125e+00	1.304022306477151005e+00	6.747090028071121015e-01	2.679655911828192405e+00	2.989318171323952722e+00	4.510695486868514514e+00	5.359238643570271021e-01	1.157711781357267489e+00	3.778099780853107159e+00	9.340597289159177086e-01	0.000000000000000000e+00	3.996612934138129569e-01	2.193401338342146456e+00	2.467163646875861538e+00	8.786785355932534847e-01	5.582098233143263366e-01	9.857934530169354392e-01	3.624353070603067994e+00	1.076997688210120874e+00	6.063046688910970206e-01
6.217282053337717107e-01	9.857414440341237816e-01	4.079887503753911182e-01	1.348178710815594039e+00	4.320381316072329447e+00	1.315085237561802067e+00	3.370065870845511569e+00	1.640694903412140526e+00	3.096094272056493235e+00	3.681069891712790199e+00	2.115520770768037462e+00	7.543151601494598735e-01	3.935598253273835834e+00	5.259466628635054430e-01	2.806320691441654969e+00	7.421908117406583738e-01	2.193886639422061524e+00	1.964167168518561990e+00	6.137489196739978059e-01	1.274107318634807084e+00	3.145753907498670454e+00	4.000492441253729048e+00	6.092366503578107162e-01	3.202404930981161968e+00	4.897998467135575851e+00	4.418208211008806785e+00	2.840164749582542392e+00	3.489719972614767851e+00	2.534897089813382687e-01	1.669116297914688407e-01	1.395979243048220075e+00	1.387110938164002549e+00	6.337743627763003929e-01	2.813046008693883770e+00	3.146886786501024602e+00	4.685374981110040693e+00	4.589388615405989857e-01	1.259208391801338589e+00	3.853021174845636665e+00	9.961351683887885722e-01	3.996612934138129569e-01	0.000000000000000000e+00	2.307132609810978341e+00	2.563146815120673327e+00	8.611389651563450265e-01	3.236718003877276373e-01	1.066554811413377601e+00	3.726678414392231353e+00	1.123014165887978644e+00	3.083636696231851215e-01
2.745712530656640116e+00	2.531539309579232011e+00	2.219241097126786855e+00	1.384398614387075233e+00	5.586037900389705158e+00	2.951188852875343827e+00	3.672514158230980819e+00	3.004035383177983576e+00	3.671351106197661807e+00	4.791533810045564223e+00	2.874832669373605043e+00	2.906489820751103181e+00	5.042715999426662599e+00	2.648140338965921714e+00	2.875942160525084557e+00	2.748087918839478672e+00	2.903399711653109616e+00	1.928328044569396438e+00	1.998804081538932520e+00	2.540820279001994919e+00	4.157246958155055516e+00	5.145860070286103927e+00	2.175003291686299800e+00	4.076927628285697658e+00	5.930950156614758662e+00	5.703238465563426729e+00	3.527670026745504561e+00	4.434063499155789678e+00	2.302044811611848818e+00	2.301578660286956790e+00	1.295569932476084096e+00	1.434733524044306874e+00	2.763815933071109399e+00	2.154264589842290523e+00	3.638870389245514314e+00	5.651051704529376885e+00	2.606914559602810044e+00	1.305685389130858187e+00	4.838465604824904176e+00	2.552864836329250320e+00	2.193401338342146456e+00	2.307132609810978341e+00	0.000000000000000000e+00	2.972263573221300970e+00	2.340549117772884991e+00	2.438700760791521205e+00	2.524909139369770017e+00	4.921380240403204986e+00	2.627629303424937390e+00	2.500297598827440737e+00
2.628943685001133623e+00	2.259784446088284771e+00	2.682617358561924181e+00	2.760059629957097194e+00	3.322867857588180485e+00	2.869581435173969464e+00	1.238360509672559173e+00	2.915087186724091950e+00	1.066849721471148760e+00	2.621659373812345262e+00	1.286147710490084473e+00	2.633612793200623248e+00	2.735144662461021170e+00	2.469641465169320149e+00	6.029360354661023047e-01	2.399286870495892732e+00	1.173715113801335530e+00	1.880974943144190004e+00	2.529450509247360035e+00	2.941576447990840393e+00	1.965130482745615303e+00	3.007011764932971509e+00	2.633284830756792427e+00	1.355456574675705017e+00	3.471734629123974347e+00	3.505591159035246207e+00	9.638948165725381712e-01	2.079478104886169021e+00	2.525744360737325778e+00	2.593311047484993637e+00	2.580366578066101813e+00	2.277859814407802386e+00	2.539460220713802840e+00	1.439900182179504995e+00	2.144501951517311156e+00	3.501829593161363885e+00	2.499515872156664376e+00	2.541673791301143570e+00	2.268385192742733647e+00	2.465892274347419200e+00	2.467163646875861538e+00	2.563146815120673327e+00	2.972263573221300970e+00	0.000000000000000000e+00	2.363537671387907935e+00	2.681829574999555099e+00	2.487686269375068093e+00	2.721136111331584839e+00	2.463086335640509272e+00	2.553511099662026052e+00
1.050849685923228805e+00	4.131444590596787814e-01	1.042198861570840185e+00	1.248951293618857594e+00	4.126122553430966455e+00	1.842900539349314082e+00	3.102182654684246810e+00	2.010590966902138010e+00	2.864682830416441117e+00	3.578396556928775674e+00	1.982100209230797327e+00	1.205665231809731175e+00	3.749007902576119378e+00	8.720948307492931706e-01	2.576629736343088783e+00	9.190102236460457874e-01	1.993968861188988306e+00	1.942107016252222706e+00	9.905871100894758641e-01	1.908849190608312929e+00	3.007677178389033923e+00	3.859639381495362009e+00	1.229007280380904454e+00	2.939036006239171606e+00	4.593853062541079169e+00	4.248434187225099024e+00	2.645305805618447081e+00	3.336691661964722222e+00	9.144063960945255642e-01	9.350868474461168089e-01	1.413741296290776051e+00	1.160106637518073081e+00	8.896514770776701164e-01	2.713351849383832004e+00	3.032195387954169430e+00	4.468467109050773267e+00	8.999813895341229886e-01	1.492233806529589479e+00	3.583459713390086954e+00	7.768323241760038966e-01	8.786785355932534847e-01	8.611389651563450265e-01	2.340549117772884991e+00	2.363537671387907935e+00	0.000000000000000000e+00	9.967651991492229024e-01	7.221059403438057078e-01	3.486970227982659321e+00	8.130276867300997301e-01	8.519676672142226792e-01
6.622966000901562289e-01	1.091846977299049115e+00	4.030490381092888263e-01	1.443893387830451180e+00	4.329959744363063301e+00	1.264147824584377355e+00	3.500393702363778559e+00	1.653961603362173793e+00	3.168739511297149036e+00	3.694698521599727226e+00	2.150002536495316363e+00	7.479137145281488097e-01	3.969011300018360888e+00	5.511940638625724143e-01	2.954146820100064463e+00	8.237660088866218810e-01	2.230738191456362873e+00	2.169540140587257859e+00	7.425854297624573386e-01	1.258431612468960070e+00	3.239029179952160664e+00	4.014254386344716430e+00	5.737960401707052904e-01	3.282374369689410543e+00	4.943827045111954810e+00	4.413835056215414276e+00	2.912189995737228365e+00	3.562057532314887531e+00	2.682692511692839621e-01	2.990318966781269627e-01	1.487423763964373702e+00	1.495010183736319886e+00	6.322259063589071859e-01	2.970683863798308177e+00	3.312793606546894587e+00	4.725882028137192492e+00	5.225266288230875356e-01	1.376965925832076110e+00	3.878265397689312444e+00	9.999357345364818794e-01	5.582098233143263366e-01	3.236718003877276373e-01	2.438700760791521205e+00	2.681829574999555099e+00	9.967651991492229024e-01	0.000000000000000000e+00	1.087302307789412170e+00	3.761258219096939470e+00	1.126179547867252495e+00	3.157445487147713670e-01
1.165865019021570248e+00	7.828586956817809028e-01	1.075712417622135320e+00	1.370934683483284733e+00	3.891932212375416533e+00	2.113633365510720452e+00	3.208372704570199296e+00	2.398424291682414999e+00	2.870342642765825403e+00	3.339485764933446621e+00	1.976667857544375018e+00	1.360976437375271519e+00	3.556140927804889884e+00	9.333188388112532152e-01	2.759182680809213029e+00	1.258559044119128112e+00	1.984786884949227614e+00	2.286444665394864462e+00	1.392497492067504394e+00	2.148511014990341916e+00	2.953750086840860156e+00	3.590922287564700000e+00	1.227626404069787514e+00	2.932606202647495941e+00	4.427451226628171810e+00	3.990593097647241017e+00	2.614611995508419717e+00	3.223170184151948447e+00	1.091498288413870421e+00	1.115503614434444124e+00	1.493101528981817916e+00	1.277806610680955357e+00	9.459831298024383717e-01	2.914363519006248904e+00	3.191375022276314866e+00	4.197455218725955284e+00	1.050409743237439963e+00	1.678816637189048055e+00	3.505908513438321439e+00	3.100889916270382352e-01	9.857934530169354392e-01	1.066554811413377601e+00	2.524909139369770017e+00	2.487686269375068093e+00	7.221059403438057078e-01	1.087302307789412170e+00	0.000000000000000000e+00	3.321243025336694465e+00	3.533834219240357677e-01	1.045059053388587733e+00
3.488196748607885311e+00	3.213021546958511276e+00	3.841899471389917053e+00	4.248310986602122696e+00	1.908160140573523345e+00	4.125732785249069501e+00	2.564620021141565065e+00	4.358488689248894765e+00	2.411646754910711454e+00	1.831529127290669301e+00	2.728258600553044921e+00	3.487504118776253659e+00	1.725627136410012641e+00	3.360967226207551395e+00	3.016027348329653357e+00	3.423719667941776290e+00	2.554541524539482023e+00	3.813758000221616484e+00	4.015324870713281591e+00	4.372030461981225358e+00	2.017045282537623052e+00	1.794559592789599645e+00	3.808622788748738941e+00	1.859907021048171627e+00	1.929245714328810868e+00	2.033258994329959268e+00	2.198123059297242055e+00	1.823555403850088075e+00	3.710479633788074327e+00	3.766055033740609126e+00	4.206900133948232146e+00	3.886017975180946493e+00	3.386282403991148104e+00	3.856289827733065945e+00	3.073426253472961278e+00	1.910548373116389920e+00	3.486122073892473860e+00	4.275604032127576559e+00	1.969952418323674959e+00	3.318508498236675486e+00	3.624353070603067994e+00	3.726678414392231353e+00	4.921380240403204986e+00	2.721136111331584839e+00	3.486970227982659321e+00	3.761258219096939470e+00	3.321243025336694465e+00	0.000000000000000000e+00	3.261599323574633225e+00	3.640230394555633353e+00
1.195253941529455854e+00	8.164975441087279906e-01	1.169634860685387245e+00	1.535732370494101939e+00	3.775121575701402943e+00	2.090302235467141223e+00	3.206416224506296153e+00	2.360698882175457314e+00	2.815835369813875388e+00	3.242791702882052984e+00	1.950574078851007975e+00	1.360619045548145056e+00	3.459527573815198931e+00	9.618011123490433079e-01	2.752468819052305893e+00	1.229918893563707538e+00	1.961088201967981171e+00	2.323539356147489965e+00	1.473952499988173237e+00	2.164495069253548731e+00	2.909351420659398002e+00	3.497499586063945731e+00	1.257691040437083130e+00	2.856609522640553234e+00	4.344155864528052469e+00	3.876618932037357190e+00	2.574081405007273116e+00	3.152347883232669901e+00	1.119839828411681282e+00	1.191516621510670726e+00	1.567266754739201184e+00	1.367725964597608757e+00	9.404085383196200132e-01	2.965866438597362986e+00	3.226389772401609513e+00	4.137003879029731657e+00	1.067323344655204398e+00	1.768008623616163177e+00	3.378480736496815240e+00	2.772591671257792489e-01	1.076997688210120874e+00	1.123014165887978644e+00	2.627629303424937390e+00	2.463086335640509272e+00	8.130276867300997301e-01	1.126179547867252495e+00	3.533834219240357677e-01	3.261599323574633225e+00	0.000000000000000000e+00	1.053654258847561032e+00
6.028836388702167870e-01	9.438732230733463124e-01	5.885931318941167723e-01	1.511269547754144460e+00	4.203898976714742552e+00	1.253981306673830565e+00	3.387042534179342645e+00	1.569046172025101438e+00	3.026029735746979643e+00	3.605962963472626459e+00	2.058963564218552644e+00	6.432445531210705392e-01	3.843428177604066409e+00	4.863384844930051520e-01	2.832390467379721333e+00	6.134261126933502339e-01	2.134567140411547381e+00	2.107935487088807847e+00	7.491393680864980587e-01	1.336168989244102656e+00	3.139840197877188821e+00	3.914579852304590268e+00	7.239785843483814709e-01	3.119146119091351643e+00	4.800635401368597677e+00	4.296516005726070730e+00	2.797164618250402413e+00	3.457595722096605151e+00	3.164194050388935420e-01	3.658302708549314719e-01	1.539552770784767821e+00	1.468321745169620884e+00	5.171944840062835391e-01	2.909156643306354262e+00	3.242589522268312319e+00	4.637530138647034228e+00	3.952427027579110130e-01	1.435753133249565439e+00	3.720185336660182696e+00	9.494660569586026444e-01	6.063046688910970206e-01	3.083636696231851215e-01	2.500297598827440737e+00	2.553511099662026052e+00	8.519676672142226792e-01	3.157445487147713670e-01	1.045059053388587733e+00	3.640230394555633353e+00	1.053654258847561032e+00	0.000000000000000000e+00
2.783749854626993425e+00	2.582138612548425360e+00	2.910868476094383706e+00	3.013478658017317180e+00	3.924289890379786261e+00	3.372892777865996727e+00	2.207663004751440727e+00	3.627715930829371604e+00	2.697307544225669762e+00	3.273155582717046208e+00	2.617486863994325841e+00	2.886409949604291203e+00	3.516768492991112272e+00	2.771125940505060115e+00	2.454611978943133099e+00	2.858711069559727758e+00	2.340985517746904332e+00	2.333704896638035375e+00	2.881420494359029583e+00	3.349800104327683936e+00	2.407604787915678557e+00	3.555561616755151366e+00	2.960410969733996644e+00	2.724319611363664073e+00	4.033361802973151278e+00	4.052774936594133237e+00	2.497479034967925671e+00	2.779556188310561726e+00	2.855144006906205068e+00	2.831324685875330260e+00	3.184955756967886131e+00	2.931813086878433339e+00	2.885855144674693840e+00	2.559211470393280674e+00	2.075335371654301486e+00	3.693122402184229713e+00	2.825741666106500016e+00	3.033935787299564257e+00	3.479273183724975294e+00	3.025548823093252793e+00	2.720947030307828474e+00	2.852046509079763759e+00	3.424720337786566926e+00	2.318830393616861496e+00	2.798044522629169695e+00	2.944636629157673546e+00	2.913226880552608922e+00	2.843275996944278905e+00	3.014206453298784893e+00	2.923955991580889702e+00
7.636175457752815143e-01	1.131811968187787842e+00	4.319176392840544665e-01	1.375851314772850165e+00	4.410133015255333078e+00	1.306405606268814745e+00	3.491088567932546294e+00	1.668694675515036696e+00	3.176990487995170032e+00	3.759131060075647124e+00	2.157955182195587351e+00	8.180065046669685591e-01	4.030288007320357302e+00	6.668164391590113427e-01	2.922323453916312985e+00	8.975161946653288370e-01	2.233377752213343559e+00	2.103759468042062153e+00	6.660617409483395868e-01	1.274084275041826420e+00	3.290854386503299978e+00	4.080462260271127128e+00	5.543940449120450253e-01	3.307894800753006237e+00	5.000493046710353440e+00	4.493216203820200150e+00	2.916800655026542177e+00	3.616565819909393742e+00	3.343405220948743040e-01	2.947501572164016870e-01	1.446217024336816426e+00	1.421916226895695745e+00	7.745595132423863660e-01	2.898109789106916523e+00	3.316329586813076880e+00	4.780139134688281111e+00	6.204756663485360146e-01	1.294810086770670443e+00	3.936172007385951854e+00	1.067646722572235030e+00	5.827581679531281811e-01	3.273071334543510291e-01	2.345442175964616460e+00	2.666006475660759989e+00	1.021975339135527294e+00	2.126549753183810121e-01	1.137996931324247063e+00	3.804423703686234060e+00	1.199833211387869802e+00	3.754524917696723807e-01
3.362318344675578441e+00	3.206440149067574463e+00	3.650246585617996864e+00	4.027444285366222232e+00	1.716538339807537561e+00	3.882881041221623697e+00	1.924044403303162287e+00	4.147767573317758583e+00	2.054003792245633342e+00	1.014618525857516884e+00	2.505386628434917551e+00	3.397215269907690516e+00	1.376641709775650479e+00	3.271132284394477008e+00	2.590043761439189129e+00	3.381255002445122226e+00	2.369593866666217963e+00	3.406520671082179597e+00	3.852878913064223809e+00	4.010834545690383557e+00	9.849033584351303272e-01	1.298703645990482602e+00	3.595757358009285198e+00	1.632378752915395914e+00	2.063457240004383131e+00	1.887578947679030339e+00	1.804929270055866120e+00	6.832032412006463495e-01	3.551551328939223762e+00	3.605083104133914418e+00	3.872410429115025643e+00	3.674452951137891610e+00	3.318315768533604881e+00	3.343308346708882883e+00	2.127063813018480687e+00	1.696321256555878287e+00	3.364322787333853260e+00	3.924401598731393381e+00	1.997100683518659325e+00	3.274516888706668016e+00	3.436941168971924920e+00	3.581047832120572316e+00	4.497519650788476042e+00	2.313840842842231460e+00	3.453279736059961191e+00	3.639356094666066799e+00	3.291095570069054066e+00	1.888866539125960253e+00	3.229847822947331082e+00	3.555804355093382885e+00
3.071169112168590676e+00	2.739238067214058159e+00	3.349741751526153610e+00	3.657000692405431685e+00	2.188072437902516487e+00	3.399624061839996880e+00	1.522270955097249301e+00	3.466868238327116103e+00	1.058711483879947624e+00	1.782522331930272763e+00	1.801995852734987968e+00	3.037473400135405566e+00	1.647872136576360891e+00	2.926449504664073942e+00	1.648148518130575724e+00	2.851754227563691124e+00	1.721153831823553526e+00	2.958174806046360406e+00	3.341584928898679863e+00	3.635075567743421221e+00	1.602057889065891638e+00	2.031445997182392382e+00	3.308414880681271431e+00	3.988525421824635209e-01	2.303604598823845162e+00	2.386455719126113095e+00	9.268310986258156969e-01	1.404617838324251355e+00	3.165179351033089006e+00	3.240807065578074297e+00	3.471552389994594368e+00	3.155774255609866241e+00	2.941713644429785557e+00	2.706319262170390871e+00	2.409424519266095466e+00	2.659274628988895106e+00	2.984628069339964718e+00	3.491124051408183604e+00	1.214693505511978522e+00	2.887298080934701527e+00	3.120038169533463801e+00	3.197261820417403033e+00	4.094931224046111318e+00	1.389424362415011105e+00	2.919379795070595751e+00	3.281576700758321419e+00	2.926801589512674440e+00	1.936966083061367971e+00	2.850407489736631828e+00	3.110109218200453274e+00
3.503255780614981330e+00	3.355488149424540989e+00	3.818659405773121573e+00	4.305439050771805221e+00	1.105538187566213804e+00	3.833269364897331055e+00	2.493725876168620292e+00	4.020903970275591988e+00	2.169827987423276205e+00	7.156782652106377096e-01	2.515466005973340913e+00	3.463600145698757515e+00	3.855886838025717189e-01	3.354255680887071822e+00	2.832663540610780295e+00	3.373833334137691153e+00	2.520300403374864384e+00	3.889686863817249041e+00	4.005707711992945619e+00	4.084135529987866775e+00	1.771491478601167735e+00	7.814160840755106641e-01	3.737025517958830090e+00	1.598266529575851136e+00	1.793655365073477670e+00	1.209943775128278221e+00	1.863442710255289736e+00	1.238511756024424981e+00	3.668849055019128613e+00	3.752914047998946678e+00	4.106654867904602213e+00	3.863317524797645675e+00	3.364716585001418903e+00	3.759759784872468202e+00	2.984083166579913904e+00	2.017063570155575025e+00	3.457740027046040332e+00	4.191768735578202509e+00	1.547072984701332699e+00	3.298104542067716860e+00	3.618141809275877918e+00	3.710932980767583711e+00	4.830725080663443194e+00	2.550654949570041019e+00	3.551018981084820503e+00	3.737580852075700566e+00	3.372134015256778472e+00	1.733618032675716014e+00	3.275302908414648329e+00	3.618540544461458897e+00
2.858793970498232362e+00	2.458141359557760364e+00	2.974591623093006287e+00	3.060664280074874011e+00	3.195550238558259704e+00	3.092623707731307903e+00	1.157293479602323316e+00	3.105095092346408236e+00	8.815863383194099123e-01	2.576586389236404706e+00	1.442696101009963483e+00	2.847477175568268848e+00	2.609753902360332667e+00	2.707911310363388946e+00	6.614659256567813062e-01	2.599965826217577547e+00	1.328102372981212920e+00	2.150508270120585763e+00	2.809901173834797650e+00	3.210798736270428666e+00	1.976193764918196205e+00	2.934029188708818570e+00	2.926261529006141338e+00	1.132188172357962763e+00	3.258284298416319391e+00	3.384415500770568297e+00	9.191023977721486382e-01	2.020797998755333502e+00	2.796916878403218121e+00	2.867799579212212180e+00	2.876067954871690979e+00	2.554419151609373273e+00	2.759202620883038026e+00	1.656010193421570298e+00	2.209349199385629348e+00	3.417461913376045324e+00	2.733625169097423147e+00	2.850906284864456630e+00	2.034542204722374237e+00	2.705738100609115460e+00	2.746425643092764268e+00	2.835405601730485614e+00	3.277348030995796968e+00	4.321865770498176662e-01	2.580867788413386155e+00	2.955268871941441500e+00	2.726853700845438766e+00	2.637591579189538571e+00	2.692612566178492095e+00	2.802593880940856597e+00
5.427645852139815652e+00	5.143085173709964764e+00	5.762660540526538533e+00	6.027308970945824740e+00	2.547432965715471287e+00	6.085631048075945237e+00	3.637515852192430454e+00	6.299024557199712326e+00	3.707829074453162121e+00	2.791237667051034599e+00	4.393181995341625345e+00	5.459727407552091627e+00	2.554714555309775204e+00	5.330404624456810403e+00	4.431778913372574458e+00	5.439506471178392033e+00	4.284306667634421473e+00	5.484176493712324074e+00	5.978919099896019773e+00	6.255821336490821061e+00	3.250516061337832330e+00	2.512497709247813127e+00	5.720550239531378978e+00	3.238282912580147777e+00	1.470132408799284640e+00	2.615705994030938619e+00	3.599258707904884780e+00	2.826981699673618564e+00	5.676317542487734791e+00	5.722677127881375725e+00	5.855449025935021368e+00	5.594876332716083311e+00	5.353494624575223959e+00	5.251011120563396695e+00	4.072458045640686031e+00	1.449182327408775839e+00	5.428186287688125056e+00	5.970542951773113671e+00	3.175057744107359525e+00	5.200894948045372779e+00	5.540454435292899049e+00	5.698482342275609902e+00	6.511558281681899096e+00	4.265910032502603144e+00	5.400284631420205983e+00	5.755171774635158499e+00	5.183049914544508141e+00	2.685626813902690646e+00	5.137498827598673934e+00	5.641070930080958945e+00
6.139929213668483543e-01	1.109862079505743893e+00	4.270124669668851070e-01	1.494304182950267235e+00	4.268244169620543538e+00	1.261139286000712234e+00	3.477292209526042122e+00	1.650518315309283279e+00	3.133410745599380931e+00	3.631784816298640806e+00	2.116941828798060143e+00	6.913230567868818843e-01	3.889844061335575809e+00	4.785861471683059420e-01	2.931323855052510474e+00	8.071289106850143558e-01	2.233843886818142277e+00	2.198285824536918120e+00	8.388075710835666277e-01	1.246665458568767093e+00	3.179250365936965750e+00	3.937388133426516834e+00	5.643502005145938361e-01	3.222373035491886917e+00	4.861418520963225021e+00	4.348617223693600486e+00	2.860151521514216366e+00	3.490965661105760898e+00	3.442259548416659598e-01	3.306287894782928838e-01	1.490602837852515572e+00	1.515572404495654002e+00	6.127652668172084427e-01	2.977369941070220793e+00	3.248487753682529622e+00	4.639250892236633561e+00	4.432730732835694631e-01	1.364100696380105004e+00	3.847219004634633954e+00	9.760273428830272824e-01	5.563189541676702987e-01	3.445546743589539829e-01	2.478660502313269287e+00	2.658085372243366606e+00	1.012409711214831365e+00	2.782439513779935703e-01	1.079583051064304966e+00	3.705347815038056769e+00	1.122781336049393675e+00	3.660669377627984167e-01
1.266594991637911560e+00	1.201243759540245204e+00	1.086715128736679192e+00	1.303024680635058274e+00	4.491617499051220541e+00	1.486237362815062024e+00	3.191913605228236861e+00	1.553607052091587448e+00	2.830212598966872939e+00	3.845825332726485968e+00	1.903950442324817249e+00	1.303349811732680053e+00	4.017270690054819404e+00	1.166566169193572700e+00	2.405312238650505030e+00	1.100661497349755713e+00	2.055972981899077734e+00	1.722109214755081164e+00	7.832207785971019298e-01	1.422092429217550080e+00	3.263993338733675476e+00	4.173204954205763428e+00	1.129997853148825726e+00	3.038602283593805353e+00	4.894316765282401782e+00	4.604838304744596655e+00	2.640619457765263967e+00	3.553307291941282475e+00	9.344167148300616121e-01	9.738951886670903502e-01	1.126185479915938537e+00	1.073701721496651773e+00	1.224638693597436712e+00	2.370482922348871035e+00	3.109301767948042805e+00	4.809310106064939028e+00	1.054362554283927667e+00	9.602608870473449132e-01	3.762247112625313417e+00	1.346349120740021332e+00	1.026690294808682236e+00	9.551803507127702986e-01	1.972589255711102885e+00	2.240123616975330911e+00	9.879786677718490617e-01	1.093322149875678662e+00	1.406516158896289559e+00	3.913152983175609112e+00	1.450465142453155387e+00	9.825507936846933355e-01
6.158566935747263882e-01	1.079674342054574021e+00	3.382784139971896642e-01	1.352552928197044313e+00	4.310356852686667573e+00	1.425533463197184547e+00	3.375902151193645118e+00	1.822685603748302796e+00	3.086479296624916380e+00	3.643972351046852243e+00	2.091986352470663668e+00	7.839676145306746502e-01	3.930602324979213247e+00	5.951552132341947354e-01	2.857305318491655477e+00	9.386210751739830771e-01	2.155553631292892458e+00	2.024743013166101946e+00	7.537753328951632970e-01	1.306203615208156865e+00	3.137354143423928488e+00	3.962704872605683271e+00	4.904929533085967130e-01	3.221708077137845017e+00	4.868279230321587825e+00	4.397875023289714136e+00	2.833904898985072141e+00	3.468021387705139791e+00	3.324522655502848423e-01	2.772371091813320421e-01	1.354023617137220858e+00	1.398275023054637911e+00	7.236448807864779287e-01	2.823694084021353135e+00	3.146814536591159506e+00	4.598293817146367424e+00	5.286276071855109393e-01	1.203748873662124685e+00	3.865791537405121936e+00	1.054345832635074309e+00	4.337595129929744941e-01	3.748572085235134521e-01	2.309037744007478299e+00	2.595812808055582899e+00	1.027414695166174674e+00	3.584134292958349732e-01	1.101909941713683505e+00	3.706843869970921634e+00	1.174316231838407276e+00	4.952942495272629753e-01
3.338243727689212736e+00	3.342069251654643303e+00	3.670311593218212209e+00	4.318534206803185782e+00	1.614825894596260580e+00	3.750268795661319654e+00	3.057376488125675529e+00	4.100538144839823040e+00	2.603335100817664394e+00	1.360919409174021988e+00	2.638378546790501655e+00	3.299840627569881057e+00	1.663422740446685921e+00	3.232242582637756545e+00	3.418274749724141692e+00	3.355933971344618350e+00	2.559832708917082034e+00	4.145444131858451620e+00	3.984712345152804591e+00	4.002859033624499574e+00	2.190265219890583648e+00	1.450026347061309506e+00	3.591358040091291226e+00	2.265580692544678421e+00	2.575829516607474279e+00	1.596296471602745903e+00	2.458234856302284221e+00	1.913697335646922015e+00	3.556822075680993844e+00	3.633977763884368883e+00	4.208324265711401502e+00	4.033579152445747162e+00	3.229137194752961015e+00	4.115014867725607317e+00	3.440767185472030754e+00	2.395039140193761185e+00	3.351841519114852286e+00	4.262207185130406195e+00	2.041504528842004174e+00	3.292617438101380412e+00	3.529856985722481522e+00	3.613429738076387121e+00	5.018521502586401617e+00	3.042882863240801594e+00	3.606127181128621295e+00	3.571752040713069398e+00	3.350169836540620949e+00	1.619142794126379181e+00	3.263189871827754995e+00	3.505071166844501374e+00
7.456594430575533838e-01	1.301948988697360310e+00	7.487436128044213657e-01	1.682292387720301763e+00	4.089634062160853567e+00	1.810212728607793586e+00	3.490875635447356018e+00	2.298903416827939861e+00	3.147130003710997048e+00	3.446054925483367448e+00	2.202386260713450117e+00	1.008167025181155640e+00	3.781069925289056055e+00	7.991276317891524705e-01	3.098942591235145372e+00	1.317732717113150986e+00	2.255479947949760700e+00	2.390998481171778600e+00	1.380491572504842113e+00	1.668707860676378107e+00	3.020971898061695082e+00	3.738726655869819115e+00	8.230262096925018422e-01	3.247227109422345048e+00	4.697308350761870699e+00	4.163645116235151988e+00	2.917107818505793926e+00	3.322573583364082594e+00	8.890891826832535427e-01	8.741946212950845174e-01	1.592531658804017258e+00	1.771989388286679512e+00	8.266974337623478331e-01	3.122694957300796936e+00	3.191904252235373995e+00	4.318663315805535419e+00	8.008941851249555821e-01	1.568543589859210607e+00	3.797464191167070791e+00	1.116369999722981676e+00	7.672171144979441637e-01	9.317430358173680593e-01	2.653383259035157593e+00	2.808586213437551660e+00	1.356603973264150387e+00	8.777792774593633496e-01	1.157098104615837064e+00	3.577439879788090860e+00	1.215006956167408836e+00	9.933384445210164948e-01
3.374464411562489108e+00	3.225629632803610480e+00	3.806850156816357078e+00	4.330420929828771470e+00	1.095046579463176517e+00	3.796109830170348420e+00	2.414252732905835863e+00	3.980494251825354102e+00	2.252463498664645680e+00	1.084344111790136234e+00	2.696872171285356945e+00	3.342148268994647786e+00	1.027718581766335015e+00	3.281699752206173493e+00	2.897405700967605302e+00	3.255063500697842116e+00	2.600639303112165734e+00	3.755326010360741318e+00	3.943805263318422405e+00	4.098178195961799553e+00	1.364578811760225552e+00	1.227409600948352164e+00	3.785752765043375767e+00	1.631595736666107355e+00	1.848630106098800630e+00	1.357384998550027033e+00	2.075552920278019631e+00	1.130530293463737124e+00	3.634140821218591277e+00	3.705638406516727823e+00	4.189646295462957859e+00	3.932656317533275825e+00	3.260364634817702001e+00	3.850509826356006471e+00	2.734898105533213997e+00	2.138600754448104269e+00	3.375593744272052277e+00	4.268932937013617313e+00	1.547764163429657724e+00	3.298552787058472102e+00	3.583230120436937671e+00	3.657050908872728101e+00	4.943241736178014101e+00	2.569259703602288170e+00	3.459189977091159829e+00	3.698213069841375766e+00	3.351487817660137924e+00	1.787331162109609073e+00	3.245406563812733403e+00	3.557120835193017694e+00
4.343485370694002423e-01	8.897611741894059234e-01	8.064266490193638948e-01	1.695246281949911893e+00	4.118072369610325190e+00	1.291667281452264282e+00	3.281432470300274407e+00	1.587317411577479520e+00	3.030716762249100693e+00	3.551804937831442466e+00	2.133409599250627231e+00	5.213822727167046756e-01	3.767449712939464401e+00	4.531057820650967183e-01	2.798952673750767062e+00	4.133251729225481674e-01	2.188847638072044521e+00	2.023032349131050900e+00	8.134330994276179894e-01	1.419514577208588202e+00	2.958499164215498745e+00	3.856034733797156111e+00	9.941622432087562355e-01	3.063182216347432263e+00	4.682852416884739633e+00	4.226587402902885593e+00	2.777073998228865026e+00	3.335760641031510598e+00	5.612826874553655809e-01	5.426089816518199216e-01	1.736404415426379133e+00	1.648546624197334776e+00	4.691085380998412657e-01	2.950076234172810619e+00	3.004561484889621159e+00	4.541782236239170878e+00	3.828755500249705346e-01	1.618147873486806665e+00	3.685928327804473881e+00	1.096440538675407472e+00	6.698754110157343344e-01	4.963277300448722396e-01	2.646869639923354445e+00	2.525717978402375774e+00	8.546792839515107154e-01	5.980900257459507152e-01	1.159954009592900404e+00	3.541204189354318022e+00	1.185311946772083402e+00	4.493545229479229963e-01
7.790094451680906751e-01	1.151461791218292063e+00	4.295343534128981955e-01	1.304631211417095038e+00	4.507609633958162831e+00	1.318896429892108868e+00	3.475480910977881255e+00	1.644141346868635445e+00	3.203201685223030726e+00	3.848194252019123240e+00	2.197872380472258413e+00	8.583895447584833915e-01	4.106095746236475108e+00	7.285368812503957292e-01	2.890504259223471539e+00	9.096874790065728744e-01	2.282714817820300723e+00	2.001388348110739290e+00	5.250777047359669325e-01	1.228856792844931878e+00	3.314973411801266145e+00	4.171049475076287649e+00	6.175452729614140379e-01	3.345062885860346835e+00	5.057935209419460065e+00	4.596887092337846425e+00	2.945311796362477530e+00	3.658446005595820338e+00	3.691600825897584648e-01	2.398659664683502057e-01	1.378032600201174684e+00	1.372994618901005603e+00	8.390698401793049710e-01	2.827545241049751024e+00	3.262411737868342154e+00	4.837676627157903475e+00	6.439936611246205311e-01	1.181362775365933482e+00	4.015604933565136925e+00	1.150217010356677783e+00	5.394575090402456974e-01	3.140592264833525493e-01	2.244713158403962350e+00	2.651846521536644907e+00	1.001686076162807026e+00	3.598541001917813231e-01	1.196453590952036627e+00	3.886627393509013206e+00	1.285348889996948518e+00	4.581583215129744202e-01
1.568881768223385542e+00	1.199410421840081842e+00	1.180816651810946860e+00	6.237895761607519240e-01	4.695494825607825717e+00	2.094641202940671132e+00	3.231411451024123416e+00	2.229024721462855130e+00	3.068043394961506909e+00	4.024582651791096310e+00	2.149210801164835427e+00	1.754170807488361961e+00	4.237936461847888303e+00	1.444274833655039725e+00	2.543472834166218721e+00	1.538889151322640814e+00	2.164715449984608853e+00	1.685957150878593547e+00	9.774151655914161685e-01	1.893753000584275314e+00	3.409461878218810860e+00	4.345569624648632612e+00	1.269094659263064750e+00	3.333986903210766961e+00	5.122089510935381007e+00	4.810873168030003200e+00	2.901435833077965043e+00	3.724090238069855729e+00	1.193682631744167555e+00	1.201266226469035248e+00	7.848409055700504844e-01	6.757192045274382775e-01	1.527610561162130010e+00	2.310284988732622669e+00	3.173288965224811076e+00	4.933476543387937951e+00	1.424041852451586321e+00	9.131800038494342076e-01	4.027873880680467700e+00	1.351559844850318326e+00	1.097963210578745352e+00	1.184584478592082490e+00	1.424121166348847778e+00	2.465362225055827139e+00	9.808166182332864746e-01	1.328867554319092648e+00	1.293664310618686919e+00	4.037796693705213436e+00	1.431506182757871226e+00	1.327605887739446766e+00
9.969108224221208125e-01	1.356459555737335343e+00	1.241854000580824735e+00	1.997007070555339325e+00	4.457141721822800662e+00	1.122164558636299159e+00	3.541486102928103730e+00	1.181106469524376923e+00	3.270701419744434180e+00	3.925648883120309574e+00	2.403128799360471302e+00	9.029485159009789097e-01	4.065901857674804276e+00	1.011298093091721917e+00	2.970781282146118585e+00	6.133201034518953598e-01	2.522957586159541243e+00	2.209582960486173864e+00	9.561861542885412568e-01	1.353988955132497063e+00	3.321524071680522550e+00	4.223554101315807330e+00	1.392279657300744988e+00	3.311244951407779080e+00	4.978901578202706624e+00	4.564426187910210153e+00	3.042860155760995777e+00	3.687512131620424682e+00	9.791219834610588313e-01	9.715278980746352433e-01	2.011286942849361825e+00	1.902141093906987823e+00	1.011846054091668501e+00	3.121060907838489218e+00	3.270212212284435704e+00	4.965868954150855608e+00	9.037722775488098437e-01	1.825983801250312233e+00	3.944509980963838203e+00	1.581276470497426034e+00	1.178485213940846821e+00	9.410106361751977566e-01	2.792828407655238987e+00	2.732418707552965120e+00	1.219246911558809598e+00	1.029761870161234771e+00	1.665820689652642850e+00	3.914704905725753470e+00	1.687001098746716776e+00	8.654463088214277011e-01
3.285201734945033536e+00	3.057895246995871563e+00	3.551277274489719193e+00	3.864658119750512100e+00	2.048243733224745178e+00	3.728809401092500142e+00	1.410661837107006322e+00	3.910144566040550718e+00	1.640307404057423701e+00	1.367414164209596494e+00	2.246662482066011712e+00	3.314733915729413560e+00	1.531698000884960553e+00	3.172522224540202274e+00	2.042167720992028368e+00	3.207553895171704195e+00	2.127219911055899804e+00	3.059917051092400087e+00	3.650902586923883586e+00	3.848448969505468220e+00	8.489821898298547387e-01	1.716558122080223514e+00	3.491770615826107260e+00	1.192689599168457848e+00	2.148229788312194355e+00	2.276490930331292351e+00	1.412943163397962776e+00	5.022954251254746483e-01	3.423364937982578127e+00	3.487916557339000523e+00	3.673826064152541537e+00	3.461216221114596703e+00	3.225701978096324307e+00	2.906094159008817623e+00	1.927425724462286327e+00	2.026112433294934068e+00	3.252939379029830658e+00	3.708148061217051872e+00	1.774077128505002987e+00	3.180337284527354758e+00	3.310799190847995011e+00	3.454845768133819384e+00	4.242267377052479027e+00	1.800937329504841422e+00	3.278706835417476650e+00	3.544464038604458356e+00	3.212003888826804321e+00	1.932690956350683775e+00	3.146008374480956160e+00	3.433441079392927087e+00
8.580011000533442900e-01	1.018341690834585256e+00	1.009489333808637257e+00	1.807942728226119122e+00	3.618964338010311810e+00	1.459146696486556705e+00	3.053467905613111100e+00	1.823303149481710017e+00	2.580378459785151346e+00	2.989408985469188984e+00	1.555172268570230942e+00	8.513480727714476393e-01	3.236731032096343164e+00	6.091119593058574866e-01	2.522137653229508114e+00	8.412872230036715360e-01	1.708892968275660396e+00	2.226664220698465702e+00	1.290489166135268650e+00	1.574045183218819588e+00	2.672270409077106557e+00	3.306098946381040182e+00	8.975714118372709605e-01	2.611698647961379294e+00	4.231455767876204810e+00	3.706941835719379519e+00	2.286491237166176749e+00	2.892897880467362626e+00	8.326221015573889161e-01	9.481001850419580324e-01	1.626259059602868096e+00	1.579281963584340476e+00	6.645659686064391281e-01	2.791274954078051262e+00	2.975576040146022283e+00	4.066002873927653916e+00	6.843973827364759899e-01	1.651074723655166832e+00	3.160850916624775575e+00	8.195445470997613224e-01	8.742631964448576154e-01	8.914307303795424575e-01	2.681550017491932891e+00	2.226654859134280073e+00	1.078290106463688947e+00	8.923747604502206832e-01	1.028295883121642440e+00	3.122822637015472580e+00	9.479313309274277621e-01	8.022450178506859153e-01
1.210896434005905187e+00	9.793405024042477480e-01	1.345620677176918578e+00	1.712868974736379668e+00	3.809826261339487097e+00	1.712641373798631683e+00	2.450574438762761265e+00	1.905897191940991497e+00	2.293168387419458387e+00	3.156533975461257135e+00	1.438673474044013023e+00	1.258015630084256209e+00	3.358677873233572253e+00	1.074652388126023927e+00	1.902128770092446297e+00	1.057898229716480287e+00	1.490801716395445231e+00	1.479693206657854754e+00	1.177199618428631078e+00	1.776119560617146931e+00	2.418357988983379947e+00	3.511533535516520033e+00	1.384078053694850263e+00	2.366276232038916127e+00	4.157165922236773170e+00	3.959839455731312352e+00	1.991328402035906331e+00	2.773780197937630199e+00	1.171652112937432211e+00	1.216037242445560773e+00	1.602391897052871439e+00	1.427353545767518606e+00	1.168772861346897729e+00	2.179851803769956575e+00	2.343582930698087097e+00	4.043397755552124551e+00	1.095483203553066831e+00	1.520490543175050613e+00	3.140828159956881471e+00	1.329298920521388983e+00	1.097527526403952791e+00	1.184103938480061569e+00	2.396599941163199521e+00	1.681412919595500322e+00	1.043231334434767232e+00	1.317407254422861662e+00	1.367165566230291063e+00	3.123286261584854895e+00	1.405863050831966499e+00	1.212329685810396018e+00
5.710402319607971178e-01	1.003126729185004118e+00	5.535902966102169698e-01	1.547554896620022769e+00	4.245853950064922167e+00	1.209933731385788747e+00	3.450607001529939488e+00	1.552290688820124220e+00	3.109939176794709326e+00	3.652861138402733410e+00	2.139827942258295312e+00	6.423311109810936337e-01	3.890291549284424999e+00	4.524570937407390026e-01	2.916185787477842517e+00	6.344344706397494482e-01	2.228608418364322663e+00	2.171698696628935110e+00	7.734785473081097207e-01	1.297628276447940765e+00	3.168994346680046537e+00	3.956695782006347084e+00	7.714310612239799747e-01	3.192060157904875517e+00	4.850366115349021179e+00	4.336058617296895790e+00	2.871276822801522410e+00	3.499798431440722002e+00	3.443642494433744594e-01	3.611825968465842140e-01	1.594632969852482818e+00	1.558553183204632431e+00	5.049796579086341941e-01	3.001034650926109215e+00	3.260726316334217056e+00	4.678280724289808568e+00	4.026542291127444551e-01	1.482333392294187036e+00	3.791497395889834809e+00	9.885305792996288421e-01	6.287751638679129895e-01	3.406358604318511785e-01	2.555052469261209769e+00	2.634921684325048918e+00	8.945097248409469293e-01	2.864503571962851436e-01	1.075934858812973571e+00	3.690965183061607036e+00	1.102751039231436136e+00	2.136231904617503785e-01
5.848447765379727326e-01	7.968888861045506644e-01	1.004644534326788019e+00	1.851778680095999219e+00	3.789283150174376669e+00	1.440710221947015146e+00	3.151367263757393289e+00	1.737946899599912998e+00	2.827506628470533023e+00	3.264875993344283245e+00	1.957983026433472551e+00	5.933344469714126879e-01	3.459929825153166050e+00	4.275602363157349206e-01	2.720218333879630190e+00	4.731489269305941270e-01	2.012758002723458617e+00	2.184355055370393650e+00	1.130721891168990467e+00	1.670826263467042105e+00	2.763002539956157300e+00	3.548836341774219250e+00	1.151363672347785361e+00	2.799843273082801787e+00	4.362183120740012576e+00	3.893574573782783599e+00	2.556117626416787303e+00	3.102624742959663173e+00	7.849786937812932575e-01	8.046467171932369933e-01	1.896441844408412347e+00	1.726390794261657868e+00	3.974036469774411828e-01	2.996510117669424655e+00	2.974386891495029328e+00	4.252103956259666084e+00	4.996956661106987108e-01	1.844947677515166973e+00	3.387633576322377937e+00	9.260356592092487960e-01	8.587543122417798935e-01	7.384384401571310041e-01	2.867811189956119389e+00	2.409335328810617405e+00	8.456072398377684207e-01	7.799385950841399850e-01	1.004053612967241937e+00	3.213119404712327931e+00	9.993968181203413126e-01	5.920490100079027762e-01
3.213244133629082344e-01	1.219714214471703029e+00	7.895474323758298052e-01	1.823818422547818674e+00	4.105973555450015411e+00	1.426272435340171230e+00	3.444161809756841830e+00	1.858877703954681326e+00	3.131380785089794117e+00	3.502066317873409051e+00	2.195428767387223701e+00	5.293255326602657185e-01	3.764748413131005833e+00	5.595522297308301862e-01	2.992215393238011778e+00	8.761807157526897427e-01	2.295404470716119416e+00	2.259141655306695196e+00	1.140705535053441633e+00	1.368501221531164491e+00	2.966319650758836080e+00	3.795703100475364966e+00	8.756904449102754784e-01	3.177234050439752266e+00	4.687914293753596695e+00	4.194567191435316644e+00	2.879292359790893041e+00	3.311470925024249556e+00	7.339901695946043914e-01	6.899002174351468453e-01	1.702145226442071335e+00	1.818515369876957166e+00	5.985897394727682785e-01	3.097051568016753187e+00	3.043758413707635668e+00	4.442968840120938623e+00	4.427953606941355535e-01	1.589892581510520930e+00	3.780819604518985244e+00	1.218404951119899771e+00	6.938860688393793108e-01	7.200576860990913763e-01	2.721384839928165711e+00	2.715356065237907845e+00	1.227446960158399492e+00	7.725972188035422628e-01	1.304945355429973253e+00	3.604524603196299637e+00	1.348728866453711372e+00	7.647695317132013892e-01
2.282845852832638411e-01	9.281177064258303577e-01	8.143237166106986891e-01	1.787395272733292906e+00	3.952525708581553054e+00	1.350224664856494394e+00	3.241654767504954737e+00	1.719309455224886651e+00	2.924577730199900305e+00	3.375213045022010583e+00	2.016168892644226940e+00	3.742444530968058736e-01	3.611301183794294545e+00	3.519990734997260895e-01	2.794367601632787412e+00	5.137706556542472880e-01	2.084802687185184578e+00	2.119304166352823593e+00	1.000187615816941822e+00	1.433654991604673468e+00	2.839714052113614606e+00	3.677669477571425372e+00	9.101451432275171616e-01	2.957184623426072800e+00	4.521947927056457317e+00	4.054353950400163775e+00	2.681924584031670555e+00	3.183367511763465441e+00	5.933790456869690866e-01	6.115386827286273252e-01	1.728112909433136668e+00	1.697576019162484684e+00	3.561893954963937792e-01	2.967781560812441821e+00	2.967068419462236761e+00	4.347394494427103240e+00	2.329066755407468992e-01	1.631943094086700352e+00	3.549963804046247340e+00	1.064852050837761022e+00	6.565794993300869686e-01	6.007854111139399045e-01	2.724796798420762389e+00	2.500636504901657897e+00	9.791876929006856356e-01	6.537747839033545283e-01	1.154285683055856548e+00	3.405629875475953749e+00	1.157996675635810213e+00	5.289595740840548066e-01
2.702818572946103171e+00	2.373102929467017841e+00	2.904188325558520578e+00	3.191156261206597122e+00	2.605561831183489385e+00	2.960582146242606072e+00	1.398500161043560341e+00	3.018068205178226382e+00	9.609953314384502843e-01	2.025410801398707328e+00	1.417837594118812383e+00	2.671086939828782647e+00	2.025464877171555322e+00	2.530335070205924186e+00	1.210229271975335363e+00	2.445349989346199848e+00	1.377582050915496348e+00	2.471247407052714617e+00	2.850187647201224195e+00	3.167817562924897246e+00	1.645394766321952806e+00	2.365007920432492305e+00	2.861415037430825148e+00	7.226356964174202036e-01	2.813281083711508757e+00	2.790438925013571492e+00	6.627458400817595185e-01	1.608028568176463224e+00	2.718029104516809014e+00	2.798156220169631503e+00	3.001525238811380891e+00	2.691719620323520079e+00	2.568465554350863655e+00	2.248917239664683709e+00	2.240990006313342775e+00	3.029720869702125174e+00	2.589459238244195660e+00	2.997526485557135079e+00	1.610817592543794641e+00	2.513134661285535199e+00	2.684770902960116334e+00	2.756130608080261446e+00	3.588271334843657900e+00	8.908642605279287752e-01	2.517060864952635146e+00	2.845266719122982124e+00	2.565044498541027007e+00	2.223609543642649289e+00	2.499451879514070995e+00	2.686560172240664901e+00
4.393784107274463224e+00	4.111385118955543483e+00	4.734873323348308460e+00	4.875664600701641760e+00	3.604301532582069090e+00	5.083838470761420147e+00	2.604956790746665529e+00	5.290890372357697657e+00	3.380256537512761117e+00	3.334566777019070116e+00	3.796723114429447321e+00	4.468760763117616719e+00	3.372571360591387624e+00	4.377168406629373898e+00	3.472288110784767845e+00	4.442751114185657713e+00	3.612833621607188128e+00	3.947511332617217761e+00	4.764668680108261611e+00	5.161351423262935612e+00	2.429384418821399994e+00	3.433559713205504682e+00	4.776464710307982031e+00	3.035189169188237113e+00	2.987506942631844353e+00	3.804115150018327451e+00	3.203809465572959425e+00	2.655638913429803516e+00	4.664736957040947374e+00	4.652365955670709319e+00	4.830723242908130821e+00	4.620667958384900409e+00	4.439001121368590042e+00	4.068458536571415429e+00	2.310993463011234983e+00	2.688623182848842053e+00	4.445512126453080803e+00	4.834982747378415269e+00	3.629285704630609288e+00	4.479017194002491209e+00	4.463374855344164338e+00	4.640996452564696284e+00	5.272046014830247707e+00	3.400219513196059751e+00	4.362315233194939523e+00	4.772889861850838855e+00	4.405266058108601612e+00	2.853240079996972156e+00	4.451772732814711198e+00	4.678160780023547183e+00
6.216784982080996169e-01	1.163305044299578483e+00	4.091297133862081825e-01	1.498803709915196070e+00	4.357752338248240598e+00	1.282495955480598360e+00	3.557955779092052850e+00	1.695036349003372189e+00	3.220421632867555228e+00	3.718276610686940487e+00	2.197143937212840292e+00	6.928736740200345245e-01	3.995381425023265098e+00	5.729303275409468599e-01	3.019410772883945882e+00	8.696432502829953837e-01	2.291153697698304015e+00	2.225583720371886010e+00	7.973361844806632348e-01	1.246806816036034604e+00	3.264926398680515263e+00	4.033728175299684082e+00	5.491545816117947565e-01	3.331608473222198441e+00	4.973307422884727380e+00	4.436004119475700946e+00	2.961575750808590701e+00	3.587495664392208905e+00	3.453572361375750188e-01	2.986584484941397499e-01	1.525666500950786153e+00	1.560678542280434566e+00	6.563156560656802085e-01	3.022253823281396024e+00	3.336203948484307791e+00	4.737054951265982083e+00	5.135385525716056332e-01	1.396928117876555131e+00	3.934167212885402609e+00	1.057223203394820787e+00	5.562723036623075101e-01	3.498340398303226850e-01	2.483402816798955914e+00	2.745906641309828089e+00	1.076122788814911635e+00	1.905017412559960877e-01	1.143199134366920555e+00	3.791287559971615373e+00	1.191906251620153290e+00	3.766373126669823601e-01
1.678870660484344635e+00	1.645749487469741368e+00	1.978312045547202525e+00	2.582426509790586522e+00	3.402034396184574483e+00	1.674255002753592514e+00	2.626429920953825548e+00	1.892289063249838588e+00	2.240099400417684183e+00	2.849647056652449439e+00	1.564204185823352855e+00	1.506658529430933813e+00	3.075603340785892925e+00	1.604354949916821260e+00	2.294852156158337930e+00	1.462845317562947223e+00	1.524327596226182413e+00	2.320264300213042752e+00	1.893679547423433140e+00	2.033886972656923753e+00	2.430103459809684452e+00	3.206619542430436898e+00	1.940076977835616612e+00	2.248557664092399655e+00	3.947838373518162580e+00	3.511875959856432416e+00	2.024432979627366791e+00	2.692570639886726624e+00	1.709515563156277285e+00	1.790777968236037632e+00	2.533985826906672845e+00	2.279931473552709864e+00	1.626680546923892301e+00	2.723030263593593681e+00	2.712872393352321776e+00	3.977877936102506062e+00	1.621758998829153198e+00	2.428913369168029135e+00	2.759261671259362281e+00	1.959049739377850097e+00	1.855300259829002263e+00	1.766864631662901974e+00	3.277136300412180958e+00	1.948305029603676797e+00	1.837308876584760498e+00	1.746331153946260262e+00	2.034725138837456093e+00	2.884529514827272934e+00	1.952866034183236232e+00	1.630686904140273841e+00
2.395634510543596996e+00	1.798525075945242246e+00	2.459846661583764416e+00	2.341820061159774369e+00	3.840979014419287019e+00	2.965343130868022481e+00	1.788426065676821386e+00	3.078155863457615382e+00	2.005487609129796844e+00	3.234071904631563577e+00	1.883181801161466051e+00	2.472360916609407155e+00	3.398934798437718730e+00	2.273261502485448560e+00	1.619966479406498738e+00	2.293399397372408721e+00	1.741291661226218812e+00	1.677113122977528237e+00	2.319695405797877363e+00	3.027649305305683214e+00	2.347345578103085195e+00	3.569501543568256441e+00	2.540262395469053747e+00	2.120406404421968372e+00	3.823112919020180911e+00	4.020291263147117711e+00	1.806636419498385271e+00	2.684912963074386205e+00	2.369283801848060200e+00	2.366453547532796797e+00	2.389286869822544901e+00	2.044935397181364412e+00	2.357377647545932486e+00	1.954469063562069620e+00	2.051543601170171982e+00	3.716085820332909684e+00	2.315600239909980651e+00	2.420528193414865470e+00	3.022763175397026103e+00	2.233078328596000972e+00	2.253757822855614545e+00	2.350527437732909508e+00	2.866173585434527382e+00	1.496727347220845106e+00	1.947804664178059086e+00	2.488215470307000743e+00	2.147987683804422065e+00	3.057133910654842968e+00	2.214255647187672871e+00	2.376960735945984560e+00
1.007844764711088414e+00	1.525436127730304792e+00	5.171507627050524469e-01	1.436086037894283907e+00	4.513752787622518525e+00	1.644755147200717804e+00	3.703739359104212703e+00	2.121064432377499642e+00	3.367781423063254120e+00	3.800496266234875797e+00	2.312671145039183251e+00	1.176113705744024740e+00	4.147486710764834328e+00	9.846419007547974056e-01	3.172444761156296700e+00	1.440466412558285558e+00	2.419613981503987876e+00	2.356314004876836510e+00	1.173707410096162862e+00	1.371906316221188193e+00	3.391688360887720854e+00	4.122643482332102316e+00	5.103548194298324070e-01	3.533097214899939775e+00	5.133922612091107673e+00	4.581333327717463710e+00	3.110613948877638091e+00	3.684503368964418879e+00	7.803239879260754908e-01	7.467506774148157112e-01	1.344358303106590435e+00	1.627354120302751506e+00	1.082100445369207131e+00	3.047167747903977819e+00	3.429526912627013147e+00	4.756190331710667962e+00	9.522398201254951289e-01	1.242929765444934054e+00	4.140349038752943578e+00	1.260392756222051602e+00	7.543235098063202360e-01	8.238679496558496407e-01	2.326754772525098769e+00	2.924803015348678592e+00	1.456002685980523514e+00	7.459432651016474347e-01	1.332275207828307328e+00	3.982098950475385646e+00	1.404894392040308970e+00	9.672212444276997445e-01
9.427414100557638399e-01	1.368736742711563981e+00	2.745631238736963020e-01	1.211449831427271251e+00	4.644036436593668604e+00	1.485942104850297429e+00	3.626789406260418236e+00	1.865820515841557059e+00	3.345911147548020548e+00	3.946069646171467937e+00	2.325170672108999970e+00	1.112615933522966172e+00	4.246354408687911253e+00	9.007835464454891916e-01	3.053792610014918196e+00	1.227636114999697714e+00	2.417682534583758258e+00	2.127511152468897215e+00	7.899794283465974010e-01	1.226200938436607046e+00	3.446602995573553763e+00	4.269904499301761192e+00	5.051835152607969670e-01	3.524546654310831695e+00	5.215306830688811957e+00	4.725185907698259413e+00	3.106400281330975233e+00	3.771230396906785298e+00	5.309481884259682483e-01	4.521051568862106684e-01	1.245496239919601678e+00	1.421022126012929654e+00	1.023051510184769253e+00	2.898708743824183642e+00	3.383203919225641343e+00	4.911594151720009904e+00	8.383393915220090920e-01	1.049462417775083090e+00	4.182606155540639747e+00	1.248329584023414762e+00	6.064578665964475146e-01	5.553854099651455156e-01	2.133073829158900203e+00	2.825025483800851944e+00	1.227407976687544977e+00	5.374018424546288530e-01	1.287236629663027543e+00	4.053434728712198343e+00	1.387218717900289500e+00	7.413161349879645590e-01
1.394219636621043978e+00	1.455836103709139184e+00	1.661662280300206795e+00	2.351563357154136558e+00	3.591763577528186424e+00	1.831347289447077253e+00	2.746096500942370344e+00	2.132600902608601690e+00	2.782056474745159491e+00	2.991711086791115193e+00	2.010269658719477270e+00	1.401248709899177936e+00	3.189290597269068162e+00	1.272183705002130516e+00	2.626375858675404018e+00	1.318068211983095095e+00	2.078965782627935077e+00	2.283988199211370418e+00	1.733197750467132314e+00	2.041217254253527624e+00	2.432044588086163639e+00	3.283539484946624398e+00	1.771699064748548436e+00	2.645745250524597747e+00	4.032617991670040425e+00	3.691997081008304260e+00	2.358509384657228036e+00	2.792218505112865401e+00	1.529982106032974132e+00	1.524541128771244702e+00	2.430705638364734966e+00	2.247745290714131983e+00	1.382216785942290471e+00	2.995476210584586685e+00	2.431090688621585727e+00	3.879485890383008062e+00	1.384199742548862577e+00	2.286004446161997272e+00	3.333367636224381592e+00	1.737106308130492049e+00	1.507283210579697830e+00	1.525675066898863008e+00	3.171479082684495854e+00	2.377308581313824831e+00	1.589023220010181925e+00	1.561903852786928004e+00	1.745819659512505950e+00	2.861910074735467546e+00	1.812504057615667907e+00	1.515086544673961644e+00
3.686561541894189720e+00	3.563734533393840387e+00	4.076764094735226607e+00	4.603362649764769721e+00	4.848891371041569864e-01	4.134649940694772319e+00	2.816689462537565802e+00	4.369721868320135982e+00	2.503518623656691311e+00	7.174976878079087905e-01	2.894440328420416986e+00	3.658719420071328443e+00	5.858926815186192849e-01	3.580583348932772747e+00	3.266281577420717230e+00	3.629294195214594065e+00	2.832670016239108968e+00	4.206219164371638897e+00	4.308059753540078418e+00	4.404480583527424109e+00	1.813890158639064998e+00	5.673168151909973034e-01	4.015116119107666748e+00	1.913561762863025040e+00	1.607607050825393458e+00	6.822064922792480113e-01	2.297778563810840335e+00	1.338189764324167141e+00	3.934499980493748605e+00	4.012102533004811455e+00	4.423428572653122615e+00	4.201363302085669105e+00	3.562196112121926106e+00	4.182444405489770034e+00	3.177671022724973149e+00	1.792753201990920031e+00	3.682219431209042604e+00	4.533194021966178155e+00	1.630424563516022607e+00	3.525028802099987590e+00	3.875489028012268911e+00	3.969623395606065586e+00	5.217379093314659322e+00	2.953431113396199681e+00	3.798192383850320653e+00	3.986254050106209146e+00	3.585293915714090396e+00	1.751047728774109080e+00	3.474913032396238055e+00	3.866995671193368622e+00
2.384646898916007896e+00	2.194106259902031564e+00	2.178842357001593122e+00	2.052270745935322438e+00	4.493146727648603900e+00	2.946263536154647866e+00	2.523158676487738283e+00	3.212274817784334768e+00	2.924062388218796382e+00	3.657529740222753567e+00	2.468592633815926973e+00	2.564594485124284784e+00	4.030026819203074595e+00	2.318875256233652316e+00	2.354182607012769601e+00	2.554204843882568188e+00	2.426564181057428549e+00	1.598345637355892634e+00	2.221201394711330046e+00	2.711957500458369363e+00	2.795768788211109523e+00	4.056362225235413455e+00	2.230463462097471705e+00	3.116280206105531025e+00	4.644957189049639723e+00	4.641580138103312159e+00	2.576227395580563684e+00	3.186773025785114122e+00	2.258379038704636521e+00	2.215028130500426684e+00	2.065867574445039878e+00	2.052485347345260891e+00	2.463667095154815634e+00	2.103406564043924565e+00	2.174053593793564332e+00	4.181513867834304676e+00	2.350071013706337641e+00	1.988659353410287434e+00	3.988527046990134828e+00	2.376847772382240986e+00	2.051313794289599812e+00	2.249741947020027499e+00	2.304761975748886638e+00	2.303518477314671742e+00	2.263592959430722029e+00	2.363167241226513671e+00	2.304773345812705099e+00	3.810351579932622190e+00	2.409121765553656314e+00	2.421180534107035598e+00
2.878585938294112356e+00	2.756583178940294143e+00	3.175019488615637098e+00	3.687116491109855065e+00	1.656928479494369721e+00	3.309300642873165721e+00	2.134602818287087533e+00	3.567102296430956887e+00	1.585425978751150433e+00	1.029095362497542299e+00	1.831400171034334834e+00	2.849041534003628584e+00	1.296458987559344633e+00	2.746045143195574134e+00	2.402011098662495847e+00	2.811316858477936886e+00	1.762249965052783418e+00	3.303275669908140255e+00	3.375990761830315545e+00	3.519831258605273128e+00	1.394421664847325992e+00	1.375548431487252810e+00	3.099498244800189095e+00	1.194162774416190009e+00	2.268218710777683444e+00	1.803001182218456844e+00	1.397790414774198409e+00	1.107039377399406055e+00	3.032963534198682698e+00	3.118580391480554770e+00	3.501218087594200057e+00	3.276472406240079849e+00	2.754651242780899345e+00	3.207971898436603020e+00	2.665900597845443087e+00	2.197909748357747883e+00	2.837999005805834862e+00	3.556427361027078682e+00	1.407175197049267190e+00	2.717958846749656932e+00	2.991065114954269966e+00	3.094772352434864260e+00	4.293850210748084706e+00	1.974008770402849500e+00	2.983300242637004551e+00	3.104800236428299609e+00	2.780007501186529062e+00	1.630453436537472989e+00	2.680292749188636137e+00	2.996044482556752264e+00
1.669277368914848791e+00	2.084209615084214207e+00	1.676935776483271523e+00	2.406405505196438810e+00	4.688812192251410771e+00	5.122169586092280014e-01	3.739463532106408028e+00	4.345513387350197210e-01	3.446705248947398825e+00	4.074175655751453462e+00	2.493884848710577362e+00	1.515934492814266843e+00	4.261857295646522381e+00	1.606578576212683629e+00	3.079395008779187037e+00	1.347956774127262669e+00	2.721788715077035459e+00	2.533084592749728969e+00	1.450378343644171730e+00	8.640752897687242751e-01	3.568203381518253448e+00	4.433370336445420890e+00	1.703759826328829163e+00	3.524729446334688543e+00	5.300953793468491604e+00	4.781465934907214610e+00	3.185948389216260335e+00	3.877299091920021645e+00	1.470285772263786539e+00	1.518460617520190681e+00	2.292203273010455788e+00	2.331239069539380537e+00	1.640184767476755345e+00	3.187175974160484149e+00	3.496190135374442232e+00	5.315915510761770157e+00	1.542954201382018109e+00	2.071493551345534812e+00	4.101252767179140335e+00	2.142306383556774385e+00	1.694102846382620875e+00	1.508374000777901180e+00	2.909210789692434407e+00	2.885585983268183607e+00	1.934051827211246133e+00	1.512016265963465278e+00	2.289371531739078591e+00	4.303433764138411277e+00	2.274557575065495385e+00	1.480240457288209965e+00
1.343871864883698031e+00	1.335422287295004118e+00	9.185921972539752289e-01	9.376264232154285505e-01	4.532925523772558307e+00	2.190219217383825967e+00	3.578775013526617865e+00	2.536060843678691334e+00	3.304909599696578493e+00	3.867203498961967689e+00	2.341203197667481195e+00	1.605237034508369742e+00	4.166034190639749113e+00	1.287426569995751446e+00	3.053359827060680320e+00	1.693403053204203479e+00	2.359444369300268463e+00	2.261527851859571836e+00	1.338111402688345164e+00	1.933612972481467240e+00	3.423537528716415146e+00	4.149199059754630881e+00	1.006363309813570917e+00	3.504882553253398925e+00	5.068330077584187521e+00	4.614461705782748169e+00	3.099433390981795267e+00	3.706530096261408946e+00	1.127176702221199589e+00	1.109643551927637528e+00	9.524430635712054505e-01	1.177170412328260474e+00	1.351589328006864710e+00	2.883717166645565211e+00	3.387752257435884928e+00	4.709495789343845829e+00	1.275228153577809831e+00	1.113443178182165427e+00	4.118851324839747363e+00	1.126022366794871665e+00	9.800029419505037476e-01	1.144055024986970093e+00	1.961236293500826067e+00	2.872037687189789246e+00	1.228736020679295882e+00	1.165121179075299995e+00	1.062785384021223134e+00	3.994134684170277172e+00	1.206862013016500423e+00	1.279536050758383947e+00
3.351079556671036741e+00	3.239514791870652388e+00	3.673807649673810793e+00	4.153937535462977948e+00	1.191986875836260618e+00	3.842611807182909622e+00	2.327997616065561548e+00	4.101880192259436342e+00	2.166033435551919073e+00	4.872162147576230562e-01	2.515361794455313493e+00	3.363071311017871157e+00	7.499747927329197816e-01	3.237812944592824760e+00	2.799385485950406594e+00	3.326798006795973706e+00	2.468804661867983974e+00	3.698907376186872042e+00	3.912607562892013391e+00	4.017290502439556654e+00	1.318971709234060485e+00	7.345804931817541128e-01	3.607078829172465362e+00	1.658263475549238253e+00	1.843603882132317517e+00	1.351144811992120331e+00	1.885837631592965469e+00	8.068241936711972873e-01	3.563040475336607393e+00	3.630431607377492487e+00	3.955491212463296602e+00	3.772741225052123948e+00	3.254391244619624146e+00	3.640805136487045957e+00	2.629763609534127244e+00	1.688556118428755193e+00	3.339709120361652683e+00	4.047895300168018906e+00	1.747355215149562824e+00	3.200993145358564718e+00	3.461399621194573228e+00	3.597455074643006956e+00	4.683393635485517237e+00	2.504639246567522903e+00	3.461675347349875143e+00	3.639561564070625366e+00	3.251176358616206574e+00	1.759604362850956782e+00	3.174823544758234473e+00	3.541768576625570653e+00
5.345538521884759531e-01	1.034601336388593085e+00	8.457855168445225225e-01	1.743415998840343262e+00	4.197862879440827477e+00	1.186707534323534929e+00	3.374168456634029756e+00	1.451087673852650806e+00	3.069610576474253616e+00	3.630060670450050875e+00	2.138150731903001311e+00	5.301371276723709780e-01	3.819836876449015151e+00	5.236079951689466272e-01	2.834041997565136750e+00	3.827556075066295693e-01	2.249440625828528439e+00	2.111064781434102589e+00	8.164984719408578950e-01	1.313690127743686986e+00	3.068543449699323133e+00	3.929042306831673770e+00	9.991180009063374001e-01	3.115103291135172814e+00	4.747021539287705316e+00	4.300680412747317938e+00	2.815715612705876225e+00	3.419986480428522491e+00	6.004321838575992221e-01	5.907990612000229014e-01	1.722951456999874287e+00	1.660946289181431945e+00	5.473440226542185538e-01	2.982571314980112742e+00	3.108099775026066602e+00	4.636382899097442056e+00	4.158957863734263349e-01	1.593378874195704231e+00	3.744117244728741412e+00	1.155451050982677863e+00	7.432457359953992260e-01	5.545009779242631165e-01	2.647488796759226215e+00	2.568753423930328683e+00	9.362190483314605238e-01	6.533636739099164537e-01	1.249144358862280590e+00	3.643673219200499691e+00	1.281997114694840567e+00	4.927686092924283834e-01
2.498802405752469813e+00	2.137399019318808158e+00	2.599516123079795626e+00	2.684323588588298559e+00	3.079666686500531547e+00	2.998221952352670527e+00	1.848077077424164161e+00	3.245509769962611646e+00	1.310076084090157744e+00	2.405836561043292576e+00	1.195990005476069484e+00	2.537483775754858950e+00	2.685459845118183697e+00	2.401869160968282735e+00	1.702385161379774914e+00	2.483010543008685289e+00	7.576580723004782136e-01	2.396950252026929018e+00	2.654000500439621213e+00	3.017645931537607407e+00	2.028410347040171313e+00	2.750842209830866913e+00	2.506881239739552125e+00	1.656733000248609811e+00	3.414491143763676462e+00	3.212912757492301097e+00	1.458099479343814453e+00	2.074996110706974317e+00	2.485465378924152091e+00	2.563260027939537888e+00	2.545048952314715951e+00	2.314885983324107332e+00	2.445413692269556627e+00	2.047068916854907439e+00	2.520925782973904461e+00	3.208211092230023098e+00	2.441334134429693936e+00	2.642566001806935905e+00	2.184685800680450818e+00	2.339788268115011949e+00	2.412755620716981575e+00	2.560596311453354090e+00	3.131944462778405658e+00	1.363826596186414664e+00	2.361332017580940690e+00	2.606887902569055449e+00	2.319891237815225882e+00	2.463553039688733293e+00	2.300872707906708392e+00	2.529777555525702049e+00
1.650172324380812405e+00	2.068096291333652914e+00	1.549411377840359316e+00	2.300221185924128164e+00	4.640450609444329189e+00	4.336725365090760009e-01	3.737325797602843114e+00	5.980430662034696976e-01	3.367125388612044468e+00	3.986628915883304369e+00	2.361629424078578676e+00	1.516689846735732372e+00	4.211269622571778726e+00	1.558159619272156515e+00	3.062476269629019310e+00	1.403620365414622428e+00	2.616206530558501608e+00	2.564187626030274725e+00	1.456442094915658014e+00	6.758388841001538028e-01	3.567320773552395519e+00	4.355241279344904903e+00	1.523136574382478292e+00	3.482209540936821668e+00	5.278910554759726814e+00	4.722482656407196444e+00	3.123775733841436253e+00	3.828105132719005432e+00	1.367840319471867794e+00	1.449676442289584699e+00	2.120629644231574407e+00	2.235349487684191061e+00	1.596774555375036986e+00	3.131922130293621986e+00	3.563575043618015137e+00	5.238218246692604829e+00	1.494589631057371637e+00	1.913459034331389974e+00	4.033612662451062647e+00	2.039810200466888102e+00	1.623286599860365831e+00	1.448969015035514785e+00	2.807182305536785272e+00	2.849926335134666200e+00	1.926740573355318675e+00	1.414892209967741898e+00	2.206928464078125707e+00	4.282269983028801796e+00	2.166597626113996533e+00	1.414286648648037659e+00
2.993480638432044927e+00	2.550947162350460484e+00	3.014836186621565162e+00	2.910661818991008065e+00	3.570776464140654305e+00	3.550115804018195487e+00	1.282794956926996521e+00	3.742634764365218913e+00	1.987114525304279455e+00	2.829483453784221059e+00	2.166275133071286163e+00	3.097331688662306792e+00	3.106921713492629245e+00	2.880707373985463615e+00	1.660330053372971681e+00	2.968954789997141575e+00	1.889347007737919082e+00	2.092961721098751671e+00	2.989665796389129326e+00	3.505755752968477523e+00	1.918251823371623699e+00	3.196260933938984028e+00	3.010300635232819655e+00	2.062826637593501822e+00	3.595156617262806442e+00	3.771000886622399850e+00	1.784474411829688911e+00	2.218379872566248689e+00	2.956048704936881766e+00	2.973816035970763494e+00	2.934905457945468754e+00	2.654341093519128947e+00	2.987975179535435455e+00	1.935042817056704223e+00	1.872438580693306154e+00	3.238750496431643811e+00	2.949188273561609286e+00	2.960594870783114008e+00	2.907054772096708373e+00	2.836086999066590231e+00	2.794021037520078465e+00	2.966917874682557521e+00	3.194676657283095800e+00	1.529536987243793833e+00	2.735811998935397948e+00	3.085552689436336760e+00	2.762300130175597168e+00	2.764206053729989065e+00	2.804482736789307040e+00	3.031800423230152308e+00
3.260219656791278342e-01	9.101058664224225270e-01	8.628585978242230281e-01	1.833944846802458395e+00	3.812010061811546446e+00	1.498197736534597979e+00	3.271838623857858064e+00	1.899814307513266298e+00	2.903304003953365964e+00	3.254070910441892117e+00	1.989988793553670865e+00	4.826815091379030309e-01	3.508549677116262089e+00	3.475205930897271034e-01	2.854871962602697710e+00	6.619032002056781661e-01	2.043915077936595104e+00	2.269486196367503261e+00	1.170540786124107058e+00	1.604354079065766214e+00	2.801020924298827541e+00	3.546358576872905122e+00	9.453109286877908746e-01	2.922966829806101785e+00	4.432275267088713555e+00	3.907228098954214968e+00	2.660054727323204915e+00	3.120526185986048695e+00	6.969698047770666038e-01	7.301221132919848422e-01	1.790428181447797362e+00	1.748406331202786435e+00	2.623190975534346325e-01	3.057194146152294678e+00	3.048342868503317593e+00	4.233443807196357156e+00	3.691275022357065616e-01	1.758955046514964371e+00	3.459460135916433199e+00	9.184689260012115497e-01	7.191977348374747336e-01	7.096352948778125169e-01	2.832908463345415573e+00	2.539452272436473201e+00	1.002290313030794522e+00	6.981413991917826412e-01	1.015024147031537316e+00	3.287901108947264284e+00	9.997384787306505816e-01	6.076444708166921504e-01
2.854995483010520640e+00	2.535762206121347173e+00	3.113648713074611329e+00	3.437296546705254752e+00	2.355756002392136228e+00	3.116838762445391264e+00	1.491811526094964258e+00	3.175597221902024980e+00	1.183793685719135125e+00	1.859074202859265057e+00	1.646139605898943259e+00	2.804660449959695878e+00	1.795106149556662700e+00	2.693128063880439349e+00	1.485437824498197168e+00	2.596218951414759335e+00	1.588903141041660749e+00	2.707218676125323409e+00	3.066109379908139587e+00	3.368250391359135509e+00	1.571645301520032234e+00	2.168834072358579945e+00	3.067451064958356177e+00	6.548598957062718995e-01	2.558925423895128226e+00	2.552965225803264016e+00	8.102249242529518947e-01	1.500230744733294985e+00	2.916391780938929479e+00	2.993316200937036875e+00	3.260576453256340379e+00	2.929476678647210619e+00	2.719154168250828452e+00	2.558119265201689529e+00	2.277219126008537042e+00	2.861804244202882153e+00	2.758841383104045697e+00	3.263371519921535402e+00	1.480408284825438514e+00	2.672171330339948803e+00	2.882349292786865913e+00	2.945541904981181958e+00	3.867765808219684853e+00	1.212316600961371726e+00	2.696289035703598014e+00	3.028483101301993941e+00	2.726684559989559276e+00	2.035006896626705419e+00	2.649835502143401467e+00	2.862710988764903597e+00
6.000558256798346202e-01	1.184280007479521668e+00	1.224027531484583209e+00	2.170785664714922625e+00	3.832390379986956752e+00	1.412491683998976288e+00	3.414272374684510503e+00	1.745810121223654088e+00	3.016194058943918677e+00	3.363695681695349826e+00	2.165046556408027900e+00	4.451503208560902425e-01	3.544921318758960993e+00	6.950261081696679222e-01	2.994630605984784477e+00	6.962753018712189990e-01	2.245551740189378531e+00	2.479883632408135696e+00	1.370519441309012709e+00	1.677784764609061341e+00	2.889652655669831649e+00	3.620637109923789509e+00	1.346573280986729459e+00	2.975855199093139003e+00	4.443737479085279496e+00	3.921943631355173210e+00	2.775760348948564271e+00	3.229482986962342927e+00	1.034367259974322772e+00	1.019342595339169044e+00	2.142981449853418319e+00	2.052679700387819661e+00	5.984640539686241212e-01	3.284114036220558308e+00	3.136927789086080498e+00	4.358445507760763782e+00	6.518240222293846253e-01	2.065247900197269892e+00	3.515319090612850861e+00	1.267810017412448476e+00	1.124101109686986621e+00	9.852275912813733827e-01	3.149133372992234836e+00	2.667788824800022329e+00	1.221239208957569655e+00	9.998383613329787645e-01	1.352670526753479097e+00	3.363492447137930608e+00	1.357246002719866507e+00	8.351311705252899564e-01
1.032175691616889379e+00	5.889202189589699543e-01	1.144718708962373821e+00	1.501388137871571438e+00	3.778837838495989310e+00	2.138928357197252605e+00	3.114850685068474512e+00	2.432446471163178803e+00	2.837792980976039381e+00	3.253426199362746907e+00	2.002345325895134920e+00	1.264512377054439751e+00	3.465001892746664591e+00	8.830590081675426806e-01	2.734190604169071559e+00	1.178840692717797234e+00	1.972981155303787038e+00	2.227320298595215853e+00	1.423296238867412633e+00	2.177849730445342580e+00	2.792324352320560976e+00	3.497103900687336786e+00	1.282646150579316302e+00	2.855436463486393794e+00	4.302853343356248139e+00	3.888486759071415833e+00	2.593076963118679412e+00	3.088883902088534139e+00	1.109452835425665862e+00	1.133964844088673818e+00	1.592278316551797968e+00	1.414067121566966456e+00	8.909395219030964430e-01	2.941155234858578993e+00	3.008213407602952305e+00	4.069861557721078604e+00	9.862048225544258750e-01	1.743583746113441801e+00	3.423032323142560340e+00	5.493183382807652615e-01	9.808400035274933426e-01	1.083141873250432097e+00	2.622046323034095572e+00	2.471955588776000301e+00	6.863925698426719402e-01	1.143079547369470816e+00	4.395352844244767021e-01	3.197607567323145439e+00	5.073883637165113036e-01	1.070372934259855802e+00
3.241819347190094014e+00	2.698375101658021524e+00	3.340350576047740994e+00	3.193085582130970490e+00	3.767978528822751194e+00	3.437873650359652089e+00	2.129072414779239253e+00	3.354214418696100264e+00	2.061927260672952400e+00	3.309049086513822679e+00	2.271444199141133158e+00	3.269598584393562657e+00	3.305873145337352437e+00	3.105722360459941989e+00	1.576592183316770424e+00	2.897798440876750981e+00	2.086951011477248930e+00	2.428287137812144891e+00	3.058897376164737114e+00	3.548909287120943556e+00	2.700296704396722092e+00	3.618196011853975769e+00	3.312349619468570427e+00	2.175822113346119746e+00	3.988149978971922138e+00	3.979540280200920321e+00	2.168408948395465163e+00	2.833351572419365194e+00	3.137303868304801124e+00	3.226311475459753275e+00	3.100101537362599746e+00	2.776020077267941311e+00	3.119754487090178330e+00	2.173718559478946766e+00	2.847381165320075347e+00	4.216471251505748086e+00	3.126338443712817217e+00	3.186183699948523795e+00	2.650377308661390874e+00	3.037955937143434149e+00	3.093717601445845400e+00	3.164123368205602915e+00	3.305248599714154079e+00	1.640097431824284469e+00	2.768897262122476111e+00	3.306127511308059042e+00	3.045290506968298949e+00	3.349889269864328778e+00	3.000512119686705503e+00	3.146118947243850883e+00
8.440505716515372958e-01	1.127375938675705402e+00	7.521169190917122993e-01	1.550798303826011360e+00	4.321793076146127177e+00	1.081120622141872101e+00	3.331524400049575618e+00	1.295566855899200842e+00	3.045645700192658900e+00	3.685828306023804846e+00	2.060818576010954306e+00	8.590321447041744385e-01	3.883656870819842677e+00	6.651272372385257370e-01	2.715395344466285721e+00	5.973513619239154693e-01	2.222767685408149951e+00	1.999937440252758991e+00	7.018153986883794992e-01	1.124437206319891303e+00	3.150109995035789368e+00	4.004869867370925540e+00	8.528758745074623837e-01	3.124447006494261991e+00	4.851487341390563479e+00	4.422234704652589166e+00	2.766976766415668809e+00	3.468480802977869093e+00	5.216446469574649303e-01	5.645530540432701638e-01	1.512534494579442335e+00	1.474973009428591553e+00	7.925581795094372994e-01	2.801789576752987454e+00	3.115443718960441366e+00	4.724433917110465231e+00	6.170914888177293500e-01	1.345722736519300966e+00	3.798689848391286095e+00	1.162515591569451612e+00	7.235305283494266604e-01	5.186986653149976423e-01	2.380381696004936209e+00	2.487413191016640823e+00	9.584879021562902057e-01	6.417968136774211407e-01	1.282621601556050761e+00	3.746821142419990647e+00	1.310772411705610319e+00	5.463955865540370826e-01
3.065831886336502166e+00	2.575068571310130672e+00	3.085374323731983282e+00	2.963522712070356224e+00	3.765009103093946319e+00	3.195671471730421764e+00	1.476756434875160506e+00	3.154124068733481945e+00	1.480152399500078930e+00	3.141474319486630140e+00	1.759477084444466044e+00	3.055291054102877268e+00	3.229066092204835758e+00	2.915377088830325647e+00	6.690186929447491382e-01	2.791399183953988228e+00	1.571750718018916082e+00	1.964654797286537580e+00	2.803164670856930663e+00	3.292148656660947470e+00	2.509926757013435150e+00	3.517910433346555177e+00	3.028079862879603734e+00	1.793905779134709944e+00	3.862752618316095177e+00	3.952431216262898062e+00	1.484349148145004627e+00	2.627297726425070312e+00	2.907420986822378151e+00	2.976250937075109793e+00	2.847677289571905135e+00	2.489473498488826042e+00	2.976933163370193647e+00	1.331503801592539338e+00	2.455135694020587955e+00	4.001488997852168161e+00	2.930628255394275072e+00	2.806555462808208112e+00	2.559119078351030474e+00	2.888709346936401801e+00	2.870036041882445765e+00	2.931951374375285635e+00	3.012778478999983633e+00	8.562249439849716204e-01	2.669202747601159942e+00	3.057969163538579060e+00	2.896601131555170294e+00	3.134318687176732787e+00	2.862332599845531789e+00	2.924089129497106310e+00
6.585263125963534137e-01	1.198341323929483337e+00	3.417921504400620036e-01	1.414232250720148354e+00	4.336740978388340828e+00	1.493777759121062587e+00	3.529963039425174642e+00	1.940649936532821362e+00	3.222727658154517449e+00	3.669400580888590557e+00	2.198311167991692905e+00	8.672621094803050212e-01	3.987849192143199328e+00	6.500244082768256160e-01	3.016925202305453801e+00	1.067349866846792228e+00	2.268501513952329240e+00	2.186753194739584849e+00	9.170736305603538474e-01	1.337612929135534090e+00	3.205367686891071877e+00	3.994199840355006970e+00	4.773451235012899918e-01	3.353806152433549848e+00	4.954147072255619122e+00	4.421104315573652244e+00	2.964248253454667914e+00	3.530570277739573548e+00	4.760879261430344678e-01	4.549492503472248317e-01	1.384625538355718000e+00	1.530060531952979863e+00	7.168240089720288033e-01	2.976204887891620299e+00	3.268425357306643519e+00	4.648244197634032737e+00	6.201639471237926360e-01	1.307604578079306190e+00	3.943657906221845533e+00	1.041895241982565334e+00	4.503430383875411391e-01	5.150294556521228806e-01	2.374926915075001421e+00	2.756837157474742117e+00	1.145104074901496460e+00	4.345063755374610759e-01	1.110381189055265727e+00	3.789340219706217816e+00	1.174372682517340172e+00	6.389059545131718920e-01
5.965249498490438063e-01	8.851154223278806521e-01	9.136287553213394697e-01	1.780326180076795328e+00	3.999453534513593311e+00	1.310502117677152523e+00	3.305011009280267142e+00	1.577808261757820629e+00	2.966196353699138033e+00	3.472201692186501543e+00	2.066646285393317850e+00	6.064654014459309739e-01	3.656465311433864773e+00	4.458805377493879618e-01	2.813482792878418959e+00	3.896468278276032371e-01	2.149953108809737667e+00	2.208136386648899219e+00	9.907284917945911040e-01	1.532545317363449566e+00	2.965827556660356468e+00	3.757196520420491126e+00	1.106516946191100637e+00	2.975936548637148071e+00	4.581515843132630827e+00	4.101152189387911484e+00	2.716034120386481288e+00	3.305050359700272722e+00	6.844777685858409733e-01	7.010635504573233812e-01	1.832245627435660440e+00	1.694330195095118397e+00	4.044788531763922612e-01	3.035425210652110461e+00	3.127523229438016195e+00	4.485274755781309075e+00	4.638238827946644660e-01	1.765841064749432254e+00	3.565132084023195258e+00	9.691455901226905256e-01	8.225520665687369171e-01	6.368980008303312124e-01	2.789602229393853605e+00	2.516426496986092776e+00	8.193350887424049045e-01	6.760146962298522189e-01	1.054244282604077654e+00	3.446489623490062382e+00	1.066254630558013838e+00	4.787907169327533241e-01
6.399950546332765500e-01	1.139762499304268539e+00	2.723956004792189023e-01	1.375764860725979144e+00	4.327192307590212117e+00	1.388343424176442520e+00	3.450005678041804025e+00	1.795871521551543726e+00	3.119857166046942520e+00	3.655780671331010812e+00	2.094062589254213957e+00	7.991549402934166046e-01	3.944517735196598540e+00	5.796684694748766020e-01	2.900976176560107422e+00	9.369728424049298399e-01	2.187543446730142449e+00	2.105986468546664714e+00	7.823634603912766883e-01	1.244096388533132869e+00	3.191824139774988467e+00	3.978277750832272197e+00	3.496175119143005716e-01	3.261739448663854901e+00	4.916225276208184169e+00	4.411081621114265161e+00	2.872751270749907437e+00	3.501140518816414637e+00	2.948607732770981427e-01	2.950490554713935398e-01	1.322172417404092748e+00	1.421897057899319528e+00	6.995870140435258566e-01	2.868107129118853571e+00	3.237552201894313253e+00	4.649401671375577472e+00	5.185244636477575053e-01	1.203494004887708968e+00	3.879858690965557244e+00	1.024014875740686392e+00	4.036225148961993803e-01	3.730504729880325665e-01	2.307012632636936900e+00	2.645727460559310185e+00	1.066089170011700782e+00	3.374743638534590251e-01	1.110626540743809842e+00	3.753523013193853952e+00	1.169977738623533048e+00	4.942102571167766301e-01
2.193388606022259602e+00	1.792156798303108145e+00	2.270117655657393652e+00	2.393973543840892226e+00	3.256481548900303391e+00	2.554297967110011669e+00	1.768594459406967356e+00	2.752271451249903578e+00	1.408458643290048551e+00	2.557595395249151249e+00	9.563845649648466951e-01	2.204477626358533726e+00	2.811619597577831975e+00	2.060167638220367969e+00	1.446713208647490312e+00	2.064429247312538518e+00	5.777567885003822568e-01	2.003073952451266848e+00	2.218515875935408221e+00	2.617422456239147266e+00	2.056469453451367446e+00	2.950051094519557271e+00	2.193384638857388325e+00	1.675248474654950082e+00	3.593456228331398883e+00	3.407859136927284815e+00	1.351707787506524427e+00	2.205334213454818393e+00	2.110465540753778235e+00	2.199063923265952791e+00	2.274568517783352561e+00	2.002823415947742713e+00	2.112008287394549377e+00	1.848553197320364827e+00	2.388645627256959170e+00	3.475157918100247656e+00	2.100879604023244251e+00	2.331334685744983481e+00	2.318888251324206617e+00	2.057451203323241273e+00	2.073676025245831500e+00	2.188444235034476826e+00	2.859731475710035831e+00	1.097935854413456092e+00	1.988814711559023563e+00	2.240191747351367724e+00	2.062498874790963832e+00	2.575043622441713698e+00	2.038031231135431831e+00	2.152036554230058130e+00
3.455270093924315056e+00	3.328104811857631073e+00	3.770962052616003923e+00	4.261784073174271548e+00	1.018910875858921816e+00	3.845251699206003071e+00	2.505971338050286601e+00	4.066658667955961981e+00	2.199669403689542335e+00	5.325477503458951878e-01	2.536867579036976128e+00	3.438409584455396129e+00	4.089526042398459182e-01	3.318162094132124817e+00	2.880091095415377556e+00	3.377424945200222073e+00	2.525403172128937612e+00	3.873434307381788955e+00	3.998490954384197771e+00	4.071956688327495577e+00	1.672447159135139971e+00	5.823647613312158411e-01	3.698531085122863882e+00	1.660285464583432180e+00	1.803361693754160999e+00	1.120291458564408371e+00	1.917716518520952595e+00	1.136656893305920013e+00	3.640271124665754421e+00	3.719828616699238033e+00	4.061699566951790352e+00	3.848874567448167916e+00	3.328630622002072936e+00	3.769497110318472899e+00	2.916832515704891104e+00	1.886423764518762480e+00	3.422549526795907404e+00	4.154678114574210213e+00	1.618960149739938181e+00	3.262242571634181409e+00	3.576115451263529810e+00	3.681146510145010708e+00	4.799649852335047484e+00	2.591786107378085013e+00	3.532727263379375149e+00	3.708460392490110280e+00	3.327626215764672324e+00	1.766681552943167866e+00	3.234550503646920649e+00	3.599273710216671862e+00
3.450869001532552272e+00	3.307537871178899191e+00	3.788117856603762768e+00	4.276171897487802909e+00	1.105645935296042826e+00	3.788926319704304824e+00	2.385969499576560349e+00	3.979827637980660082e+00	2.131683860783810225e+00	6.905044352800081553e-01	2.496605022590286715e+00	3.409788155873408222e+00	4.570853908354229889e-01	3.312854576784512783e+00	2.770454873759866210e+00	3.324890953993147935e+00	2.481979039665290543e+00	3.795795383216227226e+00	3.957872820841429995e+00	4.045355066824790846e+00	1.586106845131585841e+00	8.244180245777309457e-01	3.715071924228014133e+00	1.538034997682018234e+00	1.762523011772140435e+00	1.243019049840889068e+00	1.820868798932654853e+00	1.086059812283822978e+00	3.633670182906581392e+00	3.713248664398235643e+00	4.086086257182393489e+00	3.840200127528344165e+00	3.325641009492418032e+00	3.705713228240146595e+00	2.808320860168502353e+00	1.983435650853091259e+00	3.414300618579315216e+00	4.163222608073033904e+00	1.548463700725373871e+00	3.287409884232394663e+00	3.579718665958007584e+00	3.670684813763979371e+00	4.800605253396569516e+00	2.484903709368252667e+00	3.512461005031045413e+00	3.704510933166679010e+00	3.356939308493890994e+00	1.706483709760338030e+00	3.263572055548417339e+00	3.583461558020279103e+00
4.222172911302917164e+00	3.722203551200547800e+00	4.559173392265772229e+00	4.711477759666117038e+00	2.719205011632498614e+00	4.586285748635949844e+00	2.108168443859761432e+00	4.585564403095109931e+00	2.237422539296105573e+00	2.706420042288319561e+00	3.036357989373641875e+00	4.197792454271142226e+00	2.453875272864365797e+00	4.097825864987612476e+00	2.696381184150487886e+00	3.948353800231633404e+00	2.863193859203828406e+00	3.854513979582982142e+00	4.461452071482829851e+00	4.859674521646002887e+00	2.414471664594289635e+00	2.842487760504657235e+00	4.548974990400927787e+00	1.824013381546036205e+00	2.267693630924856762e+00	2.966893680039816239e+00	2.376286781293056372e+00	2.247612124688998847e+00	4.345355006025677369e+00	4.428101482250178300e+00	4.600599673156956726e+00	4.230537752103973759e+00	4.092354075899478083e+00	3.662204787846087939e+00	3.129676586600187882e+00	2.877162453377346996e+00	4.157995498565665748e+00	4.685832815354643799e+00	1.893244275095524509e+00	4.049370207692945201e+00	4.299325537524932628e+00	4.379644810597811855e+00	5.135871290979586945e+00	2.559905800291988776e+00	3.944467899163633717e+00	4.473247455335716438e+00	4.054686448725417058e+00	2.298969174626833478e+00	3.970229251306500728e+00	4.283848516659371164e+00
1.582143954084594517e+00	1.434512015319822753e+00	1.251813028649499282e+00	1.100882601997452692e+00	4.828196366104990922e+00	1.821885380655350550e+00	3.180599333877255575e+00	1.849181369910118722e+00	3.024583908882643613e+00	4.128941927507667309e+00	2.164793594475633576e+00	1.692204196428703122e+00	4.328712443496437245e+00	1.504407109250329277e+00	2.389847615200610509e+00	1.433455275389941219e+00	2.219821035597170589e+00	1.366311899170378430e+00	7.491622530023240856e-01	1.601284056912020803e+00	3.442282302903789226e+00	4.484755418257084791e+00	1.282519995750281305e+00	3.295249626636173712e+00	5.205955380094295926e+00	4.957233564826274197e+00	2.861127969329059439e+00	3.768145196989925338e+00	1.156465279762291409e+00	1.180078498359571793e+00	1.026286972358092298e+00	9.758790478045732408e-01	1.591758432511722887e+00	2.128473203095736288e+00	3.126076022786956621e+00	5.071406866608011654e+00	1.415840140374190259e+00	7.803724267690049787e-01	4.047036171874223598e+00	1.664586269227057214e+00	1.166274736487414421e+00	1.174185793685623036e+00	1.471478864744270032e+00	2.317610604056527634e+00	1.236598891525039878e+00	1.341417933306833676e+00	1.679134033281080907e+00	4.152988798834090112e+00	1.749314900626738112e+00	1.302642882829419868e+00
1.333364962166592838e+00	1.143522531035615408e+00	1.127223365040810998e+00	1.181295229231837940e+00	4.507741504072996896e+00	1.731900491707096590e+00	2.946753810007322283e+00	1.830503152557879654e+00	2.782432097414177630e+00	3.831343448387017236e+00	1.925323242676397317e+00	1.446467868858349437e+00	4.040087810258881973e+00	1.254978969596471927e+00	2.263672126514259197e+00	1.201393640439707422e+00	1.940895615471908142e+00	1.338856910465306749e+00	6.814829087565893451e-01	1.606963161088745151e+00	3.144525954381996335e+00	4.182408108752022180e+00	1.190720684557438069e+00	3.020679855672543379e+00	4.875430500387140320e+00	4.641447731780140806e+00	2.603468064510077618e+00	3.482002763467267670e+00	9.801382984109489049e-01	1.023498971097002830e+00	1.146334745892345630e+00	9.721920038810247799e-01	1.343922253883541140e+00	2.139946212485939192e+00	2.920274354978391607e+00	4.736323298165572737e+00	1.186797738136858404e+00	9.576986398899112185e-01	3.759639468144671870e+00	1.456747567504806939e+00	1.004814237143877076e+00	1.030546322877703647e+00	1.777850802031765820e+00	2.117290590062680167e+00	1.025058782486337972e+00	1.161077753146483982e+00	1.456085779765651012e+00	3.812423122458105773e+00	1.521910863919599732e+00	1.109307994325260616e+00
6.229881307174492955e-01	1.123210540057159701e+00	7.299230384882942069e-01	1.680803674127544278e+00	4.169976719772232165e+00	1.114028569098782340e+00	3.296313821250643539e+00	1.430510409850242359e+00	3.001567739832731174e+00	3.533416827822829287e+00	2.024892717775297779e+00	6.749470201142526715e-01	3.748093271212208144e+00	4.929323345779355603e-01	2.750496147138045799e+00	5.656096115645813382e-01	2.189253631339675543e+00	2.071340497111993528e+00	8.656286488834115112e-01	1.131692264517412561e+00	3.000849485805514583e+00	3.848108472852462381e+00	8.093270701206747297e-01	3.055830545780386043e+00	4.711512503292224707e+00	4.265086743633175637e+00	2.724333208769684322e+00	3.320248134681058616e+00	5.304186432780744198e-01	5.584093815117612269e-01	1.583500810610804832e+00	1.608188802831693298e+00	6.394024209563081707e-01	2.876770749268664051e+00	3.014327795731362780e+00	4.552383169817996844e+00	4.390515919966611058e-01	1.434629343193541740e+00	3.710016700430911030e+00	1.147833188645934754e+00	6.449281667662173367e-01	5.433989425447680599e-01	2.518292904742491789e+00	2.503177563792413185e+00	1.037310353054629486e+00	6.564579680016271457e-01	1.276746207305091252e+00	3.617600159301985308e+00	1.308780051811755163e+00	5.771438142684257588e-01
2.931901314695424698e+00	2.557358530273525332e+00	3.044946530774445215e+00	3.165957236962410271e+00	2.975584413533272521e+00	3.194754299899188688e+00	9.808721852364657989e-01	3.256725355464511917e+00	8.816099948077781301e-01	2.294108771615508413e+00	1.466550223179404089e+00	2.930578857785342439e+00	2.376267489286894463e+00	2.772566417547500883e+00	7.641916199062738224e-01	2.716237930272188184e+00	1.340294312471286942e+00	2.258223361096657111e+00	2.940199148796479367e+00	3.302662973140412461e+00	1.772209143315581326e+00	2.672135219819609553e+00	2.974210762674149411e+00	9.938851775844931291e-01	3.038221138129685084e+00	3.165656403145059361e+00	6.536606172831884720e-01	1.761382033782603385e+00	2.882665757637503212e+00	2.956978510251717207e+00	2.972198273046053885e+00	2.664696367507280783e+00	2.837542996309793786e+00	1.774810660675290919e+00	2.075772112645148493e+00	3.135359218840048090e+00	2.820120343974499288e+00	2.946522432461553098e+00	1.910787128316464578e+00	2.754946780944850460e+00	2.815686931618850863e+00	2.924739344035367061e+00	3.376540170364103144e+00	5.869155746245217076e-01	2.706934527027972770e+00	3.030380697687951930e+00	2.780856250417921949e+00	2.442537352524265959e+00	2.739203660397088402e+00	2.900647902976233539e+00
1.532020784602525332e+00	1.690043304978765315e+00	1.044381695712739644e+00	1.136002945379306794e+00	4.886414497242286714e+00	1.880360192524916707e+00	3.388472864055493083e+00	2.121754087780308051e+00	3.199442355791041415e+00	4.108647009670862715e+00	2.247535316754586177e+00	1.693655605354541516e+00	4.382743611545228291e+00	1.478552501077452064e+00	2.725407338163717608e+00	1.706157726512286033e+00	2.381110306127597998e+00	1.768691965549001432e+00	1.093720212613569220e+00	1.461352723479131033e+00	3.471905674184436741e+00	4.456332492048531435e+00	1.067311509890402021e+00	3.468546711120190640e+00	5.253301959740780624e+00	4.986611102038736476e+00	2.987515214208417813e+00	3.778075649004708048e+00	1.171349609526628477e+00	1.145266008952036785e+00	9.040842930540701206e-01	1.262590079905166363e+00	1.620486815931435842e+00	2.401466726266833440e+00	3.149839612892023410e+00	4.937932617209103370e+00	1.399205877930872033e+00	4.724402831477901299e-01	4.252427649003233334e+00	1.708418200830976730e+00	1.098877922899267556e+00	1.218747625009851898e+00	1.609157974199068475e+00	2.601074080347483441e+00	1.542995049406195252e+00	1.322195574795824724e+00	1.722231884795786927e+00	4.234883931685518910e+00	1.841400306623772520e+00	1.411329208255557743e+00
3.658232295224697950e+00	3.207521568138917534e+00	3.954337746986762436e+00	4.110534437342939107e+00	3.185730797671329384e+00	4.081618660495794693e+00	2.314524796528445005e+00	4.157096595931429661e+00	2.459141727913100262e+00	3.018902082308621004e+00	2.944966498396055954e+00	3.634966578662851777e+00	2.932046398150951916e+00	3.562665739387544495e+00	2.770593032564426128e+00	3.461282267138818813e+00	2.627088490099572127e+00	3.442593081656740495e+00	3.871528579728566566e+00	4.346722957405360077e+00	2.620768155588236947e+00	3.143035024391422017e+00	3.988460725960956132e+00	2.180987251546225192e+00	3.093585451822553178e+00	3.314442374776887856e+00	2.502563246320042900e+00	2.711415934810348372e+00	3.777412933076997881e+00	3.811526640285154865e+00	4.240848235264764732e+00	3.786748780904994227e+00	3.581101886194544281e+00	3.436381118477573882e+00	3.020231247675906339e+00	3.386779946343577929e+00	3.628894430122232340e+00	4.222450257894490022e+00	2.511793347713649371e+00	3.629230556539235319e+00	3.734987017754437311e+00	3.778832311146009815e+00	4.672877077231004428e+00	2.577544230397077474e+00	3.445175882382142785e+00	3.843966945310759886e+00	3.551594312958391342e+00	2.150709611595631010e+00	3.557075439409736362e+00	3.695486305439539265e+00
1.049978049084949516e+00	4.316125178309880295e-01	9.711391323077394055e-01	1.195249929020987700e+00	4.034133299753746016e+00	1.889503107729091136e+00	3.057473668770597897e+00	2.133408469733633073e+00	2.763107773672384582e+00	3.454971235965020870e+00	1.830874972044489901e+00	1.209126728565186992e+00	3.672993312442888847e+00	8.469560378827849512e-01	2.557146441479974275e+00	1.023845707350061307e+00	1.825369097949789632e+00	1.970877679784681202e+00	1.047767576473608964e+00	1.931851545373816981e+00	2.951532181955026424e+00	3.751146359157786048e+00	1.106715655556069100e+00	2.877903892623954629e+00	4.515369140848990881e+00	4.149029779183005751e+00	2.546091406310671879e+00	3.257290023862968287e+00	8.739433976288111250e-01	9.252410949160541076e-01	1.318293251269978761e+00	1.068960408227182635e+00	8.663481356001221378e-01	2.667242828908583885e+00	3.049686094422248583e+00	4.338955080628247529e+00	9.014168795953185764e-01	1.445221286819095008e+00	3.491559455785177235e+00	6.233126707666223343e-01	8.352349156872019842e-01	8.775071967853753652e-01	2.319774712074586187e+00	2.311870750436645139e+00	3.797663196910934236e-01	9.329203291027252654e-01	5.607183664421274694e-01	3.392138441606835642e+00	6.426907130481493979e-01	8.475093039409191675e-01
3.832889679559234875e+00	3.720349933078825888e+00	4.195195546231475170e+00	4.683037386714428152e+00	7.260241487152314654e-01	4.381245313987776058e+00	2.883122463763929222e+00	4.668507638822571693e+00	2.611293482972471214e+00	7.694188442067378952e-01	3.029821286154212423e+00	3.842581553422115270e+00	9.409179455236713618e-01	3.741609009687444587e+00	3.413616014794740305e+00	3.861056589877504219e+00	2.941957683669353507e+00	4.308001038225594215e+00	4.482049960889149531e+00	4.585795263665316313e+00	1.811353067883453960e+00	5.708987121888149385e-01	4.132133239170413752e+00	2.116922595705655219e+00	1.620029231065649666e+00	8.702837691945565224e-01	2.448490664604687783e+00	1.318372281490169495e+00	4.091359589829977494e+00	4.161974306338984242e+00	4.489838069845053070e+00	4.308092314956717850e+00	3.735041060230086085e+00	4.251922096862719158e+00	3.173911666657648567e+00	1.427787865044022331e+00	3.848470223027629533e+00	4.613499459118880708e+00	1.873323135502023451e+00	3.663370214577315043e+00	4.001588645992398163e+00	4.130599454899607892e+00	5.276655338010188601e+00	3.101927814676948891e+00	3.970924338560101408e+00	4.145754825818037226e+00	3.704576217238490621e+00	1.877442048732337554e+00	3.606866953353739191e+00	4.052061413467332507e+00
3.181515354871352841e+00	2.692283797617733843e+00	3.177421361436086222e+00	3.026347530628288318e+00	3.714650297108139654e+00	3.370411897726543149e+00	1.540112082420190376e+00	3.362705977891967457e+00	1.345886731561199090e+00	3.087041404690979096e+00	1.784157223369958301e+00	3.181060295959120321e+00	3.200554756907764364e+00	3.035253155819979121e+00	1.018279375055265445e+00	2.945268880236040498e+00	1.524583109095847711e+00	2.158674714015036855e+00	2.961614554121017928e+00	3.441679369179336589e+00	2.554544233499446371e+00	3.447472014915501148e+00	3.099517129960410067e+00	1.795563704132474570e+00	3.810412380833121393e+00	3.890101522441555382e+00	1.556625706792857278e+00	2.611584085467695271e+00	3.008883602772273846e+00	3.087738372681652521e+00	2.913415561536385479e+00	2.531370796214196695e+00	3.094200463414845448e+00	1.411151788713722599e+00	2.631489453907288389e+00	3.886692316669994707e+00	3.045194115195861251e+00	2.891664149033537523e+00	2.506917585271308813e+00	2.965719377244255384e+00	2.988903277648892409e+00	3.053758029203426538e+00	3.092810729091661770e+00	9.838078951855915300e-01	2.811160150626188070e+00	3.157212047859160986e+00	2.963613479250771565e+00	3.089534678030985138e+00	2.912465571153637356e+00	3.028644380358116450e+00
3.583787695490394221e+00	3.467585276023288809e+00	3.989572605969466057e+00	4.510064996167936435e+00	7.525961400728514716e-01	4.030354855925960322e+00	2.648697923150735267e+00	4.252500061250017893e+00	2.443010777983264603e+00	8.318831577677632261e-01	2.845209688555805805e+00	3.559378782915983308e+00	6.575009834607961068e-01	3.485565148540945568e+00	3.132817222636834043e+00	3.518482621758542539e+00	2.776129289714141191e+00	4.043416143298804499e+00	4.192403743721281550e+00	4.301907603174294437e+00	1.609152026770286570e+00	7.388782057022679206e-01	3.950741951399984409e+00	1.835375837228196749e+00	1.656167464373947462e+00	9.320608287011266091e-01	2.218953245114131168e+00	1.219336652792652576e+00	3.847042435057700160e+00	3.911974350589555005e+00	4.352527955264693382e+00	4.118744777001708712e+00	3.476952602313462037e+00	4.054523717841414410e+00	2.912208578353400856e+00	1.864587615860249681e+00	3.586693707688394461e+00	4.442610789945859118e+00	1.718888348639455721e+00	3.475973516792487672e+00	3.778130317207753830e+00	3.869438364567535871e+00	5.108124850227617308e+00	2.832921269890254390e+00	3.696442586072448133e+00	3.903677959424848076e+00	3.523602390882305979e+00	1.732436767694332636e+00	3.436216507815015309e+00	3.780299759860621389e+00
1.849532217220198227e+00	1.783915093703835941e+00	1.247616123046738856e+00	8.168396784821968515e-01	4.867778399967936487e+00	2.440690390212961969e+00	3.664491060736454031e+00	2.741164421213895253e+00	3.477222918240401306e+00	4.115380434240789143e+00	2.494731497102119278e+00	2.085216983411224412e+00	4.427807117978307616e+00	1.724390336686021152e+00	3.078752129286284944e+00	2.093305999187697441e+00	2.541762466228493000e+00	2.261929945384671292e+00	1.552812746146934542e+00	2.075493462890635410e+00	3.671419660837440091e+00	4.420713753009921199e+00	1.260807320787834529e+00	3.736470626013176588e+00	5.360543303327729880e+00	4.949387751553614656e+00	3.238614582731942804e+00	3.934563013161911371e+00	1.481574625364156850e+00	1.473908530751333545e+00	8.475330411514476747e-01	1.147815726884100496e+00	1.841473102289815200e+00	2.741852282981704914e+00	3.506051638307526641e+00	4.954608709898375984e+00	1.740865011305235521e+00	1.016732882024872442e+00	4.407529437527671234e+00	1.525236992488176346e+00	1.330913883850021628e+00	1.508683885815452319e+00	1.518210026552574421e+00	2.965149297266809647e+00	1.630800233797626397e+00	1.540007051010271910e+00	1.479106175105695531e+00	4.283077899544928790e+00	1.625161613359551449e+00	1.693380697310365779e+00
5.307039111803442122e-01	7.561454799618414491e-01	7.110130430553094349e-01	1.588597973557323462e+00	3.925549334259806677e+00	1.427463374948405583e+00	3.194119786081780266e+00	1.770750595926661175e+00	2.875327592492020301e+00	3.339439614335820483e+00	1.934992973066117061e+00	6.717785939474394397e-01	3.581377264364706825e+00	2.688141717543675036e-01	2.714612163434134473e+00	5.769056636254645820e-01	1.984618926538903150e+00	2.086849466477329607e+00	9.467046240539284119e-01	1.535345294629255619e+00	2.860064600920976030e+00	3.646167035640284215e+00	8.451897084139877725e-01	2.914768125549173750e+00	4.520782045817644423e+00	4.025236578292548550e+00	2.609308234042778007e+00	3.185336230183602346e+00	5.146531946590248152e-01	5.811178529347849064e-01	1.615596283960270885e+00	1.517640157311776372e+00	3.141396997809334235e-01	2.890510964453897103e+00	3.033395082920173458e+00	4.349024076296358565e+00	3.940421644123029976e-01	1.587302212371048737e+00	3.490595586667420314e+00	7.591642653133418017e-01	5.774391211100143861e-01	5.169416061793430384e-01	2.600620353282663277e+00	2.427617535378745472e+00	7.683565368125477857e-01	5.213613355817167117e-01	8.552985044540485360e-01	3.349011139816725713e+00	8.594831829232768561e-01	4.318520010777849860e-01
1.331137667970709204e+00	1.256280877140576901e+00	1.123654691366982039e+00	1.237864794936230250e+00	4.214144140490935442e+00	2.310239995925274403e+00	3.332281376496286640e+00	2.685525641955096798e+00	3.035721268035631581e+00	3.548881985867316846e+00	2.059560766496132178e+00	1.588161280388477925e+00	3.843006632302375714e+00	1.264565052572155013e+00	2.881701486314681482e+00	1.674417785281428595e+00	2.083061023607191586e+00	2.297356946444054859e+00	1.512004360294097349e+00	2.090631769475338686e+00	3.131121341912445732e+00	3.830491718825884906e+00	1.126205533024236205e+00	3.230693455533638403e+00	4.695933675741930990e+00	4.299094719855314217e+00	2.826934544581526598e+00	3.383701513953791373e+00	1.259780315848053167e+00	1.269141024786322181e+00	1.113248628011239250e+00	1.257479776030738128e+00	1.322547881324978691e+00	2.800904859275831438e+00	3.184939163414213237e+00	4.328469912708646561e+00	1.291046002836917284e+00	1.358096784091425313e+00	3.814913135067587557e+00	1.081094635604407772e+00	1.030331548356102411e+00	1.306498628983965737e+00	2.169245428141300724e+00	2.686810259859307326e+00	1.260500919154961208e+00	1.328838290418175916e+00	1.022639343642355758e+00	3.641579337938607885e+00	1.180226202814879555e+00	1.405455592737493653e+00
2.828295922909596527e+00	2.445341748476006050e+00	2.582871788280507896e+00	2.078515313977663759e+00	4.749966804737799642e+00	3.372053136398661444e+00	2.511957623197443645e+00	3.538212933530263449e+00	2.710349222537874692e+00	3.966668211281298984e+00	2.399496086482846291e+00	3.012523440117629736e+00	4.222520108216152757e+00	2.736285390983667298e+00	2.177749115296785831e+00	2.918536554087736601e+00	2.343292922952934010e+00	1.812526383593895618e+00	2.564348514899034370e+00	3.094625985458477224e+00	3.154017183041386119e+00	4.300966812905557823e+00	2.599450309794828939e+00	3.079232395129151811e+00	4.724050435208332566e+00	4.892285280805334757e+00	2.623578984983958140e+00	3.416909346512665646e+00	2.643126671087216550e+00	2.630508115521220436e+00	1.999234523133330166e+00	1.950987018307176024e+00	2.872290118590342889e+00	1.708197130720950252e+00	2.546560600569472754e+00	4.335842200281172509e+00	2.736571691121689742e+00	2.038952112934031113e+00	3.972153874734463130e+00	2.673537965049553655e+00	2.454173714881561885e+00	2.667935167967703691e+00	2.060668543379600148e+00	2.217274471039933470e+00	2.481471008360610853e+00	2.809137616723483610e+00	2.579753965314589337e+00	3.977731177230165560e+00	2.701988365108412449e+00	2.809994440579100861e+00
3.082126178413855389e+00	2.933858954231837401e+00	3.471956263148476829e+00	3.872437237086804540e+00	2.100577433048930409e+00	3.545528562877084067e+00	1.758959704777042665e+00	3.750030230205064097e+00	2.081396272692070948e+00	1.622508845799432553e+00	2.469262106894978270e+00	3.092784789846745319e+00	1.842972410224331670e+00	3.035014153828710537e+00	2.362654980893870604e+00	3.035317877908982886e+00	2.311500496984987496e+00	3.000952186099719476e+00	3.538932347152848212e+00	3.728789069231361886e+00	5.225249149039474794e-01	1.953748803754535857e+00	3.458043976977735579e+00	1.617944980612342265e+00	2.399963150139580836e+00	2.341734153868939128e+00	1.849575458952003704e+00	9.185137650033813328e-01	3.323736494456676738e+00	3.368932583557127547e+00	3.732720243473911736e+00	3.523693761049521811e+00	3.053184905285742712e+00	3.180810581791516434e+00	1.644088373425453664e+00	2.337484844332490042e+00	3.103309889659731979e+00	3.762325008083665878e+00	2.090751992058028197e+00	3.144014850761068125e+00	3.214329127893437388e+00	3.334142359234913311e+00	4.345840035350899022e+00	2.089126787748368574e+00	3.175184910157853313e+00	3.422015755097101763e+00	3.165188898213475266e+00	2.116801755812855568e+00	3.101544645756440399e+00	3.306804696276187894e+00
2.942633475515053387e+00	2.862032697068677134e+00	2.985974336526276307e+00	2.968677786740173019e+00	4.689832456226937119e+00	3.240234626188706724e+00	2.432631874063437394e+00	3.346264823327803839e+00	3.179775953003788569e+00	3.940444453068037145e+00	2.992757039549773346e+00	3.053952709654307540e+00	4.191815785461144195e+00	2.950204389375491676e+00	2.401066736169028104e+00	2.955670617014736656e+00	2.955309254166454291e+00	1.715961151318285971e+00	2.781423853472342778e+00	3.080595002359119761e+00	2.666488925554858280e+00	4.324292167738508219e+00	3.056073842784045702e+00	3.251965238436648864e+00	4.742271607899628982e+00	4.877256256568061943e+00	2.902532934194240966e+00	3.201451965945155909e+00	2.952964877625339213e+00	2.903939237837275478e+00	2.930206510180998425e+00	2.884407212562535960e+00	3.080283310174074085e+00	2.325949615783214242e+00	1.349724519718405791e+00	4.471300221421985022e+00	2.943051679185289871e+00	2.744697409864507609e+00	4.212700064413620105e+00	3.251735815611875857e+00	2.774342497489191040e+00	2.915602269487402864e+00	2.943085428466446274e+00	2.464679610373072816e+00	2.917795992355208146e+00	3.104734523286915238e+00	3.209367112342898398e+00	4.081110523515100397e+00	3.300078695136347218e+00	3.082210669756312083e+00
3.067818961740581774e+00	2.856501442638456290e+00	3.425921588033734810e+00	3.696383512556177475e+00	2.781450198988378197e+00	3.585616627586369454e+00	1.507733673620141213e+00	3.751888263019322434e+00	2.177181036397504155e+00	2.272717604674137526e+00	2.556533844071984252e+00	3.105173228925087070e+00	2.441098367759257037e+00	3.035784317111752451e+00	2.133261070074966348e+00	3.018655490296628052e+00	2.379782950500028083e+00	2.595975792391909120e+00	3.392139827701184274e+00	3.720347172363120514e+00	9.555539491876516855e-01	2.590251957298267182e+00	3.436706482220083458e+00	1.838181204167392391e+00	2.783200439084025479e+00	3.014645186089194517e+00	1.904786485540392205e+00	1.487231403757161008e+00	3.289982157193954038e+00	3.306186399135321086e+00	3.600247789944698074e+00	3.356088847328570157e+00	3.087931156105490960e+00	2.865692903333664443e+00	1.014268288926557071e+00	2.721527629902456447e+00	3.093367780573384351e+00	3.584948737992432743e+00	2.558136739700901607e+00	3.183908827180385259e+00	3.145685230787200304e+00	3.275961369143288504e+00	4.069116820872444862e+00	1.983328728959115272e+00	3.088391179247135465e+00	3.404069939706197534e+00	3.169270743478898034e+00	2.438576527580888165e+00	3.155659853515285995e+00	3.291440339770693058e+00
2.666153770195890393e-01	1.069833833981110427e+00	7.989777138513954879e-01	1.776391177322272696e+00	4.175230320455085575e+00	1.325299852005714429e+00	3.402896206947884306e+00	1.680500565572958349e+00	3.137779935070009074e+00	3.600723040841458555e+00	2.231212000557089237e+00	4.410103178901363385e-01	3.829119586998685598e+00	4.994152029438393980e-01	2.939436194266507929e+00	6.017372762528223618e-01	2.302967493448984104e+00	2.134755419754441164e+00	9.267805201780487945e-01	1.366589051602558058e+00	3.007610004678863636e+00	3.895889529404376272e+00	9.666190658050926032e-01	3.180141624272546430e+00	4.737475449618901990e+00	4.275247976141253403e+00	2.889766222167345244e+00	3.384258228039758176e+00	6.306926474635616842e-01	5.804254890187847682e-01	1.753323096381708579e+00	1.756728708372521153e+00	5.273217883095709935e-01	3.057970667810804510e+00	3.036622194517992313e+00	4.558049821028221871e+00	3.729487245164846976e-01	1.614338904208679981e+00	3.797191142800499186e+00	1.215771680808577671e+00	6.837077506096301827e-01	5.850035029441301715e-01	2.694974832606514603e+00	2.666138733398332405e+00	1.053060664914414968e+00	6.651012080840976726e-01	1.280281145729065484e+00	3.627221703020905963e+00	1.322045795023205184e+00	5.948304632159020500e-01
3.028450222915240353e+00	2.614142569581870301e+00	3.019251150805021933e+00	2.902795789830405315e+00	3.643882693054640409e+00	3.350633164994827773e+00	1.179285980896696007e+00	3.396021084064518192e+00	1.231138897459163273e+00	2.929502624144468381e+00	1.691414408906335431e+00	3.077016786789029901e+00	3.053019456214865368e+00	2.895066852893713349e+00	7.569172669519729224e-01	2.870099037625137850e+00	1.514463132484952901e+00	1.954598303877467913e+00	2.873013543110236601e+00	3.331425193017217623e+00	2.247747257955197586e+00	3.286904631742022520e+00	2.965568871049248934e+00	1.674807698007045431e+00	3.639741341880758707e+00	3.819776136171051828e+00	1.340325349588249448e+00	2.329448135254332364e+00	2.904186048763071959e+00	2.953808841803837293e+00	2.750555945661778079e+00	2.448586303503078820e+00	2.977462401432771966e+00	1.138311027712487711e+00	2.177788639158384054e+00	3.585449545555257966e+00	2.907643793147249411e+00	2.698476001665135904e+00	2.584145703013004614e+00	2.863034316475624230e+00	2.807210576224085763e+00	2.935069741627148954e+00	2.945675246696629834e+00	7.582751553822049129e-01	2.726296437824084151e+00	3.073751180636224767e+00	2.840838781075912589e+00	2.980551056901507678e+00	2.840747194228939509e+00	2.959124292482408158e+00
4.155569795550070111e+00	4.028005566495101775e+00	4.504814700380623371e+00	4.994930719883426740e+00	6.180960369070636062e-01	4.636558646299373088e+00	3.252919948005772444e+00	4.896506429483393319e+00	2.857932780991172539e+00	1.028819493350268122e+00	3.279657253387855853e+00	4.137899655490968165e+00	9.186260231275592547e-01	4.049311423924100595e+00	3.716333149822133475e+00	4.141103581576832227e+00	3.203153873400902185e+00	4.707573892127395965e+00	4.790112763413726604e+00	4.873912192618665706e+00	2.369311907495264879e+00	5.583326908016932322e-01	4.416281317263672790e+00	2.353184684947183136e+00	1.656474559027303561e+00	5.167096614767291429e-01	2.711772476741740601e+00	1.815836402944971839e+00	4.385489751354866961e+00	4.464169012074362897e+00	4.810071086616530600e+00	4.592322528632490020e+00	4.037135014400478283e+00	4.567749206818387364e+00	3.683398233552661605e+00	1.696761416012904755e+00	4.153169430287531938e+00	4.935487474513585937e+00	1.940361695484857485e+00	3.939248680114416423e+00	4.322935542255108565e+00	4.426432080496661925e+00	5.591662837011378784e+00	3.417644275024513956e+00	4.268543394415766912e+00	4.429248515774249384e+00	3.991104276373407256e+00	1.949850571976119662e+00	3.879905229856015492e+00	4.323293910771888626e+00
2.879787381230333843e+00	2.714903373010947085e+00	3.178361081497726559e+00	3.367650882547668978e+00	3.531200301713103951e+00	3.393652075307608040e+00	1.867636680950139016e+00	3.552821043666981371e+00	2.649150849897457860e+00	2.960135113884069469e+00	2.746914550291995827e+00	2.946796686929582076e+00	3.171994954586063287e+00	2.880082478101149146e+00	2.217343054728248664e+00	2.878206377760483381e+00	2.598015354583667058e+00	2.151708658577384803e+00	3.075802592991582429e+00	3.460007867279442095e+00	1.576020445327051656e+00	3.294033682867421930e+00	3.231321883452143329e+00	2.443316325198118921e+00	3.586118768332501539e+00	3.750574860478213868e+00	2.309855260516943787e+00	2.215635387464960360e+00	3.080321483218078082e+00	3.055557911622410749e+00	3.326539731717006010e+00	3.126754718158112123e+00	2.955046377562697835e+00	2.708026215480744625e+00	6.375482130271494796e-01	3.426168991301400180e+00	2.922429987570245302e+00	3.260585893085679920e+00	3.285503423748226570e+00	3.089268500789945637e+00	2.898964674625454929e+00	3.027100941081509511e+00	3.668958946126800402e+00	2.159235981780798230e+00	2.892714421510254930e+00	3.190552990642415043e+00	3.054027295244393869e+00	3.054033346176535879e+00	3.085950856984230217e+00	3.105583806176755335e+00
4.326171171246290470e+00	4.068677946549716928e+00	4.711700719070886834e+00	5.094080615842920601e+00	1.614402148111570900e+00	4.904833791983840285e+00	2.777181502118820422e+00	5.092690597421158039e+00	2.747230352881580462e+00	1.823360253685969434e+00	3.372751568171587611e+00	4.328313840494156572e+00	1.508801778056916287e+00	4.216194549359141952e+00	3.480835265587997274e+00	4.260359607940623405e+00	3.279830043917889348e+00	4.505771355461735794e+00	4.874835851085379979e+00	5.145056938422054138e+00	2.210188515952947963e+00	1.655963158805918489e+00	4.686350102099593684e+00	2.144522862560956700e+00	5.965387161702599972e-01	1.781414357472907328e+00	2.577406295711714090e+00	1.802995986412414320e+00	4.581953541151181142e+00	4.641681125593634327e+00	4.930164198118845320e+00	4.644557892887548611e+00	4.226669843758801726e+00	4.426753176092963038e+00	3.264418763358645670e+00	1.160475029140110692e+00	4.318269538532819141e+00	5.020782220755919845e+00	2.104731760481648006e+00	4.147972066086839327e+00	4.485098830831571348e+00	4.610010099482821033e+00	5.662918886697121401e+00	3.239625640823889707e+00	4.320947598312710802e+00	4.656805381121322363e+00	4.158258160282307436e+00	1.640207522457812095e+00	4.095088428345872167e+00	4.524761386679251984e+00
3.585717180473799726e+00	3.538490247325302374e+00	3.821939719702452720e+00	4.269214856588133600e+00	2.258541172898970384e+00	4.220987711102670126e+00	3.008438706365103243e+00	4.603153794208543204e+00	2.870810682557032756e+00	1.738012697828856146e+00	2.873040700934726299e+00	3.619764564676743124e+00	2.083871039449651352e+00	3.473957404584311792e+00	3.385518912214120490e+00	3.718426171976727090e+00	2.793559907244740348e+00	4.004391396983292495e+00	4.157655623612911633e+00	4.313734320997030913e+00	2.103422602987921053e+00	1.821055966715595664e+00	3.714620571226323609e+00	2.543475824793614226e+00	2.604586189449578093e+00	2.305277155722099902e+00	2.512133210249213100e+00	1.905302630697746524e+00	3.790908525837053400e+00	3.837305596634684068e+00	4.106022558982601822e+00	3.967757232923607713e+00	3.536546092160429478e+00	4.000564610120671105e+00	3.073894654487433709e+00	1.949856805596105858e+00	3.607175487755472698e+00	4.194094399256929506e+00	2.750174050376178236e+00	3.406074966728568576e+00	3.647807765253824552e+00	3.815371950540490165e+00	4.827216769781821348e+00	3.099982614101402412e+00	3.781681869537252272e+00	3.820718953075996183e+00	3.441163535185889355e+00	1.762342698497609828e+00	3.394607226181593607e+00	3.797174729361470824e+00
2.985538085950142362e-01	1.004872786229252135e+00	8.705794104379606102e-01	1.822283910483173175e+00	4.092015849401075656e+00	1.314878097670672874e+00	3.368730278036848880e+00	1.653369977031257987e+00	3.071008715968053249e+00	3.542537380482083886e+00	2.184170155608954111e+00	3.431187800793764620e-01	3.765544734593074150e+00	5.016103564676441806e-01	2.909959604743655781e+00	5.377586894306752852e-01	2.236284301394094953e+00	2.151439203570522096e+00	9.628219094245040743e-01	1.437402607103318131e+00	2.977667030396025982e+00	3.835376927676196868e+00	1.017636010122704660e+00	3.099178957063769335e+00	4.665388612851338657e+00	4.192779727638461296e+00	2.834724213754208133e+00	3.347715443767057764e+00	6.513213346420664296e-01	6.225597911248329508e-01	1.815776038682648252e+00	1.764019457737091567e+00	4.717478292987195010e-01	3.064501723239360764e+00	3.057838040666659207e+00	4.515056669510054910e+00	3.539282871562224875e-01	1.686314594554795043e+00	3.699396784348729206e+00	1.184071572734069600e+00	7.619984750901678261e-01	6.017537697812214148e-01	2.769354726141285195e+00	2.620693868307605978e+00	1.014004376658161899e+00	6.621818626067806912e-01	1.251781770460842713e+00	3.549169286836133086e+00	1.266768509491195127e+00	5.189609799345608065e-01
1.647970768624015037e+00	1.854968534166073768e+00	2.046831902304713680e+00	2.812550141973262363e+00	3.557119453250379149e+00	1.952332659413673399e+00	3.182711689447220493e+00	2.204623726582416232e+00	3.220824390942924165e+00	3.106491014099053594e+00	2.499786572568631904e+00	1.596233009517925794e+00	3.234170332125400726e+00	1.571708779768264286e+00	3.048164750758622255e+00	1.543946534963366757e+00	2.578058007177905342e+00	2.734718903041757354e+00	2.117094726906004976e+00	2.287023813730815647e+00	2.620528575470993715e+00	3.336205032788380542e+00	2.160921965697970570e+00	2.951034872017693100e+00	4.114934790796058728e+00	3.644015208619718837e+00	2.752239706296880417e+00	2.992618609356932691e+00	1.909348557023449633e+00	1.887814430653369735e+00	2.879162401396221149e+00	2.711443841595936988e+00	1.605025982120162453e+00	3.520912584546351809e+00	2.708448862951958525e+00	4.074132692381313703e+00	1.683196036420540720e+00	2.771881625634795121e+00	3.527238082603236791e+00	2.009544703755334005e+00	1.877483501598243176e+00	1.841999653108130408e+00	3.620447907120990738e+00	2.824700124844480520e+00	1.934398847856428905e+00	1.886098894968939010e+00	2.055941402261606932e+00	2.990529481012270452e+00	2.088528861529089120e+00	1.817168652181907929e+00
7.993034011578421527e-01	1.140415769143046321e+00	5.943559619701358487e-01	1.346332816913253572e+00	4.569667591977110810e+00	1.381965938923727100e+00	3.519906162846346831e+00	1.641741561321133247e+00	3.289206446165307440e+00	3.956203777184911896e+00	2.353589398300174107e+00	9.168678915026475806e-01	4.185879826170145535e+00	7.936440981699131036e-01	2.953773463067700167e+00	9.002517291369833696e-01	2.410787169203124414e+00	1.994312282791476765e+00	5.501626021321258664e-01	1.345219789712673641e+00	3.357765673161638986e+00	4.261516701081365710e+00	9.063069782918616868e-01	3.412321967172910586e+00	5.114989860587992432e+00	4.666779230848320914e+00	3.054148252564035992e+00	3.737148032151095922e+00	5.461412574972931422e-01	3.924149697824503291e-01	1.508643396113652724e+00	1.465159266275067651e+00	8.636109549807308161e-01	2.907611419256841856e+00	3.269838480114040991e+00	4.927052159192826686e+00	7.076329080089428514e-01	1.312240990950523045e+00	4.090648498615019335e+00	1.231792172556984699e+00	6.679941351437979069e-01	4.105028420443880832e-01	2.315183591067527580e+00	2.721079774225919401e+00	9.485085951320219033e-01	5.345818189020451472e-01	1.235195460914036980e+00	3.954801725176935179e+00	1.345479034340228530e+00	5.381787181094126460e-01
3.251636264280101329e+00	3.150014163049480231e+00	3.499027512974767884e+00	3.999715919066991088e+00	1.821042133957394560e+00	3.655811480196493157e+00	2.484851016272215940e+00	3.960331758618989895e+00	2.238706010583935591e+00	1.275858054974052358e+00	2.317255428429653374e+00	3.236139529803588655e+00	1.561749991696264273e+00	3.119152272479439603e+00	2.876715829973307326e+00	3.238326900085546356e+00	2.207376720595286113e+00	3.688991630296010626e+00	3.751174430497695500e+00	3.848730763540695765e+00	1.934435116159485046e+00	1.457135970306303152e+00	3.404756566944727503e+00	1.928748522669472498e+00	2.488492043510520890e+00	1.851556908710688454e+00	1.993704815999118862e+00	1.647034026232871762e+00	3.390074528682177402e+00	3.461643144445571085e+00	3.892558145378193668e+00	3.676802592375809198e+00	3.149306714863518319e+00	3.543160733536679707e+00	2.990675565924481472e+00	2.267177708573281159e+00	3.235389130643266942e+00	3.927418023180517359e+00	1.970924281853851490e+00	3.140195530463714579e+00	3.326840687892870463e+00	3.436489622981323766e+00	4.559305468209607248e+00	2.573198576366896972e+00	3.400473740136824574e+00	3.433452874187063575e+00	3.179199189146957760e+00	1.428750944591368199e+00	3.108535169970223055e+00	3.366584632189760118e+00
2.809197503461648093e+00	2.414288762532312838e+00	2.868148858705923399e+00	2.897777536600462778e+00	3.318984593692264617e+00	3.074430598302995588e+00	1.339460842863067436e+00	3.126130074719082774e+00	7.913248612378723790e-01	2.652589311442939746e+00	1.292064226060148036e+00	2.812558243601809949e+00	2.766114859518596258e+00	2.664208444838890966e+00	8.170911295883005465e-01	2.595400787224320993e+00	1.120699756612783204e+00	2.122892457320607829e+00	2.731537114674417399e+00	3.140136889348396743e+00	2.123675014606629219e+00	3.027710453633493337e+00	2.800037159932851516e+00	1.340239494406721299e+00	3.453400707619596499e+00	3.492516941368963401e+00	1.061582534863905636e+00	2.152481370096844149e+00	2.709520030183745209e+00	2.785148046569436708e+00	2.707849228724150681e+00	2.397618969579327519e+00	2.713045482445927803e+00	1.463421041224913788e+00	2.395003361465223080e+00	3.508067348514024797e+00	2.680191491328751674e+00	2.704754801560832256e+00	2.139101998418348138e+00	2.632127332443404022e+00	2.658196542309161359e+00	2.761018223177493791e+00	3.096862554843994086e+00	4.970031389303867786e-01	2.539077556365375798e+00	2.867808306639078708e+00	2.643797195212852280e+00	2.755059327186619722e+00	2.612846080553435257e+00	2.731066153463028279e+00
2.797036883536476282e+00	2.837264298934757623e+00	3.128871356656646174e+00	3.768375683067971327e+00	2.084052059264191570e+00	3.254217518808800058e+00	2.651245994513117488e+00	3.638765320830094296e+00	2.460268924422120751e+00	1.562541767749693777e+00	2.317263579101018767e+00	2.777107058456198097e+00	1.965677570248395511e+00	2.715488770768101023e+00	3.013347777421137241e+00	2.867653505396440927e+00	2.212068113744319664e+00	3.503535712600125418e+00	3.407840999069382537e+00	3.479210435251376854e+00	1.748757519585458553e+00	1.809266810425654848e+00	3.093349850707975079e+00	2.166502769923190908e+00	2.870695584866727046e+00	2.132212559038083821e+00	2.174504709832052018e+00	1.770723988967981111e+00	3.034007362890046799e+00	3.077171667361578766e+00	3.725917216714062175e+00	3.548400983151829724e+00	2.741565674066351210e+00	3.620503277837940459e+00	2.717120725110247825e+00	2.577591307699467649e+00	2.839634001276381436e+00	3.720105611893608444e+00	2.352959463638748971e+00	2.882783847463650240e+00	2.973511528905803836e+00	3.065309265359517088e+00	4.468240989145715325e+00	2.654834411927894156e+00	3.106470673391834580e+00	3.043754043126758013e+00	2.907178766515935653e+00	1.733784993020456078e+00	2.868818571036803711e+00	2.999530227973264296e+00
2.250088163720947776e+00	1.873960923288259472e+00	2.249470713644000863e+00	2.298778352096070066e+00	3.462215183730943391e+00	2.511906695173656168e+00	1.783010801023967806e+00	2.687230247745550749e+00	1.407180162333271145e+00	2.725750644949027635e+00	9.184742715095199905e-01	2.260601590930562121e+00	2.952452391330822046e+00	2.097762346570408720e+00	1.347030229069781759e+00	2.113676910977716261e+00	7.106692355056379862e-01	1.972306939316525787e+00	2.192678699216167537e+00	2.531856413570258368e+00	2.191040306356351497e+00	3.108004015581720125e+00	2.179876265222225662e+00	1.758174389157302731e+00	3.776100512076789428e+00	3.599702051039639361e+00	1.377493182150985263e+00	2.334466395686913831e+00	2.118220150446127992e+00	2.188708235448677986e+00	2.194474778535603576e+00	1.924327207897652325e+00	2.181520781763943706e+00	1.624841618514105912e+00	2.400170090542040668e+00	3.645590574609555823e+00	2.133983142903067343e+00	2.230714592753407555e+00	2.517979268697551287e+00	2.104734762808348592e+00	2.075676873727864802e+00	2.185181390151613279e+00	2.704034690013822573e+00	1.028541324960749792e+00	2.010050366180969217e+00	2.258842552373153012e+00	2.101819425593498547e+00	2.762047695114790535e+00	2.117335332236725876e+00	2.175807170611872010e+00
1.495014495941952681e+00	1.165424993863544367e+00	1.497990531786161927e+00	1.385544058700979742e+00	4.346739241326127434e+00	2.184355568253255608e+00	2.820052741467935498e+00	2.278541236320100971e+00	2.722143463732155766e+00	3.730206392495588386e+00	1.970485103867906984e+00	1.633339500583723236e+00	3.878518140668121283e+00	1.480407938388025979e+00	2.259520965974212814e+00	1.457223921210613726e+00	1.972056739563358807e+00	1.504369290087954614e+00	1.243754498120838603e+00	2.061850258993499274e+00	2.979239451039175979e+00	4.023542181409950125e+00	1.563218756685375910e+00	2.906237119941145419e+00	4.596588620358999400e+00	4.489908660050957678e+00	2.564040489237199960e+00	3.323911691542488889e+00	1.398626318679964786e+00	1.389617250282416894e+00	1.245899298594943749e+00	1.055484490936325015e+00	1.541087909298541669e+00	2.234742332775950580e+00	2.689540995220447872e+00	4.455071931215312198e+00	1.393365473347180528e+00	1.244586126315877506e+00	3.702993008053380830e+00	1.542321944212381002e+00	1.280085349581746801e+00	1.384072583616915875e+00	1.968869121291705548e+00	2.141234102317312704e+00	1.089064865351264677e+00	1.583442323365898075e+00	1.492294509425132976e+00	3.674458724542138288e+00	1.594091099658934585e+00	1.463355866536394823e+00
6.135019852676441010e-01	1.024268584807583204e+00	4.456895023617616913e-01	1.386369521895353119e+00	4.342720582210505498e+00	1.337565646336456027e+00	3.433418327488417798e+00	1.666666178174139867e+00	3.121643731496134944e+00	3.715590584606841329e+00	2.133526356636166632e+00	7.079992074732019969e-01	3.960969477575473796e+00	5.550738572632570866e-01	2.867055895166149337e+00	7.653119667337866527e-01	2.212870213852732082e+00	2.052942788429755083e+00	6.437840151687548307e-01	1.315756572309415340e+00	3.207755559604024587e+00	4.023560431874035004e+00	6.365897448999833230e-01	3.237530782137186591e+00	4.914240549185771023e+00	4.431722192679822925e+00	2.871782998183213476e+00	3.542876095721594343e+00	3.131527536996345229e-01	2.005987141938888607e-01	1.438513639081826501e+00	1.405366955351947666e+00	6.445486008435427072e-01	2.871154748838174786e+00	3.232313449922480153e+00	4.709188743682998890e+00	4.680309227862460286e-01	1.299718760689636543e+00	3.880977328394323411e+00	1.003461398850848951e+00	4.872813543941743042e-01	1.903940622131258253e-01	2.366378705123038273e+00	2.609192581405343159e+00	8.981358791503308847e-01	2.986783225076874437e-01	1.064420251684537577e+00	3.745064819050764715e+00	1.135432678444538102e+00	2.844378123102137557e-01
3.155454647134408930e+00	2.887808077217159486e+00	3.519209992525448971e+00	3.914031847161844269e+00	2.117472827148530801e+00	3.740385679187186341e+00	2.353017763410664376e+00	3.962950345628104554e+00	2.206020444257091206e+00	1.895128433975084681e+00	2.388406456532336630e+00	3.133291321330715640e+00	1.840692107029823221e+00	3.036088297671255543e+00	2.652950572508615323e+00	3.064277481217931864e+00	2.206471707535211380e+00	3.408000839202966148e+00	3.616256813524684421e+00	3.999856363993889996e+00	1.840033410674744019e+00	1.983932481224893074e+00	3.486528154360958531e+00	1.709243622238997506e+00	2.192863710510552622e+00	2.250899468756483390e+00	1.917411657658649293e+00	1.772732073060484970e+00	3.370147906663800708e+00	3.421215820843289901e+00	3.878045118936078062e+00	3.548067072908920760e+00	3.058923561768017052e+00	3.487419768582544766e+00	2.743954377301637049e+00	2.247215161289522367e+00	3.151930944171222215e+00	3.919198415514659750e+00	1.984194507481990000e+00	3.049498847343991681e+00	3.283371402596797939e+00	3.377149326116918537e+00	4.555169175279332627e+00	2.373699108327139040e+00	3.151035757062415232e+00	3.421771534813114801e+00	3.051661712460449483e+00	7.123303522729885762e-01	3.009670419459322677e+00	3.299471554908978366e+00
3.592415731254083422e+00	3.474956668202762167e+00	3.958352208281292306e+00	4.472982422616602172e+00	6.644008864661934410e-01	4.036881627910650749e+00	2.701856132021153378e+00	4.273971931641101563e+00	2.374367750630219653e+00	5.572359404593595356e-01	2.758964183106252133e+00	3.568994895596257599e+00	4.602479980182387354e-01	3.479165530511520554e+00	3.135824694980920313e+00	3.537712688880942036e+00	2.706994812667001593e+00	4.088439402050252802e+00	4.195529961401017083e+00	4.286695550804174637e+00	1.719092352738717189e+00	4.325628867875687678e-01	3.892219391516478222e+00	1.812417424827728274e+00	1.653794778402390087e+00	8.079086411544644797e-01	2.158364858142430620e+00	1.211210910852917655e+00	3.823698008609625720e+00	3.898579333576849049e+00	4.289297522992072231e+00	4.067341095900729897e+00	3.473499605518552968e+00	4.029955503071647627e+00	3.066762321501820487e+00	1.763952570856934132e+00	3.582192874363002932e+00	4.392976574985222094e+00	1.632811514287951793e+00	3.421820597144691334e+00	3.760608988636866101e+00	3.859311467529973783e+00	5.068354601494956313e+00	2.819246311824041396e+00	3.701278265748410234e+00	3.880024646285758383e+00	3.481713369348194753e+00	1.733815771529801264e+00	3.380841276438621090e+00	3.763611633834812675e+00
1.233248117529584853e+00	7.805085337842627702e-01	1.029039876900211814e+00	1.072832473311019497e+00	4.053628130254820938e+00	2.120526044875890026e+00	3.163668786949377143e+00	2.383416520574448416e+00	2.832047040608638433e+00	3.449657960824679126e+00	1.894274966050539133e+00	1.442203312773300938e+00	3.674459235014669645e+00	1.030583807039923583e+00	2.651648497505457502e+00	1.318033820073249540e+00	1.901080311446392113e+00	2.129980888773250314e+00	1.286254120324859640e+00	2.065649175087605816e+00	3.038069252660644981e+00	3.717188850569343117e+00	1.105589184146137383e+00	2.976013803776426769e+00	4.540000054721494038e+00	4.151085096283084752e+00	2.615066870537427590e+00	3.291613375294244026e+00	1.043095748678636747e+00	1.086884700555722283e+00	1.150226418685728946e+00	9.401179897307342381e-01	1.081040706955448849e+00	2.691540748300073727e+00	3.152967947513473312e+00	4.298682176798868326e+00	1.095043786881003900e+00	1.383825554091152599e+00	3.578960913554758427e+00	5.554829618806317315e-01	9.312142704378554292e-01	1.049582107417775134e+00	2.186019251731208701e+00	2.427778804587119588e+00	7.090219049937561691e-01	1.103950664500126022e+00	4.575701548929266282e-01	3.453439518811143749e+00	6.003687315234118582e-01	1.073451961088008888e+00
6.692079559556578516e-01	1.117084241250838161e+00	3.404705199266384041e-01	1.440828522300704240e+00	4.214061448436241974e+00	1.407676530817987937e+00	3.470597553403671487e+00	1.836123295173658576e+00	3.105485610388897033e+00	3.563393794287034400e+00	2.086879095556018360e+00	8.393838595622701293e-01	3.856730809367409307e+00	5.215512471731661437e-01	2.954400676205054754e+00	9.748339738368423379e-01	2.186502177011516057e+00	2.240931959147552721e+00	9.743461152503042344e-01	1.331544008057537809e+00	3.146750034613448488e+00	3.872903886994805589e+00	4.880813060371207435e-01	3.214894831190597824e+00	4.831048095104866213e+00	4.293356308048283054e+00	2.854317740409827664e+00	3.440841892801684843e+00	3.999787577156953544e-01	4.531225685826151262e-01	1.411438002367802591e+00	1.507274234788725797e+00	6.321040819598031657e-01	2.981230355648776698e+00	3.272014956728745094e+00	4.554443273705306439e+00	5.330899377974395170e-01	1.341950778764834373e+00	3.802269648546026115e+00	9.007427578439498594e-01	5.409626539699728953e-01	4.834580310541439774e-01	2.452756579612342058e+00	2.672649731194900902e+00	1.057433447318023578e+00	3.579915907836089817e-01	1.003369835594253745e+00	3.674393778365743213e+00	1.028499556222951750e+00	5.177986239813725522e-01
1.412283099041213186e+00	1.558635552679008995e+00	9.275826310192322177e-01	1.080957156800991248e+00	4.954136583536097760e+00	1.643207728480683194e+00	3.468427172261245861e+00	1.843190420665479001e+00	3.286993801126262049e+00	4.209715472909370426e+00	2.297473206251796629e+00	1.526576218849870381e+00	4.484711328371703942e+00	1.374339323704410143e+00	2.768320871875942668e+00	1.469128849844123952e+00	2.392225251682714493e+00	1.698035733953731308e+00	6.556484677076593881e-01	1.294524096762833754e+00	3.574339889618447508e+00	4.577151803186314538e+00	9.673070374082073375e-01	3.547198203969430974e+00	5.387289825968904822e+00	5.065452505818497819e+00	3.069311661651876300e+00	3.912061701975207306e+00	9.556299106323531412e-01	9.381730266331003154e-01	1.005499422944477805e+00	1.196257371846968898e+00	1.485146549400796490e+00	2.462599664056072779e+00	3.289247595778041600e+00	5.140051251230267404e+00	1.273157672671098695e+00	6.217457978043533506e-01	4.287952365179832803e+00	1.643760173773136435e+00	9.797945611255681753e-01	1.000463545095158890e+00	1.633414176079405644e+00	2.632481208280361251e+00	1.375010414522787272e+00	1.084258704822136599e+00	1.668111938964230045e+00	4.296588633460737938e+00	1.766778887831187195e+00	1.170770067593804198e+00
8.217363119376076552e-01	1.269406811064088592e+00	2.776790861920713227e-01	1.370348778805361878e+00	4.446946283742846617e+00	1.361518195052596081e+00	3.608541511459720130e+00	1.785939242665714577e+00	3.269565695039407416e+00	3.770966361069598261e+00	2.206287226124942880e+00	9.446027726493189114e-01	4.073440835939936555e+00	7.052384582070325703e-01	3.042648177483782579e+00	1.062330225213829138e+00	2.315200370355997350e+00	2.246356167501859513e+00	8.431266922187851121e-01	1.225822438692679928e+00	3.349687664474772841e+00	4.098345687348699862e+00	4.053494818262544097e-01	3.412674921727501420e+00	5.071040337965022182e+00	4.524644456344600663e+00	3.004473678934270531e+00	3.653466438322259258e+00	4.078991233003523287e-01	4.191268649418147252e-01	1.372943550592799822e+00	1.490733709105519722e+00	8.075128008055626472e-01	2.990656634721126750e+00	3.409155737790080298e+00	4.796926680938564225e+00	6.954958775015063210e-01	1.271456048543964767e+00	4.009205968885743765e+00	1.053076151209283218e+00	5.599488115710463676e-01	4.772310631686933480e-01	2.334177713352289629e+00	2.787533962573926605e+00	1.155829494522656153e+00	3.101368927650576812e-01	1.147722103985074238e+00	3.889761936503072004e+00	1.206723992175460225e+00	5.733509325280842228e-01
9.705915661052278987e-01	1.436748052110368823e+00	5.666281828307184742e-01	1.443719510347096335e+00	4.359226106563818703e+00	1.677783238972176516e+00	3.557178870350125699e+00	2.145363765444869841e+00	3.249680347306873607e+00	3.633025356821034890e+00	2.191624297369663577e+00	1.176883818015332928e+00	3.975545346198658070e+00	8.991964987498731743e-01	3.040976561329158390e+00	1.367715332541682871e+00	2.308969264691258072e+00	2.283673380184651602e+00	1.196002861856720667e+00	1.404905492045721127e+00	3.214635890641294846e+00	3.958848263630085906e+00	4.927391568175840120e-01	3.393194018899243769e+00	4.957958181907302198e+00	4.432556208369917705e+00	2.962872038390323759e+00	3.498074898908684283e+00	7.799201415225754941e-01	7.919373257760333740e-01	1.297566299246021737e+00	1.574635313687216653e+00	1.020866874291795456e+00	2.962850503815166459e+00	3.265219486165413354e+00	4.577551898033089373e+00	9.158482653939514773e-01	1.251498389786726007e+00	3.995054178520085042e+00	1.153404295948662783e+00	6.663000846138390498e-01	8.463540685663342167e-01	2.298057541846354024e+00	2.802269046570640576e+00	1.395395174163307050e+00	7.948925627921226145e-01	1.246302192333897052e+00	3.821832608451436464e+00	1.306668702919427938e+00	1.003383174053555482e+00
6.602080721964177501e-01	9.390174456085975674e-01	3.775187000302373530e-01	1.361441430633957728e+00	4.139362585500330205e+00	1.402800581830372817e+00	3.309022823181677175e+00	1.763841549028021038e+00	2.965334346518330833e+00	3.491117550964915051e+00	1.969094633427941554e+00	8.387409862428953922e-01	3.754043335883624710e+00	4.064206797806589333e-01	2.771961029556733180e+00	8.044544411501709513e-01	2.069022888344295819e+00	2.088782829659004747e+00	8.649962872823290239e-01	1.358619655104983170e+00	3.041520291002262510e+00	3.803353053956669783e+00	5.268634041009062630e-01	3.066994344595745936e+00	4.724173209607880786e+00	4.227472250511421947e+00	2.714765023390865117e+00	3.335113347013968443e+00	3.029656457958933014e-01	3.969685479587155008e-01	1.348304929794684748e+00	1.368841481946925898e+00	5.438455573419108680e-01	2.828188239878911325e+00	3.151880118880373782e+00	4.489205329101060293e+00	4.459853054776556358e-01	1.296370578437852528e+00	3.677582288701761737e+00	7.730958233323150797e-01	4.128836136332478257e-01	3.778590416278196362e-01	2.365606945305552156e+00	2.503786872087677473e+00	8.582624211212414034e-01	3.811472981068951271e-01	8.828249779467503000e-01	3.567234950280385064e+00	9.122374927523829724e-01	4.195107309577737476e-01
2.940799087073662221e+00	2.624667490750361765e+00	3.180654409625134793e+00	3.471888856174233151e+00	2.340046852294838775e+00	3.264179064001934805e+00	1.291349771413686343e+00	3.349277303684221607e+00	1.027873983472281427e+00	1.784904179358851817e+00	1.656681973956038778e+00	2.925076568405621025e+00	1.749169396553014844e+00	2.787935468994275023e+00	1.389545288982692473e+00	2.732301683214252819e+00	1.588958504800518812e+00	2.701460637775250362e+00	3.164635642418916373e+00	3.454768612600262134e+00	1.452559164614960485e+00	2.101385992789478685e+00	3.126252300207919443e+00	5.102328317664941437e-01	2.463663033921732914e+00	2.540735193978161277e+00	7.037977503204964069e-01	1.315495726819067013e+00	3.007454828040548200e+00	3.082525517197455933e+00	3.268677349622303385e+00	2.980042170929138035e+00	2.824152112103711865e+00	2.456189597262023572e+00	2.142825241792912117e+00	2.699129092486279635e+00	2.852552195259573153e+00	3.272992648378927782e+00	1.429603046284593448e+00	2.771018959140922888e+00	2.942417481175062299e+00	3.041214963522149706e+00	3.844747887068058034e+00	1.169056679548817312e+00	2.798537333485875855e+00	3.135805689240092953e+00	2.813793224071905907e+00	2.009183666928888279e+00	2.751311129785321885e+00	2.982845428378094077e+00
1.934662800743859545e+00	1.427047493859944449e+00	1.791715685283372439e+00	1.217137285134772151e+00	4.716117478858527612e+00	2.450609567991672844e+00	2.993275819658940851e+00	2.465798123641537387e+00	2.933763253603371979e+00	4.113547742708898447e+00	2.235114965604949155e+00	2.070200903916257662e+00	4.249569827609001038e+00	1.886446481426748534e+00	2.386175578311868328e+00	1.829189793311158274e+00	2.174539664224288238e+00	1.588038800138374729e+00	1.428976430541828657e+00	2.329298474509396311e+00	3.345212205995052646e+00	4.406486350235826244e+00	1.894975538200053711e+00	3.202366302554612076e+00	4.981068869674426303e+00	4.854405303959422824e+00	2.869176780419533834e+00	3.693975382293272158e+00	1.715575193244194496e+00	1.703723255926411495e+00	1.351669312903493125e+00	1.014237922096848710e+00	1.940669446520208341e+00	2.173191020208632640e+00	2.959404193713897957e+00	4.879942488457832184e+00	1.817291690733355614e+00	1.392395505524504529e+00	3.978644235495254478e+00	1.852347273682355855e+00	1.643462750902967340e+00	1.693536661900125084e+00	1.717369092074511050e+00	2.333464684098252917e+00	1.290249291012106614e+00	1.874487751132377200e+00	1.746067632693029559e+00	4.011027845265099145e+00	1.873073780849351166e+00	1.772480512334476010e+00
5.518631914905137714e-01	7.998656237818675407e-01	7.449906099370703361e-01	1.582587230393516897e+00	4.027607153781236349e+00	1.304520192069682727e+00	3.134852132499945210e+00	1.581201107912428405e+00	2.845172904069699360e+00	3.425342514711279929e+00	1.908797719596821318e+00	6.222857711202836040e-01	3.635205592907702066e+00	3.673954513209428119e-01	2.606081622102536244e+00	3.811170402271414348e-01	1.995962970342534337e+00	1.938568148474936192e+00	7.821098718735388644e-01	1.399623197436344890e+00	2.881508042417027404e+00	3.738631281582145860e+00	8.475598334239849985e-01	2.895462407954488171e+00	4.564866150097140363e+00	4.135236847716467601e+00	2.579467724683567997e+00	3.214244568451501749e+00	4.698604244885518644e-01	5.130042059404251731e-01	1.570739039974070606e+00	1.457015795077652554e+00	4.705697027860754611e-01	2.765057511271582502e+00	2.950910288078131938e+00	4.427186598715810995e+00	3.493559926376673119e-01	1.472322827629352737e+00	3.538173343104246360e+00	9.383840578841626812e-01	5.671324572651057494e-01	4.424759756129728605e-01	2.505844432100213570e+00	2.343507950015290664e+00	7.585339276726281721e-01	5.810285181252279330e-01	1.036638849898282588e+00	3.423940136899082276e+00	1.055596150767145858e+00	3.940550405740174678e-01
9.261363701314537789e-01	1.370775453805797905e+00	6.059068971657448621e-01	1.582387282675853379e+00	4.460118017284448122e+00	1.220579558650738861e+00	3.617959993223995863e+00	1.667264209358400473e+00	3.338711493878462555e+00	3.785605863143847394e+00	2.287404773040634609e+00	9.963610102295525905e-01	4.099696335733241881e+00	7.990358937757779945e-01	3.082569519489401610e+00	1.076099422642443848e+00	2.395873758035836687e+00	2.261721716649541580e+00	9.268706649913648343e-01	1.164484153719073989e+00	3.344404898645807478e+00	4.130134329031841744e+00	6.344779935884509170e-01	3.441430866655350584e+00	5.095561290702874224e+00	4.543699904988010019e+00	3.045383280706493778e+00	3.667406605034027933e+00	5.819393339855432057e-01	6.335572966832094810e-01	1.586836329755881847e+00	1.682016418107648903e+00	9.276372493931038798e-01	3.087607813995520090e+00	3.370916558853421563e+00	4.849222122970670235e+00	8.303692758674414698e-01	1.443238270603498741e+00	4.021820950789315674e+00	1.254871572647355382e+00	7.857923821450131241e-01	6.600615211211309230e-01	2.459875194510726448e+00	2.847492405405296356e+00	1.300745260348837418e+00	5.041405743109854676e-01	1.376709729245707337e+00	3.897147015149553972e+00	1.397799498612489089e+00	7.196489420130515180e-01
4.305182876025840599e+00	3.867822815634645917e+00	4.664616043229774078e+00	4.867179238825003473e+00	2.499756232503780762e+00	4.826118513958887135e+00	2.077456449143430639e+00	4.875854799658593031e+00	2.487938623404263083e+00	2.497237668190292581e+00	3.301061332999299935e+00	4.319977316853517380e+00	2.223342625192133770e+00	4.196689202083020653e+00	2.838137303476919726e+00	4.104907643273326912e+00	3.114080908995365160e+00	3.897031041558163711e+00	4.616524344103764221e+00	5.058655850334228710e+00	2.200493593265958392e+00	2.578251769818082906e+00	4.655599218666134576e+00	1.943701460245701229e+00	1.725387337069043792e+00	2.762693633173337826e+00	2.413919135738954225e+00	2.005127597032717812e+00	4.480502237003149979e+00	4.548598347245015105e+00	4.742456110074320996e+00	4.385031429735271047e+00	4.206371866575764784e+00	3.831106801243797655e+00	2.890171921732149762e+00	2.294121377143630625e+00	4.275304591895817019e+00	4.801859873803395296e+00	2.097143952177933812e+00	4.140180017659583989e+00	4.383854056038749114e+00	4.504307123638530364e+00	5.271258080944408064e+00	2.731543220419114792e+00	4.108430128690542027e+00	4.601024765707168562e+00	4.137575611665918807e+00	2.075789796069558601e+00	4.061907917115221700e+00	4.436466098438988759e+00
6.237124639702863460e-01	9.094954267601899067e-01	4.375499633157303170e-01	1.391377046712312548e+00	4.149901473795134521e+00	1.435567670275404106e+00	3.328013998626510261e+00	1.817870418072674799e+00	3.002192508209313271e+00	3.520098247566990857e+00	2.024707749015856706e+00	7.879220463430194332e-01	3.800108312261647470e+00	4.640948339117788590e-01	2.827329678929406231e+00	8.321367638430142710e-01	2.070071195601473235e+00	2.092939686894242257e+00	8.479197114378386191e-01	1.434783593818694358e+00	3.060903740426400343e+00	3.834365899028604918e+00	6.132861215397342747e-01	3.106469245810765667e+00	4.744949635323083115e+00	4.240924538324284399e+00	2.755483439505315157e+00	3.378946594521542224e+00	3.282252964080809021e-01	3.886466220777226033e-01	1.447470606306733742e+00	1.411910513527795397e+00	5.533277860587515473e-01	2.874874233794722844e+00	3.175143309663305491e+00	4.507821585199518033e+00	4.863941494263648302e-01	1.382294308357669310e+00	3.701201533265520371e+00	8.377141312430349540e-01	5.011467270888988468e-01	3.966321451970521439e-01	2.435268541481442117e+00	2.543351718927933103e+00	8.764149747008567193e-01	2.853226066822497353e-01	9.015624348526725118e-01	3.561883304615129919e+00	9.351245135275191300e-01	3.723506214213487819e-01
2.608554184206791859e+00	2.153630849538779035e+00	2.514871289652405473e+00	2.302699580178267702e+00	4.267927341697661525e+00	2.510852666575163816e+00	2.404301580269191163e+00	2.432303817543543190e+00	2.077588270144087979e+00	3.632101871632846812e+00	1.615858648291858657e+00	2.554336655039049386e+00	3.755373914243008038e+00	2.457508289183886419e+00	1.476943923274651738e+00	2.279123235054016483e+00	1.510690465336169241e+00	1.877668189898664686e+00	2.128973231587560022e+00	2.602254244309109676e+00	3.087169017537419347e+00	4.002517790198832692e+00	2.450681397493822633e+00	2.462412649294446254e+00	4.588630856878750386e+00	4.407509657352083998e+00	2.080487374101250619e+00	3.275789989163983229e+00	2.318692122129758726e+00	2.392215929878039216e+00	2.254902459359068967e+00	1.866184174098433290e+00	2.511620433452531831e+00	1.520967650415718575e+00	2.979944305521406545e+00	4.691791414744062472e+00	2.439542919465665261e+00	2.231905331549437932e+00	3.147945789686706242e+00	2.455130252289674964e+00	2.371952440134630802e+00	2.352428666225651721e+00	2.414283056683136586e+00	1.456564637959460340e+00	2.144696292263122306e+00	2.450965873743462531e+00	2.470532656976766273e+00	3.650433459596737595e+00	2.466186235579770791e+00	2.331292812969526285e+00
6.895104012337867072e-01	1.062966773557665556e+00	5.617420298965858372e-01	1.395463357342201505e+00	4.479895524706727805e+00	1.325320138564138661e+00	3.447286912041667595e+00	1.621614553213118093e+00	3.222512352175139760e+00	3.859287758344854158e+00	2.285597583131273147e+00	8.181227926802341344e-01	4.107148998158169917e+00	6.986208642439993843e-01	2.910053502794374580e+00	7.948728760472595356e-01	2.334850722747672247e+00	1.960716067819882724e+00	5.395473720969107267e-01	1.294442379431360424e+00	3.258244218853517005e+00	4.180147495697653426e+00	8.424346491304807172e-01	3.335761375653417016e+00	5.030738150084888005e+00	4.582330510408869628e+00	2.986853655319318346e+00	3.639424506224501421e+00	4.364365120186063929e-01	3.140321027744573112e-01	1.521166788004582493e+00	1.489750703443746493e+00	7.547737354734670445e-01	2.884679799148350821e+00	3.192223522163677440e+00	4.838456374716163744e+00	6.006728839073860460e-01	1.345075275535318138e+00	3.995865646479894284e+00	1.201816984936287191e+00	5.809423481968419845e-01	3.510938586233685044e-01	2.359992849744339427e+00	2.667508781727844447e+00	9.251110609605708301e-01	4.556168313417111593e-01	1.221190229977112240e+00	3.868174081786432961e+00	1.306285955705310586e+00	4.581006529297999008e-01
3.006888671025591542e+00	2.879827573909516492e+00	3.369707917306825617e+00	3.810708526516373151e+00	1.845091076284975706e+00	3.484717004418769637e+00	1.817779544864868368e+00	3.713752262570192642e+00	1.968087963017818742e+00	1.269091650884458966e+00	2.299988680118338902e+00	3.018563361595476113e+00	1.501550112285135130e+00	2.926112771243295718e+00	2.344019790654425783e+00	2.968627409742635948e+00	2.202745547562023454e+00	3.080673768597108619e+00	3.499330605820524465e+00	3.661129427350441556e+00	4.541740537071949912e-01	1.611738470912437382e+00	3.340665781564506887e+00	1.454691574549194177e+00	2.194934256302307318e+00	2.080487797492198254e+00	1.655184280842394440e+00	5.858476327117470017e-01	3.238342754977060700e+00	3.290476577729465557e+00	3.637407816899856705e+00	3.442616757846749920e+00	2.953038244602377294e+00	3.199871283712925507e+00	1.842873320083182609e+00	2.078649053440623451e+00	3.012996364449102682e+00	3.686602823005984853e+00	1.928313561284853428e+00	2.985443230908509271e+00	3.126590748043756918e+00	3.257653713713516641e+00	4.315380915112434046e+00	2.039584646100073950e+00	3.107192111493614739e+00	3.330822972519876579e+00	3.023035604917167163e+00	1.893291229531672171e+00	2.958857919148972559e+00	3.223568480479161114e+00
4.650906816384733911e-01	9.356486295227597338e-01	8.213508799334330313e-01	1.744161714528538409e+00	4.107987756985842509e+00	1.313474158519502000e+00	3.375274631284828519e+00	1.612797812450815549e+00	3.064571324231842642e+00	3.562783518865733079e+00	2.161718011157756525e+00	5.648730318871618694e-01	3.769090015402653204e+00	4.231524938355924470e-01	2.891224449465817248e+00	4.239286877301282619e-01	2.234516829593685916e+00	2.182928573475475531e+00	9.165230290841711591e-01	1.457689414283986684e+00	3.031438815979695001e+00	3.856902079078165624e+00	1.020554130830529260e+00	3.098746935028362515e+00	4.689149657536961335e+00	4.209533380997302565e+00	2.827755262982741602e+00	3.383462097223655540e+00	6.033736415041403012e-01	6.050579424894317881e-01	1.779211714934281208e+00	1.698128217459786704e+00	3.766024234111932656e-01	3.056133543726655688e+00	3.143825854551032695e+00	4.566291858082692556e+00	3.874637456073896646e-01	1.695669896690173539e+00	3.681688858682613308e+00	1.044234362128993565e+00	7.205407939681401919e-01	5.685341258972042011e-01	2.728131060596114654e+00	2.610438888899768717e+00	8.795417584167215530e-01	6.149222154286629882e-01	1.117597944914096253e+00	3.556661830493152987e+00	1.151801509452518912e+00	4.624429629105960005e-01
2.298661841831588504e+00	2.042202522405195175e+00	1.837274584043881775e+00	1.008086142429178489e+00	5.328200435932905599e+00	2.580517841266132706e+00	3.548191324033727057e+00	2.584139315173777263e+00	3.427618131572784499e+00	4.620362793024038517e+00	2.635928586943999452e+00	2.443312279592763758e+00	4.809284862625317736e+00	2.218632967090261143e+00	2.748896694779157990e+00	2.269305328687186041e+00	2.673612245978760349e+00	1.790627548144094972e+00	1.557551273777612266e+00	2.270054212867778087e+00	3.963569787815135026e+00	4.937088394897280352e+00	1.881743567030319975e+00	3.794489221897127784e+00	5.653890618545817759e+00	5.443513998153083122e+00	3.323817229023286579e+00	4.263147167964872253e+00	1.888041581841326089e+00	1.862858557849843555e+00	1.017101124679078650e+00	9.981937945630620090e-01	2.305327954121935807e+00	2.201621977574550471e+00	3.520634186112204134e+00	5.460139513675915879e+00	2.139961717251816165e+00	9.955726312880696094e-01	4.579365060598119541e+00	2.126143223492418244e+00	1.819838714805428026e+00	1.864320767703201653e+00	8.692166057524857159e-01	2.762589570633182667e+00	1.799345672777865612e+00	2.022524247263831398e+00	2.072355662106446950e+00	4.670080805695970838e+00	2.192711877365511430e+00	2.017405971185462388e+00
1.193291547095578276e+00	5.872897931779084146e-01	1.262414672072716515e+00	1.439802538576158364e+00	3.962554712962782499e+00	2.109468864162734381e+00	2.773990366881799119e+00	2.320905223555896679e+00	2.585764197539972109e+00	3.382884244993880074e+00	1.810425090224103917e+00	1.353852336202155726e+00	3.585730929306921055e+00	1.051931658165029315e+00	2.372876586010996824e+00	1.166284886125803055e+00	1.783154903646881229e+00	1.742554547669920018e+00	1.268341954947327377e+00	2.147128270524893967e+00	2.694539563712365471e+00	3.680742760347405884e+00	1.390907909972472600e+00	2.686052136575709959e+00	4.320401874698849731e+00	4.101510618776342376e+00	2.405982608476385121e+00	3.051364398682311574e+00	1.167900121313466544e+00	1.171635256500174416e+00	1.540716257086115482e+00	1.281044623437265884e+00	1.116301635317994645e+00	2.505335743964346662e+00	2.686943557589493548e+00	4.119430582657283679e+00	1.090912946644394532e+00	1.595612208659785480e+00	3.404891943156731049e+00	1.044142774136907370e+00	1.052235653749872712e+00	1.128869448339240300e+00	2.437119820910428558e+00	2.128922664796820019e+00	7.307811259173779828e-01	1.276104873855468114e+00	9.789128448532190552e-01	3.202655139076988178e+00	1.038524655310269385e+00	1.146941903406586638e+00
1.566898662833646316e+00	1.932015348503833607e+00	1.490640119272851116e+00	2.127286018402166246e+00	4.726604751851850139e+00	6.655803496884542536e-01	3.597164315212837860e+00	5.609472812784167539e-01	3.309783406111314719e+00	4.077641654262114557e+00	2.369728622229756887e+00	1.449209670654290960e+00	4.261995577749568831e+00	1.513069851488494821e+00	2.893801045543251682e+00	1.269915407094598825e+00	2.586902698692434388e+00	2.261970806878212059e+00	1.221271523297213779e+00	7.335623289457265939e-01	3.528473494539185129e+00	4.437164742161247233e+00	1.497715546624081462e+00	3.436088034259724200e+00	5.282231397580583909e+00	4.823797556685243570e+00	3.090572557119573016e+00	3.831455276708719548e+00	1.287766174828407273e+00	1.328283010813041232e+00	1.982338086091150586e+00	2.039571039559317178e+00	1.560055041220332228e+00	2.907126686459373222e+00	3.400420405397153623e+00	5.261172327753228295e+00	1.404620997905036361e+00	1.724221180705874490e+00	4.078930149576682318e+00	2.016604715831192163e+00	1.499363901429109136e+00	1.322977646005785379e+00	2.584473081709386388e+00	2.716846417324646268e+00	1.758698301784029860e+00	1.385002617447486539e+00	2.149764050583799158e+00	4.281866964870259196e+00	2.142281141171630487e+00	1.324137604500672083e+00
3.220554005108386963e+00	2.851286897862101544e+00	3.465251733984013427e+00	3.533029408018919959e+00	3.492647413603382045e+00	3.910292393710775194e+00	1.653516394620337282e+00	4.110219554905903294e+00	2.451036213498924532e+00	2.984458232729358951e+00	2.767801783617045430e+00	3.285008314656250761e+00	3.217301424224007889e+00	3.199721629329006944e+00	2.326092952182870821e+00	3.247937501915906022e+00	2.424843346069528671e+00	2.479045938818391193e+00	3.386356802125250365e+00	3.996917267939148921e+00	1.909561574466286382e+00	3.285367291295745229e+00	3.510833266826795196e+00	2.323550418657733818e+00	3.348621697761045457e+00	3.711724321536809423e+00	2.236667628526848084e+00	2.366687974418200113e+00	3.369095063200768347e+00	3.358275350609475129e+00	3.600922715979403943e+00	3.262499165347952701e+00	3.266007542939993513e+00	2.772330347956427410e+00	1.775565443817879840e+00	3.098750473664826810e+00	3.256096749001353263e+00	3.561515213681583969e+00	3.074609243208463294e+00	3.273397001850371524e+00	3.224112616951082089e+00	3.348815759026067429e+00	3.967796076563302243e+00	2.168106441380815319e+00	3.112037985113417449e+00	3.452470973234301077e+00	3.176851617502250313e+00	2.644285349621938952e+00	3.213674886926252583e+00	3.371972182389006090e+00
4.319819016834404724e-01	9.955992866642670025e-01	5.021145601856555896e-01	1.491472911442344840e+00	4.282980735087691393e+00	1.346211596119437193e+00	3.412264189707165496e+00	1.712521647957083060e+00	3.133078987579138275e+00	3.670094464295699410e+00	2.178228939263979758e+00	5.937237764740943557e-01	3.927780269620920528e+00	4.935660018247038372e-01	2.903435714234978704e+00	7.264935346361918178e-01	2.235653974745563932e+00	2.056611230260693368e+00	7.224276643442458790e-01	1.335108786061905972e+00	3.120027706013941415e+00	3.980068478652512010e+00	7.342094955917403132e-01	3.224850665932282645e+00	4.858920774382379903e+00	4.377303102992107675e+00	2.887926652610368627e+00	3.481806380853894822e+00	3.730296812137214313e-01	2.571541607537840557e-01	1.539117806395347898e+00	1.535254478140489098e+00	5.383583773974003339e-01	2.934136101562085042e+00	3.145192809632884057e+00	4.643054597121952121e+00	3.723158534336248326e-01	1.407472324867219404e+00	3.856321978636466419e+00	1.057994229284384025e+00	4.738424674181582197e-01	2.863135090096768365e-01	2.478762867352855892e+00	2.633763133089765951e+00	9.212471803622590549e-01	3.635742094578908734e-01	1.101829622347257676e+00	3.702036490344422504e+00	1.168036107678177338e+00	3.521272224545668461e-01
2.879965740862575618e+00	2.466140083272001959e+00	2.963663825500730820e+00	3.014716047755426231e+00	3.219749226070365733e+00	3.130284611776099624e+00	1.078028177281569411e+00	3.150904369751844847e+00	1.042755896864227649e+00	2.559317938833752581e+00	1.487121987387871158e+00	2.890267125278180416e+00	2.610710904455525228e+00	2.716410210075930198e+00	4.665547670928688606e-01	2.637091548185934720e+00	1.391636194130579707e+00	2.083196035639309329e+00	2.811905177205155315e+00	3.216806697470297571e+00	1.947007746434419984e+00	2.926242815113638596e+00	2.908993135436670485e+00	1.198460334480795586e+00	3.282994480964005923e+00	3.414422004363197427e+00	8.862716721112277041e-01	1.991005916818865629e+00	2.805775529095884124e+00	2.872630249201475028e+00	2.824586900126492051e+00	2.524028612042148456e+00	2.781155109522972069e+00	1.575387095454798159e+00	2.108804299437318175e+00	3.394863113792838227e+00	2.753506060658051702e+00	2.805198721426643615e+00	2.120077869073800247e+00	2.685058765848059359e+00	2.724669806024725638e+00	2.832835266107410543e+00	3.180086806611404970e+00	4.617050608947380064e-01	2.579178071353518398e+00	2.965862656932157559e+00	2.707708578745332328e+00	2.652883776625844625e+00	2.680202270596425240e+00	2.825459324385633852e+00
3.647984249084212482e+00	3.483712638688783336e+00	4.034971199385717355e+00	4.528626843838375216e+00	6.902000723669529103e-01	4.076441692818063345e+00	2.619987013753664051e+00	4.272806152998604112e+00	2.362947182880316355e+00	8.040923705545406364e-01	2.800589986338332782e+00	3.617797846697019093e+00	4.589138086355338819e-01	3.530402888237883285e+00	3.067066788194996896e+00	3.544149619388887285e+00	2.742395850425902726e+00	4.061120604389501842e+00	4.218851322004556259e+00	4.352394151258013544e+00	1.710247937074938163e+00	7.356492223299466726e-01	3.980710062022875473e+00	1.730464495225412014e+00	1.534759280627870037e+00	9.158168096271580572e-01	2.132331509703901506e+00	1.235994123519153387e+00	3.881201827514352498e+00	3.957181107653505503e+00	4.356011465474461275e+00	4.104361487434617040e+00	3.518358838583597770e+00	4.022353138839485531e+00	3.035930085973876924e+00	1.847749425250642119e+00	3.632595027181870773e+00	4.458397864345791994e+00	1.526140355927660508e+00	3.474814623151133652e+00	3.816849706581494139e+00	3.909134989612826683e+00	5.111087251160736145e+00	2.775283232053461280e+00	3.707879919005504732e+00	3.942718113577836192e+00	3.533338029427595561e+00	1.674664846241000760e+00	3.428242156727759671e+00	3.811561423437093143e+00
2.766451914635668530e+00	2.512587833071634691e+00	2.288581626263340052e+00	1.509801813719666708e+00	5.609864127804404355e+00	2.779898126773498124e+00	3.732729193019797442e+00	2.692795639331440061e+00	3.634360778038147277e+00	4.872714170993303284e+00	2.852913481417982400e+00	2.885366221228835570e+00	5.039604746989037487e+00	2.654259252035655603e+00	2.855152116281807206e+00	2.649018379063645678e+00	2.956169054278607433e+00	2.092483260992494376e+00	1.980992625270737273e+00	2.440155672989947178e+00	4.247598188756846582e+00	5.203419117055819498e+00	2.288945337420753567e+00	4.014826539711677356e+00	5.921128341684352314e+00	5.725420402799342057e+00	3.523646408179920364e+00	4.501846073281765115e+00	2.313629532900263186e+00	2.321626469301981910e+00	1.392969281981800478e+00	1.456078740059045584e+00	2.747848291055726477e+00	2.269009639842666903e+00	3.731751066266322248e+00	5.772915251869654263e+00	2.584464430627843701e+00	1.375319718122204105e+00	4.792955374869598550e+00	2.565191713539594520e+00	2.276698005485820353e+00	2.319086182483216518e+00	8.625126389213105815e-01	2.947836027791479019e+00	2.252903839279416065e+00	2.465240428158813391e+00	2.549942558244559176e+00	5.018658990434751388e+00	2.642571882351443691e+00	2.465242615658153280e+00
6.791380491906716665e-01	1.136839990208266871e+00	2.526422655961937935e-01	1.341901169818614514e+00	4.307823730846322974e+00	1.439241596245104837e+00	3.461397898810849583e+00	1.846471177152785526e+00	3.112664520283470182e+00	3.639212397532004317e+00	2.094000653340687634e+00	8.547215358679389752e-01	3.933863614000038034e+00	6.102588731596260141e-01	2.911831108954804570e+00	9.998801290457058899e-01	2.182110176597772178e+00	2.131924655637866817e+00	8.530728894419631336e-01	1.291219632750739255e+00	3.193385401619137642e+00	3.957240187688948918e+00	3.531263946694975231e-01	3.256531760703675005e+00	4.908288196984638141e+00	4.389371569555870600e+00	2.876605135797696722e+00	3.493769005660567029e+00	3.432013002999926843e-01	3.578888348437018752e-01	1.284020518023168300e+00	1.407558739216572707e+00	7.063384231661323787e-01	2.876138992170401032e+00	3.261643802766649447e+00	4.629487606503609243e+00	5.492294628098906006e-01	1.190647038877969521e+00	3.864963682336168382e+00	9.759863252722377203e-01	4.279157793351436312e-01	4.137978857320521175e-01	2.300320114075032674e+00	2.651639685534993962e+00	1.060960899119522294e+00	3.732779887497813531e-01	1.061830920485234309e+00	3.754288633712571155e+00	1.109976173714596115e+00	5.202228198175828933e-01
3.824201456076202987e+00	3.344467152947415478e+00	4.060317454385921287e+00	4.119626566307779569e+00	3.112293671282575058e+00	3.979752950837838199e+00	2.339885998515141008e+00	3.913914874421239087e+00	1.844582216371662087e+00	2.904696924221567667e+00	2.526111252857455636e+00	3.794696212377643985e+00	2.767526859023024421e+00	3.692061053004880744e+00	2.117491858942988969e+00	3.490187096433359670e+00	2.397903261468406821e+00	3.402353775997806196e+00	3.903141325750657753e+00	4.211461437105754158e+00	2.696393617265516074e+00	3.137633983131467907e+00	3.998188444345768033e+00	1.806050301234862543e+00	3.264000017204015780e+00	3.322098893862874824e+00	2.151266089427403383e+00	2.571480805722192731e+00	3.829510669431170022e+00	3.938458746980667335e+00	3.930076290705793784e+00	3.619233203745945371e+00	3.670194357394250151e+00	2.983485208499340846e+00	3.265252006879177937e+00	3.778061944684856233e+00	3.719584001142552054e+00	4.046588917379888350e+00	1.786793041398294868e+00	3.613348022005349325e+00	3.820895727632919403e+00	3.876574191009677151e+00	4.350244636381702890e+00	2.076870956018971093e+00	3.489668839377864984e+00	3.979016543725934163e+00	3.658160722010840082e+00	3.054271919243664257e+00	3.549315472600154564e+00	3.786325986134341015e+00
4.252239702923369613e+00	3.937244459946863895e+00	4.571308886711087816e+00	4.859424527747070677e+00	1.702905467551797170e+00	4.763915738970989189e+00	2.554655706014009375e+00	4.908760307001941214e+00	2.468240985613950667e+00	1.740277303672405074e+00	3.125939750834388686e+00	4.260428929904729323e+00	1.343146519023729502e+00	4.116738548749343529e+00	3.120423954039137193e+00	4.150799853044482290e+00	3.055831841682993044e+00	4.309509553455123765e+00	4.707806602275369734e+00	4.975152614974011733e+00	2.243431924575968406e+00	1.610371327817831100e+00	4.523145662645752019e+00	1.898197469122843151e+00	8.494880002240325911e-01	1.856809632720598069e+00	2.249709864749691146e+00	1.742832915778954384e+00	4.439859854885155777e+00	4.510595502666007839e+00	4.659348558990565436e+00	4.362053860278322759e+00	4.134955445533924134e+00	4.083012844158705690e+00	3.201369676660028141e+00	1.505006197318293992e+00	4.213293001504360369e+00	4.765885761133011655e+00	1.897682186954388284e+00	3.974354044736587710e+00	4.343979616877716055e+00	4.473590638327995528e+00	5.326523258955163875e+00	2.945664414487305649e+00	4.152773714284936801e+00	4.528269311151991161e+00	3.991289802812929111e+00	1.854456653529991783e+00	3.923686148999339096e+00	4.395160724886594927e+00
6.074169996730909293e-01	9.537035123033065220e-01	5.738083724673417318e-01	1.568690053606250467e+00	4.024797252058669450e+00	1.318759647788670275e+00	3.321181314621961533e+00	1.713164071796500654e+00	2.932401402436513038e+00	3.403197101751051168e+00	1.931243778520252974e+00	6.807994687178328119e-01	3.668555690598015229e+00	3.630997150231544679e-01	2.811994710081587634e+00	7.236018989715921057e-01	2.024234574605968007e+00	2.205172298705738498e+00	9.638128516328109407e-01	1.386061306710143715e+00	3.004490950480466438e+00	3.714897684121048815e+00	6.338278363009525185e-01	3.007517596462689013e+00	4.638419136300185208e+00	4.109434844223525118e+00	2.675659007993773209e+00	3.292159305615116160e+00	3.905668354618911375e-01	4.940866204773669002e-01	1.551359865707117702e+00	1.517170633691889758e+00	4.593895429431362198e-01	2.931444629405432600e+00	3.187109170714368833e+00	4.433454312443832812e+00	4.065772378292678013e-01	1.497595060272600254e+00	3.581163472064573305e+00	8.177920177228649168e-01	6.048312833818130230e-01	4.719318641880489440e-01	2.575846066173157922e+00	2.515329677868649139e+00	9.374339268018410110e-01	3.650081118926857826e-01	9.504775077186128351e-01	3.468129924831473865e+00	9.406083146829238295e-01	3.425538771329058041e-01
1.347911159485194244e+00	1.412133499664689484e+00	8.712460874278349365e-01	9.695199205362149408e-01	4.828293154896080353e+00	1.654206454044683916e+00	3.391432139775709231e+00	1.829124020768051029e+00	3.162329904125389834e+00	4.106996473397535041e+00	2.186712359691526775e+00	1.471901806129664703e+00	4.358235225185238093e+00	1.279773298765992218e+00	2.669652762728958795e+00	1.378360448712050212e+00	2.280874757968500699e+00	1.678381181153338897e+00	6.313223664147242786e-01	1.367179923030127364e+00	3.495048956051106881e+00	4.455964264112103557e+00	9.340141031711809427e-01	3.418529772633058350e+00	5.252318322750752166e+00	4.938412600561146171e+00	2.952020609686391683e+00	3.817195773606031128e+00	8.822621660620124651e-01	8.799849358325585458e-01	8.886692572719327998e-01	1.020368683262222520e+00	1.388926936338524820e+00	2.410187399969162758e+00	3.250559158277602112e+00	5.028021061408344927e+00	1.184671341126703137e+00	5.539103229241372217e-01	4.158461125320400242e+00	1.480364210474845565e+00	9.223475828998957127e-01	9.218658710769183084e-01	1.625302638109622277e+00	2.521051638104574444e+00	1.210775442809876257e+00	1.019779306663899598e+00	1.500180320141413670e+00	4.179882295517219681e+00	1.596033391862776263e+00	1.074695733906436690e+00
4.933683838304143698e-01	8.597126703949241611e-01	9.405409489873319817e-01	1.800507835582485727e+00	3.937361821676012230e+00	1.383949570409313656e+00	3.275405016406275127e+00	1.659329940236244694e+00	2.924765368907923158e+00	3.418873997062150671e+00	2.052407407661484218e+00	5.086297266204220513e-01	3.599175926146151117e+00	4.373415720578218147e-01	2.791268376374337112e+00	4.336905669260481266e-01	2.119771465150194878e+00	2.180464138271050345e+00	1.038907273900157469e+00	1.582495202810618062e+00	2.905756800537192319e+00	3.690776156190188839e+00	1.092538801008113403e+00	2.929663734167344380e+00	4.504595940409040544e+00	4.036676606182211913e+00	2.684081406426082062e+00	3.243708411747497689e+00	7.132192107501141853e-01	7.181690084031148169e-01	1.813761220840595545e+00	1.679621901082830160e+00	3.987900766062901781e-01	3.020060791002107781e+00	3.063033237385570651e+00	4.402197798884127877e+00	4.016303308525716043e-01	1.736701108015899830e+00	3.523799096724119284e+00	9.791140836136377201e-01	8.230799650168301174e-01	6.527813858182807127e-01	2.791497978350038878e+00	2.494928745995707686e+00	8.428884766526685279e-01	7.240486501783263140e-01	1.060179511817219700e+00	3.390173356689735407e+00	1.063852787112919751e+00	5.046469021802930666e-01
1.790498171708410080e+00	1.204145514397777506e+00	1.939694042753559389e+00	1.997261609245646108e+00	3.311828429280005537e+00	2.600270752721940415e+00	2.312585964238119907e+00	2.803982509683779156e+00	1.967058812652513700e+00	2.763951555289096085e+00	1.331906932801516286e+00	1.877651303820471185e+00	2.935195023836393080e+00	1.651277777583388895e+00	2.000811333664026748e+00	1.729788421484953265e+00	1.166204413009150009e+00	2.049228758800208716e+00	1.967973222155421142e+00	2.670380903586860644e+00	2.320926998517705009e+00	3.044366237095489591e+00	1.904808700620600481e+00	2.075352981759324145e+00	3.594371383138307952e+00	3.457825472239810072e+00	1.815358817701250294e+00	2.520690345176476832e+00	1.807715612777460512e+00	1.880224180997776662e+00	1.868007564445258950e+00	1.503982001925459944e+00	1.653634409993173904e+00	2.360159539109391247e+00	2.635053407045209184e+00	3.467478085347713179e+00	1.698256928983805647e+00	2.076691132442268994e+00	2.683640042846812346e+00	1.381381849282255159e+00	1.692741662063050434e+00	1.841872540928977342e+00	2.718550472686701802e+00	1.732835990241271107e+00	1.403643632364482308e+00	1.918834088592444198e+00	1.350337421025453288e+00	2.629895388432031300e+00	1.326283660146803767e+00	1.787094153210879055e+00
2.163504384618441634e+00	1.834403671000909286e+00	2.380674420247455014e+00	2.695481771072995691e+00	2.995356924116481689e+00	2.417404267564094766e+00	1.956337204873862090e+00	2.585709377505717388e+00	1.389813601142988242e+00	2.437545658529761905e+00	1.135202414860625453e+00	2.100766750512742753e+00	2.590572654544889719e+00	2.029886239512466606e+00	1.763609982820210309e+00	1.962219468942162592e+00	9.351328160174948723e-01	2.386629660046036161e+00	2.356959128305661899e+00	2.638181361060110586e+00	1.977530514061330624e+00	2.768565363585938854e+00	2.361765313509021968e+00	1.477816278727188681e+00	3.414371419396446505e+00	3.130678762588809949e+00	1.427263920856338908e+00	2.129607172334619936e+00	2.182780896824951355e+00	2.257944954750058741e+00	2.645312467321952798e+00	2.328565341420919754e+00	2.064246197307697095e+00	2.336849231813284078e+00	2.511601000186689081e+00	3.444346696350177872e+00	2.076296864921713503e+00	2.672920484654299766e+00	2.109267741103563409e+00	2.121073149533982072e+00	2.213432917381452203e+00	2.242212958575802606e+00	3.338788100560393879e+00	1.320320816981439549e+00	2.030168830002139657e+00	2.284087532372050422e+00	2.135353332346042521e+00	2.368873667698226715e+00	2.108530673907307751e+00	2.142617075210840216e+00
3.174700854477956025e+00	2.650497796214645874e+00	3.245776922667912512e+00	3.124821836114827445e+00	3.696373381759646470e+00	3.347165269404878352e+00	1.473107862608483920e+00	3.292156596016273973e+00	1.490318445794490465e+00	3.146138479661868992e+00	1.883395358449170054e+00	3.158179497525018586e+00	3.190485444826024697e+00	3.032161079520337754e+00	8.328337495889766018e-01	2.884742693062451124e+00	1.654407678140374705e+00	2.100668043611412905e+00	2.948494994863311458e+00	3.482433376563954130e+00	2.517245023738509335e+00	3.497113515672566564e+00	3.199391700133886296e+00	1.757830909233798256e+00	3.746885216066170532e+00	3.891144614295359627e+00	1.540217694421632366e+00	2.634367897446604712e+00	3.053193076592259914e+00	3.121783572077025948e+00	3.024338109653200934e+00	2.625897824534892511e+00	3.080857467968391994e+00	1.559567197654150306e+00	2.503057779670935012e+00	3.960539821106124236e+00	3.051151504353875055e+00	3.007033322413714238e+00	2.472520542030450574e+00	2.995305413971228070e+00	3.017448743997850347e+00	3.073152760634419778e+00	3.206126038334415895e+00	9.899594480952622622e-01	2.761513985011886163e+00	3.198955222622944738e+00	2.995259646385964647e+00	3.062194284724824023e+00	2.957288324631909493e+00	3.049825393851141264e+00
2.409140756602806022e+00	1.918875216392072591e+00	2.510435647096450396e+00	2.538838354727759317e+00	3.776161179351335662e+00	2.466403321668031445e+00	2.063334188164040572e+00	2.427336970967706620e+00	1.877547212093532369e+00	3.246526555082199561e+00	1.626938798516526896e+00	2.339020993718867736e+00	3.325080789557197214e+00	2.269995089031829227e+00	1.567122952053560558e+00	2.049413121277288585e+00	1.406804942843759676e+00	1.960770606696669915e+00	2.184227108798511452e+00	2.694052127412156494e+00	2.578878137252683445e+00	3.583441508719976465e+00	2.522576995212966189e+00	2.038810215443378926e+00	4.053626397691360239e+00	3.937598586861148942e+00	1.864230303645133979e+00	2.839772955170879687e+00	2.272751921930395991e+00	2.339409229205641427e+00	2.591725966425215688e+00	2.132678174864729659e+00	2.316573801589121739e+00	2.006884647396858234e+00	2.640252436944737102e+00	4.207678719791637434e+00	2.285031349036982018e+00	2.559385756763685738e+00	2.749648883132659982e+00	2.351761637546283534e+00	2.342728952265269449e+00	2.305936180819181391e+00	2.982241552962911602e+00	1.330052405580271380e+00	2.012695964673440585e+00	2.386755900795306751e+00	2.345435897374898992e+00	3.045354745461906099e+00	2.334419567974892917e+00	2.232260105595467170e+00
6.378702170543311123e-01	9.669604830677555052e-01	5.755215981449154361e-01	1.545545257034777853e+00	4.043527422421620443e+00	1.301972064437554755e+00	3.285824897262616062e+00	1.671609814048268472e+00	2.947894252177316599e+00	3.404870565910530278e+00	1.938950762748258283e+00	7.238263297523842565e-01	3.660460748949303511e+00	3.441645056148472936e-01	2.762237893143734357e+00	6.844501895108126011e-01	2.059112297327150287e+00	2.138530207539522277e+00	9.302322925577735102e-01	1.346626953892200440e+00	2.973784735130720058e+00	3.717567071167026338e+00	6.204273159282319705e-01	3.005726855008539644e+00	4.639935426138227292e+00	4.134204792279486895e+00	2.655069174324625081e+00	3.268110270615792068e+00	4.053410006670041810e-01	4.851700754342202493e-01	1.524493345619508000e+00	1.486996682792651292e+00	5.274781168924499442e-01	2.883544864608607039e+00	3.103475588344301261e+00	4.428430197102263932e+00	4.296025248416643905e-01	1.450790354180032660e+00	3.616324800246059734e+00	8.290136426127671099e-01	5.494518195399181737e-01	4.380537180219049587e-01	2.511396488557343432e+00	2.488325038895386143e+00	9.249607367460375151e-01	4.363552465167535033e-01	9.742843704039653163e-01	3.469183176680857184e+00	9.764939423121133943e-01	4.165570156145775860e-01
5.865116312079876604e-01	1.015541819979039140e+00	4.291390125628783969e-01	1.407050241285876302e+00	4.288031218728415972e+00	1.303569653563344533e+00	3.332034959181969569e+00	1.689370815566227479e+00	3.094960810557158215e+00	3.629085318090576440e+00	2.098626954883219486e+00	7.360136911514444380e-01	3.911546149786134574e+00	5.263497982056056790e-01	2.808114354672929913e+00	7.821410356894524796e-01	2.162742664510044932e+00	1.950182781366795126e+00	6.412338652583131626e-01	1.247381702093682820e+00	3.077178034664332706e+00	3.962068983874815320e+00	5.895823566987974385e-01	3.199285846570097736e+00	4.869074338758718312e+00	4.385500568466091487e+00	2.819151512915246904e+00	3.434070728023854713e+00	2.903235699559409411e-01	2.711240693121258483e-01	1.436360485005674592e+00	1.455576243136076142e+00	6.579156542971478228e-01	2.822431172601429061e+00	3.070835230145421146e+00	4.630103170514140665e+00	5.027025325298527525e-01	1.298108921029065943e+00	3.835668818060079310e+00	1.055641155827072408e+00	3.967639767384996130e-01	2.911309055931387557e-01	2.334741918395787597e+00	2.558912421787723712e+00	9.548749600693525741e-01	3.228402061995463423e-01	1.126109702214106001e+00	3.686623835561087859e+00	1.175339130279388300e+00	4.508484722058005434e-01
1.265751223830885008e+00	8.617315697945908681e-01	1.388568959892625632e+00	1.685336996877420113e+00	3.902312575426635455e+00	1.807400484830994802e+00	2.646812712838700232e+00	1.908096523704694070e+00	2.330394330877199494e+00	3.336162273277755386e+00	1.583323064704796002e+00	1.341331069169789725e+00	3.481646633773765487e+00	1.124287589579933355e+00	2.079439252569611707e+00	9.722739099554158493e-01	1.597904670491531398e+00	1.692720705066558029e+00	1.171842762466877241e+00	1.906974778326420150e+00	2.702622374519300319e+00	3.664907277697181165e+00	1.474614687503679411e+00	2.464494349131427064e+00	4.264074855329448077e+00	4.048923671016297021e+00	2.194438491399617774e+00	3.002821862278965970e+00	1.168256946274384589e+00	1.246840082488105850e+00	1.631694984177122221e+00	1.363940368093205180e+00	1.120726141231539463e+00	2.319379180473008617e+00	2.767790084535810102e+00	4.244472101449243695e+00	1.113435363154561930e+00	1.618276673779436070e+00	3.127812040036272112e+00	1.264627679184357811e+00	1.169257658622017360e+00	1.216932622555419119e+00	2.457417678417498141e+00	1.840128611974396255e+00	8.795863156884716760e-01	1.326567778800305630e+00	1.275687026744937835e+00	3.247670364924359454e+00	1.295258169013556060e+00	1.152758153551043607e+00
2.402278522021207063e+00	1.926747726813665018e+00	2.485572873787733172e+00	2.536450686098978835e+00	3.166873058761098925e+00	2.732483697420806212e+00	1.868234487909514296e+00	2.874466709590879798e+00	1.135843972976495309e+00	2.544504345109012355e+00	7.876578345684563942e-01	2.388395668680627359e+00	2.715203927647115822e+00	2.245914861307707344e+00	1.346510761439661419e+00	2.222860978139268529e+00	4.015721374324693338e-01	2.233841735037496168e+00	2.411865892412589751e+00	2.851167825630343433e+00	2.229566225748971231e+00	2.895222412467718165e+00	2.390512819082790230e+00	1.509570249754817572e+00	3.494519097829984933e+00	3.307218497163776583e+00	1.184903661061337043e+00	2.274368849868205977e+00	2.315918410817426221e+00	2.410844105956289063e+00	2.383016123258965724e+00	2.053022251535962184e+00	2.280482810860612553e+00	1.872410089386647325e+00	2.615737994592075122e+00	3.506953405824333014e+00	2.285752993255235399e+00	2.477519899539704529e+00	2.098257011349259127e+00	2.144142917351118172e+00	2.294213840068249688e+00	2.377182828207122345e+00	2.959607602011087746e+00	1.052889254611462544e+00	2.100648423315113700e+00	2.436475062241056477e+00	2.159217185295134733e+00	2.583062931220514447e+00	2.118614737939059633e+00	2.315263866249166913e+00
3.503776702578933921e+00	3.377984783976929695e+00	3.882880870695330167e+00	4.392265651052400521e+00	8.514893843075105329e-01	3.969176466428523398e+00	2.524457943135548721e+00	4.200154290387343892e+00	2.324389616285806870e+00	6.356616480235635080e-01	2.703149277202674838e+00	3.488213217365974117e+00	5.518558531963086988e-01	3.396580596044839417e+00	2.990536018204685842e+00	3.442237594082683039e+00	2.652607241749573852e+00	3.923827708877231757e+00	4.092407813806241634e+00	4.208115521305740181e+00	1.509055829628229928e+00	6.706926561419312982e-01	3.827079197864176940e+00	1.722199939870916019e+00	1.643715718005005932e+00	1.052672614515341110e+00	2.060080709818333133e+00	1.043145800132507794e+00	3.746922402995935375e+00	3.815681985381692787e+00	4.208150040474538223e+00	3.992258820899829530e+00	3.391138969827378613e+00	3.906818321188038734e+00	2.844304146594500260e+00	1.743874510742960959e+00	3.498902391585624549e+00	4.304206702333068790e+00	1.643305586007888230e+00	3.361928863652196675e+00	3.662283702056611912e+00	3.776023807051988257e+00	4.967627124782766579e+00	2.695576917738052192e+00	3.604299054975589112e+00	3.812510670416035197e+00	3.416458538516563337e+00	1.672253655310026454e+00	3.326972545515511914e+00	3.694889391317397020e+00
6.409593646701793324e-01	8.151238901465878151e-01	9.173517978933150019e-01	1.686358083910368677e+00	4.068097837608795508e+00	1.334938406489222906e+00	3.174239034570059292e+00	1.545941619253818011e+00	2.917316654175617252e+00	3.514545493302545953e+00	2.048674132586072894e+00	6.790564611147607010e-01	3.697070226903779844e+00	5.412172463783653242e-01	2.668029923723269636e+00	3.303713842652905575e-01	2.107217262995703777e+00	1.966952803280214823e+00	8.289622267976597403e-01	1.506537941759628074e+00	2.923244647236691751e+00	3.816153165774026412e+00	1.093763805954394375e+00	2.943012371782333769e+00	4.609329007929196642e+00	4.182309747581546056e+00	2.671657952981859374e+00	3.287288388573329279e+00	6.535288291539538275e-01	6.535856433167041013e-01	1.753379609010480289e+00	1.585966413125853292e+00	5.595265869250946045e-01	2.854041751012794226e+00	2.983618834155735033e+00	4.514749893287469007e+00	5.124950488154075279e-01	1.648946136145776231e+00	3.582297551692946502e+00	1.066122885799918096e+00	7.555180798077169024e-01	5.757419719601278851e-01	2.629750408065906875e+00	2.402199266512620834e+00	7.502823792596015062e-01	7.198614848230306951e-01	1.126905111906484569e+00	3.465275047064943159e+00	1.150321409997509647e+00	4.964820334838628835e-01
9.224227050603096556e-01	1.383114817367464999e+00	3.187379268197645388e-01	1.227995474699443257e+00	4.632546091733024340e+00	1.563645680859462539e+00	3.626161350976480957e+00	1.952549893902633338e+00	3.362124928474489405e+00	3.931702659486318030e+00	2.340647513779635425e+00	1.120550598566442790e+00	4.231854561884849097e+00	8.988456046867698834e-01	3.058322062581439127e+00	1.259758061126113882e+00	2.445734677111286004e+00	2.128101734854179306e+00	8.546382607220172067e-01	1.274245519413129246e+00	3.412721868280670368e+00	4.255766677249877894e+00	5.408032745072215430e-01	3.529616942663617696e+00	5.192450282704069942e+00	4.716713012698011021e+00	3.109432503797203484e+00	3.743017613093079010e+00	6.151251394510601767e-01	5.079794439914219195e-01	1.224757990903215576e+00	1.448944169537193627e+00	1.007953793389351205e+00	2.903090151742843794e+00	3.339177618835051042e+00	4.872376867796445410e+00	8.373411934781237465e-01	1.052310699238265368e+00	4.197253834221943869e+00	1.237022926396434741e+00	5.379404878078682950e-01	6.014685503571935987e-01	2.140240666816580983e+00	2.839577886345351132e+00	1.237992310992114930e+00	6.404469235328100751e-01	1.271153492819825148e+00	4.047937831368057182e+00	1.389681861620930325e+00	8.166485663198740363e-01
1.194225153249498073e+00	1.075426572882519194e+00	9.953367203274243735e-01	1.217023304991915911e+00	4.464255433023913255e+00	1.509299767114033353e+00	3.150005878945636884e+00	1.621474511523337325e+00	2.852255458999802595e+00	3.807656375863628373e+00	1.878757584652763546e+00	1.240655106748734582e+00	4.006955297924724491e+00	1.075045039906992850e+00	2.384664555678453812e+00	9.917436313857137531e-01	1.973531182684806540e+00	1.618790567632955701e+00	5.194882632802878542e-01	1.457215597711055910e+00	3.225458257610062329e+00	4.156784454135848961e+00	1.016197956581100126e+00	3.062315479409178032e+00	4.909387034088743995e+00	4.583368489131635748e+00	2.628909261198612679e+00	3.536302301210595189e+00	8.119776595141428022e-01	8.702663985661378554e-01	1.121484356439283125e+00	9.802219349174814411e-01	1.130435562722919896e+00	2.343542386056922666e+00	3.111647957225526451e+00	4.810208470163884087e+00	1.006663394859362626e+00	1.019560421009258810e+00	3.747055690078491708e+00	1.228793889848251997e+00	8.690420637776371526e-01	8.368622679837135481e-01	1.909602119996974601e+00	2.222094495466286901e+00	8.763110043790042214e-01	9.544521128252871911e-01	1.290212432749014315e+00	3.838989532778472213e+00	1.340082824059262379e+00	8.821363386104321691e-01
1.810082156660982156e+00	1.731016300114233131e+00	1.660245232396299064e+00	1.711451733546044629e+00	4.204925347235649369e+00	2.183955719188715783e+00	2.419444938646218013e+00	2.446715180337953210e+00	2.348435340124138460e+00	3.388034140077648360e+00	1.523075289058136272e+00	1.891572934104642778e+00	3.702053514922939659e+00	1.761692484981727258e+00	1.843118572167000258e+00	1.891867585712825983e+00	1.496548866883931961e+00	1.381030930414195668e+00	1.551670589096039610e+00	1.950892516338374794e+00	2.694981792582717084e+00	3.789522858160204954e+00	1.558104849440433037e+00	2.668406192292708923e+00	4.525012677404451900e+00	4.336136579395380330e+00	2.140161266826375197e+00	2.987161795211685789e+00	1.622004130812399580e+00	1.644763153131370670e+00	1.456581251720377779e+00	1.484751931009692383e+00	1.889874877832599998e+00	1.639908784352661630e+00	2.426234824161092263e+00	4.232791283623124734e+00	1.732333729673013911e+00	1.324890238502981710e+00	3.463478044683843571e+00	1.951187901671790792e+00	1.502292253799258459e+00	1.678609637953790257e+00	1.915652876355784517e+00	1.737053165306314373e+00	1.785666414907069122e+00	1.784435634119818426e+00	1.955235079039020496e+00	3.506819945397574134e+00	2.034536569568317521e+00	1.797827081421671025e+00
8.033264450463797335e-01	8.711228372602652925e-01	7.836027467320294537e-01	1.300224009106803580e+00	4.284235238313322647e+00	1.524580739453727185e+00	3.094854741346202420e+00	1.765955711551654650e+00	2.872656674143109434e+00	3.643604195261679557e+00	1.950262807049870428e+00	9.403412738063490206e-01	3.860520759816314484e+00	7.397170781389277305e-01	2.493738854322403053e+00	8.477751354221929603e-01	2.027799454342677610e+00	1.646017328880529762e+00	6.558474676035288553e-01	1.467177000257390729e+00	2.968278631875274964e+00	3.968360888863716074e+00	9.199807296058533090e-01	2.987569466258493733e+00	4.707918525610405247e+00	4.405683868727336083e+00	2.613903740158678879e+00	3.334926583620156926e+00	6.701941835108823353e-01	6.471173215260748179e-01	1.253193310205091837e+00	1.212144341625162047e+00	8.367950518566312779e-01	2.535483060429011726e+00	2.839615091462853957e+00	4.530512167205014151e+00	6.682031303744661033e-01	1.107135817346837747e+00	3.717727813331229036e+00	1.085036930471618088e+00	5.982678563476503397e-01	6.285621009191977304e-01	2.174812297654848070e+00	2.285790174206853820e+00	7.538348608088456526e-01	8.072188931844458404e-01	1.115640913641712695e+00	3.635657725235854176e+00	1.200132378064292960e+00	7.373945010627785956e-01
1.505076728137774600e+00	1.418186039186507097e+00	1.171645950706871497e+00	1.148974145437003047e+00	4.797015944084650485e+00	1.686280213290376695e+00	3.168463956316548202e+00	1.748961497734064396e+00	3.004209946850166180e+00	4.091544550483966702e+00	2.100446386390718789e+00	1.584673894753188206e+00	4.305090460081530956e+00	1.426711865698315318e+00	2.424174518297697922e+00	1.395075303217071294e+00	2.186106481951743952e+00	1.453967279468757257e+00	7.168616415553213939e-01	1.492546989735815899e+00	3.400615296488795902e+00	4.451228460793099195e+00	1.251124808731899352e+00	3.254839942260344010e+00	5.152105499695076141e+00	4.924699555717397814e+00	2.805017188050746402e+00	3.738063740295466619e+00	1.089613246410921610e+00	1.091788289834025871e+00	1.117341110166941043e+00	1.071938370710387112e+00	1.520996490030197990e+00	2.192610250766191538e+00	3.088768898075644476e+00	4.997187418488919342e+00	1.331808118030422872e+00	8.090232614694432556e-01	4.040397708392466036e+00	1.636932346432196983e+00	1.130741859324294607e+00	1.110506741984288892e+00	1.682114628152603819e+00	2.302480335285009616e+00	1.222504971763497261e+00	1.248496903975070405e+00	1.643992357708931040e+00	4.113754220061672129e+00	1.726511457590542031e+00	1.221713565587784212e+00
4.117013825806629113e-01	1.121649999426387101e+00	6.799693147677611238e-01	1.746937837365379442e+00	3.975419398796205872e+00	1.396566577021282507e+00	3.356092482210927930e+00	1.860642597871968951e+00	2.983658836062382136e+00	3.344166526986483312e+00	1.999524380891610331e+00	5.435715035191379663e-01	3.634192344314028045e+00	4.439189909410826695e-01	2.898459926614941118e+00	8.584862150843804995e-01	2.098665637682843421e+00	2.263794515808994934e+00	1.130251255428151858e+00	1.376081080274599744e+00	2.914042080398384638e+00	3.651402837489261533e+00	6.633438315937093543e-01	3.043830197728799813e+00	4.588094110668737180e+00	4.056598518912625906e+00	2.725420128652083385e+00	3.213296105467842612e+00	5.856920064025602501e-01	6.179285005790575713e-01	1.623018001829782397e+00	1.703068285754818056e+00	5.227246844121355984e-01	3.015021898793618593e+00	3.083404967842455768e+00	4.327971999325920471e+00	3.887520125922046543e-01	1.545369390285498801e+00	3.617101262090397729e+00	1.032040654934677670e+00	6.385223698315772856e-01	6.426816119295281071e-01	2.679957955349311138e+00	2.600518312092902740e+00	1.168129190851945332e+00	6.073894916614189787e-01	1.153247689024749389e+00	3.459567844051942842e+00	1.152441834563838086e+00	6.228158555895958459e-01
6.160119684749196800e-01	1.046606385846163834e+00	3.026483306239536875e-01	1.289213958268702331e+00	4.370890799079914402e+00	1.467065653575981621e+00	3.421186019289093494e+00	1.840192701974489697e+00	3.154883421104238472e+00	3.719727246786865393e+00	2.190103112195010304e+00	8.464346497179079387e-01	4.004808853129824264e+00	6.247769046818224536e-01	2.900103464994796099e+00	9.417111866365225348e-01	2.235557115824395868e+00	1.995314457711041323e+00	7.156035278897583396e-01	1.337721228197844114e+00	3.178587347639548977e+00	4.036959096179177031e+00	5.721769636137122861e-01	3.289947220065078337e+00	4.943566451011344398e+00	4.463999459074551979e+00	2.924304247754376362e+00	3.526329333794328225e+00	3.361262367745098123e-01	2.594695514955238091e-01	1.331962799305100642e+00	1.399721242005599553e+00	7.065337755338459980e-01	2.849653034626862702e+00	3.172915628783914421e+00	4.674538372739339920e+00	5.453824948903078784e-01	1.201879573051279015e+00	3.923897680006190658e+00	1.049511447617857307e+00	3.814615947170559296e-01	3.326408030554521833e-01	2.270568820968436263e+00	2.648622493334296557e+00	9.658243469845773088e-01	3.828061108465876106e-01	1.079597412932921996e+00	3.783181408723604644e+00	1.153097576306603589e+00	5.001616494019955894e-01
2.353364290867753894e+00	2.114517165264565346e+00	1.834055980945787701e+00	9.683134001479001274e-01	5.278653810541880986e+00	2.663737801875589284e+00	3.501405648072886567e+00	2.738992620197548966e+00	3.452181192996702563e+00	4.520278687714378130e+00	2.616384782049800073e+00	2.522575465463968492e+00	4.746245038473167810e+00	2.245868580875203246e+00	2.760043347537510350e+00	2.376932524307596939e+00	2.661030966086832539e+00	1.834805672966195900e+00	1.668533119964419997e+00	2.300854968586709237e+00	3.891368886540947258e+00	4.844132258033963190e+00	1.845483597055320280e+00	3.793185964403891663e+00	5.601559087805172865e+00	5.392004893685205857e+00	3.278779317727728682e+00	4.179009037624118683e+00	1.930125670743012112e+00	1.913108595577608151e+00	9.474475946954167282e-01	1.012060503244270659e+00	2.366108633761262237e+00	2.212740939546691266e+00	3.428818854006369765e+00	5.330183560946347043e+00	2.202364545641561477e+00	9.411988266736978082e-01	4.594573312734233639e+00	2.122677265339898867e+00	1.825768042348360209e+00	1.924810474212557576e+00	7.086798103524512005e-01	2.784381469543458554e+00	1.896595765526321253e+00	2.062316671701760917e+00	2.071075689452480884e+00	4.617765736369274343e+00	2.204228214626593463e+00	2.105757545556404597e+00
9.659595343755670305e-01	1.225850117757046887e+00	1.009956126787248776e+00	1.534008074113756948e+00	4.254641828084798405e+00	1.597482645914256594e+00	3.312470203814330549e+00	1.926565295491205143e+00	3.007373913301107926e+00	3.621195834654471479e+00	2.087935069059039694e+00	1.061327411822301503e+00	3.862960046307031714e+00	9.606641477055745115e-01	2.738581117324005110e+00	1.198077960524757790e+00	2.175472330701944568e+00	2.019415720586086760e+00	1.141781115656098633e+00	1.543346661182062762e+00	3.030259829411277916e+00	3.916981562352638502e+00	1.070474406117308597e+00	3.110991284680082458e+00	4.712193607385382066e+00	4.351042739587032138e+00	2.726968121886405694e+00	3.374818012578389759e+00	9.845956241429498768e-01	9.620990612821862520e-01	1.434657182070750547e+00	1.462829486453442795e+00	1.061906705895573566e+00	2.786177355492446051e+00	2.925585496748611014e+00	4.497971255956401571e+00	9.201061640373252581e-01	1.322291656847823127e+00	3.804102195750367343e+00	1.250940008356803412e+00	9.656256686770813280e-01	9.671428290201794509e-01	2.379146357049241267e+00	2.508512203437443411e+00	1.173259180053008777e+00	1.018153615933481415e+00	1.292177690328295991e+00	3.694293844502735791e+00	1.371223407742166778e+00	1.034393478348328621e+00
5.406729050755083588e-01	1.013604965954535198e+00	7.804108080162477368e-01	1.700092035909502197e+00	4.145680264175852336e+00	1.151916991034693583e+00	3.287156506306005088e+00	1.435989194906595268e+00	2.960071226080214224e+00	3.545214113467516359e+00	2.014897241810654549e+00	5.508652590559346418e-01	3.750429926328276764e+00	4.859873549202565202e-01	2.743796523603590831e+00	3.813475274792843539e-01	2.140291434768195611e+00	2.056945229093178895e+00	8.036198876206545050e-01	1.231588378520447113e+00	3.013044884751049590e+00	3.858211890272650546e+00	8.661843254177828966e-01	3.025344934355177262e+00	4.689076189105266579e+00	4.247025662551532577e+00	2.719984104201642161e+00	3.337048291579544301e+00	4.912737885653695180e-01	5.346382514639385075e-01	1.626293357559013497e+00	1.588314846561173388e+00	5.416598156135696840e-01	2.877234996760411612e+00	3.064092338711712049e+00	4.562717785262182524e+00	3.454998050664904730e-01	1.491044132145478152e+00	3.655327535190563637e+00	1.130164279356911772e+00	6.700909503637451081e-01	5.130947069100445512e-01	2.572197565034719080e+00	2.479274666285988804e+00	9.469334029703259104e-01	6.171808916275379753e-01	1.244056319753873652e+00	3.590080760700625984e+00	1.255138991111252267e+00	4.422118354907487170e-01
6.557681012105496254e-01	1.146261537504334127e+00	3.212347266962926606e-01	1.404674916044402977e+00	4.388399571563645019e+00	1.270743194264805753e+00	3.485812618135137431e+00	1.665963853638169567e+00	3.170214876373732338e+00	3.730356477017628958e+00	2.139764540619908395e+00	7.537391637215831164e-01	4.004327236352747121e+00	5.834359031377639448e-01	2.929748732179940252e+00	8.680462885140530771e-01	2.240567354892488705e+00	2.120658720076616266e+00	6.850435982471985152e-01	1.189208816408062974e+00	3.247161327982120316e+00	4.053031428379362922e+00	4.994318379671000008e-01	3.300362921294579088e+00	4.972196436767633010e+00	4.472239237328080819e+00	2.909483449613881945e+00	3.572885843835787334e+00	2.620869254290140726e-01	2.054665288497254105e-01	1.414682665711019194e+00	1.462555958139539758e+00	6.987065749132708170e-01	2.910803779981180561e+00	3.270639620641207390e+00	4.737171694615684103e+00	5.227044810604954961e-01	1.266169715702411880e+00	3.930810642278423028e+00	1.068539935390675044e+00	4.900256941249348519e-01	3.084450905251484021e-01	2.361939889377071111e+00	2.669689027146186167e+00	1.038694380318778254e+00	2.057138211066816547e-01	1.145692045022097982e+00	3.803957948559339552e+00	1.215704460825272948e+00	4.023526204792450822e-01
6.725644314449406025e-01	1.340624367274804163e+00	5.245884705350426502e-01	1.544925103025686752e+00	4.348906666208559813e+00	1.500451752367506719e+00	3.501620700912319251e+00	1.942276942095718439e+00	3.209190922439101978e+00	3.663698981691750234e+00	2.205322166725291577e+00	8.837410280325919132e-01	3.962001553602186643e+00	7.284542261667873442e-01	2.994866971151004087e+00	1.127875214206255805e+00	2.323287410113836771e+00	2.180270161287047426e+00	1.030221173315989613e+00	1.261752411704620602e+00	3.150148126407005478e+00	3.977132200321473743e+00	5.796569794890328309e-01	3.333384166401032633e+00	4.915045080345357142e+00	4.430356243106987613e+00	2.953527087548744046e+00	3.473375955072250054e+00	6.485019273272033535e-01	5.966912506981708608e-01	1.398678748992358223e+00	1.627853501403781822e+00	8.449038175627515690e-01	2.959464109339121407e+00	3.144514559725539726e+00	4.597464454916086574e+00	6.538992450969165482e-01	1.262097393868165218e+00	3.971589934269289746e+00	1.229326611500351829e+00	5.550231183847544880e-01	6.784785694531524358e-01	2.387566872204249790e+00	2.751443290966314237e+00	1.290943565667957760e+00	7.091416889654909017e-01	1.307979706953204646e+00	3.805934250948384889e+00	1.392728499516553420e+00	8.361316687001908443e-01
2.846518903650670396e+00	2.419626811800149380e+00	2.887209271352030981e+00	2.881267259596875796e+00	3.432637523648435440e+00	3.076867578984048279e+00	1.265995661362986136e+00	3.100307954978417158e+00	9.535357448976109485e-01	2.760484816384487949e+00	1.371929009545713507e+00	2.847376327639898896e+00	2.851905160175614462e+00	2.690091855166078627e+00	6.376541938439527213e-01	2.603196663145991963e+00	1.227916932516057713e+00	2.031286882598682286e+00	2.709935440581001220e+00	3.149987564547732877e+00	2.174965170504668865e+00	3.135110678785937299e+00	2.830694273187044363e+00	1.409742801978610904e+00	3.525925231251177738e+00	3.608220482837273480e+00	1.064994348457787954e+00	2.236229234101489105e+00	2.726203103980079590e+00	2.795009623155932488e+00	2.724794090286659642e+00	2.387406741094851625e+00	2.754224317547304235e+00	1.364364213082302157e+00	2.316906724166838849e+00	3.598654859781983184e+00	2.712671047227350751e+00	2.698134014153117821e+00	2.269133728520633220e+00	2.666921949356410249e+00	2.676691853125760190e+00	2.767352176249707085e+00	3.051164573871040897e+00	4.059723676265561410e-01	2.533865604687158601e+00	2.884143969663386819e+00	2.674021397321517224e+00	2.815688825993015509e+00	2.651479658131912664e+00	2.748694857646465817e+00
1.036403766936890403e+00	1.386244188352646622e+00	3.648211839424194136e-01	1.174506651052376949e+00	4.635990617496950073e+00	1.472659116697008441e+00	3.624420705463185399e+00	1.831041459737339228e+00	3.314938849794832887e+00	3.922891170574303477e+00	2.257281005235871607e+00	1.181753882519316123e+00	4.217946239297038602e+00	9.411174123676658843e-01	3.000981687550912547e+00	1.228672585167698950e+00	2.371944524178796421e+00	2.131957930448279193e+00	7.806915967721198557e-01	1.201247669447394806e+00	3.467417144591069533e+00	4.253526555241307960e+00	4.019011984034829843e-01	3.509236116535786820e+00	5.220867550237536570e+00	4.713660058186876611e+00	3.066423015684907494e+00	3.763240203494077285e+00	5.402129453702215756e-01	5.421273014325825867e-01	1.146419602329052934e+00	1.333282865176647514e+00	1.064263333161708625e+00	2.843793819742865381e+00	3.427831486245048520e+00	4.931493958097557417e+00	9.002107329715547390e-01	9.966047294213827845e-01	4.144973255618238817e+00	1.200991112301608599e+00	6.237556894203351021e-01	6.048482034803313034e-01	2.033549106289509911e+00	2.784647325797540596e+00	1.231549268627710969e+00	5.685259560865481010e-01	1.275193040113002052e+00	4.059452626098313033e+00	1.349128456054750735e+00	7.761397716244483602e-01
3.885958523905406636e+00	3.754346172075472943e+00	4.277922742714295623e+00	4.784026335586474943e+00	5.325563190653530565e-01	4.404819563355975909e+00	2.932381230221457358e+00	4.658400612506226501e+00	2.614448291751339415e+00	8.868894541338804283e-01	3.096093931249929820e+00	3.879755012625462740e+00	8.878614457606107679e-01	3.795417750697889225e+00	3.450989326124502821e+00	3.864309100712512546e+00	2.998449370874440856e+00	4.377114488484262544e+00	4.532429956813123439e+00	4.644402211736203157e+00	1.907460711686695287e+00	7.106919265199401758e-01	4.213228892970187545e+00	2.072363825110246527e+00	1.537338055497359690e+00	7.491925575148550287e-01	2.509747309669402515e+00	1.408741213481160104e+00	4.146867119683118830e+00	4.225402783495226799e+00	4.594199184279941228e+00	4.393077325576192571e+00	3.771786923463867680e+00	4.336227019050856057e+00	3.312221743642999261e+00	1.614821550366273062e+00	3.891138636345707447e+00	4.718015536107929009e+00	1.680915489133845364e+00	3.725000600004619855e+00	4.075604270234818749e+00	4.187368352933392934e+00	5.394074001245760641e+00	3.134932992340396130e+00	4.007387621869329841e+00	4.205498310498914094e+00	3.775585224092530279e+00	1.863320821164159646e+00	3.662942797435441822e+00	4.088965260837688298e+00
2.336399783577027378e+00	1.890420245748209549e+00	2.410640817789476475e+00	2.479950861531635908e+00	3.164024287660746726e+00	2.697571483651633795e+00	1.979472567421253437e+00	2.881104503280669249e+00	1.262563977000719095e+00	2.519469336873222609e+00	7.773339630286932866e-01	2.331170993486904042e+00	2.740081333699825539e+00	2.187202872876941928e+00	1.478291831987328164e+00	2.196185544293216996e+00	3.615096450063281508e-01	2.256517486487426449e+00	2.369855925932482954e+00	2.798686101781186153e+00	2.247162399237685904e+00	2.887187684053357017e+00	2.307734044708220633e+00	1.632780512425101138e+00	3.538055175109648509e+00	3.296338335278410803e+00	1.266462992127319165e+00	2.294738213143879157e+00	2.253957767674163559e+00	2.351333210077895419e+00	2.315590893173267606e+00	2.021799036129392046e+00	2.207415181450033348e+00	1.927118418386652765e+00	2.668082379661643078e+00	3.506014656792618922e+00	2.228360432158269511e+00	2.434744870984327569e+00	2.145638625299222557e+00	2.064531486520721160e+00	2.218475029613471428e+00	2.321010897695955144e+00	2.929282979714803226e+00	1.177481566496435539e+00	2.068870793569837385e+00	2.364421882882993486e+00	2.080102176469118991e+00	2.619495120441967639e+00	2.039463249457129201e+00	2.262285229095973627e+00
3.830029558429869141e+00	3.389812291397400035e+00	4.008208491890262515e+00	4.037509539317095886e+00	3.796637749230812542e+00	3.713772062981462785e+00	2.795975610686442625e+00	3.544900782510884696e+00	2.322381939284080765e+00	3.522433409022001083e+00	2.652805270312138308e+00	3.772028378203151178e+00	3.397169672389980022e+00	3.690592454958992796e+00	2.280576064134365311e+00	3.409988156627379308e+00	2.618837628489139924e+00	3.420404298708091151e+00	3.752208158126300930e+00	3.958762004064638962e+00	3.237113201038448906e+00	3.789760264132066681e+00	3.960814928343856067e+00	2.387242164685910328e+00	4.073273684696462560e+00	3.973313539336214451e+00	2.567884031297524849e+00	3.191089072871684529e+00	3.763311673015786507e+00	3.874097173763218827e+00	3.867132811135620685e+00	3.595868864227687478e+00	3.666434011494605016e+00	2.993337694133234361e+00	3.582918772546780151e+00	4.588366811051916905e+00	3.698091417821906202e+00	3.956250244937600247e+00	2.483196721388218453e+00	3.680466866994952735e+00	3.796261986696704227e+00	3.809528631383371167e+00	4.194078562065603144e+00	2.304266641472331401e+00	3.453491767883549723e+00	3.912554740038721057e+00	3.740619330019038458e+00	3.675857782108838734e+00	3.656087489994208628e+00	3.724510921370643768e+00
1.898637605778999538e+00	1.762617813614291817e+00	1.492622355386205246e+00	1.121324950486340954e+00	4.638778709497622721e+00	2.615713544630481557e+00	3.189229568378214807e+00	2.904094400061155934e+00	3.034316366816683264e+00	3.863434188740198838e+00	2.164567699130864664e+00	2.123689392187380065e+00	4.173681770604734886e+00	1.825498750498322442e+00	2.665569493760959308e+00	2.152549305996977136e+00	2.182352067971592202e+00	1.913668944846153019e+00	1.687617316616317531e+00	2.253050276335773816e+00	3.308342039603061391e+00	4.180296581958677926e+00	1.437904101503767684e+00	3.350771818654006751e+00	4.965138626392314514e+00	4.743561543281117565e+00	2.860345247206659725e+00	3.566210988339364896e+00	1.643153923793029492e+00	1.644394787008997882e+00	8.075841433916585155e-01	1.093252939726596429e+00	1.944675982961032723e+00	2.300566628630997812e+00	3.082599108149795430e+00	4.524098798070651739e+00	1.803414876032204184e+00	9.766878286011919652e-01	4.090104565371694534e+00	1.692831463139676806e+00	1.439692415956268734e+00	1.692348720262959905e+00	1.531599787436634053e+00	2.554426183216763846e+00	1.721910988736663706e+00	1.774396435872509059e+00	1.645725311840018579e+00	3.974076716802496190e+00	1.766671865433928179e+00	1.857680117652574348e+00
2.653060984681146817e+00	2.213946898571366173e+00	2.872794554166264280e+00	3.097721257564355568e+00	2.766424261413129138e+00	2.935102958226734504e+00	2.063960217920296270e+00	3.059082772048930643e+00	1.278710110379912557e+00	2.324361359596220478e+00	1.236724493512537215e+00	2.560692898811748108e+00	2.417812566738489100e+00	2.495787993245905945e+00	1.833299424727616644e+00	2.411194453457389919e+00	9.760982075117757839e-01	2.770475029713133530e+00	2.810254218553635219e+00	3.208206593887149349e+00	2.196300515052725277e+00	2.631308244138250707e+00	2.792121058294629865e+00	1.336478000770308761e+00	3.147295752111866740e+00	2.905506925527553630e+00	1.322761263661183184e+00	2.185819380992442884e+00	2.656291457197354156e+00	2.751943705387141392e+00	3.015482308762986285e+00	2.616748176538056914e+00	2.498549490299555753e+00	2.544365308009314930e+00	2.878916088389637196e+00	3.323615654240602790e+00	2.555732219168780350e+00	3.088555092900494348e+00	1.720091766112827214e+00	2.427651646302471100e+00	2.681514622900429856e+00	2.709358182961969064e+00	3.677293618315632617e+00	1.470474006127030497e+00	2.427142443521324910e+00	2.737267712201620906e+00	2.458202203734270785e+00	2.204286233801880712e+00	2.376529154977261804e+00	2.582583251394440449e+00
8.662340624866815553e-01	1.095612996286870366e+00	1.378474693439547538e+00	2.226583831690321258e+00	3.687792500452836464e+00	1.428443670938357890e+00	3.265254966280581872e+00	1.628854418763094003e+00	2.873752165928632696e+00	3.251652488414058073e+00	2.097811044617359677e+00	7.912476790157912943e-01	3.377241910268813374e+00	7.858158614703200096e-01	2.844511760633565256e+00	5.272336194616830118e-01	2.190080774246784046e+00	2.438469848908143334e+00	1.443316517108847341e+00	1.769851969159129679e+00	2.793372534683014052e+00	3.505240451262580770e+00	1.488879918708136296e+00	2.785884775255915269e+00	4.284615970380771799e+00	3.792755776389379996e+00	2.648010310365510822e+00	3.099679360804463712e+00	1.116505668912897153e+00	1.173129305194337890e+00	2.199188188714284120e+00	2.041578896873216475e+00	7.012096000864602718e-01	3.230168883194744378e+00	3.079192928150161546e+00	4.284297155040755811e+00	8.009497701359454824e-01	2.151998190003420408e+00	3.298416523304066317e+00	1.243117673676263912e+00	1.246914417915483853e+00	1.108612034996212969e+00	3.173335515926242856e+00	2.527035049961439128e+00	1.139329422296775141e+00	1.143582364059172241e+00	1.360865153653320947e+00	3.226488445924480697e+00	1.289230162371967969e+00	9.269414981154930899e-01
9.022270855169133297e-01	1.398023218263690248e+00	4.236746753072166416e-01	1.395296178652022823e+00	4.436493953773136489e+00	1.529077160145106973e+00	3.608173512285164364e+00	1.976714604227511440e+00	3.261678251492041269e+00	3.735639142579432637e+00	2.200985791359144628e+00	1.035683992639281348e+00	4.051532860425104410e+00	8.372608971461252825e-01	3.054567850440798260e+00	1.278716658459372990e+00	2.317849862477749490e+00	2.275022858947363336e+00	1.045581359140788980e+00	1.317097748818072622e+00	3.320840644057085456e+00	4.050824619108634117e+00	4.089852778085728557e-01	3.414326419284509306e+00	5.033073370585713135e+00	4.504906030332485045e+00	2.990962785621548825e+00	3.612488033726138692e+00	6.412986778922167286e-01	6.075410924320169270e-01	1.316128124782561581e+00	1.513901949036451811e+00	9.637826142703126431e-01	2.972461238340028622e+00	3.355201712980689255e+00	4.701676816748299181e+00	8.089071770617849433e-01	1.195072122272003767e+00	4.040932308910515580e+00	1.139540716747335924e+00	6.583137962459667536e-01	6.760917711243309425e-01	2.308007425118651756e+00	2.804188232658553659e+00	1.318189112769819760e+00	5.992860395289687503e-01	1.225311623407862038e+00	3.881463194313077736e+00	1.302648967042502770e+00	8.074876402179816948e-01
3.470133707319262406e+00	2.968219116161253002e+00	3.669547571980480427e+00	3.672027179159211396e+00	3.542856849863455171e+00	3.572966812620291144e+00	2.457605807432410305e+00	3.439527595920818026e+00	2.077117412731540380e+00	3.265833267759543634e+00	2.452668338737331144e+00	3.443550221301445280e+00	3.168283330425467170e+00	3.342556341679119303e+00	2.019886025397656937e+00	3.073842447471950123e+00	2.311112810428196163e+00	2.997643381203073609e+00	3.415493894246384166e+00	3.798403530958714747e+00	2.858980424057363745e+00	3.529329191244494179e+00	3.638945216926380510e+00	2.102506496329465957e+00	3.801677565686678140e+00	3.751021852023176617e+00	2.326916437552486450e+00	2.890141167944371148e+00	3.422749934527172133e+00	3.529748587708857244e+00	3.540691087766153267e+00	3.207653151622943177e+00	3.311270316446945472e+00	2.758064663766498725e+00	3.271384441274154842e+00	4.234708602010609724e+00	3.350126447156029030e+00	3.640163803761407468e+00	2.307141300452292931e+00	3.284583500162873815e+00	3.436750096176408142e+00	3.461434837152128186e+00	3.910590389664770239e+00	1.968652954785201414e+00	3.054974679261450277e+00	3.577014135352653224e+00	3.322285463829118157e+00	3.327824452769500674e+00	3.227729430922086085e+00	3.375094346018519875e+00
5.323334733579971889e-01	8.316403229542248532e-01	8.508002937142288280e-01	1.737625900323870765e+00	3.801957337824142691e+00	1.410142351392501769e+00	3.036896961558472885e+00	1.742439264891322726e+00	2.736208157967308541e+00	3.210686135335448554e+00	1.837135559174525090e+00	6.419478325959828702e-01	3.422359514616011733e+00	2.934104702736697878e-01	2.600769868847896849e+00	5.453489528368745676e-01	1.939810782669901146e+00	2.072054335385402180e+00	1.077895395726785610e+00	1.525198851859641103e+00	2.678773070401646805e+00	3.506791445892712744e+00	9.868147068593220439e-01	2.737774848659976001e+00	4.338972752107294717e+00	3.906303753929749156e+00	2.458942979236910187e+00	3.006028072591850453e+00	6.816851045420343480e-01	6.946442252643431070e-01	1.718935968079291055e+00	1.626098604143457749e+00	4.310653967404858844e-01	2.835829273793083249e+00	2.826923816046831295e+00	4.173071506503391426e+00	3.892705162724851564e-01	1.646576641852554257e+00	3.383968802884641303e+00	9.194706951282884955e-01	6.827427346674789232e-01	6.655421047399628920e-01	2.702248033583868558e+00	2.308052025873971402e+00	8.609159535127874907e-01	7.586298169739970065e-01	1.001473690987058740e+00	3.210126406625990469e+00	1.041063300737320896e+00	6.203588713786537534e-01
2.858929575745796203e+00	2.450235630671103504e+00	2.961122549139039606e+00	3.015264662067743018e+00	3.184384605449233963e+00	3.175307287160712644e+00	1.146830417269119939e+00	3.218997784189671307e+00	7.595154297936997922e-01	2.547060264900755655e+00	1.421821892844809643e+00	2.866778488252945234e+00	2.624793773573030453e+00	2.718126437142920793e+00	8.029301807769226862e-01	2.645405838673371868e+00	1.248715582684058134e+00	2.156131378980411739e+00	2.827555331851062892e+00	3.269197721177148352e+00	1.983544799743654607e+00	2.902559555525345392e+00	2.913446753921545618e+00	1.179581867913832793e+00	3.244865026991064827e+00	3.365633493956502242e+00	9.328835334039720095e-01	2.015911834040804873e+00	2.799788101778927008e+00	2.865987951325431382e+00	2.852454024250570264e+00	2.509259414643833619e+00	2.771229294678694721e+00	1.596334090381093640e+00	2.240357373083551540e+00	3.333815136617201080e+00	2.743659969048349190e+00	2.834498235280953349e+00	2.052257357751977374e+00	2.691695772620107174e+00	2.739409355023906478e+00	2.838835022489706983e+00	3.245042906359604462e+00	5.092636456105595899e-01	2.593221841435937147e+00	2.953801511461689788e+00	2.693246919406354856e+00	2.608805034827450076e+00	2.664138154496277000e+00	2.807768958040179008e+00
3.143766950016224193e+00	2.844987665274942845e+00	3.225194689000824955e+00	3.311928011768074942e+00	3.380809952863149448e+00	3.757820822254826165e+00	2.115425398474471752e+00	4.055581458048394872e+00	2.370525752551484455e+00	2.720013900104555127e+00	2.430431878558330538e+00	3.231482481607264035e+00	2.992233755912710791e+00	3.058365682437964583e+00	2.506238279687748260e+00	3.212340496420176716e+00	2.115320671854012069e+00	2.904888848122428424e+00	3.329680302882529475e+00	3.763430040468930038e+00	2.385678122631536890e+00	2.964157085611589082e+00	3.195203710684318299e+00	2.428039642896539618e+00	3.490569803254198522e+00	3.465436316215530610e+00	2.192751627044999818e+00	2.470037282145767676e+00	3.177703191624014600e+00	3.196910766042026619e+00	3.404895137029880559e+00	3.113602076128323404e+00	3.158688889598041616e+00	2.729905677327195246e+00	2.563377879107143098e+00	3.076686738651991604e+00	3.150699346476103280e+00	3.381269997399570570e+00	2.976236121877666729e+00	3.104740439049159306e+00	3.052826313243152345e+00	3.210629271346386648e+00	3.737114197374298286e+00	2.330286726499927852e+00	3.095465171512924218e+00	3.249677084943126459e+00	3.010146937068519879e+00	2.321706754290810082e+00	3.072849362142020979e+00	3.233561220685282400e+00
5.971249838524276266e-01	1.059926796156362538e+00	3.088453989202730177e-01	1.386077980926236686e+00	4.233420267244091484e+00	1.381071960876405935e+00	3.382383165103024059e+00	1.769396348777191319e+00	3.045188583823570827e+00	3.574000714484655283e+00	2.040391662183988153e+00	7.895321297547365225e-01	3.850391577254127728e+00	4.950183703739367003e-01	2.835826221915015211e+00	8.665388787401264725e-01	2.140362486438286638e+00	2.080251788935528534e+00	8.188645206735950532e-01	1.260794853618668387e+00	3.101998462388394717e+00	3.890925085291604191e+00	4.250159580457293917e-01	3.170256422460343781e+00	4.829009226799609422e+00	4.320804968492446108e+00	2.808730763486180670e+00	3.406504594441225997e+00	2.809986058246098928e-01	3.332302955844179126e-01	1.309350062835969997e+00	1.417588344648500476e+00	6.102251318501236144e-01	2.845266364626014344e+00	3.174985195538773119e+00	4.572904306410347175e+00	4.416815424534641377e-01	1.221241529318243257e+00	3.782825683674650552e+00	9.404411913754334718e-01	3.659667758341081378e-01	3.590941477693664341e-01	2.323472058437834775e+00	2.577067403164845949e+00	9.838846475447851070e-01	3.892634327828484730e-01	1.042713952051323556e+00	3.681633370831555840e+00	1.077487983921102899e+00	4.732823141395866018e-01
4.097442260466693575e+00	3.972171213501660247e+00	4.436376052187917196e+00	4.923521948633966083e+00	6.466348530396593963e-01	4.588062172457150645e+00	3.205129970264026795e+00	4.855844617149901232e+00	2.828233648989988858e+00	9.689192546261653494e-01	3.228312012031749223e+00	4.088857340160169329e+00	8.953106176571286046e-01	3.986619263656752565e+00	3.669186615775891891e+00	4.093187264157418070e+00	3.159883646183974548e+00	4.645326519487494643e+00	4.732848433290775425e+00	4.814801128622176130e+00	2.309657354475463276e+00	4.836070422325637885e-01	4.351264934583837451e+00	2.327228635244730892e+00	1.667734847405995202e+00	5.738508072837769092e-01	2.663477156020499947e+00	1.758655914702726086e+00	4.324605036421827364e+00	4.403960520278570101e+00	4.735139287140412101e+00	4.529165915610161797e+00	3.978956751767656286e+00	4.514861146813468729e+00	3.617683024896864996e+00	1.640402455269899029e+00	4.094827917126202976e+00	4.863206725534382713e+00	1.951228775646540736e+00	3.874777772549852894e+00	4.257829340363781689e+00	4.367028326827497864e+00	5.516639203406181302e+00	3.373542741882658458e+00	4.210417246075396136e+00	4.369723956346682314e+00	3.925621688226813788e+00	1.930404805366631171e+00	3.816962433973230429e+00	4.270599590844030402e+00
8.091920638948938427e-01	1.394426841661854377e+00	5.204853290626654250e-01	1.447781273533058188e+00	4.655620415553787694e+00	1.385165503656261787e+00	3.625633756830534793e+00	1.775612114987042078e+00	3.413646296714107020e+00	3.979648317339798957e+00	2.422969876127170519e+00	9.406864444567002437e-01	4.268685732072988515e+00	8.857856416477081218e-01	3.095774013370733435e+00	1.132573603143979479e+00	2.506811656237684982e+00	2.095306383055211885e+00	7.598004080971866303e-01	1.179871797147794554e+00	3.391896031936404210e+00	4.303936149989441518e+00	7.505399005010946478e-01	3.550853352556829101e+00	5.208969192153190875e+00	4.743750683445736804e+00	3.150570523644854681e+00	3.769851240774495515e+00	6.228802882553079456e-01	4.508051652649894825e-01	1.505852859576103153e+00	1.631401256849713821e+00	9.949228109745649196e-01	2.980345215698016137e+00	3.257565402800755461e+00	4.929183659323675748e+00	7.853347963966024192e-01	1.255181220412762810e+00	4.236361610461321092e+00	1.417998120796619466e+00	6.650402654358829047e-01	5.585247183834749496e-01	2.325777367394885164e+00	2.865728060952768441e+00	1.277510479766138962e+00	6.086509549808610808e-01	1.442546432265698897e+00	4.055717175388787510e+00	1.557936254474108217e+00	7.529874706703515441e-01
4.619839959051939005e+00	4.221211558323323843e+00	4.922635077689492711e+00	4.985756474248765002e+00	3.436025552350864931e+00	5.277828339150806514e+00	2.412643134501976316e+00	5.408559504390797024e+00	3.110217666531944314e+00	3.234301685034654206e+00	3.716427421384016050e+00	4.683112195064953021e+00	3.129726788296447015e+00	4.548852083934656676e+00	3.215644970536208014e+00	4.571665030226874649e+00	3.538809844982897079e+00	4.014583215129182925e+00	4.918460658790448470e+00	5.368252648097914026e+00	2.485452705332790835e+00	3.300231929562011945e+00	4.929465091865667503e+00	2.699229676003124911e+00	2.600111834174858583e+00	3.671538718825448466e+00	2.991285575774314420e+00	2.526864923819808428e+00	4.823686427513347752e+00	4.841896014277471849e+00	4.882968338908241890e+00	4.627308568743591977e+00	4.605662823979066012e+00	3.954294338124184627e+00	2.663935906341746929e+00	2.499266807343280661e+00	4.618253215388951283e+00	4.931552532067473571e+00	3.246609414719867193e+00	4.530811163753003079e+00	4.637232603568942402e+00	4.812974110125925797e+00	5.314939804037270399e+00	3.178941568647608573e+00	4.448531548416847059e+00	4.956294181089260675e+00	4.482513670190454214e+00	2.657819006867923495e+00	4.489247262572952479e+00	4.828122193754788682e+00
1.744421963726092040e+00	1.793684794102591740e+00	2.314817550326669249e+00	3.016122254305402706e+00	3.227856444180660311e+00	2.309553751836181945e+00	3.028131327029895292e+00	2.501166921849035774e+00	2.975881466939631181e+00	2.943038822391129461e+00	2.564628644345237962e+00	1.712905737327183653e+00	3.075978742572063052e+00	1.752724111652609995e+00	2.981631186722506044e+00	1.601864582891415978e+00	2.499686802159109877e+00	2.678262342945908703e+00	2.308605628366194651e+00	2.679850775218244330e+00	2.246617636952966901e+00	3.185625291388348490e+00	2.443473557930477824e+00	2.664940457837603915e+00	3.874646073063686469e+00	3.385318464961627694e+00	2.709088938967870508e+00	2.710643017796507070e+00	2.109549842086571481e+00	2.120541036115846545e+00	3.077150319961838854e+00	2.849027697389211244e+00	1.695157060371401903e+00	3.577077932444001629e+00	2.626483921806590072e+00	3.908835619554765550e+00	1.819989948618351727e+00	3.041369830363341187e+00	3.120926311861953462e+00	2.076294832359454556e+00	2.105945744111928697e+00	2.058223750602384605e+00	3.874447748767887667e+00	2.667103881622356454e+00	1.964859476730669297e+00	2.122126482243197554e+00	2.112790892395810527e+00	2.855834714062645219e+00	2.053392980863726347e+00	1.967798241624837186e+00
1.378287928323486344e+00	1.813858401277739008e+00	1.530675994978597299e+00	2.343396668524287740e+00	4.459262547741005278e+00	5.742107277940885490e-01	3.694252664309487955e+00	6.007980463166919805e-01	3.348682722683988366e+00	3.924037174377108972e+00	2.457657958793193043e+00	1.200067817128607661e+00	4.082625154676827073e+00	1.344427314133423312e+00	3.108449931191541893e+00	1.041069741642894453e+00	2.629525197369664724e+00	2.553924318082817724e+00	1.365600088131590839e+00	1.060188827836070491e+00	3.431801130179298553e+00	4.239680091254371064e+00	1.618338676436765988e+00	3.380946905578767314e+00	5.094972283984039230e+00	4.546858386179986944e+00	3.135032894010975735e+00	3.753135833231290075e+00	1.287770242978260704e+00	1.325426259055731304e+00	2.300794362763607825e+00	2.260942593832577785e+00	1.335134353135404961e+00	3.288929226535119543e+00	3.472506405966687026e+00	5.130203700306394055e+00	1.264158676455369168e+00	2.108384480627723434e+00	3.933347095345300914e+00	1.910804611267658659e+00	1.545700125875811404e+00	1.303348521430343743e+00	3.040547122954502690e+00	2.858499856219639312e+00	1.679468850559741488e+00	1.306004642649936986e+00	2.038644186788118429e+00	4.070758408958832675e+00	2.020535545811021905e+00	1.202418080337405826e+00
2.221607254657206987e+00	2.040430814512079749e+00	2.089219011779427149e+00	2.030482610399010568e+00	3.936427096922267665e+00	2.798732609083601997e+00	2.290299343426181800e+00	3.106002017886061228e+00	2.141138912348155010e+00	3.091767820291811297e+00	1.510621638990744531e+00	2.339182966750348758e+00	3.446673569947866334e+00	2.160735113275267238e+00	1.884273067510952693e+00	2.377162930211570657e+00	1.373700184656197587e+00	1.859510572385632887e+00	2.166635125655845595e+00	2.567408199552919434e+00	2.561681146934465136e+00	3.462786403964208226e+00	1.946366924401580878e+00	2.517437255296856247e+00	4.215058137816468431e+00	4.050792208256286386e+00	1.992264699045525056e+00	2.737522249670074626e+00	2.098668234808086730e+00	2.127894709891757330e+00	1.783482448419133393e+00	1.775948870864309193e+00	2.274147168380152628e+00	1.681085357946233927e+00	2.476472190966183984e+00	3.791632024274211421e+00	2.164801300186579347e+00	1.802341264076647853e+00	3.247905813359566629e+00	2.158424508002245723e+00	1.926918508823474596e+00	2.154597940762504660e+00	2.216326595253046872e+00	1.763272379170545356e+00	2.170564153283955022e+00	2.238916038607931203e+00	2.131116918789853099e+00	3.239709664770344055e+00	2.204201119521853158e+00	2.255553719263838186e+00
1.225700864413409308e+00	1.348852466285697105e+00	1.685384541751716814e+00	2.419295679996916970e+00	3.653788940178321010e+00	1.965300298774347088e+00	3.092926966351489337e+00	2.243472563879704840e+00	3.038783230822829751e+00	3.198016009824577566e+00	2.404628983976601742e+00	1.266885192172851893e+00	3.414007853707401008e+00	1.198083402676013876e+00	2.918494533854434358e+00	1.216891045299284491e+00	2.395218070625749096e+00	2.312961850706819700e+00	1.762491280348531753e+00	2.242011169878545207e+00	2.458717104896935624e+00	3.476964863229872194e+00	1.874596945784644086e+00	2.861470357233182327e+00	4.225067665635605429e+00	3.791556611140131317e+00	2.714150686429816606e+00	2.944721410040390452e+00	1.551795414672473727e+00	1.520891423338053272e+00	2.534556851683141598e+00	2.362909192416140058e+00	1.208115575073392733e+00	3.319178813304478393e+00	2.592259961100890742e+00	4.083926511335092435e+00	1.297221828046259295e+00	2.463444844742016304e+00	3.473621720288897041e+00	1.586068478687981509e+00	1.521528960184552526e+00	1.465637064434945902e+00	3.368190332914736906e+00	2.613389588557901266e+00	1.483819279796429358e+00	1.537570634803343550e+00	1.606665193715178575e+00	3.120373297578882710e+00	1.599286848587358589e+00	1.434466252538507236e+00
3.373728238335706120e+00	2.981323930423431356e+00	3.637313808124622572e+00	3.872471676592462497e+00	2.270329779058328334e+00	3.728448786186722597e+00	1.567512549722410942e+00	3.824924745793861547e+00	1.059801629511422538e+00	1.897271161454819222e+00	1.970079201446183204e+00	3.353916486364434402e+00	1.886416976590394645e+00	3.238667407055085601e+00	1.801133270888438220e+00	3.171323534577626280e+00	1.756878760664410732e+00	3.125280657233997061e+00	3.622262038706615339e+00	3.938084476414707602e+00	1.755262312571393535e+00	2.188479953189998550e+00	3.563263334838914886e+00	7.363987137594510957e-01	2.354903875987719442e+00	2.487954431667186661e+00	1.254679723120184498e+00	1.502137935465498453e+00	3.445812316179495127e+00	3.544164987504683673e+00	3.684127169423048187e+00	3.389383366191454972e+00	3.245366439978280670e+00	2.772999271401225929e+00	2.641419046581240604e+00	2.660893116712670814e+00	3.297603655366402542e+00	3.742178225981456663e+00	9.212231301806446115e-01	3.184063399704969655e+00	3.404400350689609223e+00	3.501806910486724878e+00	4.265848949407350155e+00	1.560184984904255501e+00	3.211290785313404950e+00	3.570201211622521686e+00	3.220625342365903698e+00	1.970047507666694342e+00	3.120674735744809247e+00	3.413761511893703027e+00
1.239327066226750373e+00	1.734120122999040392e+00	8.057017331468561139e-01	1.600019000107809619e+00	4.496636386870643598e+00	1.831956905225410992e+00	3.711170042674872604e+00	2.320846494097384305e+00	3.372925796067650861e+00	3.744518970787971579e+00	2.333284429311435648e+00	1.428504703822513378e+00	4.108611192663602196e+00	1.196093257256092279e+00	3.215381026082277494e+00	1.662462397633662325e+00	2.474248985217996299e+00	2.484830512199240005e+00	1.467179374135644254e+00	1.481194283734253547e+00	3.369172210638621046e+00	4.063048595859617862e+00	7.143297614714719801e-01	3.543702479218834966e+00	5.099171324696656349e+00	4.557481620766052899e+00	3.123252045505310992e+00	3.622376789468532809e+00	1.057181958934000354e+00	1.055553868370602277e+00	1.399433857529475356e+00	1.782820490176048933e+00	1.313853725582091458e+00	3.085267598581790338e+00	3.419094032088289214e+00	4.656796314358491173e+00	1.184430313810671098e+00	1.324644427264499491e+00	4.144541437740335788e+00	1.434264380561865559e+00	9.788812689758565888e-01	1.138329379088397930e+00	2.375008707326655699e+00	2.975792866059394637e+00	1.691678467333092906e+00	1.082260876237143066e+00	1.516985004425393413e+00	3.982036749052962232e+00	1.584188295308853078e+00	1.279214578048965434e+00
2.215825579131082357e+00	2.209668979395431165e+00	2.070369835554005444e+00	2.003485427322818868e+00	4.797630376189702339e+00	2.634857647565699068e+00	2.725283668602421105e+00	2.844077100670015845e+00	3.075883601196110817e+00	4.012076766798096550e+00	2.535776880667834465e+00	2.345705371259513061e+00	4.340949546768037237e+00	2.248914014979055409e+00	2.404183990366696388e+00	2.333989026663350064e+00	2.376191563530408946e+00	1.238331938339109595e+00	1.835358935797742452e+00	2.364106245031183384e+00	2.999032782133013164e+00	4.410542713836452577e+00	2.103658619182354972e+00	3.315810404432619762e+00	5.081866813377785341e+00	4.957276763630152239e+00	2.895090115855801560e+00	3.478638201877534364e+00	2.065617398057919107e+00	2.026558314857043186e+00	2.065375951880910499e+00	2.017352180040610676e+00	2.373024934541152486e+00	2.008415985324198516e+00	2.414831700013233107e+00	4.731192307693611099e+00	2.210420196534806259e+00	1.773817529912665281e+00	4.170340816359915159e+00	2.543983067936045561e+00	1.937341022849097039e+00	2.068729721700782509e+00	2.109359631501919186e+00	2.314305090240660778e+00	2.242961653473249051e+00	2.193937280947605650e+00	2.480692013856153455e+00	3.997649905120685521e+00	2.588499561231429436e+00	2.234802545668721496e+00
4.378912737292140811e+00	4.126897169627172346e+00	4.772636910360031237e+00	5.139575298985455731e+00	1.623511614966445027e+00	4.963460150653600245e+00	2.774629724781047191e+00	5.140402728129645382e+00	2.766541500935236542e+00	1.847342061475701014e+00	3.437097289314091419e+00	4.387566992354056339e+00	1.515154582579483433e+00	4.285217823758524780e+00	3.471049744035040074e+00	4.327358373889993892e+00	3.343256609519629663e+00	4.518193036141135543e+00	4.931638985078753201e+00	5.187935313986492325e+00	2.193033858720068174e+00	1.669216819035354904e+00	4.746147507840956514e+00	2.153431004718058261e+00	4.681089482785679157e-01	1.800377818505406680e+00	2.602122074948592267e+00	1.770390438894360763e+00	4.644109199962728418e+00	4.699828425391846309e+00	4.954935220437373999e+00	4.683138302242820572e+00	4.289115133076850661e+00	4.421397401963743867e+00	3.213023299589370829e+00	1.164359689968343492e+00	4.375529265435488924e+00	5.043738672928514966e+00	2.127752205014683096e+00	4.207765115218909280e+00	4.535511409407729566e+00	4.668604829113305321e+00	5.679191858015241401e+00	3.251416567323487161e+00	4.373167772165174050e+00	4.726351370782621686e+00	4.216759332024219376e+00	1.827862861128845218e+00	4.150513406124537674e+00	4.588325439847112719e+00
5.074075337186297885e-01	7.954578160458734004e-01	9.483729482844195369e-01	1.785754715853190344e+00	3.922462035400852809e+00	1.389395638394336663e+00	3.179063068971074824e+00	1.673583779264930183e+00	2.892540174486968318e+00	3.391390251361966701e+00	2.027166652676203995e+00	5.387741470396943955e-01	3.586728937795081951e+00	4.531343445234913836e-01	2.729387534136415994e+00	4.342437866870795249e-01	2.072479136896589580e+00	2.084526287747658024e+00	9.965410703146968530e-01	1.591993022027434534e+00	2.824937606517395672e+00	3.680098648509067871e+00	1.124290917552654978e+00	2.889639062651420343e+00	4.476897240978293446e+00	4.030459245597548090e+00	2.634656892800074868e+00	3.189905518288326025e+00	7.146601864574374519e-01	7.171135075927930203e-01	1.830954990449845221e+00	1.684155576480718786e+00	4.248002394355990252e-01	2.962315777544439754e+00	2.956658753058908573e+00	4.362996199590130075e+00	4.513379091832773748e-01	1.746589662904002749e+00	3.499693668016718107e+00	1.010820976499353652e+00	8.030457802285843050e-01	6.598455514878128758e-01	2.781283001593577442e+00	2.429996605779697560e+00	8.123812007714594774e-01	7.248810309477825564e-01	1.068207000741185242e+00	3.344592832412325301e+00	1.075422929934226168e+00	5.400980738576985907e-01
9.220980085494667744e-01	1.409224010276977079e+00	8.740526139913209480e-01	1.739698888604067850e+00	4.007697878400188429e+00	1.767797761233233844e+00	3.405061290979703781e+00	2.246722914212149202e+00	3.022321761158931253e+00	3.304351168135127637e+00	2.018381714177724717e+00	1.093911245771322704e+00	3.655477486691575351e+00	9.054345656354853000e-01	2.951747547570761743e+00	1.354268438632347360e+00	2.118034634719480280e+00	2.357075207318764409e+00	1.435000041439607354e+00	1.570900400436359146e+00	2.948290187119576800e+00	3.621302258504983662e+00	6.944420373873415597e-01	3.133031590489583351e+00	4.626928131164995683e+00	4.080614722987413678e+00	2.767366173559925535e+00	3.192697444588780353e+00	9.348449410058102815e-01	9.893585970432056120e-01	1.494251250886730276e+00	1.727161580881794833e+00	9.840829512607315310e-01	2.979091525231915227e+00	3.134485273265493976e+00	4.243045669125153907e+00	8.987441187880715887e-01	1.493391449603036714e+00	3.678876025402564753e+00	1.170807433902600891e+00	8.382259668212524995e-01	1.022401668233441807e+00	2.555920953287172281e+00	2.678810680008775869e+00	1.478238450998696329e+00	9.834069915886007873e-01	1.298540490415007520e+00	3.522861124119346599e+00	1.284899729096317111e+00	1.094325162411162289e+00
5.233021243889602880e-01	9.000921561016581585e-01	5.146100583692909680e-01	1.456546030529696889e+00	4.218690548115938910e+00	1.302863848024826687e+00	3.310267623611121035e+00	1.626271513535197721e+00	3.035827115177820446e+00	3.601717613933429263e+00	2.095316538891384806e+00	6.721759335428638682e-01	3.846754494851572836e+00	4.332277457217249550e-01	2.795300965871283960e+00	6.162377307367908896e-01	2.152893336903135335e+00	1.983274457637533406e+00	6.946675111018129067e-01	1.322076155365920158e+00	3.055928799010096508e+00	3.913135356962636369e+00	7.219353010991658159e-01	3.120830303974978737e+00	4.787699729576814889e+00	4.317034337088310636e+00	2.794387554093451520e+00	3.404241993563169810e+00	2.710941370535652761e-01	2.786310482217680962e-01	1.509382480487332368e+00	1.463850633466803108e+00	5.381169302274011468e-01	2.856625544635936986e+00	3.089039927244693118e+00	4.593421242509177382e+00	3.697101566469354061e-01	1.380424621569947830e+00	3.753769947743184066e+00	9.982547567157570301e-01	4.889621060319916945e-01	2.430196826137244193e-01	2.432656303105659390e+00	2.527583119892864438e+00	8.324541533180959130e-01	3.463728701838298951e-01	1.062630133410018773e+00	3.623412099951792253e+00	1.097108629493011467e+00	2.733647326508527042e-01
3.373257817630790356e+00	3.126644661415400428e+00	3.721530825799001629e+00	4.115128213841314775e+00	1.926942668969518158e+00	4.034079555413223162e+00	2.563240963221592672e+00	4.304439870897549980e+00	2.331547214592524675e+00	1.746228130082212227e+00	2.565805970026385996e+00	3.374482671911084086e+00	1.733537790183534488e+00	3.262685810022762034e+00	2.936091532344473620e+00	3.358322374628193163e+00	2.384099559262471857e+00	3.717604261610034211e+00	3.903774213033313956e+00	4.254586167106131356e+00	1.969302169268444924e+00	1.753601673627128044e+00	3.671066325510449868e+00	1.873506707364916979e+00	1.968514407000339306e+00	2.022543779939700137e+00	2.092177967920425985e+00	1.764728762234470949e+00	3.602370964233485129e+00	3.656040773370005326e+00	4.052500569964452737e+00	3.759200766635995450e+00	3.283676149557969381e+00	3.721413109654467366e+00	2.961930704478333176e+00	1.850942767058480154e+00	3.380834262709953908e+00	4.120182876863862198e+00	1.996546662118347415e+00	3.226327248959580007e+00	3.502273970409545356e+00	3.621102528384822605e+00	4.766746268542808807e+00	2.650123484246794447e+00	3.407686333880370011e+00	3.649049292179124215e+00	3.222415666878087226e+00	5.784228441142506005e-01	3.175370881091620134e+00	3.545002019632579771e+00
4.403113418279324343e+00	4.047194424840168558e+00	4.730608187832763711e+00	4.972066765924937570e+00	2.196128100878862899e+00	5.002253430524753242e+00	2.431431558350232169e+00	5.172099616369539632e+00	2.624704485763459161e+00	2.170021733525676844e+00	3.324913102743435100e+00	4.427376995003675653e+00	1.952328810471559262e+00	4.285370857156094893e+00	3.221252498572952483e+00	4.336537524681954636e+00	3.196598949900630871e+00	4.284531200055104350e+00	4.842906481060625268e+00	5.199700672681299984e+00	2.228853496869565465e+00	2.109715110260059756e+00	4.712514534880958728e+00	2.109193717975017535e+00	1.212728209822337977e+00	2.371314376627534415e+00	2.463927886864693217e+00	1.910583945381817195e+00	4.614807450611355222e+00	4.661848655167704969e+00	4.844606423708570198e+00	4.534262370373397744e+00	4.323883476379307034e+00	4.111995172622211037e+00	2.988373672379453616e+00	1.418671227264305168e+00	4.388453168882860744e+00	4.922381761088590046e+00	2.312815091814233615e+00	4.208002213791902868e+00	4.492155229851316989e+00	4.633768102499222330e+00	5.460071150787142003e+00	3.059718187671715661e+00	4.302402464004321914e+00	4.704523541052416213e+00	4.189626854969636938e+00	1.800756748894216219e+00	4.155819479771831304e+00	4.577924109411451781e+00
3.767304849196267957e-01	8.510383108860797297e-01	7.448947893144498567e-01	1.697494424226247522e+00	3.880364440700855067e+00	1.399480113213356969e+00	3.135650077966579019e+00	1.770176297978789393e+00	2.820842420678960405e+00	3.274465550746953557e+00	1.900039321143405679e+00	5.349109899412872737e-01	3.522422101376571302e+00	2.676957801083563737e-01	2.688734956601812609e+00	5.541473348718479741e-01	1.966877597546839329e+00	2.062803781344752618e+00	1.002548237698883682e+00	1.463610177442588700e+00	2.764182647659615188e+00	3.582476768900392017e+00	8.199202433683990821e-01	2.860088693576037233e+00	4.457782516634798853e+00	3.979974274234605147e+00	2.572211501236954856e+00	3.090282322728109765e+00	5.384008357712835036e-01	5.790511427469324790e-01	1.654015302345172023e+00	1.607144041735338869e+00	3.777161753885790452e-01	2.862313981819687214e+00	2.916650413737835734e+00	4.260934661787057820e+00	2.720344159747087875e-01	1.581212170776629344e+00	3.461042429343815563e+00	9.441220628137234616e-01	5.756262555078193177e-01	5.555834472730524221e-01	2.641220826702707303e+00	2.397782626240255066e+00	9.181741189877016263e-01	6.248839828522834150e-01	1.041963482272509234e+00	3.303540104360485508e+00	1.049982477091444988e+00	5.107777336266486889e-01
4.029416514668059945e-01	1.217520946990369834e+00	8.097132583594588429e-01	1.879294226939677959e+00	3.989127358770875986e+00	1.465577613943600532e+00	3.458797278939666597e+00	1.928769929656070525e+00	3.060276385359042006e+00	3.390962410248870018e+00	2.108714448971585220e+00	5.147422180839337225e-01	3.672787643506857602e+00	5.566449320478628060e-01	3.024778290769848166e+00	9.279984375196899116e-01	2.198134418075751384e+00	2.387710200705191799e+00	1.248633048136455370e+00	1.460143807334040922e+00	2.964917624569059384e+00	3.681559706801785570e+00	8.248998021235488531e-01	3.114199005904096484e+00	4.615153593213961791e+00	4.065228995491220410e+00	2.830289428994408496e+00	3.269117824829157914e+00	7.356469247577748227e-01	7.352933628022548795e-01	1.758948617109015622e+00	1.848503865682503022e+00	5.660189515763300871e-01	3.148566488819334985e+00	3.166992161665453942e+00	4.359009300473070780e+00	4.663644630528830382e-01	1.682802388873724242e+00	3.665997820322939305e+00	1.141067362518142225e+00	7.742697813096593995e-01	7.631681883018684998e-01	2.822896865247955134e+00	2.716204955465329807e+00	1.274703777441436259e+00	7.339292862665355299e-01	1.250641643661904556e+00	3.496811666577357869e+00	1.259056776376656250e+00	7.257905983200203526e-01
3.159668537456518655e-01	1.119988544784138673e+00	8.356422814844736147e-01	1.843962060910423029e+00	3.933133059358596917e+00	1.421162260988426240e+00	3.274328171689240286e+00	1.856355621942714862e+00	2.936130095200815582e+00	3.320774848802884094e+00	2.001716522768435702e+00	4.495267304047861900e-01	3.591767072432068275e+00	5.110733414646868589e-01	2.838082948457562704e+00	8.052632809453362794e-01	2.083791375883843777e+00	2.186925390486994303e+00	1.147259014649847808e+00	1.411365179100863676e+00	2.811831935891666578e+00	3.624813654481559677e+00	8.419277683292999415e-01	2.983983125141458803e+00	4.517563556519018420e+00	4.024948660230106334e+00	2.690528435860263468e+00	3.139220377134984474e+00	7.044542281613780377e-01	7.091238110989276366e-01	1.702272992638861560e+00	1.766931874978638906e+00	5.639499750313390347e-01	2.981550833563389347e+00	2.947294354089281310e+00	4.280219039126666125e+00	4.043240779604386215e-01	1.600506400339195556e+00	3.575114811440093021e+00	1.166869211358819713e+00	7.063384838106444574e-01	7.270093970767032010e-01	2.727388845964008990e+00	2.544646690930474353e+00	1.193388270336458890e+00	7.648836239591699782e-01	1.267883735068231488e+00	3.414943793941862538e+00	1.276759058139441683e+00	7.216207756372021720e-01
2.010946877860794402e+00	2.019019502908334651e+00	1.909441442538188705e+00	1.892855180509577240e+00	4.631187601357424022e+00	2.544618963439367665e+00	2.717332180165417110e+00	2.830353349433249566e+00	2.954984492543395458e+00	3.847737364298574825e+00	2.323021929624534909e+00	2.141993211158457200e+00	4.177170588888936997e+00	2.071073752694994941e+00	2.396850464865751373e+00	2.226588704721741419e+00	2.192128734921261035e+00	1.443002981020216291e+00	1.782255754905032630e+00	2.280681134252325659e+00	2.934151745470795269e+00	4.219235821834117495e+00	1.941483200170526224e+00	3.204858895263486218e+00	4.902523852594486975e+00	4.763476154053130074e+00	2.736691109944766609e+00	3.374315484938429144e+00	1.942519341099542718e+00	1.869402486712134603e+00	1.930373670884044879e+00	1.918601049249104351e+00	2.204324178801909895e+00	2.044862580627039073e+00	2.356694280054434820e+00	4.520045100043308395e+00	2.036749265072069104e+00	1.701969043927373137e+00	4.057605530435791863e+00	2.366414518543699774e+00	1.765952680406680964e+00	1.925564582422496507e+00	2.135854449247332809e+00	2.313724032312416412e+00	2.085574915693856113e+00	2.054677179887132610e+00	2.282605232969063369e+00	3.829962679825402283e+00	2.431687039578091181e+00	2.101623707663665019e+00
1.357565108877999194e+00	1.747199316160896743e+00	1.392127753271533708e+00	2.192876892052847637e+00	4.380432769110658597e+00	4.201236761134751752e-01	3.549612149703378794e+00	5.979020786947454313e-01	3.224119479676009981e+00	3.775772537929433792e+00	2.262207400470083396e+00	1.199939045414740058e+00	3.967350892087441849e+00	1.248440426041254048e+00	2.939871026022187639e+00	1.009329257843994521e+00	2.457062234809161527e+00	2.424091082018156040e+00	1.264039538386515948e+00	8.783519689786990492e-01	3.322478817835680776e+00	4.116415690715989228e+00	1.417734692441972921e+00	3.271835716930220350e+00	5.018552959984608819e+00	4.466258861232113908e+00	2.961407165513765705e+00	3.619499785915466727e+00	1.151598420646753773e+00	1.221625952892153366e+00	2.118848482753953988e+00	2.094260310387573654e+00	1.293633555865114859e+00	3.103488273829617672e+00	3.360012959645977126e+00	5.008400766311941865e+00	1.209631048138571696e+00	1.935315871536411603e+00	3.838116309174808727e+00	1.778808158537665163e+00	1.412818908188698375e+00	1.197373253204839783e+00	2.842018036045682816e+00	2.702867579860567915e+00	1.621203270824338682e+00	1.183302890553500353e+00	1.931988110927555846e+00	3.961144378829968726e+00	1.904120345926892943e+00	1.126392393793854474e+00
9.720130108728435303e-01	1.515771086259967593e+00	5.106520415024911053e-01	1.339047880329539586e+00	4.724665057154551207e+00	1.613088794044803098e+00	3.685253385266622494e+00	2.013890263861493946e+00	3.443749158194560511e+00	4.019823485830582577e+00	2.447464768349548958e+00	1.172224649093709825e+00	4.331020595030190989e+00	1.039054205406829023e+00	3.144303316993610320e+00	1.369983606473408999e+00	2.533443353283842292e+00	2.147771855754804449e+00	9.282979362004206703e-01	1.274078651562212894e+00	3.468194108926967445e+00	4.342757325316190631e+00	6.894191346188408565e-01	3.630242064683431469e+00	5.281659400356995882e+00	4.807360455783348918e+00	3.213101220307307049e+00	3.814206152373536884e+00	7.514507280413582624e-01	6.358214986419362669e-01	1.317166717985786661e+00	1.577050705497421657e+00	1.143221196398843453e+00	2.951496291640075320e+00	3.350629577597015185e+00	4.941270372644040343e+00	9.475348928791025305e-01	1.090739727584714380e+00	4.300428371124344729e+00	1.447974997762175198e+00	7.016548213515070298e-01	7.496575699270153770e-01	2.167565834872489550e+00	2.925429584590296450e+00	1.398729079842583101e+00	7.806868126074582026e-01	1.465894816663227740e+00	4.146551053470328263e+00	1.585930292362040861e+00	9.566068041541559985e-01
3.886624695300401111e+00	3.749401386701765482e+00	4.163886809398990252e+00	4.595247618095777753e+00	1.126823383504609088e+00	4.348206325597415045e+00	2.776771407028415073e+00	4.602783110229301755e+00	2.408962821404319499e+00	7.360117673416081141e-01	2.841352683674201351e+00	3.892701769618392760e+00	7.207954599014562147e-01	3.758769578715582593e+00	3.202724392597387837e+00	3.867379739495864666e+00	2.816732736688853045e+00	4.257944274364261261e+00	4.441205967759682238e+00	4.507168505166385231e+00	2.039970117950645534e+00	5.709015053181133448e-01	4.054941343626641270e+00	1.972999030038676382e+00	1.670483191603050921e+00	1.153172987522612436e+00	2.228197503524107503e+00	1.369148082295565505e+00	4.060371938437953077e+00	4.143382629238610448e+00	4.353582155315120161e+00	4.177302788354693597e+00	3.772786512610907028e+00	4.015310096378961191e+00	3.258676876550592905e+00	1.533407390872781217e+00	3.853957536766003056e+00	4.469871388694564018e+00	1.790718146664355581e+00	3.649757907290825720e+00	3.973948236452417682e+00	4.114277540335425698e+00	5.079265649152792328e+00	2.940140400988556113e+00	3.969338395875282366e+00	4.137508248207494965e+00	3.706448276666240993e+00	1.933187706007488904e+00	3.613029165680766042e+00	4.042904108966777876e+00
3.482713161636933119e+00	2.949563110398324639e+00	3.685604621919107871e+00	3.659710948614776971e+00	3.518455655943492744e+00	3.641017828200159290e+00	2.337464746566162876e+00	3.531646319161338976e+00	2.070085024365896142e+00	3.233899287134073486e+00	2.463837032954427908e+00	3.465011547319556851e+00	3.142071181684324088e+00	3.357087757488126378e+00	1.957692285052792025e+00	3.101503232520406605e+00	2.280651724315151174e+00	2.931349893780853311e+00	3.422597334873535679e+00	3.860894820540063499e+00	2.771656893498120500e+00	3.497150466816422831e+00	3.661425553168176972e+00	2.075514167219159489e+00	3.746915868413847939e+00	3.730909702204887601e+00	2.285109080405776982e+00	2.829267408734761347e+00	3.443445209341834179e+00	3.543944508144307726e+00	3.563376213287473782e+00	3.209961239460374038e+00	3.335817831344906281e+00	2.707438246652436931e+00	3.139526606663137542e+00	4.154183489188256750e+00	3.375513140189489558e+00	3.655369272788191903e+00	2.323347167454661300e+00	3.302885759884674144e+00	3.442933142119017909e+00	3.478171396119929426e+00	3.902407859617019970e+00	1.924725166071962423e+00	3.055225280454938908e+00	3.596555121423524515e+00	3.324055788777004139e+00	3.234767722786255906e+00	3.240590407842302234e+00	3.403235828161129906e+00
3.468456617019364696e+00	3.351830182663279256e+00	3.827152690143390323e+00	4.323895510619388816e+00	9.847347585817219917e-01	3.994906717951922648e+00	2.477650792031456550e+00	4.260723295671229316e+00	2.303183262986277402e+00	5.604328112226234504e-01	2.698909314358045375e+00	3.479297061142058389e+00	7.886658332822322759e-01	3.369047930645497679e+00	3.002975872534143331e+00	3.452909855257243255e+00	2.618789112194972901e+00	3.872511188444413666e+00	4.071535569916037822e+00	4.193651021254400035e+00	1.387530283190314462e+00	6.856625493650235770e-01	3.771555392588744837e+00	1.773863087885609646e+00	1.737612514845217948e+00	1.175002811987235329e+00	2.084885066194341885e+00	9.212256228131686653e-01	3.711454159606020209e+00	3.777901382724306867e+00	4.146407121208202540e+00	3.953790864863077736e+00	3.372437152358285672e+00	3.854526000139700148e+00	2.770744361792186972e+00	1.607668078992006810e+00	3.471357893750694590e+00	4.246802577560987224e+00	1.732297789151123757e+00	3.333118213808815788e+00	3.615665632024240406e+00	3.742903449888852041e+00	4.899620045219641895e+00	2.690356691519625532e+00	3.592654749946223802e+00	3.779106771594795244e+00	3.376863629100303132e+00	1.718008065380201899e+00	3.292993674341276655e+00	3.675665511649556461e+00
4.709794659691757257e-01	1.123632610818875888e+00	4.378660518671466106e-01	1.522806110048420480e+00	4.308090718982701794e+00	1.336065385992213139e+00	3.462440353222499656e+00	1.739375660632531240e+00	3.156045755600022318e+00	3.676033514211286324e+00	2.178370659461330572e+00	6.178366152072696238e-01	3.946037708670662614e+00	5.277400848480153783e-01	2.951490704894285777e+00	8.405114745883492944e-01	2.265950733057317201e+00	2.135927680284255281e+00	8.097148422675617407e-01	1.269272808964496457e+00	3.155708966088671907e+00	3.985192071072026554e+00	6.447902191281946749e-01	3.258259677603143167e+00	4.892983870770431842e+00	4.396168967806497463e+00	2.912548149152900390e+00	3.500756152191597526e+00	4.084818151515860474e-01	2.678349182172698462e-01	1.523084601775849034e+00	1.584290518402900805e+00	6.136948510955479996e-01	2.962752697451531247e+00	3.187052592985571309e+00	4.649371452491168455e+00	4.017332580284668775e-01	1.369063426021216001e+00	3.896489720771119991e+00	1.110388148005831965e+00	4.926472248799399489e-01	3.496369069786026129e-01	2.489277986502335338e+00	2.682622270210823334e+00	1.048698735574510321e+00	4.046954800100767136e-01	1.167435449474045761e+00	3.738906370483111807e+00	1.247389461864239601e+00	4.448836725937942993e-01
6.743732064627970813e-01	1.070006878955276575e+00	2.491806891363046450e-01	1.333500821689376892e+00	4.323143116317159418e+00	1.326083585506767415e+00	3.401019649935263622e+00	1.712359501345663171e+00	3.115651177193889065e+00	3.661164372282629920e+00	2.099559901165171549e+00	8.265759128409220224e-01	3.937484333486563681e+00	5.173285246950126703e-01	2.857251870685251216e+00	8.740375561641861024e-01	2.192792386638319879e+00	2.055452912965674894e+00	7.186781744029362429e-01	1.250692015190951967e+00	3.162918841081363563e+00	3.982790994569318954e+00	5.096592466418276013e-01	3.230272143340033431e+00	4.901349167961542186e+00	4.412622722337081527e+00	2.843315603909957190e+00	3.493118105305885734e+00	2.678895059214741470e-01	2.318675177460470527e-01	1.370737092312248384e+00	1.411275194114987031e+00	6.711529130629686479e-01	2.857341448033223319e+00	3.180483508824594185e+00	4.656188489749278681e+00	5.199816462366863012e-01	1.241030990239494480e+00	3.872126715453338974e+00	9.748319955815922810e-01	4.193759185436895520e-01	2.785404612066385566e-01	2.316681899078481432e+00	2.605386616946919975e+00	9.595800738628275095e-01	2.564022493411337589e-01	1.047132908787027361e+00	3.728044251986724511e+00	1.126097880315250599e+00	4.296566386603073995e-01
3.719616014672413318e+00	3.598341184840287532e+00	4.108638818727300190e+00	4.632454134720017436e+00	4.669055529300255025e-01	4.161312096959295381e+00	2.870853202074241661e+00	4.398552565073813980e+00	2.542765431428610334e+00	7.613203771765029160e-01	2.929609194024742180e+00	3.688938957003609520e+00	6.220528710960466778e-01	3.607486573919687078e+00	3.317129292377875682e+00	3.659015000103501780e+00	2.868322641368393988e+00	4.248400019515100823e+00	4.344439252242901617e+00	4.437654590856186410e+00	1.834140387373265790e+00	5.614286693408614415e-01	4.049494206360116699e+00	1.958246739956772675e+00	1.631225290868483668e+00	6.485167533000172346e-01	2.348582487503325211e+00	1.375449306049713494e+00	3.968840741632317926e+00	4.045339464672309759e+00	4.461373066793578701e+00	4.234211782323490603e+00	3.594064199544482197e+00	4.228359634886195373e+00	3.199462010027120940e+00	1.811707528862217975e+00	3.713125431458577541e+00	4.572749373130283068e+00	1.684628848149074543e+00	3.556027337834859470e+00	3.912612000470463425e+00	3.999078923407830111e+00	5.250053217810598305e+00	3.000243281532035677e+00	3.831317178674157553e+00	4.017724640710611972e+00	3.615393608915589585e+00	1.763982199351785241e+00	3.507680255991034723e+00	3.899162612475550738e+00
2.418909947013434092e+00	1.927154143295635835e+00	2.382738785295882344e+00	2.226609810700935110e+00	3.919671040117024496e+00	2.524780349118190159e+00	2.085915353597465938e+00	2.536453247354780949e+00	1.751189653168768068e+00	3.269551172037747477e+00	1.295058777287213969e+00	2.393673058600608972e+00	3.416147206409601900e+00	2.274665759232228801e+00	1.205437378403605209e+00	2.153282791660811046e+00	1.135830649891400146e+00	1.724725570935527807e+00	2.076724337561253630e+00	2.601532183253104868e+00	2.723017913178668259e+00	3.641282053024751608e+00	2.300394874240517140e+00	2.122486919398480776e+00	4.212933756370123461e+00	4.065949852303584855e+00	1.724370268334587841e+00	2.900274399171468342e+00	2.194094143051214196e+00	2.271818666422774857e+00	2.123779262002486234e+00	1.749701342336752896e+00	2.331902591601295871e+00	1.417718413088786100e+00	2.671903516187229322e+00	4.267010788154808054e+00	2.269933191215939061e+00	2.134167555089739210e+00	2.829009019053604579e+00	2.247948672531114411e+00	2.201512394380411131e+00	2.232349227393741753e+00	2.413486249024718866e+00	1.164152599980938563e+00	1.986976265590723489e+00	2.338307022741815899e+00	2.260865476360591764e+00	3.280306784794817077e+00	2.248856463569095077e+00	2.216385742799133141e+00
5.026001353617862710e-01	9.558325766777867605e-01	4.799287831064349419e-01	1.490727674594747310e+00	4.068647003707863696e+00	1.473726590928406077e+00	3.268262489575833207e+00	1.897946489328818487e+00	2.966802772049901282e+00	3.424843741261629493e+00	1.991364816272654492e+00	6.919098347251040337e-01	3.713813740912149441e+00	3.872341741530390125e-01	2.804661468489073606e+00	8.556844364823322779e-01	2.045081092213883345e+00	2.092210227408033418e+00	9.396722001765629440e-01	1.449378062403728906e+00	2.943246439327310782e+00	3.736125571661114364e+00	6.065860130573794695e-01	3.049895148214196716e+00	4.652679969695106443e+00	4.157133035687240685e+00	2.697216716445690388e+00	3.272274747224268587e+00	4.428237536991174728e-01	4.187422877818840483e-01	1.511074301486288851e+00	1.502498624284521078e+00	5.458138886692558422e-01	2.870005134625610577e+00	3.046667805804602391e+00	4.386947876386470213e+00	4.301475677504451034e-01	1.425425166370737795e+00	3.670997495417094747e+00	9.015057444073385495e-01	4.563088608049203354e-01	4.417265271109199753e-01	2.495398191210781658e+00	2.523792798166722751e+00	9.722051381186462837e-01	4.325228239188099733e-01	9.617314385708329860e-01	3.461565465807378228e+00	1.028891445588770326e+00	4.930826806481354851e-01
3.757904734993617435e+00	3.255484984600589993e+00	4.061418855336150102e+00	4.143371003738420377e+00	3.086508392143581858e+00	4.010530296887353963e+00	2.564233135688050780e+00	3.944124314295214262e+00	2.060821632873931719e+00	3.018275712632441099e+00	2.666709298080001567e+00	3.724426664583893931e+00	2.839615885200322598e+00	3.649248083104839502e+00	2.396442149561385904e+00	3.421409042974528525e+00	2.486634574518525653e+00	3.500770851068927936e+00	3.889178135038592998e+00	4.284132462858909918e+00	2.765638351915800541e+00	3.199864019573341434e+00	4.035090175490243958e+00	1.930299851318658222e+00	3.264956117308316585e+00	3.302385330394307594e+00	2.375962642785486079e+00	2.704882232123167807e+00	3.818569565980828528e+00	3.920082617434584638e+00	4.014852889559425542e+00	3.666083098184531597e+00	3.598028446611981401e+00	3.255521666922126744e+00	3.417733851916379795e+00	3.817105005429682674e+00	3.671933553996403532e+00	4.138379199714110612e+00	1.862658377050139924e+00	3.568209569232336786e+00	3.813548611517148856e+00	3.852488479775032726e+00	4.515686394364010425e+00	2.276029106613605801e+00	3.408665588442283401e+00	3.954066112453005211e+00	3.591912416307241340e+00	2.983812938851644780e+00	3.486246414517172987e+00	3.740823910772244520e+00
2.890336332583659296e+00	2.551701356360426942e+00	3.145620862964395581e+00	3.439976882310384898e+00	2.285336519010740197e+00	3.257768131967976100e+00	1.388016090206135367e+00	3.347309767724048868e+00	9.564783513083094935e-01	1.786091982107066212e+00	1.629049641624121580e+00	2.869035950782770072e+00	1.751348814656730868e+00	2.740030896649844561e+00	1.482875031934552501e+00	2.685159546691099131e+00	1.522088445299891069e+00	2.728479893284310620e+00	3.139360763488741046e+00	3.471243228589306895e+00	1.475793735322394440e+00	2.084249815097702907e+00	3.106426563700877441e+00	4.128473735898973151e-01	2.435202792506437675e+00	2.487731194477421859e+00	7.547852181151174511e-01	1.359363377890682401e+00	2.969032887787274699e+00	3.043082770888123179e+00	3.262164982407047553e+00	2.946912235591079288e+00	2.762787523647304511e+00	2.513044818992594021e+00	2.267039831078344392e+00	2.670425489829177046e+00	2.802878417016569923e+00	3.281346493613038540e+00	1.344532243930057103e+00	2.695164589094380059e+00	2.914528344781129210e+00	2.999941891973734620e+00	3.884616020797283298e+00	1.169875646332418251e+00	2.734142806490678979e+00	3.087352900559374724e+00	2.730482259291086233e+00	1.939506086990021139e+00	2.658198232229358915e+00	2.923795607322604351e+00
2.821927150721116551e+00	2.434463870675458441e+00	3.011231375653935949e+00	3.198399650965274787e+00	2.873459429823473688e+00	3.102853041325896566e+00	1.066652589599720757e+00	3.146597517837070868e+00	1.060296778813210716e+00	2.283067816769316583e+00	1.556077688565358219e+00	2.802133635293519998e+00	2.317527954174945837e+00	2.669080205955596696e+00	9.209187931266827887e-01	2.572386999945909469e+00	1.427057363758536646e+00	2.244817047118311315e+00	2.879203103233987093e+00	3.279672435519539686e+00	1.652054958417727537e+00	2.643152182842508413e+00	2.969782763059784614e+00	9.012440486747562707e-01	2.952472750976356863e+00	3.081052842933337921e+00	7.649755666580844160e-01	1.728441997963908072e+00	2.826508433200788151e+00	2.893859686618526439e+00	3.039893538245787230e+00	2.712047627686330564e+00	2.721497144731513718e+00	2.015988589263161046e+00	2.001533987953886040e+00	3.133011368581603673e+00	2.721617255966596094e+00	3.012074907689072933e+00	1.845658609756270829e+00	2.682740509176271271e+00	2.766614536330131102e+00	2.848775410002479802e+00	3.507402676896427707e+00	7.220192440454799021e-01	2.595392832990097265e+00	2.963226994691360083e+00	2.712399771023807027e+00	2.314177471027473398e+00	2.664456147081329274e+00	2.810168552730361480e+00
3.321099374180538910e-01	1.201764907566061691e+00	6.842440441530368567e-01	1.735515953758960617e+00	4.196287283685421698e+00	1.355345240245842575e+00	3.464057527151398475e+00	1.784303587292906723e+00	3.162880170838700877e+00	3.577838718754461134e+00	2.209658731478988614e+00	5.328326194338298682e-01	3.844156789617743541e+00	5.406671041960453561e-01	2.994349913495170767e+00	8.415632994192145944e-01	2.308465769538523116e+00	2.212819664917957674e+00	1.022040857620764909e+00	1.282796356037665175e+00	3.039579619951888745e+00	3.878168909537896170e+00	7.924868032600950185e-01	3.228549007160423034e+00	4.770068609287791084e+00	4.285197327636592668e+00	2.906912858446321746e+00	3.387488221321621751e+00	6.209827835507720772e-01	5.707168857139511831e-01	1.640812989751621487e+00	1.746177893989712571e+00	6.075034443001557927e-01	3.062495093591707018e+00	3.076422344798636743e+00	4.524297129673755968e+00	4.098284063632764984e-01	1.500395971543168949e+00	3.845481151817335519e+00	1.214234466307251070e+00	6.289885990010899430e-01	6.172592804062847494e-01	2.637446834043945643e+00	2.720679964042893140e+00	1.187366978121517258e+00	6.535909802671177049e-01	1.292954133194188504e+00	3.676030042841619050e+00	1.341669580260499206e+00	6.746061722362900470e-01
7.422068773988329538e-01	1.255926351777129080e+00	2.323414542172859698e-01	1.330424282252858248e+00	4.497462503819321888e+00	1.397190359951340222e+00	3.545301232798344859e+00	1.795542126452503995e+00	3.251891994893985061e+00	3.823128908832313044e+00	2.253868520453355284e+00	9.283205053674357110e-01	4.114663998167052306e+00	7.361198697525407342e-01	3.005351814292249291e+00	1.067580997802359377e+00	2.342153084188762335e+00	2.117971237040069621e+00	7.840618435348857274e-01	1.193298269100820930e+00	3.306915133253492733e+00	4.142202546763094517e+00	5.324089004602925446e-01	3.406382746964753405e+00	5.078573709103037181e+00	4.580372450133870288e+00	3.025394729109260883e+00	3.639496754049297955e+00	4.150658754129000760e-01	3.293846193933605004e-01	1.335548822242148104e+00	1.492105937926492931e+00	8.397256702215595281e-01	2.916774533882749765e+00	3.285982479500600739e+00	4.794115220107214803e+00	6.499101113835871191e-01	1.164889409928478781e+00	4.048963679405447991e+00	1.186213145050790452e+00	5.129421949737328346e-01	4.498640338014147089e-01	2.273025071081643311e+00	2.754370140827672397e+00	1.142359480795589910e+00	4.430847446280707924e-01	1.231607675186074280e+00	3.929875013055545985e+00	1.318128445880970334e+00	6.137746513182925634e-01
3.746392457850760693e-01	9.704934177334522127e-01	7.630141907850810368e-01	1.726453917525372139e+00	3.966708075426404800e+00	1.355233310852653972e+00	3.291960304225890699e+00	1.768976502545552831e+00	2.946971122565280155e+00	3.371418027118212812e+00	1.985307124962161884e+00	3.871436099945325116e-01	3.643340670314102692e+00	4.479523715662646066e-01	2.816831620733436292e+00	7.141973550541796945e-01	2.041901799528695882e+00	2.142348588411238541e+00	9.952145820051067071e-01	1.446543171665090499e+00	2.891914827028891910e+00	3.682570538145195194e+00	8.032637180670438859e-01	2.996251304161179796e+00	4.581542030052756509e+00	4.060412718214930550e+00	2.685454501428186980e+00	3.226319253095141892e+00	5.752860557300708555e-01	5.863981526363449825e-01	1.673760375202241635e+00	1.649815208342565231e+00	4.473205030372152669e-01	2.960437870108002301e+00	3.047535534646041100e+00	4.371948697412243234e+00	3.646298526511585480e-01	1.586731297988105860e+00	3.576991776967883396e+00	1.003203897648659471e+00	6.570365773230048001e-01	5.604482410958034899e-01	2.681469184791978932e+00	2.517559768379739271e+00	1.017755980888743084e+00	5.532983943542764127e-01	1.105238156429368290e+00	3.431007994975009634e+00	1.091881572562598324e+00	4.865153058385273122e-01
6.212478310880964472e-01	1.216237396804071613e+00	5.155050657843055495e-01	1.480680937531907215e+00	4.509388558247323431e+00	1.339056872071736626e+00	3.508254500664989450e+00	1.699704095007572802e+00	3.285516318829531990e+00	3.864747562532158121e+00	2.327348419040855099e+00	7.875080089772098502e-01	4.128817640235353359e+00	7.107889645031805204e-01	2.990398162014279659e+00	8.994911798961796601e-01	2.403854890080772133e+00	2.036519187164717248e+00	6.717436105125554890e-01	1.204255721406404023e+00	3.261262547351966301e+00	4.184609465752996194e+00	7.725870385167491472e-01	3.404996604629044743e+00	5.062449989181959431e+00	4.605959840031721875e+00	3.041852846240982178e+00	3.640392125556515257e+00	4.957288897030524000e-01	3.375110666383603908e-01	1.523751808330875646e+00	1.598496471428632493e+00	8.031298185686567281e-01	2.941355849424246660e+00	3.172459518440000181e+00	4.825054411663445286e+00	5.964653082510837923e-01	1.320061686936643275e+00	4.072576734224214512e+00	1.305104427019869506e+00	5.531780917968198708e-01	4.437501029487410653e-01	2.383532791888875568e+00	2.750405932367828488e+00	1.109604697392985617e+00	5.355403737409650811e-01	1.334532974870030975e+00	3.914005201324045391e+00	1.437157517649828131e+00	6.106516309099209172e-01
2.743490539399767503e+00	2.356689085375433645e+00	2.839879036857817951e+00	2.859802624005830296e+00	3.669094324099729576e+00	3.281969626159326303e+00	1.675053855191890761e+00	3.515750342462879541e+00	2.152381974052613778e+00	2.979479085098816427e+00	2.146179438498391878e+00	2.827589852592256481e+00	3.271172170278721314e+00	2.680848812440912887e+00	1.918467004181547031e+00	2.737958123528618781e+00	1.812337977650278154e+00	2.123293564898719232e+00	2.755184998210870262e+00	3.292860984229370569e+00	2.115392092162209803e+00	3.361852139030149456e+00	2.874366532639587746e+00	2.259059142132382902e+00	3.809106919640779854e+00	3.839560573285148326e+00	1.993674424522544841e+00	2.433489304231134742e+00	2.754637700047322113e+00	2.769255426027939393e+00	2.972606849558635744e+00	2.710276444827957487e+00	2.764558281848531696e+00	2.152724022909475732e+00	2.027739531123417649e+00	3.529294937009366251e+00	2.742881239480424949e+00	2.917490330232678897e+00	2.974190696824608349e+00	2.798684391298764673e+00	2.632237531754498150e+00	2.778616351904368731e+00	3.297106319615917158e+00	1.744785519908199856e+00	2.584024218400683637e+00	2.857816065056634880e+00	2.705101025905467971e+00	2.785433098350027947e+00	2.772377001221449699e+00	2.820135839870719252e+00
4.276090420252291469e-01	9.083878120347631535e-01	5.683945594627536346e-01	1.524202393247404252e+00	4.148819653029183208e+00	1.379267027825493708e+00	3.333107986226781616e+00	1.722272425256901718e+00	3.021499618725274061e+00	3.551592040882260992e+00	2.061447997657202436e+00	5.830121617268408940e-01	3.782979771034086003e+00	3.351975975601547142e-01	2.816980431845180100e+00	6.150996655160608784e-01	2.146423003649810646e+00	2.091377586306222724e+00	8.005528216586109691e-01	1.412217085432363906e+00	3.026817169806427454e+00	3.851229355406094790e+00	7.840517211582342938e-01	3.094269945389446885e+00	4.718495775601266651e+00	4.245759631886261154e+00	2.764053137194473653e+00	3.369858976163567554e+00	4.383378713266689597e-01	3.720403198010319712e-01	1.554637189853757429e+00	1.508480594622740201e+00	4.018118878693462959e-01	2.908817807590233784e+00	3.110507477105777685e+00	4.527045388221592859e+00	2.927257538608922793e-01	1.467012318217781885e+00	3.725075839287767199e+00	9.050669381480265230e-01	4.642458612912364058e-01	3.452539386262255539e-01	2.528049173847227049e+00	2.543828493332010776e+00	8.175924669767177244e-01	4.520847234109670598e-01	9.657749396235750794e-01	3.565462685920076424e+00	1.045495325799072450e+00	3.609244327526034413e-01
3.504780349190818711e+00	3.193683676873359190e+00	3.848226814196316070e+00	4.199345088884976818e+00	1.618891355247856101e+00	3.967429635442767832e+00	2.152262987782894488e+00	4.113119642876556625e+00	1.774527219584211446e+00	1.463516073034640153e+00	2.397059851325285873e+00	3.481368920567113889e+00	1.222721638641340425e+00	3.361977457557413729e+00	2.514764762815317578e+00	3.361579899989941111e+00	2.342799065960653682e+00	3.646656012861877016e+00	3.960450484300771290e+00	4.223754336348105376e+00	1.643434935537011254e+00	1.558925055735529641e+00	3.809455071552735550e+00	1.107265975483835874e+00	1.426173833350958819e+00	1.836432752723335948e+00	1.586682344450935256e+00	1.252632141180631153e+00	3.688778005870794185e+00	3.764981320122082309e+00	4.022998150794041550e+00	3.725900259315162888e+00	3.369826465879379729e+00	3.516524373366301859e+00	2.746229146505443364e+00	1.838866298116683895e+00	3.453411800404038612e+00	4.114914018132577844e+00	1.283366520967420099e+00	3.271121283781996070e+00	3.626507080525782190e+00	3.723783414994815022e+00	4.764422851901351841e+00	2.227113568571597479e+00	3.416862361366689527e+00	3.777487166932147478e+00	3.306572333482443060e+00	1.563071878720319274e+00	3.218865190427554701e+00	3.625346393106346987e+00
2.307747506401217397e+00	1.861883107074732591e+00	2.364821346213918929e+00	2.450193306396621029e+00	3.310277821259561382e+00	2.515026297517066300e+00	1.901493523702844302e+00	2.631161547290719938e+00	1.274962864598731649e+00	2.649555853925376514e+00	6.929335063953968588e-01	2.273304856199034774e+00	2.815274020124667320e+00	2.131613178424959010e+00	1.264918802318756752e+00	2.066997276837028608e+00	5.132121993336604682e-01	2.104142653688361175e+00	2.241078650930492522e+00	2.639909379027118419e+00	2.295046137070551051e+00	3.027799830164033423e+00	2.257946177896425599e+00	1.606464316020417726e+00	3.637078511638848433e+00	3.449797328197515611e+00	1.207387162247245849e+00	2.366527942494527359e+00	2.176701457528148254e+00	2.278976870965821799e+00	2.274517184878359632e+00	1.961071003170945293e+00	2.178227612547095404e+00	1.797390279568431559e+00	2.586787347941172044e+00	3.676436915482876433e+00	2.169446549483438513e+00	2.340169752912853784e+00	2.232272877158381519e+00	2.084868872547103624e+00	2.173634923664518048e+00	2.245390720905486415e+00	2.835900908351835614e+00	1.003806262148635220e+00	2.005902698284563801e+00	2.306524826445778054e+00	2.125032761944186888e+00	2.714923319105875255e+00	2.087721495119136073e+00	2.187319549616695724e+00
3.727204456169288083e+00	3.616758379808866941e+00	4.111077837012676817e+00	4.623933428959893455e+00	5.729800241459299670e-01	4.216085781450376047e+00	2.816898471011110683e+00	4.463975072277862388e+00	2.539392806339048292e+00	7.193749098600422665e-01	2.940459484735293838e+00	3.714613056221007792e+00	5.713256701440175833e-01	3.629439512802250078e+00	3.297130392976526103e+00	3.699613799043788287e+00	2.882643153230450395e+00	4.230258805721931914e+00	4.359203095249109872e+00	4.453621024938430040e+00	1.803233278327365241e+00	4.553452452915739967e-01	4.049581800261569775e+00	1.966944086113467938e+00	1.536444923041712762e+00	7.174336839705314217e-01	2.330799736365687824e+00	1.299106453092953473e+00	3.984910335674758386e+00	4.055338055399404951e+00	4.436459959205358849e+00	4.228597416978971069e+00	3.617239812039438007e+00	4.185662348935944799e+00	3.134384227152733349e+00	1.622994044238880607e+00	3.729147805129528148e+00	4.544176362669388070e+00	1.755160098135785329e+00	3.574196860985220603e+00	3.905819190865236212e+00	4.016265884005759013e+00	5.219202085606521990e+00	2.996872512606185257e+00	3.849675901216405016e+00	4.040842156452481682e+00	3.624155264907990670e+00	1.750634440522851998e+00	3.527226982914189346e+00	3.927459316590466987e+00
4.072407961626489104e-01	9.386107562445810126e-01	6.087861091589321649e-01	1.594873716601734825e+00	4.149315772792770751e+00	1.227060904073950187e+00	3.325172668823108690e+00	1.573698473372567408e+00	3.027166306342418789e+00	3.544892949928289294e+00	2.076821086677580919e+00	5.174983921174518553e-01	3.787779283069427461e+00	3.660064921173167285e-01	2.816850744302797249e+00	5.238388013232381235e-01	2.156091374125770788e+00	2.051957527846742124e+00	7.755171016367963244e-01	1.283438110159300649e+00	3.009850652336635068e+00	3.856377390305144370e+00	7.607743470846803913e-01	3.090643600065733576e+00	4.728630485977623366e+00	4.249105619960775293e+00	2.776552083141528460e+00	3.354781934467200522e+00	3.486879768401529023e-01	3.769901297908371252e-01	1.585743452669620801e+00	1.562619219356320865e+00	4.406885078121439148e-01	2.921645973202612101e+00	3.071939104728466319e+00	4.545994090085209827e+00	2.492987807925896304e-01	1.460326371297853143e+00	3.707584664921305340e+00	1.024360310391768891e+00	5.401017367615730258e-01	3.512111403777792851e-01	2.545954225396417581e+00	2.538893522374718437e+00	8.934070808599426927e-01	4.063186286599988484e-01	1.116097952420315398e+00	3.589355295531404533e+00	1.127677555206684668e+00	3.097357142190085844e-01
3.620496985386588484e+00	3.133080040905847685e+00	3.830051260018188408e+00	3.860409921937298705e+00	3.202913811530002874e+00	3.776821731244118130e+00	2.192247650368099876e+00	3.694404926394198263e+00	1.755712905702508042e+00	2.915792936260811263e+00	2.349023224177578584e+00	3.600522745741383090e+00	2.779758323251230401e+00	3.479483241853270403e+00	1.878009692292602839e+00	3.269472439651358364e+00	2.238738239659688656e+00	3.152180380691621320e+00	3.653437125352548165e+00	3.981596526449702633e+00	2.596251410950871641e+00	3.158673380377563955e+00	3.781130624411897845e+00	1.723293934656872306e+00	3.344215065900562500e+00	3.412721905550136103e+00	2.018912198949658343e+00	2.517139157580103870e+00	3.605205621546207606e+00	3.708435083943243171e+00	3.686831183268653778e+00	3.373725051998635482e+00	3.468575071817546984e+00	2.734699958820157928e+00	3.092044943925583045e+00	3.785449035169110577e+00	3.503435721933207070e+00	3.789331622464253257e+00	1.930050276227151640e+00	3.407338093840848181e+00	3.585613916244505983e+00	3.645175327442456759e+00	4.087857982817266311e+00	1.835222316737328718e+00	3.251088316875731188e+00	3.764462276799189322e+00	3.445353712088297105e+00	3.027003938832030894e+00	3.355298313344334815e+00	3.571152284163681578e+00
2.163467439095706712e+00	2.326606559537367946e+00	1.555407013558986584e+00	1.345026165232679149e+00	5.456930933253983262e+00	2.295749495046452981e+00	3.895625343042852240e+00	2.503086104784736587e+00	3.698044693630912594e+00	4.622526679967940311e+00	2.707239681632666262e+00	2.297607445459607156e+00	4.935257647289757799e+00	2.107917130932111860e+00	3.133861363652859389e+00	2.316251091759373271e+00	2.841238750737733465e+00	2.161177200766589923e+00	1.560622879631348381e+00	1.766352672031313631e+00	4.089001604058203121e+00	4.987702616816957146e+00	1.462277506636209923e+00	4.048991862517222096e+00	5.874235040559294241e+00	5.544470330092768684e+00	3.489766164847771801e+00	4.353161504337339949e+00	1.709186143378587319e+00	1.698626769075902709e+00	1.087821789045333221e+00	1.550590752938908690e+00	2.241786407933445524e+00	2.577946157782886161e+00	3.720814259628642873e+00	5.512702053408862213e+00	2.032318579670153280e+00	7.638082431727908350e-01	4.796702829973972904e+00	2.228402628144891651e+00	1.671081287757096412e+00	1.761570624016542519e+00	1.270114027816353630e+00	3.078133729486804970e+00	2.149993467703894545e+00	1.815628486188635371e+00	2.258612096366282351e+00	4.830299845142064896e+00	2.360784233167258606e+00	1.958138632229653009e+00
3.041576848502574926e+00	2.911246303211406872e+00	3.323811020387669402e+00	3.703666490733040551e+00	2.080899182050231389e+00	3.504517732074896141e+00	1.626698746117510419e+00	3.743149900437292565e+00	1.797755072154014533e+00	1.328377931530847933e+00	2.179415824534259194e+00	3.074862510753298306e+00	1.637447535456804326e+00	2.950341002063727291e+00	2.176552731112192607e+00	3.025425320728296175e+00	2.087939599899764520e+00	2.969160267548196064e+00	3.470922868439320741e+00	3.607905174856726571e+00	5.578213180790805303e-01	1.715077539040644750e+00	3.274736656123619749e+00	1.431900994519711423e+00	2.363734673322412494e+00	2.286648184793194538e+00	1.537047647959964847e+00	5.008915677887664231e-01	3.213973040410372572e+00	3.269932559254982163e+00	3.509399118067304979e+00	3.344554969406052347e+00	3.002089908965827281e+00	2.941842006837960266e+00	1.762068031739260743e+00	2.096100091188368708e+00	3.030528861103275684e+00	3.544323146726343854e+00	2.004170494072458286e+00	3.004783519515060064e+00	3.093585465289050873e+00	3.247492606851477781e+00	4.127059721236993717e+00	1.881995654546219088e+00	3.130569650670125270e+00	3.326108648850248706e+00	3.037528448827060856e+00	2.043060461838521746e+00	2.981710454685313483e+00	3.236444596931269402e+00
3.474373566850463835e+00	3.335485593664699877e+00	3.811693481648574799e+00	4.305403952515383104e+00	9.932750908053014083e-01	3.844009059535513639e+00	2.406023019199728719e+00	4.051235414976838811e+00	2.115895922771735993e+00	5.791110182412592122e-01	2.527989933731588756e+00	3.444645520142015638e+00	4.129493982253542028e-01	3.342684988881912567e+00	2.824699914204330309e+00	3.376047705721833214e+00	2.498831079379385312e+00	3.847094683437202622e+00	4.006614325098428964e+00	4.093765807779350396e+00	1.587901662983791873e+00	6.964127266683601825e-01	3.746542230315170752e+00	1.551730492701011599e+00	1.701153032577149338e+00	1.131724252414060494e+00	1.856579604751145585e+00	1.047830210805896778e+00	3.666818701190029284e+00	3.746273707170264977e+00	4.112978619908990829e+00	3.880774370810380347e+00	3.352503298553265676e+00	3.745656856803765145e+00	2.855072062628329910e+00	1.882275028977081099e+00	3.444790350355700692e+00	4.194259004826050408e+00	1.495315854158172142e+00	3.310957512980183370e+00	3.613088856327701492e+00	3.707597998543423756e+00	4.845541774045525329e+00	2.526540415398748074e+00	3.548980245776018005e+00	3.735393232014470932e+00	3.374873445465601751e+00	1.723675917009713343e+00	3.280232508642045630e+00	3.618388478736006331e+00
3.364681881845370537e+00	3.244178867387552234e+00	3.695016067271459370e+00	4.173607917213955076e+00	1.207875135511544462e+00	3.843966494200987682e+00	2.295524650605831773e+00	4.086310519543786768e+00	2.178467220455630127e+00	6.186178915055270400e-01	2.556723681110892876e+00	3.380733890672432462e+00	7.624718633121442268e-01	3.248982651809519062e+00	2.788712186356394618e+00	3.324205273146213724e+00	2.502619343601785840e+00	3.687475528457723417e+00	3.920270912076516900e+00	4.029016491338580863e+00	1.297754914951471772e+00	7.937521906018347728e-01	3.639035977210035799e+00	1.643484346015080755e+00	1.844687384900167482e+00	1.377015256259936926e+00	1.912498856862357544e+00	8.164478424745311713e-01	3.578674068804069464e+00	3.646157320022287429e+00	3.986542946337614968e+00	3.793894122747951680e+00	3.271640433577044593e+00	3.653886573542484140e+00	2.584390134221190127e+00	1.755526264970556749e+00	3.353978816417160669e+00	4.071125623461814058e+00	1.744949629884061881e+00	3.230153484067770364e+00	3.482169067820724884e+00	3.611797070430541989e+00	4.696317577192647974e+00	2.507087266545116044e+00	3.466107394215044213e+00	3.658664239830690335e+00	3.279283592159119909e+00	1.755311834112269098e+00	3.205277358041353164e+00	3.556113825440785359e+00
1.409746754891216369e+00	1.024496215502897156e+00	1.190163487575012891e+00	1.264116053225977199e+00	4.053051868520633150e+00	1.890690168094811829e+00	2.796128772374219196e+00	2.091252362175943791e+00	2.644373488166607888e+00	3.361875823007538955e+00	1.617905966732976930e+00	1.526344859357985584e+00	3.550163928299473692e+00	1.159641345253281663e+00	2.296202997694751780e+00	1.289890643840282403e+00	1.729838333068628220e+00	1.897795994990785440e+00	1.214349326051579858e+00	1.831852813721136286e+00	2.879325215138921923e+00	3.665347966976773897e+00	1.218996146358337862e+00	2.763526501541426317e+00	4.432955941587451321e+00	4.158951397297636632e+00	2.331724754725462478e+00	3.130961608072437397e+00	1.122542832998624451e+00	1.174692617389608840e+00	1.275155146934999983e+00	1.040599196486258426e+00	1.304994157201648353e+00	2.374557152073041966e+00	2.798787732038590992e+00	4.238982722666509773e+00	1.224436887104776162e+00	1.310802562281260020e+00	3.504917991920126763e+00	1.130637569260121600e+00	1.060985759162159203e+00	1.166460643786158435e+00	2.083919662118934646e+00	2.129769332426980188e+00	9.456673942046270875e-01	1.258373112477672251e+00	1.122583443137534776e+00	3.337895926455543449e+00	1.243347759127533259e+00	1.223967907710796110e+00
3.141543354667108545e+00	2.722185242374400183e+00	3.405455130392327945e+00	3.630744018437940035e+00	2.568493942685525777e+00	3.391340785914375378e+00	1.651385166866011556e+00	3.406687958832021579e+00	1.094685977588702119e+00	2.219502025616480356e+00	1.784418102283834351e+00	3.091844735089891216e+00	2.135365715393126695e+00	2.994052821198658787e+00	1.530830603090926667e+00	2.844564313898844787e+00	1.648634572426975753e+00	2.883190103448835195e+00	3.292058606770497331e+00	3.651314909408874154e+00	1.964003902427720938e+00	2.519903676629185352e+00	3.354187637844286307e+00	8.847584557662973026e-01	2.735110143889948997e+00	2.781068724866031960e+00	1.173877918466508907e+00	1.850724523555772771e+00	3.185280674093247111e+00	3.280530530920600096e+00	3.449638641924498650e+00	3.113621273054984151e+00	2.986418233874866157e+00	2.574753611999961667e+00	2.676958800140536443e+00	3.156863457307472753e+00	3.045210213605250349e+00	3.503377696151355192e+00	1.250435070312146735e+00	2.940741009295851249e+00	3.164520122635803290e+00	3.227116577186926794e+00	4.017627792436631928e+00	1.317359313250318520e+00	2.898682609347970285e+00	3.307777364101455397e+00	2.988961995091096835e+00	2.255865774713790017e+00	2.892511133869151596e+00	3.128211449223623486e+00
5.379620845625193715e-01	1.355155365737590989e+00	7.229455428783611026e-01	1.846170890145718113e+00	4.163894630182158885e+00	1.269635197615140099e+00	3.603348367860615742e+00	1.765680287230021461e+00	3.212073620402226659e+00	3.541802866074771572e+00	2.196103048014441672e+00	5.911733239795841088e-01	3.824483614923143815e+00	5.931238294453037296e-01	3.116578657082415660e+00	9.718990066463052413e-01	2.340060130527054305e+00	2.454350520473948638e+00	1.191788397429329738e+00	1.238831994631424127e+00	3.121596817624404441e+00	3.842016689191365852e+00	7.639236931547165321e-01	3.272439421835709794e+00	4.801610007211431608e+00	4.232996416787949023e+00	2.947633288405763885e+00	3.425780418365724334e+00	6.988623119334683720e-01	6.953751620618263685e-01	1.717501655485523804e+00	1.866230989312436472e+00	6.381839572794016924e-01	3.212327453138133393e+00	3.266238707553589027e+00	4.550802726758940153e+00	5.264015108385757813e-01	1.619989965877183247e+00	3.836111735163601821e+00	1.190739198997076365e+00	7.768601024707848524e-01	7.436394708651627994e-01	2.772643625740973228e+00	2.821657833438965035e+00	1.329995370844769154e+00	6.567355274948868393e-01	1.318875970173440271e+00	3.702019403570175449e+00	1.346661932542066120e+00	7.377701413052413226e-01
1.454171261766330936e+00	1.873267013489301025e+00	1.603737449488557232e+00	2.425520715057394749e+00	4.292315506014078075e+00	5.405770876384680124e-01	3.576731020590267374e+00	5.634667433636523226e-01	3.173806675465317806e+00	3.734298078009185229e+00	2.283813923478005492e+00	1.256971400916471193e+00	3.891139064584336005e+00	1.400128653483110108e+00	2.971519375013921938e+00	1.096417917393973651e+00	2.493753052254209290e+00	2.554592929842251170e+00	1.486829599832417026e+00	1.024988676115002217e+00	3.316297188108497718e+00	4.061417324912591553e+00	1.597215182687686141e+00	3.206766785875870163e+00	4.927479646161947002e+00	4.376837503288517617e+00	2.962067076979133073e+00	3.582267369258121725e+00	1.337920074462430220e+00	1.413579977036691027e+00	2.267174965758125715e+00	2.258978037275126916e+00	1.387535141695549479e+00	3.188691864426162148e+00	3.410202347343219920e+00	4.976405103489800474e+00	1.310680968881011710e+00	2.087095496012464135e+00	3.736003987234079560e+00	1.927063880840558907e+00	1.595735246802954643e+00	1.388200828056246339e+00	3.041900754457289580e+00	2.720440628274863659e+00	1.771421127114550575e+00	1.393126512898843705e+00	2.089706156357999944e+00	3.959740356264397132e+00	2.030670210637956163e+00	1.273167007799800965e+00
1.091165156806944037e+00	1.160639672759584684e+00	8.701301650959939460e-01	1.328196516681751982e+00	4.458926925404500530e+00	1.332557574168285353e+00	3.177822515727334984e+00	1.519904592815010114e+00	2.877969562762980438e+00	3.779928176610791724e+00	1.888194119295564022e+00	1.124447896800260915e+00	3.993652595599961774e+00	9.686460473748836897e-01	2.493463434902609688e+00	9.796633515796691061e-01	2.034901267294964455e+00	1.749635784806043759e+00	6.352707993622989102e-01	1.253722965658975674e+00	3.188985841103554986e+00	4.124432733350383629e+00	9.271399773121420385e-01	3.059403243898841218e+00	4.873010424912265215e+00	4.569147205567102965e+00	2.637343646336717029e+00	3.501962781486009924e+00	7.194388758928168537e-01	7.602754707756156360e-01	1.213888858795113102e+00	1.190193689513178832e+00	1.079516364678317020e+00	2.472359825273973133e+00	3.048201673050435101e+00	4.733964076559994183e+00	8.858724216225578596e-01	9.948778725489634267e-01	3.786754742513044558e+00	1.296014659393174284e+00	8.528481807124804748e-01	7.842723755296281407e-01	2.084939523666471395e+00	2.290536523803304636e+00	1.003744794937172946e+00	8.651628396596120485e-01	1.360748205274781242e+00	3.827159144819793468e+00	1.427078931322380839e+00	8.252652965878227720e-01
8.199964225189071421e-01	1.109250265869504926e+00	3.995661575329013115e-01	1.356162692066086528e+00	4.185159799325192331e+00	1.502389618614414779e+00	3.380027228899100677e+00	1.919153456547469272e+00	3.041216219043982427e+00	3.502517655493472493e+00	1.999653874766661454e+00	9.781020021724685654e-01	3.802455074873359209e+00	5.907099225071770210e-01	2.852713193188308516e+00	1.042174357690541342e+00	2.100871868822333788e+00	2.184540007667176820e+00	9.903838210131280517e-01	1.407870002684957544e+00	3.103032562841911091e+00	3.821614692010555370e+00	4.295111953110185010e-01	3.155622413476425248e+00	4.786793513684289181e+00	4.264350792026574410e+00	2.757122141609452015e+00	3.384661798641052766e+00	4.848283080482848062e-01	5.392589320898982796e-01	1.351329758338495557e+00	1.404689389739100180e+00	7.518445655448521281e-01	2.867998906602879927e+00	3.218229143826813576e+00	4.497796662669842682e+00	6.723295726281853790e-01	1.308166841321624974e+00	3.760168941883006433e+00	8.348215283420834520e-01	5.254435361391612824e-01	5.520392851098974152e-01	2.350985632487742727e+00	2.589823458905861298e+00	1.055251054294424007e+00	4.674755760754931710e-01	9.411142127060561080e-01	3.597314048849137968e+00	9.874835274142857999e-01	6.285456156083806256e-01
3.992958535739378423e+00	3.542513509646150638e+00	4.257175035727834178e+00	4.340480555517217454e+00	3.330816360925359376e+00	4.057442342264613977e+00	2.786620047729679417e+00	3.953122953940204631e+00	2.175811528237383552e+00	3.220859119469740683e+00	2.749921084498804458e+00	3.932586249077513418e+00	3.025564596080471347e+00	3.869423472890568760e+00	2.497499292650732450e+00	3.623497590122575662e+00	2.652913480377538047e+00	3.744076870054311446e+00	4.074759060646752751e+00	4.332801100968002750e+00	3.075945525556984528e+00	3.414655124118787022e+00	4.207968008352055200e+00	2.154175732639776353e+00	3.562485760370341037e+00	3.510803150820367868e+00	2.524135580891517794e+00	2.949542481581293174e+00	4.010783415074677727e+00	4.119456213363493546e+00	4.166905786082895524e+00	3.855916879158468813e+00	3.828950803467069619e+00	3.315131353443158346e+00	3.655437954540420087e+00	4.164983222079066572e+00	3.887556196822103516e+00	4.291025064786374799e+00	2.026046950247751610e+00	3.817325853780709544e+00	4.029846504011364239e+00	4.058718596164617054e+00	4.615497212544723560e+00	2.429901274768716757e+00	3.662493768982181486e+00	4.151632858695636585e+00	3.865435967545003404e+00	3.347715838122561127e+00	3.765100138506383587e+00	3.947166591449553508e+00
3.694501202997630518e+00	3.548404410595791703e+00	4.071536575505954936e+00	4.570156401585459882e+00	5.949796403895531993e-01	4.165672995393910227e+00	2.700960279927751451e+00	4.390230811356905072e+00	2.402339188091613842e+00	7.009515436387396825e-01	2.855059517011759862e+00	3.673294838754762814e+00	4.710816093279319716e-01	3.584302666067026077e+00	3.180079325730416073e+00	3.631082007077772289e+00	2.786528659032586841e+00	4.150598626952693770e+00	4.296730494607131412e+00	4.417901214543228150e+00	1.750597505852918623e+00	5.195250435206772988e-01	4.010155667150551828e+00	1.807337271566050063e+00	1.513774276593584434e+00	7.908953423052708098e-01	2.218069057547487510e+00	1.231253928195660263e+00	3.930968441337815200e+00	4.006223795502579677e+00	4.395632569699437830e+00	4.159854020147305320e+00	3.574934699316020925e+00	4.090581101792904128e+00	3.114103666497542111e+00	1.669168710064275363e+00	3.684929823791299075e+00	4.497542086348231827e+00	1.591140446248119122e+00	3.521759205646779023e+00	3.865435053017556744e+00	3.965534686010021126e+00	5.170983220282370674e+00	2.866382964340176809e+00	3.782692628991076056e+00	3.992400545722916583e+00	3.574607953873852662e+00	1.659156960641906098e+00	3.468466847102845474e+00	3.868245049485434350e+00
3.157857260322996407e+00	2.777626878345902828e+00	3.307938404514402908e+00	3.419394455702654323e+00	3.041200536922281650e+00	3.466702816743317150e+00	4.001858029697037966e-01	3.549621900411095599e+00	1.546348890553416844e+00	2.363899846510797875e+00	2.077683350704827347e+00	3.185803586286245270e+00	2.496959606489321359e+00	3.023895056418309135e+00	1.288118376163994938e+00	2.974788091885741448e+00	1.904323673156647079e+00	2.317410841802030497e+00	3.203835887565126050e+00	3.568735403975736187e+00	1.495691560411883003e+00	2.752177674978244948e+00	3.295934811783276519e+00	1.407678695226867838e+00	3.014637252457270211e+00	3.263593997111799982e+00	1.291995853854881693e+00	1.676202439512352926e+00	3.164068266337527469e+00	3.210549642474427756e+00	3.332833885589228107e+00	3.026134193183426913e+00	3.107572070610660653e+00	2.119323250409016701e+00	1.642233993697638450e+00	3.012908061021457140e+00	3.090056899575529314e+00	3.312765868951780934e+00	2.286655372553296317e+00	3.076997358472939315e+00	3.065053549678001144e+00	3.186105057806848606e+00	3.653149000297593929e+00	1.197583400202812953e+00	2.952812547251152608e+00	3.305939806017717864e+00	3.067919682249668600e+00	2.491469467853328901e+00	3.061688133991562033e+00	3.195419309406563269e+00
2.313440229702695472e+00	1.808506814111163763e+00	2.099094545531127842e+00	1.620059740472025167e+00	4.522614139099784936e+00	2.928840708055809650e+00	2.472802784640272478e+00	3.114489860966676904e+00	2.583718069492194402e+00	3.794683666045503223e+00	2.129528916998410626e+00	2.488492019771049168e+00	4.062774078486850904e+00	2.205947233470532343e+00	2.090408329005612575e+00	2.369422528597680433e+00	2.008778850124289583e+00	1.535422450453532317e+00	2.035176090477675892e+00	2.763366536520229122e+00	2.973354672725671666e+00	4.138869429271074374e+00	2.176463342129737022e+00	2.900125999158586598e+00	4.628297050502113485e+00	4.665847028186009382e+00	2.449072472801072209e+00	3.307127460189721813e+00	2.133427588461382474e+00	2.109341424501814721e+00	1.774305359568079554e+00	1.555772497377006625e+00	2.334145900794257766e+00	1.775998967825648256e+00	2.496174221256145298e+00	4.305939607659619917e+00	2.231430808583980241e+00	1.813513363944911250e+00	3.755734434647626685e+00	2.136148850124595100e+00	1.969428603757289009e+00	2.128185804181379925e+00	2.042501616793041208e+00	2.030540273111336003e+00	1.868906092791186468e+00	2.260113483383793476e+00	2.009076636411220029e+00	3.698474060273984065e+00	2.145794291742962212e+00	2.248869420523488039e+00
6.463032953369227673e-01	1.093661171808372856e+00	4.702056543994258542e-01	1.472621014019102281e+00	4.327791249331256473e+00	1.214081319823434368e+00	3.479588619342048883e+00	1.585186478510795416e+00	3.137908276434904220e+00	3.693291825342158496e+00	2.122666065641781508e+00	7.087883022662347932e-01	3.957651516718895923e+00	5.687649960241963898e-01	2.916026870852661546e+00	7.667697478775202802e-01	2.209606193900860216e+00	2.129740080489459508e+00	6.951718105387155733e-01	1.208848630810212432e+00	3.230493642264107290e+00	4.013684189071443420e+00	5.708803286233395946e-01	3.259931377743211289e+00	4.933620133532572893e+00	4.413490338551554260e+00	2.892484668562519179e+00	3.548330475161195707e+00	2.380849093649027859e-01	3.214682020769809023e-01	1.467639960273587674e+00	1.476604969860035865e+00	6.525169043117583501e-01	2.937787636818364412e+00	3.291658192209313327e+00	4.732097940941118352e+00	5.023300925035844022e-01	1.340009170874008726e+00	3.854497604597659777e+00	1.049361721945067938e+00	5.821933342360927632e-01	3.410862366882937424e-01	2.413924565062782523e+00	2.647494055722716233e+00	1.005512930867082488e+00	1.722141469888346932e-01	1.150602166405835458e+00	3.768269869289439189e+00	1.167910285703933626e+00	3.114022834593334621e-01
7.377089920242023702e-01	1.022507936669617257e+00	7.967722050628381902e-01	1.663263791792116919e+00	4.192925744149188283e+00	1.106633848363575812e+00	3.298086511323707892e+00	1.363249009237905263e+00	3.004621299615503727e+00	3.597790403978435414e+00	2.054652694820938486e+00	7.246240395307419480e-01	3.794241452077716126e+00	5.461476774370510601e-01	2.759178806042861698e+00	4.665082497430279029e-01	2.182282754896990973e+00	2.095147704631720398e+00	7.965911260609620514e-01	1.281285080269347176e+00	3.066537820376830759e+00	3.907395420774991024e+00	9.797467587061997607e-01	3.053071254310169458e+00	4.748321856898034099e+00	4.291788470360724084e+00	2.735243956404865617e+00	3.403764669404618193e+00	5.551895456132458495e-01	5.651828394498787933e-01	1.717965193581794336e+00	1.609521597179877306e+00	6.454737290268912631e-01	2.906932698740231746e+00	3.114336228168859133e+00	4.634354678818269235e+00	5.444389246532651550e-01	1.579907790784681243e+00	3.701689054134778445e+00	1.109706846640599265e+00	7.707642106884589062e-01	5.291053611396909773e-01	2.605238978234436065e+00	2.490217303592148212e+00	8.960063762944631138e-01	5.947759875556309916e-01	1.200789464667314732e+00	3.604566494104348262e+00	1.240716482697014289e+00	4.514935527659736936e-01
1.286867769474569823e+00	1.685994327561822104e+00	6.088871015217354188e-01	1.280649321397740348e+00	4.776416163372466883e+00	1.647989017066108897e+00	3.775854054608730248e+00	2.051319178277300814e+00	3.475928765811853172e+00	4.023688666198707686e+00	2.403172706716299789e+00	1.436772497268974602e+00	4.350671049618958897e+00	1.192949093925846915e+00	3.170358510343122660e+00	1.571878238862393529e+00	2.545957461505548469e+00	2.307774813524459123e+00	1.131056950241732029e+00	1.282088402692558970e+00	3.594092060781505449e+00	4.353605355930446841e+00	5.888786780859012193e-01	3.674648109865326084e+00	5.355159503069921278e+00	4.844226671588040212e+00	3.210443536434074652e+00	3.877270486746386968e+00	8.812535869153541590e-01	8.568204356377041586e-01	1.200541746903369233e+00	1.528698260025333377e+00	1.334175151725867536e+00	2.959527202550897407e+00	3.521243564802163828e+00	4.990818919738522652e+00	1.169039284240911192e+00	1.023734623548050227e+00	4.331902333015038131e+00	1.420865839160905253e+00	8.933137986118643292e-01	9.284754770080816400e-01	2.057605309154702855e+00	2.966806957017241952e+00	1.544366906455462374e+00	8.912074555861003722e-01	1.493380033254359862e+00	4.208914316535723898e+00	1.580926599392273424e+00	1.110842549316666261e+00
4.139635538088222155e+00	3.665695531268585938e+00	4.358843982325422139e+00	4.383344171902983533e+00	3.199943573246061046e+00	4.729654411794777857e+00	1.442151486848118669e+00	4.855353587230843537e+00	2.396345627079489393e+00	2.820360377630438453e+00	3.112428989553915226e+00	4.207029148733577806e+00	2.812871206289250470e+00	4.038687137186591336e+00	2.502311151901342789e+00	4.050793683838906034e+00	2.855475278342299195e+00	3.379450943368763394e+00	4.320365634140981292e+00	4.828461069405245887e+00	2.098839128731067927e+00	3.000109070487526619e+00	4.379011573863858864e+00	2.119731721486657783e+00	2.649578273457006805e+00	3.426274372439338300e+00	2.326749288395662418e+00	2.134212716094466611e+00	4.250320162567161830e+00	4.277754525430905730e+00	4.367305505429643020e+00	4.037388268222878551e+00	4.110016551130540208e+00	3.196885795410015607e+00	2.304089132407914686e+00	2.534852568193601385e+00	4.117861753911677525e+00	4.376986564431638804e+00	2.740706035221728953e+00	4.027387584541364696e+00	4.103702817864535390e+00	4.259892356884805942e+00	4.709631409920942424e+00	2.446484244283871679e+00	3.906074074627350345e+00	4.379359028885181360e+00	3.957720834880810390e+00	2.307377917734781292e+00	3.971476877541328054e+00	4.264951162276704011e+00
3.719130862439125718e+00	3.578188649982592562e+00	4.103956495291257944e+00	4.612186471886555061e+00	5.281587625184200885e-01	4.163852860075143880e+00	2.768573817435067586e+00	4.382402744733917999e+00	2.455941259107586649e+00	7.619187332615078301e-01	2.888416079127944514e+00	3.695672444706148418e+00	4.990505332186995213e-01	3.607597521272480900e+00	3.223430460913603746e+00	3.645163475157736421e+00	2.829651801854744964e+00	4.194909438786446287e+00	4.325248998599550809e+00	4.428386538428600083e+00	1.808782479641170449e+00	5.884283578134940074e-01	4.043777432672595040e+00	1.852709777790943591e+00	1.532734346131698233e+00	7.379819484461755952e-01	2.272363020583219928e+00	1.304122481976159431e+00	3.958696856106575623e+00	4.038369377729841503e+00	4.428343184566784885e+00	4.201150344420664595e+00	3.590737520720832521e+00	4.150100848661192110e+00	3.165881745179182971e+00	1.764769781366346324e+00	3.707929838674846490e+00	4.537347827715196402e+00	1.569961294346703395e+00	3.548171931839240401e+00	3.897381666773780839e+00	3.994830635463606061e+00	5.210459074991843131e+00	2.917768532817617722e+00	3.807876939623499712e+00	4.019354682843570892e+00	3.607116016864689634e+00	1.719607628275479305e+00	3.496920929202565365e+00	3.893843002524793206e+00
3.044245459158873235e+00	2.732198674332634525e+00	3.197260867063228318e+00	3.306338999976813131e+00	3.409032967847562823e+00	3.621616165493739103e+00	1.959352596802900415e+00	3.875137961912063833e+00	2.284347717530449184e+00	2.812446149168747134e+00	2.416038891277324296e+00	3.113141923542598111e+00	3.023110972811356323e+00	2.982371760534306304e+00	2.371306373738072626e+00	3.069546695132149949e+00	2.099214657719087107e+00	2.751340886125094531e+00	3.226171667454096337e+00	3.668868162024180535e+00	2.243546822363930104e+00	3.064119683459230359e+00	3.208396028822247281e+00	2.281251415365194379e+00	3.445154103746177920e+00	3.526544967843516343e+00	2.135159884757491522e+00	2.429557009828123171e+00	3.115445482626197027e+00	3.126113400152243038e+00	3.421009209008890828e+00	3.104067307731427583e+00	3.069504049301596371e+00	2.672567053163279471e+00	2.327656716580902341e+00	3.157026246581761342e+00	3.055345361460886977e+00	3.362378751267955046e+00	2.912456591101192149e+00	3.100853226812704033e+00	3.005210788516487597e+00	3.140693573163125585e+00	3.777787156194515550e+00	2.177280614099832867e+00	2.982979095399249214e+00	3.198864275789951250e+00	2.998737377118460223e+00	2.329998822082603560e+00	3.065260635775498343e+00	3.151263540097402061e+00
1.775215302636424353e+00	1.747257322977986194e+00	1.308283596043156471e+00	9.955627478738759972e-01	5.164226694589738820e+00	2.028517950020591876e+00	3.432961525399892633e+00	2.108816529200527423e+00	3.348778673687621499e+00	4.423680120681098060e+00	2.475168823031709486e+00	1.918444126383896942e+00	4.660482058145135831e+00	1.731570358959633182e+00	2.682428616672343669e+00	1.774587352457623446e+00	2.521921862503798906e+00	1.498334455454953362e+00	9.317837920317189049e-01	1.677576676049640447e+00	3.710200966920570220e+00	4.778793034330560907e+00	1.379028560754235189e+00	3.648888848935179841e+00	5.540318968390721466e+00	5.286153259040521135e+00	3.172935944131018093e+00	4.059145847369256543e+00	1.343527026212061770e+00	1.308160802749942064e+00	1.034690738588070591e+00	1.134533647201990014e+00	1.843489746663501183e+00	2.241171653246043949e+00	3.297433942537991047e+00	5.312376540319982077e+00	1.643025855153827264e+00	6.563120789971026436e-01	4.439312789107103363e+00	1.902584945942053629e+00	1.305744407604775725e+00	1.338233354132152719e+00	1.246246325708541436e+00	2.625663768998184544e+00	1.534160042880530428e+00	1.489759207556872855e+00	1.880622060409279817e+00	4.461254710605782492e+00	2.000838084378259385e+00	1.528523893053130189e+00
3.691501849398059143e+00	3.460253774537404237e+00	4.068822091165073651e+00	4.529773790416220081e+00	1.639267764432303709e+00	4.245414311305974131e+00	2.904356481077523089e+00	4.483926827754120659e+00	2.557574511667113359e+00	1.737452532636214686e+00	2.874933290857741852e+00	3.652916260209778887e+00	1.614989432706557704e+00	3.568196371916997567e+00	3.295824693356675716e+00	3.614220784896946093e+00	2.725292216904995346e+00	4.154362566119291778e+00	4.259467194370659904e+00	4.538422618733799041e+00	2.222965654020169435e+00	1.649057328626143404e+00	4.010427365062254168e+00	2.012256803470828359e+00	1.868682286756336852e+00	1.721812938661636094e+00	2.396928944706292253e+00	1.942321173489222952e+00	3.920596583115889544e+00	3.988229577508922485e+00	4.460589201946245197e+00	4.151028353991604192e+00	3.568504146599109639e+00	4.154737898956430975e+00	3.397009737593674306e+00	1.981769410328520387e+00	3.686675175275470728e+00	4.543815580498666407e+00	1.866385869842285938e+00	3.518195712035312450e+00	3.866232690842692943e+00	3.943702284920763468e+00	5.224549011376138807e+00	2.974388203807261544e+00	3.733825669935026514e+00	3.957357288068868328e+00	3.545565657719429886e+00	6.051349881232681582e-01	3.456427051176188314e+00	3.829950441212808698e+00
3.347994304461177961e+00	3.222446877939785015e+00	3.687691993464410789e+00	4.174152059507279411e+00	1.143316195046404804e+00	3.805858231697502703e+00	2.304860729626639682e+00	4.041751936159247549e+00	2.138736707258650505e+00	5.465164224096650258e-01	2.505972466720062020e+00	3.349351838375646651e+00	6.656990350723012151e-01	3.230962005271387216e+00	2.762312204061526888e+00	3.287940040061133384e+00	2.463808032907096823e+00	3.690395946950645545e+00	3.897929640341267987e+00	4.006781897115139657e+00	1.323564591523537226e+00	7.863452826542458585e-01	3.625170771564669714e+00	1.590458421648356380e+00	1.804455676366969685e+00	1.321122954323510346e+00	1.857882007061103735e+00	8.212579283471366232e-01	3.560990698761100415e+00	3.631427036800102481e+00	3.979553650720516256e+00	3.780721265998190361e+00	3.242302985877774546e+00	3.645052806444366578e+00	2.632871566982213363e+00	1.791826511310001369e+00	3.331923513067772014e+00	4.070855586415700778e+00	1.649784745735081826e+00	3.202849587078803850e+00	3.468729677059770200e+00	3.593634687954892382e+00	4.705425007543259319e+00	2.473640909385732112e+00	3.441811491457617223e+00	3.638497097758710552e+00	3.258801672953363759e+00	1.740086500339933284e+00	3.177650221920171880e+00	3.529530023891652046e+00
7.355470605987841637e-01	1.161929452108389160e+00	3.506066518486415928e-01	1.331587263823741596e+00	4.461075120243936709e+00	1.432036148940490472e+00	3.563195762017096424e+00	1.804725805279080442e+00	3.283325439150385439e+00	3.829497962903099850e+00	2.299993490904151727e+00	9.084368265286708599e-01	4.099807514316760937e+00	6.791231384471695387e-01	3.031723132375867102e+00	1.018861998715137274e+00	2.373530112499149691e+00	2.160072364724259231e+00	7.874849291666088380e-01	1.357031749561728784e+00	3.307576871083860226e+00	4.133534545636704749e+00	7.313228637670535770e-01	3.402731124509899896e+00	5.050653511662600792e+00	4.546234221332766445e+00	3.031803910529798696e+00	3.660187736263406322e+00	4.931259755474457496e-01	3.599976232996009440e-01	1.459112934465358169e+00	1.507709268565121219e+00	7.615082984683178013e-01	2.996014387130390144e+00	3.310033411698396932e+00	4.796552452963492641e+00	6.515248585129179704e-01	1.321832187356935195e+00	4.042764710121564242e+00	1.067735752942180039e+00	5.673480484860817796e-01	4.132561627761009437e-01	2.381445804725059734e+00	2.773347343105669438e+00	1.009616225960222158e+00	3.908406545533700815e-01	1.081749927331533634e+00	3.883772770981263722e+00	1.195972893621374489e+00	5.467266866560918093e-01
2.934298797514561130e+00	2.784497578054982547e+00	2.837175234755015207e+00	2.684946121947751951e+00	4.712786573011404023e+00	3.446199656261618838e+00	2.419959326413168021e+00	3.648501201746268574e+00	3.142640723583000284e+00	3.877871710615928169e+00	2.908782515553749892e+00	3.093413327076548924e+00	4.215664575096651490e+00	2.916067407794435962e+00	2.392379331069372839e+00	3.063956630835901862e+00	2.817051234705274521e+00	1.635036316314427918e+00	2.752384771141898501e+00	3.199518786540318516e+00	2.755962624244206349e+00	4.275208990183880786e+00	2.859826509852055665e+00	3.289924268390092443e+00	4.744325430102853680e+00	4.887327943926490725e+00	2.824817136292343989e+00	3.211837403285208836e+00	2.876001514756679978e+00	2.827484270725323157e+00	2.665794399579751506e+00	2.641837120864043431e+00	3.064789899916549931e+00	2.120498853002299011e+00	1.735964047980077973e+00	4.280427938930445819e+00	2.928690960912463837e+00	2.507695938359542964e+00	4.234488935411631516e+00	3.069354992194507137e+00	2.650168466720420835e+00	2.846097934039831578e+00	2.643315825285553977e+00	2.449749929013816718e+00	2.870058113669768041e+00	3.008498926763357950e+00	3.005353328326713314e+00	3.979401201009928002e+00	3.099201715052535722e+00	3.035632688397329026e+00
2.882790470027148721e+00	2.462989583936702864e+00	2.880355561809997855e+00	2.787334552353565975e+00	3.680928328395134841e+00	3.133428814723036915e+00	1.303269697108739189e+00	3.156041806839435804e+00	1.175056940694028773e+00	2.984214203313964475e+00	1.533848143059281632e+00	2.912414618979517478e+00	3.091548060317994118e+00	2.743317724927428092e+00	6.527418818545193124e-01	2.677438147320247985e+00	1.379119828585987584e+00	1.882688396208266335e+00	2.696250330078526325e+00	3.143147992913391864e+00	2.285230356556035236e+00	3.349593001788550684e+00	2.836643258484964125e+00	1.659815085193404149e+00	3.742056357079227791e+00	3.850242753999442602e+00	1.342539771341608068e+00	2.389583537343491049e+00	2.744581425428703980e+00	2.801210072367021464e+00	2.642299927708767093e+00	2.341098223929821032e+00	2.818932160373898821e+00	1.100162954521550329e+00	2.255788372283112242e+00	3.749419657032740272e+00	2.751152880130330214e+00	2.593321762358157478e+00	2.543291163397365828e+00	2.738810114457396860e+00	2.674429725023217852e+00	2.779530863632215798e+00	2.874280523150023026e+00	5.791420653808271313e-01	2.560648457442526560e+00	2.916360225832501651e+00	2.727295238264082045e+00	3.025010811818728662e+00	2.726304704361860232e+00	2.791744244485435011e+00
2.800796230233468798e+00	2.680059422702947280e+00	2.939985198035667935e+00	3.345224895364750761e+00	2.606177741298522754e+00	3.071823037278141211e+00	1.782327319661225706e+00	3.303453121206601839e+00	1.884427370887177267e+00	1.831477529219542433e+00	1.804600592987633201e+00	2.789500423205698798e+00	2.035406995665097085e+00	2.635318993451621683e+00	2.056893802110897784e+00	2.711697018408873117e+00	1.757545352332560373e+00	2.811244054213148491e+00	3.066479972904817775e+00	3.196814162384252089e+00	1.708976152751234823e+00	2.139257345383781317e+00	2.854792860339549598e+00	1.671967756670141636e+00	2.973558480959067385e+00	2.699911923318862428e+00	1.470262646486409697e+00	1.672741124933751378e+00	2.831681675879164750e+00	2.881163526122162200e+00	3.256232702793129263e+00	3.012003957196090376e+00	2.735606927662328491e+00	2.658962071081002687e+00	2.244347500460763811e+00	2.780900769923742022e+00	2.740073511818278629e+00	3.186023448301965821e+00	2.322200544418661750e+00	2.754834214088850430e+00	2.749180826187673787e+00	2.860825399525790402e+00	3.744990718642339900e+00	1.832087021787575098e+00	2.865679037161911857e+00	2.918118129816164252e+00	2.786540581897829494e+00	1.847219991394047245e+00	2.772938192319180928e+00	2.849750796925726082e+00
3.760979823643368469e+00	3.333059521479083021e+00	3.981210105485788020e+00	4.051112793050175576e+00	3.458488162448138503e+00	3.758653319166156859e+00	2.713534876931921414e+00	3.616544567529742515e+00	2.048391780295973241e+00	3.254833669081964587e+00	2.521367937000044357e+00	3.696966739923740253e+00	3.060549974647300164e+00	3.626709447311244894e+00	2.283777031425444637e+00	3.364876173160507022e+00	2.491054228249557134e+00	3.508737118655917531e+00	3.781513050540681764e+00	4.013585218400828936e+00	3.074905146589404836e+00	3.462898764570327081e+00	3.938118798356264438e+00	2.100022580701794261e+00	3.705980125963797001e+00	3.624281890493993075e+00	2.386927625459373203e+00	2.973662791693861163e+00	3.740464675821971507e+00	3.844030956238405405e+00	3.861876369323189895e+00	3.556166207728507445e+00	3.594625716708400365e+00	3.055047581989251970e+00	3.574017284403173011e+00	4.264978691282740542e+00	3.630743099767824056e+00	3.974315130873350643e+00	2.173289561326853025e+00	3.580562803414923501e+00	3.767761760631238577e+00	3.783839714693883138e+00	4.291855028625424673e+00	2.219697702046272703e+00	3.406259843191593806e+00	3.889205158819762698e+00	3.634270020361112685e+00	3.432742867918308516e+00	3.551025489706251648e+00	3.678501288366594402e+00
6.141390076485984117e-01	9.318914584609533369e-01	6.644155281619009701e-01	1.504278724361752584e+00	4.292044572252209811e+00	1.262772765813704456e+00	3.342136887754639574e+00	1.527214441063002193e+00	3.065830321505880640e+00	3.696844858204353379e+00	2.136248709567357462e+00	6.748539796596666474e-01	3.917571049049665355e+00	5.657188589677728530e-01	2.798938462776145997e+00	5.494275188331553261e-01	2.194754529038050350e+00	1.976852037360647296e+00	6.034121231658389206e-01	1.337254645175131484e+00	3.134898780156923692e+00	4.008208932396020607e+00	8.644178437091419864e-01	3.155907970975325050e+00	4.851419636904154231e+00	4.394857051213363341e+00	2.832847792396663067e+00	3.492490243015974993e+00	3.990894496160007354e-01	3.714915176395738872e-01	1.585488300152283481e+00	1.480546011549858543e+00	6.180058157355174941e-01	2.860844270827608060e+00	3.148886940621303587e+00	4.702470404667999482e+00	4.718465732428737125e-01	1.440933733129130756e+00	3.796709756372610656e+00	1.091150792387457269e+00	6.197904640838074464e-01	3.291698698414560753e-01	2.460225002801822214e+00	2.536944954233042449e+00	8.209780117756781959e-01	4.452459951566469787e-01	1.145936091615903374e+00	3.689198828621161663e+00	1.187192038529515159e+00	2.829654782600299900e-01
8.946194898034280918e-01	1.288635464313666601e+00	3.848967519930771575e-01	1.273247258947183047e+00	4.496444254035067978e+00	1.593922042519682281e+00	3.528047245321033643e+00	2.021314447689983140e+00	3.284082339262087480e+00	3.802877365558538614e+00	2.269393287173760321e+00	1.072342286023356017e+00	4.120485578502125712e+00	8.377591688732907160e-01	3.008101261473492993e+00	1.233846139367748007e+00	2.324258653319950074e+00	2.118049522937494711e+00	8.775070569742188242e-01	1.407652856553532450e+00	3.307237541128452918e+00	4.128580381759464402e+00	5.444697027465189576e-01	3.438247274234841999e+00	5.082702986601078443e+00	4.577261425624588043e+00	3.010639208823690183e+00	3.647497876101040593e+00	6.095700585101679891e-01	5.155357101433485356e-01	1.371866591015690862e+00	1.462690593582340881e+00	9.788195109925101889e-01	2.899117758926221367e+00	3.277464301258143475e+00	4.764258828647229826e+00	8.470229892877919609e-01	1.233696271307926029e+00	4.079786931693548446e+00	1.168157102863660368e+00	5.725039473339822438e-01	5.954481773950563994e-01	2.232114738355418293e+00	2.779226756917310581e+00	1.210276522552985234e+00	5.507687550094626516e-01	1.187939596432114886e+00	3.869030631806715359e+00	1.313940142125134214e+00	7.761106595116814555e-01
3.534121234489338903e+00	3.434569309269013715e+00	3.902582218804514724e+00	4.419012445753715213e+00	8.967317742096201361e-01	3.994946524476246097e+00	2.559253714249964951e+00	4.244016739893913481e+00	2.371749518258291278e+00	5.725409292399989969e-01	2.734293028207810838e+00	3.526694318661439898e+00	6.057375631659003279e-01	3.431317057813199511e+00	3.046844599334851189e+00	3.494988258763171984e+00	2.684927117066087110e+00	3.963392729404884740e+00	4.132152494020057354e+00	4.214952709202782088e+00	1.537977383949564070e+00	5.976675821650945242e-01	3.841423001022578276e+00	1.807860724952932152e+00	1.698587720549034952e+00	1.054120887553161579e+00	2.114607214545269009e+00	1.053982298683760588e+00	3.774850017089151244e+00	3.844882729787401754e+00	4.227660938979182603e+00	4.031724937851270063e+00	3.433401882471548650e+00	3.931180219784305763e+00	2.848041245568958768e+00	1.707788297996021720e+00	3.533948434667929739e+00	4.319680029171974134e+00	1.725461377565114640e+00	3.414808497617465743e+00	3.690026639106895878e+00	3.810475569888624570e+00	4.977112434983219202e+00	2.755286584806072803e+00	3.664615241089008268e+00	3.842122363133129603e+00	3.468722595535175479e+00	1.721082277576926334e+00	3.382702056434908844e+00	3.735742104434261801e+00
3.724440125442964877e+00	3.617022874990253545e+00	4.136195281226926923e+00	4.675965920760104311e+00	4.631174588775403556e-01	4.195291315155357914e+00	2.944135220057064295e+00	4.429141422044431842e+00	2.591043037021292683e+00	8.850693209774185277e-01	2.982238666844217789e+00	3.698858178656666773e+00	7.079351713158907877e-01	3.630919810969740258e+00	3.379716348575374507e+00	3.672228221408088800e+00	2.923928002866979625e+00	4.300513227262572791e+00	4.372201750815353449e+00	4.465385562156760635e+00	1.904506634279058641e+00	6.980028315357230673e-01	4.080914946924257158e+00	2.016740571524545000e+00	1.610508935334052261e+00	6.621461821251711788e-01	2.425638496504173514e+00	1.445948767852089922e+00	3.993197485711778238e+00	4.069476078543711850e+00	4.489014780269729776e+00	4.275112355208178450e+00	3.598045867485379024e+00	4.288790469013953555e+00	3.286365678732932949e+00	1.832906925353392280e+00	3.726240622144568970e+00	4.608741464938465704e+00	1.678979736403608536e+00	3.573057895059437605e+00	3.930750804444124391e+00	4.027693882722537033e+00	5.307061405115979902e+00	3.056758328511523626e+00	3.849028066510970181e+00	4.045560279890987765e+00	3.632356386405800830e+00	1.832004983392968134e+00	3.521121645628766395e+00	3.920067257616822953e+00
6.125511632257167882e-01	1.121489642791448471e+00	3.937967522714034829e-01	1.403977955437975211e+00	4.422568086899245188e+00	1.343514433617621684e+00	3.500079580998410655e+00	1.696935407441594990e+00	3.204972756863910366e+00	3.793478805325944059e+00	2.225881317118471703e+00	7.527733234421415398e-01	4.045337906098657399e+00	5.966759473638768574e-01	2.956958031601196968e+00	8.590069719204089793e-01	2.312509398124765969e+00	2.103925561340457939e+00	6.898995672739903773e-01	1.277745808600458721e+00	3.259923428049654071e+00	4.099291050280470472e+00	6.943788926759523195e-01	3.325558806112285382e+00	4.988518351528908212e+00	4.511829844331884942e+00	2.963113679120158661e+00	3.609295684345033450e+00	3.916359641230135469e-01	2.176995097838002324e-01	1.467736214950958740e+00	1.492317256527169178e+00	6.892954402080251342e-01	2.937668380369915955e+00	3.253245839757661795e+00	4.764165081978465111e+00	5.064443797949940151e-01	1.303153829616326753e+00	3.980183322922016043e+00	1.104046865996685112e+00	5.165257623399238662e-01	3.024962719116443544e-01	2.393192741684981417e+00	2.699239607574812183e+00	9.831358691964026120e-01	3.688245828590129283e-01	1.139663615179361100e+00	3.833253133284058034e+00	1.244659072262735755e+00	4.262031063340325221e-01
1.045071219383671979e+00	9.368420660266356670e-01	1.353209355918574053e+00	1.869700194451274777e+00	3.975473352260405768e+00	1.598173476844065632e+00	2.786579126511364191e+00	1.734912219448477178e+00	2.572622151450717265e+00	3.426790059513552755e+00	1.829619177411657027e+00	1.058626884230564169e+00	3.583609871357888554e+00	1.017119662339137864e+00	2.323450287725363328e+00	8.042878915159087372e-01	1.843149170371884749e+00	1.733404295474733292e+00	1.095051693818557270e+00	1.760173971318095054e+00	2.705335726380231343e+00	3.746717365091304153e+00	1.480014623366734172e+00	2.632043733243401018e+00	4.335907931021340644e+00	4.118614859418376462e+00	2.374948160463374425e+00	3.081983613158356228e+00	1.100318984725783489e+00	1.136476098796531664e+00	1.849661675199585797e+00	1.627667086159724219e+00	1.037313785571787772e+00	2.578340331243613726e+00	2.675401943618747946e+00	4.302781755447610657e+00	9.696932487336700213e-01	1.724276947108640101e+00	3.326364089361442566e+00	1.433683418836282364e+00	1.165326551340676309e+00	1.127565029363959637e+00	2.671095995642538412e+00	2.058027090732613473e+00	1.000714102855320586e+00	1.222460786262582255e+00	1.448911157171640429e+00	3.310496104551853946e+00	1.475126911622356207e+00	1.055019168126372753e+00
2.217882339112878132e+00	1.875224160292015885e+00	2.315237994193880322e+00	2.498165829103887958e+00	3.148468878242037139e+00	2.560855484548765659e+00	1.868010577051680388e+00	2.768949904389739647e+00	1.289701798480497041e+00	2.476016021592392757e+00	9.791615430039591894e-01	2.214063533987710830e+00	2.691060638103005331e+00	2.081367274183762106e+00	1.632416436052173125e+00	2.110628545046514315e+00	7.265290512576860760e-01	2.275385609731484848e+00	2.351305716911750832e+00	2.642631005831773461e+00	2.036911155918624150e+00	2.818657301704650120e+00	2.261012022325107562e+00	1.567040694730685635e+00	3.516281723000413084e+00	3.273257058049429791e+00	1.366920254409823787e+00	2.140311784785517535e+00	2.172928266016597831e+00	2.244837842000999117e+00	2.413706035289179930e+00	2.137493694906508424e+00	2.146183082752579185e+00	2.024683029156399972e+00	2.478349602776492855e+00	3.396118028095506780e+00	2.122640974681035519e+00	2.462471673230455682e+00	2.261602159881920482e+00	2.099995256598620852e+00	2.158208085767766793e+00	2.243295691780601953e+00	3.054675905479904419e+00	1.213768094697123212e+00	2.061238372913438699e+00	2.295586994956560822e+00	2.094515526634194380e+00	2.483301738043658613e+00	2.091270932360857593e+00	2.190246803229459527e+00
4.084740283888054435e+00	3.977596053631491380e+00	4.441179763523903645e+00	4.966453390645059862e+00	5.858641253447020025e-01	4.538936720726682417e+00	3.403673110118043965e+00	4.801987585631271926e+00	2.912221481770054687e+00	1.097517825907161626e+00	3.260089526591338771e+00	4.055159135715238783e+00	1.032735983846239325e+00	3.975963498184701184e+00	3.791664117688142710e+00	4.064367329026406850e+00	3.198426364064971938e+00	4.749843938691748590e+00	4.736978534234598470e+00	4.801065112318207539e+00	2.479896277644249469e+00	7.141236964195750714e-01	4.350085202371483994e+00	2.424266540048368945e+00	1.832187424087174943e+00	4.478171536844544054e-01	2.769829998596216036e+00	1.959106247663876976e+00	4.315188830964430622e+00	4.401899098098045471e+00	4.770080853770051199e+00	4.558318182806821106e+00	3.948807305186763372e+00	4.650053188155279571e+00	3.840441423812221533e+00	1.940166902667677773e+00	4.080587191062770458e+00	4.912479960162220216e+00	1.921715783098309593e+00	3.848746457978625468e+00	4.272821252290806449e+00	4.363109460548776575e+00	5.599929279701542306e+00	3.469811771440637571e+00	4.210956294579370152e+00	4.347567403106521233e+00	3.915816385388884768e+00	2.074986201117204221e+00	3.789856176188585835e+00	4.241600528441667350e+00
2.223881256512713289e+00	2.013079436628005148e+00	1.707996103516272735e+00	8.780269795395605481e-01	5.289315503835716470e+00	2.579745836995773978e+00	3.594387689988777890e+00	2.650042917304433310e+00	3.482272260823860321e+00	4.553481419278901932e+00	2.649453241332067499e+00	2.381895027409398846e+00	4.784108395718189577e+00	2.148298603002521734e+00	2.843660663912913833e+00	2.253826938358455045e+00	2.667952072078931813e+00	1.823355852046559811e+00	1.509941810716063149e+00	2.232580363453010364e+00	3.948453226280814299e+00	4.875389445567942737e+00	1.711186762601001332e+00	3.834940697411510335e+00	5.652040265228273519e+00	5.397284228404110706e+00	3.338489664954522596e+00	4.241839005052904454e+00	1.787613130436340070e+00	1.764931791562726726e+00	9.103780131971246359e-01	9.224083975741814712e-01	2.245627342809033422e+00	2.288828838046403913e+00	3.555024011461416222e+00	5.390910862928533831e+00	2.075705023540318717e+00	8.836145211072530259e-01	4.603916511209503071e+00	2.024252940392954336e+00	1.712525337446730633e+00	1.774257398577975708e+00	8.183153035636893113e-01	2.824690017103098860e+00	1.795300050451110518e+00	1.905670775233211822e+00	1.973282936211561811e+00	4.626765828917063672e+00	2.085771010159477523e+00	1.939082387219319914e+00
1.261418345084701187e+00	1.246155042314756045e+00	1.150054280270807361e+00	1.371666386376544811e+00	4.383071038051730817e+00	1.849188415251787676e+00	2.794624111266220456e+00	2.065867421574130613e+00	2.715611574216957536e+00	3.659386152204119114e+00	1.869966189429244308e+00	1.414522963095649510e+00	3.909163254977929824e+00	1.250085826511429410e+00	2.235238556456537573e+00	1.311516046330656549e+00	1.879824985809309679e+00	1.301498453033187674e+00	9.204588486276500392e-01	1.632143004123601582e+00	2.904821138041977502e+00	4.019261322916425350e+00	1.169228712064744213e+00	2.939061200413055186e+00	4.718392280761177560e+00	4.516599466539158669e+00	2.510578647401195962e+00	3.262171732852066075e+00	1.066809309922423621e+00	1.076647884905637786e+00	1.235685205968375833e+00	1.222373816929740897e+00	1.378868292453465427e+00	2.111669842732549540e+00	2.630049320429322268e+00	4.485539437898155235e+00	1.188843704620855091e+00	1.017844953011120657e+00	3.712017335177993704e+00	1.567896397664305885e+00	9.696504851691328808e-01	1.121363257662470359e+00	1.892340629434755117e+00	2.081452427101035063e+00	1.244090375526424097e+00	1.262776710369370337e+00	1.563167800312968536e+00	3.656526678233985805e+00	1.652774166184197924e+00	1.255161812114058639e+00
8.804386086536523104e-01	1.009156686066465358e+00	7.172896808435973437e-01	1.420337018644421745e+00	4.319919785879129392e+00	1.196622139857165479e+00	3.215640684602310451e+00	1.446654536578833028e+00	2.909703649561608874e+00	3.665702909583218982e+00	1.907803027971646248e+00	9.233126446976553936e-01	3.895063795542164975e+00	7.026856579630856858e-01	2.603623106021406564e+00	7.156569841553044320e-01	2.040383650953764061e+00	1.880856913808262254e+00	6.140452562365243949e-01	1.204523560600557319e+00	3.108801537016793848e+00	4.010526959531085289e+00	8.091161746563733104e-01	3.038839619396005443e+00	4.808017470462423226e+00	4.430621761406053238e+00	2.661768204798360404e+00	3.426475842348850609e+00	4.777815986394690073e-01	5.832921553298912043e-01	1.365556712278292339e+00	1.332246016334061256e+00	8.102166736411121617e-01	2.662184855872182787e+00	3.085016314486204614e+00	4.661690634132438227e+00	6.573162871429263365e-01	1.213820730311500284e+00	3.704282755586429499e+00	1.118155410357552837e+00	7.026603362758097049e-01	5.912408325654736618e-01	2.292294565975892429e+00	2.360078421970659424e+00	8.849451927292849573e-01	6.192787977415851186e-01	1.215059355736187285e+00	3.705702728556132808e+00	1.240800312061197896e+00	5.774944384146868392e-01
4.637451277254713289e-01	9.220006798668816117e-01	6.224112044835821145e-01	1.628029803896499539e+00	3.918569212048517603e+00	1.499290317863818611e+00	3.253838030363958023e+00	1.926777959574702326e+00	2.923321401176853573e+00	3.302790162667780471e+00	1.978487905525211588e+00	6.681114502674997402e-01	3.586431815549171898e+00	3.097883036812673074e-01	2.832356957464091884e+00	8.255217259493093929e-01	2.034636924381285183e+00	2.193141606124831888e+00	1.099811610775358828e+00	1.528124580616127659e+00	2.849619664095892624e+00	3.602427705583673312e+00	7.394416650648966138e-01	2.970521561583635339e+00	4.525272975288160637e+00	4.006093936857678450e+00	2.662835743808472877e+00	3.166119132576756368e+00	5.516266773745776009e-01	5.768730856222008541e-01	1.628778781802759035e+00	1.618465605893556480e+00	4.409767607700109671e-01	2.967231494344414688e+00	3.035247871770903494e+00	4.264960176741301012e+00	4.080827605323908425e-01	1.575815582185662977e+00	3.553115397909045736e+00	8.512949143462933410e-01	5.839585548079320176e-01	5.745573894642537205e-01	2.653942416168735718e+00	2.529846774651544283e+00	9.855391586449214758e-01	5.412042687216774839e-01	9.327733391654604578e-01	3.346991180263227061e+00	9.522462364453860850e-01	5.505482306295151895e-01
2.693456551509646690e+00	2.320457658065457007e+00	2.826696985017153274e+00	3.003503411637807652e+00	2.861135899047683395e+00	2.999883009687353219e+00	1.212989996555301042e+00	3.094213395137674460e+00	9.870760696237824705e-01	2.177821620980228357e+00	1.272247942698760514e+00	2.689968286999461444e+00	2.289575692038885446e+00	2.522887724799720566e+00	8.763458813886010335e-01	2.479953226235795505e+00	1.181358769325641767e+00	2.213293271605893509e+00	2.749924192969829484e+00	3.122578839714845511e+00	1.666638520842711690e+00	2.574170043523625662e+00	2.754450274574750335e+00	9.774744130234614969e-01	3.038634675118152106e+00	3.058241813427978517e+00	6.045800152677632822e-01	1.686658884197359987e+00	2.665517317474778825e+00	2.743552775784249054e+00	2.795283124110266471e+00	2.516475710581130620e+00	2.575302748691523202e+00	1.890321134206183418e+00	2.124888188298297287e+00	3.101168739574011735e+00	2.581674247846071246e+00	2.815456518105635908e+00	1.845874104535035531e+00	2.469280510199550971e+00	2.583988229885243459e+00	2.701509609938703260e+00	3.305542608771486091e+00	6.071795374694657355e-01	2.467869480215333144e+00	2.804565494234605882e+00	2.514709958830612102e+00	2.338427913765051436e+00	2.462696753245302794e+00	2.674303292866865522e+00
2.095402065092343502e+00	2.300428075427962238e+00	2.129934202526056808e+00	2.826256208951370752e+00	3.748920239872137294e+00	1.649022449859284700e+00	3.708038095449535110e+00	1.937412205562610401e+00	2.953839316904709911e+00	3.211847395121992577e+00	2.026029478256644811e+00	1.915926720779885128e+00	3.465077013992553301e+00	1.933774902161376152e+00	3.191903303633015554e+00	1.953156779955188549e+00	2.206862791420539871e+00	3.313329696819809378e+00	2.330197869776871489e+00	1.987608352309181425e+00	3.357909784352437477e+00	3.515200397426066825e+00	2.017633519518036156e+00	3.056150462397438705e+00	4.579739919037833396e+00	3.758682641887785891e+00	2.760894936152406220e+00	3.414665056303387569e+00	1.967474469600653197e+00	2.085766671099930747e+00	2.692961192941571547e+00	2.599807380591071748e+00	1.911443747766499390e+00	3.463817509532225003e+00	3.888526380996427001e+00	4.577711267859636557e+00	1.971936036892057320e+00	2.700353872746819484e+00	3.276105585139287069e+00	2.056830649230291463e+00	2.188626348358146068e+00	2.066669527166002496e+00	3.547779132375134203e+00	2.842196392134895166e+00	2.321204752895672740e+00	1.907785905953348848e+00	2.218273506074246448e+00	3.607936682130220341e+00	2.101907512069334683e+00	1.892290676604041710e+00
2.438819503720928150e+00	1.972475221039774906e+00	2.547273628706069104e+00	2.633497012030360018e+00	3.375146482999520803e+00	2.562899710045079438e+00	1.860859933500211838e+00	2.607476105915981890e+00	1.403284114412425954e+00	2.804786108274934353e+00	1.159738798412173866e+00	2.372973487230793044e+00	2.904029982477377647e+00	2.271841957807771095e+00	1.388851284129251518e+00	2.127832813981687554e+00	9.326206921559175855e-01	2.183286781732693971e+00	2.351606038100181095e+00	2.769401806643666308e+00	2.321441846182649371e+00	3.151278544622532873e+00	2.504717148093810408e+00	1.620551241853287250e+00	3.678884824630266781e+00	3.523430561993723398e+00	1.416154221837285343e+00	2.461275960190616008e+00	2.331124907874126073e+00	2.414170109126680064e+00	2.596180750938635207e+00	2.181008956419104639e+00	2.319310169159023438e+00	1.953325065479971867e+00	2.613534657961611885e+00	3.803929986954090126e+00	2.309595946457270621e+00	2.616409270778097262e+00	2.300772385652455121e+00	2.285301762828867211e+00	2.364323102273342858e+00	2.379871569163710454e+00	3.088524011608084763e+00	1.073710850058266386e+00	2.104543575878162098e+00	2.448034209797009808e+00	2.297322157418195232e+00	2.694733226154752526e+00	2.274106777421153858e+00	2.301623293598152209e+00
3.327080901959727832e+00	2.795288901773405055e+00	3.288718419625205502e+00	2.967288372610906499e+00	4.473673081150074893e+00	3.354409323349767380e+00	2.091175516279093483e+00	3.207524619340105243e+00	2.269899281055560269e+00	3.889296791364626138e+00	2.331660472571678078e+00	3.316812272648307136e+00	3.951835594415692654e+00	3.190519725170532173e+00	1.335965409852359009e+00	2.990429112362202435e+00	2.127335233963713712e+00	1.927288293723399049e+00	2.856505491335461944e+00	3.421238538232788784e+00	3.122340986134177765e+00	4.252588170873194073e+00	3.253561373774586318e+00	2.562124396393639536e+00	4.580487491519784626e+00	4.670478360268134566e+00	2.320692811552560908e+00	3.342389065963490946e+00	3.100444965846312240e+00	3.160244210529322473e+00	2.944765717196223154e+00	2.541582624514374000e+00	3.252415962459551668e+00	1.476151393462413086e+00	2.841537823752274150e+00	4.738846390633226768e+00	3.183875415293031530e+00	2.901364282757725732e+00	3.292096762530723364e+00	3.175150580375118992e+00	3.082875292793135102e+00	3.110170864698224680e+00	2.847270110615430116e+00	1.546240602916268081e+00	2.821135608409976125e+00	3.257382593644034596e+00	3.169556627177229746e+00	3.763020948162236756e+00	3.153049483740448355e+00	3.122770969714583345e+00
5.096516577872114429e-01	8.510397738276550550e-01	6.542209456422343195e-01	1.574054003452992845e+00	3.917389328419017769e+00	1.422931081820611787e+00	3.165386964855907426e+00	1.776546361320903822e+00	2.823592229984050128e+00	3.307494128914353126e+00	1.875454510822562204e+00	6.773908256810686757e-01	3.537284039180795592e+00	2.150580571942331820e-01	2.676728371089370118e+00	6.630211371603450532e-01	1.988048182970021394e+00	2.096419960349256151e+00	1.006770106957890931e+00	1.468709609685078021e+00	2.822427479155813046e+00	3.601227902749195131e+00	7.844350544045622931e-01	2.865891976387509477e+00	4.475954376266820134e+00	4.012986849820751267e+00	2.557184037275529676e+00	3.128490414764383498e+00	5.385420725273871723e-01	5.605978925695207504e-01	1.534498837885783784e+00	1.497117414628147181e+00	3.921364948119488436e-01	2.841488936620429229e+00	2.965534950199418152e+00	4.271681120709486912e+00	3.100511401138228984e-01	1.477286399614867962e+00	3.498797476712632637e+00	7.755660034830734739e-01	5.285203228223370742e-01	5.264691084483447137e-01	2.562528016621227867e+00	2.394704098534262915e+00	8.269158746678384464e-01	6.102301421509666035e-01	8.804230753918217411e-01	3.346514560910637037e+00	9.188465770519731457e-01	5.173950051891420543e-01
4.357789206043423680e-01	1.080063258577449892e+00	4.248585718308470760e-01	1.510823377607932949e+00	4.274489585478516318e+00	1.317444211462895476e+00	3.418146889154517698e+00	1.725242523095968927e+00	3.127078849878619504e+00	3.633142109963057642e+00	2.144388390146706680e+00	6.092499191920902613e-01	3.907182699989709462e+00	4.866196505960235785e-01	2.913339734636258171e+00	7.881629318255013450e-01	2.224511112795870549e+00	2.091000962221310822e+00	7.780203236939294831e-01	1.248570279329246802e+00	3.106102906204163183e+00	3.947151921152407095e+00	6.045310196035366124e-01	3.229789085756144207e+00	4.858753732313736862e+00	4.363113504784080554e+00	2.876833414910337616e+00	3.451116864803325246e+00	3.330213661412756432e-01	2.512885526014413951e-01	1.501053641617127621e+00	1.557486254458367636e+00	5.936775548398391944e-01	2.931666449236359107e+00	3.135796165422475301e+00	4.610866903156666474e+00	3.821467224786083694e-01	1.357903078508386541e+00	3.859278092774288016e+00	1.089076893123717582e+00	4.505707145026750515e-01	3.282788910240913016e-01	2.458138785307834251e+00	2.642019889161711710e+00	1.028405133596050236e+00	3.571479008645108699e-01	1.156439730976521751e+00	3.701004923226422605e+00	1.213443378477596202e+00	4.316599178091720113e-01
1.100271450608061974e+00	8.611810433855061619e-01	1.113229910235033371e+00	1.427268756525582605e+00	3.868775523634479629e+00	2.142957793191087479e+00	3.235571170903556393e+00	2.466653790532653101e+00	2.939456462600498199e+00	3.295630828468430362e+00	2.019972229243557127e+00	1.323541345292313043e+00	3.540152476904687262e+00	9.665935281004077728e-01	2.794981813254613812e+00	1.302412939205069398e+00	2.018023504850424032e+00	2.274095731467728143e+00	1.436506007805902208e+00	2.113253039529296995e+00	2.902643831179591238e+00	3.554420757274603382e+00	1.159294809350305488e+00	2.989422506202104035e+00	4.411609832685833510e+00	3.967710757709511427e+00	2.657695416929942045e+00	3.175620124142155110e+00	1.117801998784287099e+00	1.150045920788750342e+00	1.412925953752397490e+00	1.310644804247387718e+00	9.704849069314719356e-01	2.933173002426236131e+00	3.087316204827244892e+00	4.148439120683385717e+00	1.046123538161121580e+00	1.628239491587240240e+00	3.542605786750693486e+00	5.444339452308160077e-01	9.440739638002267897e-01	1.102614476655680686e+00	2.471838662559602273e+00	2.560332606903717778e+00	8.805054987068032801e-01	1.144386387017040541e+00	5.205527879238234235e-01	3.348540023114559450e+00	5.863847892004129259e-01	1.124385644803881368e+00
2.435176152463030264e-01	9.216128078470695595e-01	6.583192674701220382e-01	1.663214116455037805e+00	4.019727208231308246e+00	1.419741148502969175e+00	3.291302668692046129e+00	1.822944809316555670e+00	2.980624076093500108e+00	3.421325173201759107e+00	2.051162317392141610e+00	4.770280273149489214e-01	3.691008182176956254e+00	3.567660996969423404e-01	2.846500852283079475e+00	6.780268477751951739e-01	2.096369670368036786e+00	2.116911944781244337e+00	9.567797681752978622e-01	1.447664310984418501e+00	2.905373806258104707e+00	3.729209837491365143e+00	7.808094438365014156e-01	3.041125089146021754e+00	4.618294205339974923e+00	4.116748727614139902e+00	2.742266241228362933e+00	3.250352372732278283e+00	4.958454799064775376e-01	4.916012283900745850e-01	1.645006450388361685e+00	1.637832783378187385e+00	3.764702933390532413e-01	2.957923272325496011e+00	3.036079543999051111e+00	4.392479326362042080e+00	2.723624261371946353e-01	1.559636802571666259e+00	3.628869423954457663e+00	9.973952896125674039e-01	5.369094248498547106e-01	4.953180934614255793e-01	2.641773146518209714e+00	2.552556007370798241e+00	9.672679197340460222e-01	5.204763181595207788e-01	1.066725065289016117e+00	3.460938959602856357e+00	1.086439427809700264e+00	4.670838142302855545e-01
8.633508767582976917e-01	1.332561616420975259e+00	3.407258610820320111e-01	1.283289273862511459e+00	4.621922594317167565e+00	1.354417779155033363e+00	3.597522289486277725e+00	1.707157162862458000e+00	3.310574513768500537e+00	3.933363440337775963e+00	2.283266933561070910e+00	1.000508828337710154e+00	4.213016549446993331e+00	8.429349058682855667e-01	2.990747167145901386e+00	1.079718856803429272e+00	2.395650086537045365e+00	2.066795770311611324e+00	6.568339136330514361e-01	1.104178073079828515e+00	3.414602922108731065e+00	4.263297778589397069e+00	4.998082147185691770e-01	3.481783071280636133e+00	5.194356240865223739e+00	4.708848882805231284e+00	3.072012255372337020e+00	3.742287256723169531e+00	4.440014208687191322e-01	3.695041948789563047e-01	1.248378202750041854e+00	1.423601900822519362e+00	9.437343059272645940e-01	2.862646979490045762e+00	3.345260136257656836e+00	4.931532885472704741e+00	7.408513588310526865e-01	1.048346700585003788e+00	4.139212789651514512e+00	1.254224422613277934e+00	5.402183894824071908e-01	4.519530676252131451e-01	2.138060283538733675e+00	2.769891554484536833e+00	1.173231645426870084e+00	5.095086454907091777e-01	1.321538135897751598e+00	4.049945275004724010e+00	1.401627347703580106e+00	6.511604634129114499e-01
2.743940036732308130e+00	2.384298584132806376e+00	2.898169189041571059e+00	3.072226900523721493e+00	2.946305174686903339e+00	3.034100147241954648e+00	1.104143361659693845e+00	3.088188682253725670e+00	9.635562975398151986e-01	2.302976472906316907e+00	1.427452863136098093e+00	2.738948536163729131e+00	2.355190825737831339e+00	2.590645179721819513e+00	7.794954378883265367e-01	2.518055022157065004e+00	1.346115832730172324e+00	2.185014638749410487e+00	2.789564232007490929e+00	3.162656675645530324e+00	1.685876778423423650e+00	2.668984861614048132e+00	2.853551541842032080e+00	9.586035117342679435e-01	3.059579851429441000e+00	3.142604674836428025e+00	7.017760148810592291e-01	1.736317925487550484e+00	2.733410941093559643e+00	2.796281235996899817e+00	2.887299574357576670e+00	2.595803464016479101e+00	2.647100248220540131e+00	1.837224020725435114e+00	2.010860900928070905e+00	3.178201488660410856e+00	2.635856591741426058e+00	2.859614347911227483e+00	1.923675036040632946e+00	2.595112384211126333e+00	2.654773453811530626e+00	2.756580158486803711e+00	3.354644797350016638e+00	5.557323661928775804e-01	2.522766753387328809e+00	2.880007030567829140e+00	2.624045926814527085e+00	2.420024729953788700e+00	2.588767302078671229e+00	2.733250514078154225e+00
4.209839599268360821e+00	3.849117851929590994e+00	4.572132692949210764e+00	4.882351601188949175e+00	2.103222440583688790e+00	4.740408654203015715e+00	2.217251943986010776e+00	4.896072464007954039e+00	2.493531115316575342e+00	2.126605663316217587e+00	3.294227496983942238e+00	4.214493398041624594e+00	2.026074020032172740e+00	4.119683427394209119e+00	3.161310477743379810e+00	4.102082623537378403e+00	3.049518374891353467e+00	4.114633802564928722e+00	4.643057034477456213e+00	4.992096796503721734e+00	2.021407881020776287e+00	2.163092313367005470e+00	4.584638486398536550e+00	1.985584090430276838e+00	1.881774692683022554e+00	2.309983509953136505e+00	2.534114808112670314e+00	1.834709947935691421e+00	4.417056582004772913e+00	4.467555721027538951e+00	4.858760372613384781e+00	4.523010099673381745e+00	4.136817057878052317e+00	4.032763726056597164e+00	2.978599260539481985e+00	2.082335536515200314e+00	4.208193052710324622e+00	4.891304854773711241e+00	2.036018206130252750e+00	4.135874705625468550e+00	4.347214828020108612e+00	4.437677259098840032e+00	5.451691242510033675e+00	2.914694436414896117e+00	4.135090209407111139e+00	4.503716555380697706e+00	4.107584948861888741e+00	1.716891625786947762e+00	4.051932764210263826e+00	4.359280189549910034e+00
3.135189547369727325e+00	3.047853650337567721e+00	3.472801108850272378e+00	4.053565790158446092e+00	1.441815116964530574e+00	3.568761810172654592e+00	2.536286608763063111e+00	3.858901759819720834e+00	2.117628490487259985e+00	1.054594804950778730e+00	2.291031549338095719e+00	3.095487091423692494e+00	1.285893918084229259e+00	3.009630570062390209e+00	2.930221228598752337e+00	3.089445378838763023e+00	2.203466099130421796e+00	3.736323847378142382e+00	3.726358465161649036e+00	3.821350026037283687e+00	1.669559432612406136e+00	1.217966749692286355e+00	3.405595350595124415e+00	1.655530415140248346e+00	2.215114119394647751e+00	1.530191559972366777e+00	1.957854301976742262e+00	1.379779702761081195e+00	3.334648886225339393e+00	3.414164121966271725e+00	3.934884944572379251e+00	3.710838681995767718e+00	3.021593354027854339e+00	3.716121438219688322e+00	2.966540072814330298e+00	2.090961745396206162e+00	3.122659864602685076e+00	3.978660792732864326e+00	1.636829713459672098e+00	3.043920913867616651e+00	3.304109693804557768e+00	3.389634049524964610e+00	4.733884171407777508e+00	2.529553242723653117e+00	3.306404184747098185e+00	3.382947460469387213e+00	3.098123004774266054e+00	1.311427903481712898e+00	3.001960075123663252e+00	3.283451837224415470e+00
2.176056003907970826e+00	1.842055637155746162e+00	2.184545627279478985e+00	2.328363850747960928e+00	3.296477218396971054e+00	2.474128164955263554e+00	1.915462095681495613e+00	2.676627757065859647e+00	1.330789240722511702e+00	2.537381204051442296e+00	4.280438512351434910e-01	2.177654894548156861e+00	2.761286628504515228e+00	1.990755350407367619e+00	1.366064218846138711e+00	2.052747780150911527e+00	5.319086203249412392e-01	2.105374049880558207e+00	2.191431658702448271e+00	2.505396841689781606e+00	2.197563038514430911e+00	2.914914755043733319e+00	2.058491138731885162e+00	1.657163161958024711e+00	3.593483960680587064e+00	3.421444326669111469e+00	1.127231241753070101e+00	2.247432133209423366e+00	2.058139913338900673e+00	2.149517463756920321e+00	2.081962257037326847e+00	1.871632831347028736e+00	2.082039407828584654e+00	1.793670081152719531e+00	2.462805166818877289e+00	3.473904978801038101e+00	2.044299270060206730e+00	2.132797794843408035e+00	2.378744045038011290e+00	1.960222321226881004e+00	2.011204538057745239e+00	2.137901015553433037e+00	2.726040832964032212e+00	1.106757677467788969e+00	1.983171840494316829e+00	2.195927203633938340e+00	2.004811797473649015e+00	2.676382365315736589e+00	1.997966516361934008e+00	2.117880564251923836e+00
8.779605257322623535e-01	9.179562526979159198e-01	7.875989737804773849e-01	1.527219179953271722e+00	3.795950291206100502e+00	1.607556105269491775e+00	3.073607751271317579e+00	1.996826720543192213e+00	2.704867980347127165e+00	3.140841229511780242e+00	1.704165327257161300e+00	9.787775402026783755e-01	3.432908839758052721e+00	6.007327955639851780e-01	2.584760287906334053e+00	1.004096019341385260e+00	1.763962312368609897e+00	2.112187116959454158e+00	1.176705144488283006e+00	1.652929761426987998e+00	2.768363844975442412e+00	3.458802204676262981e+00	7.608220908498970481e-01	2.771071584968988422e+00	4.400533765981609946e+00	3.885388526049152080e+00	2.407969343756327429e+00	3.034875229300480814e+00	7.189409700177361584e-01	8.007317241715774525e-01	1.500266683202124307e+00	1.426198994112563678e+00	7.215293277609443612e-01	2.743776532578757088e+00	2.995591904886280687e+00	4.149108356217674931e+00	7.288957075559091559e-01	1.511893490951829788e+00	3.358951642325331388e+00	6.913544151607439181e-01	7.258808673286979429e-01	7.506545626693924556e-01	2.507401966991103848e+00	2.296951362373348182e+00	9.763962007736385340e-01	7.225403979332551963e-01	8.207935565992112714e-01	3.206279562216737933e+00	7.946927683406838083e-01	7.304622190906016055e-01
3.859363485677034245e+00	3.724245765851722734e+00	4.173560149686937670e+00	4.657340062064166730e+00	7.716586159458713734e-01	4.297907945900536042e+00	2.909650651976896985e+00	4.543357857673725242e+00	2.511028595036253197e+00	7.018384720815449285e-01	2.924944849273210412e+00	3.843659810751316019e+00	6.057898586004237806e-01	3.729859517590678131e+00	3.342672549292434070e+00	3.814503840617865293e+00	2.870521514351866976e+00	4.350058656055985296e+00	4.445543787446300854e+00	4.524303408942216720e+00	2.103686814764536894e+00	3.281810528660027981e-01	4.082957328322753376e+00	2.015686924518655054e+00	1.682062429335476672e+00	7.669270010652808889e-01	2.338610353825467669e+00	1.521347957483058844e+00	4.050611765365189854e+00	4.134957635864874526e+00	4.464730112879463420e+00	4.244306776429354500e+00	3.734507762546114051e+00	4.196432332460720005e+00	3.398580795086074691e+00	1.720004308856031949e+00	3.835098426107778735e+00	4.576687357809810841e+00	1.719181116203102544e+00	3.632834825586783722e+00	3.997226214704007408e+00	4.099171124937496025e+00	5.223808627247533032e+00	3.042669121401061716e+00	3.951968795812768942e+00	4.106399568286102308e+00	3.692467563421940824e+00	1.826108666146766701e+00	3.586493662388406278e+00	4.001285755797004740e+00
7.612399446767168509e-01	1.075617270050133634e+00	7.614712169682391618e-01	1.646230650531115502e+00	3.818184358616935725e+00	1.609894023818066566e+00	3.254561103070784167e+00	2.044022838884571147e+00	2.849134484041504489e+00	3.174449395421288678e+00	1.845768564878800255e+00	9.096475937608377027e-01	3.463217587654126017e+00	5.290488478889220358e-01	2.784563331742578196e+00	1.043331827829800273e+00	1.963661678480751682e+00	2.306458270438165314e+00	1.299410532660856932e+00	1.601025834323018593e+00	2.824965192753066567e+00	3.470162726602122216e+00	7.385850675504528340e-01	2.897107130803111108e+00	4.424108566160633416e+00	3.897612553933615054e+00	2.554233354152951829e+00	3.078283333703129898e+00	7.661910915600818051e-01	8.255459897610282205e-01	1.533338818064004405e+00	1.577231516800627009e+00	6.461551920094653623e-01	2.942068317084626017e+00	3.069266579055585975e+00	4.142286936620370952e+00	6.481188732318319268e-01	1.550182652318805809e+00	3.466353379728363215e+00	7.352703981505609443e-01	7.214673482197538901e-01	8.095097981197397763e-01	2.624456050285334463e+00	2.493429441646911826e+00	1.109223406188413863e+00	7.711629003961179007e-01	8.860798099128480709e-01	3.291256651749570938e+00	8.884143603444329962e-01	8.053633625357705661e-01
5.163620027539324475e+00	4.797517885078432798e+00	5.447763365699195504e+00	5.597164389736576595e+00	3.095439804590345734e+00	5.881961492494442112e+00	3.084838048869639415e+00	6.123267540343491966e+00	3.538447141600780110e+00	3.014790603670589597e+00	4.178535790912122572e+00	5.237054210456624226e+00	2.989508315121180093e+00	5.077252026444580402e+00	4.049447036664807875e+00	5.194503728864954262e+00	3.994494041882842961e+00	4.927567573428023096e+00	5.616328324652292814e+00	5.981284518207690581e+00	2.915742187847621292e+00	2.945089070664041575e+00	5.429303587786204588e+00	3.145269850558358282e+00	2.293151405773550700e+00	3.239911386644642732e+00	3.459601747666333882e+00	2.699951027930780345e+00	5.382443046606826265e+00	5.411013449198085468e+00	5.515488235147704366e+00	5.281983565142682302e+00	5.131473099911705305e+00	4.738836967457113580e+00	3.465986799974281940e+00	1.809108201027359142e+00	5.176528759339249497e+00	5.611803675016157733e+00	3.331758422395424635e+00	5.005752884016752446e+00	5.209228725227749379e+00	5.393968973327267769e+00	6.039478867730063705e+00	3.928678920844523415e+00	5.079698401696338017e+00	5.482353720745890335e+00	4.952495162306188803e+00	2.583447368638631225e+00	4.946573853132750997e+00	5.386464359740241292e+00
9.117704746017269990e-01	1.238939480954168060e+00	3.651888344759364746e-01	1.269497730167441274e+00	4.546885105548674311e+00	1.294894184059335318e+00	3.554993178562154021e+00	1.633070834779159153e+00	3.252792426853864605e+00	3.872654609086529920e+00	2.216345903217487923e+00	9.945037846876875198e-01	4.143530354917372982e+00	7.812777472569003567e-01	2.943988808560875636e+00	1.003327174261091415e+00	2.317829597129186681e+00	2.092020521406154021e+00	6.246607774832445559e-01	1.179713235266931726e+00	3.396969812199506666e+00	4.200990351005954970e+00	5.167594434572316819e-01	3.404984378731862105e+00	5.136305995750988451e+00	4.629810667400565016e+00	2.995403061594643201e+00	3.715990811738532518e+00	3.741844718440304751e-01	3.528403644812948547e-01	1.331301223401542888e+00	1.378940645088241101e+00	8.993286681510445080e-01	2.870433657997018440e+00	3.378278169552993759e+00	4.909200177829625922e+00	7.428336121809439030e-01	1.166579572763785988e+00	4.045954490666813896e+00	1.128399572078164770e+00	5.999967454588818194e-01	3.808520208577489408e-01	2.200058087016112385e+00	2.712631620479024619e+00	1.072840246315121870e+00	3.365023283288606781e-01	1.205497934269506466e+00	3.950650309773424240e+00	1.274383609397643946e+00	5.130093476929528107e-01
2.804779269747833315e+00	2.454069985715517710e+00	2.937031579783296653e+00	3.046257233980895762e+00	3.118653337756076116e+00	3.177419490105627187e+00	8.815444798657482428e-01	3.267050144125570377e+00	1.269298370845662882e+00	2.420283591870436624e+00	1.634284548858590425e+00	2.848933240187250249e+00	2.559558371683789968e+00	2.676084783064850647e+00	8.000877181870538202e-01	2.632671969031445958e+00	1.470889820201173981e+00	1.961814494412180920e+00	2.816467138177156659e+00	3.226464985412236253e+00	1.579844292015327945e+00	2.819410018235080528e+00	2.885110577101201113e+00	1.307860073855054983e+00	3.183378488181944910e+00	3.336328137751851219e+00	1.041167468633519055e+00	1.736261853760718177e+00	2.791847838619937683e+00	2.854796727452202809e+00	2.854264302289108102e+00	2.602499702883548593e+00	2.742581026156653667e+00	1.705569464755331666e+00	1.730184677704199148e+00	3.169924831665857479e+00	2.722947012882973805e+00	2.830705038530801687e+00	2.184631421302416499e+00	2.698216021186980118e+00	2.670394916283683528e+00	2.823072946650072357e+00	3.221205843321464979e+00	7.136691926245564144e-01	2.611386035011527884e+00	2.954425633525482819e+00	2.713104499208999876e+00	2.516237259360185163e+00	2.687828946093931748e+00	2.839333723831988898e+00
2.919438839985168510e+00	2.521812828540604734e+00	2.901619620134673116e+00	2.796285744577115207e+00	3.770886012700358947e+00	3.136785951766791758e+00	1.392420536190605462e+00	3.141160169029092675e+00	1.248007812873407785e+00	3.071581575535380360e+00	1.587250034464199100e+00	2.946406839117505783e+00	3.176541917444922980e+00	2.784023187172703473e+00	7.223589564742384228e-01	2.709178159942975839e+00	1.455899999068077211e+00	1.887688683366495423e+00	2.704735272380609956e+00	3.130574485861407741e+00	2.389162197625336770e+00	3.437993615643989642e+00	2.852819608348555303e+00	1.749549728036551288e+00	3.828086977293823523e+00	3.942064322577159885e+00	1.438328814756283602e+00	2.489927277142304884e+00	2.765753303958893738e+00	2.821303643187928589e+00	2.635235261356108083e+00	2.337100930719214986e+00	2.857570662741536704e+00	1.051820942235141665e+00	2.322294224204732860e+00	3.840241342055711549e+00	2.779795829909238680e+00	2.574835788753215837e+00	2.635554020112744755e+00	2.787159816585941474e+00	2.700741978399720189e+00	2.803530425803288040e+00	2.837840566783192298e+00	6.796719398933865897e-01	2.601781478023343031e+00	2.943183123875864560e+00	2.777579372321223872e+00	3.135519485256505146e+00	2.779679201337006855e+00	2.815489874990733554e+00
4.225248046472390051e+00	4.020487763847810925e+00	4.614124190433325445e+00	5.061135512260747760e+00	1.374413508618146817e+00	4.881153317251142987e+00	3.017510502802502437e+00	5.143111626723558594e+00	2.993295575946788745e+00	1.607525198823651857e+00	3.478398511644895219e+00	4.243640236133107813e+00	1.531395631361063714e+00	4.136021301965595143e+00	3.750777103649319599e+00	4.234613274093170787e+00	3.348669295085021869e+00	4.601978085595105128e+00	4.863460620652020339e+00	5.102571707208246821e+00	2.196231937357196351e+00	1.403428158124854885e+00	4.579568119238127011e+00	2.444863074190795960e+00	1.327870785605046233e+00	1.501301282098835621e+00	2.842933480171788485e+00	1.814030335636653612e+00	4.504772915511956910e+00	4.561966249429367792e+00	4.934850863959108658e+00	4.696790573030035887e+00	4.136529126093458686e+00	4.598635835067446997e+00	3.403497973601792292e+00	1.131475137631830163e+00	4.247416418220115730e+00	5.038053160016406018e+00	2.282088285136969930e+00	4.075102879151126345e+00	4.400040566401585806e+00	4.531144623538406080e+00	5.706205937800227446e+00	3.469645466227763819e+00	4.304063961934279092e+00	4.560859261477165916e+00	4.084732103740935649e+00	1.553503802213710427e+00	4.005641156531346780e+00	4.451376969151953134e+00
3.909496239044984556e+00	3.798615884704424239e+00	4.275258827643190429e+00	4.799187890501906750e+00	4.232467980450480560e-01	4.368327714253722682e+00	3.154100295744580063e+00	4.623636832461012425e+00	2.718480283947547260e+00	8.978134860008867291e-01	3.104243635241123123e+00	3.884299654877440666e+00	8.139974577142179424e-01	3.803970530155405427e+00	3.579678917199327071e+00	3.885648845730531153e+00	3.034680588350185282e+00	4.522879147601682526e+00	4.555472513079925179e+00	4.633304753738177517e+00	2.214044532850948599e+00	5.026000791811159329e-01	4.203358839042299344e+00	2.208893234690059160e+00	1.700672092202666352e+00	3.592281971678673025e-01	2.571326453693361547e+00	1.707027521756465660e+00	4.147970938099764915e+00	4.228027983697102421e+00	4.616728930200715730e+00	4.398099767899565471e+00	3.781169484012993909e+00	4.446654964514788588e+00	3.558853126732643979e+00	1.823707921963629852e+00	3.905787637001476131e+00	4.740785687362332190e+00	1.801562618987004427e+00	3.707145225493770457e+00	4.101055432479410179e+00	4.189978651267793452e+00	5.430787402199301894e+00	3.255608713611502392e+00	4.033312191726107443e+00	4.185942155306188184e+00	3.764442841353313529e+00	1.934188530392631167e+00	3.648423721734493252e+00	4.075177793409999971e+00
2.387777012855130554e+00	2.163580630942521399e+00	2.463619455047501461e+00	2.640656458547512742e+00	3.269931683360001173e+00	2.781982963514179730e+00	1.277949481673138932e+00	2.926030440064832039e+00	1.562377376367859672e+00	2.487816084108353198e+00	1.556966811643495596e+00	2.429152495741506712e+00	2.714690450065258887e+00	2.269317507637299336e+00	1.182711959080046338e+00	2.288524567116083652e+00	1.424525805802275169e+00	1.666060033988560951e+00	2.397119010609124246e+00	2.795353899138916187e+00	1.594674334400680404e+00	2.884320037082816146e+00	2.430863061408907733e+00	1.627135049628456454e+00	3.464929830214483086e+00	3.452237015140849685e+00	1.246090271090738222e+00	1.896640813620215082e+00	2.349543999210612633e+00	2.383163124299962465e+00	2.508663430394574068e+00	2.244145804380464515e+00	2.365882050429666261e+00	1.682331468934043839e+00	1.592364368162731969e+00	3.281050203361499662e+00	2.305014981325928858e+00	2.405222151283549437e+00	2.609149965238918956e+00	2.345846982220182397e+00	2.238038559457743215e+00	2.366679200277240991e+00	2.919375547503206825e+00	8.787938280061240448e-01	2.292684945311923350e+00	2.492466288398030194e+00	2.347233858654435679e+00	2.638347859409965857e+00	2.343377349082985006e+00	2.400818270354060591e+00
2.624071708162877492e+00	2.304141527200083139e+00	2.775744464924429167e+00	3.005311366746370894e+00	3.023977389039423702e+00	2.800176960324635811e+00	1.319230233738766023e+00	2.815739501710913917e+00	1.143410385131047313e+00	2.387605562275861626e+00	1.404519663991382394e+00	2.598547394286522927e+00	2.423613553235417939e+00	2.460134646896615429e+00	8.596511232147889814e-01	2.340143109934525789e+00	1.395622002535311879e+00	2.131659295214932026e+00	2.633140578756323791e+00	2.962221297254810981e+00	1.807097366587965492e+00	2.761091318757788571e+00	2.739419916813598643e+00	1.118817959323675337e+00	3.196554404027014407e+00	3.212155509542201859e+00	8.349540059771043410e-01	1.884476273652816669e+00	2.588602151975726517e+00	2.660711654649140279e+00	2.808328767973506057e+00	2.517002696143428864e+00	2.510663184012336124e+00	1.896685659812063385e+00	2.094792893392080302e+00	3.372754040362827332e+00	2.499858970030332639e+00	2.763754299969323647e+00	2.013197426114706978e+00	2.497745002146147364e+00	2.545105183520768311e+00	2.621248417177748813e+00	3.291404282411980464e+00	6.169523687322697736e-01	2.409604195943357396e+00	2.734908718812794959e+00	2.547065706103027516e+00	2.564450287557090036e+00	2.504120377970833644e+00	2.583442486076079625e+00
2.960763682908569727e+00	2.617273743837097655e+00	3.056306920928450577e+00	3.161971994533259167e+00	2.941383934654961507e+00	3.355329792524774923e+00	1.186474187231114863e+00	3.509919072618124414e+00	9.914115623949862899e-01	2.207569670363258574e+00	1.511155466765921052e+00	3.004173045690539112e+00	2.411333332954622932e+00	2.824685890782514530e+00	1.211351921820479571e+00	2.853392307259335237e+00	1.291870995536718025e+00	2.409140015889142283e+00	3.060869130746648015e+00	3.376884245711355259e+00	1.663463660554222789e+00	2.593919909329227114e+00	2.966637785484272261e+00	1.197772108206142772e+00	3.073084364750935826e+00	3.131010014363759808e+00	1.055614601689156551e+00	1.613678463329798474e+00	2.933632361472543248e+00	3.014327575129110315e+00	2.953941473689687403e+00	2.743884194905293672e+00	2.887594815069901788e+00	1.885363016912555700e+00	2.175191141056828759e+00	2.933101060779742753e+00	2.873365173599304434e+00	2.977430691909409344e+00	1.935975589401369268e+00	2.781874493269356208e+00	2.833710091976637813e+00	2.991632515837252981e+00	3.409493547263195978e+00	9.377418698494061067e-01	2.802900199977727436e+00	3.086798082167509616e+00	2.798432687836360788e+00	2.383069289122581313e+00	2.750492655440100798e+00	2.985961981103490981e+00
4.020979822682341442e+00	3.903461719210008063e+00	4.383773545908824509e+00	4.895019075451328305e+00	5.435016502451150977e-01	4.454455813956110788e+00	3.205108626255097626e+00	4.688327950479822981e+00	2.740601361703308037e+00	1.039837110825389654e+00	3.155629622490689901e+00	3.990069084257772403e+00	7.647784608704242260e-01	3.908539197814054678e+00	3.609002284096952895e+00	3.977197061830664904e+00	3.104597820540336617e+00	4.615555452577783768e+00	4.650501304196821728e+00	4.722485403484980360e+00	2.356021356275243228e+00	5.874075776685879768e-01	4.305091270261655723e+00	2.228951795102996680e+00	1.610130842325948608e+00	4.081661935318815493e-01	2.597220514522639245e+00	1.807661499169149089e+00	4.251538304670027912e+00	4.333637991550139290e+00	4.699639843368486503e+00	4.469414136756230782e+00	3.892432729347284237e+00	4.494295507156254921e+00	3.650030580772976929e+00	1.867260153455313931e+00	4.009811563133495405e+00	4.819743139975502189e+00	1.804134154480779406e+00	3.811862455423569607e+00	4.209676176066850850e+00	4.295217239488014371e+00	5.497419178117041838e+00	3.308077265009812251e+00	4.129165484382683715e+00	4.294158539272669550e+00	3.871748046869092796e+00	1.962970379170193791e+00	3.761795291625395166e+00	4.178292548906523685e+00
[truncated: 684 more rows]
[truncated: 950 more columns]
