# Supplementary material for: T-cell receptor structures and predictive models reveal comparable alpha and beta chain structural diversity despite differing genetic complexity
Source: Commun Biol. 2025 Mar 4;8:362. doi: 10.1038/s42003-025-07708-6 (PMC11880327; doi:10.1038/s42003-025-07708-6)
Supplement: Supplementary file 4 — Supplementary Data 2 [file 42003_2025_7708_MOESM4_ESM.zip › Figure_3/OAS_cdr1H_rmsd_matrix.csv]

0.000000000000000000e+00	1.317307254654787263e+00	3.034617619424581303e+00	4.913046406017278489e-01	3.752602365484960512e+00	2.900319867108848371e+00	6.390451368483163197e-01	6.068361711933586422e-01	3.299654099397490437e-01	4.870167615395933347e-01	3.311029473439054960e-01	1.048739240733942646e+00	3.746428590919279600e-01	3.584037361456210213e+00	3.277564322509640138e-01	3.634867429872106204e-01	3.704574409103729704e-01	6.175661888191076310e-01	6.543412145225313559e-01	1.000590976923476871e+00	2.974529183665227006e+00	5.216434853437372787e-01	1.108499495660227430e+00	3.028370777777913858e+00	1.296550091419719219e+00	3.339663519387958690e-01	3.171003333132204727e+00	2.945308127212868055e+00	2.989080501078166918e+00	1.404429466395315629e+00	2.713815534300567656e-01	2.072752220570059478e+00	3.665559793806651423e-01	4.621550477710608118e-01	3.022950236692290904e+00	3.486670124056203690e-01	6.151255986709400769e-01	3.133564665153118489e-01	2.958609035575693325e-01	3.390869534256922280e-01	7.278563569167290082e-01	6.306345390973054910e-01	5.332532393498888856e-01	3.273698724297429696e-01	2.173063342708858148e+00	2.911151099189388969e+00	5.145878421401315350e-01	5.071120793317055453e-01	2.123454635532565860e+00	3.684063713058046141e-01
1.317307254654787263e+00	0.000000000000000000e+00	2.264968352497604531e+00	1.413588832377503657e+00	3.181589134489858584e+00	2.186538249180944860e+00	1.340588919734382767e+00	1.410945414662651221e+00	1.427373391932504010e+00	1.340702083946550882e+00	1.311656433882953943e+00	1.131842873799014493e+00	1.473213966029581323e+00	2.981370459132983708e+00	1.197817464384412167e+00	1.312024038287117111e+00	1.257163492460279031e+00	1.485502277884703792e+00	1.317959131143907170e+00	8.073321989435040535e-01	2.282527098939331367e+00	1.356757240593883473e+00	1.141526649278723937e+00	2.326522882788856439e+00	5.034894695179001900e-01	1.315628478992059147e+00	2.368899737280777629e+00	2.111824756572968198e+00	2.169571536288694702e+00	1.354291861162341126e+00	1.268333144837461068e+00	1.850092794710723965e+00	1.409879259840144394e+00	1.603920046093455065e+00	2.281301523417983645e+00	1.112160719856824409e+00	1.244705910531158199e+00	1.337413002252819005e+00	1.397546011357209794e+00	1.291923196645390126e+00	1.573178138374609292e+00	1.369549830147933855e+00	1.442933004155144250e+00	1.399576683974742775e+00	1.312287722707589088e+00	2.041646055781710878e+00	1.476275003909277794e+00	1.366652311655350394e+00	1.983081262081553886e+00	1.462731321038212018e+00
3.034617619424581303e+00	2.264968352497604531e+00	0.000000000000000000e+00	3.078677226153155200e+00	1.595987567522791473e+00	6.884859901425421924e-01	3.097255087558479669e+00	3.046536435694770617e+00	3.122733395137978096e+00	3.072285737626698321e+00	3.061808565928616499e+00	2.648407128884034289e+00	3.231087566370577147e+00	1.503441304702872294e+00	2.995095270089272343e+00	3.076363725801182447e+00	2.999306105740519701e+00	3.152097305516026182e+00	3.075632552113325868e+00	2.799056471669941093e+00	8.690422259183695486e-01	3.165788442724740026e+00	2.531853202344364284e+00	6.708014296292262868e-01	2.407690146963010758e+00	3.074925850584817599e+00	7.368647856433968579e-01	3.550939185761276540e-01	2.624797355632804696e-01	3.251836014298466360e+00	3.034345683206966182e+00	3.346836697743144740e+00	3.120791201502659096e+00	3.298395725031065595e+00	4.114083349738876239e-01	2.903545268222741171e+00	2.911254067766720688e+00	3.135303320300688590e+00	3.173937562454323125e+00	3.088319139524709822e+00	3.271990598852159593e+00	3.138270577782492410e+00	3.113534405801184679e+00	3.157483953141522637e+00	1.565508043368108781e+00	6.601477324004163538e-01	3.239567578406938875e+00	3.077251895384869762e+00	3.482395832880449404e+00	3.214692368910299081e+00
4.913046406017278489e-01	1.413588832377503657e+00	3.078677226153155200e+00	0.000000000000000000e+00	3.782956975114086795e+00	2.859266855087769343e+00	1.031521971329378839e+00	7.924679972362115299e-01	3.777041649276169921e-01	7.328872661023433377e-01	3.942859733322627847e-01	8.761447745324787428e-01	5.395793863510132127e-01	3.618101101398306430e+00	4.226996335921210934e-01	3.407787324498715020e-01	3.851981802898186147e-01	8.783425312282053810e-01	1.030091150349401907e+00	1.075758486378454171e+00	2.915078575767123592e+00	8.235945464117395698e-01	9.358071704836928850e-01	2.989282922047314273e+00	1.460658096595228272e+00	2.967311563408080444e-01	3.151606358518442175e+00	2.977292859383662282e+00	3.020767289000910960e+00	1.685625608502290929e+00	3.925771668361607847e-01	2.260394766498864172e+00	3.977131186530110663e-01	6.109296054761756967e-01	3.023108166607329395e+00	4.824784665427136465e-01	9.431020551667346208e-01	4.068548340179254930e-01	4.406884524263768310e-01	4.202956210718554741e-01	1.057594435946357603e+00	7.789143128910953617e-01	1.938732979628104702e-01	3.252588547353155723e-01	2.182615562936846221e+00	2.968097239055515590e+00	4.614164649692458209e-01	3.258527291267857007e-01	2.331234887582763537e+00	4.353657105775435854e-01
3.752602365484960512e+00	3.181589134489858584e+00	1.595987567522791473e+00	3.782956975114086795e+00	0.000000000000000000e+00	1.753688255245283267e+00	3.857087250872579531e+00	3.768108046645378018e+00	3.795981830020351389e+00	3.726040238399678017e+00	3.833939341678628931e+00	3.440197787848803479e+00	3.959892610200001606e+00	8.587452724556171590e-01	3.772062273885502304e+00	3.855199091802041789e+00	3.768037626718472310e+00	3.877933069146374923e+00	3.820457248818655671e+00	3.667509217967261481e+00	1.860667098617311055e+00	3.926676311268044284e+00	3.359997695801176576e+00	1.615755300600779210e+00	3.321983254770769722e+00	3.832915141855932184e+00	1.646145037130735123e+00	1.803675696495431691e+00	1.691886494967793197e+00	4.062598038117195109e+00	3.804839476500319506e+00	4.077448440317487766e+00	3.878743652536435160e+00	3.994249031102252712e+00	1.667688162552517950e+00	3.664051024573033111e+00	3.629192774871630611e+00	3.884409655713418008e+00	3.912500046468218251e+00	3.857496187171310265e+00	3.952147531362844024e+00	3.917952423218451496e+00	3.850867418362599714e+00	3.898671588285737677e+00	2.426587351586102947e+00	1.933428555434069773e+00	3.979478981820641081e+00	3.860400488172790912e+00	4.210871755141303296e+00	3.935205095651386209e+00
2.900319867108848371e+00	2.186538249180944860e+00	6.884859901425421924e-01	2.859266855087769343e+00	1.753688255245283267e+00	0.000000000000000000e+00	3.041660764067123601e+00	2.881548741035788286e+00	2.955816377516307547e+00	2.970904905273197283e+00	2.882671089874519144e+00	2.364074108526656115e+00	3.078446046907429068e+00	1.658734822914941676e+00	2.836219752858464727e+00	2.887394297340823091e+00	2.810069524974617039e+00	3.006362566335381015e+00	3.004757807935132252e+00	2.686242705474514825e+00	3.014266206902572187e-01	3.070430096772252426e+00	2.259295846557897391e+00	2.722996424319548692e-01	2.375366613692606155e+00	2.895772424475111073e+00	6.574765529367336825e-01	7.576147276711681089e-01	6.320064551133777186e-01	3.222440990548189443e+00	2.870344078734790916e+00	3.446136551833814732e+00	2.929208992100694076e+00	3.154025615298610585e+00	4.801789353360781387e-01	2.759566485224254517e+00	2.813771283474101548e+00	2.962109724043692882e+00	3.020858893529241307e+00	2.913564554966624254e+00	3.214212172319840022e+00	2.963789472153734561e+00	2.889547399681853257e+00	2.978113322330576906e+00	1.421280202280374771e+00	1.032275952511160000e+00	3.038051552508395314e+00	2.853192107961086688e+00	3.587101436170707647e+00	3.054813864379708477e+00
6.390451368483163197e-01	1.340588919734382767e+00	3.097255087558479669e+00	1.031521971329378839e+00	3.857087250872579531e+00	3.041660764067123601e+00	0.000000000000000000e+00	7.518357716052993522e-01	8.408950902098955016e-01	7.457215633837581681e-01	7.795239760355634484e-01	1.360113170866747323e+00	6.998068522832737726e-01	3.659381734127787222e+00	7.857166809395067508e-01	8.309556306834355865e-01	8.035692293683591725e-01	6.312527746185994104e-01	2.339274327199148962e-01	1.069333636524858022e+00	3.144016486974028357e+00	5.006764625333257612e-01	1.470657734992355081e+00	3.172488151489885944e+00	1.229926563293227693e+00	8.454211575912984333e-01	3.305359538019519761e+00	2.999882690988156408e+00	3.046709453800363843e+00	1.091922594983941286e+00	7.610150694102620905e-01	1.899644169019784279e+00	8.429444373202963359e-01	7.905960552662456564e-01	3.134828322667755796e+00	7.856609254278829058e-01	5.289170929304956026e-01	7.478697152148424676e-01	7.450709024904053068e-01	7.706851374425557344e-01	5.830310434592830271e-01	6.948858688879195888e-01	1.073026632337280795e+00	8.003079578434321162e-01	2.239963652190917198e+00	2.931804786821639475e+00	9.189508022732340020e-01	9.627146078218449254e-01	1.927368659673255102e+00	7.747874821881530760e-01
6.068361711933586422e-01	1.410945414662651221e+00	3.046536435694770617e+00	7.924679972362115299e-01	3.768108046645378018e+00	2.881548741035788286e+00	7.518357716052993522e-01	0.000000000000000000e+00	7.324907479310458491e-01	9.124584480045675461e-01	7.010120785106223051e-01	9.677856305863197228e-01	7.762113431436200583e-01	3.578488634783635991e+00	7.195598409670589390e-01	7.040027565099323814e-01	6.388694190303911835e-01	3.054205041399952747e-01	5.995166030568869209e-01	1.182028812403590479e+00	2.945384378206366005e+00	8.551370496569176138e-01	1.162368436264667571e+00	3.021202070458589795e+00	1.362193616063767987e+00	7.529000169609049165e-01	3.137934166660913071e+00	2.956182562553671289e+00	3.000555235654737363e+00	1.312890301644064728e+00	6.593177093555284696e-01	2.371161093920535645e+00	5.784671535801367837e-01	9.074555212281804062e-01	3.002329637138116514e+00	8.029719054750813489e-01	4.239817503174604929e-01	6.014150406881368927e-01	7.839834558364653372e-01	6.555221722150366137e-01	1.018130020267873137e+00	3.804247731435072000e-01	8.479629489831426170e-01	7.263016406088016463e-01	2.176490093152413152e+00	2.942462119105485829e+00	7.695436839061418066e-01	7.516618608531626666e-01	2.419188513706151955e+00	8.261360082789317438e-01
3.299654099397490437e-01	1.427373391932504010e+00	3.122733395137978096e+00	3.777041649276169921e-01	3.795981830020351389e+00	2.955816377516307547e+00	8.408950902098955016e-01	7.324907479310458491e-01	0.000000000000000000e+00	4.919308906184960417e-01	3.865625324912304039e-01	1.029806305835946345e+00	3.311889347254420302e-01	3.616967979674249101e+00	4.204487396489267059e-01	4.053396977590885686e-01	3.771618576988265970e-01	7.360666937216243655e-01	8.538798278720824975e-01	1.088713673381452418e+00	3.020261506110676120e+00	6.460412620054402089e-01	1.122914218649348594e+00	3.089261180258024542e+00	1.449714777446037273e+00	3.621436085144560946e-01	3.231922266540399491e+00	3.034563192602106163e+00	3.069752848746177598e+00	1.516149658848743753e+00	3.828917527218905770e-01	2.179651692209870095e+00	3.643221735267215822e-01	4.107744511260475462e-01	3.099020033617821746e+00	4.888507875113228263e-01	8.061165378147983063e-01	3.252762691324363464e-01	2.978965897367857329e-01	3.650072692170406308e-01	7.877331206798739993e-01	7.328570234716950127e-01	4.458271355338876973e-01	2.924726602201671577e-01	2.239132558231125891e+00	3.012399429374180926e+00	3.770078587348884569e-01	4.552001459401948114e-01	2.241753042021902953e+00	2.979119003965423063e-01
4.870167615395933347e-01	1.340702083946550882e+00	3.072285737626698321e+00	7.328872661023433377e-01	3.726040238399678017e+00	2.970904905273197283e+00	7.457215633837581681e-01	9.124584480045675461e-01	4.919308906184960417e-01	0.000000000000000000e+00	5.884153669143586951e-01	1.218691105318160384e+00	4.683153569699224361e-01	3.562570082164552510e+00	6.067379339150381634e-01	6.613404895490181401e-01	6.519204455679252774e-01	8.665722201340906317e-01	7.879579213432081897e-01	1.070402517758202388e+00	3.063478960115763261e+00	4.905867172150893962e-01	1.282392122844945748e+00	3.100384467669643485e+00	1.342947269095036367e+00	6.205121246383804579e-01	3.237132801389964953e+00	2.981903486351478172e+00	3.022654568678256659e+00	1.381961809802523922e+00	6.425415590948728717e-01	1.970629108314221334e+00	7.142847949819947084e-01	5.294583481839865158e-01	3.100694833216483648e+00	5.569392711517510142e-01	8.373243151702987053e-01	6.288635431616190763e-01	4.508213752271266195e-01	6.585128206367169001e-01	5.493836986694138336e-01	9.163910001903662339e-01	8.054706916982997678e-01	5.425125966223208751e-01	2.227466847490998880e+00	2.922462193085192617e+00	6.239673864496555478e-01	7.513723514356805966e-01	2.012187491487896107e+00	4.827949463924560147e-01
3.311029473439054960e-01	1.311656433882953943e+00	3.061808565928616499e+00	3.942859733322627847e-01	3.833939341678628931e+00	2.882671089874519144e+00	7.795239760355634484e-01	7.010120785106223051e-01	3.865625324912304039e-01	5.884153669143586951e-01	0.000000000000000000e+00	9.404792385278938349e-01	3.378287748023602322e-01	3.662880659644332404e+00	2.657884311960161949e-01	2.007668330336906393e-01	2.801378987715973379e-01	7.012212556204263647e-01	8.001213209207819199e-01	9.806453208206870054e-01	2.949036579870729202e+00	5.595686818033648313e-01	1.011713089688959455e+00	3.019515702974602700e+00	1.332193317853307635e+00	2.248264130251164672e-01	3.184822217428513014e+00	2.961960265841061091e+00	3.003938419306722896e+00	1.454502601207546597e+00	2.750044968555847569e-01	2.147231909040544728e+00	3.201982666866586280e-01	4.688447590298033818e-01	3.035387600338667280e+00	3.817795748735562933e-01	7.645245684161267041e-01	2.906714738875315063e-01	2.437147987525773996e-01	2.603416559569081690e-01	8.424751714896585586e-01	6.378722420548875727e-01	4.072206664309266921e-01	2.020164013887925936e-01	2.154351063387033971e+00	2.932541493438999503e+00	3.821763462630282659e-01	2.485250632950450067e-01	2.200384875596370193e+00	3.180230619849229723e-01
1.048739240733942646e+00	1.131842873799014493e+00	2.648407128884034289e+00	8.761447745324787428e-01	3.440197787848803479e+00	2.364074108526656115e+00	1.360113170866747323e+00	9.677856305863197228e-01	1.029806305835946345e+00	1.218691105318160384e+00	9.404792385278938349e-01	0.000000000000000000e+00	1.148542814627037334e+00	3.256203206079508305e+00	9.452861248378858772e-01	8.959919418907182909e-01	7.911466998003844342e-01	1.083317263308320788e+00	1.296416158226596060e+00	1.189703142817374326e+00	2.385749577076972106e+00	1.307289652465952523e+00	4.288984065212046448e-01	2.522037413178318754e+00	1.340470441000112700e+00	9.601174529457783269e-01	2.627100328669655926e+00	2.554565146868625014e+00	2.587299181992047004e+00	1.699530475989736278e+00	9.581815285605410626e-01	2.610550763827441667e+00	9.001793137552110968e-01	1.290422649425168045e+00	2.548101712932071106e+00	9.573863414306714725e-01	1.082011435426226020e+00	9.863051589778775163e-01	1.104985572520251313e+00	9.388575240834093893e-01	1.572133605832919168e+00	9.739360276107020820e-01	8.955827719418957278e-01	9.877038954548938987e-01	1.689797885477791528e+00	2.601098557597880667e+00	9.832927930184290899e-01	8.191278976556485292e-01	2.712812314682345960e+00	1.143511409685749491e+00
3.746428590919279600e-01	1.473213966029581323e+00	3.231087566370577147e+00	5.395793863510132127e-01	3.959892610200001606e+00	3.078446046907429068e+00	6.998068522832737726e-01	7.762113431436200583e-01	3.311889347254420302e-01	4.683153569699224361e-01	3.378287748023602322e-01	1.148542814627037334e+00	0.000000000000000000e+00	3.768470202630087140e+00	4.463451825951363916e-01	3.822687063465340374e-01	4.104535666004476280e-01	6.883465370291109720e-01	7.523647759023058823e-01	1.059253025801400350e+00	3.145643095101087638e+00	4.115106894071787758e-01	1.256125201625873045e+00	3.216958114447648232e+00	1.459104106779114396e+00	3.844009995346074349e-01	3.375490334915753454e+00	3.140355286089892228e+00	3.173257356071673474e+00	1.407592740098386974e+00	4.345302314374858699e-01	2.121684990985170938e+00	4.149971850698628839e-01	2.700893304968839947e-01	3.226986816807213998e+00	5.468755391034783031e-01	8.153176365415204518e-01	3.638066358962273039e-01	1.922626710980241960e-01	4.142059002217141073e-01	6.288563692218107626e-01	6.737831718392884861e-01	5.738598429738394069e-01	2.519719950209762249e-01	2.324744560845281249e+00	3.104405559744959575e+00	3.601726851428432297e-01	4.779323548889909401e-01	2.156742431033391139e+00	1.849229631842965182e-01
3.584037361456210213e+00	2.981370459132983708e+00	1.503441304702872294e+00	3.618101101398306430e+00	8.587452724556171590e-01	1.658734822914941676e+00	3.659381734127787222e+00	3.578488634783635991e+00	3.616967979674249101e+00	3.562570082164552510e+00	3.662880659644332404e+00	3.256203206079508305e+00	3.768470202630087140e+00	0.000000000000000000e+00	3.583977051187913432e+00	3.668738363441618411e+00	3.570682667495817864e+00	3.663490826101461817e+00	3.616897168745533353e+00	3.406388015043114059e+00	1.733333166599927644e+00	3.730326945583945175e+00	3.233947992337977251e+00	1.612390441723006385e+00	3.100341692004036975e+00	3.651891721913733235e+00	1.461501646349966377e+00	1.705756990650944882e+00	1.548103419278179738e+00	3.762263710107573544e+00	3.631759279535804019e+00	3.889554202430836494e+00	3.683525112432641802e+00	3.814336033905723955e+00	1.595007807061007421e+00	3.510313101529388913e+00	3.444905129149023360e+00	3.686512335942137231e+00	3.736911653994177129e+00	3.675035437911170266e+00	3.772096036149295895e+00	3.682614877649482921e+00	3.679538375049623777e+00	3.724909539952470983e+00	2.210174475020362461e+00	1.838664614231825478e+00	3.794599299273911264e+00	3.689460737422338710e+00	4.023221226638910686e+00	3.763410619424315318e+00
3.277564322509640138e-01	1.197817464384412167e+00	2.995095270089272343e+00	4.226996335921210934e-01	3.772062273885502304e+00	2.836219752858464727e+00	7.857166809395067508e-01	7.195598409670589390e-01	4.204487396489267059e-01	6.067379339150381634e-01	2.657884311960161949e-01	9.452861248378858772e-01	4.463451825951363916e-01	3.583977051187913432e+00	0.000000000000000000e+00	2.198437380580639255e-01	2.932916368325956813e-01	7.583787370865429089e-01	7.955738109859477047e-01	8.134946540050096431e-01	2.905317987247704625e+00	5.717543371242822525e-01	1.010931304048222623e+00	2.971209542012582361e+00	1.181757956099226403e+00	1.822687662791515617e-01	3.107939085763907094e+00	2.888701464207734215e+00	2.937703095731195813e+00	1.402479483105220970e+00	1.893810416971470345e-01	2.035059214676377515e+00	3.661025304138993408e-01	5.946592473540717183e-01	2.973503433435460419e+00	2.957743522725252427e-01	7.467403467110849125e-01	2.873027791635159311e-01	3.282396376112892700e-01	2.948715259332416738e-01	9.026887096624834905e-01	6.527223764333037748e-01	4.473053910065838967e-01	3.180380223662936934e-01	2.081593472334336781e+00	2.854119349232028480e+00	5.176227693831498833e-01	4.044726320920988272e-01	2.094127857814548577e+00	4.011432059232531988e-01
3.634867429872106204e-01	1.312024038287117111e+00	3.076363725801182447e+00	3.407787324498715020e-01	3.855199091802041789e+00	2.887394297340823091e+00	8.309556306834355865e-01	7.040027565099323814e-01	4.053396977590885686e-01	6.613404895490181401e-01	2.007668330336906393e-01	8.959919418907182909e-01	3.822687063465340374e-01	3.668738363441618411e+00	2.198437380580639255e-01	0.000000000000000000e+00	1.920280897928144936e-01	7.251184157421128873e-01	8.424837872903875313e-01	9.225219424195261197e-01	2.944157276913502930e+00	6.006675801635436018e-01	9.840395196729064820e-01	3.027305240165639511e+00	1.321793155779774853e+00	1.404889573708872352e-01	3.178597370174196524e+00	2.977327667465190508e+00	3.018254372505910332e+00	1.480122002984652907e+00	2.306687020738471539e-01	2.179192442822778464e+00	2.653387108356588531e-01	5.448123151280790388e-01	3.041824688610488714e+00	3.939272108836476272e-01	7.958319530718312995e-01	2.793225278022894997e-01	3.031840634786848732e-01	2.917003557390276391e-01	9.356137524284950935e-01	6.076992682815948177e-01	3.535462616522190848e-01	2.060155267969395743e-01	2.146535794073599401e+00	2.958277321529820370e+00	4.097745957220549351e-01	2.686731371959883430e-01	2.233531869967502637e+00	3.500531799870294503e-01
3.704574409103729704e-01	1.257163492460279031e+00	2.999306105740519701e+00	3.851981802898186147e-01	3.768037626718472310e+00	2.810069524974617039e+00	8.035692293683591725e-01	6.388694190303911835e-01	3.771618576988265970e-01	6.519204455679252774e-01	2.801378987715973379e-01	7.911466998003844342e-01	4.104535666004476280e-01	3.570682667495817864e+00	2.932916368325956813e-01	1.920280897928144936e-01	0.000000000000000000e+00	6.525037161090787574e-01	8.031404875299921198e-01	9.293789201601481142e-01	2.862552632676873543e+00	6.385306961231825840e-01	9.117812282799633294e-01	2.955497034489467545e+00	1.293434270509809414e+00	2.742252314871088670e-01	3.090754583131212652e+00	2.908254931784915787e+00	2.941682724517113989e+00	1.435604518691074194e+00	2.824951879321950798e-01	2.225257472745394427e+00	2.271752180736532345e-01	5.872484744415226166e-01	2.962937908942370413e+00	4.334407881728979950e-01	7.241678086855488639e-01	2.978792179656898909e-01	3.814629895141473659e-01	2.938629523744237804e-01	9.371150294056093122e-01	5.531239954219071553e-01	4.106105276758704181e-01	2.812057063071657925e-01	2.064483394916478254e+00	2.902004527596673711e+00	3.982311986764525136e-01	3.039006932530523564e-01	2.289109840562359999e+00	4.224845650286485066e-01
6.175661888191076310e-01	1.485502277884703792e+00	3.152097305516026182e+00	8.783425312282053810e-01	3.877933069146374923e+00	3.006362566335381015e+00	6.312527746185994104e-01	3.054205041399952747e-01	7.360666937216243655e-01	8.665722201340906317e-01	7.012212556204263647e-01	1.083317263308320788e+00	6.883465370291109720e-01	3.663490826101461817e+00	7.583787370865429089e-01	7.251184157421128873e-01	6.525037161090787574e-01	0.000000000000000000e+00	5.026948864142338769e-01	1.215565828965275319e+00	3.068233368057116106e+00	7.521417189154746552e-01	1.299571750290524408e+00	3.153834612557504968e+00	1.448475583674827538e+00	7.885882763930969208e-01	3.265441470857018746e+00	3.073249470423627727e+00	3.105190615939422916e+00	1.199189987369601029e+00	7.214004561128196658e-01	2.373648636253953281e+00	5.999291742227848001e-01	8.138827403823691853e-01	3.127266986086805645e+00	8.674993015512767469e-01	4.252492554560849958e-01	6.179149006149522450e-01	7.521844754535603750e-01	6.733264965758283260e-01	8.944292712282755353e-01	3.308190311211979262e-01	9.201580827248674321e-01	7.228749748176536150e-01	2.255406443955907392e+00	3.054710732150732078e+00	7.476767177644887408e-01	7.929952933713728669e-01	2.409384898492881621e+00	7.967753153915645425e-01
6.543412145225313559e-01	1.317959131143907170e+00	3.075632552113325868e+00	1.030091150349401907e+00	3.820457248818655671e+00	3.004757807935132252e+00	2.339274327199148962e-01	5.995166030568869209e-01	8.538798278720824975e-01	7.879579213432081897e-01	8.001213209207819199e-01	1.296416158226596060e+00	7.523647759023058823e-01	3.616897168745533353e+00	7.955738109859477047e-01	8.424837872903875313e-01	8.031404875299921198e-01	5.026948864142338769e-01	0.000000000000000000e+00	1.060274619478075442e+00	3.103620325973906802e+00	5.742839295899981877e-01	1.448566814768552646e+00	3.138659485013514772e+00	1.195970573483249977e+00	8.668963828396194504e-01	3.256411367929947787e+00	2.976820027268457292e+00	3.024030179546023600e+00	1.013288583858965142e+00	7.759196634694640604e-01	1.984444163405486794e+00	8.300485560566041032e-01	8.719581009371323299e-01	3.100125275977690276e+00	8.187222631800905592e-01	3.813418887166073468e-01	7.376421623904008129e-01	7.939333826165384522e-01	7.838053659611409207e-01	6.779240987207638680e-01	5.819210187272736423e-01	1.085691826081373046e+00	8.278841362282121086e-01	2.208258250918800680e+00	2.911935459764588341e+00	9.262544566823858183e-01	9.675433483600301976e-01	2.009012723978431669e+00	8.300608152429098663e-01
1.000590976923476871e+00	8.073321989435040535e-01	2.799056471669941093e+00	1.075758486378454171e+00	3.667509217967261481e+00	2.686242705474514825e+00	1.069333636524858022e+00	1.182028812403590479e+00	1.088713673381452418e+00	1.070402517758202388e+00	9.806453208206870054e-01	1.189703142817374326e+00	1.059253025801400350e+00	3.406388015043114059e+00	8.134946540050096431e-01	9.225219424195261197e-01	9.293789201601481142e-01	1.215565828965275319e+00	1.060274619478075442e+00	0.000000000000000000e+00	2.760600032938492099e+00	9.327085973595572455e-01	1.298517484158575597e+00	2.827374255462044683e+00	6.796679667727015817e-01	9.084531847848520414e-01	2.915928607531329764e+00	2.653923054168267015e+00	2.697114560516927106e+00	1.122846586107097311e+00	9.090509733961866790e-01	1.627199708935129108e+00	1.052995233790732899e+00	1.204453500737276306e+00	2.811744075794347264e+00	8.406550240046635203e-01	1.109494040631554768e+00	9.380403101657790454e-01	1.003400257071255908e+00	9.651340073958751820e-01	1.232832823350287876e+00	1.005102237699157408e+00	1.095467009363470634e+00	1.026591038396162059e+00	1.818388844468282972e+00	2.579769601383733235e+00	1.126235917165122613e+00	1.054045100619905639e+00	1.704374153555982430e+00	1.050990734613221678e+00
2.974529183665227006e+00	2.282527098939331367e+00	8.690422259183695486e-01	2.915078575767123592e+00	1.860667098617311055e+00	3.014266206902572187e-01	3.144016486974028357e+00	2.945384378206366005e+00	3.020261506110676120e+00	3.063478960115763261e+00	2.949036579870729202e+00	2.385749577076972106e+00	3.145643095101087638e+00	1.733333166599927644e+00	2.905317987247704625e+00	2.944157276913502930e+00	2.862552632676873543e+00	3.068233368057116106e+00	3.103620325973906802e+00	2.760600032938492099e+00	0.000000000000000000e+00	3.158849614640217851e+00	2.294486234778684075e+00	4.363845918036560745e-01	2.494235854865885393e+00	2.958931622247786830e+00	7.088731643223405987e-01	9.630662636975115820e-01	8.135110382104835391e-01	3.303079806563591347e+00	2.938805590296279302e+00	3.598518661765744309e+00	2.976992933828134014e+00	3.221687970944403734e+00	5.938464487338657172e-01	2.842444932808457558e+00	2.902671364411227639e+00	3.023382566050206499e+00	3.091560460157708690e+00	2.974200029348649910e+00	3.315911154721265852e+00	3.016702860716969692e+00	2.936036078936004046e+00	3.042285669765401934e+00	1.482387466422830702e+00	1.258675688792256997e+00	3.087887279407515617e+00	2.904155743711613002e+00	3.740813166365747566e+00	3.126762814937282364e+00
5.216434853437372787e-01	1.356757240593883473e+00	3.165788442724740026e+00	8.235945464117395698e-01	3.926676311268044284e+00	3.070430096772252426e+00	5.006764625333257612e-01	8.551370496569176138e-01	6.460412620054402089e-01	4.905867172150893962e-01	5.595686818033648313e-01	1.307289652465952523e+00	4.115106894071787758e-01	3.730326945583945175e+00	5.717543371242822525e-01	6.006675801635436018e-01	6.385306961231825840e-01	7.521417189154746552e-01	5.742839295899981877e-01	9.327085973595572455e-01	3.158849614640217851e+00	0.000000000000000000e+00	1.413712888864717909e+00	3.205606371282827105e+00	1.261705670834255999e+00	6.043534665131955474e-01	3.356087368187715470e+00	3.064458120622183923e+00	3.107150275590562227e+00	1.213528602877223639e+00	6.098348052987097034e-01	1.895774036956585418e+00	6.954456691397553625e-01	5.634734125694575990e-01	3.199029950413784462e+00	6.332250173587583575e-01	7.495251650612584360e-01	5.964467644869522189e-01	4.648942760132128149e-01	6.524344447309253781e-01	4.842585275005884538e-01	7.436004243286663540e-01	8.826152577271729749e-01	5.524513508403768869e-01	2.279482367388541153e+00	3.000688813721390513e+00	6.875656958997730106e-01	7.581723294949994640e-01	1.904517536588508753e+00	4.787779845065630036e-01
1.108499495660227430e+00	1.141526649278723937e+00	2.531853202344364284e+00	9.358071704836928850e-01	3.359997695801176576e+00	2.259295846557897391e+00	1.470657734992355081e+00	1.162368436264667571e+00	1.122914218649348594e+00	1.282392122844945748e+00	1.011713089688959455e+00	4.288984065212046448e-01	1.256125201625873045e+00	3.233947992337977251e+00	1.010931304048222623e+00	9.840395196729064820e-01	9.117812282799633294e-01	1.299571750290524408e+00	1.448566814768552646e+00	1.298517484158575597e+00	2.294486234778684075e+00	1.413712888864717909e+00	0.000000000000000000e+00	2.401383448161453771e+00	1.372395082216083306e+00	1.019383851520166751e+00	2.530582840173324577e+00	2.431269165318067138e+00	2.480648138993153395e+00	1.924656269053328428e+00	1.005318360404646505e+00	2.574071236053330658e+00	1.017064515503384170e+00	1.356206417965595046e+00	2.433239844037622834e+00	9.427044466318548199e-01	1.248884713930566326e+00	1.104524429152761389e+00	1.171038348054121325e+00	1.020386241337098543e+00	1.658569418938402817e+00	1.210963272365574550e+00	9.247455981334044006e-01	1.066890485706226688e+00	1.683771657410860545e+00	2.477169211073767308e+00	1.100232955038302318e+00	8.950921960489059970e-01	2.692557013505101349e+00	1.214406647486458324e+00
3.028370777777913858e+00	2.326522882788856439e+00	6.708014296292262868e-01	2.989282922047314273e+00	1.615755300600779210e+00	2.722996424319548692e-01	3.172488151489885944e+00	3.021202070458589795e+00	3.089261180258024542e+00	3.100384467669643485e+00	3.019515702974602700e+00	2.522037413178318754e+00	3.216958114447648232e+00	1.612390441723006385e+00	2.971209542012582361e+00	3.027305240165639511e+00	2.955497034489467545e+00	3.153834612557504968e+00	3.138659485013514772e+00	2.827374255462044683e+00	4.363845918036560745e-01	3.205606371282827105e+00	2.401383448161453771e+00	0.000000000000000000e+00	2.504294015205087209e+00	3.028396737563363139e+00	7.080018269206824755e-01	7.641527347278157523e-01	6.489358224347685500e-01	3.377780534514439825e+00	3.002343554647863844e+00	3.516978450726810035e+00	3.073538315634698925e+00	3.283186379517824438e+00	4.733780198163647923e-01	2.884333775816637413e+00	2.947285363562810456e+00	3.102743010907278443e+00	3.153349528591175233e+00	3.053970216465458076e+00	3.338825269768217030e+00	3.117224603824822804e+00	3.021190642544649751e+00	3.115480243380218450e+00	1.559317004753497882e+00	1.034416207978916313e+00	3.186425885875116659e+00	2.995157477995309403e+00	3.657106425129219573e+00	3.185756967624512548e+00
1.296550091419719219e+00	5.034894695179001900e-01	2.407690146963010758e+00	1.460658096595228272e+00	3.321983254770769722e+00	2.375366613692606155e+00	1.229926563293227693e+00	1.362193616063767987e+00	1.449714777446037273e+00	1.342947269095036367e+00	1.332193317853307635e+00	1.340470441000112700e+00	1.459104106779114396e+00	3.100341692004036975e+00	1.181757956099226403e+00	1.321793155779774853e+00	1.293434270509809414e+00	1.448475583674827538e+00	1.195970573483249977e+00	6.796679667727015817e-01	2.494235854865885393e+00	1.261705670834255999e+00	1.372395082216083306e+00	2.504294015205087209e+00	0.000000000000000000e+00	1.313645863561120120e+00	2.560656774989490181e+00	2.243210560618762450e+00	2.313502079161176894e+00	1.238207367563382677e+00	1.244325712985125065e+00	1.613678168522406642e+00	1.427939429578988895e+00	1.607428221956628267e+00	2.459435896866720039e+00	1.117051223464298193e+00	1.188313865080688148e+00	1.331769156712617530e+00	1.393402315827845683e+00	1.326829905717694436e+00	1.480253152143687023e+00	1.326351570368049071e+00	1.501009737242175790e+00	1.416784107600758791e+00	1.560621451896433642e+00	2.138561746918443696e+00	1.528735511814064418e+00	1.422522651406704197e+00	1.704493422610985798e+00	1.448574527456063743e+00
3.339663519387958690e-01	1.315628478992059147e+00	3.074925850584817599e+00	2.967311563408080444e-01	3.832915141855932184e+00	2.895772424475111073e+00	8.454211575912984333e-01	7.529000169609049165e-01	3.621436085144560946e-01	6.205121246383804579e-01	2.248264130251164672e-01	9.601174529457783269e-01	3.844009995346074349e-01	3.651891721913733235e+00	1.822687662791515617e-01	1.404889573708872352e-01	2.742252314871088670e-01	7.885882763930969208e-01	8.668963828396194504e-01	9.084531847848520414e-01	2.958931622247786830e+00	6.043534665131955474e-01	1.019383851520166751e+00	3.028396737563363139e+00	1.313645863561120120e+00	0.000000000000000000e+00	3.183882706373168947e+00	2.971922192392114415e+00	3.016169624374490876e+00	1.504011676596958003e+00	1.942320494851524915e-01	2.096355468985311443e+00	3.184620952029233454e-01	5.053074165924469341e-01	3.045206823449659428e+00	3.275038249270439406e-01	8.347615700621021650e-01	2.678577544205889560e-01	2.573322332312328320e-01	2.886945131799028563e-01	9.073977324622830576e-01	6.774151958056134903e-01	3.129174532530556441e-01	2.042616429713347559e-01	2.163669050637306857e+00	2.943202063668592494e+00	4.371987316105859778e-01	3.168276005833919329e-01	2.153382352175918779e+00	3.048831398282790817e-01
3.171003333132204727e+00	2.368899737280777629e+00	7.368647856433968579e-01	3.151606358518442175e+00	1.646145037130735123e+00	6.574765529367336825e-01	3.305359538019519761e+00	3.137934166660913071e+00	3.231922266540399491e+00	3.237132801389964953e+00	3.184822217428513014e+00	2.627100328669655926e+00	3.375490334915753454e+00	1.461501646349966377e+00	3.107939085763907094e+00	3.178597370174196524e+00	3.090754583131212652e+00	3.265441470857018746e+00	3.256411367929947787e+00	2.915928607531329764e+00	7.088731643223405987e-01	3.356087368187715470e+00	2.530582840173324577e+00	7.080018269206824755e-01	2.560656774989490181e+00	3.183882706373168947e+00	0.000000000000000000e+00	8.458177068504978413e-01	7.462716150249245617e-01	3.403989022322433833e+00	3.151184201377142280e+00	3.648387914110126751e+00	3.209864882037047007e+00	3.455313648275887939e+00	5.952549488614166107e-01	3.032923933714967824e+00	3.051101478873518236e+00	3.238811930701872566e+00	3.312945305877601054e+00	3.194712231379120304e+00	3.501426018549421482e+00	3.229564002873583028e+00	3.182616366201517000e+00	3.274989801470824968e+00	1.605497914907094481e+00	1.088580696243638846e+00	3.335698113732903813e+00	3.165241531603685488e+00	3.798839353137298147e+00	3.356037865500379525e+00
2.945308127212868055e+00	2.111824756572968198e+00	3.550939185761276540e-01	2.977292859383662282e+00	1.803675696495431691e+00	7.576147276711681089e-01	2.999882690988156408e+00	2.956182562553671289e+00	3.034563192602106163e+00	2.981903486351478172e+00	2.961960265841061091e+00	2.554565146868625014e+00	3.140355286089892228e+00	1.705756990650944882e+00	2.888701464207734215e+00	2.977327667465190508e+00	2.908254931784915787e+00	3.073249470423627727e+00	2.976820027268457292e+00	2.653923054168267015e+00	9.630662636975115820e-01	3.064458120622183923e+00	2.431269165318067138e+00	7.641527347278157523e-01	2.243210560618762450e+00	2.971922192392114415e+00	8.458177068504978413e-01	0.000000000000000000e+00	3.030285204223586160e-01	3.130408509694945440e+00	2.930338248085177177e+00	3.157555933817014715e+00	3.032237351113848067e+00	3.212041042233414245e+00	5.294054473939644456e-01	2.792280406806283644e+00	2.825727231605406509e+00	3.032542156165269009e+00	3.074788465032883167e+00	2.985862353862658303e+00	3.175415414589370489e+00	3.040504966499251616e+00	3.012807581227738840e+00	3.059308720812486282e+00	1.492992098679610802e+00	4.374973967144472065e-01	3.143201757939991126e+00	2.974872244076140593e+00	3.297907470479729319e+00	3.115453275999052529e+00
2.989080501078166918e+00	2.169571536288694702e+00	2.624797355632804696e-01	3.020767289000910960e+00	1.691886494967793197e+00	6.320064551133777186e-01	3.046709453800363843e+00	3.000555235654737363e+00	3.069752848746177598e+00	3.022654568678256659e+00	3.003938419306722896e+00	2.587299181992047004e+00	3.173257356071673474e+00	1.548103419278179738e+00	2.937703095731195813e+00	3.018254372505910332e+00	2.941682724517113989e+00	3.105190615939422916e+00	3.024030179546023600e+00	2.697114560516927106e+00	8.135110382104835391e-01	3.107150275590562227e+00	2.480648138993153395e+00	6.489358224347685500e-01	2.313502079161176894e+00	3.016169624374490876e+00	7.462716150249245617e-01	3.030285204223586160e-01	0.000000000000000000e+00	3.157905068581593255e+00	2.979465157963498978e+00	3.234981196200798159e+00	3.065838933688614265e+00	3.242261807243953964e+00	4.646882123864315428e-01	2.847702475036567371e+00	2.874905674853643234e+00	3.072600291356739177e+00	3.116893086286133929e+00	3.027863988467609069e+00	3.212114058107095715e+00	3.073459441985136653e+00	3.052761130660720745e+00	3.100995373956103585e+00	1.470155015472890625e+00	5.996409942427862738e-01	3.174356730198047316e+00	3.012912597102396894e+00	3.374699515334268263e+00	3.157111525359208581e+00
1.404429466395315629e+00	1.354291861162341126e+00	3.251836014298466360e+00	1.685625608502290929e+00	4.062598038117195109e+00	3.222440990548189443e+00	1.091922594983941286e+00	1.312890301644064728e+00	1.516149658848743753e+00	1.381961809802523922e+00	1.454502601207546597e+00	1.699530475989736278e+00	1.407592740098386974e+00	3.762263710107573544e+00	1.402479483105220970e+00	1.480122002984652907e+00	1.435604518691074194e+00	1.199189987369601029e+00	1.013288583858965142e+00	1.122846586107097311e+00	3.303079806563591347e+00	1.213528602877223639e+00	1.924656269053328428e+00	3.377780534514439825e+00	1.238207367563382677e+00	1.504011676596958003e+00	3.403989022322433833e+00	3.130408509694945440e+00	3.157905068581593255e+00	0.000000000000000000e+00	1.457650755658321362e+00	1.907669893837126596e+00	1.474091197684503474e+00	1.523143879267862877e+00	3.299501108988025067e+00	1.452186599126743971e+00	1.181030303327999853e+00	1.358571830437123040e+00	1.443135609831103228e+00	1.399154367226139284e+00	1.272996104564113828e+00	1.142026139682227992e+00	1.699492855101095046e+00	1.500421933239523220e+00	2.290529402272893034e+00	3.020149219758374581e+00	1.484641756701456483e+00	1.575048323895346991e+00	1.930369806225936680e+00	1.512661358112366239e+00
2.713815534300567656e-01	1.268333144837461068e+00	3.034345683206966182e+00	3.925771668361607847e-01	3.804839476500319506e+00	2.870344078734790916e+00	7.610150694102620905e-01	6.593177093555284696e-01	3.828917527218905770e-01	6.425415590948728717e-01	2.750044968555847569e-01	9.581815285605410626e-01	4.345302314374858699e-01	3.631759279535804019e+00	1.893810416971470345e-01	2.306687020738471539e-01	2.824951879321950798e-01	7.214004561128196658e-01	7.759196634694640604e-01	9.090509733961866790e-01	2.938805590296279302e+00	6.098348052987097034e-01	1.005318360404646505e+00	3.002343554647863844e+00	1.244325712985125065e+00	1.942320494851524915e-01	3.151184201377142280e+00	2.930338248085177177e+00	2.979465157963498978e+00	1.457650755658321362e+00	0.000000000000000000e+00	2.071860785473429445e+00	3.061379841468168106e-01	5.672949591554223847e-01	3.006401133600403508e+00	2.929068686342249372e-01	7.294894437025604139e-01	2.520251478013243451e-01	3.234635171309369617e-01	2.452831173026392697e-01	8.898139801281157446e-01	6.315955638443375708e-01	4.047130082422312758e-01	2.922772557797475024e-01	2.139879764852555599e+00	2.899933822014042484e+00	4.924608169657016532e-01	3.777194229642248380e-01	2.132700111174961055e+00	3.755759860085329249e-01
2.072752220570059478e+00	1.850092794710723965e+00	3.346836697743144740e+00	2.260394766498864172e+00	4.077448440317487766e+00	3.446136551833814732e+00	1.899644169019784279e+00	2.371161093920535645e+00	2.179651692209870095e+00	1.970629108314221334e+00	2.147231909040544728e+00	2.610550763827441667e+00	2.121684990985170938e+00	3.889554202430836494e+00	2.035059214676377515e+00	2.179192442822778464e+00	2.225257472745394427e+00	2.373648636253953281e+00	1.984444163405486794e+00	1.627199708935129108e+00	3.598518661765744309e+00	1.895774036956585418e+00	2.574071236053330658e+00	3.516978450726810035e+00	1.613678168522406642e+00	2.096355468985311443e+00	3.648387914110126751e+00	3.157555933817014715e+00	3.234981196200798159e+00	1.907669893837126596e+00	2.071860785473429445e+00	0.000000000000000000e+00	2.292867932637726369e+00	2.109408859233984135e+00	3.481724098462234629e+00	1.925951916680941345e+00	2.204599576152820539e+00	2.111423048101705557e+00	2.058524702473666590e+00	2.125393520212894849e+00	1.835870771936889190e+00	2.275370357050056302e+00	2.275197360897314169e+00	2.169059383309534628e+00	2.717487230114035146e+00	2.930599944959993319e+00	2.281828807020151118e+00	2.286131043229647553e+00	2.820798481672682212e-01	2.079236461566785099e+00
3.665559793806651423e-01	1.409879259840144394e+00	3.120791201502659096e+00	3.977131186530110663e-01	3.878743652536435160e+00	2.929208992100694076e+00	8.429444373202963359e-01	5.784671535801367837e-01	3.643221735267215822e-01	7.142847949819947084e-01	3.201982666866586280e-01	9.001793137552110968e-01	4.149971850698628839e-01	3.683525112432641802e+00	3.661025304138993408e-01	2.653387108356588531e-01	2.271752180736532345e-01	5.999291742227848001e-01	8.300485560566041032e-01	1.052995233790732899e+00	2.976992933828134014e+00	6.954456691397553625e-01	1.017064515503384170e+00	3.073538315634698925e+00	1.427939429578988895e+00	3.184620952029233454e-01	3.209864882037047007e+00	3.032237351113848067e+00	3.065838933688614265e+00	1.474091197684503474e+00	3.061379841468168106e-01	2.292867932637726369e+00	0.000000000000000000e+00	5.407855930982731207e-01	3.073886410014837534e+00	5.332149022372025815e-01	7.557551934051778275e-01	2.286143685477184384e-01	3.877114994409688875e-01	2.542543442099710060e-01	9.459851890476732583e-01	5.171288334496210171e-01	3.833876320934556103e-01	2.928417162207816449e-01	2.205170960330423480e+00	3.027621692710279255e+00	3.475018103178462714e-01	3.245833629488423244e-01	2.352355642834009775e+00	4.391253698584746679e-01
4.621550477710608118e-01	1.603920046093455065e+00	3.298395725031065595e+00	6.109296054761756967e-01	3.994249031102252712e+00	3.154025615298610585e+00	7.905960552662456564e-01	9.074555212281804062e-01	4.107744511260475462e-01	5.294583481839865158e-01	4.688447590298033818e-01	1.290422649425168045e+00	2.700893304968839947e-01	3.814336033905723955e+00	5.946592473540717183e-01	5.448123151280790388e-01	5.872484744415226166e-01	8.138827403823691853e-01	8.719581009371323299e-01	1.204453500737276306e+00	3.221687970944403734e+00	5.634734125694575990e-01	1.356206417965595046e+00	3.283186379517824438e+00	1.607428221956628267e+00	5.053074165924469341e-01	3.455313648275887939e+00	3.212041042233414245e+00	3.242261807243953964e+00	1.523143879267862877e+00	5.672949591554223847e-01	2.109408859233984135e+00	5.407855930982731207e-01	0.000000000000000000e+00	3.294505340832223794e+00	6.390278117309403649e-01	9.531630147411206400e-01	4.858301083954586486e-01	2.995985669923200700e-01	5.109953559542849133e-01	6.253014404467596155e-01	8.253187139049682486e-01	6.116550149046555696e-01	3.865760609583132057e-01	2.424988775742000335e+00	3.172176941298831210e+00	4.624504451606668565e-01	5.950706644075960394e-01	2.149596450359883004e+00	3.048084751936349646e-01
3.022950236692290904e+00	2.281301523417983645e+00	4.114083349738876239e-01	3.023108166607329395e+00	1.667688162552517950e+00	4.801789353360781387e-01	3.134828322667755796e+00	3.002329637138116514e+00	3.099020033617821746e+00	3.100694833216483648e+00	3.035387600338667280e+00	2.548101712932071106e+00	3.226986816807213998e+00	1.595007807061007421e+00	2.973503433435460419e+00	3.041824688610488714e+00	2.962937908942370413e+00	3.127266986086805645e+00	3.100125275977690276e+00	2.811744075794347264e+00	5.938464487338657172e-01	3.199029950413784462e+00	2.433239844037622834e+00	4.733780198163647923e-01	2.459435896866720039e+00	3.045206823449659428e+00	5.952549488614166107e-01	5.294054473939644456e-01	4.646882123864315428e-01	3.299501108988025067e+00	3.006401133600403508e+00	3.481724098462234629e+00	3.073886410014837534e+00	3.294505340832223794e+00	0.000000000000000000e+00	2.893352820046067642e+00	2.907960266038680519e+00	3.100734381240656923e+00	3.164198544458858731e+00	3.049516208163369324e+00	3.326285683028182838e+00	3.098623897978361352e+00	3.051711571983463767e+00	3.130968355860804575e+00	1.521290571529627655e+00	8.728964087536714711e-01	3.200069690095369346e+00	3.024994228932399665e+00	3.628419811554029817e+00	3.205335455530952782e+00
3.486670124056203690e-01	1.112160719856824409e+00	2.903545268222741171e+00	4.824784665427136465e-01	3.664051024573033111e+00	2.759566485224254517e+00	7.856609254278829058e-01	8.029719054750813489e-01	4.888507875113228263e-01	5.569392711517510142e-01	3.817795748735562933e-01	9.573863414306714725e-01	5.468755391034783031e-01	3.510313101529388913e+00	2.957743522725252427e-01	3.939272108836476272e-01	4.334407881728979950e-01	8.674993015512767469e-01	8.187222631800905592e-01	8.406550240046635203e-01	2.842444932808457558e+00	6.332250173587583575e-01	9.427044466318548199e-01	2.884333775816637413e+00	1.117051223464298193e+00	3.275038249270439406e-01	3.032923933714967824e+00	2.792280406806283644e+00	2.847702475036567371e+00	1.452186599126743971e+00	2.929068686342249372e-01	1.925951916680941345e+00	5.332149022372025815e-01	6.390278117309403649e-01	2.893352820046067642e+00	0.000000000000000000e+00	7.859843103661803276e-01	4.532581314197691169e-01	4.000646049957216066e-01	4.197506506286383665e-01	8.819222246052045300e-01	7.964182942240219942e-01	5.086266518040818418e-01	4.180425953505473857e-01	2.028104353948491312e+00	2.742579814004261429e+00	6.171957272514895232e-01	5.042994689976868505e-01	1.995485497609398751e+00	4.666313456254507219e-01
6.151255986709400769e-01	1.244705910531158199e+00	2.911254067766720688e+00	9.431020551667346208e-01	3.629192774871630611e+00	2.813771283474101548e+00	5.289170929304956026e-01	4.239817503174604929e-01	8.061165378147983063e-01	8.373243151702987053e-01	7.645245684161267041e-01	1.082011435426226020e+00	8.153176365415204518e-01	3.444905129149023360e+00	7.467403467110849125e-01	7.958319530718312995e-01	7.241678086855488639e-01	4.252492554560849958e-01	3.813418887166073468e-01	1.109494040631554768e+00	2.902671364411227639e+00	7.495251650612584360e-01	1.248884713930566326e+00	2.947285363562810456e+00	1.188313865080688148e+00	8.347615700621021650e-01	3.051101478873518236e+00	2.825727231605406509e+00	2.874905674853643234e+00	1.181030303327999853e+00	7.294894437025604139e-01	2.204599576152820539e+00	7.557551934051778275e-01	9.531630147411206400e-01	2.907960266038680519e+00	7.859843103661803276e-01	0.000000000000000000e+00	7.169510241696382957e-01	8.292636400316119039e-01	7.409288522652249798e-01	9.148302393830032297e-01	5.597801467824111699e-01	1.015450540468075813e+00	8.183238125894981563e-01	2.052416978700164929e+00	2.793538863439415376e+00	9.253481531118723513e-01	9.042452674536104462e-01	2.252156744157875590e+00	8.741222525878141747e-01
3.133564665153118489e-01	1.337413002252819005e+00	3.135303320300688590e+00	4.068548340179254930e-01	3.884409655713418008e+00	2.962109724043692882e+00	7.478697152148424676e-01	6.014150406881368927e-01	3.252762691324363464e-01	6.288635431616190763e-01	2.906714738875315063e-01	9.863051589778775163e-01	3.638066358962273039e-01	3.686512335942137231e+00	2.873027791635159311e-01	2.793225278022894997e-01	2.978792179656898909e-01	6.179149006149522450e-01	7.376421623904008129e-01	9.380403101657790454e-01	3.023382566050206499e+00	5.964467644869522189e-01	1.104524429152761389e+00	3.102743010907278443e+00	1.331769156712617530e+00	2.678577544205889560e-01	3.238811930701872566e+00	3.032542156165269009e+00	3.072600291356739177e+00	1.358571830437123040e+00	2.520251478013243451e-01	2.111423048101705557e+00	2.286143685477184384e-01	4.858301083954586486e-01	3.100734381240656923e+00	4.532581314197691169e-01	7.169510241696382957e-01	0.000000000000000000e+00	3.000513345516980790e-01	1.654653685888845815e-01	8.347642650945374942e-01	5.109984277223803550e-01	4.192170927314147200e-01	2.679523545853686461e-01	2.202866202402531393e+00	3.001971684822610786e+00	3.674866546061855144e-01	3.796610690098978780e-01	2.171981548115209826e+00	3.624768169168685605e-01
2.958609035575693325e-01	1.397546011357209794e+00	3.173937562454323125e+00	4.406884524263768310e-01	3.912500046468218251e+00	3.020858893529241307e+00	7.450709024904053068e-01	7.839834558364653372e-01	2.978965897367857329e-01	4.508213752271266195e-01	2.437147987525773996e-01	1.104985572520251313e+00	1.922626710980241960e-01	3.736911653994177129e+00	3.282396376112892700e-01	3.031840634786848732e-01	3.814629895141473659e-01	7.521844754535603750e-01	7.939333826165384522e-01	1.003400257071255908e+00	3.091560460157708690e+00	4.648942760132128149e-01	1.171038348054121325e+00	3.153349528591175233e+00	1.393402315827845683e+00	2.573322332312328320e-01	3.312945305877601054e+00	3.074788465032883167e+00	3.116893086286133929e+00	1.443135609831103228e+00	3.234635171309369617e-01	2.058524702473666590e+00	3.877114994409688875e-01	2.995985669923200700e-01	3.164198544458858731e+00	4.000646049957216066e-01	8.292636400316119039e-01	3.000513345516980790e-01	0.000000000000000000e+00	3.246504458484841260e-01	6.976226891592600676e-01	7.117232649666187516e-01	4.608976595541904864e-01	1.685404295939866570e-01	2.276118734471910265e+00	3.032627766052322205e+00	3.588246624117200634e-01	4.086758715697432764e-01	2.106086444520721024e+00	1.455134479141750037e-01
3.390869534256922280e-01	1.291923196645390126e+00	3.088319139524709822e+00	4.202956210718554741e-01	3.857496187171310265e+00	2.913564554966624254e+00	7.706851374425557344e-01	6.555221722150366137e-01	3.650072692170406308e-01	6.585128206367169001e-01	2.603416559569081690e-01	9.388575240834093893e-01	4.142059002217141073e-01	3.675035437911170266e+00	2.948715259332416738e-01	2.917003557390276391e-01	2.938629523744237804e-01	6.733264965758283260e-01	7.838053659611409207e-01	9.651340073958751820e-01	2.974200029348649910e+00	6.524344447309253781e-01	1.020386241337098543e+00	3.053970216465458076e+00	1.326829905717694436e+00	2.886945131799028563e-01	3.194712231379120304e+00	2.985862353862658303e+00	3.027863988467609069e+00	1.399154367226139284e+00	2.452831173026392697e-01	2.125393520212894849e+00	2.542543442099710060e-01	5.109953559542849133e-01	3.049516208163369324e+00	4.197506506286383665e-01	7.409288522652249798e-01	1.654653685888845815e-01	3.246504458484841260e-01	0.000000000000000000e+00	8.829702585016430127e-01	5.809469653383109167e-01	3.990045207666509941e-01	2.878074603391890807e-01	2.156437594487158993e+00	2.959351038078112950e+00	3.794582675688378814e-01	3.377869554646758532e-01	2.197824024323657088e+00	4.029587180189311835e-01
7.278563569167290082e-01	1.573178138374609292e+00	3.271990598852159593e+00	1.057594435946357603e+00	3.952147531362844024e+00	3.214212172319840022e+00	5.830310434592830271e-01	1.018130020267873137e+00	7.877331206798739993e-01	5.493836986694138336e-01	8.424751714896585586e-01	1.572133605832919168e+00	6.288563692218107626e-01	3.772096036149295895e+00	9.026887096624834905e-01	9.356137524284950935e-01	9.371150294056093122e-01	8.944292712282755353e-01	6.779240987207638680e-01	1.232832823350287876e+00	3.315911154721265852e+00	4.842585275005884538e-01	1.658569418938402817e+00	3.338825269768217030e+00	1.480253152143687023e+00	9.073977324622830576e-01	3.501426018549421482e+00	3.175415414589370489e+00	3.212114058107095715e+00	1.272996104564113828e+00	8.898139801281157446e-01	1.835870771936889190e+00	9.459851890476732583e-01	6.253014404467596155e-01	3.326285683028182838e+00	8.819222246052045300e-01	9.148302393830032297e-01	8.347642650945374942e-01	6.976226891592600676e-01	8.829702585016430127e-01	0.000000000000000000e+00	9.816652004672454801e-01	1.109744177247675934e+00	8.125891972106366046e-01	2.467335510143316757e+00	3.093042616437268411e+00	8.632705796826369848e-01	1.017388644498303796e+00	1.837922102107815370e+00	6.949165811630497736e-01
6.306345390973054910e-01	1.369549830147933855e+00	3.138270577782492410e+00	7.789143128910953617e-01	3.917952423218451496e+00	2.963789472153734561e+00	6.948858688879195888e-01	3.804247731435072000e-01	7.328570234716950127e-01	9.163910001903662339e-01	6.378722420548875727e-01	9.739360276107020820e-01	6.737831718392884861e-01	3.682614877649482921e+00	6.527223764333037748e-01	6.076992682815948177e-01	5.531239954219071553e-01	3.308190311211979262e-01	5.819210187272736423e-01	1.005102237699157408e+00	3.016702860716969692e+00	7.436004243286663540e-01	1.210963272365574550e+00	3.117224603824822804e+00	1.326351570368049071e+00	6.774151958056134903e-01	3.229564002873583028e+00	3.040504966499251616e+00	3.073459441985136653e+00	1.142026139682227992e+00	6.315955638443375708e-01	2.275370357050056302e+00	5.171288334496210171e-01	8.253187139049682486e-01	3.098623897978361352e+00	7.964182942240219942e-01	5.597801467824111699e-01	5.109984277223803550e-01	7.117232649666187516e-01	5.809469653383109167e-01	9.816652004672454801e-01	0.000000000000000000e+00	8.023605200226751055e-01	6.572448419099393702e-01	2.177347156149137319e+00	3.020275348202360544e+00	6.830819369926630635e-01	6.877515639860098950e-01	2.320838256966824442e+00	7.581164528280740500e-01
5.332532393498888856e-01	1.442933004155144250e+00	3.113534405801184679e+00	1.938732979628104702e-01	3.850867418362599714e+00	2.889547399681853257e+00	1.073026632337280795e+00	8.479629489831426170e-01	4.458271355338876973e-01	8.054706916982997678e-01	4.072206664309266921e-01	8.955827719418957278e-01	5.738598429738394069e-01	3.679538375049623777e+00	4.473053910065838967e-01	3.535462616522190848e-01	4.106105276758704181e-01	9.201580827248674321e-01	1.085691826081373046e+00	1.095467009363470634e+00	2.936036078936004046e+00	8.826152577271729749e-01	9.247455981334044006e-01	3.021190642544649751e+00	1.501009737242175790e+00	3.129174532530556441e-01	3.182616366201517000e+00	3.012807581227738840e+00	3.052761130660720745e+00	1.699492855101095046e+00	4.047130082422312758e-01	2.275197360897314169e+00	3.833876320934556103e-01	6.116550149046555696e-01	3.051711571983463767e+00	5.086266518040818418e-01	1.015450540468075813e+00	4.192170927314147200e-01	4.608976595541904864e-01	3.990045207666509941e-01	1.109744177247675934e+00	8.023605200226751055e-01	0.000000000000000000e+00	3.596704483329783986e-01	2.210953902066989052e+00	3.004486389135330615e+00	4.556047618889222939e-01	3.012991529607209062e-01	2.350720180390166725e+00	4.863335537647631157e-01
3.273698724297429696e-01	1.399576683974742775e+00	3.157483953141522637e+00	3.252588547353155723e-01	3.898671588285737677e+00	2.978113322330576906e+00	8.003079578434321162e-01	7.263016406088016463e-01	2.924726602201671577e-01	5.425125966223208751e-01	2.020164013887925936e-01	9.877038954548938987e-01	2.519719950209762249e-01	3.724909539952470983e+00	3.180380223662936934e-01	2.060155267969395743e-01	2.812057063071657925e-01	7.228749748176536150e-01	8.278841362282121086e-01	1.026591038396162059e+00	3.042285669765401934e+00	5.524513508403768869e-01	1.066890485706226688e+00	3.115480243380218450e+00	1.416784107600758791e+00	2.042616429713347559e-01	3.274989801470824968e+00	3.059308720812486282e+00	3.100995373956103585e+00	1.500421933239523220e+00	2.922772557797475024e-01	2.169059383309534628e+00	2.928417162207816449e-01	3.865760609583132057e-01	3.130968355860804575e+00	4.180425953505473857e-01	8.183238125894981563e-01	2.679523545853686461e-01	1.685404295939866570e-01	2.878074603391890807e-01	8.125891972106366046e-01	6.572448419099393702e-01	3.596704483329783986e-01	0.000000000000000000e+00	2.246104832807938045e+00	3.032185639703858460e+00	2.942739065009291055e-01	2.938505708262496574e-01	2.222087467380153836e+00	1.981577212320294323e-01
2.173063342708858148e+00	1.312287722707589088e+00	1.565508043368108781e+00	2.182615562936846221e+00	2.426587351586102947e+00	1.421280202280374771e+00	2.239963652190917198e+00	2.176490093152413152e+00	2.239132558231125891e+00	2.227466847490998880e+00	2.154351063387033971e+00	1.689797885477791528e+00	2.324744560845281249e+00	2.210174475020362461e+00	2.081593472334336781e+00	2.146535794073599401e+00	2.064483394916478254e+00	2.255406443955907392e+00	2.208258250918800680e+00	1.818388844468282972e+00	1.482387466422830702e+00	2.279482367388541153e+00	1.683771657410860545e+00	1.559317004753497882e+00	1.560621451896433642e+00	2.163669050637306857e+00	1.605497914907094481e+00	1.492992098679610802e+00	1.470155015472890625e+00	2.290529402272893034e+00	2.139879764852555599e+00	2.717487230114035146e+00	2.205170960330423480e+00	2.424988775742000335e+00	1.521290571529627655e+00	2.028104353948491312e+00	2.052416978700164929e+00	2.202866202402531393e+00	2.276118734471910265e+00	2.156437594487158993e+00	2.467335510143316757e+00	2.177347156149137319e+00	2.210953902066989052e+00	2.246104832807938045e+00	0.000000000000000000e+00	1.584585185856854261e+00	2.306581274499272638e+00	2.158643033743071982e+00	2.865504715711913786e+00	2.322516487527655382e+00
2.911151099189388969e+00	2.041646055781710878e+00	6.601477324004163538e-01	2.968097239055515590e+00	1.933428555434069773e+00	1.032275952511160000e+00	2.931804786821639475e+00	2.942462119105485829e+00	3.012399429374180926e+00	2.922462193085192617e+00	2.932541493438999503e+00	2.601098557597880667e+00	3.104405559744959575e+00	1.838664614231825478e+00	2.854119349232028480e+00	2.958277321529820370e+00	2.902004527596673711e+00	3.054710732150732078e+00	2.911935459764588341e+00	2.579769601383733235e+00	1.258675688792256997e+00	3.000688813721390513e+00	2.477169211073767308e+00	1.034416207978916313e+00	2.138561746918443696e+00	2.943202063668592494e+00	1.088580696243638846e+00	4.374973967144472065e-01	5.996409942427862738e-01	3.020149219758374581e+00	2.899933822014042484e+00	2.930599944959993319e+00	3.027621692710279255e+00	3.172176941298831210e+00	8.728964087536714711e-01	2.742579814004261429e+00	2.793538863439415376e+00	3.001971684822610786e+00	3.032627766052322205e+00	2.959351038078112950e+00	3.093042616437268411e+00	3.020275348202360544e+00	3.004486389135330615e+00	3.032185639703858460e+00	1.584585185856854261e+00	0.000000000000000000e+00	3.125147687740589930e+00	2.964524876773772633e+00	3.065620376618935605e+00	3.075775836545220798e+00
5.145878421401315350e-01	1.476275003909277794e+00	3.239567578406938875e+00	4.614164649692458209e-01	3.979478981820641081e+00	3.038051552508395314e+00	9.189508022732340020e-01	7.695436839061418066e-01	3.770078587348884569e-01	6.239673864496555478e-01	3.821763462630282659e-01	9.832927930184290899e-01	3.601726851428432297e-01	3.794599299273911264e+00	5.176227693831498833e-01	4.097745957220549351e-01	3.982311986764525136e-01	7.476767177644887408e-01	9.262544566823858183e-01	1.126235917165122613e+00	3.087887279407515617e+00	6.875656958997730106e-01	1.100232955038302318e+00	3.186425885875116659e+00	1.528735511814064418e+00	4.371987316105859778e-01	3.335698113732903813e+00	3.143201757939991126e+00	3.174356730198047316e+00	1.484641756701456483e+00	4.924608169657016532e-01	2.281828807020151118e+00	3.475018103178462714e-01	4.624504451606668565e-01	3.200069690095369346e+00	6.171957272514895232e-01	9.253481531118723513e-01	3.674866546061855144e-01	3.588246624117200634e-01	3.794582675688378814e-01	8.632705796826369848e-01	6.830819369926630635e-01	4.556047618889222939e-01	2.942739065009291055e-01	2.306581274499272638e+00	3.125147687740589930e+00	0.000000000000000000e+00	3.407277039326662704e-01	2.337511214716386565e+00	3.885106739056799485e-01
5.071120793317055453e-01	1.366652311655350394e+00	3.077251895384869762e+00	3.258527291267857007e-01	3.860400488172790912e+00	2.853192107961086688e+00	9.627146078218449254e-01	7.516618608531626666e-01	4.552001459401948114e-01	7.513723514356805966e-01	2.485250632950450067e-01	8.191278976556485292e-01	4.779323548889909401e-01	3.689460737422338710e+00	4.044726320920988272e-01	2.686731371959883430e-01	3.039006932530523564e-01	7.929952933713728669e-01	9.675433483600301976e-01	1.054045100619905639e+00	2.904155743711613002e+00	7.581723294949994640e-01	8.950921960489059970e-01	2.995157477995309403e+00	1.422522651406704197e+00	3.168276005833919329e-01	3.165241531603685488e+00	2.974872244076140593e+00	3.012912597102396894e+00	1.575048323895346991e+00	3.777194229642248380e-01	2.286131043229647553e+00	3.245833629488423244e-01	5.950706644075960394e-01	3.024994228932399665e+00	5.042994689976868505e-01	9.042452674536104462e-01	3.796610690098978780e-01	4.086758715697432764e-01	3.377869554646758532e-01	1.017388644498303796e+00	6.877515639860098950e-01	3.012991529607209062e-01	2.938505708262496574e-01	2.158643033743071982e+00	2.964524876773772633e+00	3.407277039326662704e-01	0.000000000000000000e+00	2.349396281079367821e+00	4.409727601166297251e-01
2.123454635532565860e+00	1.983081262081553886e+00	3.482395832880449404e+00	2.331234887582763537e+00	4.210871755141303296e+00	3.587101436170707647e+00	1.927368659673255102e+00	2.419188513706151955e+00	2.241753042021902953e+00	2.012187491487896107e+00	2.200384875596370193e+00	2.712812314682345960e+00	2.156742431033391139e+00	4.023221226638910686e+00	2.094127857814548577e+00	2.233531869967502637e+00	2.289109840562359999e+00	2.409384898492881621e+00	2.009012723978431669e+00	1.704374153555982430e+00	3.740813166365747566e+00	1.904517536588508753e+00	2.692557013505101349e+00	3.657106425129219573e+00	1.704493422610985798e+00	2.153382352175918779e+00	3.798839353137298147e+00	3.297907470479729319e+00	3.374699515334268263e+00	1.930369806225936680e+00	2.132700111174961055e+00	2.820798481672682212e-01	2.352355642834009775e+00	2.149596450359883004e+00	3.628419811554029817e+00	1.995485497609398751e+00	2.252156744157875590e+00	2.171981548115209826e+00	2.106086444520721024e+00	2.197824024323657088e+00	1.837922102107815370e+00	2.320838256966824442e+00	2.350720180390166725e+00	2.222087467380153836e+00	2.865504715711913786e+00	3.065620376618935605e+00	2.337511214716386565e+00	2.349396281079367821e+00	0.000000000000000000e+00	2.121418011834515394e+00
3.684063713058046141e-01	1.462731321038212018e+00	3.214692368910299081e+00	4.353657105775435854e-01	3.935205095651386209e+00	3.054813864379708477e+00	7.747874821881530760e-01	8.261360082789317438e-01	2.979119003965423063e-01	4.827949463924560147e-01	3.180230619849229723e-01	1.143511409685749491e+00	1.849229631842965182e-01	3.763410619424315318e+00	4.011432059232531988e-01	3.500531799870294503e-01	4.224845650286485066e-01	7.967753153915645425e-01	8.300608152429098663e-01	1.050990734613221678e+00	3.126762814937282364e+00	4.787779845065630036e-01	1.214406647486458324e+00	3.185756967624512548e+00	1.448574527456063743e+00	3.048831398282790817e-01	3.356037865500379525e+00	3.115453275999052529e+00	3.157111525359208581e+00	1.512661358112366239e+00	3.755759860085329249e-01	2.079236461566785099e+00	4.391253698584746679e-01	3.048084751936349646e-01	3.205335455530952782e+00	4.666313456254507219e-01	8.741222525878141747e-01	3.624768169168685605e-01	1.455134479141750037e-01	4.029587180189311835e-01	6.949165811630497736e-01	7.581164528280740500e-01	4.863335537647631157e-01	1.981577212320294323e-01	2.322516487527655382e+00	3.075775836545220798e+00	3.885106739056799485e-01	4.409727601166297251e-01	2.121418011834515394e+00	0.000000000000000000e+00
1.247066274984298229e+00	8.879631311502558244e-01	2.711003964824513890e+00	1.444987013982883983e+00	3.581459949085539662e+00	2.708777040110943446e+00	1.065472405307410941e+00	1.453073544670330230e+00	1.386549220330314025e+00	1.231773475546543928e+00	1.277764046910158546e+00	1.549772415653536184e+00	1.306210308795175967e+00	3.299597477369943022e+00	1.154878632362874580e+00	1.276785510504125254e+00	1.271561165712269625e+00	1.418261228248378192e+00	1.117827566154238061e+00	6.238415301277053793e-01	2.812807252573197747e+00	1.075402415009026225e+00	1.613672078210365735e+00	2.836037392001938162e+00	7.409953532497514095e-01	1.253418362268685415e+00	2.917343598629301926e+00	2.569105594951833993e+00	2.610276800818728038e+00	1.075588872947596197e+00	1.241875997032658718e+00	1.329186519506263320e+00	1.390695834962347277e+00	1.386811594270199510e+00	2.788481308881541221e+00	1.126434275631156723e+00	1.252174636383081241e+00	1.264553868709488604e+00	1.272987683845230089e+00	1.272113921865414055e+00	1.247857279162200683e+00	1.282876324871389917e+00	1.464226828896848076e+00	1.333479057626288711e+00	1.814050975883914951e+00	2.458725224187602088e+00	1.454605536789282061e+00	1.414334615562369057e+00	1.414489144826953204e+00	1.324800246432894735e+00
2.436743857046363704e-01	1.312016414739675119e+00	3.053530203307591062e+00	3.137428772991937009e-01	3.793607763429004187e+00	2.881778341432533530e+00	7.629041730283206979e-01	6.702417688822325248e-01	3.029421967342015298e-01	5.527689996250128024e-01	2.013543004238851908e-01	9.603817456401060326e-01	3.299134596431488875e-01	3.612428463405182644e+00	2.112879171270305445e-01	1.787742128410177989e-01	2.536243824572903538e-01	6.980974255436513953e-01	7.756898275757354577e-01	9.265491431750966234e-01	2.949035467241322817e+00	5.492068909361156326e-01	1.037289272032365206e+00	3.015083723803366311e+00	1.304034280204845242e+00	1.247271962668088235e-01	3.170010772809595867e+00	2.954159476943243767e+00	2.996001349748078191e+00	1.455717232034211550e+00	1.963927868337726756e-01	2.091161446967033655e+00	2.911429948513684085e-01	4.545227902569202727e-01	3.028701430167388242e+00	3.242974540209302425e-01	7.455514008794674741e-01	2.267872416771826993e-01	2.238899652310591126e-01	2.739823570364607885e-01	8.231695308406401512e-01	6.170139166501592554e-01	3.619861388267183178e-01	1.794700031323878675e-01	2.154342620102688066e+00	2.924918274395577722e+00	4.144336406923894156e-01	3.352711046851261090e-01	2.145332497808829508e+00	2.748821988939758598e-01
4.104728314406865808e-01	1.380198765749888867e+00	3.098337447498444419e+00	2.346182403099509317e-01	3.831730634551463677e+00	2.889160572669971394e+00	9.115740116786666958e-01	6.634821185901558227e-01	3.439717927182217583e-01	7.053593156560548083e-01	3.047664875619345848e-01	8.384559327754671498e-01	4.318734769474650292e-01	3.639591220183623577e+00	3.397793097982182986e-01	2.090488381423173114e-01	2.155703024549607549e-01	7.080141609261538793e-01	9.000725288155612125e-01	1.004942156575812096e+00	2.939283820917088175e+00	7.253040712560340220e-01	9.603144371815856006e-01	3.028787697109758259e+00	1.409600776748020978e+00	2.328406691217203561e-01	3.175852432066678777e+00	3.003572104399752973e+00	3.038671620100819037e+00	1.529576790125531272e+00	3.075948467462945590e-01	2.265047681922524259e+00	2.184718903379593291e-01	5.586951277074191369e-01	3.049008587996761666e+00	4.799518631334688257e-01	8.213256108273156997e-01	2.705845606183900354e-01	3.765086783936527071e-01	3.081289814689222029e-01	9.908995533034519188e-01	5.912050476550383404e-01	2.613815637749239973e-01	2.511847058316509229e-01	2.168127337963836609e+00	2.993832332058817158e+00	3.741496059407164454e-01	2.654604752813175539e-01	2.327932432189502521e+00	4.002633631467384379e-01
3.757292860864373529e-01	1.368190935931453245e+00	3.152756580011021992e+00	5.105230467248161874e-01	3.893990305764912563e+00	3.009485372092741251e+00	7.228468792065123605e-01	8.452255604795797517e-01	3.732450856103685655e-01	4.734763758602302253e-01	3.553507167563923486e-01	1.166925396146805793e+00	2.488074347878939940e-01	3.711421634208720732e+00	3.603538909626445852e-01	3.708872798335917098e-01	4.448024263707388570e-01	8.169885797042975017e-01	7.825100841782669514e-01	9.186106604240855678e-01	3.085803095420248887e+00	3.866157180322283282e-01	1.240892721627843365e+00	3.139719340129603520e+00	1.323229102496207066e+00	3.176973681221476609e-01	3.304993372007847707e+00	3.047530737692246028e+00	3.090209734122912000e+00	1.427482823137304679e+00	3.695074259027987806e-01	1.949889285180663512e+00	4.963758065561039157e-01	3.932112655366258314e-01	3.154417348288137468e+00	4.307334693684775062e-01	8.501135379673071535e-01	3.814709626827239020e-01	2.077080878193822977e-01	4.341292116881728114e-01	6.564297570424029171e-01	7.550247375739811417e-01	5.663645687277659713e-01	2.957710199169558685e-01	2.258800082456673852e+00	2.999175856760028847e+00	4.847338849179221865e-01	5.090779386017677544e-01	1.988609546227048108e+00	1.701687434521834408e-01
2.892716246772373268e+00	2.134873378653776577e+00	6.430126474711921336e-01	2.884615342793316550e+00	1.755243728202326325e+00	3.607635851695181195e-01	2.999893157663530374e+00	2.878639109951720343e+00	2.951571643444347970e+00	2.947352760306575004e+00	2.882361086734898326e+00	2.371472451414866178e+00	3.062734148604099094e+00	1.614007539057885188e+00	2.833379930071285191e+00	2.887909188483092304e+00	2.800559637590618767e+00	2.981051363507758900e+00	2.967214428749326061e+00	2.663454767713999694e+00	4.431633433591843363e-01	3.037777845741562732e+00	2.286241378002232150e+00	5.025909590869124255e-01	2.336946112519487251e+00	2.902446366937204481e+00	6.529924515781744265e-01	7.649513768308450201e-01	5.920343012269559946e-01	3.144259988242803949e+00	2.874021590054334663e+00	3.435201781517360331e+00	2.927371429449797890e+00	3.144879437596388438e+00	5.493326962359128540e-01	2.763145802348897728e+00	2.780725919085606179e+00	2.961700467252061930e+00	3.015048358667582473e+00	2.911693398481845385e+00	3.181396965278367350e+00	2.950286538985765539e+00	2.915397887291380385e+00	2.979224488502472568e+00	1.313902652697551687e+00	1.053002983901887513e+00	3.035541040991891926e+00	2.865191346944782058e+00	3.574355374968971155e+00	3.052164582262086867e+00
1.289844654370348120e+00	3.660974742072173882e-01	2.322376967355725519e+00	1.459063947187551502e+00	3.280368380698148734e+00	2.290839576044733761e+00	1.206779390872107172e+00	1.409013289166231031e+00	1.429921978883211819e+00	1.270535977119584325e+00	1.281600529362362240e+00	1.244592854399744430e+00	1.407538903865797275e+00	3.073632293135665883e+00	1.190609669162877138e+00	1.299806004493309297e+00	1.252383477065183826e+00	1.438389336671107799e+00	1.213004564675352226e+00	8.181677682190470202e-01	2.398779868961500306e+00	1.222517600424875228e+00	1.252934916258853448e+00	2.432034463946215475e+00	4.924173115999033179e-01	1.312961157021194092e+00	2.496628256546566060e+00	2.178954409155319016e+00	2.233524623603826864e+00	1.255847274427495996e+00	1.265446325206969869e+00	1.776286054527932645e+00	1.408545935538260796e+00	1.544364034812686137e+00	2.382850666626350034e+00	1.113444683335318208e+00	1.200329695597205815e+00	1.341441193991210756e+00	1.354572076496999067e+00	1.300561865062397571e+00	1.432252599597650500e+00	1.350325343983953319e+00	1.488468349331981244e+00	1.375676305280639999e+00	1.433105387583904378e+00	2.099057603475576794e+00	1.461316323729971778e+00	1.370473914255139647e+00	1.879409261719093172e+00	1.419352880056758526e+00
3.554294388403944183e+00	2.955859533806324269e+00	1.427997676754734435e+00	3.600520669054751099e+00	6.435126139796227829e-01	1.625863252836123873e+00	3.623960918142814513e+00	3.562032436132702262e+00	3.592941970910451754e+00	3.514986963698551126e+00	3.639658289896307242e+00	3.266034796747649516e+00	3.742415840787673975e+00	3.923064330873150540e-01	3.565365310422960121e+00	3.652199161886570788e+00	3.558877013322824467e+00	3.652289905930297120e+00	3.582736375771210291e+00	3.394727258248385837e+00	1.733820608671086561e+00	3.689583667135299283e+00	3.232015137446717645e+00	1.550590557237631506e+00	3.064697260661241263e+00	3.632686273811783995e+00	1.487215771839730083e+00	1.625371613751465327e+00	1.484849461066205967e+00	3.753623123142827200e+00	3.609361989100996926e+00	3.820240283867537112e+00	3.675386959822116495e+00	3.788550275201842066e+00	1.552322749964015314e+00	3.476128360606423051e+00	3.416170623291847619e+00	3.671967699531213380e+00	3.709009441166122301e+00	3.660149236935183126e+00	3.717037881505212749e+00	3.680726758232247153e+00	3.669699660844191413e+00	3.701171384483253668e+00	2.231776947419760404e+00	1.736775121765971264e+00	3.775605576038319811e+00	3.673215828266312322e+00	3.945693370075257000e+00	3.731533750901320001e+00
3.743926277713697015e+00	3.119646305496542205e+00	1.581468800763221827e+00	3.765867358261531628e+00	3.986691073526408835e-01	1.726668555451858600e+00	3.850173337784745797e+00	3.745148285754042572e+00	3.782637649189817264e+00	3.716071943399300359e+00	3.825213695298001149e+00	3.405148958077679922e+00	3.953941726149673652e+00	7.797269653843458270e-01	3.754907052510954912e+00	3.842269067476135724e+00	3.753218735137241691e+00	3.864933367735270409e+00	3.805759864705083650e+00	3.607132693648833044e+00	1.840450411199379355e+00	3.918882943606061264e+00	3.333710166225813065e+00	1.612567197200860392e+00	3.251126126764141588e+00	3.818906692333366326e+00	1.576976683530520118e+00	1.750713724086689904e+00	1.647050548365776690e+00	4.003544628992278476e+00	3.789322939482087094e+00	4.011956779916571847e+00	3.865338840662807307e+00	3.995753383188922037e+00	1.648446636672939114e+00	3.645708772734104652e+00	3.616430222095817992e+00	3.863951766681430922e+00	3.903567898276830483e+00	3.841903042710018479e+00	3.944967258101881757e+00	3.891632765424489993e+00	3.834162022050892737e+00	3.889377390819149127e+00	2.385159869695556711e+00	1.875697666582967438e+00	3.962857304402070735e+00	3.845873101643364933e+00	4.150261745423294180e+00	3.928484395225881443e+00
1.153821800900604488e+00	4.350946898387630379e-01	2.354964368864256752e+00	1.211403449516725628e+00	3.299973663581520888e+00	2.229235601409725653e+00	1.207926901391016772e+00	1.291660621506473650e+00	1.242186018112505952e+00	1.170408793797908631e+00	1.087579344072592713e+00	9.376453832964833923e-01	1.242499294101658380e+00	3.098984882519825401e+00	1.024654021812543725e+00	1.089116327886354929e+00	1.031186136240250129e+00	1.332649380563485142e+00	1.215589128794857698e+00	7.537289823949552270e-01	2.307472564214807065e+00	1.155262007425607029e+00	9.484948488072538764e-01	2.378092802470213041e+00	6.914685649026252046e-01	1.113948492784376132e+00	2.479497986499784812e+00	2.218437615732579804e+00	2.259703754827905975e+00	1.373371824083928772e+00	1.093356780531365757e+00	1.949159288316108629e+00	1.203800210602781862e+00	1.381500438113817397e+00	2.366307787433636456e+00	9.514907758060123788e-01	1.166040155089033137e+00	1.167746172665091953e+00	1.188337200437156183e+00	1.113939302746330906e+00	1.401187319010210430e+00	1.210543367996750108e+00	1.233353119522500041e+00	1.175155434556582890e+00	1.397881747343848735e+00	2.183145965643506159e+00	1.238856882136529558e+00	1.116393013838359982e+00	2.061487162496642878e+00	1.242585080108888684e+00
1.149107204535100291e+00	7.624033293128906763e-01	2.304082073585311807e+00	1.125809240255815968e+00	3.085847050546269177e+00	2.125864770887424982e+00	1.407936558507541847e+00	1.203866542854043375e+00	1.226250896025427251e+00	1.240669906261237632e+00	1.140747500930997971e+00	8.206168468028071095e-01	1.373310966455257409e+00	2.990352174011863706e+00	1.059902493418385161e+00	1.145062285465128005e+00	1.095995809397417808e+00	1.380938192375988027e+00	1.352835357099336555e+00	1.124240072657358036e+00	2.225696694111020335e+00	1.382394717648701477e+00	7.239292578762661634e-01	2.246114851853123096e+00	9.397589475935818060e-01	1.141823599792098243e+00	2.350870956963081682e+00	2.169730646519946848e+00	2.251274683119182551e+00	1.754889623218120587e+00	1.084624280882316993e+00	2.231846191609526464e+00	1.227914271539263691e+00	1.501102387311743724e+00	2.260568772403283688e+00	9.331329737994890072e-01	1.147735272675410645e+00	1.209404594848357606e+00	1.268069950556100389e+00	1.155537733499993447e+00	1.601426501238266020e+00	1.319443457305688794e+00	1.183672592940432144e+00	1.223053277204109612e+00	1.500177218404366242e+00	2.143763851941704157e+00	1.317977940980571194e+00	1.138273305010614189e+00	2.345434822657347596e+00	1.314646868872671348e+00
1.371779690383238437e+00	4.322137134502350708e-01	2.125552575045182913e+00	1.376768372259245421e+00	2.992665557568193968e+00	1.979968657174101532e+00	1.505145119279805543e+00	1.424829325476743014e+00	1.469596733419927359e+00	1.448402467080732281e+00	1.362304911234939908e+00	1.024379885143639424e+00	1.560668377808384299e+00	2.795324683292546020e+00	1.240623548687141087e+00	1.338839753330757887e+00	1.289049937204055807e+00	1.553034101261467237e+00	1.457996911076096636e+00	8.970546891002915135e-01	2.067942698011895786e+00	1.495979959828846129e+00	1.019211306006986284e+00	2.111199233958031218e+00	6.611059120959407176e-01	1.336189234556785843e+00	2.168598579845439467e+00	1.972653829033726991e+00	2.029459283022714278e+00	1.598176208993610459e+00	1.306628909317464560e+00	2.016979935839801730e+00	1.438211361965676005e+00	1.684643976244540875e+00	2.102189942478747131e+00	1.154412346464089634e+00	1.326968307161993543e+00	1.389738903451396057e+00	1.472448330211747924e+00	1.358723816243299520e+00	1.734339792609519204e+00	1.417626226412171064e+00	1.414545779163185468e+00	1.447110256726252819e+00	1.200349283005812007e+00	1.934749216186345544e+00	1.540449612390766498e+00	1.381066045539559806e+00	2.148083001710938245e+00	1.528934755983471838e+00
5.607746009103375950e-01	1.564629205283386115e+00	3.267721104728416037e+00	8.544780046576336829e-01	4.036826108416886605e+00	3.154970951519535216e+00	6.856119235449018579e-01	8.660486202473635098e-01	6.040992419733357544e-01	6.903699628741639671e-01	6.110138179244486434e-01	1.331755321588199870e+00	4.362753280975201209e-01	3.816565553325884430e+00	6.833102331025279197e-01	6.585210212426378940e-01	6.400239632195011685e-01	7.014564153361356746e-01	7.705507810962864967e-01	1.170540663721615360e+00	3.212801203865893740e+00	5.797872963578010186e-01	1.428599586723647841e+00	3.298479900097205597e+00	1.538979617963643687e+00	6.750100878992590925e-01	3.437424716587654583e+00	3.191931050228976385e+00	3.212205143123627149e+00	1.312853223683515980e+00	6.573678412431487317e-01	2.142661399913518672e+00	5.761014895204823461e-01	4.452955648930027599e-01	3.275253777945799083e+00	7.832473606464442906e-01	8.772269013192882658e-01	5.708727254825599617e-01	5.226174289571150489e-01	5.829905001724080549e-01	6.564783133046264707e-01	7.394780323348197903e-01	8.236868168689835956e-01	5.966653687673834083e-01	2.386074218423499094e+00	3.163288777811983810e+00	5.981845050281632270e-01	7.380554777346304274e-01	2.179031185023269757e+00	5.752860382631919123e-01
2.765986240888361203e-01	1.398764042927903795e+00	3.052651921944135260e+00	3.329472922589826744e-01	3.768037918620481985e+00	2.877198287232902274e+00	8.735662881385175549e-01	7.040475495991035393e-01	2.641281829380903168e-01	5.879574564413436732e-01	2.933535254369246115e-01	9.929833162269550151e-01	4.139087683840466103e-01	3.605160161461113510e+00	3.522236957451064798e-01	3.383203370315852609e-01	3.583113984866397317e-01	7.541503951227975788e-01	8.873346304744750279e-01	1.079932575919413829e+00	2.941066109508401638e+00	6.917566349045956020e-01	1.027075984387403995e+00	3.006938012358843171e+00	1.416426265984909172e+00	2.829751052534623112e-01	3.166142849740511522e+00	2.961631391721652573e+00	3.000375695323051151e+00	1.571708866811745819e+00	2.851281723929026124e-01	2.169824686343248210e+00	3.004830319250978987e-01	4.515156271941995203e-01	3.018627363238062244e+00	4.044348315713742203e-01	8.208179017533026034e-01	3.018560418994437056e-01	3.038779903517045966e-01	2.980390756922842721e-01	8.664612474994594082e-01	7.272471301397230858e-01	3.423870026468858740e-01	2.838511244002197564e-01	2.198719491077011590e+00	2.941960771211848513e+00	4.090112764305643966e-01	3.608723221461915820e-01	2.231896855185884210e+00	3.602074564559478165e-01
4.990710995730944788e-01	1.391549555712388919e+00	3.124817506649879562e+00	3.915214819367936472e-01	3.887581045514711953e+00	2.908201753630780484e+00	9.818952167399728204e-01	7.082395722568211038e-01	4.424905118437477691e-01	7.759350860464895305e-01	3.521391468246652945e-01	8.146207707860665392e-01	5.068592618422784746e-01	3.691842992729264417e+00	4.291203816529057802e-01	3.131200054953045542e-01	2.929490442597436073e-01	7.237615212935908371e-01	9.699563516238701721e-01	1.064557344288065144e+00	2.946266731043114984e+00	8.102654031302239934e-01	9.402090803095720650e-01	3.056125279086179702e+00	1.468027211772454876e+00	3.684369054173675107e-01	3.190048887243623454e+00	3.035310752241123122e+00	3.065036762063578557e+00	1.509204594825044321e+00	4.197050018584834730e-01	2.353318603060397862e+00	2.344168537886316683e-01	6.077081480892084775e-01	3.065425073896832053e+00	5.723687557164692796e-01	8.796301066143703551e-01	3.361359606987200932e-01	4.535552541844563024e-01	3.078460577093939388e-01	1.066343704880461818e+00	6.145614240036884057e-01	3.272423906224331547e-01	3.540053770494765439e-01	2.172379215031185140e+00	3.032979741180102717e+00	3.417880617613053285e-01	2.756517135713399402e-01	2.422595652441517089e+00	5.217348901936269545e-01
7.636122778838975167e-01	1.412200795543569587e+00	3.193434583246968828e+00	9.380144697216650229e-01	4.005160195828215919e+00	3.027239007539936022e+00	7.259890039782470605e-01	4.871788744599302445e-01	8.778909077949133000e-01	1.032718161192591966e+00	7.593979050924790641e-01	1.078599890071772816e+00	7.848952248465318471e-01	3.757526358937032906e+00	7.752765715832409255e-01	7.379024477378223201e-01	6.885758529363512626e-01	3.922368294770147701e-01	6.102408148911790953e-01	1.051133668725956483e+00	3.077206965025436336e+00	8.101950028839178808e-01	1.322188785352114593e+00	3.185267236385060041e+00	1.356512777512154599e+00	8.133147307444489327e-01	3.290725816345816401e+00	3.094421841894810399e+00	3.125211197354771375e+00	1.072112292078431617e+00	7.594201028881001347e-01	2.299829617955971184e+00	6.477298353399235653e-01	9.336847220825461591e-01	3.155713437807682098e+00	9.264533099103453573e-01	6.280496263915275046e-01	6.387529472656694463e-01	8.338268680777408681e-01	6.953670497100354897e-01	1.041395539734511155e+00	1.821000336132614361e-01	9.483273629273730743e-01	7.919190618458222808e-01	2.219526150207381754e+00	3.071854519424475072e+00	7.979361896063766890e-01	8.144271858250748952e-01	2.340749997756828904e+00	8.840617363653103800e-01
3.538970093479441914e+00	2.943480306872867214e+00	1.504380972460807042e+00	3.565516188982751800e+00	6.850913467086344744e-01	1.595232367959005026e+00	3.638012653818985420e+00	3.519817494264850577e+00	3.565526457587779863e+00	3.519495119139683048e+00	3.613506016915035257e+00	3.166661183268049129e+00	3.729600212277868643e+00	4.739744196030001855e-01	3.546929474143291738e+00	3.625599361525360997e+00	3.521850685943273440e+00	3.613572357381875211e+00	3.590840726426081986e+00	3.416336848068880272e+00	1.655172191104501200e+00	3.713210829429285820e+00	3.134482087968715192e+00	1.545967004991440241e+00	3.107308253608784376e+00	3.612894165111868894e+00	1.416156198602397387e+00	1.722656107576196804e+00	1.563470843521039377e+00	3.755288791781652868e+00	3.586738651308317039e+00	3.961367111732350121e+00	3.627913238745726687e+00	3.774181867124042355e+00	1.538887861973784910e+00	3.467444153768862947e+00	3.397744711466328837e+00	3.640245158398419889e+00	3.694785243887467541e+00	3.617762178328473244e+00	3.750668692293059880e+00	3.642434710264024655e+00	3.625412310755462997e+00	3.675734992131968859e+00	2.127389773093776082e+00	1.881598221355969214e+00	3.730391529561317476e+00	3.630184169627562962e+00	4.105823561915802777e+00	3.724098804498353843e+00
3.144067465722600874e-01	1.373721476289040400e+00	3.113235708874835694e+00	2.963071377154477548e-01	3.861915627606373747e+00	2.930428876140263039e+00	8.055643597158542724e-01	7.011443455785626444e-01	2.857204399717589438e-01	6.020728502040424424e-01	2.178220774793661330e-01	9.506503738863169017e-01	3.121324307223780070e-01	3.679087612827689036e+00	2.935759273638864353e-01	1.968503550708463057e-01	2.414534625290672420e-01	7.131930776648304215e-01	8.320697285020168810e-01	9.999979847394492305e-01	2.990385605035926098e+00	6.131898736874358269e-01	1.023270534763178974e+00	3.067298659809178485e+00	1.391027559561049953e+00	1.750288364489276938e-01	3.222601615731921942e+00	3.014977595609618533e+00	3.054162935308557092e+00	1.496586679856941382e+00	2.341548006840972473e-01	2.153644053129417202e+00	2.308844540218066288e-01	4.147674371272430105e-01	3.080370840097844010e+00	3.968209940496614796e-01	8.112134714428885784e-01	2.159844419943907912e-01	2.269618403133476514e-01	2.225593437366015781e-01	8.530659583077616626e-01	6.280467622165536445e-01	2.953729911608503622e-01	1.315086150607326643e-01	2.203588139340471486e+00	2.992166120797167927e+00	3.230220388077156835e-01	2.735267658709126248e-01	2.215231097732879739e+00	2.668487503387614312e-01
3.906969382202196694e-01	1.292446999904431015e+00	3.072605542130371514e+00	3.828361899072038055e-01	3.847840531023924981e+00	2.898633433264410808e+00	8.046495952755973180e-01	7.880122520267274222e-01	4.351826185328644403e-01	6.567461566381336269e-01	2.792313646851018460e-01	9.888051883359808558e-01	4.092490382140581695e-01	3.671246297805528691e+00	2.319959264104639873e-01	2.043843282831269148e-01	3.182627428162482230e-01	8.202187013927362269e-01	8.410982744805630684e-01	8.773452641666811269e-01	2.967936620792983593e+00	5.744457712474858591e-01	1.045126781144401829e+00	3.030261925994072403e+00	1.265892505487209885e+00	1.660504937481101784e-01	3.196003496041069258e+00	2.964634719483130176e+00	3.012685348689196019e+00	1.501413900513445032e+00	2.121756611838453710e-01	2.050923365335254989e+00	4.112539653152775809e-01	5.635831730882041590e-01	3.050886244050782459e+00	3.330140420246575084e-01	8.316739412444421609e-01	3.486031202033898491e-01	3.147607552455732316e-01	3.575916193581538671e-01	9.014642547415084861e-01	7.037152813056963829e-01	4.156184235236229929e-01	2.776017192169741854e-01	2.158969083942761102e+00	2.930541297296801240e+00	5.164135034424802706e-01	3.711447210440538269e-01	2.104675551103836639e+00	3.180926679974257487e-01
7.472352269415863946e-01	1.392962915425762338e+00	3.097595376880421636e+00	9.594030980214510729e-01	3.916020298122748766e+00	2.952049224914830461e+00	7.163943065539217780e-01	6.007627410234868126e-01	8.293755787749644837e-01	8.835817480690280057e-01	7.473252837128493420e-01	1.002181098272809212e+00	7.331909896339360300e-01	3.714182992690896690e+00	8.331876174973686933e-01	7.789185807858852728e-01	6.843917814253415166e-01	5.030821802229074047e-01	6.682263522356105545e-01	1.209706321019982100e+00	3.011185567330395774e+00	7.830476103180094016e-01	1.171567251356054884e+00	3.107404554933281826e+00	1.391344613965343591e+00	8.592006840031447545e-01	3.225389200422665859e+00	3.006044662588355454e+00	3.041329126294055385e+00	1.207717198559219440e+00	7.858655921658220800e-01	2.360916306924541797e+00	6.933491399176922032e-01	8.880548009181363778e-01	3.084400798039876879e+00	8.803410989985440693e-01	6.831440656562833835e-01	7.467219110706970753e-01	7.993620840247860349e-01	7.452064737309425091e-01	9.129362517019417034e-01	5.682773003238966725e-01	9.727537051103687382e-01	7.658836743031238736e-01	2.211195423219326717e+00	2.987913851827717071e+00	7.200211745622222548e-01	7.791684401565073248e-01	2.405062638088332427e+00	8.413050610039166655e-01
2.705470579930324138e-01	1.374413469024807322e+00	3.160371583235238813e+00	5.477437345827187443e-01	3.898948707042364070e+00	3.021587064217079899e+00	6.230888606512258177e-01	6.783660579497866605e-01	3.388800718967721615e-01	4.439947697433123674e-01	3.057832956204484809e-01	1.111392507640947214e+00	1.817318353985596102e-01	3.704697124227875893e+00	3.564163995578847333e-01	3.519330602738048874e-01	3.755589913716540496e-01	6.030637806668636136e-01	6.517238833706870960e-01	9.752544117345555152e-01	3.091008016027536165e+00	3.694919220405613047e-01	1.220980087276052561e+00	3.160050487465255742e+00	1.352739920096792670e+00	3.533241530503484218e-01	3.300902558712817569e+00	3.066963470444853179e+00	3.104568119020963302e+00	1.306914268866603335e+00	3.698771349985850998e-01	2.069809130831683497e+00	3.684091163793939416e-01	3.506611751614790995e-01	3.155430087196383848e+00	4.810558193681150896e-01	6.952594160333296358e-01	2.821366084973292443e-01	1.986107867262420779e-01	3.449276165309742570e-01	6.280197602753297970e-01	5.869793033778312186e-01	5.834957322701641580e-01	2.704272047383253219e-01	2.253106072365410828e+00	3.027698956121351426e+00	3.995701509592725076e-01	4.923685898694991070e-01	2.108286472824091540e+00	2.729670906109576967e-01
2.823131530711318060e-01	1.303696753830396515e+00	3.039651605342507779e+00	3.681247901430676484e-01	3.807932995944300014e+00	2.867752963862982618e+00	8.277607188298109486e-01	6.584572422145221759e-01	3.665172382555378916e-01	6.483338459759675487e-01	2.509156882610531492e-01	9.317388627968614667e-01	4.435154375499822388e-01	3.634793928593631041e+00	2.085528350546444198e-01	2.271648392619033119e-01	2.717599755324570654e-01	7.189184342962513519e-01	8.347639746231737545e-01	9.679505955364762215e-01	2.929439576497522957e+00	6.593008251825808186e-01	9.738550292029097832e-01	3.001778767547627069e+00	1.309511400992702690e+00	2.042880325663250229e-01	3.145392178790392013e+00	2.940166125413404608e+00	2.986356542622681243e+00	1.491076069588785691e+00	1.412228629560288162e-01	2.143510670343593993e+00	2.390320575508506906e-01	5.508847620050485450e-01	3.003242818608951481e+00	3.449661303290140757e-01	7.651769502102677700e-01	2.380010220935111220e-01	3.230822245606850274e-01	2.105535597966621264e-01	9.232503497325806885e-01	6.402171146920029310e-01	3.545774412792200847e-01	2.772905016012817692e-01	2.149794752590675984e+00	2.918410552029985450e+00	4.372412964313208694e-01	3.330510001449060731e-01	2.207412985426168817e+00	4.002005190181387451e-01
9.648952681067077819e-01	9.913762561743992840e-01	2.652617175760655144e+00	8.563947607933308781e-01	3.472845602810976651e+00	2.402232809076244369e+00	1.199365909038878186e+00	9.061046136098367398e-01	9.740159233252295712e-01	1.107831549814127348e+00	8.520735989776903052e-01	2.492050717612561139e-01	1.039071014563975881e+00	3.264751045632841908e+00	8.520322395890143063e-01	8.118220030801606146e-01	7.045723524281265471e-01	9.807003531284200770e-01	1.141321618514868907e+00	1.007944646223014828e+00	2.435001024266123526e+00	1.148782695951825916e+00	5.654781427239544689e-01	2.563764995230167099e+00	1.186455108666357727e+00	8.818000775727290463e-01	2.668034702427081406e+00	2.551466872011776132e+00	2.581604612573778823e+00	1.495864879970933981e+00	8.844471342177309126e-01	2.442639513592979927e+00	8.428654062268118308e-01	1.194856108119081828e+00	2.579853052918501977e+00	8.683799880895927137e-01	9.715841497563258988e-01	8.984763298760883865e-01	1.009016970822442572e+00	8.587114411518379509e-01	1.426573505155708022e+00	8.458672523521036934e-01	8.799060508725079499e-01	9.075038220550257773e-01	1.648228239735521683e+00	2.575424843478911541e+00	9.138594638844991236e-01	7.696913109865332059e-01	2.538854095020095514e+00	1.052872383850612881e+00
8.733447215842183864e-01	7.802183405241462921e-01	2.486983699868589248e+00	9.953787604463313343e-01	3.313530739673714809e+00	2.365075939703108698e+00	9.154624504287646181e-01	9.882257492468997651e-01	9.971203017963590209e-01	9.063611447105369701e-01	8.272585974193847891e-01	9.382333480844586848e-01	9.855713728891644099e-01	3.101741991330596804e+00	7.895926531948874727e-01	8.814234352434516806e-01	8.397624804652474850e-01	1.014921894481816578e+00	9.013490397145480504e-01	7.806433753426803568e-01	2.467642808965023526e+00	8.984774842217544411e-01	1.002192889781878593e+00	2.500666091743987796e+00	8.091463269577734430e-01	8.827865073653293759e-01	2.633091992937944159e+00	2.365074966819534108e+00	2.407750664345581715e+00	1.259645561916307610e+00	8.690101865849454432e-01	1.879187411241908467e+00	9.848992906140043857e-01	1.094572240409526387e+00	2.507899002826600832e+00	7.351803888594127256e-01	8.571263462941809408e-01	9.193849513569974929e-01	9.365174089381417266e-01	8.981592947257376336e-01	1.103441479812805603e+00	9.418088528270002202e-01	1.036691739942907420e+00	9.427453825472393856e-01	1.601169535613737871e+00	2.302481306839513575e+00	1.056984911634814450e+00	9.224927575476636887e-01	1.955814374450667303e+00	9.954784553630343646e-01
9.722080784745795734e-01	8.327779232134229215e-01	2.519991093417992989e+00	9.587503936900556578e-01	3.308653742728811409e+00	2.320173419453961827e+00	1.240679585384092398e+00	9.689023006823310746e-01	1.024969926242931040e+00	1.051240957048980240e+00	9.343918802497183096e-01	5.656860553403267877e-01	1.149106595486467652e+00	3.175476568623405882e+00	9.071571694055721169e-01	9.508194862651657697e-01	8.736170543207039119e-01	1.112307956316336055e+00	1.170757905517143760e+00	1.070270648524755730e+00	2.393300799303686333e+00	1.208699799091577987e+00	5.915953992667646322e-01	2.462998207874405932e+00	1.036219869845126373e+00	9.741832357638224860e-01	2.559841732644570378e+00	2.401695896316048628e+00	2.460492491528101677e+00	1.531968806491599278e+00	9.258063461807248817e-01	2.301520459061321855e+00	9.908156634075503399e-01	1.284030343889249526e+00	2.469407721380253662e+00	8.081110552444121797e-01	9.805114929298509585e-01	9.957282004609688819e-01	1.066733316405808152e+00	9.398589562584255264e-01	1.414199614081025347e+00	1.057565972119770770e+00	9.965640450596503497e-01	1.010553643996443096e+00	1.633679068926551015e+00	2.381818172353106000e+00	1.035440831115900018e+00	9.055660861211738411e-01	2.403897251566581073e+00	1.128587702903420364e+00
4.043419727443279266e-01	1.468755818603504348e+00	3.165093440636971067e+00	6.152899510666757221e-01	3.833689155242232083e+00	3.042145071105470056e+00	7.579714724109672952e-01	8.427998203717191883e-01	3.985601017796259193e-01	4.236188344485199431e-01	5.108230005253190376e-01	1.247593903417539840e+00	4.465380522707187994e-01	3.689576496434799679e+00	5.747824257933740189e-01	6.155240240233046389e-01	6.310850688807866371e-01	8.345176717708350234e-01	8.147783471831306912e-01	1.177673562031705812e+00	3.129641477985899645e+00	6.268334802350941093e-01	1.265471840162266659e+00	3.164448881364260835e+00	1.467844712958880748e+00	5.426394508397500704e-01	3.326998306843047093e+00	3.065622751312738092e+00	3.113258489642205973e+00	1.501075613407947262e+00	5.256362830498697569e-01	1.985463364247453288e+00	5.965791904801296397e-01	3.740602878641364204e-01	3.164181230377669518e+00	5.225225272599383075e-01	8.642066341071452662e-01	4.961853257620866819e-01	3.732628183477814110e-01	4.956866526544465024e-01	5.981322799323990358e-01	8.728069265074985816e-01	6.448131874210273340e-01	4.607661530136528127e-01	2.340706800913400443e+00	3.010074703919583872e+00	5.367793544643632009e-01	6.430114458507332209e-01	2.042657872106854011e+00	4.055230878574020981e-01
1.242073762588854269e+00	9.382074837208059792e-01	2.925673103128960673e+00	1.398939493501515363e+00	3.841308463065047363e+00	2.871953241074421737e+00	1.149202569780809702e+00	1.427564783695973283e+00	1.368688597149158692e+00	1.268356831095036386e+00	1.251999988724741719e+00	1.553743188386011331e+00	1.290145745551297018e+00	3.611368371287886792e+00	1.117736472924033553e+00	1.224334118158655782e+00	1.247818272424099595e+00	1.455430042395053691e+00	1.169416319188034015e+00	5.237634769771684073e-01	2.965466948494167809e+00	1.070805670654020325e+00	1.605851529656788124e+00	3.000848049503219706e+00	6.933803028587683936e-01	1.205309781545541803e+00	3.100947789018334344e+00	2.761294325136602890e+00	2.816257371707980628e+00	1.133597071596661010e+00	1.167488432237191232e+00	1.348269068003620008e+00	1.349440670920389218e+00	1.419808578964994350e+00	2.972468927284748652e+00	1.082952149876013959e+00	1.317596074520975380e+00	1.216782577062876847e+00	1.239303067163276317e+00	1.234840257607568770e+00	1.285094988776492198e+00	1.276703017348385316e+00	1.413303111311037030e+00	1.292046838692624267e+00	2.021175196531168172e+00	2.643421456329587471e+00	1.381540308048258892e+00	1.345337287478054478e+00	1.408195518621946585e+00	1.278144033047123651e+00
3.604358534133023650e-01	1.346185581118591434e+00	3.080568576253090995e+00	2.953860840850235925e-01	3.835629578496928538e+00	2.883142201110143965e+00	8.762743698822887950e-01	6.328291494694139319e-01	3.663808775840184384e-01	7.008187318904244290e-01	2.623961379194932331e-01	8.616510788414520894e-01	4.353761813318241525e-01	3.644371524609343549e+00	2.644880720335859303e-01	1.701087650524238382e-01	2.082089265947014989e-01	6.830360829948144419e-01	8.643146772938969935e-01	9.703971976710200620e-01	2.935389095910241331e+00	6.972107336634514319e-01	9.648015126584775780e-01	3.022384719109312279e+00	1.362306409504273619e+00	1.944914150941537134e-01	3.164663769601335108e+00	2.984217154307956754e+00	3.022787504662650893e+00	1.488114187082009821e+00	2.361380546082259557e-01	2.226324635892130921e+00	1.745671176245182366e-01	5.626044203822766487e-01	3.034060760274702950e+00	4.345669076782331941e-01	7.859346365670696333e-01	2.200710214310252488e-01	3.558855389317923112e-01	2.484764162817300892e-01	9.785438916794197972e-01	5.657288982179492498e-01	2.874708241665938080e-01	2.564904488085381074e-01	2.156436647326809286e+00	2.969956311099903434e+00	3.948395743585884632e-01	2.721678940458231999e-01	2.287464569311114193e+00	4.115567495494439343e-01
6.382453388950344308e-01	1.390477639038599333e+00	3.166272841324317966e+00	1.022661397768949820e+00	3.905566918720931202e+00	3.087738757035601189e+00	3.896338558111604455e-01	5.698492505564126676e-01	8.191239227748304819e-01	8.046436130450524971e-01	7.872421994918491484e-01	1.334051328807677850e+00	7.451944597212917243e-01	3.698099502140395956e+00	7.795522313342899690e-01	8.434342965220262833e-01	8.082843989350062541e-01	4.755019645943626139e-01	2.721526367506952315e-01	1.108585391465889192e+00	3.178026352193339843e+00	6.465218958332444865e-01	1.483729315639959356e+00	3.224650797671983149e+00	1.275787827505418193e+00	8.558383206988264824e-01	3.332850148888873321e+00	3.068017122815805298e+00	3.113889714909265916e+00	9.982921920676762761e-01	7.516841137673320183e-01	2.011972138498409723e+00	7.765238021269923463e-01	8.395836967014626007e-01	3.177725237625717458e+00	8.358593048298723627e-01	4.554656076848649926e-01	6.747361496681366644e-01	7.735367765328632350e-01	7.208996402574292528e-01	7.014320023160741657e-01	5.660726427126190341e-01	1.054847629681349375e+00	8.207016247549470123e-01	2.293671241788773685e+00	3.001005245931925636e+00	8.765968759777520436e-01	9.491704363115647247e-01	2.040980288235180407e+00	8.298826678297304138e-01
8.034122940537306024e-01	1.504524409167298682e+00	3.190769562957528116e+00	1.078170173707262647e+00	3.985502928259150757e+00	3.085673916406812545e+00	6.089908473743715911e-01	8.983395717389723867e-01	8.912362928871043755e-01	7.906542225621135955e-01	7.775603009230565021e-01	1.311133845706712986e+00	6.459698285125764494e-01	3.764076650625901799e+00	8.927996022979355351e-01	8.440012349052750107e-01	8.034746859586321399e-01	6.782355042263952249e-01	6.614324523260551869e-01	1.211787995394986162e+00	3.157477557639829513e+00	5.479145017705132625e-01	1.470274702409026801e+00	3.235227597672808209e+00	1.475178825984652553e+00	9.101165942944419163e-01	3.381048615710322114e+00	3.112030190900104909e+00	3.131829732331215865e+00	1.177714023734792503e+00	9.067110159069635689e-01	2.226980936423574864e+00	8.485566479378188198e-01	7.687714384226049802e-01	3.222309795256363962e+00	9.634289520961306641e-01	8.134277211888452097e-01	8.469153239750568662e-01	7.721520509049736303e-01	8.675644621346825236e-01	6.757546815455552913e-01	7.539741799011865364e-01	1.105105710238988737e+00	8.033726628557684712e-01	2.304422179363593948e+00	3.076747336173403458e+00	8.220215444967103879e-01	9.076991581236577566e-01	2.235724585887064020e+00	7.979216419312570308e-01
1.674330397119320413e+00	1.386900784496507333e+00	3.129599748996861219e+00	1.829719717577009241e+00	4.003105794399254513e+00	3.142337361980012567e+00	1.523047479636848944e+00	1.894289180257581862e+00	1.798102931955523065e+00	1.680237208637475721e+00	1.710570717590377265e+00	2.094328768611154246e+00	1.729893661642649239e+00	3.769668907674049052e+00	1.580642228843842201e+00	1.710820007716921554e+00	1.756023058437701012e+00	1.915590000215223521e+00	1.574624338351588770e+00	1.044011646741733967e+00	3.262271592732599146e+00	1.512970424911540768e+00	2.100711024068311783e+00	3.241851193642170337e+00	1.114252277557328918e+00	1.651654881839230038e+00	3.358387463783588878e+00	2.935789724696123759e+00	3.005261302632455944e+00	1.459625688007948563e+00	1.621182144368442435e+00	7.328454900725157595e-01	1.826283030004228314e+00	1.773465758287182670e+00	3.207779661821610340e+00	1.516513281787482459e+00	1.773769619154983435e+00	1.656613257131464678e+00	1.666106470933498729e+00	1.675854210965332491e+00	1.586937580734549602e+00	1.751581864526483567e+00	1.832454488219767974e+00	1.746689239391355120e+00	2.346639164990737658e+00	2.757294682546411302e+00	1.854480866041899656e+00	1.821679488931116087e+00	8.215924550675309801e-01	1.696931725714826644e+00
3.624214930559830905e-01	1.259048069436825124e+00	3.110378187653170201e+00	5.142855930921030883e-01	3.916085252887287815e+00	2.952951976267029099e+00	6.851977331046154029e-01	7.235220530951931295e-01	4.635796599162891884e-01	6.167320992795670698e-01	2.576775852473744965e-01	1.028067802362300442e+00	3.447653443311023413e-01	3.721207838835079329e+00	2.382679194781360810e-01	2.420035096484127457e-01	3.242562839384420248e-01	7.088085270099543367e-01	7.192592454989324979e-01	8.245094689390963794e-01	3.020304180678816675e+00	4.616903892900808271e-01	1.113836200648444130e+00	3.093069010768339844e+00	1.227258049703350284e+00	2.531795055652928395e-01	3.241697805006441335e+00	3.000791336242871754e+00	3.044747295676004217e+00	1.315688562743603462e+00	2.494038361855120400e-01	1.999509320439404103e+00	3.695344949173766103e-01	5.128062747494918083e-01	3.094882005716649065e+00	3.865675337152882918e-01	7.617750171990219643e-01	2.653127551280432539e-01	2.742205867512390594e-01	2.814102196547681456e-01	7.949238468267861846e-01	5.822363158950639717e-01	5.116749822668480441e-01	2.889601457931827433e-01	2.173531200132459595e+00	2.958134756400281784e+00	4.502358135274899253e-01	4.040747520808283810e-01	2.048934009927672939e+00	3.434278080150656720e-01
7.352425547654698468e-01	1.483616330103407321e+00	3.201536017063054906e+00	9.460213810569391146e-01	3.954436559985003985e+00	3.042766361564906763e+00	6.675255079759602195e-01	4.747287509841701114e-01	8.481175514648580105e-01	9.676605725953061343e-01	7.642629028036262984e-01	1.085101882083612468e+00	7.432802705135833632e-01	3.722016394756017643e+00	8.250426345633451453e-01	7.610671234491180881e-01	6.944627152489241118e-01	2.631910822263727745e-01	5.556371717452287529e-01	1.178362013087521643e+00	3.096770583025918899e+00	7.797951177691113678e-01	1.339826886795822736e+00	3.196657727206128730e+00	1.456104174825978648e+00	8.430169872332642367e-01	3.310328153823954178e+00	3.121444661974995594e+00	3.146885339217827315e+00	1.141624232821373042e+00	8.039335387478182549e-01	2.395281020414942841e+00	6.818069981179823991e-01	8.860832439611018296e-01	3.175117924827093319e+00	9.414377383587878567e-01	5.403390129272629405e-01	6.947607944246556588e-01	8.234986150296711438e-01	7.489404662137592039e-01	9.798180377947778297e-01	2.954875635184402993e-01	9.799831243063115149e-01	7.840194559614406256e-01	2.246444330757227270e+00	3.104045478529661839e+00	8.098541390849443022e-01	8.420149065931300525e-01	2.428397906218681790e+00	8.619987998162449427e-01
6.954315083719766477e-01	1.397022873647894015e+00	3.205790351531279558e+00	9.708854108509479275e-01	4.002781856482845235e+00	3.085375875703680215e+00	5.000890994638900189e-01	5.241856539667418824e-01	8.222149114159698069e-01	8.877152719104667300e-01	7.422439448175266463e-01	1.178456681676892881e+00	7.058506496183546419e-01	3.772778494818602280e+00	7.750302657634228209e-01	7.665182135617987225e-01	7.077814952094989565e-01	3.516609291772986312e-01	4.112250026694558858e-01	1.101868971135775199e+00	3.153689850516987025e+00	6.783879214106804945e-01	1.378276887071506751e+00	3.237514956926237364e+00	1.346086782238937296e+00	8.264008324149710871e-01	3.342414467311530135e+00	3.107372440768441990e+00	3.146208673763390529e+00	1.000771752140813264e+00	7.518937911539352870e-01	2.199389123308929328e+00	6.789608515636287311e-01	8.391261224214834336e-01	3.194893588438885157e+00	8.827882212628893610e-01	5.249518477289025764e-01	6.357801998619874162e-01	7.673406470328670848e-01	6.710402498208557498e-01	8.361553325771264866e-01	3.587929528792628275e-01	9.897273144391355304e-01	7.616217293683347211e-01	2.266219300299412431e+00	3.069392557569963209e+00	7.676932998720465973e-01	8.463468897287663717e-01	2.240803554404549480e+00	8.189699695423836578e-01
4.828348669699802365e-01	1.385231591970056630e+00	3.220257222895646976e+00	7.567756800544438445e-01	3.986659455512777672e+00	3.107459853510417869e+00	4.818497543293233099e-01	8.046990885946911920e-01	5.801414214181487283e-01	5.211677484946433125e-01	5.007088862698911846e-01	1.274589790761326391e+00	3.364513733100522597e-01	3.791983188698940577e+00	5.454203188010994241e-01	5.496345945323718452e-01	5.864145682074981547e-01	6.982110371836784957e-01	5.605000993006635790e-01	9.611303733086773438e-01	3.190296445071991283e+00	1.829776521610812223e-01	1.386615042516147422e+00	3.245042539557260408e+00	1.317472493410324796e+00	5.545186599375593328e-01	3.399557053166603282e+00	3.114482596434672512e+00	3.157210069659308171e+00	1.219495714019109167e+00	5.541581065062149980e-01	1.922254704885361543e+00	6.169923139304644977e-01	4.743446415589372411e-01	3.237639361499743185e+00	6.148975162001688588e-01	7.423866604310772610e-01	5.001948120184365187e-01	3.977257879715274669e-01	5.510868301345226428e-01	4.796674526873416222e-01	6.712405844990326775e-01	8.035553590146021774e-01	4.762275401402106811e-01	2.311735014157387802e+00	3.054632984551225228e+00	5.877585046597427754e-01	6.818549913297452525e-01	1.944845318204876827e+00	4.059415701168354595e-01
1.212927714729530981e+00	8.417480577285095800e-01	2.403932460260546300e+00	1.150400574429177425e+00	3.203563514121844591e+00	2.173729086528978005e+00	1.426979184806719037e+00	1.172994160070446323e+00	1.227199277846128922e+00	1.251105524939660762e+00	1.149538199358880464e+00	5.687857869307193504e-01	1.331637086672063264e+00	3.057871444042473019e+00	1.127941073750354128e+00	1.137831648815455843e+00	1.039011478599310312e+00	1.288836878287371368e+00	1.356129651400256098e+00	1.157805037425903683e+00	2.224478667826373268e+00	1.365813777553744446e+00	6.997206228081588320e-01	2.328123801176336549e+00	1.115945754985600002e+00	1.186912302657990637e+00	2.420229798097403240e+00	2.296310865836104220e+00	2.337301778450636913e+00	1.643364664358463401e+00	1.164802166150848306e+00	2.484995425611626896e+00	1.185706583760210320e+00	1.492972647031447497e+00	2.341323705221859175e+00	1.077644723057161080e+00	1.158218408138736111e+00	1.212696619599966885e+00	1.285202945150074605e+00	1.167907024683612072e+00	1.602595263456727315e+00	1.215032095965101977e+00	1.212102386899705175e+00	1.209724604725606278e+00	1.468243855841834034e+00	2.324885601493353438e+00	1.211566924592794026e+00	1.096816260506190632e+00	2.591754766919993180e+00	1.324489685973792463e+00
6.233559416029305078e-01	1.308512098309484006e+00	3.110414624556513630e+00	8.421559676237072578e-01	3.908247015379911371e+00	2.957428683400194824e+00	6.270628772503720194e-01	3.987129537944986701e-01	7.706523726214767889e-01	9.157572575586411245e-01	6.502535934015868380e-01	1.016501920726423425e+00	7.069737261235355952e-01	3.677870828338694054e+00	6.475863017036351810e-01	6.418049492770681042e-01	5.932193107901586604e-01	3.385347197206895475e-01	5.123101131121645668e-01	9.816693263335145581e-01	3.017512784343205023e+00	7.334750126582008090e-01	1.227436581250240133e+00	3.109122240151884764e+00	1.258709193035151053e+00	7.038789296155235631e-01	3.214060186095315963e+00	3.010443273749178417e+00	3.048269824831149499e+00	1.068310009700662588e+00	6.301310823409472794e-01	2.209497044549735723e+00	5.651005356133683710e-01	8.524816429564531228e-01	3.078777478468682105e+00	7.770929870068157275e-01	4.968044153797588902e-01	5.320612330998775175e-01	7.280189617774038835e-01	5.770518535309090424e-01	9.685745236223445298e-01	1.684884636340129860e-01	8.549992742373158094e-01	6.962868049721683272e-01	2.151456217502272672e+00	2.978983555047047371e+00	7.406966224944092625e-01	7.351515790403430062e-01	2.258174937982199371e+00	7.913864831203237804e-01
3.965198807321733687e-01	1.243553762505562599e+00	3.036612926881992802e+00	5.751612902505895963e-01	3.795283765286590061e+00	2.898107908371434505e+00	6.449649205509492278e-01	7.779563571572977176e-01	4.673417544785507527e-01	4.192521860263503930e-01	3.673418644050203130e-01	1.078487887610461105e+00	3.349101752499294427e-01	3.619018823293969955e+00	4.076644659756586964e-01	4.156325845911364447e-01	4.514423544337300420e-01	7.570925640471327656e-01	6.838688635918661607e-01	8.730331456572895110e-01	2.983024706098704293e+00	3.164268783287034204e-01	1.163788056034454454e+00	3.032110393750867772e+00	1.204054483020166932e+00	4.081632769288320861e-01	3.196876794876784000e+00	2.927971803274203477e+00	2.972597347460605555e+00	1.340002293431264979e+00	4.317258477315750187e-01	1.943181107144024811e+00	5.518755638958604548e-01	5.086844374580283823e-01	3.046427202695374703e+00	4.145675820621100849e-01	7.507878727750815218e-01	4.568630721248802540e-01	3.161680812530140439e-01	4.960937803526636602e-01	6.164260092429263427e-01	7.102492645101597946e-01	6.519010391708631724e-01	3.619141291352316880e-01	2.150869724363852153e+00	2.876896057844866572e+00	5.194120686727008440e-01	5.244931548761831985e-01	1.979986948637122213e+00	3.192141767346029502e-01
3.204826642077214793e-01	1.364993956009500353e+00	3.126509878217982319e+00	5.677431602904610131e-01	3.878945891533690737e+00	2.987223853705204490e+00	6.236157731619925704e-01	7.120166148916691196e-01	3.881324868992594435e-01	4.862140898790022758e-01	3.173068921608926951e-01	1.096536597762111542e+00	1.895451424212145630e-01	3.674018393756725676e+00	3.590214794245016328e-01	3.357844480622258487e-01	3.554408147479902746e-01	6.204357503455464329e-01	6.647532860114460096e-01	9.461441772081945478e-01	3.055155980485636302e+00	3.442221976171348508e-01	1.212584203138389327e+00	3.126770168786673576e+00	1.334367283649473546e+00	3.573614704588953805e-01	3.271174526532300231e+00	3.036736777773151985e+00	3.070581324896789699e+00	1.318620790250480956e+00	3.897754468598932376e-01	2.081021047159423709e+00	3.941768227099710087e-01	3.914985773320514562e-01	3.126752220811479077e+00	5.005069699728164068e-01	7.074813682257903302e-01	3.455158972509265736e-01	2.512567509235895113e-01	4.025348554464082129e-01	6.590226692532060726e-01	5.926755054059961170e-01	6.060400098955883719e-01	2.993478138630090712e-01	2.218304736800221555e+00	3.003268113564659281e+00	4.559167154923114418e-01	4.999630003844189319e-01	2.115749516981907163e+00	2.943954822049928977e-01
3.014836806100278932e-01	1.423469146068943925e+00	3.129905771360144140e+00	3.876282724359737530e-01	3.868876931609742442e+00	2.957066281824762388e+00	7.755113891714346952e-01	7.120391456070055414e-01	2.880551531429945133e-01	5.472519396011300552e-01	2.374182133947446705e-01	1.007213158079809601e+00	2.356444220697424541e-01	3.692885267143561467e+00	3.435800462124246613e-01	2.301537720689720845e-01	2.618413178107573680e-01	6.921988449098827045e-01	8.085619034535777017e-01	1.058559535582965561e+00	3.016986372093438895e+00	5.321025850665198620e-01	1.085948989564773814e+00	3.094107163981366426e+00	1.431352250440947271e+00	2.580504663999191317e-01	3.252958306973541269e+00	3.042287551860193506e+00	3.078655676641197658e+00	1.516789097019307198e+00	3.081269763545461671e-01	2.210792694416901405e+00	2.699659433981567158e-01	3.925936942477072922e-01	3.106345976165581835e+00	4.603107579147121542e-01	7.864274945520663973e-01	3.097687497892760988e-01	2.145206682591073999e-01	3.322865630898474976e-01	7.988177712647575035e-01	6.594252189426633715e-01	4.266195908804878978e-01	1.431150626644948354e-01	2.237395499143540967e+00	3.026563109973738008e+00	3.336789059495106624e-01	3.392610774712767618e-01	2.256370539399362496e+00	2.292578049790906514e-01
1.706648505175045738e-01	1.383625406653204992e+00	3.060327321757641439e+00	4.557871513005743447e-01	3.761873006789244300e+00	2.923914767456997410e+00	7.240414470604374930e-01	7.180426103523386283e-01	2.730535433417184410e-01	4.335180135335782170e-01	3.252370098653184494e-01	1.109464197073713576e+00	3.316882863242177626e-01	3.598635386933349167e+00	3.539035428429190833e-01	3.887141817392583687e-01	4.221127121014059402e-01	7.219568000505560690e-01	7.591142478024214268e-01	1.046363778496095964e+00	3.001689068800193816e+00	5.227896606006580127e-01	1.151290738018173165e+00	3.048424505779511406e+00	1.365011098711776061e+00	3.253265388604054675e-01	3.206272597075850772e+00	2.969581842158915741e+00	3.012963919137075841e+00	1.490561097699579562e+00	3.236472267303223127e-01	2.057273226760394813e+00	4.150944400280027202e-01	3.742577880973774196e-01	3.053515218396615438e+00	3.764148083905899944e-01	7.409411951716113887e-01	3.528525534970337607e-01	2.361530167278016734e-01	3.811762317366290675e-01	6.933553393682692079e-01	7.370042461958745683e-01	5.084866773952032570e-01	3.014292681368755944e-01	2.221203957515978544e+00	2.933546374201705831e+00	4.941299961186808587e-01	4.978419350487585104e-01	2.106459171226939819e+00	2.869959200860812132e-01
1.454519073673993468e+00	1.158061284022606552e+00	2.977990989526174026e+00	1.737858141820999069e+00	3.836819696492261844e+00	2.976129888736752438e+00	1.160821493976475161e+00	1.357927057020338557e+00	1.591656500296489307e+00	1.467951339293066981e+00	1.522832114089222255e+00	1.663775957077599399e+00	1.523276050138637538e+00	3.531459531519772987e+00	1.438062705710521083e+00	1.540255013318834632e+00	1.481854778329934730e+00	1.301657101355525592e+00	1.086604042180109531e+00	1.055539204384486007e+00	3.061035277751684269e+00	1.321782303432358807e+00	1.844984577436921347e+00	3.129594739948328819e+00	1.011666972204039006e+00	1.558544571728607053e+00	3.132160500709967099e+00	2.849258423123160799e+00	2.878958604276909750e+00	4.010653318266309553e-01	1.487454873393279975e+00	1.816766270283277196e+00	1.532012960054345507e+00	1.641861510958266379e+00	3.031055540176591290e+00	1.462223371157017393e+00	1.212045230928197270e+00	1.429835426480629001e+00	1.534357566999333455e+00	1.453475298267524529e+00	1.393384337956254715e+00	1.229010380060212793e+00	1.747781073853328593e+00	1.583919952193705738e+00	2.073397434152867813e+00	2.741769969058810208e+00	1.583816651602110381e+00	1.633163931106389022e+00	1.867174537092973763e+00	1.610407704865635115e+00
4.579670830398266390e-01	1.208741672607769546e+00	2.970469057102833155e+00	4.151999611968484882e-01	3.737828424118830650e+00	2.765723750099507328e+00	9.100610537509710163e-01	6.528296545094703918e-01	4.570957121951547686e-01	6.937405819905414495e-01	3.552215693625031534e-01	6.886785889699730268e-01	5.355179742197467840e-01	3.554004041437497818e+00	3.606284518013452289e-01	2.913977343409313026e-01	1.927686093210325691e-01	7.113258757787537245e-01	8.837718072157820792e-01	9.508004469933024616e-01	2.815405733837820001e+00	7.436471560246008528e-01	8.162626053576244045e-01	2.915074905491672919e+00	1.279660058696996394e+00	3.654581544086032419e-01	3.042250069734933504e+00	2.877435779033350460e+00	2.913805190374855414e+00	1.459273141250060801e+00	3.658201658797271549e-01	2.287100946246694022e+00	3.094184430046958978e-01	7.060515881506627123e-01	2.922335270654532913e+00	4.627439622863321889e-01	7.631501971724085065e-01	3.797634477469922221e-01	4.788908210903011220e-01	3.539820404006887022e-01	1.039455372913702824e+00	6.098923818363031213e-01	4.366768905088728170e-01	3.761416212105240797e-01	2.023927832544387684e+00	2.874141923519724973e+00	4.194898048700644311e-01	3.217841149232074649e-01	2.357310595723515867e+00	5.361410141758055081e-01
3.087686707648727436e-01	1.346791571841746027e+00	3.105352359273367835e+00	3.196470862822058945e-01	3.840379089106643828e+00	2.925986872442949416e+00	8.200243167295874214e-01	6.746670766838109845e-01	2.648356933361184495e-01	5.471770570954388457e-01	2.381574479913363407e-01	9.429045435906762140e-01	3.099468581370782849e-01	3.648346672769845700e+00	2.770368815290294995e-01	2.207456985658337034e-01	2.557532243005061767e-01	6.823376625936862228e-01	8.205538717862015385e-01	9.565801708485285326e-01	2.984338924806938298e+00	5.865172998375610680e-01	1.045820406017323734e+00	3.064537655702760599e+00	1.366300416956662600e+00	2.027704965823992622e-01	3.205581082075584565e+00	3.007160557260147637e+00	3.044560465959769147e+00	1.428740948853778781e+00	2.893468108230424218e-01	2.146492064686507550e+00	2.401336272811601669e-01	4.294477699361010647e-01	3.073834602474158739e+00	4.155055742503674931e-01	7.910614220432479193e-01	1.923290675124738336e-01	2.278893788779852714e-01	2.560393660719165188e-01	8.329438237220471164e-01	5.964104586493107485e-01	3.472377931510082782e-01	1.660813781050431426e-01	2.188155324482950359e+00	2.981996938604577707e+00	2.992609360801957163e-01	3.167789052571611808e-01	2.203368439327459960e+00	2.958839387743488203e-01
4.378903265776198372e-01	1.196748391104209386e+00	2.983415233006638356e+00	4.368865156974521269e-01	3.740472764876166867e+00	2.806445122025606587e+00	8.437785628284816264e-01	7.415374581415726807e-01	4.366704546934257469e-01	5.791254438055318809e-01	2.957789077086245833e-01	8.269936484675175503e-01	4.386314611074912384e-01	3.541036371954841222e+00	2.710859189133744684e-01	2.602104046600035581e-01	2.568890517475866941e-01	7.383760053133382462e-01	8.393722459848010908e-01	8.594462634226524012e-01	2.869243484400806565e+00	5.946258227720452316e-01	9.608646008445687059e-01	2.949678818246864953e+00	1.237201752611047922e+00	3.031319848547151530e-01	3.082433547761068482e+00	2.886677311713138128e+00	2.926246494019561162e+00	1.394298770953888100e+00	3.843309514303965280e-01	2.168401641288691728e+00	4.099276955825157942e-01	6.228315646623208135e-01	2.961758004625114626e+00	4.239146832760242734e-01	7.634727832987616702e-01	3.898216939101732947e-01	3.880910192929371560e-01	3.984977093550778893e-01	9.384705832402721049e-01	6.461097922058409715e-01	4.915267322043373466e-01	3.336074744299489248e-01	2.034942858536291865e+00	2.863757020570929956e+00	4.787633977535676877e-01	3.867973927319768856e-01	2.227417517161406568e+00	4.414230899936588681e-01
4.313699415577809115e-01	1.481805984789646091e+00	3.187667083899360154e+00	4.066678908260510372e-01	3.920289343117749681e+00	3.002828902109777154e+00	8.132385548370703043e-01	7.667351565801736601e-01	3.633633246690288754e-01	6.203584747061957616e-01	3.431851234697171904e-01	1.053211375944671513e+00	2.512160235871535585e-01	3.725902540686123032e+00	4.358824611323220410e-01	2.980815411513522140e-01	3.455869441182484181e-01	7.300717270454554209e-01	8.429973982920696551e-01	1.041855724380535531e+00	3.060143379379263617e+00	5.384285988457009342e-01	1.169941906879976345e+00	3.140599397041833551e+00	1.471891363089560700e+00	3.199184664038488557e-01	3.308246440607276462e+00	3.095564173095419758e+00	3.127010610777413824e+00	1.520777664497865889e+00	4.167328648005979574e-01	2.202319815246072121e+00	3.683079035789147970e-01	4.071728746124226306e-01	3.164550185883191702e+00	5.614410088642957097e-01	8.586124725683683678e-01	3.712702106515000655e-01	3.005196529210072409e-01	4.401385988436307684e-01	8.037559796751548857e-01	6.554213089368836620e-01	4.660338991882507775e-01	2.316475210971805088e-01	2.278187021250992039e+00	3.078230203013570865e+00	3.874208557759394878e-01	3.980279938184445587e-01	2.241220466298590619e+00	2.441240691827472886e-01
3.514620504589370809e-01	1.231674473895678856e+00	3.061133020622509360e+00	3.993227934319536487e-01	3.843133939791349984e+00	2.888954319144100946e+00	7.710996942632443174e-01	7.171137269225283939e-01	4.188780045418472597e-01	6.030435310512527458e-01	2.384995991084942479e-01	9.417848537388074925e-01	3.821572053994817253e-01	3.651667737116290890e+00	1.557358560989738072e-01	1.557167715612012004e-01	2.632129318417956720e-01	7.417448604237704135e-01	7.822735779819652846e-01	8.071132034510366537e-01	2.954870703812717991e+00	5.293863012101465149e-01	1.029782664890587007e+00	3.028035281236866716e+00	1.215804309694221486e+00	1.499480144881482069e-01	3.172669037655555968e+00	2.952490904021605633e+00	2.997722824958661381e+00	1.379683444084038646e+00	2.145668507595799024e-01	2.042139960744353999e+00	3.463554048960718612e-01	5.520469116526184328e-01	3.037805993208517297e+00	3.252223017224532553e-01	7.745080171731657526e-01	2.599984116090539032e-01	2.809363164232096532e-01	2.948077678319110384e-01	8.709713735424805536e-01	6.067442106476704788e-01	4.222253951420079643e-01	2.483656643665762831e-01	2.125528403154576029e+00	2.916030972985105940e+00	4.411059851614451688e-01	3.520354189606231254e-01	2.095652054799228114e+00	3.416133528823839804e-01
4.007812659382351539e-01	1.280609016010596068e+00	3.076673019475350213e+00	6.517620878123383532e-01	3.804783810725793636e+00	2.969158254738268443e+00	6.573858131699150675e-01	8.862742253758471023e-01	4.712673165995067692e-01	3.315317437818121604e-01	4.879540890946776899e-01	1.207644880682876343e+00	4.157272888155524870e-01	3.645839558299698524e+00	4.883382378525836232e-01	5.534036360971901214e-01	5.781474594292130842e-01	8.720839295142555070e-01	7.411240808079554432e-01	9.590182535359880189e-01	3.061381798144743982e+00	4.449640537672340801e-01	1.225401878040363490e+00	3.096617583730589374e+00	1.256778775266400805e+00	4.914665050076850727e-01	3.251185156615303384e+00	2.968099885403520766e+00	3.017167946231619435e+00	1.376877837649180814e+00	4.769197537904036333e-01	1.822692032979701393e+00	6.273998747948978938e-01	4.598110114340998589e-01	3.094520530285109317e+00	3.988525325256594978e-01	8.409795045998654794e-01	5.080068182961657852e-01	3.366941770139249557e-01	5.116008325652777744e-01	5.479962635121234937e-01	8.555098554008571110e-01	6.872445010321668324e-01	4.448299363512039917e-01	2.220626840159752202e+00	2.902986843934689531e+00	5.681210444662367909e-01	6.473406607896992071e-01	1.877796010530389470e+00	3.747064188931195639e-01
2.977696128935203301e+00	2.150842737523284587e+00	5.115165140109610986e-01	2.989960301387996733e+00	1.750242421897537204e+00	4.608915981164836140e-01	3.062926088816499082e+00	2.958462641373041713e+00	3.053426610082999648e+00	3.032717870266463223e+00	2.979801754368053945e+00	2.489466488398627497e+00	3.162553474810164467e+00	1.599594750062757198e+00	2.915276903887004778e+00	2.984405938427087790e+00	2.902184225019371677e+00	3.067727267270848213e+00	3.026006510389561921e+00	2.696505897520856454e+00	5.882940848297972813e-01	3.113391162052892458e+00	2.400839939812632551e+00	5.522623196238727328e-01	2.328437084615693209e+00	2.994390468439839914e+00	5.294775454201288145e-01	6.068086241711088125e-01	4.461823408302921234e-01	3.161768489964590145e+00	2.959479472693247182e+00	3.393122780698993868e+00	3.027753063926956756e+00	3.246620922809221099e+00	4.730664322244998443e-01	2.841065289790706494e+00	2.848362796831278576e+00	3.049337884268385590e+00	3.107828989107600748e+00	3.002814001476010741e+00	3.255607638973577966e+00	3.031209732923060951e+00	3.021047292850263855e+00	3.079132857312027127e+00	1.383156475166569699e+00	8.694094540368940693e-01	3.143819541096362080e+00	2.974712808484077264e+00	3.532364330261914986e+00	3.150137629664765182e+00
7.414490978594595605e-01	1.465144261877198151e+00	3.200937047137361269e+00	8.616589207350923152e-01	3.964125756663562150e+00	3.008327133391149655e+00	8.258496403094510718e-01	4.054044559279930682e-01	8.069383928329789679e-01	9.996169303956516927e-01	7.290852467977056994e-01	9.368718515611599296e-01	7.610743726933474340e-01	3.738802762790496281e+00	7.837860852685529789e-01	7.065729898490817895e-01	6.277253156080694341e-01	3.207632913514327222e-01	7.029409416235294916e-01	1.178690444117244329e+00	3.049830790768656819e+00	8.722554289128189309e-01	1.211872447621044513e+00	3.167650040953458479e+00	1.466824526383172067e+00	7.989837077712689251e-01	3.271729993272225023e+00	3.115594859887779400e+00	3.144445947176969458e+00	1.220582902768165612e+00	7.560010119710696141e-01	2.489418779570587326e+00	5.894180357640218526e-01	9.232356192703634612e-01	3.149902518579523747e+00	9.212211495900659575e-01	6.123825322684336436e-01	6.409226548845239346e-01	8.169337248135282170e-01	6.869632717900043817e-01	1.095909311978004785e+00	2.614149310174644913e-01	8.877987520710222125e-01	7.455571072597361182e-01	2.230056589095152919e+00	3.110476297159612713e+00	7.229585146856508659e-01	7.452038425197480276e-01	2.534222080072357386e+00	8.605252460150577543e-01
3.507580630229264473e-01	1.323221016943941564e+00	3.130249936942991695e+00	4.897932830888316880e-01	3.908409471474473040e+00	2.978363116203091465e+00	6.986147391917656435e-01	7.988562176648765778e-01	4.085734589567167618e-01	5.301049352982463159e-01	2.901492666627713546e-01	1.096825334539372809e+00	2.760854999755365524e-01	3.732641351365646454e+00	3.342945564106778455e-01	3.101915670664039948e-01	3.877270004518474367e-01	7.848303232496476323e-01	7.623288069901750230e-01	9.095149159819186924e-01	3.050522006707880873e+00	4.311905452624104629e-01	1.148970418590974374e+00	3.112253602461183100e+00	1.297891288817795807e+00	2.791658021338209728e-01	3.278668014706857203e+00	3.021839915338964122e+00	3.065752314796733824e+00	1.409976672278819843e+00	3.009601979579930031e-01	1.969006904510120393e+00	4.281157332273892169e-01	4.069928998705249490e-01	3.122231367719334294e+00	3.763070242537347454e-01	8.315146186358980396e-01	3.342694657966274185e-01	1.940949331274816336e-01	3.482689268518167625e-01	6.983992564056444863e-01	7.002892862137295449e-01	5.060918534608992436e-01	2.456692984333071761e-01	2.228087940047832838e+00	2.977492476359394402e+00	4.208293904919490069e-01	4.253393097715597038e-01	2.016618656371738982e+00	2.203896877411294086e-01
3.457512737043921258e-01	1.452744394798331395e+00	3.165107821250550124e+00	4.826976390405480211e-01	3.900115598419496621e+00	2.999973985095565787e+00	6.844347300331019568e-01	6.994842827002358820e-01	3.311568473773366383e-01	5.845673184586549498e-01	3.584759794221741291e-01	1.055273593839906487e+00	2.270129706048253926e-01	3.706547427875015455e+00	4.558351782846347677e-01	3.583187730783359837e-01	3.368603175780741088e-01	6.394975698386584639e-01	7.365603486568483849e-01	1.064844079374160479e+00	3.060269515194987022e+00	5.370169023776288908e-01	1.153972606577858606e+00	3.139092148639058610e+00	1.448579756312285749e+00	3.696434621986270375e-01	3.297186483582279948e+00	3.076924158300481604e+00	3.106724577591953196e+00	1.445152338316028517e+00	3.802762724582043896e-01	2.156706940849796084e+00	3.271494902796038273e-01	3.353426063375318233e-01	3.147117715005744554e+00	5.274620333135018324e-01	7.744700937334122459e-01	3.312569053081193537e-01	2.878160143267901039e-01	3.661369685107020433e-01	7.162068832848526023e-01	6.037867943710893970e-01	4.983171132567751349e-01	2.638562808425629069e-01	2.265373114262632548e+00	3.055444788076918439e+00	3.762116567552021285e-01	4.394495954502784518e-01	2.206151379415538294e+00	2.806618397272132581e-01
3.008906841362057882e+00	2.193148702776793968e+00	3.875061923542669207e-01	3.024001293599829943e+00	1.644138822897694752e+00	5.319953843107847469e-01	3.077428143219107515e+00	3.005925037186961024e+00	3.080774985090450890e+00	3.039767229092748213e+00	3.016693774428538699e+00	2.564881906657846322e+00	3.187162107151836565e+00	1.512876988147519919e+00	2.947981942479938056e+00	3.023567433813127092e+00	2.945872973381014948e+00	3.117441742938579452e+00	3.046714197298646454e+00	2.720167822683875247e+00	7.182235486981127792e-01	3.123204980543026643e+00	2.474125287059476541e+00	5.709187179524464195e-01	2.339653619087437075e+00	3.026800208134538206e+00	6.886535068034126406e-01	4.649734590788602295e-01	3.341589465193221531e-01	3.200961180714342103e+00	2.991473068459592710e+00	3.331423899186090054e+00	3.076082609055247552e+00	3.272530994399141857e+00	4.793952429034049612e-01	2.866993979984246987e+00	2.883606780066381159e+00	3.087002485902149651e+00	3.134047641562472286e+00	3.045608617949625785e+00	3.250304775959601322e+00	3.084441054115806935e+00	3.065999027653736331e+00	3.110089857112694478e+00	1.452587129696269796e+00	7.393261529808098365e-01	3.183150653090032645e+00	3.019753822295695223e+00	3.466793817978873982e+00	3.168313438106846291e+00
2.677951879083824149e-01	1.375050937506635984e+00	3.000351709756675422e+00	4.899478290622609755e-01	3.710722816965382531e+00	2.857454329458079645e+00	7.570347799440869663e-01	6.862148274981821894e-01	3.854123802986585412e-01	6.067547859435649116e-01	4.135323706536744859e-01	1.073154670444772751e+00	4.411512066462405235e-01	3.520939742524216154e+00	3.458693740635136460e-01	3.781642964645892113e-01	3.908216738851069683e-01	7.050208053587979640e-01	7.707090152463356159e-01	9.818759899546115610e-01	2.926554430293572207e+00	5.874888586819064784e-01	1.143765083950891714e+00	2.983382768742687929e+00	1.316959150163027115e+00	3.411936002412209179e-01	3.132121867802178272e+00	2.917943606680360791e+00	2.954335533214083487e+00	1.499008822990101519e+00	3.252103937976638659e-01	2.106589748601271683e+00	4.071631131439573115e-01	5.425136444380401768e-01	2.989288867778376435e+00	4.481786552181867833e-01	7.120394331422137402e-01	3.996213594217744025e-01	4.003624878372613605e-01	4.600689371762082813e-01	8.352953685397053185e-01	6.856990781014740133e-01	5.443634518680637857e-01	4.103017724603230665e-01	2.158066283364565852e+00	2.897521383125993388e+00	6.176093263473902972e-01	5.517856525801739798e-01	2.148618289022670602e+00	4.235363098397834647e-01
2.921980791498979713e+00	2.116192384391919035e+00	5.548099689298646719e-01	2.945452910382705625e+00	1.725696664067292163e+00	6.497415052435130400e-01	2.985834291945368424e+00	2.914580075467443798e+00	2.991022028887694972e+00	2.954853966463686810e+00	2.927838620012563009e+00	2.456850575420612248e+00	3.094222982760507001e+00	1.545606815865498751e+00	2.868037680475405971e+00	2.936786641535512832e+00	2.849429216097776774e+00	3.002180615989385792e+00	2.956579058536122684e+00	2.667747330584294918e+00	7.426498107660476355e-01	3.044127080489560377e+00	2.382033900328003995e+00	7.449984505466090701e-01	2.327074078328776441e+00	2.947440619532659234e+00	6.842569253421980635e-01	6.857305935191063684e-01	5.403241465325389070e-01	3.086615437308099175e+00	2.917585367604339730e+00	3.357442570083064126e+00	2.975262125484416487e+00	3.169788325222776315e+00	5.555041727817485731e-01	2.798907197339363773e+00	2.785522796534268597e+00	2.994023740355845842e+00	3.046576118059783234e+00	2.944945597661808634e+00	3.174171433861408875e+00	2.976544097968699898e+00	2.979017194992823026e+00	3.019949182037863444e+00	1.325378627470301440e+00	9.164144281388754143e-01	3.081202912249538794e+00	2.932532715962683501e+00	3.502960461872452580e+00	3.088724590221245236e+00
9.611768094309895982e-01	8.033428590763710408e-01	2.701262210628656568e+00	1.030185114295706583e+00	3.627627665119737443e+00	2.519356853179906874e+00	1.016340325593467986e+00	9.233482940067315736e-01	1.051577664790777966e+00	1.095665757664374684e+00	8.626332968515612043e-01	6.999191470267547288e-01	1.024016552290874404e+00	3.411913944156323097e+00	8.346135829018749286e-01	8.421594966709191610e-01	7.555598991483447602e-01	9.542093771427785365e-01	9.693055849992134876e-01	8.175198805412501324e-01	2.571333914349057448e+00	1.000725752340207109e+00	8.747395987909374337e-01	2.687487720380518752e+00	9.202745598696713270e-01	9.218687555793987354e-01	2.780810590876366284e+00	2.584762652128030691e+00	2.621851397433108133e+00	1.208139420223752536e+00	8.727091271815442530e-01	2.227304077047338016e+00	8.973235557948552321e-01	1.217988557736111810e+00	2.669096902444899833e+00	8.626376838591341967e-01	8.839017171769545378e-01	9.034900368961206185e-01	1.005280962233550790e+00	8.581961799624445719e-01	1.307451283815565635e+00	8.096994827518303461e-01	1.039833064517461825e+00	9.532065528533211207e-01	1.683308806148265058e+00	2.572622233626503441e+00	9.658667421060952440e-01	8.574604328042852996e-01	2.309129486783952245e+00	1.064788442342650354e+00
3.295248048055918755e-01	1.299552392003691992e+00	3.105298024266065049e+00	4.706246360091257408e-01	3.880700220291098290e+00	2.953854876985558153e+00	6.887812645363946551e-01	7.654324672703760601e-01	4.099665686868605996e-01	5.512817154954233745e-01	2.451317261998435804e-01	1.061076070194336474e+00	2.918376407210495072e-01	3.698112243540299104e+00	2.378075863468511741e-01	2.416123414170796568e-01	3.379034992292263562e-01	7.504860268617887797e-01	7.407659508003275883e-01	8.775842075377102702e-01	3.027336011689712780e+00	4.248292849879894417e-01	1.128622307159611093e+00	3.087314608937329119e+00	1.266322306122173780e+00	2.167892810416481297e-01	3.247195733266941886e+00	2.999250629032166326e+00	3.045652075829161642e+00	1.402934577420187123e+00	2.479698667510646659e-01	1.997547553260730968e+00	4.078916317121424884e-01	4.592014128838608489e-01	3.097002618335425339e+00	3.519910941413952887e-01	7.769707218374434232e-01	3.119315653143691636e-01	2.122784565582583327e-01	3.329212588813360574e-01	7.563768221638288436e-01	6.617677165926963978e-01	5.014783396058187792e-01	2.399462216576454254e-01	2.193006979457914785e+00	2.956586898005063802e+00	4.750942648565923410e-01	4.189417375047014280e-01	2.043493565370345433e+00	2.422538234217890551e-01
2.195679727409333371e+00	1.244921009677692147e+00	1.483480379944670968e+00	2.271648057800295550e+00	2.414493681579759077e+00	1.491958282540857939e+00	2.184310755256717584e+00	2.229734195698049426e+00	2.298630220200151619e+00	2.208111429951447047e+00	2.192084396123800794e+00	1.867648765296092028e+00	2.358613131584672118e+00	2.239711043269679625e+00	2.117156023164726619e+00	2.211287004425584346e+00	2.145138010989251054e+00	2.304724732703870238e+00	2.166551986714805977e+00	1.817916826895339621e+00	1.633025132633480814e+00	2.245815812582931503e+00	1.821003969744931394e+00	1.609188504326569236e+00	1.430859772371786853e+00	2.216825868491122176e+00	1.668700315494739073e+00	1.366177751121942396e+00	1.391411815209537606e+00	2.234093132976429974e+00	2.179576961446455297e+00	2.475082290556914977e+00	2.288594332209797688e+00	2.453643943160508378e+00	1.540340220899173884e+00	2.036475692503619594e+00	2.050149829722731187e+00	2.256956273796581591e+00	2.301415357587471622e+00	2.209243457547840794e+00	2.399700580193659061e+00	2.247933765585747423e+00	2.307997783700102445e+00	2.296651724315966980e+00	5.229192445979377046e-01	1.366073845113095819e+00	2.377738705674924624e+00	2.236193163008839857e+00	2.615639353563665725e+00	2.352784103732824761e+00
1.676520466827601030e+00	1.475141439282255940e+00	3.021968112955156993e+00	1.887204637152601672e+00	3.769873329310800436e+00	3.104606285696061452e+00	1.522062182280489617e+00	1.960888833008571197e+00	1.795165424288100109e+00	1.615601839469384293e+00	1.773877781008985632e+00	2.211553794286705177e+00	1.762615374547094937e+00	3.553348323629851091e+00	1.641051455444847873e+00	1.797409685730268158e+00	1.827903769636707976e+00	1.967997823866911578e+00	1.596261120265484612e+00	1.233430238060851281e+00	3.247563443185783605e+00	1.542153992806594154e+00	2.188864851043093473e+00	3.185380896742879830e+00	1.218401884294699977e+00	1.716965452358976130e+00	3.296420317070731798e+00	2.850900862323770824e+00	2.920139358035601429e+00	1.585698383766843023e+00	1.682975144772268505e+00	5.075723516282301118e-01	1.899912939834578651e+00	1.766725017062234171e+00	3.142142571400786011e+00	1.544463853119270258e+00	1.781052673131004793e+00	1.727711914933132364e+00	1.698696954180103802e+00	1.745793581907759684e+00	1.520707893385940368e+00	1.876102666146848952e+00	1.906615133586900157e+00	1.804663957140010266e+00	2.355906121528735131e+00	2.658888318229029046e+00	1.935304682469126680e+00	1.921470144064506114e+00	6.299524575362087653e-01	1.728142178628464976e+00
6.094258314080438499e-01	1.384476769745912383e+00	3.114207291963636770e+00	9.953552351421032229e-01	3.872976640824360217e+00	3.038445784141789563e+00	3.048758475610360841e-01	6.350208796052327909e-01	7.948543616907838283e-01	7.372318175883323388e-01	7.227603110356299876e-01	1.289674492923941429e+00	6.494328643015485625e-01	3.656535717808616859e+00	7.473914007241579949e-01	7.775285741735095124e-01	7.412020139997400614e-01	4.424212724806272368e-01	2.846229842754992578e-01	1.097261428723189880e+00	3.124723945196238528e+00	5.002213934360518754e-01	1.445411391058367023e+00	3.179404159526964424e+00	1.305572732996709284e+00	8.144803740296823191e-01	3.296979795195040364e+00	3.027630791231457064e+00	3.065925947109124472e+00	1.047557801817240009e+00	7.533430673062714300e-01	2.075072617873510161e+00	7.496577582554101449e-01	7.551270069505533478e-01	3.137612352922628300e+00	8.256382178835114383e-01	4.503141710784338558e-01	6.872967231342185235e-01	7.158398066482904998e-01	7.257532571492780749e-01	6.389065348479464612e-01	5.622199874867301883e-01	1.037203401232831501e+00	7.578631204951710165e-01	2.238366023340780497e+00	2.977554593466964494e+00	8.454760207968278207e-01	9.061412224550134953e-01	2.098551361389186187e+00	7.651951329213563247e-01
3.022773382088981720e+00	2.252084738766791716e+00	5.719670027579031313e-01	3.018641171932487044e+00	1.674142051124997366e+00	4.199368584460821952e-01	3.132971265811082873e+00	3.015811833885254423e+00	3.100089748170154813e+00	3.084359864753620339e+00	3.021590704129581972e+00	2.550380495610315545e+00	3.217862521087979655e+00	1.684987174302842838e+00	2.969362416214906375e+00	3.036393252679224108e+00	2.963486849283509805e+00	3.144570527886005440e+00	3.102688658946392675e+00	2.799113536279352665e+00	6.177691650361566422e-01	3.180887036435834148e+00	2.414546615278446939e+00	3.649708896719935924e-01	2.423257339423158907e+00	3.038810139967582202e+00	6.940353210079336366e-01	6.361436384260494847e-01	5.341788506908466960e-01	3.307311362528466248e+00	3.000768625489385499e+00	3.420285859616097657e+00	3.081861017398034086e+00	3.287197477531232259e+00	4.949610701141568536e-01	2.874624664937806884e+00	2.922835714994091560e+00	3.104521726134612081e+00	3.152170052564883918e+00	3.051442931609297027e+00	3.304531906037314393e+00	3.114173123837054025e+00	3.049329022229030350e+00	3.122652098908350382e+00	1.500383103517816785e+00	8.910270785818313888e-01	3.192439663627248514e+00	3.009347469322718904e+00	3.559551779339886757e+00	3.190489810488172040e+00
2.911023729915932723e+00	2.062586757850651598e+00	5.574970490642797705e-01	2.983868252442360980e+00	1.954019984613728056e+00	9.414194405714574332e-01	2.907347041039155755e+00	2.943809052719171593e+00	3.010092763688887452e+00	2.913204938475535855e+00	2.920570160676515314e+00	2.572824326265444661e+00	3.072591971274805100e+00	1.785517485541912919e+00	2.856988114392617462e+00	2.939985928481882560e+00	2.869962616194838834e+00	3.021277389552180281e+00	2.897274953515518447e+00	2.582902172058674672e+00	1.126329568144703419e+00	2.959682734269784898e+00	2.477199234494340541e+00	9.975345867934821698e-01	2.169425875393176550e+00	2.944641642167367124e+00	1.085378787182936566e+00	5.126292983888027788e-01	4.879087894886696697e-01	3.003709175230584005e+00	2.908566756988794744e+00	3.079677831343276662e+00	3.008370675463305055e+00	3.156556956725492302e+00	8.591268425310666368e-01	2.767984237765087840e+00	2.778577535997667436e+00	3.009045915725858222e+00	3.026633750220673491e+00	2.966965672481242766e+00	3.073363412353796065e+00	2.997132819771500145e+00	3.021556651569247798e+00	3.022080321412680348e+00	1.484908958191553108e+00	6.313053771997796382e-01	3.107066260490566556e+00	2.951922184071873900e+00	3.197986416146063604e+00	3.066467357250019177e+00
2.920162169012439524e+00	2.211642093208149529e+00	7.987153925583082570e-01	2.985151697914368185e+00	1.907653859147727671e+00	8.751808874864164256e-01	2.937963809852151886e+00	2.926944026965394130e+00	3.003750734320553395e+00	2.949040392903692798e+00	2.922791244929313859e+00	2.522390691750227010e+00	3.067904277905311172e+00	1.775475883789253917e+00	2.890707541984860018e+00	2.942664895776479383e+00	2.851194612314802423e+00	2.988780490204274720e+00	2.930281532324976013e+00	2.713611379310152394e+00	9.584475193982302521e-01	3.002025966780624167e+00	2.438153367199412003e+00	9.502857020077150052e-01	2.366308445857466580e+00	2.962526866208967657e+00	1.146008276373934098e+00	9.586335675583061988e-01	7.707560628659457791e-01	3.099029015797020392e+00	2.924960314305645959e+00	3.370697194443902589e+00	2.980328775728642299e+00	3.145330332717543254e+00	9.384063409112799459e-01	2.816373691194725026e+00	2.787715785045302486e+00	3.017672846870608439e+00	3.040922639404177730e+00	2.967008683218728127e+00	3.107836948337910687e+00	2.985431066981458326e+00	3.013516317093842378e+00	3.023328931699085231e+00	1.456125442238072720e+00	1.198873332015371052e+00	3.082320300365885668e+00	2.932742045643049522e+00	3.486697123214495875e+00	3.077344321419431594e+00
3.281999020042061788e-01	1.289404349498112001e+00	3.097652941210061517e+00	5.754927830156201241e-01	3.902722657225579095e+00	2.947815958672344028e+00	6.901015520717416196e-01	6.764164564879878716e-01	4.740922511474449652e-01	6.158167889792757199e-01	2.676034847606090228e-01	1.035183167244753566e+00	3.823863570351497265e-01	3.719261675014088109e+00	3.131261349151013285e-01	3.229426316351588500e-01	3.583819367586855709e-01	6.530674896420330944e-01	7.171790941162007327e-01	9.357368926427889200e-01	3.012301150718421194e+00	5.210734885005806616e-01	1.102121485454979677e+00	3.088570266864632874e+00	1.281880019690861072e+00	3.465496493173267356e-01	3.232940327148386750e+00	2.997552947668701062e+00	3.038847983196939051e+00	1.319614866333884029e+00	2.966663490664731562e-01	2.070352113495230739e+00	3.335346087264408621e-01	5.046307736870974114e-01	3.078545990201661198e+00	4.330768419122735802e-01	7.287029149835895225e-01	2.846946324086687685e-01	3.113737896628816504e-01	2.517824260687139271e-01	7.918336300264819938e-01	5.834023318299067506e-01	5.471196780920523084e-01	3.393934817643817214e-01	2.185825504434460775e+00	2.961543367262163162e+00	4.319363606342049300e-01	4.219815246468295866e-01	2.121116673800400587e+00	4.210470710922216142e-01
3.228211826918095939e-01	1.391916750207140785e+00	3.126879082742300309e+00	4.602497076198925896e-01	3.887368639830913075e+00	2.967774132065065018e+00	7.501811167278762404e-01	7.560195180443231022e-01	3.049606731237576307e-01	5.674662048622524102e-01	2.508633295342596603e-01	1.066901379508750969e+00	2.559233841767878936e-01	3.704892494712106465e+00	3.367110328784858608e-01	3.025020917327250203e-01	3.233888054832101955e-01	7.223504474942227249e-01	8.036936096881606151e-01	1.022082107143403196e+00	3.030684165553570786e+00	5.374385477984620074e-01	1.133241170076198623e+00	3.104517871373376536e+00	1.400022413001026811e+00	2.930822123563985859e-01	3.263605665119228672e+00	3.033434218206754629e+00	3.069535723250354398e+00	1.464034404848794324e+00	2.980299209338301281e-01	2.116501972291314093e+00	3.027532716811533464e-01	3.615027095518711375e-01	3.107261652997839185e+00	4.624799748553747314e-01	8.081974924375424640e-01	2.675042738139477017e-01	2.157553516832877716e-01	2.464810894433297206e-01	7.606586838632085623e-01	6.779178175494763314e-01	4.591050192449397938e-01	2.337964531272894997e-01	2.230207457513937008e+00	3.009932634092161496e+00	3.568582472919751281e-01	3.751601071752875827e-01	2.173067009929051441e+00	2.599826738877992760e-01
4.022337210083636316e-01	1.412632398525636823e+00	3.176822539814706747e+00	5.355095987355826814e-01	3.934743720674956702e+00	3.027822487017668429e+00	7.237373372712893049e-01	8.609116261116003255e-01	4.312695537230783471e-01	4.872280670950473458e-01	3.277709089102908702e-01	1.160234042560283063e+00	2.102152613985541207e-01	3.755517032731223726e+00	4.317193762863686946e-01	3.746680743367754585e-01	4.538739586118235581e-01	8.013177077728651510e-01	7.994834205023341189e-01	9.936845762892062561e-01	3.099072817382690914e+00	3.916600510225389797e-01	1.225275154493185914e+00	3.161671635304867500e+00	1.400876938391687032e+00	3.568789036594928188e-01	3.334869354446890366e+00	3.076988769960668613e+00	3.114994210381440087e+00	1.441744151153695253e+00	4.376033219692628817e-01	2.019286188830988316e+00	4.882846764837058262e-01	3.027111860642570096e-01	3.176188220052018618e+00	4.830265128507163497e-01	8.818387598807190253e-01	4.198667595075391556e-01	1.917610514565564195e-01	4.459561696312139834e-01	6.460011929037937639e-01	7.482152696107393641e-01	5.602836351209381505e-01	2.665478391305681205e-01	2.281858370981738826e+00	3.034981585802795756e+00	4.272808182121234366e-01	4.772304918033187793e-01	2.057749554763756983e+00	2.032863378446453373e-01
3.415702473654051552e+00	2.782192458349360464e+00	1.247612819048733224e+00	3.423528379609630523e+00	6.325668110408499967e-01	1.318800074067056682e+00	3.530511816830678384e+00	3.420146974458683875e+00	3.445422958504086086e+00	3.400109014271523122e+00	3.475228508986950793e+00	3.022937184676468547e+00	3.605879026655880448e+00	6.717440052553520502e-01	3.412664735482241696e+00	3.487516272819576990e+00	3.392437573705194165e+00	3.526066432864456868e+00	3.491795140977323353e+00	3.276705789642117672e+00	1.395987544220686827e+00	3.588050898641169884e+00	2.960235685335122824e+00	1.241010214860429839e+00	2.958953364919629792e+00	3.473933914479847118e+00	1.214106403936758172e+00	1.456403258812386081e+00	1.302618111517239496e+00	3.687711141815946725e+00	3.449780846661843370e+00	3.816175444026693508e+00	3.507121868614222482e+00	3.652359631783918648e+00	1.275218175472682347e+00	3.319256703182200230e+00	3.301312619544204630e+00	3.518380804036472131e+00	3.561566356432695368e+00	3.488879630952362199e+00	3.639950846096378090e+00	3.541734471680749952e+00	3.482024076303834814e+00	3.540106016003327749e+00	1.957525106013800142e+00	1.629771108702176230e+00	3.601874053407569498e+00	3.484302820272284773e+00	3.964976592113267362e+00	3.588087167419454548e+00
3.635593357950251403e-01	1.412770518819070009e+00	3.210553561675965728e+00	5.354922409715261455e-01	3.959289852157239498e+00	3.045422411015811903e+00	6.513489522018969247e-01	6.283651019495377632e-01	3.683681158215896811e-01	5.496831129057366816e-01	3.242939724587061145e-01	1.035109787661156577e+00	2.227080776403760343e-01	3.768560041986686038e+00	4.432733172879200767e-01	3.594206902008669213e-01	3.401069237959412628e-01	5.510141543228346261e-01	6.671161984740319184e-01	1.052852748341160272e+00	3.107437347094087254e+00	4.812851882857779318e-01	1.169488943584237939e+00	3.191544015392648870e+00	1.420937259612891967e+00	4.055691256722535054e-01	3.335510592911544059e+00	3.117048234789887573e+00	3.152301558156478389e+00	1.333802224685480375e+00	4.051589449127260267e-01	2.187475768948148325e+00	3.182107490354916246e-01	4.038795787781717106e-01	3.190193494616391234e+00	5.526508227378715832e-01	7.012375925544906963e-01	2.863214421494258421e-01	2.839999097960622665e-01	3.228374923174642808e-01	7.040241958572547309e-01	5.223950777190579098e-01	5.620192690737322305e-01	2.601323133624284245e-01	2.277339881649716791e+00	3.088025972039579514e+00	2.902807887146177102e-01	4.278909396438042023e-01	2.232682247492344896e+00	3.211553021914015926e-01
2.196456401483415366e+00	1.308639815078286528e+00	1.498381290651184639e+00	2.210427828307387266e+00	2.396395162860302186e+00	1.405903176614326622e+00	2.261339807222987552e+00	2.250408387125982124e+00	2.268057207821651211e+00	2.224568087303942843e+00	2.176629558996513669e+00	1.746360871361751110e+00	2.343994176386468897e+00	2.197256041333388143e+00	2.094823834770039639e+00	2.166711899582316914e+00	2.093801045422820195e+00	2.326482369233338954e+00	2.246077620877199976e+00	1.826001740005442242e+00	1.496768715417660323e+00	2.277808964944247005e+00	1.703984430572632158e+00	1.530411781887974332e+00	1.531545130669791588e+00	2.179635848932363729e+00	1.579956567467464712e+00	1.420152851669736371e+00	1.419841243342246262e+00	2.365110713863716185e+00	2.159670623073119522e+00	2.677132141107054775e+00	2.254009569762728926e+00	2.452463091382591998e+00	1.510731558850093581e+00	2.025585638801854493e+00	2.098121837694569614e+00	2.250623385127531240e+00	2.291625008921618356e+00	2.202981323731815433e+00	2.481455728956178941e+00	2.254902241001788266e+00	2.245273093663053388e+00	2.267824065324837601e+00	3.478491061025933972e-01	1.493236232041591505e+00	2.353337061645400574e+00	2.192147700154094103e+00	2.817213541570732893e+00	2.332597823989152719e+00
7.221693145169881811e-01	1.399976006189464828e+00	3.007959364123428347e+00	7.309025638034810646e-01	3.724582295895214390e+00	2.873440512494050303e+00	1.080514416031848501e+00	1.185398115994310109e+00	7.562052135659632635e-01	7.694677918030230490e-01	7.801892834892486528e-01	1.271006773365923603e+00	8.030935013931844724e-01	3.566965885310346085e+00	7.196325503290709191e-01	7.629019869132734888e-01	8.000017858420824801e-01	1.239604739935604494e+00	1.165987894082441523e+00	1.076884477445598565e+00	2.955022453380701908e+00	9.201450191464748407e-01	1.167046853437593734e+00	2.988377657991577507e+00	1.388943131460789182e+00	6.653442249336367631e-01	3.150985793373461519e+00	2.898827759444941421e+00	2.945398496558449875e+00	1.748335373014699767e+00	6.910005509544673297e-01	1.837098612268126985e+00	8.419987715557155639e-01	7.626467312322573466e-01	3.008790616674584140e+00	5.733140673245918917e-01	1.220279677582752909e+00	7.925925564772504650e-01	6.875241848636232112e-01	7.820729892383790904e-01	1.024479212873364853e+00	1.155190056327486614e+00	7.020994516252196949e-01	7.211842818939373512e-01	2.215866222183368706e+00	2.845226692691404491e+00	8.508149883252594803e-01	8.302612580073988058e-01	1.914746880077722535e+00	7.077679803662325630e-01
2.896235977786485893e+00	2.064946349804313019e+00	4.770295799107880375e-01	2.911038490004774104e+00	1.789597651542740309e+00	5.374399408326046013e-01	2.972922592366785022e+00	2.876059118241536705e+00	2.967906351351450311e+00	2.950822930028858426e+00	2.905962805184309605e+00	2.422638072213390892e+00	3.081353855422929389e+00	1.588982596415006610e+00	2.835035239115722305e+00	2.908165054457526821e+00	2.823979957689487286e+00	2.984587635672849348e+00	2.936447231278963788e+00	2.601199411936906181e+00	6.481485321317452808e-01	3.032686501124675083e+00	2.343997021755307664e+00	6.441049013943815904e-01	2.240219708628896633e+00	2.914959458266173087e+00	6.044611068421793520e-01	5.047878125205036426e-01	3.853258913440939515e-01	3.057386376836701114e+00	2.877571807658475311e+00	3.280740503475881642e+00	2.947267298324125484e+00	3.163525544650282573e+00	4.250377617160565058e-01	2.760650804333868447e+00	2.765697818026935373e+00	2.962178666632939272e+00	3.027459071706972260e+00	2.917388556417023437e+00	3.166620299676271788e+00	2.943577481993037370e+00	2.942486182906840497e+00	2.999876577363145280e+00	1.325365455421504635e+00	7.831707464644509509e-01	3.062628553650248442e+00	2.902450200691827131e+00	3.426890598720190972e+00	3.069062611860754686e+00
3.496010754898294937e-01	1.454143260379854086e+00	3.194133371172213742e+00	4.035747234699381680e-01	3.919284688207270051e+00	3.014722083538613262e+00	7.680611993120302072e-01	6.360038842130558701e-01	2.757762568597427189e-01	5.813332341273316217e-01	3.040156644317408841e-01	1.002640925424695295e+00	2.607829318835429566e-01	3.725597027002005568e+00	4.136934253139379347e-01	3.181453748525662761e-01	3.137297203962365888e-01	5.995620852219306629e-01	7.737572812757628204e-01	1.077572322936126037e+00	3.071116625121790289e+00	5.855359374842649123e-01	1.129611629435330666e+00	3.156914767402463351e+00	1.473655434779848061e+00	3.378456827176117838e-01	3.302180866822261418e+00	3.102271038772670853e+00	3.136595950608315864e+00	1.432588104428532461e+00	3.808151810780693869e-01	2.227544894916247742e+00	2.309807258870109625e-01	3.699407391687681845e-01	3.161360971282049181e+00	5.460981175059320680e-01	7.616439352889460279e-01	2.244620825301179290e-01	2.687567614910422731e-01	2.871310321363809703e-01	7.866544485781723495e-01	5.536263727099149934e-01	4.312270486960209648e-01	2.020603490365497912e-01	2.275289958250680922e+00	3.083050413869821149e+00	2.511268322223851879e-01	3.670703285886778855e-01	2.279541922606299842e+00	3.024191650450577251e-01
2.374514084065607378e+00	1.305105560198988490e+00	1.775962435997155975e+00	2.448138523596257610e+00	2.583172597651101299e+00	1.830347155117853397e+00	2.337301048177136131e+00	2.448092924089027012e+00	2.467396421985098787e+00	2.352516124437327161e+00	2.389740939078820681e+00	2.098231107369838089e+00	2.522476289680128048e+00	2.356120994799581592e+00	2.275096486870951562e+00	2.384606813934111447e+00	2.327924859282743064e+00	2.515407783139758546e+00	2.325467528283553964e+00	1.819780700610363899e+00	1.956718722307076108e+00	2.387528126071273959e+00	2.079652205739631832e+00	1.928406976176101351e+00	1.458953153215588605e+00	2.376202473199823917e+00	1.909903164360255312e+00	1.647301875825943229e+00	1.664970938880582008e+00	2.242810808959653901e+00	2.348263699743201816e+00	2.324432033942930520e+00	2.481693647139920689e+00	2.620396494536654686e+00	1.862487626291280840e+00	2.187937235540039271e+00	2.254472632228329498e+00	2.419323254537340873e+00	2.461238700864139428e+00	2.385250134884998818e+00	2.551028383371988895e+00	2.420940307161164817e+00	2.481813665748612063e+00	2.469733828099853756e+00	8.212111947062474826e-01	1.575541396907201186e+00	2.560236843022131836e+00	2.445246092599442811e+00	2.477464164669017421e+00	2.510981767863420533e+00
2.924130473495364146e+00	2.142890001026361180e+00	7.745649936155514226e-01	2.893622398183563593e+00	1.842713491700965545e+00	3.550702293776117346e-01	3.049417750582239517e+00	2.908330145014439871e+00	2.977041730585419543e+00	2.981083027056757206e+00	2.900448280477039287e+00	2.358857993517150309e+00	3.087443798476383172e+00	1.717939294338389100e+00	2.852078027680700512e+00	2.900487376198207290e+00	2.816731312415761579e+00	3.017856409391487027e+00	3.014130082526728760e+00	2.668549657765412864e+00	3.807903069949816199e-01	3.069843053110900666e+00	2.272563999099162846e+00	5.075395221710707894e-01	2.355692824014781639e+00	2.917042577039116402e+00	6.969300773105633340e-01	8.546622504786235419e-01	6.991885440041235578e-01	3.179348826460413058e+00	2.892881988527856052e+00	3.469438497518846809e+00	2.946054175868273006e+00	3.175035017279955962e+00	6.360066242604782705e-01	2.781842076942454778e+00	2.827257780547500765e+00	2.981711023135562133e+00	3.036961852004213647e+00	2.931084413715755677e+00	3.227901439643280579e+00	2.972130103055219852e+00	2.922049106554424736e+00	2.995837827989733970e+00	1.319862985845646319e+00	1.125405760563656044e+00	3.047334773402417429e+00	2.871930206682239639e+00	3.609992477298133551e+00	3.072812839997737466e+00
5.826804164958048204e-01	1.242247106279956048e+00	3.046106302458815751e+00	7.957397779696436801e-01	3.834964509879639660e+00	2.891339207716911996e+00	6.416058469743015635e-01	3.512152901455789511e-01	7.492147618527777997e-01	8.758536478113440049e-01	6.232976288413554222e-01	9.714567554900453983e-01	7.267386842122335322e-01	3.627302232434727713e+00	6.190840500347010167e-01	6.362979284394220114e-01	5.959663491108322386e-01	4.051419323281025275e-01	5.187771719420006811e-01	9.751556608327662801e-01	2.960247510629923084e+00	7.530628291574364974e-01	1.147041515453997240e+00	3.039011252275041652e+00	1.202209575709594747e+00	6.797348697468876821e-01	3.148696975841287493e+00	2.937241074549956643e+00	2.983587358101471132e+00	1.114386871349905883e+00	5.907795750216550124e-01	2.152182746190584695e+00	5.651194521561337947e-01	8.526581604265764947e-01	3.010098311513574210e+00	7.042675728490759290e-01	4.769419449178438630e-01	5.100762720348970269e-01	7.096515043921127752e-01	5.418039484005203743e-01	9.570309827124882096e-01	2.827334087391719097e-01	8.144538527067781697e-01	6.766184690660781431e-01	2.110801334512579785e+00	2.898172217710496490e+00	7.229766323178868914e-01	7.046873630130134902e-01	2.209877627204617667e+00	7.807704042604964867e-01
3.451480733788864774e-01	1.427759585055616176e+00	3.163391411343702053e+00	3.852834913581996701e-01	3.893068679962607526e+00	3.001854141982315927e+00	7.922452064863384491e-01	8.342943711733336043e-01	3.081012850443446971e-01	5.330128726689978835e-01	2.868549556706462278e-01	1.113260091930956541e+00	2.630560752100938315e-01	3.722096362441830397e+00	3.486979804929535298e-01	3.111497309193762550e-01	3.989822428243993691e-01	8.229198331519311793e-01	8.540965159001703277e-01	1.022659113405462117e+00	3.073825391289950026e+00	5.362113838125954768e-01	1.158634003835651072e+00	3.129973529159370216e+00	1.418687761278345949e+00	2.356772614679190636e-01	3.301618313039996533e+00	3.063064629625650515e+00	3.105988705189809629e+00	1.540041437511171951e+00	3.156608692305598596e-01	2.054918663053937333e+00	4.212403048350737977e-01	3.310095940077860122e-01	3.150082229128669642e+00	4.010075002648423870e-01	8.815543062546349340e-01	3.454438374077216656e-01	1.589863041997216231e-01	3.633637852187390771e-01	7.591393875383788403e-01	7.672763854563044994e-01	4.142453137066425817e-01	1.962493720948074449e-01	2.276763921207787700e+00	3.024811389615417401e+00	4.308637731583992436e-01	4.106911816850997154e-01	2.106183768882818441e+00	1.257936148997653436e-01
6.338327904042979632e-01	1.495776979752609259e+00	3.186136584155854656e+00	4.368076017120775534e-01	3.958483147657836820e+00	2.951075074829105915e+00	1.062567092577819894e+00	8.693250968553771774e-01	5.142921706576076835e-01	8.352629802482688381e-01	4.240373045194760215e-01	8.586290825470168642e-01	5.223277173004573504e-01	3.769207211476933050e+00	5.652747938914879366e-01	4.100591120671348011e-01	3.938451453709690964e-01	8.590905090095661834e-01	1.085690028895805570e+00	1.175811967355358867e+00	2.986266365862733529e+00	8.677259415437666989e-01	9.517441111278888144e-01	3.100125065153441106e+00	1.588960398169717791e+00	4.604573545393038092e-01	3.259183246524818500e+00	3.095381817687899773e+00	3.121148717829410391e+00	1.641535690167603478e+00	5.346059627582726570e-01	2.406060115393175547e+00	3.814673239105016433e-01	5.977322127242895577e-01	3.126949940436443587e+00	6.673522183445591560e-01	1.037125057820641683e+00	4.830990268920263286e-01	5.039733023529505695e-01	4.339293951635624369e-01	1.091518898650620351e+00	7.561213782715955345e-01	3.565897874088511110e-01	3.918444930831815332e-01	2.241653203619614843e+00	3.097703353499948520e+00	3.270620435581296226e-01	2.642817902580248401e-01	2.476624908427693228e+00	5.251521163073727960e-01
2.345699942246413650e-01	1.369866122267029862e+00	3.125617263289664383e+00	4.256453133953897461e-01	3.867127810297434021e+00	2.966577451890883399e+00	6.956040499087600137e-01	6.299635749067835633e-01	2.948081993926835453e-01	5.146371068706706575e-01	2.470271681181309686e-01	1.035560092561842005e+00	2.326243914642529553e-01	3.681946434952463321e+00	2.786547281592345326e-01	2.425919767700881469e-01	2.888376112625988812e-01	6.233606261467123932e-01	7.055843204327985063e-01	9.622670335228532545e-01	3.034974461925276312e+00	4.524723718045858267e-01	1.134874186355873560e+00	3.102608595721337625e+00	1.335852328942038758e+00	2.399111871619223624e-01	3.253627797522248954e+00	3.028956585132406065e+00	3.069794105237944049e+00	1.400800573413763406e+00	2.478856539307194573e-01	2.105000358060461263e+00	2.873057286769281626e-01	4.166538547336248177e-01	3.109459346887999409e+00	4.148693623035466516e-01	7.065534087340945568e-01	2.265344462110479573e-01	1.973557882911440853e-01	3.090828449265914379e-01	7.299515770354795263e-01	5.731611906637704701e-01	4.771718291753377916e-01	1.929822061102995645e-01	2.230079518218525791e+00	2.997002787949242908e+00	3.860785150104417696e-01	3.970262062905536293e-01	2.145671354299488964e+00	2.334920649464692355e-01
2.880558457893423352e+00	2.127186540507476131e+00	6.200215369416655076e-01	2.867869529443439980e+00	1.727515355866177327e+00	2.982412334600000881e-01	2.993002491508458540e+00	2.872856046324164137e+00	2.938401193243012077e+00	2.929730815263758004e+00	2.869356489941798483e+00	2.365737594800558341e+00	3.048810537144944544e+00	1.593454668166766952e+00	2.819999118670794225e+00	2.874501494201653795e+00	2.791185262891186181e+00	2.977987947620004405e+00	2.960342077173419462e+00	2.643990170874266799e+00	4.146896241965753460e-01	3.024248200008559984e+00	2.281944314656694228e+00	4.452092029262121331e-01	2.324028481571541072e+00	2.886503664465046359e+00	6.941238647041049203e-01	7.349802886027156923e-01	5.664687617200945269e-01	3.137636935256478132e+00	2.860378660985917865e+00	3.400681935940418565e+00	2.919653477553431742e+00	3.130991365542695082e+00	5.191616587759950718e-01	2.745204117117154841e+00	2.777484420962466061e+00	2.949253997154346774e+00	2.999372982372158880e+00	2.901284571961154857e+00	3.166190140501941919e+00	2.943792343561046465e+00	2.900052301616991457e+00	2.964746229313920622e+00	1.326972872172432538e+00	1.004272948960119871e+00	3.023597929611816948e+00	2.852913288296708760e+00	3.538620796064995577e+00	3.035211152656859035e+00
2.532573085574245653e-01	1.320382975575077777e+00	3.079024164596028790e+00	3.602660839817596328e-01	3.835814830098415396e+00	2.906002732451545167e+00	7.629573157658733340e-01	6.290403114402489670e-01	2.939546104157889084e-01	5.797052498052579494e-01	2.063481655178833196e-01	9.406070757324179743e-01	3.374845306860720928e-01	3.657311628762269784e+00	2.322045374458706068e-01	1.984166586883781280e-01	2.225714270693180397e-01	6.596938682301523027e-01	7.702373619000407734e-01	9.673246402145828649e-01	2.967951005353730576e+00	5.804550923767700654e-01	1.015956670014464214e+00	3.044026594877812020e+00	1.324589917449439991e+00	1.998741183198905758e-01	3.188931729849245222e+00	2.980036628267435539e+00	3.022622445016620141e+00	1.438535296751142001e+00	1.694215790710154046e-01	2.141977617920260979e+00	1.988530187046063102e-01	4.777822519597045292e-01	3.047427162758387098e+00	3.696925648221793814e-01	7.291158199855950484e-01	1.733979341750446768e-01	2.451556746469112646e-01	1.858338555290291461e-01	8.352745517816062559e-01	5.893466182375438622e-01	3.766503981044265759e-01	1.881340432807979968e-01	2.175547333993093968e+00	2.956230000623183862e+00	3.418233682675621554e-01	3.040303881642642536e-01	2.199722215748416421e+00	3.124460865910766993e-01
1.346693558651790301e+00	5.365588524108310109e-01	2.270841752681714620e+00	1.440799860073560978e+00	3.170707178893316325e+00	2.225545500453116166e+00	1.320050892871228010e+00	1.529919160104957099e+00	1.439124820738945321e+00	1.278592925689804316e+00	1.332627433786439441e+00	1.297020371488075030e+00	1.428079050952569373e+00	2.942438214540452623e+00	1.231273574968303697e+00	1.331894570391802590e+00	1.292362606333254949e+00	1.563117702885182592e+00	1.342402338323285704e+00	7.726659166001368373e-01	2.333382646131800797e+00	1.258953278759412653e+00	1.300299982238771079e+00	2.354780955359970562e+00	5.871632413353504720e-01	1.325486922983575511e+00	2.445747081026663050e+00	2.122676753391822047e+00	2.165741934681307157e+00	1.423226310083361534e+00	1.315064689427027922e+00	1.677438903853759822e+00	1.465948189959598968e+00	1.551370464466816701e+00	2.343942324541035571e+00	1.143246851624552418e+00	1.352202307825345118e+00	1.394234493570109867e+00	1.380119916126713697e+00	1.374994964360166882e+00	1.455029644347320517e+00	1.451589921758490886e+00	1.485562310150030374e+00	1.399550935266232532e+00	1.413746193828334663e+00	2.045067841451335244e+00	1.499568012190453548e+00	1.404405399734132143e+00	1.783713862868572697e+00	1.418844957202178181e+00
5.536769615102568043e-01	1.487474151179497328e+00	3.063573090953627620e+00	3.079029858403405928e-01	3.762065669249331279e+00	2.829160725611457483e+00	1.078787665004152130e+00	6.852717761196541746e-01	4.700649800419047231e-01	8.318672391296632052e-01	4.654053579373886307e-01	7.793377328416218885e-01	6.150665300845419292e-01	3.583528134206935611e+00	5.245441261183987347e-01	4.128804881171408425e-01	3.936521526893004275e-01	7.686896572128675276e-01	1.043140721409361538e+00	1.185149178561179184e+00	2.870650804828362546e+00	9.115231033551541850e-01	9.011823088022027362e-01	2.965239916061769954e+00	1.536996352016974710e+00	4.426807196472914430e-01	3.115132595481854505e+00	2.981476737692065448e+00	3.014673068590472127e+00	1.691025004704369117e+00	4.985143630533196979e-01	2.470945029766628220e+00	3.652080219403172068e-01	7.126175979826315787e-01	2.997168007256385991e+00	6.354961164335676260e-01	8.926686649550903407e-01	4.897468060469586937e-01	5.697607551407506410e-01	5.110082436698697439e-01	1.151184752462081962e+00	7.095514260899190573e-01	3.489743053778289195e-01	4.464875540077400951e-01	2.177804626435545732e+00	2.994113425929679995e+00	5.162961052093146819e-01	3.714319196175163151e-01	2.532173277193060734e+00	5.870959106447342091e-01
4.005058478627475660e-01	1.415756729762271959e+00	3.164985671093379693e+00	5.590785546779372117e-01	3.913846803692097698e+00	3.009742610370045757e+00	6.431902490059030475e-01	7.048026256887325314e-01	4.177990579999233955e-01	5.391723816885890530e-01	3.597912413931446673e-01	1.082383981489814184e+00	1.923484467720391611e-01	3.709828517513980017e+00	4.470705201905102455e-01	3.600589278684213079e-01	3.697032273554025084e-01	6.113861932129371901e-01	6.764742041750914092e-01	9.951778143775285024e-01	3.075295456483861933e+00	3.725360697757204020e-01	1.220968182078854269e+00	3.151705016781665147e+00	1.388997233488921346e+00	4.039942076578285080e-01	3.306394205544396669e+00	3.073927340895699967e+00	3.106109465488747556e+00	1.354575249796672098e+00	4.494116285180864701e-01	2.144428962839877606e+00	4.143653877135594632e-01	4.135803330829092572e-01	3.160305978227862855e+00	5.702302514273241973e-01	7.318999748449617204e-01	3.894926987838753241e-01	3.096997613914541647e-01	4.558965524354705035e-01	6.711983265445811142e-01	5.736997530446555915e-01	6.145224877910482331e-01	3.021188414571709946e-01	2.249845254664927907e+00	3.046250039949334187e+00	4.311183233191909214e-01	4.896647541389786418e-01	2.176152248971454650e+00	2.976786184458801721e-01
1.215440110402835616e+00	4.727586600134341399e-01	2.300009234497209398e+00	1.258532429504612971e+00	3.221594391762289789e+00	2.189668623333711484e+00	1.272733758823704209e+00	1.403824165541625923e+00	1.302971566384763191e+00	1.218829667267005590e+00	1.162308838377785980e+00	1.054268230671316919e+00	1.304729110867978603e+00	3.009757048633473708e+00	1.078415099757135343e+00	1.153357782517126839e+00	1.110279881398088531e+00	1.443543780620006212e+00	1.296268454189740016e+00	7.235676276880117497e-01	2.274272736876666201e+00	1.202664958614717783e+00	1.047039727210191451e+00	2.327132381542374784e+00	6.788825646044926998e-01	1.160411088827699277e+00	2.437586060882282801e+00	2.162403758740286897e+00	2.201054049775556631e+00	1.461321531890798164e+00	1.157061451760279525e+00	1.848425013899342551e+00	1.291302159305443897e+00	1.428592027775210660e+00	2.326886559706492275e+00	9.951466843607704726e-01	1.260395355903261683e+00	1.242385910153166018e+00	1.245943412583081944e+00	1.200014772157694809e+00	1.449639148936395783e+00	1.312158745234376145e+00	1.287065094222840322e+00	1.241815428012421618e+00	1.358941785774030908e+00	2.119554556146929780e+00	1.338956959638269995e+00	1.205320414742230506e+00	1.963993371216951500e+00	1.291042772502403402e+00
2.558310631760818965e-01	1.355602515346122416e+00	3.074398843309048335e+00	6.396952571400732479e-01	3.784906984765391780e+00	2.972218910693767757e+00	5.892792836755618158e-01	7.634337519421875440e-01	4.149249503129271988e-01	4.052974199305014458e-01	4.250880938543158960e-01	1.229992843103218547e+00	3.565592618493516053e-01	3.610105617433158720e+00	4.199822203249374830e-01	4.977805128478980934e-01	5.321354110506818502e-01	7.170809317149761108e-01	6.461606337655154686e-01	9.909349624953538438e-01	3.059938448981900372e+00	3.849458567600402836e-01	1.290362385496095499e+00	3.095989071735073761e+00	1.296094622271100283e+00	4.467575613468003359e-01	3.249047570173122956e+00	2.982263250608015781e+00	3.025707089147374074e+00	1.360599939731972796e+00	4.249976455264503072e-01	1.930677105459711163e+00	5.480348474917924317e-01	4.144003261673421812e-01	3.090759144075499787e+00	4.469180327827314003e-01	6.926300330145137574e-01	4.396604074441731180e-01	3.165958583097625012e-01	4.784371705952233933e-01	5.594451125830994798e-01	7.500632623540389732e-01	6.896896906841533115e-01	4.349550166313123079e-01	2.232231429834076852e+00	2.927874847735318031e+00	6.172371639418788858e-01	6.432697529213842191e-01	1.966468549749560202e+00	3.645159689011362447e-01
3.248808854003547797e+00	2.708621913363236988e+00	1.370293215588431979e+00	3.297374506574404673e+00	1.164777798543943810e+00	1.417168906337403333e+00	3.313441408641590424e+00	3.219554714074228219e+00	3.279596817895069627e+00	3.222183198945987925e+00	3.308339038785531816e+00	2.896417951029059079e+00	3.402375093201127854e+00	8.192200177415156492e-01	3.262212361319874798e+00	3.321226897227641306e+00	3.214112301612235267e+00	3.276955919760626834e+00	3.267397443154291814e+00	3.126319065245453999e+00	1.454615831276324656e+00	3.372898479244158754e+00	2.909556637095696008e+00	1.422363518795264792e+00	2.865500258730281136e+00	3.323707391177946224e+00	1.393561333184337059e+00	1.614468529367656613e+00	1.405632000035875961e+00	3.410743083367997919e+00	3.307226252007431810e+00	3.774359537966531342e+00	3.324253545582667169e+00	3.455691164412960426e+00	1.431189458508157264e+00	3.203731615605960759e+00	3.095079229869773130e+00	3.346774201812555916e+00	3.390910057569404223e+00	3.331593292916471771e+00	3.419886079752468611e+00	3.309239828148997642e+00	3.355535643467836504e+00	3.373417363259320734e+00	1.950214482182081932e+00	1.772977704134191423e+00	3.419290739342512264e+00	3.329884318679467992e+00	3.893177896582086461e+00	3.418497749952438269e+00
4.314572048575611718e-01	1.451924151119061479e+00	3.184546226110537948e+00	3.380790378026336529e-01	3.934766734616766737e+00	2.986559985738736156e+00	8.995403432764054186e-01	7.206493496819598166e-01	3.545357493091416679e-01	6.951183960284329499e-01	3.206361653118999233e-01	9.800724299909748805e-01	3.588843971280512579e-01	3.727644680374516462e+00	3.640982959625462811e-01	2.529736263267552965e-01	3.061670825461058620e-01	7.225005970331005445e-01	9.030908522076750433e-01	1.000107662207035064e+00	3.035735628456143420e+00	6.697208902744135051e-01	1.094850887443652887e+00	3.127406406160883723e+00	1.454844901306401761e+00	2.512629157594710727e-01	3.275196806274479844e+00	3.086529857652262621e+00	3.119011678665045917e+00	1.488893708447397879e+00	3.484161486138392383e-01	2.206350621230963149e+00	2.358069874402262955e-01	4.619359852578713843e-01	3.143872826874158921e+00	5.322442842186417833e-01	8.905257211664912020e-01	2.463557275494719367e-01	3.242731977007382027e-01	3.214677229575149120e-01	9.175847000963346378e-01	5.960375562743469580e-01	3.180139825263228470e-01	2.449188328640666823e-01	2.259137750241443143e+00	3.068356742766994216e+00	3.271076900370828433e-01	3.160971685427467204e-01	2.259137365330879721e+00	3.506543210406043998e-01
2.159676833915009919e-01	1.295557143239571607e+00	2.980502996830900919e+00	4.611488060888614404e-01	3.683713618133757528e+00	2.836133687137422310e+00	6.787712571947756013e-01	6.080179858614376265e-01	3.181015474082423133e-01	4.744691947013116029e-01	3.050729230188569119e-01	9.690714241212093905e-01	4.014702650777318138e-01	3.523088707634298711e+00	3.603232975457115184e-01	3.931710562232856865e-01	3.713316597097326421e-01	6.190222102903809587e-01	6.867512698578267516e-01	1.048035980727384464e+00	2.916459653080521353e+00	5.698797385432053941e-01	1.036986715065704834e+00	2.964614212454592224e+00	1.311964043149039361e+00	3.745212427231392471e-01	3.113315081149728769e+00	2.889209956674752888e+00	2.935710267389891825e+00	1.441537028958431277e+00	3.417202201881565093e-01	2.127720493461345175e+00	4.092618661624087828e-01	4.921405916400605207e-01	2.966594425565008297e+00	3.810137415981364462e-01	6.001913731158304843e-01	3.636791463841928529e-01	3.385878657560022487e-01	3.566631268001584920e-01	7.562721457723621254e-01	6.563215716385512044e-01	5.342084538931372029e-01	3.335348035563594493e-01	2.121526654245510901e+00	2.858444608483283300e+00	5.138461421841941101e-01	4.700854212760562367e-01	2.186876036534994849e+00	3.871292371880975525e-01
6.399917712336588016e-01	1.425965965734704133e+00	3.205446242391584821e+00	9.897239288014398895e-01	3.987937580135673787e+00	3.113239895440520044e+00	2.986504416064715284e-01	6.260487101079392769e-01	8.125763252888167365e-01	7.876077849967965117e-01	7.242427641785527115e-01	1.308498584902081152e+00	6.329396719769987412e-01	3.769937510630751110e+00	7.515328916255872294e-01	7.613408301018868007e-01	7.371764647760317146e-01	4.637785072495086425e-01	2.688405499982642888e-01	1.074058478702508923e+00	3.197222449217604900e+00	4.807112919541193241e-01	1.470258735919331761e+00	3.254802374282206312e+00	1.311511182036261713e+00	8.019558742487367109e-01	3.384421270637389512e+00	3.108346655514587553e+00	3.148879282774289745e+00	1.039686190219282214e+00	7.318772654667339284e-01	2.049555832114037912e+00	7.358097631235445135e-01	7.636670456745546787e-01	3.222521628617215139e+00	8.333372995002505945e-01	5.341216146829986799e-01	6.653154630130477809e-01	7.078714509677099809e-01	7.191854147805086805e-01	6.367113707415614776e-01	5.065621954288983542e-01	1.024230821362853705e+00	7.425143897436204954e-01	2.311513779169687588e+00	3.053626988005662124e+00	8.123756189667553640e-01	8.818703687923260537e-01	2.064324326423790712e+00	7.420080422827751709e-01
6.638982402999851207e-01	1.383023124204513676e+00	3.179806768669404704e+00	9.761707848718808034e-01	3.947908320953136485e+00	3.070478856934326650e+00	4.945302990788302822e-01	5.249789467516796648e-01	8.038200985557634182e-01	8.765399245857673494e-01	7.629352022013882184e-01	1.202401785650613064e+00	7.342997814886887964e-01	3.717135203615455463e+00	7.674669261472283344e-01	7.905931207855183551e-01	7.239411206761983131e-01	3.865786249569027055e-01	4.067512092088021447e-01	1.102035401690552030e+00	3.141380596855771312e+00	7.340009678992276410e-01	1.382798022448578079e+00	3.217840462481861952e+00	1.324371031702516799e+00	8.272163440375789323e-01	3.313322580662747541e+00	3.086127468657885675e+00	3.123352473283146580e+00	9.967261130036244587e-01	7.318480255546028213e-01	2.147047822461956912e+00	6.834472362433713366e-01	8.401428902173221358e-01	3.170495683754447569e+00	8.523598881881059297e-01	5.017835773568544155e-01	6.237078227530008512e-01	7.746072960016292530e-01	6.539827518681086138e-01	8.463548154497677611e-01	4.162086186893734774e-01	9.829668242941850265e-01	7.856856270256243890e-01	2.251656210035396732e+00	3.040863983820154104e+00	8.039794181937061079e-01	8.792356662487597063e-01	2.195179200094957483e+00	8.377628145248338098e-01
4.290073674072329979e-01	1.404258510437902840e+00	3.216513927368441106e+00	6.136235995712536750e-01	4.000282679521975027e+00	3.077651677270391684e+00	6.353163667544655668e-01	8.209569139083704448e-01	4.826694330378393238e-01	5.499350712321480206e-01	3.712582664236992458e-01	1.188436465341165205e+00	2.259105275710137084e-01	3.807040177184278118e+00	4.261337646696398140e-01	3.901924766511128406e-01	4.556185781609088936e-01	7.464941274178453767e-01	7.150601184300537927e-01	9.553641975083499993e-01	3.149509536354036854e+00	3.235368879469361358e-01	1.273338481721214999e+00	3.215922885192775915e+00	1.360399221108937962e+00	3.950363491230099444e-01	3.377250900071921524e+00	3.112623345661596819e+00	3.153583370965945321e+00	1.355995556044294892e+00	4.229008727467022388e-01	1.999084660913434064e+00	4.807503353400618407e-01	3.914925761133625781e-01	3.218636037027420294e+00	5.291208848112353147e-01	8.298237647321402566e-01	4.010304719862138878e-01	2.604963604700091251e-01	4.362445077258380044e-01	6.329311374453426842e-01	6.781001721045367692e-01	6.332112292698252043e-01	3.210827579089233219e-01	2.302801946162860602e+00	3.067854643107591706e+00	4.628086365825384574e-01	5.247573815666516373e-01	2.032453941246539664e+00	2.663202879067118056e-01
5.446509532094048200e-01	1.569868362839629050e+00	3.293700035961374173e+00	8.144404138428502637e-01	4.015646059824878655e+00	3.184817047852415151e+00	6.151934397515818054e-01	8.802389784504680570e-01	5.996771251317938312e-01	4.747261676789613083e-01	5.785701215362356598e-01	1.352522539991756645e+00	3.547746388747874957e-01	3.845962773741367524e+00	7.000845525907097855e-01	6.635604132296573088e-01	6.919878040335254443e-01	7.488619171079496928e-01	7.008125448257392920e-01	1.212698544633946662e+00	3.267631935125375531e+00	3.639617763302694375e-01	1.438765956060124696e+00	3.315356183288018510e+00	1.532872985736864813e+00	6.677544202267126083e-01	3.484725351436072760e+00	3.203406505598794585e+00	3.242485680181261820e+00	1.386869175543092414e+00	6.869131371796428631e-01	2.084859515872035995e+00	6.949109402273794256e-01	3.973427421731561826e-01	3.317725588142010018e+00	7.228321323792075148e-01	8.491102089579942724e-01	6.438286957410663813e-01	4.458954388849636352e-01	6.786716720390597590e-01	4.185987819611017291e-01	8.211364911293628222e-01	8.572355609840704993e-01	5.281046710090990803e-01	2.442053189250559253e+00	3.149882760467458631e+00	6.048304968693335448e-01	7.411699894484151674e-01	2.096939744030994479e+00	4.426945409784223129e-01
2.144976767085461145e+00	1.318511047725756002e+00	1.968491764171904190e+00	2.277254366064950020e+00	2.784611415938917478e+00	2.060545579756207779e+00	2.030630326361161586e+00	2.259863153500270005e+00	2.243471445059501246e+00	2.104129039238178844e+00	2.158521433808405110e+00	1.988682233893361406e+00	2.245231289850668777e+00	2.533460890352409400e+00	2.072910828711822528e+00	2.164547253090725487e+00	2.098272372083253234e+00	2.242888989618224471e+00	2.057374193161811249e+00	1.726190441110282858e+00	2.165030957222686236e+00	2.087302520494294100e+00	1.999061890751855808e+00	2.170303536761112984e+00	1.481391090068704175e+00	2.174057200695301173e+00	2.173908862470222747e+00	1.902842254130561628e+00	1.894882586229002186e+00	2.045021822548361179e+00	2.159587371332949424e+00	2.339553872655886657e+00	2.255793734469047518e+00	2.332102667720764799e+00	2.093572954897957139e+00	2.024942748021651084e+00	2.004878783316647706e+00	2.217020407555480688e+00	2.221862799777411190e+00	2.178126039235548372e+00	2.248186255149692947e+00	2.193267716480964413e+00	2.313720932186861479e+00	2.236982982521788621e+00	1.032200054967766567e+00	1.886567479022652316e+00	2.339658326980672332e+00	2.245781935603713642e+00	2.464620694999640538e+00	2.266449511469963873e+00
1.865006580834178695e-01	1.232948812982874065e+00	2.940873993734503422e+00	4.925919895971578311e-01	3.659761481168523733e+00	2.808514799962755770e+00	6.574287326144939714e-01	6.199321441738925298e-01	3.490588515301912831e-01	4.432853641333496242e-01	3.186198358108101591e-01	9.811261774609070230e-01	4.214843450100539402e-01	3.499276576769510871e+00	3.211500521647026596e-01	3.947733281992498178e-01	3.804739338518184355e-01	6.472668826306127166e-01	6.669828797435671808e-01	9.824996874116947998e-01	2.893349571499392869e+00	5.337073880746079357e-01	1.031249183034575356e+00	2.936079573590806735e+00	1.230726016879565066e+00	3.665344894570379264e-01	3.081100398698228382e+00	2.845494229737111969e+00	2.894925779478110694e+00	1.406891696579154027e+00	3.106870754439340354e-01	2.057530339696754140e+00	4.343846094267756475e-01	5.268364590842928852e-01	2.934479280815204039e+00	3.136875614744445429e-01	5.939404315877144791e-01	3.737290473761729626e-01	3.392069966840264850e-01	3.709053955006290093e-01	7.374843907162437207e-01	6.701894166733272096e-01	5.603156894189357251e-01	3.566451558384598486e-01	2.090113139300397549e+00	2.809010021218782960e+00	5.442575304918123580e-01	4.967400134016663471e-01	2.115783796955847507e+00	3.999846932893427742e-01
4.212798660383086924e-01	1.344107341554084289e+00	3.188351706534844343e+00	4.931202473700170286e-01	3.970644716382478290e+00	3.025418537657610152e+00	7.430317063769711350e-01	8.060712260549949271e-01	4.557452181601008290e-01	5.763983594453698789e-01	2.925073150783307763e-01	1.094385177071807602e+00	3.457226209906517633e-01	3.807285528254390261e+00	3.734586973883175509e-01	3.489296223286215137e-01	4.411743749720132834e-01	8.074128213193662029e-01	7.928477328268296320e-01	9.639797866280795935e-01	3.100227377094178838e+00	5.047975215094036017e-01	1.145051596099431190e+00	3.159866401905420563e+00	1.334346834867506715e+00	3.230814363007062928e-01	3.329111227315196153e+00	3.071069449550048347e+00	3.122942935503026263e+00	1.426653986878053670e+00	3.401320907780385205e-01	1.999857454757042907e+00	4.616406543728008849e-01	4.599129326948928620e-01	3.171932722330026877e+00	4.103971230245069823e-01	8.589591133280253255e-01	3.476227192490574658e-01	2.425393629174825982e-01	3.365833017615108558e-01	7.498050894127461508e-01	7.178267892846140752e-01	5.032446729205941605e-01	2.636282149889398463e-01	2.272559132113629587e+00	3.019489036420749617e+00	3.987621651691037883e-01	4.012734177458878726e-01	2.051891415679055530e+00	2.731977068871945247e-01
5.611882321308045984e-01	1.323436618632933381e+00	3.054572100148598590e+00	8.094675431840279156e-01	3.816743438024503554e+00	2.908155406583651459e+00	5.832135133255099690e-01	3.326140773482759716e-01	7.368233259540837299e-01	8.620183234836167330e-01	6.296432546270273045e-01	1.021067471368310553e+00	6.957554873338113177e-01	3.603626898367005005e+00	6.500301448523099213e-01	6.489219538367779760e-01	6.004222860098346048e-01	2.974522849769492550e-01	4.670996867256346774e-01	1.048013761071253436e+00	2.976513916796455383e+00	7.246057721235839022e-01	1.203765133817230160e+00	3.053589473849612990e+00	1.285618835007415806e+00	6.958938489978337971e-01	3.169436320140920582e+00	2.959163570092106177e+00	2.998088254612099490e+00	1.150718941206832602e+00	6.226549862149922676e-01	2.199001213335143756e+00	5.633033906959946657e-01	8.031224172019126861e-01	3.024467255029592128e+00	7.449778948424558012e-01	4.173944467734150843e-01	5.289442755371932536e-01	7.061869558254998402e-01	5.703445927710592001e-01	9.112576676427921463e-01	2.567919294042689260e-01	8.360306216047189709e-01	6.762197040731550146e-01	2.135585027478015263e+00	2.928465456664106181e+00	7.408888642752915477e-01	7.333164921324553109e-01	2.250076319208903275e+00	7.697208537429769404e-01
2.960353079156889944e+00	2.189752040388126542e+00	2.974251111116635871e-01	2.984034014663947687e+00	1.568148796319080107e+00	5.584933031136000148e-01	3.044391900799356954e+00	2.951679507096022892e+00	3.040601627773534155e+00	3.003503295474253321e+00	2.979672673583298792e+00	2.540973653781517516e+00	3.160053569357047731e+00	1.503973417929244327e+00	2.917557390130572692e+00	2.996538062356133736e+00	2.920285702296757435e+00	3.069447245969571636e+00	3.010483626903077248e+00	2.731980626274732593e+00	7.522825593109757625e-01	3.107198797818787828e+00	2.436149818103883646e+00	5.447663432959211072e-01	2.352940173782882560e+00	2.995052905376494490e+00	7.118302639929966480e-01	3.899556001457075705e-01	3.260969403933631772e-01	3.186218655162062152e+00	2.957342379249671804e+00	3.322975959118450451e+00	3.036870669160230740e+00	3.226722061357914839e+00	3.097100635000493707e-01	2.828871427841938235e+00	2.834486485873453088e+00	3.047736585001739051e+00	3.098413853230428838e+00	3.001527039861517476e+00	3.215311377984327201e+00	3.049983018822167935e+00	3.021341019198435784e+00	3.076729801948532739e+00	1.460487447220994328e+00	6.965733279266335121e-01	3.149100147733575383e+00	2.986413685893305026e+00	3.464470343658950569e+00	3.140231591221165797e+00
3.733182509247585656e+00	3.100416832477271178e+00	1.581635893736503373e+00	3.752753303444594568e+00	4.192266796524949379e-01	1.707693060875074220e+00	3.834717584297510751e+00	3.763943071103759141e+00	3.768647658090096275e+00	3.695780364522355033e+00	3.802864713983664213e+00	3.388759424125351583e+00	3.927138753412732886e+00	8.375832752522297531e-01	3.738224938277574960e+00	3.819868497417232778e+00	3.729742947557098898e+00	3.870184134337824489e+00	3.803280455442402008e+00	3.592077790774891088e+00	1.818483788917455435e+00	3.891304167017195947e+00	3.312172527379468878e+00	1.589135853163659240e+00	3.242053033481866020e+00	3.799035285763938230e+00	1.597167273541347354e+00	1.773020073464534496e+00	1.643881550614083142e+00	4.016900036191919376e+00	3.774828294734416723e+00	4.007556136886765152e+00	3.855363131099820428e+00	3.971913550835000084e+00	1.676122653705514942e+00	3.626571292652388312e+00	3.620543949258796967e+00	3.858195453095566663e+00	3.881932443654191545e+00	3.830925265115328049e+00	3.928475871742788783e+00	3.895948334938583280e+00	3.819199133516693934e+00	3.869064184654384064e+00	2.310432880521192889e+00	1.903576877917905419e+00	3.947367665039203555e+00	3.823689959504855906e+00	4.143555430046764521e+00	3.902590183230184806e+00
4.931498428156307345e-01	1.246819886649600306e+00	3.045043662115310301e+00	7.533643651098698157e-01	3.839653049437452115e+00	2.902109467410649124e+00	5.634436439449918010e-01	3.687136695133172992e-01	6.855410477433354632e-01	8.170935018330499622e-01	5.331974159999089968e-01	9.872226710828232443e-01	6.405556979520830030e-01	3.641151448976778671e+00	5.315268654464279097e-01	5.500829217792501113e-01	5.212850152824453076e-01	3.705570018634663509e-01	4.692190000002605665e-01	9.710915674112863272e-01	2.973835824184450694e+00	6.552515752210535949e-01	1.147729013361751926e+00	3.045694609282168397e+00	1.203116179387101692e+00	6.043713849679323014e-01	3.164961422403758551e+00	2.942821826293061438e+00	2.991278501548278346e+00	1.157307520126251488e+00	5.077391901129141294e-01	2.161753840416573258e+00	5.093408897275063518e-01	7.866622478160804066e-01	3.018734836951085576e+00	6.385760305824097482e-01	3.986024570723687988e-01	4.616828634509031470e-01	6.295055000706319959e-01	4.809871725917168606e-01	9.103283120987677446e-01	3.103518104826879509e-01	7.784682998335330506e-01	6.023772568997434185e-01	2.116514417848042395e+00	2.906918546385730995e+00	6.981203568284383154e-01	6.523144135780667430e-01	2.213748773355705968e+00	6.976261043753340108e-01
2.953460399030704231e+00	2.277770445491900553e+00	8.100722900283602312e-01	2.908044227557037509e+00	1.707659392726580405e+00	4.257955156462294166e-01	3.118286207037356039e+00	2.926528892064066412e+00	2.993829641408064290e+00	3.035163325725589001e+00	2.948775204473089495e+00	2.410566005391911570e+00	3.133943489204646493e+00	1.525326674737898847e+00	2.891798200118780748e+00	2.944475525595993570e+00	2.857604532915809070e+00	3.046740486359112321e+00	3.074983187960671938e+00	2.746531102320706630e+00	3.418918719635091752e-01	3.147091668011785082e+00	2.335223252846811537e+00	5.011529293272782848e-01	2.480439316264207772e+00	2.951143832854258076e+00	6.341140662293529573e-01	9.284851377312516307e-01	7.696379027121655891e-01	3.266018468996128021e+00	2.928919678807206495e+00	3.550308028756276713e+00	2.966943319039412774e+00	3.202318103859074228e+00	5.495062009380025092e-01	2.833509903905055971e+00	2.870878523447817354e+00	3.005427067506222905e+00	3.080463938976010674e+00	2.961684471213650749e+00	3.287908958456498887e+00	3.003752851863462414e+00	2.932756799163945161e+00	3.037452891815710654e+00	1.470631918096363178e+00	1.220693261620922732e+00	3.087503710974646598e+00	2.916193079781888908e+00	3.697442113173894374e+00	3.116842636252469489e+00
6.740684560147398585e-01	1.725832174786189777e+00	3.300238770094416463e+00	9.854473554454984408e-01	3.970935993143593468e+00	3.228913703612430464e+00	6.774105561554581989e-01	1.020479480180148668e+00	7.422172068595889183e-01	6.181869084639345369e-01	7.840463508262973669e-01	1.567562350749601041e+00	5.575800508875320416e-01	3.789260629408784276e+00	8.445486528799061032e-01	8.478950152075838131e-01	8.701809871199387425e-01	8.779423258815376441e-01	7.826643002652912129e-01	1.334694922207775303e+00	3.317214356665286079e+00	4.910658847323141063e-01	1.643215680668937972e+00	3.348784499460631725e+00	1.631007042745220126e+00	8.318697850380738501e-01	3.521834961786040274e+00	3.226649303729936413e+00	3.260357104001728956e+00	1.517311837625363147e+00	8.396016582178006393e-01	2.076186038961751024e+00	8.609585483821379226e-01	5.463446231617193893e-01	3.344617593759407814e+00	8.941230253923673210e-01	9.325222185702032318e-01	8.198058070958363919e-01	6.525694671799819879e-01	8.727428689997011046e-01	4.435228214448116990e-01	9.895811936695589894e-01	1.042639031180102593e+00	7.445699533567174955e-01	2.520012848270079431e+00	3.179994496733046017e+00	8.606350972526811693e-01	9.673622494623994594e-01	2.068784182650227343e+00	6.265780909272153920e-01
2.838834158321875134e-01	1.234938117012527314e+00	3.049184010760713548e+00	4.526060519480887834e-01	3.835508641883362824e+00	2.888877502057488833e+00	7.113171651322164335e-01	6.460718271651918476e-01	4.152353212422782436e-01	6.214183852908266026e-01	2.502943586449679625e-01	9.482989892795076203e-01	4.023318651987342065e-01	3.650008936725364972e+00	1.624656923275008547e-01	2.045760800966959225e-01	2.509769056059846792e-01	6.741789439879879442e-01	7.240776943810116606e-01	8.637936771146712545e-01	2.955519533185680281e+00	5.493750388824469866e-01	1.021216745314159180e+00	3.027004625076728850e+00	1.217743840323248117e+00	2.136262946538686758e-01	3.165471376778803414e+00	2.945511434524659133e+00	2.992098641581464769e+00	1.370758836417833137e+00	1.270390625189275757e-01	2.064671020552576231e+00	2.967019937583304512e-01	5.615263806685021342e-01	3.024872506839759279e+00	3.201185627706941705e-01	6.963686716916075437e-01	2.286329243855326210e-01	3.080322455798960579e-01	2.247657123356230635e-01	8.636691390692324832e-01	5.694333344055949597e-01	4.573948201145723313e-01	2.845584014554357055e-01	2.126933934729262621e+00	2.912138475873765842e+00	4.665286759579794773e-01	3.843079731277613265e-01	2.122185936465149858e+00	3.829654718501022126e-01
1.043985949382057354e+00	9.702209885572928849e-01	2.438293585025703258e+00	9.591939219236964576e-01	3.254555463252443825e+00	2.186778520647870483e+00	1.327996392273066872e+00	9.999191671265778014e-01	1.072250730696739707e+00	1.196556350152962800e+00	9.758013018530560245e-01	2.805316591613603583e-01	1.188959598471249102e+00	3.080316885055313314e+00	9.638493162930286129e-01	9.484444975076670170e-01	8.379310027213667800e-01	1.118164105922752283e+00	1.269356671913500101e+00	1.141977192750001313e+00	2.222129320117006035e+00	1.294242123461043503e+00	4.180068754647761620e-01	2.341059129410079098e+00	1.187073694638081323e+00	1.004326655012112823e+00	2.443763947216136767e+00	2.348925685589243528e+00	2.380347358471603947e+00	1.672270921257295484e+00	9.801990020485805699e-01	2.524600863029778708e+00	9.684247389008361351e-01	1.331110065338511728e+00	2.359572824668290991e+00	9.328226799145494796e-01	1.044507786300411079e+00	1.044421385887239317e+00	1.140044710251184368e+00	9.909896669511354395e-01	1.546402174570991273e+00	1.040846456403023090e+00	9.865256180611332582e-01	1.047010469462893889e+00	1.524609150214343734e+00	2.395444425386656029e+00	1.070879329922030498e+00	8.984010412587815075e-01	2.628963424168799801e+00	1.186934340197300486e+00
4.144538792079124345e-01	1.374789243654964688e+00	3.057127903696573945e+00	6.733727249695590222e-01	3.797396862473666701e+00	2.943423234587619675e+00	6.300378989418902176e-01	8.481816633093776092e-01	5.116499064148398723e-01	4.603268097972856854e-01	4.437819428127650623e-01	1.179919805291402835e+00	3.467525143716722602e-01	3.624268082848836059e+00	4.907207851567087498e-01	4.851642356129092781e-01	5.117606055277098553e-01	7.739427357811220487e-01	7.137471907931949300e-01	1.029893504323438291e+00	3.026122244479688916e+00	3.360774944401276332e-01	1.242011436276143632e+00	3.071878650316343773e+00	1.331155037434071264e+00	4.901284855042149502e-01	3.237955188613831581e+00	2.971310835884120038e+00	3.011663316069021601e+00	1.445293973731721415e+00	5.075731757215848905e-01	2.055766140311000800e+00	5.985995709310774071e-01	4.932193338529751725e-01	3.080607682981557627e+00	5.242846399117455647e-01	7.594341350346817121e-01	5.707395588097599060e-01	3.827141569573103697e-01	5.918573930022180685e-01	6.274953826467710716e-01	8.028459221498439602e-01	7.372818327700967345e-01	4.395639002322082045e-01	2.211612968996281126e+00	2.933171862296747534e+00	6.358294096276724261e-01	6.293982593495999200e-01	2.081262148872481177e+00	3.747091541656376590e-01
2.829395095163273477e-01	1.388952989293208873e+00	3.148605350369933831e+00	5.242567989445040544e-01	3.875655008754084196e+00	3.016486961075515616e+00	6.344421360135411581e-01	7.644697798487557483e-01	3.736375716938911684e-01	4.391530679920301328e-01	3.441150716019170663e-01	1.180046733838947093e+00	2.418370855652999529e-01	3.695369079837571569e+00	3.645409574621170656e-01	3.833237185896853361e-01	4.531293051028887353e-01	7.297524401894059931e-01	6.880838860241653698e-01	9.588711414531364552e-01	3.095188805505544760e+00	3.587831671856017701e-01	1.251741912040686078e+00	3.143282532491584735e+00	1.331904749744568628e+00	3.272662700161264038e-01	3.305539157545728024e+00	3.047547358539147044e+00	3.091613515560830194e+00	1.392104646701349369e+00	3.570071923241908141e-01	1.956181405674707996e+00	4.703933715721057007e-01	3.452763149813767307e-01	3.151931143443576389e+00	4.163165143173017113e-01	7.661508833864959511e-01	3.580494954790699458e-01	1.938792025778594275e-01	4.222444754436314729e-01	5.971623840499868940e-01	6.970801837477682561e-01	5.758064243565020890e-01	2.951183260752924253e-01	2.274146859669248233e+00	2.996491110298550531e+00	4.995870630890589803e-01	5.314065872137653246e-01	1.988659927722812082e+00	2.069705419555091519e-01
1.699793422931768383e+00	1.552555205614221334e+00	3.214511737934680813e+00	1.909331589744976965e+00	3.994677019637330240e+00	3.268135694351358644e+00	1.498928633863413795e+00	1.961659640119776338e+00	1.818932795848589468e+00	1.621962503179172010e+00	1.771105535698243250e+00	2.249522778552539570e+00	1.735568147838578712e+00	3.767816713193413047e+00	1.661155567846429593e+00	1.794935434151922360e+00	1.837012796409526860e+00	1.950372734694446830e+00	1.568155965239066640e+00	1.218520798794170634e+00	3.405238086703986866e+00	1.487572314404872698e+00	2.264658765024886833e+00	3.361403417821521078e+00	1.279394684509910896e+00	1.725510784112455509e+00	3.487787180797790043e+00	3.039477165050477492e+00	3.100847636357444426e+00	1.478858047489280070e+00	1.703043954428630880e+00	5.049927981841170199e-01	1.905776123766929731e+00	1.751381496742974386e+00	3.329846741658226694e+00	1.581329616116853964e+00	1.803343189797043555e+00	1.726139847259201332e+00	1.689836699809340148e+00	1.756669434628476356e+00	1.468381082458729781e+00	1.839807324503852204e+00	1.927692560047661985e+00	1.796421952264814381e+00	2.485763085661619964e+00	2.842739053967200835e+00	1.906799971753719181e+00	1.915778798673261063e+00	5.268585374959497969e-01	1.713868026965107427e+00
5.667988224452242818e-01	1.353112586514882976e+00	2.985614619368135436e+00	4.051785719982443634e-01	3.705568397665560454e+00	2.766623830948006457e+00	1.130631223067309898e+00	7.358967755140972677e-01	5.550195426986133107e-01	8.730550456753757294e-01	5.322907006922699136e-01	8.055787830152058016e-01	7.539245915162277045e-01	3.542563561231919511e+00	5.012439215399263626e-01	5.097241819093358828e-01	5.097305745932032561e-01	8.840841708320973380e-01	1.090608794339990029e+00	1.113969341195161444e+00	2.816477099373371651e+00	1.004892776668793841e+00	8.346264932286300287e-01	2.898364678461594401e+00	1.415786569297619479e+00	4.804151738428488194e-01	3.027682015115196634e+00	2.887251391881888285e+00	2.932474044557863646e+00	1.661081454224483389e+00	4.706654698677040782e-01	2.324422187518793148e+00	4.566137889835047980e-01	8.122033700842160586e-01	2.911352020769140125e+00	5.501151149371003024e-01	9.349058524641735701e-01	4.945146275112905498e-01	6.310105559578828016e-01	4.693734915309704658e-01	1.216685464392522009e+00	7.968177101343852931e-01	3.636816662614694717e-01	5.573692780648985545e-01	2.109832747729623925e+00	2.879335453339778805e+00	6.131333738264519440e-01	4.713499829994359236e-01	2.408603764637520239e+00	6.981483377559363213e-01
6.011430618356969902e-01	1.258188564624525441e+00	3.033162279186476962e+00	9.369129549468580009e-01	3.820779660020122481e+00	2.926667683748232829e+00	4.593047789864819208e-01	4.365222506876811903e-01	8.135935897938144645e-01	8.506736934262977279e-01	7.041265598873263087e-01	1.098722317420817607e+00	7.482631226427575166e-01	3.615304356379974937e+00	7.065479129226599486e-01	7.335512561372751206e-01	6.786232621356362849e-01	3.552003593285437133e-01	3.387364179148256715e-01	1.047726639042525720e+00	3.002498856261708760e+00	6.880063902060714609e-01	1.260511395200434093e+00	3.069879835010483671e+00	1.208687656078798467e+00	7.846932923212296407e-01	3.172113027987822242e+00	2.938995551218516855e+00	2.984211848728143934e+00	1.046437696070355861e+00	6.858685010096463586e-01	2.153207056069171177e+00	6.736105438317527838e-01	8.741445319050311635e-01	3.023533551707644040e+00	7.699630205426591933e-01	3.263487876730228887e-01	6.326969272841307390e-01	7.613542517853936209e-01	6.492522074306079638e-01	8.757810615469056037e-01	4.043448587739986722e-01	9.630729468920667946e-01	7.579171807569589081e-01	2.126245052271472868e+00	2.899238156918712228e+00	8.270152776962840235e-01	8.380582296158346489e-01	2.200305730018962347e+00	8.330207555152107091e-01
3.705704129075131914e-01	1.249036555397071480e+00	3.105601985540471510e+00	6.488184528341488511e-01	3.912617682359861959e+00	2.975966502131230040e+00	5.674596888217644519e-01	7.144385831865841530e-01	5.266708890732920700e-01	5.894973322353251888e-01	3.752915811919997902e-01	1.121781020947694385e+00	3.708753649689844334e-01	3.711039558116897119e+00	3.364548623723477849e-01	3.827643042839222187e-01	4.270115223246842007e-01	6.721062710104122040e-01	6.086010093651144093e-01	8.000105860788880863e-01	3.049688154162820020e+00	3.582153750048653329e-01	1.213679643986287360e+00	3.115709675053472960e+00	1.174735782676855855e+00	3.880511214115243135e-01	3.257882560769622682e+00	2.997732047624905860e+00	3.040593276504825138e+00	1.209489859744092399e+00	3.442537635504043236e-01	1.917201026755577908e+00	4.624382671677357837e-01	5.365474245109311813e-01	3.106755264383190607e+00	4.444347275110836493e-01	7.049664575118477217e-01	3.503976001914408389e-01	3.430991398925104519e-01	3.893531275523089419e-01	6.887358349066032837e-01	5.749122333157155040e-01	6.581130939901442822e-01	4.055956841670695368e-01	2.186702792083371261e+00	2.945536184100755683e+00	5.430464804284086400e-01	5.474338645903582545e-01	1.954943633596363251e+00	4.101274136641072654e-01
4.715489974226573233e-01	1.556808601083405241e+00	3.269065205995268730e+00	7.538599390024525171e-01	3.974653974202498663e+00	3.143888052897681362e+00	5.853947680018044553e-01	7.131476461970144287e-01	4.908352476070976245e-01	5.546619845371673074e-01	5.599498406844175546e-01	1.290786010719086496e+00	3.137938148058755372e-01	3.762489080563914179e+00	6.320342654610364708e-01	6.005857221410121349e-01	5.851956476649702310e-01	5.601039354533162706e-01	6.122623079121989331e-01	1.137082800754649403e+00	3.213432755014734798e+00	4.146184613979834177e-01	1.438505730663131921e+00	3.285077661569248075e+00	1.500840349325527123e+00	6.144343181118206987e-01	3.429483521024203174e+00	3.187031338045553497e+00	3.212863478120551619e+00	1.291360077102808646e+00	6.129758912840576057e-01	2.137337940895174260e+00	5.425757977743509430e-01	4.079793407163753161e-01	3.275644265666934007e+00	7.438294748601573803e-01	7.250421853326248778e-01	4.928357816164058436e-01	4.518998197072112699e-01	5.775687804406078873e-01	5.088451090626786577e-01	6.219596670715531461e-01	8.018440370816228846e-01	5.072767333959077307e-01	2.385778546393926725e+00	3.152161014233317626e+00	5.465757274780237429e-01	7.059585966460782958e-01	2.157359460461035994e+00	4.530655984011649484e-01
1.811160278214211550e+00	1.574148779815973009e+00	3.187965388921259358e+00	1.970748382227344386e+00	3.996068278131323481e+00	3.230936708454348327e+00	1.695241003442275352e+00	2.111641922687488737e+00	1.923708706291564985e+00	1.738804204282472066e+00	1.851278099691648027e+00	2.295681685218472712e+00	1.860990277206741261e+00	3.824679638211169852e+00	1.746283999789780994e+00	1.881310631917771037e+00	1.937851312996612396e+00	2.136420086435694365e+00	1.774033170526108316e+00	1.331097336746954962e+00	3.374946711918558773e+00	1.648556933359487164e+00	2.245569688013868692e+00	3.310523441332720473e+00	1.332764447527494234e+00	1.804268647797042213e+00	3.465047506464586480e+00	2.993465488284817511e+00	3.071777778819564819e+00	1.747266170267205432e+00	1.779738588882011197e+00	4.591036349418203821e-01	2.012785985628446017e+00	1.872335188621137014e+00	3.298365322364574581e+00	1.628598488727180715e+00	1.977321943058895970e+00	1.840577397336105481e+00	1.784132570520594596e+00	1.847645372965202260e+00	1.648732894722408471e+00	2.016427751305332361e+00	1.977729359623636052e+00	1.886249331639554994e+00	2.508908980757774021e+00	2.783006367615224796e+00	1.998520059149180961e+00	1.971876317086159291e+00	5.517818162883186828e-01	1.809327656695785214e+00
4.726509223149366612e-01	1.426111545870709207e+00	3.211801503998089391e+00	4.204869554664720233e-01	3.970562242945456788e+00	3.034749153578197856e+00	8.763288504040341875e-01	8.896307320931422513e-01	4.045068118189298345e-01	5.748536620419475440e-01	3.432740293952321609e-01	1.099622682329981949e+00	3.291903053184235817e-01	3.805105803504906348e+00	4.134787092223207172e-01	3.491332693969391165e-01	4.418650281453975204e-01	8.971369696498077140e-01	9.287532099043112055e-01	1.017500426123125523e+00	3.104145888537681142e+00	5.696972149171740663e-01	1.142448695404864045e+00	3.168278031736868616e+00	1.423805186630567210e+00	3.072648901175756286e-01	3.342808992860147654e+00	3.100383802457733928e+00	3.146635290353387404e+00	1.554883789734035071e+00	3.839851745606183142e-01	2.066629244442878655e+00	4.696609539783739851e-01	4.367137963517772614e-01	3.193568135659019980e+00	4.565872733708389863e-01	9.750461448979453882e-01	4.053593520859133381e-01	2.429409624956712366e-01	4.174241136138009955e-01	8.048402834793287886e-01	8.085179030595666116e-01	4.414087503748927999e-01	2.345378745486086103e-01	2.308889830437656165e+00	3.060068637688980520e+00	3.656542862158999041e-01	3.866427977936060523e-01	2.117212537996945532e+00	2.048362285822603601e-01
3.546282974010363520e-01	1.475400035367491203e+00	3.207455178453910261e+00	3.766434226967879662e-01	3.936839876162141483e+00	3.033431423167898711e+00	8.166104276296254350e-01	7.657133716453090599e-01	2.944802224288444181e-01	5.620512001080731901e-01	2.436220949998506857e-01	1.054228106744159899e+00	2.310482119423283576e-01	3.758326026049997104e+00	3.735549909842512672e-01	2.786145340179795316e-01	3.508350254156329950e-01	7.287848681379407445e-01	8.555245879627678685e-01	1.092675867266053702e+00	3.095931782551418099e+00	5.748883900842793881e-01	1.134903937325265399e+00	3.168230904292316463e+00	1.494418628552330874e+00	2.656374889764935854e-01	3.328468258866629892e+00	3.114485726984863589e+00	3.153953975508893670e+00	1.524574942269559141e+00	3.578220584630925072e-01	2.198244519725187196e+00	3.284889774881252222e-01	3.155207158704169679e-01	3.183492698361339190e+00	4.855100657616769344e-01	8.497214076843674357e-01	3.094917007754547367e-01	1.775256763654470826e-01	3.257771350302358648e-01	8.068431443216419474e-01	6.907481666610831850e-01	3.914010525413931241e-01	1.353820912856462666e-01	2.301366025023032336e+00	3.086746683421896176e+00	3.368185490564351015e-01	3.519174226232073543e-01	2.248882911069201462e+00	2.045423372984333243e-01
5.322286559668453210e-01	1.111521505783282349e+00	2.931511737217923574e+00	8.706776036532547502e-01	3.715507448900946752e+00	2.829306425280313064e+00	5.492329820694046294e-01	4.885181130299444119e-01	7.295887921560439970e-01	7.159501266210686055e-01	6.266932851004431981e-01	1.016659149344961266e+00	7.082013314891434375e-01	3.517226245126757522e+00	5.996300428999338239e-01	6.809306687946409253e-01	6.281732799164601033e-01	4.755755070837134335e-01	4.476513547686615802e-01	9.358441527341404553e-01	2.913143289550750303e+00	6.550813659849344939e-01	1.155514088592643374e+00	2.971544907489358511e+00	1.075811705661647633e+00	7.110884249024194137e-01	3.065908648677254877e+00	2.829200219273207306e+00	2.879056974625538334e+00	1.012387417814670787e+00	6.127619982237076934e-01	2.056079650439643025e+00	6.467225989813993881e-01	8.409339148654789708e-01	2.929676272481652521e+00	6.397844537025803024e-01	3.858576366196365126e-01	5.806891462969143713e-01	6.861445470653777523e-01	5.857568233488174014e-01	8.369881647091226284e-01	5.092507338843955678e-01	8.976511280738693754e-01	7.037492447072237756e-01	2.036543525869387583e+00	2.776120027826586956e+00	7.657086162412851671e-01	7.701805990097594368e-01	2.111165603664457713e+00	7.775315753311967670e-01
4.631982134626642655e-01	1.454740353837366440e+00	3.117329262776401322e+00	3.610269062813608043e-01	3.854811686537390258e+00	2.905470026663013794e+00	9.496683187918251168e-01	6.486059483256878533e-01	4.014501938785981494e-01	7.897372036825941466e-01	3.941739044319323426e-01	8.557530443410562571e-01	4.889891787797518430e-01	3.649849473614263484e+00	4.323061364552759356e-01	3.064520513114623035e-01	2.649344853737929384e-01	6.732870478722338126e-01	9.339789503812376825e-01	1.086528705937719996e+00	2.943462797972573597e+00	7.960171742741029011e-01	9.908674421865044657e-01	3.048452407592178393e+00	1.488074090311133135e+00	3.564442742142586718e-01	3.185391347633067749e+00	3.034864771234766501e+00	3.062152414094466035e+00	1.552727344286819244e+00	3.942105385473722023e-01	2.372650940976986256e+00	1.747437522009294142e-01	6.004844930933421754e-01	3.060627798928976073e+00	5.968441225356780899e-01	8.335267555066866452e-01	3.335556040538537048e-01	4.680966275409683131e-01	3.635046882160534731e-01	1.048755741239884243e+00	5.772717919858305624e-01	3.399951449780210244e-01	3.588082311500858101e-01	2.193963432068268826e+00	3.041522528952074200e+00	4.164481890434167388e-01	3.435036475144153667e-01	2.432844165705662753e+00	5.007674706828059152e-01
1.569462521251845599e+00	5.226482020685528918e-01	2.128421058916427633e+00	1.545585845650861545e+00	3.008750802386170875e+00	1.957603602704628187e+00	1.711380910043226677e+00	1.597681737768523291e+00	1.631763680930656601e+00	1.632721340846660540e+00	1.548518398373846638e+00	1.082267850359368788e+00	1.740535467166341110e+00	2.814572774846399117e+00	1.441233360448034739e+00	1.524062144062423574e+00	1.456497810552810579e+00	1.723733328768674244e+00	1.662512461888856929e+00	1.086873428361952776e+00	2.021130932084907350e+00	1.713780043567566080e+00	1.074802591639235416e+00	2.100245093858720047e+00	8.706741295510878054e-01	1.528258907521430787e+00	2.117937949364773864e+00	1.972594365116991266e+00	2.018930856098258619e+00	1.687684845787099208e+00	1.493867534268103370e+00	2.167837060874554300e+00	1.594266722162249295e+00	1.860444293525406856e+00	2.075815340805978515e+00	1.353903783492293789e+00	1.530598743088725788e+00	1.555715274065450515e+00	1.655445728894401336e+00	1.508736437163818334e+00	1.926688767711915107e+00	1.581789186678183023e+00	1.564937214454652725e+00	1.622258764980424539e+00	1.170514488057250002e+00	1.947242007918333462e+00	1.663735521515113724e+00	1.532105861498210375e+00	2.324057975467421322e+00	1.714984893586409376e+00
3.623131918654335371e-01	1.308504818214850873e+00	3.117965927382736258e+00	6.824917656403226562e-01	3.895567922763601754e+00	3.010364171659987598e+00	5.540215308638443137e-01	8.384664965455429497e-01	5.195581078631301697e-01	4.732020863785401099e-01	4.086849759660309833e-01	1.220399174657502694e+00	3.304399452293168005e-01	3.714012394251430926e+00	4.150811648144231980e-01	4.557982468671464282e-01	5.116111462786231412e-01	7.728308002939241472e-01	6.550776565036531274e-01	9.075118179582870592e-01	3.093467897650602261e+00	2.858546621156127787e-01	1.271331223628508811e+00	3.141704606363723506e+00	1.250546987736475213e+00	4.338765895257919447e-01	3.298204110617181328e+00	3.017144932688405667e+00	3.061060009883208366e+00	1.309173729062781621e+00	4.208044436969906044e-01	1.882209867762409949e+00	5.607531156280598506e-01	4.413058024723382489e-01	3.136708688887913432e+00	4.365689645444440492e-01	7.721191965975400251e-01	4.619091837041516824e-01	2.988736134326374083e-01	4.745251793554674524e-01	5.794257756229763690e-01	7.422509563805484989e-01	6.994622962592261795e-01	4.130596733648456698e-01	2.233622894132421877e+00	2.959650345489130974e+00	5.861718917746210344e-01	6.137081502938416255e-01	1.917887044352438064e+00	3.539615742092221407e-01
5.186549903924517757e-01	1.413587071816780671e+00	3.070575525384567239e+00	6.911313445756240847e-01	3.765410563052041137e+00	2.902404308689995549e+00	6.945689718510801303e-01	3.141131327992441880e-01	6.170345342793236432e-01	7.664229150992719619e-01	5.844366447386506458e-01	9.393475212450174139e-01	6.132348403176908214e-01	3.569413497527265999e+00	6.452156152837101866e-01	5.912757824646575067e-01	5.277010695243788962e-01	2.833984115298394113e-01	5.832982796875265663e-01	1.146332650321097990e+00	2.967857008611129110e+00	7.125537644206326737e-01	1.153606773204238323e+00	3.043507512560757799e+00	1.401743124552452979e+00	6.505164266567983189e-01	3.170779183965078740e+00	2.989045229411981364e+00	3.024572547223845387e+00	1.319977803646440906e+00	6.192736774227496355e-01	2.357959874109535114e+00	5.248061584637606636e-01	7.512478911729858488e-01	3.040305966936641013e+00	7.307222868361976653e-01	4.465851598061956196e-01	5.427406906679429488e-01	6.525978778163871175e-01	6.067542440368157708e-01	9.105559424220924791e-01	3.737888155352186992e-01	7.689713408802856254e-01	5.920077519183241099e-01	2.170469259718311061e+00	2.973917679238030853e+00	6.694900478981635761e-01	6.646043910740574434e-01	2.400180740077247243e+00	6.818653571546660075e-01
1.209584957593156540e+00	2.763344621715163041e-01	2.273476246625313113e+00	1.267285844475597667e+00	3.174353918318491008e+00	2.160184720472295261e+00	1.286696549841360504e+00	1.309501821325893767e+00	1.305081628138682337e+00	1.260299374125975369e+00	1.196357130782115252e+00	1.005183271663798283e+00	1.355298182571860410e+00	2.942390502661266005e+00	1.074846199473381114e+00	1.176435275922105284e+00	1.118747317494961813e+00	1.386240763571909174e+00	1.261954173953204306e+00	6.567039992796345205e-01	2.241578210648742520e+00	1.265133559571552047e+00	1.044257049469426324e+00	2.304420556750387483e+00	5.282427042724570088e-01	1.179991540118425108e+00	2.362480621183169038e+00	2.130234109311945456e+00	2.172286080898540916e+00	1.349221121730384887e+00	1.151601169173314343e+00	1.865876182795025207e+00	1.273936918456542999e+00	1.485320035875481004e+00	2.276181372992934548e+00	1.012645818727062164e+00	1.185804140404849827e+00	1.213198648373419619e+00	1.285888367636344398e+00	1.182649404563281603e+00	1.504306881502122106e+00	1.243049495909421598e+00	1.295989865241012673e+00	1.277276365722621598e+00	1.301298741686516047e+00	2.085137241786991336e+00	1.356283291475444353e+00	1.236067426423498317e+00	1.992770386858413012e+00	1.345864719524197728e+00
1.785861839275084018e+00	1.602903718384732112e+00	3.021880604518810465e+00	1.998344268429071757e+00	3.745422485427671866e+00	3.131166048419561143e+00	1.624967827371152751e+00	2.108777209529447028e+00	1.915630069784080458e+00	1.708778513956906497e+00	1.881656465115936649e+00	2.349691420311351475e+00	1.873295685647457409e+00	3.576578184197404475e+00	1.757331663505133923e+00	1.910154255416648850e+00	1.951668025110609106e+00	2.122020785979235047e+00	1.719796989558006306e+00	1.416306738031686274e+00	3.292950919788376840e+00	1.628901652754669804e+00	2.294067392219781176e+00	3.195712211343211262e+00	1.336930020795031870e+00	1.828466679422506402e+00	3.341408640943702046e+00	2.854149112751318551e+00	2.934989233889206073e+00	1.842413220960257725e+00	1.795076422936497051e+00	5.561441130115665210e-01	2.039830138438195384e+00	1.880018520692553263e+00	3.166532308065114876e+00	1.641611213116364487e+00	1.896698142994823089e+00	1.874790837085563933e+00	1.807847369453665642e+00	1.886049779080518407e+00	1.614610445711184727e+00	2.052154377418630382e+00	2.031778630155190779e+00	1.914960605715868569e+00	2.435542818077277794e+00	2.654378027361738113e+00	2.075785303085043054e+00	2.039796916396455106e+00	6.215141881412286073e-01	1.822600530314924194e+00
6.118478076121063314e-01	1.339061328542221041e+00	3.094829915417519839e+00	8.830374897637034426e-01	3.890322224226529624e+00	2.961880391525201883e+00	5.444162794125038118e-01	4.088274214629261660e-01	7.794547284917905383e-01	9.015878281709477360e-01	6.522247670050386192e-01	1.080424279880225047e+00	7.049335054799019673e-01	3.676546936023894485e+00	6.733484234564262039e-01	6.761352046291962958e-01	6.281508692908192026e-01	2.997235978187031136e-01	4.425354434035533302e-01	1.069183911759450156e+00	3.028556631504735197e+00	7.004328283804934774e-01	1.265757719090242261e+00	3.108905940839475690e+00	1.294196118650954297e+00	7.401585307182285689e-01	3.222666030795251491e+00	3.000230499011620644e+00	3.042205273393127296e+00	1.114141973173760070e+00	6.543905451429806730e-01	2.232024102878147342e+00	5.987277781055709847e-01	8.406244961665273463e-01	3.071063594256671969e+00	8.000753751521337831e-01	4.029875332308097691e-01	5.727061329370705112e-01	7.342127241234536195e-01	5.955579249860385449e-01	9.185628982950467813e-01	3.061971381678458837e-01	9.065069212178411551e-01	7.126677841383596279e-01	2.168123468873924153e+00	2.972529271742466062e+00	7.745304420957314084e-01	7.665561701961873808e-01	2.277150430953781335e+00	7.936400614384694352e-01
2.906531316629494377e+00	2.165679021809725491e+00	6.814094736508241601e-01	2.876325595168724547e+00	1.754320742196973093e+00	1.955347892128220244e-01	3.041913345263683510e+00	2.879521052828144967e+00	2.961800722459765112e+00	2.974712846546984313e+00	2.895443121677630405e+00	2.367868826649517811e+00	3.085220864120843398e+00	1.635540892494250276e+00	2.843496774455026355e+00	2.897659381766925168e+00	2.816195442602174026e+00	3.002307125827667456e+00	3.000248024013256298e+00	2.672588978822840300e+00	2.841481560897764491e-01	3.074177150966183714e+00	2.277443463989120342e+00	3.498717124476186657e-01	2.357629051417892807e+00	2.907055293393970175e+00	6.193797797924119886e-01	7.586943707297530981e-01	6.130899527230242452e-01	3.180328877429507983e+00	2.878705847197249312e+00	3.438700634361992581e+00	2.934385631261575256e+00	3.164016032884143126e+00	4.726791542898274301e-01	2.769619785054908689e+00	2.810977368962460421e+00	2.966125445759968393e+00	3.029303061447202516e+00	2.919531452168684371e+00	3.214715567074120095e+00	2.960051498588710306e+00	2.904585247782566881e+00	2.989973697205556835e+00	1.396891673833519754e+00	1.026399098660017106e+00	3.042646487937116895e+00	2.867095990709570330e+00	3.579702701428558509e+00	3.066176150463968852e+00
4.937067974468924980e-01	1.285017454176256901e+00	3.056518045712790954e+00	8.421187797777049955e-01	3.823399455442713979e+00	2.948923026559817195e+00	3.802610104242808986e-01	4.969227666357129980e-01	7.076268496589493973e-01	7.266265527109324607e-01	5.763309930521484103e-01	1.119162295423869358e+00	6.192302904719304557e-01	3.641366536500981077e+00	6.057450686030774190e-01	6.386080983779727216e-01	6.110306540152576904e-01	4.146126969728472500e-01	3.246816440852418606e-01	1.058258153984447336e+00	3.036240305977564891e+00	5.528473178565685986e-01	1.254106797379223703e+00	3.086006735845623794e+00	1.236251126389835475e+00	6.795180110230958359e-01	3.216658326192945339e+00	2.960639070517467442e+00	3.011714371766036624e+00	1.161661110464251134e+00	5.880275797867643428e-01	2.108274589229020446e+00	6.294621572014822419e-01	7.483656773498366110e-01	3.055637545552483569e+00	6.638709357110114118e-01	3.291158799284152336e-01	5.615635337229680779e-01	6.309667732226074133e-01	5.678779248369316690e-01	7.631037464505666668e-01	4.897174864440893005e-01	8.859430039832560944e-01	6.397205313851260788e-01	2.161871564071105922e+00	2.913003951425233495e+00	7.565701277745181530e-01	7.479974694590625361e-01	2.149848014235323124e+00	6.867784643317144111e-01
1.286882570348686361e+00	4.939472293740277964e-01	2.200966623679325718e+00	1.315566735650063768e+00	3.136486568381216866e+00	2.048102156145488628e+00	1.396467715608306959e+00	1.426437124815573609e+00	1.384830842975766085e+00	1.323019453933613088e+00	1.218899435173533385e+00	1.047935160498136176e+00	1.419454299218954274e+00	2.973190300883979731e+00	1.163121309068217535e+00	1.241849899838103344e+00	1.202326475574993836e+00	1.514013648687092539e+00	1.392624067870146476e+00	9.077547133816408209e-01	2.143559698510716149e+00	1.352852995049702134e+00	9.890737199962964521e-01	2.182342265253212954e+00	7.204287454735700535e-01	1.243263669781733194e+00	2.325085312772687374e+00	2.050586636519480699e+00	2.094095998709926576e+00	1.580553971057826912e+00	1.218250630172476479e+00	1.923233477739288544e+00	1.362418276102736581e+00	1.530798830276883793e+00	2.203818374298557092e+00	1.047132773263008021e+00	1.322366637764050168e+00	1.313850467898082686e+00	1.337541046488743612e+00	1.257019381699622462e+00	1.561498113960693379e+00	1.395279773764597664e+00	1.332300868880829547e+00	1.330991272757250599e+00	1.309429986481089214e+00	1.995116195015794069e+00	1.406446775826219575e+00	1.238745574476599831e+00	2.042380273282005554e+00	1.393069177907957812e+00
2.695410208473748015e-01	1.407313133257468429e+00	3.140025869533771274e+00	5.806231762292758392e-01	3.864847626246613821e+00	3.013332650846942240e+00	6.022174039030281367e-01	7.194943484784103171e-01	3.518050407882424291e-01	4.346798375563337702e-01	3.490957998893553516e-01	1.164884131996554828e+00	2.007330227093130359e-01	3.675202705655673530e+00	3.890193648258922776e-01	3.974200511648597889e-01	4.206268448201164190e-01	6.400364656418519038e-01	6.524411923912639688e-01	1.015920338231136588e+00	3.089029514903899987e+00	3.476077845505290420e-01	1.260726715410847243e+00	3.146856732320948868e+00	1.367662751360102291e+00	3.879145736163893132e-01	3.296900790053902686e+00	3.052159707396007171e+00	3.089617631265119346e+00	1.369932257530978692e+00	3.938816162574932389e-01	2.063340524734755377e+00	4.345690381692834392e-01	3.525453698397534308e-01	3.145157780333640574e+00	4.968087964889647545e-01	6.934413187916901311e-01	3.660953845248728356e-01	2.419775295165241535e-01	4.189072193037749470e-01	5.986977151897941996e-01	6.589053213450454249e-01	6.306129363620630590e-01	3.232616482152581572e-01	2.260830324620128007e+00	3.013740109454936089e+00	4.943197394520679189e-01	5.498955409598385025e-01	2.097559390640170385e+00	2.710425589099553223e-01
8.375469683634234608e-01	1.555380826303493391e+00	3.169077150348399208e+00	7.206759277103256256e-01	3.904489714384086874e+00	2.909755300511224885e+00	1.144995645836188958e+00	5.723793434897925803e-01	8.091393563082017737e-01	1.160023721510151207e+00	7.747681885837303106e-01	7.395196289771310827e-01	8.992334573669225062e-01	3.700794896336622397e+00	8.199790809714218032e-01	7.128951776044517574e-01	6.297921190008315406e-01	6.715130566306841686e-01	1.052874255488677413e+00	1.318525579756411936e+00	2.931153346891853584e+00	1.140583262952943100e+00	9.908323953487533364e-01	3.065404126320284472e+00	1.617501260342852687e+00	7.930578327936864680e-01	3.178059928864837680e+00	3.086191298780139647e+00	3.116743403817546998e+00	1.613354548975725944e+00	7.616219922986122715e-01	2.690069136147757334e+00	5.619364181817995130e-01	1.030719624948377211e+00	3.069127334612292035e+00	9.575780732341145907e-01	8.669664045945009168e-01	6.893450847085006439e-01	9.024777789948661422e-01	6.993054382772043720e-01	1.375715770845725494e+00	5.741491666953644213e-01	7.321508796723619206e-01	7.736004375481444484e-01	2.211667424012066174e+00	3.117588695436306789e+00	7.422170132831412692e-01	6.694722694811280350e-01	2.763094418350254156e+00	9.286234907395664040e-01
7.009969215173859070e-01	1.377619081724813732e+00	3.161000052741429922e+00	9.540138373632283120e-01	3.928081504767951593e+00	3.026108562319868689e+00	6.063573635696630770e-01	5.490126840024592836e-01	7.989234714865866005e-01	8.613695592517918165e-01	7.585555998493491714e-01	1.095334439962270867e+00	7.091836697450979443e-01	3.687455852480364449e+00	8.014429540845423583e-01	7.744617673990190632e-01	6.830101217456709950e-01	3.602244988881433407e-01	5.243849360540773219e-01	1.110577369890120458e+00	3.083896624055255664e+00	7.355037052671404840e-01	1.318276439465536409e+00	3.186667701015120979e+00	1.381881218461594951e+00	8.373969808526280367e-01	3.276658758088000223e+00	3.074188865790392633e+00	3.098712860661312352e+00	1.010994538492751449e+00	7.865440866488346838e-01	2.258995112338895161e+00	6.623786385275906019e-01	8.242780849785641406e-01	3.143608046113116838e+00	8.946182770025710163e-01	5.782128011284582980e-01	6.469118549710133337e-01	7.788869105009309513e-01	6.817858988197228465e-01	8.665775377714640682e-01	3.690948049731221370e-01	9.708902017527190065e-01	7.629936731065969369e-01	2.204710846157813098e+00	3.048252291500423539e+00	7.299523971598730343e-01	8.435871702511270609e-01	2.310913286608832440e+00	8.385337750891921349e-01
2.138950743575481539e+00	1.282351351789606131e+00	1.867788923111338928e+00	2.232574954293165881e+00	2.713756153047416575e+00	1.886854083809660798e+00	2.087117408051734291e+00	2.202454381206667033e+00	2.221248362857031644e+00	2.133953688528174464e+00	2.144592457257748830e+00	1.845957708836999389e+00	2.249876306715078655e+00	2.430423840191699547e+00	2.055377876480033894e+00	2.133525616915433076e+00	2.051012941574152038e+00	2.208095537314506807e+00	2.089034396899652535e+00	1.719463307271702712e+00	1.955474111508781032e+00	2.136790333938832998e+00	1.871737592051344379e+00	2.019884871578657926e+00	1.500955871784527051e+00	2.152983006775878838e+00	1.983650503210564908e+00	1.816314235160511270e+00	1.787542449745030515e+00	2.069194095111570153e+00	2.137081625977496291e+00	2.525476181237462203e+00	2.201746999449950337e+00	2.348056256468820546e+00	1.934376110603771792e+00	2.023187935310665431e+00	1.997474441223983099e+00	2.185309794685842188e+00	2.224433909854922842e+00	2.146171936618929799e+00	2.322670167841661026e+00	2.141306641744585626e+00	2.261004765310175912e+00	2.219911220433482768e+00	7.689766521336823812e-01	1.853836383786728659e+00	2.296837638604443121e+00	2.200122779523320915e+00	2.661218231142897572e+00	2.273919231503030769e+00
6.029319696641430859e-01	1.593274084375750244e+00	3.184836816740689081e+00	8.175275702299531488e-01	3.791803054443985133e+00	3.100217457383715569e+00	8.659145636489088416e-01	1.081595463889512221e+00	6.072351431129896504e-01	5.540511456046023353e-01	7.572113497281397487e-01	1.473442937151016485e+00	6.592101566702163185e-01	3.656737423521590369e+00	7.779762097623371675e-01	8.421369842872734601e-01	8.619827032902962483e-01	1.057001382017970004e+00	9.647484507615770033e-01	1.307087180254915104e+00	3.200248998015118307e+00	7.766595653041177272e-01	1.455889127845703790e+00	3.207439567692816684e+00	1.574820641403964938e+00	7.474648852083034534e-01	3.378062073719875436e+00	3.094775406132605600e+00	3.141042948831060500e+00	1.653464406829986189e+00	7.404778269154790316e-01	1.892585274387846628e+00	8.495039908176117427e-01	5.167704145105258551e-01	3.207025061025757129e+00	6.884259829236711870e-01	1.034619406254286167e+00	7.475123021447545035e-01	6.015034995616250768e-01	7.481618247097190366e-01	6.584744774701729586e-01	1.114567223669304497e+00	8.444787435289298205e-01	7.063782533294680199e-01	2.419116391996566584e+00	3.027644800713187756e+00	8.260514893681518700e-01	9.042851233372389830e-01	1.951779624586054585e+00	6.059835620012543611e-01
3.382056106219202829e-01	1.214524306170715828e+00	3.050776353551928111e+00	3.722969949855068905e-01	3.824540419364690802e+00	2.871837593119760168e+00	7.669374693056379977e-01	6.606612653500955057e-01	4.046111211650527673e-01	6.330862141894272321e-01	2.629853588300357647e-01	9.008497182392057878e-01	4.333295612901517657e-01	3.641258904126081664e+00	2.064745972761066195e-01	2.177608817753675652e-01	2.717591738461147544e-01	7.159042233695320778e-01	7.655691760302613114e-01	8.378084405759478326e-01	2.937866126500038089e+00	6.048813066352715095e-01	9.834013871245802507e-01	3.009905015457717159e+00	1.213184348891878317e+00	1.962850827717079749e-01	3.152094051355420756e+00	2.938764299804443869e+00	2.985949548475430593e+00	1.378012106982298368e+00	1.756658112472915811e-01	2.047154277266483913e+00	3.270968751294885402e-01	5.767706627595658997e-01	3.018113214687512702e+00	3.006618113811335702e-01	7.431533279160557059e-01	2.168781300891316766e-01	3.211553851674109894e-01	2.292305440768813707e-01	8.898191661039546174e-01	5.798897333848742619e-01	3.885707878038028307e-01	2.738538428219434162e-01	2.114690536069517179e+00	2.901523479470042410e+00	4.340774946424985625e-01	3.386696518031541703e-01	2.111172457696753213e+00	3.830219586718497937e-01
1.426537815838156531e+00	5.231759436172309652e-01	2.107767114996808910e+00	1.458307298816070352e+00	3.008630547650152032e+00	2.023645980965162128e+00	1.509133549474452662e+00	1.616234439975046566e+00	1.501780711386310863e+00	1.378512750141023924e+00	1.399885247278423117e+00	1.224844351686822153e+00	1.543945052295997211e+00	2.839259292786835864e+00	1.308964215718471547e+00	1.401702424509479350e+00	1.358244154547419535e+00	1.693666892613066910e+00	1.525141953464834943e+00	9.695431354927492862e-01	2.134011792751533410e+00	1.441423384263526009e+00	1.143212278282284666e+00	2.145671976062053954e+00	7.277553265693063045e-01	1.391533188068821758e+00	2.252072389183559231e+00	1.953053059267565672e+00	2.006112986832261580e+00	1.683589863502525041e+00	1.376228029535994324e+00	1.849825139514348793e+00	1.534365652764732246e+00	1.657096855342712782e+00	2.155515815909901711e+00	1.179919472236482303e+00	1.472939050004020478e+00	1.483270864811003120e+00	1.469464469826234021e+00	1.440665871624157601e+00	1.631519152919826299e+00	1.590600843370614914e+00	1.497217839003697204e+00	1.471911158284030297e+00	1.297435529746753025e+00	1.891657561019833844e+00	1.564343967039835803e+00	1.433955059662427090e+00	1.978229056450758305e+00	1.509062641672556992e+00
2.921367654703357353e+00	2.108076601780088488e+00	6.232946142884768781e-01	2.933139343895121876e+00	1.731778194275572558e+00	5.383294094368749061e-01	3.000232866685820010e+00	2.925845906602312141e+00	2.992574915276715597e+00	2.946913150506391688e+00	2.913497261289424323e+00	2.451045223550319729e+00	3.093195882238632954e+00	1.702503740474454519e+00	2.871493011799760353e+00	2.935309123353062155e+00	2.855182743187089311e+00	3.032277057251847374e+00	2.975509580068890880e+00	2.675084376567552713e+00	7.154757491245773426e-01	3.045202876115564727e+00	2.336512988069382235e+00	5.931593319296364353e-01	2.301116465480286699e+00	2.942353568296479427e+00	8.597738590600451092e-01	6.639423941442563759e-01	5.255550525494900871e-01	3.133183170353946778e+00	2.908598878771611052e+00	3.297621927150590881e+00	2.982959351075241017e+00	3.166347928307559290e+00	6.474015242881429044e-01	2.774645674241637217e+00	2.815286545653355343e+00	3.000864552998864454e+00	3.038069113663376619e+00	2.946737848898064449e+00	3.154790662114950628e+00	3.005018483730927503e+00	2.964710561936419353e+00	3.013944311034719714e+00	1.336773694746622665e+00	9.003361461282672895e-01	3.068571918518288921e+00	2.905853172473681134e+00	3.438022487349584377e+00	3.077482967496970367e+00
2.311188121241775917e-01	1.329390766745981667e+00	3.114612257298014608e+00	4.888090556406514131e-01	3.863199795051435181e+00	2.970240446865044071e+00	6.129659865883614334e-01	6.668792797500915359e-01	3.251787402842342134e-01	4.583476630686498798e-01	2.552189689873222700e-01	1.070342020141120010e+00	2.114050254017198205e-01	3.677466321333711985e+00	3.039527348366100057e-01	3.073148649308487523e-01	3.430476424070708630e-01	6.302771291137108101e-01	6.462640233499341580e-01	9.395877106131681478e-01	3.042631350953184821e+00	3.873847277198871342e-01	1.161357058787213958e+00	3.106038050389151817e+00	1.302732302796515196e+00	2.917762777169752297e-01	3.256180519498258708e+00	3.014208977999444095e+00	3.056253755561462171e+00	1.334222585729456290e+00	2.919951623956624220e-01	2.023756736936029199e+00	3.552406143781909886e-01	3.677720590532498335e-01	3.106511150777082619e+00	3.989897925539427348e-01	6.888801207672015092e-01	2.484311936390358189e-01	1.664962916715759245e-01	3.004863156917308986e-01	6.400012498221300250e-01	5.912135748948176284e-01	5.297454883987348095e-01	2.281280327673775032e-01	2.216031060171318234e+00	2.972961210573705326e+00	3.978772871373211784e-01	4.399594924503195670e-01	2.067308480682996219e+00	2.327824574713514560e-01
3.189927996896628315e+00	2.368828507085868118e+00	1.320173808494953027e+00	3.185220353511616143e+00	1.909146995761519028e+00	1.256114884730444414e+00	3.267824194895376344e+00	3.146861794160762837e+00	3.248990713695541377e+00	3.263168615018935181e+00	3.218832995000210584e+00	2.795567416478224931e+00	3.383529882740395234e+00	1.577027514185831203e+00	3.119007092170961837e+00	3.213347831648021291e+00	3.141599017926848703e+00	3.276957465602943209e+00	3.212527414961896088e+00	2.779287446685516194e+00	1.317211841826739338e+00	3.340631534753308873e+00	2.760380530342430472e+00	1.273599504760657863e+00	2.463441609050703640e+00	3.195080966346173224e+00	1.218049925694853597e+00	1.281067257181821795e+00	1.172259609657731350e+00	3.223093270841904001e+00	3.160071347489202154e+00	3.240620919071065309e+00	3.237275628091869972e+00	3.443003833601363528e+00	1.250938004258363101e+00	3.055858790965193972e+00	3.077487988657973794e+00	3.212456333228928429e+00	3.321367666469743352e+00	3.192631776230048679e+00	3.440451118724515922e+00	3.192010968932855519e+00	3.210749498468807417e+00	3.303593653988407652e+00	1.671289332063864208e+00	1.331322234441130847e+00	3.360610078308391202e+00	3.216481062837702076e+00	3.399076819429335483e+00	3.362476060298531966e+00
1.408047953579015354e+00	1.021567700252510980e+00	2.762750104648160399e+00	1.637225735863933940e+00	3.634816686806681574e+00	2.796825838397762887e+00	1.148186876395677514e+00	1.613338010978574655e+00	1.543438874917973491e+00	1.325055945814928915e+00	1.434503682443226458e+00	1.732421476224748735e+00	1.428499398589502478e+00	3.350046918418041919e+00	1.335371491887337170e+00	1.448698221699936894e+00	1.442325558009009301e+00	1.545599466088278140e+00	1.211440183463841969e+00	8.270881139188593911e-01	2.909772429271519023e+00	1.144973886591777346e+00	1.804781008395368147e+00	2.923648241940731030e+00	8.602904251643819222e-01	1.434518313259756761e+00	3.005958122279787759e+00	2.626324974792413336e+00	2.662841358707214834e+00	1.084337161510531500e+00	1.426717556635342055e+00	1.322580140491200762e+00	1.568926167894729273e+00	1.515755799696759887e+00	2.874033768717279003e+00	1.308104162340481658e+00	1.376230417885722090e+00	1.444758461249028736e+00	1.417902393624998814e+00	1.456837985496182375e+00	1.284314733788683771e+00	1.444041085223139786e+00	1.667458227518583636e+00	1.490254669174227109e+00	1.904805027741095058e+00	2.502379529004545411e+00	1.604366345156228002e+00	1.585351894227412961e+00	1.377523885219007926e+00	1.461981502593269200e+00
6.744333920936055327e-01	1.479078952921724088e+00	3.234186039457534356e+00	1.034643453552184234e+00	3.985604596417876344e+00	3.148437050983135865e+00	3.373856600840691722e-01	6.147956442958633083e-01	8.296073265121495233e-01	8.389662106994051349e-01	7.878663736232280890e-01	1.351201020081699733e+00	7.029204440123736353e-01	3.769179817775787367e+00	8.248248565475603256e-01	8.444667831900212196e-01	8.039934525758488659e-01	4.261245275410798783e-01	2.900756170841541914e-01	1.177966281525889114e+00	3.231863546683725552e+00	6.272838851545159411e-01	1.515583910696733483e+00	3.287399278581850659e+00	1.391539303619000245e+00	8.738487189412057488e-01	3.408389211441131383e+00	3.141630062430816217e+00	3.181119225391734417e+00	1.035357027675895880e+00	7.908674199107237346e-01	2.090234752292017717e+00	7.741473659068370816e-01	7.864800789204429154e-01	3.245443177877869623e+00	8.944627836405086851e-01	5.130012242269156308e-01	6.953492493620500037e-01	7.699655343892924941e-01	7.350370600479602112e-01	6.743656685942986950e-01	5.382511342158990963e-01	1.061247241133647989e+00	8.089245831407464449e-01	2.346420030659040368e+00	3.085441709638630847e+00	8.578623890632958160e-01	9.411827935233411102e-01	2.117563587707322004e+00	8.117247613146533203e-01
2.845000826813242956e+00	2.025438484107991322e+00	5.053685583415160609e-01	2.857435516624298177e+00	1.847375087183579012e+00	5.168746354270192800e-01	2.920334728096459553e+00	2.825487569155607837e+00	2.916369644021902463e+00	2.886916838306775812e+00	2.841070331328018561e+00	2.368359062860775577e+00	3.017648760041450551e+00	1.663995630172886431e+00	2.777673554110656085e+00	2.848024143737099223e+00	2.768209050093771495e+00	2.929566940124539887e+00	2.883425286902930651e+00	2.554743365066544758e+00	6.529268806442651840e-01	2.963714697971973955e+00	2.294274230083054977e+00	6.448685685543854573e-01	2.200265451707343889e+00	2.857717975170049662e+00	7.058926984878117761e-01	5.124417956595522794e-01	4.261591704367760358e-01	3.007710546240903948e+00	2.825757972307603616e+00	3.255508815170757853e+00	2.894304293018644447e+00	3.104340244741642163e+00	4.811087871175815378e-01	2.708006276958323966e+00	2.716075321239094009e+00	2.909521326062662894e+00	2.965525671592102341e+00	2.865222233360332549e+00	3.103667918811414683e+00	2.890736291761037968e+00	2.890880798501778148e+00	2.938343385332895963e+00	1.316387479650980685e+00	7.570273076582428873e-01	3.000097193128207440e+00	2.838558945563610436e+00	3.392997610653781582e+00	3.006781519400050229e+00
3.552962712598973227e-01	1.422120525141287173e+00	3.218223299570929896e+00	5.004987726895714362e-01	3.968325386332390181e+00	3.057154360831971118e+00	7.001031390216325700e-01	7.367105842521752823e-01	3.412701600604020058e-01	5.014474399104406066e-01	2.842472160721563612e-01	1.085190342302518651e+00	1.187047782233715404e-01	3.779184655537698223e+00	3.955763083350405940e-01	3.155593909648177764e-01	3.515327836180902055e-01	6.687072330014296462e-01	7.417171106787121548e-01	1.016762303358401454e+00	3.121071648073498572e+00	4.352211207505713997e-01	1.190596478307559547e+00	3.198571591545534165e+00	1.419682105179317588e+00	3.328287552404048388e-01	3.351601860634917607e+00	3.122330728346392359e+00	3.158326421596642231e+00	1.380340721653547265e+00	3.784676348601455631e-01	2.123738670901213599e+00	3.515636958800712475e-01	3.232482376782208622e-01	3.205277069373799304e+00	5.015722107889541981e-01	7.960937897884360348e-01	2.992886112063229964e-01	1.679043413623825809e-01	3.399414351554334024e-01	6.836629170357504393e-01	6.213140580013327696e-01	5.198820143958928774e-01	1.918093066082056652e-01	2.294346433900332993e+00	3.087262586946475817e+00	2.951406279123992560e-01	4.116327844888427734e-01	2.164620952748939953e+00	2.056520149939150832e-01
4.935525209873604102e-01	1.436076570236454186e+00	3.116705027201783995e+00	2.935132829819989686e-01	3.847646053697453716e+00	2.903356090123748512e+00	1.027465808437351358e+00	8.003347615879858878e-01	3.906256893914679118e-01	7.217241859020366856e-01	3.928193668488757506e-01	8.600491067885932539e-01	5.237215085960125194e-01	3.677641707751903688e+00	4.549328018789683403e-01	3.610699170666793467e-01	3.507756285935284546e-01	8.499962996455772135e-01	1.039559312483609554e+00	1.144000942248459829e+00	2.950447100397816769e+00	8.479010022367552413e-01	8.986829768402655461e-01	3.044113950291301496e+00	1.514619344217261965e+00	3.581311336601502027e-01	3.188802617407396678e+00	3.025016678876724541e+00	3.062347713635150459e+00	1.658936279129035407e+00	4.114546539820527205e-01	2.330609957077770744e+00	3.147688087760550091e-01	5.789328356316614244e-01	3.060469867797441346e+00	5.186694963404787639e-01	9.612739464433115444e-01	4.009842047510559504e-01	4.352954569648256333e-01	3.586378538356198020e-01	1.059081936390633638e+00	7.731096044816864188e-01	2.269948128973533208e-01	3.263809607828338510e-01	2.210728539526252145e+00	3.022073078130004031e+00	3.448611813333208875e-01	3.020739528119226747e-01	2.407765697463962962e+00	4.776216803922204157e-01
1.078483532767042563e+00	1.265172738146470355e+00	2.677001467554144920e+00	8.788425205657052208e-01	3.423174447495344719e+00	2.377999090668578841e+00	1.434572235026590370e+00	1.015125697642217828e+00	1.051617576146615551e+00	1.274380542105057579e+00	9.746554150840360808e-01	2.951739983622303498e-01	1.208023150945073620e+00	3.286202840739596898e+00	1.002133017311285013e+00	9.559406098340438307e-01	8.646908512263312696e-01	1.160019650666711977e+00	1.378804767182016944e+00	1.365838178563607563e+00	2.407722300205138666e+00	1.406313701260790028e+00	3.690529126562566709e-01	2.524543289489918685e+00	1.476171755242625228e+00	1.003085241096687730e+00	2.651357524011913380e+00	2.587577854191448257e+00	2.628240468850334466e+00	1.877094884781720818e+00	9.844913479150088076e-01	2.697707908812594368e+00	9.464975074033861180e-01	1.323273545865856882e+00	2.562794551835543722e+00	9.856425306359958283e-01	1.137423177035157495e+00	1.038396777078125055e+00	1.146591926900669689e+00	9.699905258646936979e-01	1.637747505395608094e+00	1.091983313355548102e+00	8.954851619928761997e-01	1.027439575020074658e+00	1.779894407705454595e+00	2.635773436794107472e+00	1.036576086758668636e+00	8.443025038585590947e-01	2.806392020715482882e+00	1.180137356886377997e+00
2.597156626925931633e-01	1.383304809516624045e+00	3.129566571884603743e+00	5.037703041237254764e-01	3.863353063846574287e+00	2.975426902026191200e+00	6.477401159762080640e-01	5.818070869166979131e-01	3.244337578278246315e-01	5.100560850733940610e-01	2.953836183623168576e-01	1.026892873194013234e+00	2.379747187468805036e-01	3.669294157106606669e+00	3.570456725476221505e-01	3.113721716343603174e-01	3.019432055446130692e-01	5.225737115633057872e-01	6.454584599722208438e-01	1.010677383675207208e+00	3.040038496184918948e+00	4.446663078978354000e-01	1.159353005692320693e+00	3.116642205774248886e+00	1.367294591565382023e+00	3.494659087516783780e-01	3.255238128720548740e+00	3.041606835061578362e+00	3.077674384156784182e+00	1.348323962452336211e+00	3.521829916925927617e-01	2.176833736131529307e+00	2.925294577534319207e-01	4.292559393369475007e-01	3.114287619548015584e+00	5.042881704913522167e-01	6.289162438467412741e-01	2.720488534913975687e-01	2.735280981662930877e-01	3.441628510570703958e-01	7.141836074979952542e-01	5.196447988087653513e-01	5.570884576476060612e-01	2.637228742153451266e-01	2.224265524996842380e+00	3.016064219980226113e+00	3.924893775213058045e-01	4.496913305652890380e-01	2.216299463695317051e+00	3.196048506887240181e-01
2.876488307568851432e+00	2.067022055440270289e+00	4.705692903227565727e-01	2.915587181704215158e+00	1.741096407972087201e+00	7.678896945389137585e-01	2.908060773536501387e+00	2.913639979582262285e+00	2.960446545837764010e+00	2.890981896010795804e+00	2.888748191281310440e+00	2.530115858086095404e+00	3.051628485993453932e+00	1.660841943012683064e+00	2.828510272355789557e+00	2.912887652529516647e+00	2.845297890081766035e+00	3.012637191305323370e+00	2.897138015906245201e+00	2.594250517384641963e+00	9.864204721616776084e-01	2.971669504003426887e+00	2.413543309013823635e+00	7.669222332722999136e-01	2.207135698331204043e+00	2.904851293683595070e+00	9.819806877502113007e-01	4.085863078907811530e-01	3.639994781335672003e-01	3.054731624555932168e+00	2.869248232546977029e+00	3.037532296675121035e+00	2.973290289704777045e+00	3.112843971373901564e+00	6.733732712091416994e-01	2.725392895955742745e+00	2.770919934745442514e+00	2.964659434120686665e+00	2.993377836026314132e+00	2.917734880579625933e+00	3.061291817521721637e+00	2.982291756679724237e+00	2.951949751113041476e+00	2.983567076794270800e+00	1.427001349537255104e+00	4.944286214879273778e-01	3.066434792226433004e+00	2.908773247230158621e+00	3.178468122384113581e+00	3.028674561155546119e+00
1.029291624962941132e+00	1.201378742642119413e+00	2.589721430630184784e+00	8.942666541217515475e-01	3.324948884337719512e+00	2.320138539935101551e+00	1.378963679384812346e+00	9.684844416689964985e-01	1.013697005137970342e+00	1.218767108301662905e+00	9.627546286029541323e-01	3.046706400013889926e-01	1.179862663302078118e+00	3.171955559781206357e+00	9.674781537474607118e-01	9.433223176679157440e-01	8.304542373167599356e-01	1.100703525679701089e+00	1.319268340754093050e+00	1.319923664173148214e+00	2.351422276750481544e+00	1.361760000958654127e+00	4.135259078277088718e-01	2.468036232937144359e+00	1.407617822890643966e+00	9.908796909915005280e-01	2.572182077049498528e+00	2.512194881642734412e+00	2.547142946482066961e+00	1.806504083953196949e+00	9.610227073251216279e-01	2.665567165852443576e+00	9.206524003370559761e-01	1.301353092124365896e+00	2.489408254401087817e+00	9.586381308293664416e-01	1.055685184722183978e+00	1.017420384732228511e+00	1.127198332539775638e+00	9.541859719268648288e-01	1.587849023338720134e+00	1.059410366215719268e+00	9.177059182343551003e-01	1.021200272010668320e+00	1.704591323965216176e+00	2.564570502663548357e+00	1.039812883598236537e+00	8.645810964129461151e-01	2.772388449299228785e+00	1.167606086046435010e+00
1.288630791978290224e+00	2.408350379202703062e-01	2.267026096349062936e+00	1.392470912085715273e+00	3.192601390920430049e+00	2.200178778731662455e+00	1.291032520713677245e+00	1.393604824188915403e+00	1.405059281212573508e+00	1.321259981648364112e+00	1.289576784575078072e+00	1.160552787548469578e+00	1.431395614265251748e+00	2.961089498911554596e+00	1.159728149993626278e+00	1.273262719976260282e+00	1.222108612691008123e+00	1.457392536019165297e+00	1.276971591406545814e+00	6.861481966220847051e-01	2.294727527853195337e+00	1.290542726183800060e+00	1.188381352174464833e+00	2.339917658036935855e+00	4.152625536416563734e-01	1.277262714475197125e+00	2.389226613152361178e+00	2.119382125605015599e+00	2.169209256909117034e+00	1.326511975065258087e+00	1.237923901674171434e+00	1.789872165223161948e+00	1.380106306820183537e+00	1.568325919948631686e+00	2.297083545222280421e+00	1.097273447140048930e+00	1.224878712075202936e+00	1.310178195275498725e+00	1.367281862224459354e+00	1.281354865371209018e+00	1.529016972309513056e+00	1.326676037050048107e+00	1.425373820745874154e+00	1.371646223211019588e+00	1.324938991428268320e+00	2.058655725165118522e+00	1.465766165088389972e+00	1.353603080513102741e+00	1.912406993613236628e+00	1.425629759881056779e+00
1.576788286448477461e+00	1.251396864360368566e+00	3.090143251858143092e+00	1.865174388577577114e+00	3.922335986700512755e+00	3.104385079642422607e+00	1.270694151672704164e+00	1.512907557600066788e+00	1.707329765310096725e+00	1.564092700030656147e+00	1.646970644198037848e+00	1.832979758429415407e+00	1.635123052436240565e+00	3.614662732503425069e+00	1.551105433975013215e+00	1.665500894012176269e+00	1.616025768955037689e+00	1.450330631860863306e+00	1.202801123662232685e+00	1.135503801249455158e+00	3.193850158630163527e+00	1.413105751231757745e+00	2.018174665893149644e+00	3.256816556653889805e+00	1.093539649840401307e+00	1.676819303946005091e+00	3.250312326866588997e+00	2.959738462729949671e+00	2.990601094827906259e+00	4.402737799620962678e-01	1.609839475979847778e+00	1.768339079742953235e+00	1.667195677842885804e+00	1.752337115119582789e+00	3.152161563463220073e+00	1.582481859308654037e+00	1.339322102864563435e+00	1.545982604233330671e+00	1.646170530538634269e+00	1.572711474452807234e+00	1.480947827347167012e+00	1.377522609704009193e+00	1.881060265124758102e+00	1.706088255672213672e+00	2.171873649649663118e+00	2.836864303275727028e+00	1.709246463869534605e+00	1.770900400922692741e+00	1.810521101297860369e+00	1.718517181126173687e+00
3.619109685249071728e-01	1.394826619998855266e+00	3.134002552812620301e+00	5.836162947476759566e-01	3.871844936120626191e+00	3.002698976250840257e+00	6.292071140984074606e-01	8.049793954396833318e-01	4.074627878761912236e-01	4.378451748650314945e-01	3.642484009794817457e-01	1.193566204171869316e+00	2.316486605191498960e-01	3.697550408737726002e+00	4.286012108425948930e-01	4.303615145512648676e-01	4.784623687449621188e-01	7.529315357763954886e-01	6.993713448480841643e-01	9.991456764369706089e-01	3.085226907813645170e+00	3.161781555332027760e-01	1.264575418817613928e+00	3.132346644935690261e+00	1.344630433531583069e+00	4.049945557984133693e-01	3.304346228430308230e+00	3.034462766186845517e+00	3.076834367752677935e+00	1.416508379579352717e+00	4.218492390702567874e-01	1.983334036291001246e+00	5.230118956749719716e-01	3.749951373466025584e-01	3.143980497820562103e+00	4.804097695243167987e-01	7.793001032204771583e-01	4.340271561847216519e-01	2.508819891300110849e-01	4.742159658465353034e-01	5.565071681725892727e-01	7.444085850213614242e-01	6.468098115977631846e-01	3.365850308334811247e-01	2.267365171723734640e+00	2.987416254080354605e+00	5.141445389564178736e-01	5.449515048868814882e-01	2.013849708832239571e+00	2.183449681568765122e-01
2.921092307082605366e+00	2.122870549371361548e+00	4.633557733084596175e-01	2.941571785359472724e+00	1.638026576727979799e+00	5.565619733123595703e-01	2.997746484591875760e+00	2.905678864376482817e+00	2.991010144025207929e+00	2.957645654951776226e+00	2.935673310418221327e+00	2.462458329212918073e+00	3.105835220379902228e+00	1.424912233016660812e+00	2.869423601810586089e+00	2.943925209772916052e+00	2.857857661315092557e+00	3.007377168786073085e+00	2.961360859667744094e+00	2.659332580085775888e+00	7.052364961989150416e-01	3.053725505519977457e+00	2.384288314230623040e+00	6.399949935427010628e-01	2.294588140612066507e+00	2.949563576981463875e+00	5.501170817538080238e-01	5.620206948070328723e-01	4.098276353921286863e-01	3.102099769851897726e+00	2.917722406656752643e+00	3.330605621586231635e+00	2.983137809009652752e+00	3.183289757366476014e+00	5.128187749671946349e-01	2.794466810631375697e+00	2.784374887718404690e+00	3.000693874623177937e+00	3.055248134159420204e+00	2.959518715934368771e+00	3.177621241675422148e+00	2.983144781959573333e+00	2.980130830425569144e+00	3.030084824455860915e+00	1.357388183087410605e+00	8.387352532914570391e-01	3.097954544499589957e+00	2.939849467696380891e+00	3.469502804384373196e+00	3.096204183232114993e+00
7.561845447060165926e-01	1.418631994154787357e+00	3.160930236896668077e+00	1.020156002287775809e+00	3.931483923481800424e+00	3.036210956990640142e+00	6.179404237022734225e-01	4.152474735098203862e-01	9.098568217472351449e-01	9.729762389901631670e-01	8.278429440728991562e-01	1.219312130569388142e+00	8.424853308027931975e-01	3.725995193155402507e+00	8.387994292855804890e-01	8.498721790978286394e-01	8.151459341663662705e-01	3.976297307725064623e-01	4.365207861855332494e-01	1.143893930228308653e+00	3.112225271615108202e+00	7.606600275544466161e-01	1.425239966638526701e+00	3.179646257437006351e+00	1.313943619556399156e+00	9.030674303628657418e-01	3.293386878035200471e+00	3.056063097682030438e+00	3.104862972835131352e+00	1.085138828546158285e+00	8.149103821787458957e-01	2.234325856755462247e+00	7.791333480672589795e-01	9.903422205877334683e-01	3.142553493758697858e+00	9.445359670049905398e-01	4.556905508952047157e-01	7.281796889963613184e-01	8.785781553319268466e-01	7.913325607165845321e-01	9.241507553170345002e-01	4.344684773479397522e-01	1.076957332195405348e+00	8.634553262005012497e-01	2.265246868893989518e+00	3.017174489207407273e+00	8.974796870759078615e-01	9.312809369183780994e-01	2.259852881216082743e+00	9.174295132581036238e-01
4.010976428448869147e-01	1.390478210266405057e+00	3.157516902182794016e+00	3.147471982851680061e-01	3.908196579634361623e+00	2.966585645453012177e+00	9.233167022870919505e-01	7.519707016711241199e-01	3.838206659535640108e-01	6.599575176294091294e-01	3.283612222294593486e-01	9.900691729352444348e-01	4.525241085287559639e-01	3.742855191138207083e+00	3.304095540080494442e-01	2.953920596560645762e-01	3.803455169147763604e-01	8.279627600274204191e-01	9.301036957790738136e-01	1.005442300564759472e+00	3.030258724993712960e+00	7.041516008608406096e-01	1.029657828289744392e+00	3.099547534859907749e+00	1.384863340332609827e+00	2.314163261991345477e-01	3.257239953579813108e+00	3.047590437824874154e+00	3.096134013146648822e+00	1.554954999097104551e+00	2.543021672931695676e-01	2.125437180796640568e+00	3.447557846799217951e-01	5.427543418821629828e-01	3.118499571190840758e+00	3.877299878691504165e-01	9.092916256565798383e-01	2.982719962441469086e-01	3.203998325298371697e-01	3.168634444735387579e-01	9.361751596688582255e-01	7.218693973705974098e-01	2.961828540352182682e-01	2.681148594110647765e-01	2.259953152810079136e+00	3.013565693456131900e+00	3.868941265281015118e-01	3.293952435317127891e-01	2.185755119049361817e+00	3.601254717523937887e-01
7.133626791085792007e-01	1.453448044042125353e+00	3.141451516506731600e+00	8.901629769943635306e-01	3.909445753200618157e+00	2.981293262568958102e+00	7.094420122712778998e-01	7.660131667638456765e-01	7.601973333471625516e-01	7.831312778663681584e-01	6.719152939362710297e-01	1.043912414068358219e+00	5.932418511490232804e-01	3.714965151835891710e+00	8.228965558335932240e-01	7.113238842760674085e-01	6.281276857057340735e-01	6.018863906523561624e-01	7.254912145786182043e-01	1.232874588236700042e+00	3.039012866016429282e+00	6.709349075205328639e-01	1.225848625189088770e+00	3.134505712699450442e+00	1.500996680745696032e+00	8.008715347831414366e-01	3.286660714634180636e+00	3.068178288167390466e+00	3.086306719835520518e+00	1.334438985422179869e+00	7.954840590885241536e-01	2.384417827868801520e+00	6.956135072854693346e-01	7.354854327043223172e-01	3.136569676105612103e+00	8.593450211293527374e-01	7.592905154895305264e-01	7.412747466651535833e-01	7.054527255381671802e-01	7.409793325134749198e-01	8.341493563039175108e-01	6.593253331430473096e-01	9.223729820166569615e-01	6.730447717195849888e-01	2.217883595120379248e+00	3.058291840349459445e+00	6.580919704947234550e-01	7.268635269761376527e-01	2.424195940884388278e+00	7.195237933207290215e-01
2.895110232743355549e+00	2.129371218199525906e+00	7.113180417045531501e-01	2.892012618603022389e+00	1.608028981765085463e+00	6.205203538546540942e-01	3.016158502979143119e+00	2.929587367337866954e+00	2.945175992729583747e+00	2.899135279579372337e+00	2.895574522734570166e+00	2.432869164314066968e+00	3.067150386168628895e+00	1.586180878434764630e+00	2.845501455894008824e+00	2.915541367978134790e+00	2.834444176070678445e+00	3.035068903699158493e+00	2.991666642625292027e+00	2.682399119744561578e+00	7.760954935987329772e-01	3.043410857145866899e+00	2.317751622790714450e+00	6.348255277157586196e-01	2.343075222295241122e+00	2.912724825999945644e+00	7.796756966948306111e-01	8.117176248911913694e-01	6.771661010299766525e-01	3.162277655461824377e+00	2.887046956340411086e+00	3.317420510174015735e+00	2.963965625728763431e+00	3.132523335038388090e+00	7.395830553227814574e-01	2.743842159464206620e+00	2.819900975286416145e+00	2.980186775022941159e+00	3.007848246143409288e+00	2.926908907860029441e+00	3.150451662126216412e+00	3.014810734863630159e+00	2.924621206898088577e+00	2.985907094767910941e+00	1.438507835402209611e+00	9.441794485160182049e-01	3.046372742297849712e+00	2.890066835434081938e+00	3.460313533945678532e+00	3.045758365339757745e+00
1.347547666794556287e+00	1.172664761872943107e+00	2.629838169321402574e+00	1.222987253167758581e+00	3.440698347975654325e+00	2.330972542962070015e+00	1.648555264671951681e+00	1.195511355101249285e+00	1.358473896943845016e+00	1.520862640944351085e+00	1.261833083856735982e+00	4.925553975446602117e-01	1.494302151949400193e+00	3.266600920668005337e+00	1.238070893128750294e+00	1.225820650043231153e+00	1.134092235228372880e+00	1.337025299771303244e+00	1.554253005163330981e+00	1.378332843717163358e+00	2.334776180284297453e+00	1.629945354134552549e+00	6.485001907581667835e-01	2.494664398417686613e+00	1.431865983040673251e+00	1.284771191170189564e+00	2.542195144493671677e+00	2.532780075258439290e+00	2.569449384737174213e+00	1.787688033346278349e+00	1.259034126371213258e+00	2.785420677139913259e+00	1.205353019596056230e+00	1.628011576827976814e+00	2.493222018603875156e+00	1.245670811922223509e+00	1.313969894496384239e+00	1.273390618134075281e+00	1.427986096237511049e+00	1.217397840367006490e+00	1.885998163275063533e+00	1.228750751321298074e+00	1.212843414064124214e+00	1.328687130429691887e+00	1.664468056286029451e+00	2.582148544953963398e+00	1.292124095706608911e+00	1.152851232539863657e+00	2.900790187602316106e+00	1.494215640743326468e+00
5.626376685623859508e-01	1.390798319631364466e+00	3.134431287899365426e+00	9.514817781430732202e-01	3.868152834559495101e+00	3.054169226734349429e+00	3.519180322955574591e-01	5.531699947882394719e-01	7.332449959412147278e-01	7.517466768903489083e-01	7.295037992190129827e-01	1.274475020841378869e+00	6.690892845668412470e-01	3.654369129431683128e+00	7.264234443818806675e-01	7.767147721458464993e-01	7.221610214919010895e-01	4.156240616531577392e-01	2.950617383930836390e-01	1.116231650540882914e+00	3.137195723481704057e+00	6.179592740882811075e-01	1.420494005447428876e+00	3.191837159649991928e+00	1.313481864982771086e+00	7.937293284505113622e-01	3.296953892718678780e+00	3.045976027909164774e+00	3.087169337333500074e+00	1.069487975843071537e+00	6.950319280669980948e-01	2.067673345032213117e+00	6.896219054469476806e-01	7.536653388119215480e-01	3.142940357729654188e+00	7.926449815929900167e-01	4.208523535477973199e-01	6.142244145957770352e-01	7.098547799303883687e-01	6.492397329681991458e-01	6.893813940621786873e-01	5.316362794711986250e-01	9.818447544553090545e-01	7.480925146613780496e-01	2.259235497747525745e+00	2.996171016591905101e+00	8.114063240497908502e-01	8.904756494978748327e-01	2.107872299959688611e+00	7.645677318027971348e-01
2.104844361491660099e+00	1.276183508177728854e+00	1.545709539597686977e+00	2.141264099163295409e+00	2.399935393917237203e+00	1.520395351608453405e+00	2.135483878464206065e+00	2.204425035244029996e+00	2.181978331958583706e+00	2.105807441269156310e+00	2.099838214787423052e+00	1.789999492227443367e+00	2.242731914993577380e+00	2.170747191660835629e+00	2.019438887479258593e+00	2.098477335684036049e+00	2.033749665161194375e+00	2.259854407364914941e+00	2.139599423013735624e+00	1.734998305165147192e+00	1.637458539437570693e+00	2.150235992896070147e+00	1.742196400613263751e+00	1.631688296264246274e+00	1.464609396858117085e+00	2.100128801110751731e+00	1.692452806764006557e+00	1.463220330380748946e+00	1.459251530860158130e+00	2.281680314639049190e+00	2.090022111805050375e+00	2.462569141777295023e+00	2.193827923616572750e+00	2.329734386285739145e+00	1.613994825279839063e+00	1.942597412234299048e+00	2.026997566885202939e+00	2.174058155266149761e+00	2.194132509967358757e+00	2.134706479418724712e+00	2.326523857356548319e+00	2.194295271927644286e+00	2.183818128740135922e+00	2.184160079737420546e+00	5.743340932393674603e-01	1.495398428436135907e+00	2.287195617687680205e+00	2.139860691022192452e+00	2.600298589291928586e+00	2.230715661867864963e+00
6.453666635040207211e-01	1.381434669821069772e+00	3.052950041117839852e+00	7.300354749943310795e-01	3.796710185351706901e+00	2.860482207153224099e+00	9.109721834982512645e-01	3.291448061127452696e-01	7.348256871690628245e-01	1.000628600771156451e+00	6.882870451973738257e-01	8.535555526232324608e-01	8.335233905850734093e-01	3.610944308801272928e+00	6.847558787987095830e-01	6.729664964410476680e-01	6.057604207259278395e-01	5.090625779208688417e-01	7.979664744311711910e-01	1.182829483524560965e+00	2.913277018046406930e+00	9.941484146757953999e-01	1.021134978506751612e+00	3.003607306216484751e+00	1.385076261569550216e+00	7.153918823210752009e-01	3.108404323148609816e+00	2.958783240007607951e+00	3.005937208463402399e+00	1.410425698755507273e+00	6.103517629390655674e-01	2.419277722754576310e+00	5.274289661042341759e-01	9.493599534132858286e-01	2.984528649847820070e+00	7.678465659244269048e-01	6.102356981419917448e-01	5.729162905715925458e-01	8.009878894150395112e-01	5.779713413555037649e-01	1.187353235441709121e+00	4.725336592445501527e-01	7.411857111973108037e-01	7.231680769531491082e-01	2.146072465517004257e+00	2.950400669149737087e+00	7.558227516489947062e-01	6.873396616519434899e-01	2.492155239955172519e+00	8.580857025144287276e-01
3.243198513488197432e-01	1.408210785903257323e+00	3.144615110961690885e+00	4.762220820529005638e-01	3.865367810513897773e+00	2.995905790403291746e+00	7.259970522496630441e-01	8.188160659186112245e-01	2.929667458072423014e-01	4.084616331029889413e-01	3.038063390068292402e-01	1.125855782454762144e+00	1.550026805809451846e-01	3.687715403830362781e+00	3.875999893285468900e-01	3.573569529449984183e-01	4.015734854086464023e-01	7.692960011106831919e-01	7.877144499700119429e-01	1.016344716905899226e+00	3.066985207394110180e+00	4.285620414657862476e-01	1.195121959019765479e+00	3.127363166466160749e+00	1.400032185074099322e+00	3.194970565409482877e-01	3.291693033789618639e+00	3.051018239963591672e+00	3.087936233989542867e+00	1.458535061482551409e+00	3.849378656206038918e-01	2.052352869433073046e+00	4.393229535362597749e-01	2.808015439464525698e-01	3.142499600543313676e+00	4.388273019427839650e-01	8.321659086781078019e-01	3.745324271979739716e-01	1.330595704511636501e-01	4.063729031948398740e-01	6.422486813685742701e-01	7.481527745436175048e-01	5.230732603072146825e-01	2.269415014656357976e-01	2.260513303844708499e+00	3.012909504605549849e+00	4.019017643207871693e-01	4.594134235312833936e-01	2.093125698783299349e+00	1.248136728537178608e-01
2.850240640996249297e+00	2.133840665283204263e+00	7.249341001207877389e-01	2.830745399104579452e+00	1.739614222822398748e+00	2.876611182032174918e-01	2.980206929339279220e+00	2.823363764440419477e+00	2.904284994712762025e+00	2.912707073024470183e+00	2.841923516905855873e+00	2.319342967442751924e+00	3.025639817719830038e+00	1.580080429017443944e+00	2.798041889435511909e+00	2.849573596595474267e+00	2.761856458918708235e+00	2.934330027157978638e+00	2.940274697734618137e+00	2.641036006560208538e+00	3.594172109454615294e-01	3.018368773345233791e+00	2.235742275897893983e+00	4.696590363990822969e-01	2.335662584940394026e+00	2.860764268849818937e+00	6.435777508770393895e-01	8.287136081598109882e-01	6.463075214349695008e-01	3.118305161377574741e+00	2.834218045086481119e+00	3.418672056232966661e+00	2.878607696848781039e+00	3.098442377328406216e+00	5.713100192686624279e-01	2.725543617171884314e+00	2.751252035861252665e+00	2.913677486235283887e+00	2.975236827822888674e+00	2.867173087671450737e+00	3.146791708750454664e+00	2.901261738904357124e+00	2.857652813194850427e+00	2.937774447866897454e+00	1.339527212861374439e+00	1.092500484094334645e+00	2.984468256617985649e+00	2.816729518210563388e+00	3.559422418689171863e+00	3.014711687982680299e+00
2.434254733258642833e-01	1.339184019941133341e+00	3.031956889736315830e+00	3.178814910170896235e-01	3.765740847319729578e+00	2.862170264095305949e+00	7.956681195522576910e-01	6.503563917801171712e-01	3.002834886445020501e-01	6.191608795236287488e-01	2.873103602037795912e-01	9.559967994603107977e-01	3.990996416624356669e-01	3.581689149376445336e+00	2.465882496412767910e-01	2.372537191698102788e-01	2.634095349579320122e-01	6.963664513717819915e-01	8.069171979505150860e-01	9.659401734394656991e-01	2.924763969377999651e+00	6.317483087734102609e-01	1.019833498520232418e+00	2.993795845951751744e+00	1.331327259572868016e+00	1.866172128792709939e-01	3.141416708296765226e+00	2.938006297612723472e+00	2.978901947055432320e+00	1.500282233514141250e+00	1.864850239778580721e-01	2.129161168854148745e+00	2.501727404747874917e-01	4.940887395098905732e-01	3.000421018451636446e+00	3.655090721882753302e-01	7.459597935081653253e-01	2.386671690009371238e-01	3.087616882683119068e-01	2.755238418266661715e-01	8.795565468730631720e-01	6.238303860132898837e-01	3.477619835320553410e-01	2.600325189974840856e-01	2.150101304031013072e+00	2.919440406349865569e+00	4.622606563660308088e-01	3.790072659746082651e-01	2.188923596498093538e+00	3.524221087500802319e-01
3.424925337296675920e-01	1.407958856981482931e+00	3.176723941902691362e+00	3.726807434393681340e-01	3.924875790410567333e+00	3.004614341879721096e+00	7.786477063938443965e-01	7.635618773565667761e-01	2.874988276591191605e-01	5.649859269969571551e-01	2.452324711563419468e-01	1.053219414565186973e+00	2.151762064223458337e-01	3.738296136970148620e+00	3.193933302041755407e-01	2.405243050620620993e-01	3.146330985421568194e-01	7.425519112472673822e-01	8.205551613009127720e-01	9.843863709591346156e-01	3.067558062497434790e+00	5.258725801317789550e-01	1.137092138254460760e+00	3.140095137880444032e+00	1.405184470950464837e+00	2.090865505182085138e-01	3.300791849848144555e+00	3.076385674220877053e+00	3.115142863274467544e+00	1.468283615347693916e+00	2.877889297850766970e-01	2.100255864309864329e+00	3.197119580408078754e-01	3.495383149756269292e-01	3.155077113049315596e+00	4.353224778855799837e-01	8.424833175012661490e-01	2.487006107370797192e-01	1.547241482665190071e-01	2.870116838266079662e-01	7.760801246247563956e-01	6.618458285471009450e-01	3.919928785419716788e-01	1.366827831969985307e-01	2.260824848056059544e+00	3.045067307028683334e+00	3.362115433296228861e-01	3.452333125632230937e-01	2.151500162931397675e+00	1.567469916377811356e-01
8.230448398686538436e-01	1.015757853940131517e+00	2.750779608348874028e+00	1.133403141263278124e+00	3.563742480221153475e+00	2.708571774220263961e+00	6.288713621912934704e-01	9.359414783584235620e-01	1.012985259119250969e+00	8.132055755406615294e-01	9.092392813234417837e-01	1.281390055281451890e+00	9.578446257639334771e-01	3.423652196584312524e+00	8.907675816509718070e-01	9.850943712496725846e-01	9.590458336304474862e-01	9.764961443463680002e-01	6.497008208776866578e-01	9.899074740476626610e-01	2.839400544707988860e+00	7.493110618906746456e-01	1.289091366268006356e+00	2.831661407858932389e+00	8.887130824029764176e-01	9.802167874972174122e-01	2.978900217464036437e+00	2.621617125966674955e+00	2.688709599612064238e+00	1.202085570211497423e+00	8.779593746727627490e-01	1.716141007319539780e+00	1.048895853309912862e+00	1.066445714311704540e+00	2.805162578542235607e+00	7.656443073228161866e-01	7.510359955602080584e-01	9.556045533926149638e-01	9.225183197096796794e-01	9.439959045495412981e-01	7.974977622639756181e-01	9.949292600731287628e-01	1.183486103991776339e+00	9.726403415369616612e-01	1.988711264010768476e+00	2.529638389017690336e+00	1.074884597340846737e+00	1.048816613411800658e+00	1.763183889014443340e+00	9.649315396135051959e-01
1.332679424173812688e+00	5.574038992865011366e-01	2.340662738821400524e+00	1.444733579505114829e+00	3.248678099372201089e+00	2.299711974594874420e+00	1.276473695793993501e+00	1.522515022656797834e+00	1.427345558011922089e+00	1.260040841963439462e+00	1.312245737908257270e+00	1.317308289887754613e+00	1.395883536409361581e+00	3.007462428482561290e+00	1.216371384866354877e+00	1.314898144467862462e+00	1.276312308854898436e+00	1.533304595617899668e+00	1.306414741058082640e+00	7.407706496690088516e-01	2.403317386266758504e+00	1.217264025812517803e+00	1.338599780064717137e+00	2.433153451542668932e+00	6.075180210516877288e-01	1.312409098501591043e+00	2.521334808841611430e+00	2.197664017095840361e+00	2.234990567801403039e+00	1.344795542813919331e+00	1.305137406697548519e+00	1.655805021141266264e+00	1.449426334764005064e+00	1.518889388999878909e+00	2.416703428143800014e+00	1.140980554416987980e+00	1.334532707419581188e+00	1.373087171374475890e+00	1.355626786282547958e+00	1.353319538103358921e+00	1.416379893882767860e+00	1.420680501878783142e+00	1.482913879298624504e+00	1.381708064162550098e+00	1.454177680403971440e+00	2.116228982831578342e+00	1.478226004923054449e+00	1.393123603433980229e+00	1.758440908586851759e+00	1.397721470244286168e+00
6.736591018300386313e-01	1.146984853489506406e+00	3.026822047606076094e+00	9.250372088879728061e-01	3.850699618483114151e+00	2.902106008332347553e+00	5.991908354151721516e-01	5.972029329984364088e-01	8.181717946691821064e-01	7.874789368318232397e-01	6.957997369920381203e-01	1.053516663951526766e+00	7.485820221908874306e-01	3.674163367743790598e+00	7.145479223663360191e-01	7.465005850035827395e-01	7.030893977880720014e-01	6.212834384581521485e-01	5.197482588967160533e-01	9.742016538752669153e-01	2.987927720978422297e+00	6.716279898365740131e-01	1.179628819149153740e+00	3.048457545284359416e+00	1.095173918710523608e+00	7.874736465835155963e-01	3.168030459887498207e+00	2.903700727687319461e+00	2.960137157758004456e+00	1.055073563475910747e+00	6.842599595354801334e-01	2.033688338450739597e+00	7.384489331292571901e-01	9.104382022606640756e-01	3.022256818047843741e+00	7.103300736193208786e-01	5.906056703259472407e-01	6.692402978171734240e-01	7.411077773872927210e-01	6.723430886165424614e-01	8.271441538156331097e-01	5.942009412599013052e-01	9.589813772299279337e-01	7.422005456018195835e-01	2.124485384592506243e+00	2.842741712683223732e+00	7.538736587092161878e-01	7.817918392264016081e-01	2.080678175786142337e+00	7.967467066956469557e-01
1.228684366408538509e+00	1.075807578624738081e+00	2.980629524471556380e+00	1.445297927876554533e+00	3.834660519506063903e+00	2.961017873063975792e+00	1.028795593363913019e+00	1.436423409119532035e+00	1.332280803447415174e+00	1.169099047848944473e+00	1.267562513432903604e+00	1.632844650055315761e+00	1.214248522864671553e+00	3.553902751081897904e+00	1.157963660030654429e+00	1.253417447394523210e+00	1.250611343019311539e+00	1.377016876912268151e+00	1.075642629090660662e+00	6.177079461010375194e-01	3.050269708990792861e+00	9.607498968466230416e-01	1.739353791917705117e+00	3.095395289855965792e+00	8.844661289149794436e-01	1.237886002461918045e+00	3.181779588761312283e+00	2.845414178305043951e+00	2.875184446803429328e+00	9.319503767868502209e-01	1.225767966377538487e+00	1.350670957196598243e+00	1.355079810553087682e+00	1.321162469253215122e+00	3.057508072169952573e+00	1.150074642301318395e+00	1.276777609712813177e+00	1.222884983210838161e+00	1.214398713834852428e+00	1.259429704422437846e+00	1.111097753998174564e+00	1.240193057996509918e+00	1.468585228831553291e+00	1.289914321509316286e+00	2.064502481363477582e+00	2.734095251074621924e+00	1.369439264019580715e+00	1.396336250613749108e+00	1.391042651017575515e+00	1.249652233582968952e+00
1.361300522552025827e+00	5.222527378269794518e-01	2.166321266946940050e+00	1.361127869496442155e+00	3.078242368359654257e+00	2.034216620462962588e+00	1.474074435231352620e+00	1.536822859917712725e+00	1.419374579444743878e+00	1.332395912497513324e+00	1.302536992951165207e+00	1.069151488271653516e+00	1.457141809816145051e+00	2.889339506065398577e+00	1.233506396995424303e+00	1.304433403321853868e+00	1.253924128780732783e+00	1.601175285910893864e+00	1.485663214560412726e+00	9.229992003855282956e-01	2.120625744887544961e+00	1.392502757234375110e+00	1.017049567468951254e+00	2.169394887237427128e+00	8.060885607324459468e-01	1.305196308615192091e+00	2.280084939026421953e+00	2.022077804033143522e+00	2.058653089680527515e+00	1.625479448790560832e+00	1.304785009694239273e+00	1.948463297479403611e+00	1.429986009398893643e+00	1.568160860622206165e+00	2.186327806679142949e+00	1.123602996060718562e+00	1.425386010055514907e+00	1.391206646570301464e+00	1.388720670969426640e+00	1.342641386671760140e+00	1.597009072107571592e+00	1.484073012149618842e+00	1.387648814797290964e+00	1.379456636831572380e+00	1.275298531776313693e+00	1.980792105492798383e+00	1.449004849747377976e+00	1.314911379101949773e+00	2.077772893592765513e+00	1.433076471292624499e+00
1.900608533137447154e+00	1.738690232179125328e+00	3.329440871359722554e+00	2.072421721005171857e+00	4.086488110624759251e+00	3.385766620570858532e+00	1.746179308344230741e+00	2.170311834096571246e+00	1.997403509563766555e+00	1.818140679006549520e+00	1.965608745156949944e+00	2.435090719014472604e+00	1.935354946405870358e+00	3.873704326757449135e+00	1.852354853045639960e+00	1.988602373858531447e+00	2.038086386204758682e+00	2.180381596645367459e+00	1.814420862438121951e+00	1.416414705545151032e+00	3.526450060874003256e+00	1.715036716564721342e+00	2.427750776334498095e+00	3.469629037807397509e+00	1.473224933317803798e+00	1.908703919801651550e+00	3.603881404970926905e+00	3.140854332249462644e+00	3.209428337806455644e+00	1.722333204643695215e+00	1.888233515828771525e+00	3.335453141741573924e-01	2.096639251927322700e+00	1.937048271792302767e+00	3.443635640867360959e+00	1.766758082904761995e+00	2.041102854937132616e+00	1.913900414467315292e+00	1.876956291025110080e+00	1.943564474345968796e+00	1.675371134555756036e+00	2.061654542828873282e+00	2.087372631149006619e+00	1.983644239551016542e+00	2.645429487729262785e+00	2.931657152468176708e+00	2.084380245088309103e+00	2.093780477837957843e+00	3.917641023842885484e-01	1.896502947367145753e+00
8.877003216891400372e-01	1.444944560891466168e+00	3.220618535971145668e+00	8.363536975407664942e-01	3.998576031821913901e+00	2.979617011795552717e+00	1.085729356941385726e+00	6.195794611689472431e-01	8.900889345416527210e-01	1.164707766556031032e+00	8.329608921083963002e-01	8.243379095634724152e-01	9.241289887384959156e-01	3.768480262439594330e+00	8.529830872360579797e-01	7.715069856440156526e-01	6.971050867193473444e-01	6.722876462433148292e-01	9.799469363575311620e-01	1.169041282486910971e+00	3.003477122070585814e+00	1.101589540421427094e+00	1.105557430846782596e+00	3.145710466052927590e+00	1.501834080371722280e+00	8.463403407059576500e-01	3.234944943561700370e+00	3.119562598195848580e+00	3.150056557233860133e+00	1.361067442146033812e+00	8.146484437192943462e-01	2.532061171383066966e+00	6.457256539657910688e-01	1.061232200333988018e+00	3.131964564673832996e+00	9.770030428303606573e-01	8.850647372491968756e-01	6.939161542346795608e-01	9.314389510033284081e-01	7.158410425586511083e-01	1.330947189107885675e+00	4.721723409717996645e-01	8.346893796945697996e-01	8.286998001847959427e-01	2.200385193289489560e+00	3.124533501163715421e+00	7.587885126689298820e-01	7.584892742616817785e-01	2.609752173712416301e+00	9.748299787951915096e-01
3.657946378540616883e-01	1.405040666545195771e+00	3.173910527057715925e+00	4.395946272907657604e-01	3.906283773057334319e+00	3.017169273996955337e+00	7.682385045232904552e-01	8.147889256739168085e-01	3.153951179000865079e-01	4.882443578005887241e-01	3.516910711064407113e-01	1.129526948592905811e+00	2.624076933110253140e-01	3.723224590979195892e+00	3.876863244425033939e-01	3.729611125648499281e-01	4.283575324880678492e-01	8.056117655214777296e-01	8.193972414267236548e-01	9.766910722641795051e-01	3.088356049580723184e+00	5.082339219702176614e-01	1.189774804980573197e+00	3.149270320508396281e+00	1.384503734028170507e+00	3.022212115042448022e-01	3.310774690375588580e+00	3.067742721849984200e+00	3.108350665539145741e+00	1.453846791139020267e+00	3.555506051662701839e-01	1.987362325465493074e+00	4.258033034225469082e-01	3.252005599534045777e-01	3.162692739016816468e+00	4.311748326780336371e-01	8.858776519214026646e-01	3.192517980519387621e-01	1.828151992061892162e-01	3.686352237003368004e-01	6.822764222116269872e-01	7.332864305437852837e-01	4.622786732549581945e-01	2.431668874429836480e-01	2.283775683965052927e+00	3.023853471265443460e+00	3.728930097398263643e-01	4.516745868408486575e-01	2.038429112925167264e+00	1.829224433454836041e-01
3.743184316330508743e+00	3.156007640026300631e+00	1.621863777772383441e+00	3.733754666937738165e+00	4.588803288971288752e-01	1.652848291686098481e+00	3.885383191626444521e+00	3.736612749371867714e+00	3.772778314635973906e+00	3.744007954618512990e+00	3.814097966519475857e+00	3.354513327689326641e+00	3.952874835486596794e+00	8.295266533180691848e-01	3.746136611923025939e+00	3.822481683110277473e+00	3.732237462530753724e+00	3.865824931549327825e+00	3.838066938032844266e+00	3.628341744547284531e+00	1.723539743618238251e+00	3.945050550167508163e+00	3.283675196272263452e+00	1.531722418395442764e+00	3.306770755893852165e+00	3.801752763294181658e+00	1.527452702518705907e+00	1.809829494045179343e+00	1.686727666834492156e+00	4.072334683153332691e+00	3.776012443998852053e+00	4.130903295241554751e+00	3.839320437013922671e+00	3.994544032906599096e+00	1.611576587270385330e+00	3.647320667544205364e+00	3.632555246266564009e+00	3.851623445854038152e+00	3.901421116486655016e+00	3.827164588360664421e+00	3.993655662459289601e+00	3.881985577676747123e+00	3.797624560543431116e+00	3.876186009725011150e+00	2.354875256645826198e+00	1.982167843303007437e+00	3.945847948076069756e+00	3.818511253463694910e+00	4.275964992151390476e+00	3.924235589779047739e+00
7.579347504727472762e-01	1.077250528730898660e+00	2.854703948721866169e+00	9.996204389110885380e-01	3.710846225426065015e+00	2.742181896659539042e+00	7.460720180547623093e-01	6.819256974385569103e-01	9.084528985149835645e-01	8.803131988782999517e-01	7.986629581854499671e-01	1.001751340670121948e+00	8.862210911312347061e-01	3.548085418174294237e+00	7.993879628714406493e-01	8.409791345610171387e-01	7.765222023445924604e-01	7.501814197938351247e-01	6.880770699302551918e-01	1.026531548743371935e+00	2.828032470169389967e+00	8.254215934963201606e-01	1.068203016523531890e+00	2.887052051796090701e+00	1.039493850352932292e+00	8.814567076788978328e-01	3.000084691561701877e+00	2.733045787204454680e+00	2.793229101208762444e+00	1.175708576984242582e+00	7.605938356236394693e-01	2.082189752803806471e+00	8.215681272781192312e-01	1.037060356747514511e+00	2.851974193146210812e+00	7.578032378433277039e-01	6.782044525836922189e-01	8.029710406321666216e-01	8.632351548122866314e-01	7.804196540911660929e-01	9.600816200690628355e-01	7.501056641416057325e-01	1.025150679911939200e+00	8.556096297865178890e-01	2.017897693212559851e+00	2.686546538857908395e+00	8.689900943362638408e-01	8.563788518465714761e-01	2.141371147458358326e+00	9.228584197011905355e-01
3.775423315544780278e-01	1.455756019891529585e+00	3.185847469551763567e+00	3.538429254022120718e-01	3.926524920213345649e+00	3.004839200455957648e+00	8.275377724180165151e-01	7.955200967725333250e-01	3.033446209316094655e-01	5.805605021222611795e-01	2.852258745368542181e-01	1.046537075803384509e+00	2.543169455451685379e-01	3.752071430576666700e+00	3.850571956307198285e-01	2.695133947946243280e-01	3.283549808590247032e-01	7.852795197256827731e-01	8.751150769365310111e-01	1.061751757181269129e+00	3.062982474390565812e+00	5.796838513052592345e-01	1.108159037269922154e+00	3.139312574136730483e+00	1.467296010778688764e+00	2.537027702360502013e-01	3.306421330223781929e+00	3.089445517202586977e+00	3.127211350754437014e+00	1.556036034414013391e+00	3.297016845868137591e-01	2.165469385019645365e+00	3.247748110713282177e-01	3.600052382229378400e-01	3.158648800571831838e+00	4.668492475902976113e-01	8.903823582950203264e-01	3.212772492038044603e-01	2.052407925465851990e-01	3.388228158727297767e-01	8.063569061734671140e-01	7.181514152241950111e-01	3.705474292866226538e-01	1.317101312892319798e-01	2.284849065582456262e+00	3.067621979107898689e+00	3.038310226997081864e-01	3.321783112246199932e-01	2.216475271629309240e+00	1.789365921781576885e-01
3.843461356596356016e-01	1.367097137010035546e+00	3.081295142582171742e+00	7.030695381722619208e-01	3.792438063605296339e+00	2.959065924519865387e+00	5.089970419673798263e-01	4.201060342075601528e-01	5.425879469022372170e-01	6.969207124228906647e-01	5.558841665759889361e-01	1.121676406062538600e+00	5.627690562738282276e-01	3.591304844971788146e+00	5.404462227342193836e-01	5.886345375437198602e-01	5.499668893482021481e-01	4.047440981701950768e-01	4.443846261576820389e-01	1.053092679789582098e+00	3.036594365956851060e+00	6.263284238465187670e-01	1.258667218071714000e+00	3.090831932666645354e+00	1.302080680004280122e+00	5.859333405194242506e-01	3.213513892517120496e+00	2.987940491485991057e+00	3.032201854760085524e+00	1.237492150370142152e+00	4.900023728579050997e-01	2.091777551010511438e+00	4.976017093815226500e-01	6.478419548798365346e-01	3.065930452198201372e+00	6.229327611874987403e-01	4.213663025526119266e-01	4.117113021916800619e-01	5.626835522684364710e-01	4.700509628374527904e-01	7.597203004634186518e-01	4.491009682411848392e-01	7.476804294089890446e-01	5.703566916888728189e-01	2.205905183853265061e+00	2.948113457636715840e+00	6.767819024722430132e-01	6.973564912556897699e-01	2.140646549400487597e+00	6.082592420293405633e-01
3.715601558973372076e-01	1.448247412766157316e+00	3.238508608036177350e+00	5.770581478918301865e-01	3.976826265043399644e+00	3.096670252304793980e+00	6.603594243664346886e-01	7.953223885629906453e-01	3.783452429302822106e-01	4.498144969489855649e-01	3.619669922581694732e-01	1.193261829585330780e+00	1.036379302384557444e-01	3.788054036307376027e+00	4.446299115592631801e-01	4.063508691174128606e-01	4.541577880578006043e-01	7.140280928084608014e-01	7.207090896674767100e-01	1.016142637885536493e+00	3.167752628150902972e+00	3.507611104129800261e-01	1.290970716789668238e+00	3.233090675858974361e+00	1.416037983796840649e+00	3.935566932706779375e-01	3.392406287903924955e+00	3.142112337088438956e+00	3.178527661168202734e+00	1.365692110172358031e+00	4.330813468559382429e-01	2.039446482878394473e+00	4.599154375649271986e-01	2.844792216650198768e-01	3.240373866973988548e+00	5.238714196276574864e-01	8.177618592491434635e-01	3.742636111027598522e-01	1.853040509767396593e-01	4.292705636899765698e-01	5.771407438414255520e-01	6.879606656135858200e-01	6.075212662040136991e-01	2.862753362677156743e-01	2.333717666831948367e+00	3.095812005390804700e+00	4.028618631612272405e-01	5.194804120112258561e-01	2.070539897213668379e+00	1.930020254799151291e-01
1.183212858692698655e+00	1.022883839334284950e+00	2.483650893923114999e+00	1.043737078743772084e+00	3.301153641408799189e+00	2.204629354676973740e+00	1.489334056061427436e+00	1.137875196314167558e+00	1.202722798830456075e+00	1.367004840306472957e+00	1.098431475088457177e+00	3.250316709288606498e-01	1.340372193456204952e+00	3.143241253001396451e+00	1.078394989618641331e+00	1.067932130490409692e+00	9.784821953671610784e-01	1.271589832388656305e+00	1.433850983948639746e+00	1.243347839253688525e+00	2.229387669764531843e+00	1.475106611841064730e+00	3.610391825978704894e-01	2.355561306381309006e+00	1.297258290828358973e+00	1.112460910028184369e+00	2.446327866680202856e+00	2.383486809382678207e+00	2.424353492849121938e+00	1.789065024101269330e+00	1.090410283567331939e+00	2.595979082448668152e+00	1.085134108747585424e+00	1.458782504599987595e+00	2.371090263762605677e+00	1.042302344700767103e+00	1.203153258332530395e+00	1.148768886436285053e+00	1.267697597552985167e+00	1.074951003951922557e+00	1.729373630684574836e+00	1.166644318680579051e+00	1.045121025675379123e+00	1.168254364365415299e+00	1.539295832264562014e+00	2.428989838427075387e+00	1.189366867349089141e+00	1.001492992214358502e+00	2.720402961099003925e+00	1.321020327819663720e+00
1.063042859217734781e+00	9.364368035859000905e-01	2.619954020471753076e+00	9.299550806957280757e-01	3.487134696230965059e+00	2.359264702877830189e+00	1.333372333714442970e+00	1.041897592994840416e+00	1.080862032067167799e+00	1.224471327115618013e+00	9.376800762716541726e-01	2.881334434714373782e-01	1.159880159226625462e+00	3.291275197417670828e+00	9.099916346030844094e-01	8.899169279422198819e-01	8.084213190842645114e-01	1.142478706521532494e+00	1.283715312340238057e+00	1.009361785144070600e+00	2.387689305858678779e+00	1.269041567779912061e+00	4.690030144781777155e-01	2.519815302551148495e+00	1.161834039560307952e+00	9.487355333825820969e-01	2.615596246121089319e+00	2.505228541699685341e+00	2.544822055868904531e+00	1.581498143141660373e+00	9.444371489993874658e-01	2.438941076063909197e+00	9.388504209006681700e-01	1.308884792974750910e+00	2.534231404053437497e+00	9.100637828038274924e-01	1.114854374747749510e+00	9.874748662359433826e-01	1.100427877421844114e+00	9.289189158291712989e-01	1.562032796169370297e+00	9.862098123816095407e-01	9.260523458921195994e-01	1.004040034656034086e+00	1.614688721415944439e+00	2.525555916790863886e+00	1.013707224503310522e+00	8.395485847418470149e-01	2.546585244298980033e+00	1.153018324323948240e+00
1.589439329568937076e+00	9.747519085276346029e-01	2.873868786571797340e+00	1.703306858876458385e+00	3.769120399725223169e+00	2.820427224401898858e+00	1.463080902798116423e+00	1.606951480430766743e+00	1.688345428996666842e+00	1.654091346226342907e+00	1.615307150499861288e+00	1.644059670140078699e+00	1.668677011515941722e+00	3.469638970004772283e+00	1.454989352063217556e+00	1.562986036733263973e+00	1.540931732714783786e+00	1.651466195611215326e+00	1.422406642328479132e+00	7.314901263049174984e-01	2.900167368362707609e+00	1.495823783373128935e+00	1.779024281030044952e+00	2.958664016089243898e+00	7.710890934445283618e-01	1.556817860504450479e+00	2.980396466822558654e+00	2.703618228177981031e+00	2.748350206499806436e+00	1.098327768587894715e+00	1.511940312010087162e+00	1.589800940974639420e+00	1.639277040182264722e+00	1.808763955607094909e+00	2.899098238915563730e+00	1.460722717804343374e+00	1.505980658793626192e+00	1.515789708045624851e+00	1.633742521092401923e+00	1.541690106440269714e+00	1.699845115556484210e+00	1.441304187227361311e+00	1.720204112772968363e+00	1.653467805831055459e+00	1.911863013101912978e+00	2.596784095218536592e+00	1.713097989927183651e+00	1.676833034533917077e+00	1.686941132665947363e+00	1.676693857193461312e+00
1.102367565456450649e+00	8.790010323596013642e-01	2.251105744502145622e+00	1.059661465153757698e+00	3.051271387707221727e+00	2.037065917739948162e+00	1.408861315420390836e+00	1.110294077377481203e+00	1.168552162159260943e+00	1.264448689321575614e+00	1.106308173326933542e+00	6.258675076746239574e-01	1.329580448097695378e+00	2.903505474125113839e+00	1.027284147685703752e+00	1.076695300018684742e+00	9.909201519846876360e-01	1.284607246050722518e+00	1.350753892960290914e+00	1.130275912966355545e+00	2.099767371060983212e+00	1.391592710830988677e+00	5.481640986823177464e-01	2.172881226307654678e+00	1.040854708133156947e+00	1.091998271194866366e+00	2.263615691657836937e+00	2.149311845252221076e+00	2.199372614372821388e+00	1.773117114462740895e+00	1.037472310117446783e+00	2.382225549240693852e+00	1.110828356717985077e+00	1.455643807824930969e+00	2.182891195804852913e+00	9.435099965316294801e-01	1.119414458437385740e+00	1.151478339116741578e+00	1.246765954701589907e+00	1.105044783193470437e+00	1.623773713267478769e+00	1.214009969004455680e+00	1.095080847440129013e+00	1.179866123133103573e+00	1.442530508815252466e+00	2.181160833264562005e+00	1.251463657866213719e+00	1.067336482212401405e+00	2.494439062151064590e+00	1.295236094064543986e+00
7.972433536695521239e-01	1.735432565191005416e+00	3.408827957165418532e+00	1.087611260699023807e+00	4.092270284917142398e+00	3.307719429491085883e+00	6.272649363559805735e-01	8.925705355601886160e-01	8.373914312824063400e-01	7.491156056075912728e-01	8.680894228408099211e-01	1.464889720538858686e+00	6.399575414193905409e-01	3.894263055230489545e+00	9.952514682883274455e-01	9.404702702281727555e-01	8.982028429158910310e-01	6.649422593134540760e-01	6.722064817266477643e-01	1.432019725603887350e+00	3.384364163118135149e+00	6.443221413493523952e-01	1.626235304258662584e+00	3.449149600787942749e+00	1.711540697732344407e+00	9.768149795913871891e-01	3.596777011428577531e+00	3.337362940467883732e+00	3.359997137215409602e+00	1.310051707209855198e+00	9.662731345754970169e-01	2.294334785031561630e+00	8.848736772720664501e-01	6.743620300256099043e-01	3.433110641137477881e+00	1.036605135093402241e+00	8.447036692850183881e-01	8.598867423947277322e-01	7.818831170253767171e-01	9.028097965402777092e-01	5.422130376046018219e-01	8.254529756897327486e-01	1.128211338950874332e+00	8.249042684031623329e-01	2.542047853605327035e+00	3.295756798786477315e+00	8.128527222331798363e-01	9.964808876835171692e-01	2.303610612807327485e+00	7.817050819802658923e-01
8.123629881646403650e-01	1.018661931236079843e+00	2.785981007565269341e+00	1.126803413144349841e+00	3.618642195433689590e+00	2.728087371931551708e+00	5.869617029900073835e-01	8.309660084431420568e-01	9.986406947819191915e-01	8.619044749265216687e-01	8.655168925244355327e-01	1.174796899143251361e+00	9.329756849040818922e-01	3.470835392302449307e+00	8.687985018985184826e-01	9.408834745227554475e-01	8.933739177003968690e-01	8.327305175023149708e-01	5.751929723790165649e-01	1.044823780243504530e+00	2.843944217128307805e+00	7.506319299778894116e-01	1.235842129005684020e+00	2.861083214358192350e+00	9.625125618562765384e-01	9.734714015140325527e-01	2.987750042367681491e+00	2.670374976095195585e+00	2.734822008892737966e+00	1.145721793933872634e+00	8.631601205153530687e-01	1.966760976278260964e+00	9.878166072003573550e-01	1.081350770903301228e+00	2.824085382704165426e+00	8.067081693601723114e-01	5.869864857354094578e-01	9.264619663577494668e-01	9.231806401938162931e-01	8.968115301808029516e-01	8.879342390235573923e-01	8.870627454987998206e-01	1.179546074913207399e+00	9.486580716049989315e-01	1.964449812798094497e+00	2.601010646691559014e+00	1.043631245938738017e+00	1.002429218724249615e+00	2.013236242554809596e+00	9.705366479707148164e-01
2.066129513297932263e+00	1.324296457724983611e+00	1.880513037454424330e+00	2.134793164012616540e+00	2.562745995231456408e+00	1.857980923288299335e+00	2.068957427037684482e+00	2.142961458934875107e+00	2.097532107381543831e+00	2.014876117996462490e+00	2.081365247236726113e+00	1.789357730228871235e+00	2.158168711546505136e+00	2.216660382286029130e+00	1.998501137194894417e+00	2.078540241052488469e+00	1.982996720799313772e+00	2.143623522549150451e+00	2.059681593716604198e+00	1.685792247187433146e+00	1.920806997569194596e+00	2.087706116271148549e+00	1.855370299760692010e+00	1.997851584588505203e+00	1.541184157296210833e+00	2.084152934822323555e+00	1.970166793839377872e+00	1.845592415361785976e+00	1.783347929019603928e+00	2.017811994553927679e+00	2.082199291744968317e+00	2.479064024611632000e+00	2.126680115439361973e+00	2.238742406219767833e+00	1.940426669893363654e+00	1.965846626797571828e+00	1.969966189048863558e+00	2.100573985156410473e+00	2.142774422213677532e+00	2.076584800678387133e+00	2.217152056519800407e+00	2.087959749702436696e+00	2.169933044729481342e+00	2.144739752635184793e+00	8.002655204050378446e-01	1.872695466772802408e+00	2.192146867517498876e+00	2.126927634849995030e+00	2.619597006881561274e+00	2.185792576462791903e+00
8.387316504531505679e-01	1.412804820373433357e+00	3.092285834604632466e+00	7.615624538427148149e-01	3.865658999768450510e+00	2.847683991322663477e+00	1.179279181970734669e+00	7.420022065325838634e-01	7.939401257682361379e-01	1.085777397131723943e+00	7.500324528218967890e-01	7.047555224732274803e-01	8.613689910497076552e-01	3.621060615569890562e+00	7.530222197005501661e-01	6.747202530980774826e-01	5.760361803490248178e-01	7.609432249558597539e-01	1.103943323735513626e+00	1.136856798517737577e+00	2.857758177189482662e+00	1.082661038822122723e+00	9.825497901544708590e-01	3.015534423708269518e+00	1.507748399281064522e+00	7.609696392344368343e-01	3.095797421186821552e+00	3.015034846291261061e+00	3.029314606514102781e+00	1.458694145797401420e+00	7.699516432148172385e-01	2.598840175357246096e+00	5.573605645212236226e-01	1.007282563665045538e+00	3.007535363088442271e+00	9.230538433456462188e-01	9.496497688787486346e-01	6.722657831668095163e-01	8.664603857291429678e-01	6.806312720937983674e-01	1.356682553655425005e+00	6.180460020373688135e-01	7.349108505400241409e-01	7.681466783456737391e-01	2.089948115190177536e+00	3.044696835757771947e+00	6.890452901588944856e-01	6.615402197484760993e-01	2.671085681622144659e+00	9.233866788611213572e-01
3.655246796327505932e-01	1.414531760361756429e+00	3.205689809710492000e+00	6.227148142393239549e-01	3.950780769697835648e+00	3.064454368644241367e+00	6.032543629940466667e-01	6.918839399031171400e-01	4.109410129204112971e-01	4.718513208139577531e-01	3.823525449211697125e-01	1.146757622907195406e+00	1.759349661008339782e-01	3.749141426789250442e+00	4.618034730079376149e-01	4.215839076094489157e-01	4.288494704162892357e-01	5.882174265212116726e-01	6.310498979599695746e-01	9.977048893293420928e-01	3.132585101173413822e+00	3.369331242449936092e-01	1.277923719487690457e+00	3.207278794063451954e+00	1.380267790513005854e+00	4.432622887215208474e-01	3.352777458199186267e+00	3.113377128119092063e+00	3.145313945522590249e+00	1.268183988902366721e+00	4.571857553033223942e-01	2.084533951608206870e+00	4.264563158080671990e-01	3.712018545762150179e-01	3.205530353591489856e+00	5.670131066114590945e-01	7.208911819173320357e-01	3.602995882254567683e-01	2.795719757380883963e-01	4.320060467260718462e-01	5.756580981738362857e-01	5.740949978215916794e-01	6.569124513202007076e-01	3.380165858676004165e-01	2.292974675254797035e+00	3.073244902706693260e+00	4.011713697608016993e-01	5.362699306401811361e-01	2.114111051055592938e+00	3.179691826620841821e-01
2.635875837948584155e-01	1.284985698283489963e+00	3.055718452358529458e+00	5.361580974759448948e-01	3.804494726050228426e+00	2.927953518989606874e+00	6.213799006769801236e-01	7.304558658614304090e-01	4.235576205838529895e-01	4.881229429460775537e-01	3.474865415279499437e-01	1.120338183219435013e+00	3.430459614080242914e-01	3.624176445410428382e+00	2.860119899555013112e-01	3.504001062006534273e-01	4.155903937001131920e-01	7.266615852386799634e-01	6.635222679199778151e-01	8.614697099535416625e-01	3.009496730088248473e+00	3.723648041713684687e-01	1.182921428433033384e+00	3.055218819964628629e+00	1.209613976552611714e+00	3.035144060163378343e-01	3.210403200363219245e+00	2.952636887409818556e+00	3.000216520963865818e+00	1.366007705103939207e+00	2.898478771052921399e-01	1.927976525667509655e+00	4.733953651869232671e-01	4.868407206911574692e-01	3.060382643771639710e+00	3.374263712376649460e-01	7.080638787456252636e-01	3.713893888675712796e-01	2.755784086475959183e-01	4.261035593996336801e-01	6.787279597598152581e-01	6.755002122974606005e-01	5.913008305513458573e-01	3.424988960286740047e-01	2.182006165580267165e+00	2.903159705169189753e+00	5.722560857634809706e-01	5.389285546933992865e-01	1.963561204748952127e+00	3.060678844616814831e-01
4.435576450133365545e-01	1.442273194366347155e+00	3.219323317639426030e+00	6.759093913640421558e-01	3.986222866160070044e+00	3.084172753076190876e+00	5.917276756918223857e-01	7.765103026921120755e-01	5.111213615850555003e-01	5.290755361579476679e-01	3.916041800892743341e-01	1.215164813717572345e+00	2.220173074965301752e-01	3.792524862814474318e+00	4.991197100889990801e-01	4.615956582293517796e-01	5.062161781280140049e-01	6.639009397457278361e-01	6.546243035356793527e-01	1.014696780661856534e+00	3.157446444045240774e+00	2.812172719187210346e-01	1.323381775562485929e+00	3.221923570624812161e+00	1.396763877444286095e+00	4.777448128338424582e-01	3.387727019921785043e+00	3.121325614692497474e+00	3.157395277856795968e+00	1.305216785697749016e+00	5.060794668955085340e-01	2.036530960315163341e+00	5.135525723561128464e-01	3.699147907237965716e-01	3.225397789614600885e+00	6.015432468866922511e-01	7.795164167315354886e-01	4.401159750231761203e-01	3.105948758962857048e-01	4.882247046638654164e-01	5.494781133986570421e-01	6.396144807658284970e-01	7.056945305316233430e-01	3.795661902979361457e-01	2.319466710132151110e+00	3.075410258315867118e+00	4.842706503769168558e-01	5.648862394250361296e-01	2.057973468142122897e+00	3.297932763290613023e-01
2.901312952948170043e+00	2.152016145961257454e+00	7.340623235581843486e-01	2.902039305985916418e+00	1.793814632322265679e+00	4.662209377812890354e-01	2.998640886069001699e+00	2.886597162913013825e+00	2.961409165587127745e+00	2.946554234821512797e+00	2.887760584865659563e+00	2.386753067122408201e+00	3.060477915622835887e+00	1.624525954179835363e+00	2.843762999404935599e+00	2.894832774378540474e+00	2.806939586389762820e+00	2.980409142387714816e+00	2.967021148378515161e+00	2.661853318941865165e+00	5.364627753456475689e-01	3.029865682144175398e+00	2.309456962397865798e+00	6.034451656530454011e-01	2.336733347835083574e+00	2.911776962385562939e+00	7.644936248515336041e-01	8.627714471870708834e-01	6.641347715052442480e-01	3.126051346582359169e+00	2.885214147720971845e+00	3.431339215961371369e+00	2.935630578286079650e+00	3.145413701962198605e+00	7.103118528866870784e-01	2.774286096721031658e+00	2.791369530634312035e+00	2.972465723441125363e+00	3.019286588708526509e+00	2.926207264063069857e+00	3.168825211936820541e+00	2.951422156556379406e+00	2.931218082340719899e+00	2.986313757257030410e+00	1.336595776433345595e+00	1.119781774134245733e+00	3.039126321622059201e+00	2.871685653529423732e+00	3.561735675403322698e+00	3.056265158327847509e+00
2.827041481404151568e+00	2.028318491378283461e+00	4.608678712395488097e-01	2.875881532704796406e+00	1.615745584767949605e+00	7.667323681367095300e-01	2.876100504645064060e+00	2.846071410325525797e+00	2.905936195041924908e+00	2.834296171663271746e+00	2.852721563042289965e+00	2.484004242067009205e+00	3.013254290527136003e+00	1.470660778214047282e+00	2.787084457849732022e+00	2.877614137823702567e+00	2.803923506959935974e+00	2.944663793287051412e+00	2.848070551207085188e+00	2.558101192749115516e+00	9.786616142101776106e-01	2.937374539969485276e+00	2.399722569674580530e+00	7.902517248814914241e-01	2.172414170682119394e+00	2.869307676995214162e+00	9.025674590827322818e-01	4.529823509395055625e-01	3.900138397322363559e-01	2.976131924846217025e+00	2.834873396104059307e+00	3.062440403050807891e+00	2.927697427688412013e+00	3.078107018012273155e+00	6.508662019630335749e-01	2.692410290415976348e+00	2.700596696659885332e+00	2.917701307260553545e+00	2.956886657141267527e+00	2.877721299098443541e+00	3.025753639639437775e+00	2.926437271061107737e+00	2.918568698302354214e+00	2.948968282696696974e+00	1.388900234833761127e+00	5.506441383272223655e-01	3.026096925243731750e+00	2.879380609322118367e+00	3.199249367395467392e+00	2.997891380951907436e+00
5.532983190166156362e-01	1.262411288240881335e+00	3.085759074457763873e+00	8.660111964740430102e-01	3.882095131746558181e+00	2.969082727877625061e+00	3.619707621973641820e-01	5.391201126261447873e-01	7.312248617700657372e-01	7.432412968131457687e-01	6.013524476461439283e-01	1.131026385282898117e+00	6.084212087396927426e-01	3.690533579041432422e+00	6.456452661762790424e-01	6.560708588217144532e-01	6.231662713831741529e-01	4.540874143482671599e-01	3.126509534333700158e-01	1.001724825215439374e+00	3.054730025015637285e+00	5.177199987460303632e-01	1.278211255044050310e+00	3.113511773237116920e+00	1.210288451276436250e+00	7.039618351973315757e-01	3.247410843395697633e+00	2.980574677523703198e+00	3.026817898116175520e+00	1.084893175880210503e+00	6.193105541537450298e-01	2.052401621103123297e+00	6.481017027988997814e-01	7.504845219295491754e-01	3.085222741055728690e+00	6.968809925886764178e-01	4.411622619351223129e-01	5.637258180851507650e-01	6.393927301076864911e-01	5.813606905700868799e-01	7.082736654760289907e-01	4.582400413283014839e-01	9.058991889921750307e-01	6.472794571036957212e-01	2.171225329243510416e+00	2.931326466957278054e+00	7.200568769293013149e-01	7.457204671266700613e-01	2.094939715263828717e+00	6.843534155994461798e-01
5.087484970142444052e-01	1.321329388535275706e+00	3.103600974536727009e+00	7.149332380043682544e-01	3.873891325080094372e+00	2.945878148213545877e+00	6.413002003928044426e-01	2.962934483669172336e-01	6.287871204958948024e-01	8.081657476859142042e-01	5.488699221086857927e-01	9.546282551395556260e-01	6.224987112039712667e-01	3.678801529529182712e+00	5.654905825776054273e-01	5.526323620418198690e-01	4.944520863995969240e-01	3.275959381067204967e-01	5.338683642616132152e-01	1.059486048098315036e+00	3.010400992029797163e+00	6.968532774267707230e-01	1.138897465998264247e+00	3.090987337058083817e+00	1.296535096495299078e+00	6.167454947602168946e-01	3.205647551866634082e+00	3.004750103214131940e+00	3.052041488360123012e+00	1.225637513402853873e+00	5.190832047595534959e-01	2.272618988992326727e+00	4.557634600637229250e-01	7.869932766025882209e-01	3.067136444291897579e+00	6.847603227534225789e-01	4.280522323316870437e-01	4.426281386090626935e-01	6.301709268943544995e-01	4.740670732063484438e-01	9.274677001023797773e-01	3.079404808285892692e-01	7.557747507807949239e-01	5.779523942408328896e-01	2.175131880454593158e+00	2.981393510249460643e+00	6.225094492439432470e-01	6.230170537438837197e-01	2.325174257792963939e+00	6.795870148467770822e-01
1.906020360112343104e+00	1.760456634317431934e+00	3.332404067802232639e+00	2.104788801387919239e+00	4.078704855024772868e+00	3.411691364369782598e+00	1.725724648169902231e+00	2.199213719543674284e+00	2.017682825829147042e+00	1.808620637032273493e+00	1.978202430660727540e+00	2.475883476833821373e+00	1.942398486309544481e+00	3.875946702119391407e+00	1.866257533467157836e+00	2.006722507132462141e+00	2.058864827379225826e+00	2.191981224079656343e+00	1.805205581193065179e+00	1.458643218072344760e+00	3.559764194617414557e+00	1.700274269069833144e+00	2.463984484840138656e+00	3.489713284755235456e+00	1.487860032136431698e+00	1.927750940415471570e+00	3.626563532722860028e+00	3.150926884800576477e+00	3.223250542222938719e+00	1.738494205251872815e+00	1.908405603407582474e+00	2.835702244879824141e-01	2.127883388028349199e+00	1.943542533884847989e+00	3.464201377515373270e+00	1.773123270334840074e+00	2.034558459855008383e+00	1.945564983704642259e+00	1.888148758853706921e+00	1.972060911432336860e+00	1.661136324613460502e+00	2.094106394914188929e+00	2.124156790583824783e+00	2.001628876950300118e+00	2.664737301370924794e+00	2.933424004980413446e+00	2.122132360670904383e+00	2.124698992238652107e+00	2.616609103926385571e-01	1.906352408596192261e+00
5.680828204375012458e-01	1.343109806721633825e+00	3.147439287846199196e+00	8.864238328163553948e-01	3.904664726389198925e+00	3.031163293191490027e+00	3.970556607058317033e-01	4.877075209194255967e-01	7.194931860873349239e-01	7.424843037493630282e-01	6.485327264460493124e-01	1.143724020679978137e+00	5.992543920174188132e-01	3.690605460943252147e+00	6.816399730878818231e-01	6.810355161721142192e-01	6.328792042891461245e-01	3.136733814373430795e-01	2.928924602441634328e-01	1.039160030896109310e+00	3.108335059416249990e+00	5.406538951516568492e-01	1.338382829075112967e+00	3.175866936640587834e+00	1.281929528424202269e+00	7.324178799573553000e-01	3.292239185682666047e+00	3.053327577619535216e+00	3.092459820116137070e+00	1.023397081411567378e+00	6.669596238599242444e-01	2.136336865871629076e+00	6.475906053750886127e-01	7.508673232484072146e-01	3.148795409813481605e+00	7.590592258394738279e-01	4.031757583902957354e-01	5.821076381911258757e-01	6.623426148979721928e-01	6.328983252983445551e-01	7.249824694543705039e-01	3.810370991478206903e-01	9.307103243647960600e-01	6.723925345861965219e-01	2.220454646245682451e+00	3.005907364936202253e+00	7.367777453478969729e-01	7.912097614081605723e-01	2.167458020343960623e+00	7.064837704134055985e-01
1.068850449942111869e+00	1.148159335387750835e+00	2.554332464285813398e+00	9.269568724058715459e-01	3.315367812717297635e+00	2.290953137135990580e+00	1.460539970024028467e+00	1.077730310605830466e+00	1.060515956880342614e+00	1.229614805902058627e+00	1.003249271572712153e+00	4.135611971161988198e-01	1.237175428619964768e+00	3.200668456054585054e+00	9.999206338740820321e-01	9.898734792971310981e-01	8.961461177391809585e-01	1.226016037545495818e+00	1.409319790319050858e+00	1.331346187033687345e+00	2.324935280331298593e+00	1.405001107878439681e+00	3.280543705649019981e-01	2.433312642562723838e+00	1.393883437175675866e+00	1.027613321834123683e+00	2.539470664043665504e+00	2.465134880846707066e+00	2.510731244621857261e+00	1.871428265427716786e+00	9.982030378886995736e-01	2.637995589547894593e+00	9.852954592644672660e-01	1.347350701157879582e+00	2.450705034406542193e+00	9.536648885328511405e-01	1.160333200202873227e+00	1.071166184898250995e+00	1.158747479187590912e+00	9.929265930015052088e-01	1.625604915305371767e+00	1.178348017496507749e+00	9.419447893957777485e-01	1.061200501908700522e+00	1.703159101968625633e+00	2.515414452354029606e+00	1.065994485435875827e+00	8.985364604921755038e-01	2.751704302874835584e+00	1.206311913007653835e+00
1.269382266249845959e+00	1.079886772251172022e+00	2.881483636408739724e+00	1.508968385363054665e+00	3.722186957111307315e+00	2.903028640269420091e+00	1.087816954146133996e+00	1.517680475744442647e+00	1.419360272847440818e+00	1.210018292766517733e+00	1.334165560269071404e+00	1.774321235349277659e+00	1.345277068179752122e+00	3.520913167368372232e+00	1.221504341576859831e+00	1.364013916649808644e+00	1.392160679988231120e+00	1.526920916686903773e+00	1.147700100822721669e+00	8.274200946180444438e-01	3.039975290945435837e+00	1.072822521051919331e+00	1.778269807826263316e+00	3.010960665925043411e+00	8.042872023469759268e-01	1.314600031356571774e+00	3.136326570361174237e+00	2.715840020140850353e+00	2.783890718658295516e+00	1.223282013218113251e+00	1.270659423267852306e+00	9.621518246319642476e-01	1.486327613893581256e+00	1.409351404176043321e+00	2.976967547216640586e+00	1.131839840021434673e+00	1.332799414748834010e+00	1.322822081614450029e+00	1.287302156942001563e+00	1.338525321880235319e+00	1.137404062229111057e+00	1.432377322318719504e+00	1.539045119788431393e+00	1.382456729283563002e+00	2.109601669538552215e+00	2.558328837943944389e+00	1.506955951160355189e+00	1.484808010031477554e+00	1.017793845604166636e+00	1.324837054942836767e+00
3.646705871716325875e-01	1.360093760360139958e+00	3.178461319014433517e+00	5.325961156013957476e-01	3.963484814112965271e+00	3.017044696583822017e+00	6.602541580006885402e-01	6.667000039682909884e-01	4.211730448612903133e-01	5.722464418885794268e-01	2.725954903689136177e-01	1.036700038728494810e+00	2.381749592558509709e-01	3.772869833633048398e+00	3.638078834942868878e-01	2.894401819340424731e-01	3.228287786683778915e-01	6.135458603283991952e-01	6.852218263065315007e-01	9.628414172295224338e-01	3.081238595992699558e+00	4.236686126072140013e-01	1.149438641505268643e+00	3.161533467107577877e+00	1.346478520722539152e+00	3.411918716988960321e-01	3.310423125738908734e+00	3.077135497809090126e+00	3.116955022250716745e+00	1.328564735631293736e+00	3.464501492215157907e-01	2.117726321586656191e+00	3.294285375971707786e-01	4.418621778642572440e-01	3.161752659853797276e+00	4.975799837592233543e-01	7.321828258491186459e-01	2.811063018354925669e-01	2.557747590419417461e-01	3.171437444409920814e-01	7.219698160593018832e-01	5.372605374848742343e-01	5.507141417085148483e-01	2.416362044949467158e-01	2.248894765447717603e+00	3.043616852669882356e+00	3.395248748825420160e-01	3.988601117329567125e-01	2.159936126817215474e+00	3.024346831917523737e-01
4.137215355712363651e-01	1.309706741443919187e+00	3.132079044785230693e+00	7.140842628443243578e-01	3.907323657397333339e+00	3.024896163694054785e+00	5.271715049017547949e-01	8.178128539668061414e-01	5.770636674492015672e-01	5.105766955005158758e-01	4.318674888757786379e-01	1.227326656928253046e+00	3.833553487636957025e-01	3.731273256635441626e+00	4.235491432809160295e-01	4.770718556975123148e-01	5.439717881379138031e-01	7.596112866848132583e-01	6.099177806983920869e-01	9.104191269576905610e-01	3.114230637444818761e+00	2.438024414278924801e-01	1.292815442270141002e+00	3.154708059334906167e+00	1.227537768506150817e+00	4.653134457936919932e-01	3.312318738875383417e+00	3.026672893658858055e+00	3.078238928186550094e+00	1.300534931096971381e+00	4.474623318491146584e-01	1.895905800120279983e+00	6.076479405555632596e-01	5.347087742650592501e-01	3.152675601684862716e+00	4.707438042731694194e-01	7.264416912164161078e-01	5.009183329644308902e-01	3.625793585499963445e-01	5.256585522146502987e-01	6.091512564768618576e-01	7.318985234484566282e-01	7.552367488281188646e-01	4.505391870517825859e-01	2.245196069678100592e+00	2.962704669853575723e+00	6.478310980469357272e-01	6.469586257723201062e-01	1.919769749390116464e+00	3.936147960732651052e-01
4.732687322590992118e-01	1.220621059722468926e+00	2.992960381855278573e+00	4.708965584946062655e-01	3.800781539054273850e+00	2.803391765641694011e+00	9.140013741453436591e-01	7.194388992126407034e-01	5.422344680840109898e-01	7.961735394445783598e-01	3.645150328352538827e-01	8.088221583915431445e-01	6.134132773902243319e-01	3.631115749882662058e+00	3.390772808083107881e-01	3.498671829931339072e-01	3.490169133201200813e-01	7.925978207037281953e-01	9.185547460005405451e-01	9.794147214754994613e-01	2.860681487588639715e+00	8.132262911806493744e-01	8.311762849485876403e-01	2.945048367413764190e+00	1.283003661500800252e+00	3.680064751926260258e-01	3.077982634952949326e+00	2.888066448073253412e+00	2.937639679522463521e+00	1.501500349008967339e+00	3.075098395244211802e-01	2.202379952113133754e+00	3.615103187737331858e-01	7.174878252597538530e-01	2.941063188054441557e+00	4.200459311525717165e-01	8.180927590845403774e-01	3.816199566723116332e-01	5.000031552265503665e-01	2.689762520751045050e-01	1.086420172570213172e+00	6.818599153699537174e-01	4.093410278140657277e-01	4.322373373581176459e-01	2.067287469844058645e+00	2.870246175594613813e+00	5.267534416747479131e-01	3.642243671686840600e-01	2.285598790231752719e+00	5.827506725517737074e-01
4.592947804168902026e-01	1.464316045630688512e+00	3.244511167061681078e+00	6.614740405290874259e-01	3.959920996228952994e+00	3.101450787857221947e+00	6.090648851060431745e-01	6.857676506739273092e-01	4.407230999940603966e-01	4.991042092387767970e-01	4.623247624235660713e-01	1.155726695214783328e+00	2.463862917997513835e-01	3.751343198004642776e+00	5.527348788046086980e-01	5.137990899367870234e-01	5.012673875157098724e-01	5.498907143448756862e-01	6.192803625510112653e-01	1.063128914565755423e+00	3.173698717520137436e+00	4.006701702099546014e-01	1.322195486203892267e+00	3.244517754750953831e+00	1.436619543930831799e+00	5.336606558948752133e-01	3.386979649306335549e+00	3.151212877380448862e+00	3.184477826479612528e+00	1.251992545261386480e+00	5.570985429041523940e-01	2.128813605343481186e+00	5.071593343740468107e-01	4.103825427076974175e-01	3.245980286812654825e+00	6.558929874550046835e-01	7.065432233464765677e-01	4.313897543907010967e-01	3.766064490421075495e-01	5.083218546224043122e-01	5.731382456610794041e-01	5.674617780100082998e-01	7.177088045790305237e-01	4.111390379348350277e-01	2.325632220419442842e+00	3.107020763389313434e+00	4.595988624582262316e-01	5.983213373321001338e-01	2.156876518166928047e+00	3.793236833617889547e-01
4.170697226287863324e-01	1.496564076057848247e+00	3.213516112220493604e+00	4.079290462942714024e-01	3.946907186624282637e+00	3.033341922285007541e+00	8.516852944809745196e-01	8.324185579099546706e-01	3.309521019168916167e-01	5.594337947372486353e-01	3.186469672438059231e-01	1.081387877233298989e+00	2.242788150756870602e-01	3.774545244816695178e+00	4.473363013590194170e-01	3.186603778981842994e-01	3.795948548270396961e-01	8.025801558427825277e-01	9.005140429247515677e-01	1.101099900989217728e+00	3.092966487535763864e+00	5.573011799456369930e-01	1.154810976299062819e+00	3.169087035482422099e+00	1.508226156432286746e+00	3.210349303709855717e-01	3.342351011379764536e+00	3.121671792187695083e+00	3.156160182090558930e+00	1.572997803501511305e+00	4.114152233544018378e-01	2.202360595173282309e+00	3.892861045951196974e-01	3.431806667385011167e-01	3.193033764640379246e+00	5.227973164200084844e-01	9.192277829633284103e-01	3.974767582258506571e-01	2.226918897924265173e-01	4.237545415170249630e-01	7.863105427193803898e-01	7.569652787489060675e-01	4.387612698581896953e-01	1.807038415846775603e-01	2.316925409177323036e+00	3.099590248955240046e+00	3.183053847014046256e-01	3.725824966157258444e-01	2.246250206087289314e+00	1.767112341410949361e-01
3.456779866240862198e-01	1.419637590200396371e+00	3.199032670303472603e+00	4.684476670691281042e-01	3.956617341201101201e+00	3.028771725981777685e+00	6.881139806266552972e-01	6.446789895974751605e-01	3.503581490369804818e-01	6.018300481587479656e-01	2.733639744864873045e-01	1.040257250664833988e+00	2.143500045771112861e-01	3.756766741438172463e+00	3.667317113639132486e-01	2.790450065352238496e-01	3.026491785207096052e-01	5.892985334369167383e-01	7.093894133094201804e-01	1.004110917211150200e+00	3.089951268527199701e+00	4.956692572815443176e-01	1.166296685936466959e+00	3.172108176371966959e+00	1.408566980495215004e+00	3.105746902667297915e-01	3.321888100497984553e+00	3.102394725233604600e+00	3.138000572143444078e+00	1.370786235584511736e+00	3.322376797901250844e-01	2.152485829195522893e+00	2.617701239776490940e-01	3.823656495606303496e-01	3.175372403663694332e+00	5.215735915719167393e-01	7.384920942297100721e-01	2.069811335938539498e-01	2.465861438826197904e-01	2.727089804340844803e-01	7.503115802991023875e-01	5.126450687332860801e-01	4.844002496568030058e-01	2.125377524587616918e-01	2.268658875323022350e+00	3.074160358573139629e+00	3.241626767685636956e-01	3.823823655070050509e-01	2.199128654692550811e+00	2.774508021782149392e-01
2.103491263576390491e+00	1.190693396575748686e+00	1.488377932230662726e+00	2.135255287195620078e+00	2.394521494577039000e+00	1.413883524425930016e+00	2.147681776052217995e+00	2.143436647085353641e+00	2.187255130826726734e+00	2.123776727785271490e+00	2.088758189451211056e+00	1.699786477956699571e+00	2.264274986859229788e+00	2.211591217164623036e+00	2.016557239235737153e+00	2.098348996716013382e+00	2.029905311118143096e+00	2.225910374182621165e+00	2.126709817991971008e+00	1.756782524722387606e+00	1.537309541653302247e+00	2.186526740348586184e+00	1.649799946182590737e+00	1.542184366338494650e+00	1.428825961576127401e+00	2.105370947769159340e+00	1.598463510213524286e+00	1.378978542751177372e+00	1.400749462386935651e+00	2.240997758966799314e+00	2.080064385334328581e+00	2.532791742686691716e+00	2.178633916096253564e+00	2.359031084879875007e+00	1.501248638258333212e+00	1.934783052543024295e+00	1.987841980293085342e+00	2.157601396876474009e+00	2.203561606732095335e+00	2.108435409207766398e+00	2.359853749143030477e+00	2.161470100812596051e+00	2.172195622491103872e+00	2.185954241014131494e+00	3.930707455035445941e-01	1.402926828068225440e+00	2.266287346524086477e+00	2.114890340132855151e+00	2.678870973796271926e+00	2.251545370031689419e+00
5.733831585050399582e-01	1.321858580514311710e+00	3.099348593094946924e+00	8.799929587134517339e-01	3.830065539024797072e+00	3.006135004609665096e+00	4.560374160768162488e-01	7.360542755368171264e-01	7.198155871646485515e-01	5.655822012587961023e-01	6.655024064057989408e-01	1.252395437189242733e+00	6.309757853839300656e-01	3.689133735264536362e+00	7.277640085254116764e-01	7.654436956936355729e-01	7.592044961339221576e-01	7.159448391440833559e-01	4.861672030327851002e-01	1.124794076056673475e+00	3.116018953298750116e+00	5.322628512084964791e-01	1.315924845856675240e+00	3.133539567914910950e+00	1.270369637796709972e+00	7.579728993600510778e-01	3.290795293126059562e+00	2.983998520594826065e+00	3.044173152013739170e+00	1.250108061953893124e+00	6.879690554645261358e-01	1.910085143062410173e+00	7.940748641219427251e-01	7.017825503420457300e-01	3.120703678932649439e+00	6.473592062562437688e-01	6.413920228142573343e-01	6.817990797847445217e-01	6.215622566492536860e-01	6.900085341716929443e-01	5.205386011232614463e-01	7.772859082247360885e-01	9.369541046688325547e-01	6.701763534852422932e-01	2.265466920864178668e+00	2.905852101820766809e+00	7.551260226838051315e-01	8.182087711918143436e-01	1.949436826939570988e+00	6.466796259381528689e-01
6.513752500715362936e-01	1.312840997930458498e+00	3.107216463187123967e+00	8.521337176540615399e-01	3.905097708933099376e+00	2.951588338358329455e+00	6.755224732856591752e-01	4.079041969203771045e-01	7.907477678080307992e-01	9.587075865940338781e-01	6.762237037498576298e-01	1.018580643404539465e+00	7.477699578168467420e-01	3.672042873831613541e+00	6.665186239163188864e-01	6.674558436492429303e-01	6.206951093600406866e-01	3.683294806498501606e-01	5.593733942874210552e-01	9.913944597806828574e-01	3.008911472233778639e+00	7.873179183284251259e-01	1.231332716247907522e+00	3.102097468760612653e+00	1.269515248890587644e+00	7.247250861341585360e-01	3.203244531606065593e+00	3.006251887676784307e+00	3.044486507910514561e+00	1.077177328966365977e+00	6.506262854898069437e-01	2.222091733525398016e+00	5.801470775568452476e-01	8.820033717972749487e-01	3.069287567788776094e+00	8.018652271793543784e-01	5.207179293889148131e-01	5.450581468399848806e-01	7.599282095330549547e-01	5.861510418409907608e-01	1.015589987762919977e+00	1.941172357494865830e-01	8.604443203262938100e-01	7.265977818022145707e-01	2.145846924753896268e+00	2.976949905935756036e+00	7.682061543734589604e-01	7.530469488419186952e-01	2.275345479710776608e+00	8.257875002481298576e-01
3.044566601519356652e+00	2.252111729234737236e+00	6.725428458302673551e-01	3.089305312269148729e+00	1.662020340034382704e+00	8.011153830588899627e-01	3.081957455978601157e+00	3.039405187481091009e+00	3.119221973313714091e+00	3.064387003299615664e+00	3.056991159316521767e+00	2.615398064785936505e+00	3.206601307843280235e+00	1.362428845298196300e+00	2.997779591702792512e+00	3.065753549112557597e+00	2.977091626076660891e+00	3.109338545478696147e+00	3.054061385459865718e+00	2.763064762669643404e+00	8.926546110169768511e-01	3.139129702372237318e+00	2.564355385679949251e+00	8.858125144389531469e-01	2.421532243010569019e+00	3.076982829329999003e+00	7.708049624918942300e-01	8.703562895608030203e-01	6.420153516567107532e-01	3.150419209218351391e+00	3.052706393915051830e+00	3.424948645765361732e+00	3.106965157789604248e+00	3.283511105889881154e+00	8.031019014780439447e-01	2.933789388856682390e+00	2.899173681999890118e+00	3.125845927392004064e+00	3.171015591527567512e+00	3.087583632437643111e+00	3.262999544128273310e+00	3.088739748295472154e+00	3.124023663123895123e+00	3.151417463669986319e+00	1.454751380290475238e+00	1.051611249342162546e+00	3.216956856291326439e+00	3.072945924222236780e+00	3.555575014682009982e+00	3.212941610354020039e+00
4.574009575103729075e-01	1.410789344349472341e+00	3.123235319859976933e+00	7.224487048201305717e-01	3.808131185551993259e+00	3.030383462378959614e+00	7.224922387569266968e-01	9.112283449518081557e-01	5.253990452625008079e-01	4.309287319468859123e-01	5.846786797654678347e-01	1.327813807521785572e+00	5.428489078266296453e-01	3.672417106350700067e+00	6.043243560684559146e-01	6.896366899413636231e-01	7.198645682613371566e-01	9.098902827291219797e-01	7.958076976477440612e-01	1.137802408887252703e+00	3.129949695402042487e+00	6.014375426419554804e-01	1.322807393456502556e+00	3.146785270205641361e+00	1.383019837940869357e+00	6.096468245987870516e-01	3.308859690119283492e+00	3.015571387167204520e+00	3.072555670344788048e+00	1.473360142065853085e+00	5.743745806272896326e-01	1.846129003249282308e+00	7.098517507568111728e-01	4.922950720461674590e-01	3.138431922852744638e+00	5.206744542737058445e-01	8.726557315642893276e-01	5.854052339508413194e-01	4.536356705450779736e-01	5.792076094390669061e-01	5.641005830695908774e-01	9.462428014459458581e-01	7.569907456732645201e-01	5.627356492809731936e-01	2.322512291288512110e+00	2.944171668482038040e+00	6.714849864834677717e-01	7.468390195236050966e-01	1.902036711487433474e+00	4.911031934111361741e-01
3.137233829823640630e+00	2.330699846549158849e+00	1.272077870758967055e+00	3.102607233411763588e+00	1.867167412791547187e+00	1.091815546639783197e+00	3.260587343794621340e+00	3.096257491815777030e+00	3.182321720593644709e+00	3.219475218712637865e+00	3.153905816821386932e+00	2.668297876853358286e+00	3.334096309795016033e+00	1.579353092847855633e+00	3.062697359806580533e+00	3.147031425507581748e+00	3.069706495365115639e+00	3.233804079131650244e+00	3.203623063560572248e+00	2.776094923416966953e+00	1.119653109856202811e+00	3.325372349208548961e+00	2.622227673221984023e+00	1.126041006517631393e+00	2.480396498330290633e+00	3.132561488640217551e+00	1.044836298274612885e+00	1.256375822987020108e+00	1.140971284587465551e+00	3.250825095425738276e+00	3.100569610162780876e+00	3.358766514167314643e+00	3.167042163461641913e+00	3.394661922102740093e+00	1.123568417398823849e+00	2.996938392159367748e+00	3.041024510616534116e+00	3.155569260413564781e+00	3.266625093431050786e+00	3.125557825231692899e+00	3.439110586432895023e+00	3.150796068902514513e+00	3.123250316847941743e+00	3.238801870507340475e+00	1.601368574176855519e+00	1.348202842917942901e+00	3.286627828827783038e+00	3.134167184641425852e+00	3.526880942064226865e+00	3.309571339145819913e+00
1.464900228500333634e+00	8.246104074516369398e-01	2.693846282214767296e+00	1.653613935837322968e+00	3.574459402190149682e+00	2.701862001792421086e+00	1.280025984691939289e+00	1.582975573116873536e+00	1.595452967679334311e+00	1.435689140595061142e+00	1.484421929745562085e+00	1.629744519434838779e+00	1.528705097018222103e+00	3.282596057429476577e+00	1.346490735477839928e+00	1.470762121080995133e+00	1.456940685536616487e+00	1.562886781738862307e+00	1.279607291959070636e+00	6.974934565143519061e-01	2.804359706473430691e+00	1.273401825506818463e+00	1.741071152511216580e+00	2.835682777238385022e+00	6.568542444779688072e-01	1.466846522403951303e+00	2.876044572743316596e+00	2.548634092196122580e+00	2.591777706870586950e+00	1.026881192914504082e+00	1.449422134949867713e+00	1.508736441746776347e+00	1.589793580573476195e+00	1.659648656741285366e+00	2.775722956633210448e+00	1.345594887061884348e+00	1.362655687932352366e+00	1.467513468921144204e+00	1.501137826521872887e+00	1.482596937236169810e+00	1.494756465066267026e+00	1.426269120112638067e+00	1.689606888221758529e+00	1.549238042673460880e+00	1.758088231934866075e+00	2.432603971816638122e+00	1.655929416657424769e+00	1.612565053012532834e+00	1.579718399568703413e+00	1.554709655173918348e+00
9.603397571006626610e-01	6.686034119116621710e-01	2.618215447330972445e+00	1.019326543787647310e+00	3.547067566444918274e+00	2.448192903049822622e+00	1.027982786373146107e+00	9.991563284872841955e-01	1.040372258812736872e+00	1.058148189923336480e+00	8.671017441665910264e-01	7.194801301626994050e-01	1.031828840136583603e+00	3.337937335058766664e+00	8.321834284253375458e-01	8.628753850279481385e-01	7.808233952529805011e-01	1.034963284561156494e+00	1.005347832553083576e+00	7.632138545996325352e-01	2.507532382222362077e+00	1.007553319225887645e+00	8.322353376156738092e-01	2.612609646284901999e+00	8.492970111651734211e-01	9.197740964297947963e-01	2.707147476426912114e+00	2.492032463513849105e+00	2.531748289821760700e+00	1.222190367423813262e+00	8.767236344944215887e-01	2.105004419184655085e+00	9.284462797102012166e-01	1.198367248616975633e+00	2.592314927889144638e+00	8.198955818956376040e-01	9.388354186711886928e-01	9.116872084991803904e-01	9.941779873582677896e-01	8.518586145612919713e-01	1.280077878176946848e+00	8.938020195432208048e-01	1.025865032531424470e+00	9.549511885478357831e-01	1.607520148156088124e+00	2.470360883491226289e+00	9.694169609051723757e-01	8.665790812543540111e-01	2.204051908553863015e+00	1.056650356041454852e+00
1.378534750955588972e+00	4.874063814876211098e-01	2.082719849178058968e+00	1.447229623745204474e+00	2.957285546974873114e+00	1.959051133195872652e+00	1.437729404961920698e+00	1.389267593542311108e+00	1.470465073783193910e+00	1.421070704387954464e+00	1.377920536897141668e+00	1.078776540549514662e+00	1.533912397566235875e+00	2.709854246712080972e+00	1.270910801574292037e+00	1.365076531989289244e+00	1.285859799419908800e+00	1.480967973957931338e+00	1.380628290228421040e+00	8.988199234031787332e-01	2.043570117734309299e+00	1.439961293966492306e+00	1.153664511763781153e+00	2.108585422464308579e+00	6.212174177605106484e-01	1.378014638639012635e+00	2.157880021264283243e+00	1.955213399883027225e+00	1.978940020497526708e+00	1.456591380734671093e+00	1.339649418104874812e+00	2.047569841696107673e+00	1.438740549721549078e+00	1.676856201364913534e+00	2.088746330387601713e+00	1.221543147813677344e+00	1.266351164121880091e+00	1.399125545321807884e+00	1.484144347265719865e+00	1.382778694775596007e+00	1.654511534852616483e+00	1.370969247162735494e+00	1.491480493388464001e+00	1.470080415330098811e+00	1.150026565483072805e+00	1.930400692745272373e+00	1.535232944777976227e+00	1.410619314206139396e+00	2.159809454695745146e+00	1.537850316255419347e+00
1.250917501528208131e+00	5.536620469122641719e-01	2.431716223864465398e+00	1.413835671411943995e+00	3.286492217464632049e+00	2.424369414505126219e+00	1.186894662231492648e+00	1.457577897051237859e+00	1.365440921554474940e+00	1.220312168527857510e+00	1.294675864682212074e+00	1.400008395695228280e+00	1.365066276555261915e+00	3.039623342953257090e+00	1.154744945427569114e+00	1.287244686789184023e+00	1.256169169956273590e+00	1.475957606045872339e+00	1.210391810580216498e+00	6.260203424143343520e-01	2.531241896662728141e+00	1.173419135184550433e+00	1.433574572240020384e+00	2.548219324363114602e+00	5.071297039499291781e-01	1.264867993819659420e+00	2.608934693339711508e+00	2.291994572468422753e+00	2.336072339661947606e+00	1.235851446524561581e+00	1.239031207541190449e+00	1.488218099037581288e+00	1.406787164818161573e+00	1.473560426115674948e+00	2.504710052701008660e+00	1.082375106920207442e+00	1.240956658940244317e+00	1.297707925019648822e+00	1.311586536506547329e+00	1.289768973190871471e+00	1.359746570355439443e+00	1.364265680446191453e+00	1.452952161727279146e+00	1.355176665595182017e+00	1.545770571071554578e+00	2.195001882593905052e+00	1.474049503877463918e+00	1.407038824817281153e+00	1.602435134594342836e+00	1.360365827779440595e+00
3.359615532336029942e-01	1.391953959623351889e+00	3.172855363877356893e+00	5.187231239448504283e-01	3.906173132188579977e+00	3.030220530027795789e+00	7.273352296256929694e-01	7.730784831158213910e-01	3.226924453950372751e-01	4.769978174578452523e-01	3.552220852482445013e-01	1.133236222810031668e+00	2.957752779704451163e-01	3.721465493649261713e+00	4.075268126808627711e-01	4.299951213896191504e-01	4.561461966965557613e-01	7.384605514546593863e-01	7.766774366670449181e-01	1.015092934484073339e+00	3.102255801041376326e+00	5.445981704011246816e-01	1.194560331675596165e+00	3.163411613526795119e+00	1.389448084395592753e+00	3.713447440189612814e-01	3.311027132633876935e+00	3.070447659030672405e+00	3.111242486915456240e+00	1.375280254056054696e+00	3.776960674732257606e-01	1.998460975563785880e+00	4.181808730396657237e-01	3.074047517100785831e-01	3.163242313166021891e+00	4.451696638766297620e-01	8.330291186531003644e-01	3.027114984858655378e-01	2.139113338606542514e-01	3.123050368146273459e-01	6.670479876702010147e-01	7.042884738509038733e-01	5.066521406893241819e-01	3.079741481556609317e-01	2.282061885672894253e+00	3.021148984776417024e+00	3.832886009312271858e-01	4.842675095537358199e-01	2.056193769649919734e+00	2.975425105172134210e-01
3.479459688352330549e+00	2.876321356046210198e+00	1.514263703103732261e+00	3.559405239578746549e+00	7.527041565737856432e-01	1.747142126178396149e+00	3.508914827089935073e+00	3.494894132176242785e+00	3.526169656483713055e+00	3.409568274837725177e+00	3.569481558728495152e+00	3.228407439434884285e+00	3.658503153499472749e+00	6.210517405478224173e-01	3.506766625670494353e+00	3.593352829946840465e+00	3.497618553969000565e+00	3.561616921125986934e+00	3.475772652910194438e+00	3.338164008740272859e+00	1.868624022364626658e+00	3.588907941436881632e+00	3.197664049294619559e+00	1.687771919898521045e+00	2.997246930179537916e+00	3.577184030536491033e+00	1.644251651891036614e+00	1.706308646452358024e+00	1.567613691692113065e+00	3.620586734759313252e+00	3.552570240813439639e+00	3.715738266597073736e+00	3.618100518305352509e+00	3.699926872893878116e+00	1.682393002143903527e+00	3.407740135174203377e+00	3.321325106668046701e+00	3.609630666751039829e+00	3.631471682023517111e+00	3.594812004349539070e+00	3.595199180899080194e+00	3.608690937833310741e+00	3.630793943601044127e+00	3.631907302704127094e+00	2.152216577412071175e+00	1.789368468426500547e+00	3.706263315329996644e+00	3.619411396320894703e+00	3.836772399504906783e+00	3.657158693689993800e+00
1.260423107624950800e+00	3.555224659357849037e-01	2.322373263122593734e+00	1.395251255543568325e+00	3.282809213396848502e+00	2.259045772690351672e+00	1.217765033232620420e+00	1.365145924788532694e+00	1.387448026500816445e+00	1.285607088728095260e+00	1.245986897667168414e+00	1.146701292399181726e+00	1.375300529280266026e+00	3.050353896724520286e+00	1.136981764593000932e+00	1.235210019888203448e+00	1.178119804826737171e+00	1.400215534032530851e+00	1.216218850667506901e+00	7.097887023721528577e-01	2.347077986103558445e+00	1.218944877596601861e+00	1.182259283500194602e+00	2.406876459298360249e+00	4.705343668774517596e-01	1.255510026323234607e+00	2.466023424018349175e+00	2.186084138571704027e+00	2.229716171789265733e+00	1.266837504915546475e+00	1.211725170810628249e+00	1.846710627730004495e+00	1.340260866856621380e+00	1.526212693323526715e+00	2.362203248858591120e+00	1.086139071460934247e+00	1.184433852242704921e+00	1.288318832305662243e+00	1.328799221093375671e+00	1.253237352128725890e+00	1.468341488074891510e+00	1.281025371953814718e+00	1.421544710160833835e+00	1.334340569008789723e+00	1.382687285782905562e+00	2.133348089124430302e+00	1.418574014511724490e+00	1.314035666980274408e+00	1.951022818421559446e+00	1.388474731795494632e+00
2.830475963155795416e+00	2.009345121376195031e+00	5.254513308050886566e-01	2.862782333364280341e+00	1.842789438022419235e+00	6.093366515544731410e-01	2.893449598700480241e+00	2.828915461914938589e+00	2.905286392453246158e+00	2.868535604983504683e+00	2.834998609080133125e+00	2.370473924450090752e+00	3.007675774293608217e+00	1.658648271127819651e+00	2.775019723553858064e+00	2.847653873898263299e+00	2.760065949339212565e+00	2.919750009276424585e+00	2.866757270146078174e+00	2.571287311420214827e+00	7.471671628215011962e-01	2.957791427708697629e+00	2.280735127285367980e+00	7.355347975133775806e-01	2.203539679849007449e+00	2.856942179867409504e+00	6.987685331731482430e-01	5.933723359797490327e-01	4.675245720824235396e-01	2.996704271973122946e+00	2.820324669932387618e+00	3.252473690505538695e+00	2.888961085223660685e+00	3.086312328553514117e+00	5.853333477860308554e-01	2.695579797144401102e+00	2.699828552087886191e+00	2.907403761264148123e+00	2.956820859058786777e+00	2.855100164186799905e+00	3.085850698070613518e+00	2.893767432569134268e+00	2.889783781789525996e+00	2.934061674590483726e+00	1.289170333046907757e+00	8.107096908910392807e-01	2.997503266505665565e+00	2.839011326072807595e+00	3.394799467147155969e+00	3.001864155736914341e+00
2.954770550152191477e-01	1.333847061024133307e+00	3.096707223157181055e+00	6.256476454690763633e-01	3.836881899374836813e+00	2.975150997958634136e+00	6.323150916535450472e-01	7.034294144276788119e-01	3.933091120157076737e-01	4.744314665111308837e-01	4.200912676025221337e-01	1.134345939944548576e+00	3.272413637596009450e-01	3.624413952337135036e+00	3.809668405398830560e-01	4.340264761015550365e-01	4.189228070762140432e-01	6.360938184458655442e-01	6.638355110442478724e-01	9.266477875989914681e-01	3.043743461639463188e+00	4.424993123529606387e-01	1.232195441492598853e+00	3.115740127301327878e+00	1.296143015594011016e+00	4.188274974930517591e-01	3.237656053854423011e+00	3.008409830335459834e+00	3.040474986526759071e+00	1.264982258936948600e+00	3.993968201138154983e-01	2.013629005698957641e+00	4.047694434472158265e-01	4.357397120805696078e-01	3.097857276027616180e+00	5.001899341475010141e-01	7.061089819100804243e-01	3.343469222134471952e-01	3.250246988534532533e-01	3.924792299187535582e-01	6.579595612505296787e-01	6.155049587804992672e-01	6.385552110174207430e-01	4.011997611197891667e-01	2.203244879916946619e+00	2.971256224504088994e+00	4.945211513995227404e-01	5.882233588378991129e-01	2.058913727675444783e+00	4.083239493883790150e-01
3.930750170932261756e-01	1.429979909586614362e+00	3.208649330422906676e+00	6.520218737742247139e-01	3.947683882722437865e+00	3.081191417184732551e+00	5.946768625470540970e-01	7.892678208525129024e-01	4.542205013452185192e-01	4.347348692729109954e-01	4.024072051386134996e-01	1.220647205273529767e+00	1.995672782445322424e-01	3.760607653894417535e+00	4.937748145448309645e-01	4.693620994792914725e-01	5.086030981751480384e-01	6.824579599133880903e-01	6.589596885459059195e-01	1.029269908525153099e+00	3.156728317295991459e+00	2.692914246227217645e-01	1.323330192900857183e+00	3.217337536588083857e+00	1.401530893908701669e+00	4.718226521806476725e-01	3.374909487136533492e+00	3.114103595616575237e+00	3.151321187046419503e+00	1.324153897480004227e+00	5.059842008976178640e-01	2.031187899551824660e+00	5.239138202210564810e-01	3.278671901868737137e-01	3.217436812627977982e+00	5.694102689231858028e-01	7.649060608581561560e-01	4.398657677356722084e-01	2.731526066189292612e-01	4.878423289995520995e-01	5.167741641786069984e-01	6.858288656936315508e-01	6.983042011997143694e-01	3.624275370139161678e-01	2.311844187954301244e+00	3.067183312503626524e+00	4.802704688135814859e-01	5.883314350888140254e-01	2.058360064148946122e+00	2.948732650952055612e-01
3.002887794317139036e+00	2.179744043994991110e+00	4.484143383366711588e-01	3.021292727142545598e+00	1.727369121393003359e+00	5.344156562291864088e-01	3.074167898199807070e+00	3.016359907777417693e+00	3.086305599526648624e+00	3.041386964998000320e+00	3.000110783602472075e+00	2.555000473941627437e+00	3.185793253166721239e+00	1.695152352064093426e+00	2.945061872153489801e+00	3.017304628188773208e+00	2.944805821298138504e+00	3.126083875531714185e+00	3.053508639722855467e+00	2.744397805835354642e+00	7.440356274601768183e-01	3.126053465645601381e+00	2.429026080774048690e+00	5.337634156937499652e-01	2.350045896054205663e+00	3.021070866960288814e+00	7.642750698002840348e-01	5.123678087259994074e-01	4.150807463998474334e-01	3.228497236666584058e+00	2.984417803758279142e+00	3.334111263597488328e+00	3.076103817805367235e+00	3.261755453345483780e+00	5.395596327209472021e-01	2.848347064012588081e+00	2.890328288691683678e+00	3.090635194813923015e+00	3.125148094832804535e+00	3.036018727922490612e+00	3.253875558466616802e+00	3.097469212402554462e+00	3.053507252581826759e+00	3.102649046594703641e+00	1.447358818582637152e+00	7.399977916697398905e-01	3.180392244920132505e+00	3.002619466597204134e+00	3.471987474719578692e+00	3.164178017453232794e+00
3.673205728214344323e-01	1.382220617933071383e+00	3.203043119637900560e+00	5.654807456326673698e-01	3.969602859878774037e+00	3.049838486135447724e+00	6.764117051507347878e-01	6.964612745860819798e-01	3.800252144128520859e-01	5.219150094275328833e-01	3.296917623980883949e-01	1.080712012655952403e+00	2.191306320912416172e-01	3.775392704136122379e+00	3.867159247159420166e-01	3.493227752145167675e-01	3.550829858468656508e-01	6.351080487429379140e-01	7.031950679610744492e-01	9.838923050234124057e-01	3.113478524473878295e+00	4.301994295012916969e-01	1.193909607173672782e+00	3.194808205045427840e+00	1.366166745553121675e+00	3.788461361144022654e-01	3.334676486712752741e+00	3.105370186362859997e+00	3.142842783266367679e+00	1.316737617146115591e+00	3.705435228452637064e-01	2.112822372117066916e+00	3.437725008805158633e-01	4.268544432569193470e-01	3.190614073650539506e+00	5.205676902203636436e-01	7.538718179095417193e-01	2.900971357627668001e-01	2.531096665110156851e-01	3.315466137150162029e-01	6.902703095492692675e-01	5.861757230525928009e-01	5.825970152665106427e-01	2.783858715476201229e-01	2.276371719136536687e+00	3.070694916564836952e+00	3.208671018744235770e-01	4.522950947193148941e-01	2.153967649196867562e+00	3.037578718774632813e-01
3.369553965132200402e-01	1.351724690807779350e+00	3.096479752526257734e+00	5.415914001240842435e-01	3.847869328116648724e+00	2.938944997468201148e+00	6.620990571786046219e-01	5.415155290517612574e-01	4.088781258986848299e-01	5.879211093167994173e-01	2.938387356264474115e-01	9.890762938712720498e-01	3.425316357180128723e-01	3.650704418056794687e+00	3.953370187972660710e-01	3.649659634407313447e-01	3.499263374825951622e-01	4.685490290504123467e-01	6.438637441533312522e-01	1.013146062842146256e+00	3.002255568188096913e+00	5.160613486178646792e-01	1.134546431192211768e+00	3.080685198832520566e+00	1.358914627374984585e+00	4.091023297529068903e-01	3.220649989772509159e+00	3.004436101929025771e+00	3.040966154829095380e+00	1.294946560153675819e+00	4.114530943669201246e-01	2.188815326520267224e+00	3.148519846073145612e-01	4.762086281931736664e-01	3.073912544219332244e+00	5.513497209437717705e-01	6.049254914722731469e-01	2.830285851308563805e-01	3.546580243499430907e-01	3.212661674394956535e-01	7.574578572882395555e-01	4.578043489158184487e-01	5.767367406404200203e-01	3.375994525362124299e-01	2.183650298787651600e+00	2.979774047592038233e+00	4.186248713538687216e-01	4.412612298693108226e-01	2.235546492838075938e+00	4.253497683606430879e-01
1.071924317668753623e+00	9.640704751708902842e-01	2.642319878172960657e+00	9.608387305074534979e-01	3.511864223596572021e+00	2.378579191837861373e+00	1.313376693645247562e+00	1.005313513429147321e+00	1.082746708654374501e+00	1.238341929788288498e+00	9.564005154834739342e-01	3.308093445247401454e-01	1.153175870011792670e+00	3.287678522562380135e+00	9.352980251618171481e-01	9.049078971518684789e-01	8.059952565840992067e-01	1.089054845482867462e+00	1.252830142460590102e+00	9.914028147111684230e-01	2.396339166232827722e+00	1.263500367547467196e+00	5.934050574174205561e-01	2.547412063513716074e+00	1.174799670908056370e+00	9.724011975984018230e-01	2.631469082422240646e+00	2.534162856497492289e+00	2.559710520888799579e+00	1.497599563571406556e+00	9.677847786875926062e-01	2.455547765262796389e+00	9.231805276759578183e-01	1.303890705118586624e+00	2.554792509690082536e+00	9.600145916700287829e-01	1.095133544794437030e+00	9.765607156568685276e-01	1.112296113581491275e+00	9.326346433958323523e-01	1.543574924428959383e+00	9.217808276243372179e-01	9.521335450274643897e-01	1.018843618785954419e+00	1.620102893719379766e+00	2.561077739653187635e+00	9.982575038677059531e-01	8.556487441706583930e-01	2.559418217994843037e+00	1.167502882168240497e+00
5.746300163090624080e-01	1.544350246981565533e+00	3.271637520879024486e+00	8.051424866973623251e-01	4.000915415690097454e+00	3.124221527099731333e+00	5.603043716016372633e-01	5.450588919971555146e-01	6.482233750256156668e-01	7.348089134053269467e-01	6.114394589063479879e-01	1.142402392430082125e+00	4.868370401118193858e-01	3.796669856027503176e+00	7.121694781356140425e-01	6.305471338351347210e-01	5.836297645689241254e-01	3.528278402117304147e-01	5.261386494910915701e-01	1.207685971633534416e+00	3.190776339474549417e+00	5.663066694661843536e-01	1.337912461648183671e+00	3.269969690001912621e+00	1.511115635603503371e+00	6.978972752739590613e-01	3.409502734874800822e+00	3.189495044628950282e+00	3.221673644984653251e+00	1.273499300315829030e+00	6.723117762438153289e-01	2.320056164860702541e+00	5.741050058700543079e-01	6.366228390037170781e-01	3.262578463025552988e+00	8.079386977207256848e-01	5.905331107678396529e-01	5.788458930742318431e-01	6.039023598419920313e-01	6.378580890106464452e-01	7.379385699664533504e-01	4.483157924859389465e-01	8.535151320730289815e-01	5.788574759845450668e-01	2.355731352833410952e+00	3.162695123630122396e+00	6.204614096893603659e-01	7.129267087721578022e-01	2.345447377163047076e+00	6.102960098428107383e-01
2.951576183128428177e+00	2.131862427890537148e+00	4.013502199971500928e-01	2.970022136689839165e+00	1.797665178304344247e+00	5.414706199355392435e-01	3.029110605232645081e+00	2.929496259706564576e+00	3.035117818614971874e+00	3.007424469474534678e+00	2.956763208569078927e+00	2.489196416665636846e+00	3.143757677301489917e+00	1.704521202503012312e+00	2.894832799216501940e+00	2.967473204610092008e+00	2.891123427453615502e+00	3.047707043219078482e+00	2.993767254322876159e+00	2.682424533104634801e+00	6.998928052209405504e-01	3.087730861899276924e+00	2.386120127974043381e+00	6.004436677116946619e-01	2.299898558493885581e+00	2.974294802650457203e+00	7.310720591648286470e-01	3.856671153407499886e-01	3.565561167387888974e-01	3.140802900007603871e+00	2.933322589321706531e+00	3.323846234756825169e+00	3.009737525131343183e+00	3.223427408242966585e+00	3.341869833467433493e-01	2.812594504911764659e+00	2.821415173226771156e+00	3.025407786925661480e+00	3.083764417734148111e+00	2.976154576754542536e+00	3.216151916954448797e+00	3.013073687705044357e+00	3.002118239555956691e+00	3.056481872402702304e+00	1.412023055455971621e+00	7.194395516079876707e-01	3.121116032741714008e+00	2.953944173993471978e+00	3.464730604816532722e+00	3.126634158472437530e+00
6.797566923312264864e-01	1.224513457692225638e+00	2.991085579960440111e+00	1.032515783186379599e+00	3.771345967189655646e+00	2.923550160971308820e+00	4.110227663076154170e-01	6.359825514706805016e-01	9.002175973435395662e-01	8.278529496984978753e-01	7.917175830066032205e-01	1.276477603154532625e+00	8.006898148049097497e-01	3.560903265023722231e+00	7.385378065809697912e-01	8.219314173954217484e-01	8.129418183059361480e-01	5.958942127706756686e-01	2.861767015652820767e-01	9.262892103816778855e-01	3.024493316414320621e+00	5.595684127121368645e-01	1.428134244236167971e+00	3.056800458997971148e+00	1.052968596873162133e+00	8.440044917277372827e-01	3.171343973458489618e+00	2.882579903745214001e+00	2.937314835806290603e+00	9.925684244451832283e-01	7.641892035189643551e-01	1.926307531722667887e+00	8.503738155095232898e-01	9.457087691598482504e-01	3.018198374041931586e+00	8.023178339072810639e-01	4.222302551931865766e-01	7.525692902810565688e-01	8.157743840850929518e-01	8.078280398794461803e-01	7.765019814243334650e-01	6.124588424182111357e-01	1.095058138893908017e+00	8.507073783905116926e-01	2.128655895648511542e+00	2.813923336174517509e+00	9.763874071816388556e-01	9.699396152567132390e-01	1.942305698535696346e+00	8.613602275810604558e-01
6.524106569324201743e-01	9.651230759550015748e-01	2.881803584464147860e+00	8.147714952779930853e-01	3.703314465241887010e+00	2.776433106373301207e+00	7.797631142413637972e-01	9.526736038691409059e-01	7.639910043928535011e-01	7.370556254482079073e-01	6.726031440251136750e-01	1.134282380959275915e+00	7.126400399181920253e-01	3.470856785090861596e+00	5.068258304405692805e-01	6.304095496793645781e-01	6.498913425163098667e-01	9.590740516507918478e-01	8.019055813894663265e-01	3.887321920907285677e-01	2.856617299671263766e+00	5.901492015379836698e-01	1.220255367718692030e+00	2.911678148973288138e+00	8.470346074468878550e-01	6.017330543093833972e-01	3.026906804575054455e+00	2.756859576029114134e+00	2.801102550405401015e+00	1.141754912812261713e+00	5.967128042907898777e-01	1.669855706338423618e+00	7.643190187082282705e-01	8.546349965605448684e-01	2.901183929851260945e+00	5.382769142533483375e-01	8.729730904583564710e-01	6.423156361223562039e-01	6.574894599498352088e-01	6.801436581781085122e-01	9.021706991880347193e-01	8.037452508228004611e-01	8.443545243865270278e-01	7.073027063577006501e-01	1.952737901631561357e+00	2.690635398478339546e+00	8.465589812192048091e-01	7.981369479886230023e-01	1.726220327319327952e+00	7.060887921367826614e-01
3.407544283757776515e+00	2.809178150107367600e+00	1.464011860930996223e+00	3.493516400549395939e+00	1.235514332602096754e+00	1.726350967582892082e+00	3.393775202169838412e+00	3.437717082645304068e+00	3.457542935537993412e+00	3.348641280545268550e+00	3.484574468188604168e+00	3.171346814850896312e+00	3.557576769809701389e+00	7.403883387118582737e-01	3.420427311683610583e+00	3.501844853659153767e+00	3.405035417480599236e+00	3.474459520793205858e+00	3.377016522319793435e+00	3.216700103666490840e+00	1.831419362699200803e+00	3.475753695635942275e+00	3.159877329082752873e+00	1.711322308416801219e+00	2.911939153960709348e+00	3.490618526956174694e+00	1.640107430236234620e+00	1.661889567917071098e+00	1.491258100076205073e+00	3.501212999574673024e+00	3.473485287280015488e+00	3.599412058040061702e+00	3.530904239455393778e+00	3.598999899077496067e+00	1.669402957782514241e+00	3.343163964559927148e+00	3.256163334436525059e+00	3.525059815457684209e+00	3.545675836725001862e+00	3.512521547948208145e+00	3.496382688932594185e+00	3.504941505039229188e+00	3.555923583954113454e+00	3.547758351793231846e+00	2.084009801042906229e+00	1.742729662130625190e+00	3.624959191544268933e+00	3.537441354923049452e+00	3.716080634949369355e+00	3.568195544834547039e+00
1.407626267857688296e+00	1.042190395230008448e+00	2.536494694801540106e+00	1.547958590583398797e+00	3.494679150240249665e+00	2.449914724559771440e+00	1.324057924119274254e+00	1.451822772483548629e+00	1.485587827724656806e+00	1.369978278609246480e+00	1.382934638484472289e+00	1.344708270501594694e+00	1.431802451862185688e+00	3.308666695760011933e+00	1.391919700579490327e+00	1.414093754989573348e+00	1.337418248952930266e+00	1.466297376988654033e+00	1.333390322771673686e+00	1.193007011777156068e+00	2.526287375428203141e+00	1.316885894591393935e+00	1.373716830260123478e+00	2.602128448727983656e+00	1.093211500129464886e+00	1.450176267115850681e+00	2.733748024331523752e+00	2.411886858265936961e+00	2.427652289033668698e+00	1.421680766991049394e+00	1.397114394891942002e+00	2.060522430356068746e+00	1.448877404874511665e+00	1.554130926304786664e+00	2.576212257270816597e+00	1.319806872466813719e+00	1.386413918849279892e+00	1.434707449702964821e+00	1.435407521652490193e+00	1.403233782498233939e+00	1.388020871484408225e+00	1.403991075527369459e+00	1.564035604880484431e+00	1.440170702040937334e+00	1.780123685478143702e+00	2.381152043335836854e+00	1.408128399415656373e+00	1.394618425264333661e+00	2.141477852062709353e+00	1.471473889034480509e+00
1.299108717476842312e+00	5.203448970951524144e-01	2.333201937500901213e+00	1.381657564256493442e+00	3.232485777535345939e+00	2.252989503967063545e+00	1.278795620460248639e+00	1.436904092342567107e+00	1.368943730940638703e+00	1.235123637271914099e+00	1.262800580868818745e+00	1.163208465148766635e+00	1.353146541777870526e+00	2.977284511651735244e+00	1.177339159387363887e+00	1.259868648740277042e+00	1.200392259846168486e+00	1.448948207802946087e+00	1.283749233828127778e+00	7.341756059654770405e-01	2.338989877004677975e+00	1.212439884597900308e+00	1.231377212625420103e+00	2.399385705003376668e+00	6.623136773908296915e-01	1.271704876947194363e+00	2.474647373320700172e+00	2.199109673909763973e+00	2.225669255613523578e+00	1.296853268717988561e+00	1.268327877089712175e+00	1.829100909853801360e+00	1.374392269680243528e+00	1.490079509854800754e+00	2.383810577744421177e+00	1.126398486278398892e+00	1.279097554071188636e+00	1.314972638729119847e+00	1.323221335085057460e+00	1.295386079343168406e+00	1.424457694511400474e+00	1.331135457304335024e+00	1.421653778346231745e+00	1.331382274630338092e+00	1.387866201396006360e+00	2.143296935061943742e+00	1.396780292132940859e+00	1.318934596315564534e+00	1.933167216190023963e+00	1.367331100788501841e+00
3.560596346793219458e-01	1.402632718362345488e+00	3.135785549300173614e+00	3.935454095065496483e-01	3.880549170440981133e+00	2.950688032024792573e+00	8.173191759384387245e-01	6.463692010692507761e-01	2.868163555215947902e-01	6.026535520334643792e-01	3.062153547047139490e-01	9.513480125527602471e-01	3.267738945510355597e-01	3.689084391156363107e+00	3.890666633041376943e-01	3.089034421378756834e-01	2.824488012426623063e-01	6.497965876164661925e-01	8.211841609136047992e-01	1.041130945743623748e+00	3.004919538330557582e+00	6.314187775617222664e-01	1.054745762907760787e+00	3.095619911221680898e+00	1.425468331571069891e+00	3.240175182669110532e-01	3.237990540185115673e+00	3.041280219620072778e+00	3.074128309617378818e+00	1.444497035176778743e+00	3.396045080672311922e-01	2.207579943255629118e+00	1.884957587161297243e-01	4.338988412195319833e-01	3.098849196852175858e+00	5.100316203194723563e-01	7.986391405844414093e-01	2.216318610643120135e-01	2.981490023619323693e-01	2.573733394973611310e-01	8.268494730509846624e-01	5.822601189879214045e-01	3.937846979334393982e-01	2.330596219271705849e-01	2.227226673296908377e+00	3.025329987956791644e+00	2.163861900471337196e-01	3.223666240692552032e-01	2.266570486122735151e+00	3.485095625470353009e-01
9.442462215886083809e-01	1.655347020425600224e+00	3.271588871440729296e+00	6.063786189299245066e-01	3.967845934351950099e+00	2.973679635884039385e+00	1.400099719613202565e+00	9.896909331150188782e-01	7.618628954091519745e-01	1.120752061215610995e+00	7.966898787718041941e-01	8.254702224320816795e-01	8.880215219277398653e-01	3.758052563699361581e+00	8.597386740565976515e-01	7.419986968799943128e-01	7.053400845989112877e-01	1.052078424937179069e+00	1.359229487620160493e+00	1.336620798489379425e+00	2.986889265799854254e+00	1.223684202180211456e+00	1.008389951742208135e+00	3.128417301023497910e+00	1.767188237885063629e+00	7.694231253410231952e-01	3.259839769765762618e+00	3.180806500753638133e+00	3.198595882179966043e+00	1.796737384998762677e+00	8.439398875356410867e-01	2.647147347329785294e+00	6.638175956617068385e-01	9.577951896243037666e-01	3.170426319359601841e+00	9.673345190548024997e-01	1.257608793851849871e+00	7.471196047790807926e-01	8.655199565977933496e-01	7.577094329513621718e-01	1.420443363108272905e+00	9.128290317022897948e-01	5.636378313276633190e-01	7.474778315592136568e-01	2.307748588092012110e+00	3.201645834021817016e+00	6.211775581025207327e-01	6.053660214170935028e-01	2.725228402512301695e+00	8.765167286893461585e-01
7.396900955391356725e-01	1.485505602074836951e+00	3.206715692426148845e+00	9.356469835943875824e-01	3.953403854996838884e+00	3.048694304498523078e+00	6.906037573758562198e-01	4.099568574359395701e-01	8.309528843915002794e-01	9.811568319827899121e-01	7.927209002669428628e-01	1.131338926449249271e+00	7.720359395832526728e-01	3.714659282503708582e+00	8.339308523077481050e-01	7.953798530858424698e-01	7.303686299176320729e-01	2.764854874225986525e-01	5.527376546562883242e-01	1.158664272271847429e+00	3.104602513745060133e+00	8.168868220831984051e-01	1.378881238633592909e+00	3.201816895552901165e+00	1.439374908244736018e+00	8.549109485187431634e-01	3.309556280547653717e+00	3.115098986141625392e+00	3.143182042865761083e+00	1.104414647208330269e+00	8.015355199543106046e-01	2.324946768384933193e+00	6.724325703495479534e-01	8.899856441360416426e-01	3.172845812917395758e+00	9.546986741406534582e-01	5.656719719416463121e-01	6.536512280246978834e-01	8.365109588813952612e-01	7.256948774636914345e-01	9.566860504059456760e-01	2.496162629352616236e-01	9.706992973159243032e-01	8.022230336826281505e-01	2.268169760099260746e+00	3.093964158714781476e+00	7.943376329203848396e-01	8.563579638874025957e-01	2.366106648140475333e+00	8.751260285801037986e-01
6.221269879180439943e-01	1.528858635879788208e+00	3.137811485971928604e+00	8.452806994833738097e-01	3.813487392278902544e+00	2.995544320955676021e+00	6.543172465997720844e-01	4.300059106408389842e-01	7.388331394297131816e-01	8.240743809137812681e-01	7.380636645263427553e-01	1.194373322254175696e+00	6.902019244453212465e-01	3.605208419125817798e+00	7.852572361223355557e-01	7.544351518356593456e-01	7.242427746127676480e-01	3.798803131394765664e-01	5.304862214644880947e-01	1.181782129452484620e+00	3.070593904836127042e+00	6.965694745992190295e-01	1.394933107706352704e+00	3.129313648348425403e+00	1.446764503854480299e+00	7.839561211139991492e-01	3.270961306453882944e+00	3.051531324095260622e+00	3.083638141786421372e+00	1.280260941415697351e+00	7.564345356426529499e-01	2.245939379660276014e+00	6.896176190199666545e-01	7.806424005298067126e-01	3.123321617481749524e+00	8.632847508109269263e-01	5.394683493410838970e-01	6.534866348291517024e-01	7.482670105060480470e-01	7.568557323748368315e-01	8.023680133500186162e-01	4.578168104081973278e-01	9.258344372585199933e-01	7.294694923941087428e-01	2.280524204256943133e+00	3.023604929443514777e+00	8.013583989163732824e-01	8.441836704110861067e-01	2.267780703119701258e+00	7.606312323077367710e-01
1.639468873512333946e+00	1.414019970285836925e+00	3.256741031203134629e+00	1.932496134639630103e+00	4.093902550595927892e+00	3.261577435302549510e+00	1.309754550769369308e+00	1.550689444194778277e+00	1.769782854209281941e+00	1.641080673754974795e+00	1.700999680459561958e+00	1.913879356084010830e+00	1.680152374222887657e+00	3.786307624144150896e+00	1.623554934396292060e+00	1.725516919875508481e+00	1.681931003466165642e+00	1.465138868530673433e+00	1.242527420860796816e+00	1.263253952612401809e+00	3.347482884989550378e+00	1.475081825401671320e+00	2.108591754350569669e+00	3.415912960022222222e+00	1.269053964306384286e+00	1.741085226163156641e+00	3.416197419847769812e+00	3.126826434112241593e+00	3.157943258966880329e+00	3.763055504397107565e-01	1.674633441488540209e+00	1.853717301493587932e+00	1.717184585011797271e+00	1.786971093985887604e+00	3.312712977019806271e+00	1.662927406037652212e+00	1.396413667074259068e+00	1.595593114479695540e+00	1.698105285281180654e+00	1.622038234437826132e+00	1.524234875170180858e+00	1.400652415365051695e+00	1.937831462687166884e+00	1.759802504026642289e+00	2.323528697497770690e+00	3.000207205901277874e+00	1.753244252484478904e+00	1.823999309592849061e+00	1.885947505285521908e+00	1.772490546890975960e+00
3.585279402929756332e-01	1.319992572404067088e+00	3.138705631185997991e+00	4.830892844443976930e-01	3.917754370406876241e+00	2.984437885230904364e+00	6.846238514833690170e-01	7.897239196019792962e-01	4.235426020633185074e-01	5.593208225606109973e-01	2.629817637262122365e-01	1.077009982027740342e+00	2.743041143075528598e-01	3.736095335278996288e+00	2.931190770047301664e-01	2.649071537281333377e-01	3.601316111533424125e-01	7.647314429814193737e-01	7.470703558609985695e-01	8.953019344827216619e-01	3.056886566431624708e+00	4.237592311822290791e-01	1.144465769181786996e+00	3.119386054909031980e+00	1.293419720958651764e+00	2.473894203274884240e-01	3.282211549201373035e+00	3.031091132051412451e+00	3.076543502790569651e+00	1.401584732648052389e+00	2.856380851642581487e-01	1.994013333044810210e+00	4.235259293983291706e-01	4.335511717504468288e-01	3.130015990438005158e+00	3.787887786560620307e-01	8.046968984963567273e-01	3.274556232018905333e-01	2.048437118265998835e-01	3.421156517702147459e-01	7.398586422624234826e-01	6.722927475317336254e-01	5.050537246015829318e-01	2.347391680900054733e-01	2.219326089610588415e+00	2.986942583450804101e+00	4.527978853052579966e-01	4.189272246139512657e-01	2.040456449542182860e+00	2.255053136481091902e-01
1.278468494437308145e+00	1.727186580857084319e+00	3.484564019364245535e+00	1.235461675833079420e+00	4.341572025824154579e+00	3.222297303362147591e+00	1.385840670860115198e+00	9.747925503633443345e-01	1.302207818755262148e+00	1.533464775094866672e+00	1.154213570598346505e+00	1.149786786575359487e+00	1.247622815255712059e+00	4.091252987184872403e+00	1.206914258249356608e+00	1.108641743716234362e+00	1.082968489812442092e+00	9.640451511316081579e-01	1.280020188146880900e+00	1.430282609051908072e+00	3.224740887784742771e+00	1.376491875964872103e+00	1.435531867945002427e+00	3.394187255174507367e+00	1.770700046428345553e+00	1.201984042011799314e+00	3.492480381093614916e+00	3.380838395173788591e+00	3.406707439327756326e+00	1.456942252184777020e+00	1.196013230276620209e+00	2.791598799163489186e+00	1.019925043786413132e+00	1.382932446415634065e+00	3.381794423687983109e+00	1.369375593712855332e+00	1.220262273044696588e+00	1.067964916628499461e+00	1.266343931543926882e+00	1.089107432856724955e+00	1.635121989195670533e+00	7.777579075696189337e-01	1.204091331928790254e+00	1.179916552060083834e+00	2.429660853652745534e+00	3.388909411911272151e+00	1.092576749731690056e+00	1.082346719248020728e+00	2.848632062561484712e+00	1.318337733554658664e+00
6.556712926290444443e-01	1.548187810139035170e+00	3.210522395473982993e+00	8.734816961041546035e-01	3.945527461599965147e+00	3.048915645369565830e+00	7.271161605000490136e-01	3.902894073965887944e-01	7.360258590461788986e-01	9.290676044229324582e-01	7.154585263968793463e-01	1.055548502473647288e+00	7.059991849215586646e-01	3.735072272057587739e+00	7.919583634109506054e-01	7.317732028844204928e-01	6.403626738252427009e-01	2.192395805025031397e-01	6.404527064717538964e-01	1.302019955758794367e+00	3.100046613323667266e+00	8.492155826509145689e-01	1.262455256678246984e+00	3.201074941959597187e+00	1.547918186125643469e+00	8.036242473447842150e-01	3.310828714931442374e+00	3.137783938830434494e+00	3.166395221244146629e+00	1.300342195038930448e+00	7.284164760051137222e-01	2.479263632449010490e+00	5.607681937916977333e-01	8.193341719250872845e-01	3.172706700010935243e+00	9.014370050874348506e-01	5.529092566365226835e-01	6.248489149674131271e-01	7.715385208163955122e-01	6.488993891861403185e-01	9.845704204747735000e-01	3.963432409334128881e-01	8.897238008838175283e-01	7.245535125751343397e-01	2.299579782211750079e+00	3.132180834000193315e+00	7.122799310132724715e-01	7.690078970977144435e-01	2.528456807578572274e+00	8.164577991937796986e-01
3.599525995828914415e-01	1.451839841823861388e+00	3.218682741741831776e+00	4.386432457597609358e-01	3.940704110938701987e+00	3.047059528780577509e+00	7.168902767652401975e-01	6.929342935056654884e-01	3.058194622143999286e-01	5.244156757472914210e-01	3.051043859077382514e-01	1.065857417389335149e+00	1.670532072305076776e-01	3.749129415743647886e+00	4.220626054213882372e-01	3.304346469700996658e-01	3.598007235883858290e-01	6.384337074380154187e-01	7.389946390741781723e-01	1.043559159615457865e+00	3.111997222603531732e+00	4.872266231257498803e-01	1.192069416642601576e+00	3.186460128218687515e+00	1.449578974219678074e+00	3.352332698718476500e-01	3.343295471340876457e+00	3.122713559432623409e+00	3.158072540946311513e+00	1.409002497551409938e+00	3.976275446124704627e-01	2.149873465542990747e+00	3.482605667491480705e-01	3.199848282484198392e-01	3.199449368619816436e+00	5.251016937142786167e-01	7.782113787218951639e-01	2.806019167300347061e-01	2.141758553046216595e-01	3.538025858971743931e-01	7.030011744030396637e-01	5.882924201679380349e-01	4.859962359083273564e-01	1.889607807196043709e-01	2.297025411514398208e+00	3.089920654963694169e+00	3.069162498897526903e-01	4.089997168529535543e-01	2.193282735410235329e+00	2.091694939606288384e-01
3.594044897750249268e-01	1.387044788287478125e+00	3.139202281074993106e+00	3.419258493979431823e-01	3.883224706593633613e+00	2.963885490299793979e+00	8.111254887913267320e-01	7.830875111478912132e-01	2.984605537239732320e-01	5.440891531234990364e-01	2.325289746344349762e-01	1.022232643538019348e+00	2.419402764093199765e-01	3.702154204650180969e+00	3.032354579529032979e-01	2.168289656921839892e-01	3.052476789904471355e-01	7.725546240979690449e-01	8.471449285941649032e-01	9.747069787711688527e-01	3.027143751564275398e+00	5.190687208058842872e-01	1.105862239628696564e+00	3.098360509251954831e+00	1.388559875586933057e+00	1.927885707500741341e-01	3.262140809153688537e+00	3.039090339622817716e+00	3.079414211808678914e+00	1.499515821135720017e+00	3.068991725520252012e-01	2.119752603707054650e+00	3.494340867199045020e-01	3.969295004436644847e-01	3.118455842711250980e+00	4.241919587462125163e-01	8.486594252109677106e-01	3.030631825298915061e-01	1.761239601513551190e-01	3.395436587078806689e-01	7.996353663963969849e-01	6.967305058986060784e-01	3.944877157726113248e-01	1.299800806603575443e-01	2.230282766083377943e+00	3.010963453960299852e+00	3.571116236536127087e-01	3.315755653669837377e-01	2.167660653004510607e+00	1.589733558928263513e-01
5.033408160006406229e-01	1.294148620587202148e+00	2.976044336681439084e+00	4.744638206461440078e-01	3.705264853355790589e+00	2.774781991200301778e+00	9.375039431568803483e-01	6.598072263932559522e-01	4.658971295788447708e-01	7.192532728417818655e-01	4.638695943814165612e-01	7.552541186972387965e-01	5.494839941049959320e-01	3.486390422926681776e+00	4.239997514845181281e-01	3.674042137064855162e-01	2.535849172810070162e-01	6.886107655188746790e-01	8.979831371208440993e-01	9.569216054718425735e-01	2.818670610566821555e+00	7.572630439657658252e-01	9.371636555989659723e-01	2.924211673582171489e+00	1.323493759986431373e+00	4.272084483816333544e-01	3.039566219253350798e+00	2.896345053003890779e+00	2.920865379271251339e+00	1.459973472018843088e+00	4.555806454979988707e-01	2.328971570195500718e+00	3.552694437032140051e-01	7.291072502208600925e-01	2.935050489209865887e+00	5.761171142432185421e-01	7.716567661236505282e-01	4.412346092468747427e-01	5.438822051136877889e-01	4.842992041282572768e-01	1.053016019408969051e+00	5.961379828691507621e-01	5.191554347437498107e-01	4.587571847594306140e-01	2.039642769550041201e+00	2.901633360168792031e+00	5.194815500752678616e-01	4.601081224664673175e-01	2.385898954291040930e+00	5.781827795821742333e-01
4.747044306825548565e-01	1.480711312419643821e+00	3.142966835180999841e+00	8.546698638701871742e-01	3.778866737815098187e+00	3.079426265679503505e+00	6.237754443065234300e-01	8.753315168700697146e-01	5.640998708659695771e-01	4.230993851128879157e-01	6.874171276219863680e-01	1.408563173317713524e+00	5.771787266962057350e-01	3.633989423391750240e+00	7.019055486861821569e-01	7.845594475379621402e-01	7.815053231374706755e-01	8.211669599918348661e-01	6.910065904669547843e-01	1.228444570164766381e+00	3.182759039737087292e+00	5.844922044119621463e-01	1.448430442462437906e+00	3.195406318129232925e+00	1.434499779216411808e+00	7.305382896351459987e-01	3.341231770608339868e+00	3.056668298825516494e+00	3.105806248773450573e+00	1.420721661893483700e+00	6.776297435110418821e-01	1.940684573237524413e+00	7.753556289545329161e-01	5.513762804906889858e-01	3.174459077969136178e+00	6.578197386124917667e-01	7.538582808036220495e-01	6.686547063291078397e-01	5.591893877660952805e-01	6.843922421932362443e-01	4.863308544187194826e-01	9.425877767649586403e-01	9.083960181012948887e-01	6.704267166976896064e-01	2.356467414438589980e+00	2.989355149907426679e+00	7.831121497715523017e-01	8.806156541288063799e-01	1.981866913508808725e+00	5.872206359745365534e-01
2.851731138467811011e+00	2.036649131689246772e+00	6.353020850895675364e-01	2.874015987834148689e+00	1.798714588709289464e+00	6.332287260616761282e-01	2.894666306444690473e+00	2.853350543922227978e+00	2.928784540767391142e+00	2.887743546818713813e+00	2.840069222286179862e+00	2.408181610166238329e+00	3.016514102970266453e+00	1.607703378033730646e+00	2.789611563341033218e+00	2.859864695640183641e+00	2.782006113705511652e+00	2.938724323209073397e+00	2.872938561268207902e+00	2.577223890150017738e+00	8.058235231456214454e-01	2.954227342380070453e+00	2.326703553670128155e+00	7.383796129757198567e-01	2.219095439597957409e+00	2.868305776688100828e+00	8.642921429249068588e-01	6.737421184863595647e-01	5.411175844098321530e-01	3.016610206633422830e+00	2.840467410300793638e+00	3.211476183779612636e+00	2.913140063621849851e+00	3.090454420034657979e+00	6.921096766363518116e-01	2.715517772102696625e+00	2.718479387984996887e+00	2.921368892175707721e+00	2.967922383551643062e+00	2.871953099119379793e+00	3.082805316668594031e+00	2.906155929230183066e+00	2.907519984263454926e+00	2.945104555107153743e+00	1.195195347267945962e+00	8.670273709998498335e-01	3.016046119427254535e+00	2.849021094283849198e+00	3.353288475912324262e+00	3.008141220325879051e+00
2.073105266716799733e+00	1.915374399972812780e+00	3.409939941757880177e+00	2.286535026320234643e+00	4.157628876485091496e+00	3.520311041089405624e+00	1.857256353153808881e+00	2.356504097535824904e+00	2.196027208120121532e+00	1.977500174492107687e+00	2.153268473217379686e+00	2.655691218698005507e+00	2.111347001294449743e+00	3.967346117845938824e+00	2.037895058688846461e+00	2.178217722554984803e+00	2.232406111207953181e+00	2.353562885369942403e+00	1.942957938459545231e+00	1.631636851245231723e+00	3.675815973169918927e+00	1.845957589428350420e+00	2.632300923031580364e+00	3.590695824546526360e+00	1.613056001027193487e+00	2.102038845607556272e+00	3.731883124035817012e+00	3.228010576322988712e+00	3.307052960446509093e+00	1.895240263427287575e+00	2.074047425482870022e+00	3.461055743876978452e-01	2.300459501063453427e+00	2.119885543916506965e+00	3.558795240746195798e+00	1.947359713586897190e+00	2.179847308383998872e+00	2.125320854421645311e+00	2.060563914949059772e+00	2.153154670795392800e+00	1.805980204148316615e+00	2.263319775138349144e+00	2.310771793986759359e+00	2.174058794182734289e+00	2.796751172074406711e+00	3.006120783140193264e+00	2.304462076990170694e+00	2.305141658386673953e+00	2.046115729994137378e-01	2.074366428656324146e+00
3.098824567795409601e-01	1.432787500181696538e+00	3.051139088298166602e+00	5.019920916323757920e-01	3.735612837998830482e+00	2.898333275679197296e+00	7.476483751278653056e-01	6.215377674777963213e-01	3.954227175602785249e-01	6.532434263871963465e-01	4.304954343440209885e-01	1.023256704591804178e+00	4.817976750873737002e-01	3.572910485218262266e+00	4.425941847903525073e-01	4.241153648032034984e-01	4.032063916386928182e-01	6.346955209678999399e-01	7.515093573616470346e-01	1.147526155425735883e+00	2.967882326628370482e+00	6.675218684758603693e-01	1.107747473975893238e+00	3.023633035775628475e+00	1.421163134962854402e+00	4.316568284599750505e-01	3.172567037704578485e+00	2.976051447648897064e+00	3.018924061733791131e+00	1.566698952883767593e+00	3.844564350931770069e-01	2.278931672418984977e+00	4.248761007024716152e-01	5.966868809407462892e-01	3.029051374040941269e+00	5.167252866222264984e-01	6.201045811746324077e-01	4.526304710323236224e-01	4.623440060613970282e-01	4.680914740699470555e-01	9.003564724955749332e-01	6.861362073160183206e-01	5.791427548022202165e-01	4.242287427816638923e-01	2.195867189533272423e+00	2.964680683535644512e+00	6.281335832552149556e-01	5.533190712290537716e-01	2.328419882925535589e+00	4.676249253323421784e-01
2.707635551652229911e+00	1.903691437278552501e+00	5.525761200783131377e-01	2.753111015196180844e+00	1.891292362504340963e+00	7.267239301041195088e-01	2.747530206004053621e+00	2.725991253870769349e+00	2.795068943171204356e+00	2.741415730793552274e+00	2.717229775500855649e+00	2.350313606473607653e+00	2.888583200111592308e+00	1.760031756008524573e+00	2.656786239913207837e+00	2.742204728169278294e+00	2.670948887890348900e+00	2.825896317373855382e+00	2.728210130966488123e+00	2.434515955148730981e+00	9.354697014623858387e-01	2.816855601752494831e+00	2.242544903642204268e+00	7.884773801477767963e-01	2.046665308335030353e+00	2.737895461065205094e+00	9.445221602890448986e-01	4.605883847234480410e-01	4.297702961029531976e-01	2.876680874318310099e+00	2.697328927204382776e+00	2.959442936885198439e+00	2.793863988361580120e+00	2.954672219033006364e+00	6.867426077094107573e-01	2.562507542260504589e+00	2.592368495434591580e+00	2.789707352074439761e+00	2.829524431362228309e+00	2.741343720813846918e+00	2.916799297232271826e+00	2.795080561393715080e+00	2.783241919016571586e+00	2.818978617207271498e+00	1.312605529514170311e+00	5.241405650435825292e-01	2.896185720590294554e+00	2.734741657951624383e+00	3.097992512729375481e+00	2.871337639799349972e+00
1.267495670365618832e+00	4.484872975073947443e-01	2.344908865035955969e+00	1.283313458879438151e+00	3.294169919860075790e+00	2.200551202351296975e+00	1.334952806724575947e+00	1.395456132418810391e+00	1.343194335287052343e+00	1.269240213750276514e+00	1.186041802916687260e+00	9.681809644577065166e-01	1.345980354570397219e+00	3.096419938970353503e+00	1.121227630336402159e+00	1.178699502217093631e+00	1.129738471276113820e+00	1.449752666293142589e+00	1.335964839761571543e+00	7.995481528356986889e-01	2.278321610236461403e+00	1.261035105425909020e+00	9.742334620384797139e-01	2.349338988160159847e+00	7.264632269419121213e-01	1.202176737048638033e+00	2.450433937445584132e+00	2.198144904364527363e+00	2.242310179791783931e+00	1.459481722361231526e+00	1.193497902929330667e+00	1.980045542502181233e+00	1.307888647728958631e+00	1.488720436211898202e+00	2.351110340935706589e+00	1.042993483215961081e+00	1.286869049579295821e+00	1.269303551789090267e+00	1.286972487433662771e+00	1.220462583014391145e+00	1.516263196518691014e+00	1.311460997795852235e+00	1.308601663391892878e+00	1.266720528343877383e+00	1.374280019583867141e+00	2.158770206300526073e+00	1.328646354758980852e+00	1.198960815996535256e+00	2.094738226605952214e+00	1.335382948872212205e+00
3.058570901531845743e-01	1.429518546516308053e+00	3.157418517243500311e+00	3.716327827705480091e-01	3.904959318017848791e+00	2.973721581979631434e+00	8.191494144964858171e-01	6.547799617320145815e-01	3.272499298851727079e-01	6.286541227086680506e-01	1.860471545419780381e-01	9.889674050636372282e-01	3.077347281736641516e-01	3.725170343587478783e+00	3.100886379121008951e-01	2.033064159709708774e-01	2.776892240259618561e-01	6.526403936770989178e-01	8.258891597658825079e-01	1.048126522442149877e+00	3.030725633384627304e+00	6.027472208189298408e-01	1.080258823727688000e+00	3.110319506061383965e+00	1.436692309588558425e+00	2.251649375704564970e-01	3.266739320763579091e+00	3.065649126338204855e+00	3.102554604899934620e+00	1.485574084155103725e+00	2.738324226812654527e-01	2.220102188162063506e+00	1.993047279920532600e-01	4.239621821355920583e-01	3.122340246795368035e+00	4.647368835378887786e-01	7.853630891512092260e-01	2.216017313386065557e-01	2.423596258112392932e-01	2.517753382115970884e-01	8.639415480823711135e-01	5.921554439848547569e-01	3.684602210743599948e-01	1.800942726625491819e-01	2.250126732408116226e+00	3.043968782899889369e+00	3.340493529012231733e-01	2.879315447749724588e-01	2.267505313508509257e+00	3.077809260567116456e-01
7.811774749070162782e-01	1.477409059806344516e+00	3.139634007737938326e+00	1.125447666505998257e+00	3.880003801785603557e+00	3.101129709986031990e+00	5.939370838437090239e-01	1.087540699887029616e+00	9.109333880461463195e-01	7.190862599316881765e-01	8.446260937112106681e-01	1.538689297469406858e+00	7.215654864816085645e-01	3.652816549577418748e+00	8.628135212306925483e-01	9.248011786473211426e-01	9.318116886701253154e-01	9.016505903724830739e-01	7.145428318081409325e-01	1.134765543498776896e+00	3.195771358812023788e+00	5.299772169588657933e-01	1.633646160512047807e+00	3.233007183131919149e+00	1.406130745255748771e+00	9.186776760097247196e-01	3.368295723522219731e+00	3.056710424255989267e+00	3.087608744415942574e+00	1.202044141389205345e+00	9.247275936841734545e-01	1.868725599835864060e+00	9.661164300219780010e-01	7.289093739842301689e-01	3.200232765489774867e+00	9.208678081124067605e-01	8.887038610697395313e-01	8.781289802941827372e-01	7.782155686727301180e-01	8.989555220797953439e-01	5.810180808141828246e-01	9.633852148812718230e-01	1.156798733013474134e+00	8.803376202189044930e-01	2.301069817774278103e+00	2.988367938097697518e+00	9.924060815811849290e-01	1.058485938843552132e+00	1.881391926988259744e+00	8.185884604520203833e-01
5.147750555499699399e-01	1.416004316665000706e+00	3.104901475316130366e+00	2.499510041238930114e-01	3.852973001262859576e+00	2.888667502189588010e+00	1.036972871802859242e+00	8.777212797435500757e-01	4.104464604964203067e-01	7.289148250124902750e-01	3.743902004481622359e-01	9.034229647215155090e-01	5.063216597497670612e-01	3.692124900664236709e+00	4.414172041884942277e-01	3.349175623823720249e-01	3.719102497992370360e-01	9.326510843292659114e-01	1.067548240263784809e+00	1.090257214736788605e+00	2.939192231857422399e+00	8.155981221101299417e-01	9.151273200080132231e-01	3.023567077171340767e+00	1.478765471941124066e+00	3.086670490606943651e-01	3.191966488486144282e+00	3.004863098879278382e+00	3.043529452180078643e+00	1.691824384357728528e+00	3.862309390606584736e-01	2.246452751293315231e+00	3.875737631817184337e-01	5.679433043326655994e-01	3.054433212082370286e+00	4.715364060622511122e-01	1.020710132331412501e+00	4.304486604491279400e-01	4.068974084610873510e-01	3.908534561399152896e-01	1.037839181959940404e+00	8.312768803897565562e-01	1.893861632405859086e-01	3.052493447229021606e-01	2.205255281316426341e+00	2.995633865027695908e+00	3.772154181517989868e-01	2.630678660125627122e-01	2.320908588513662885e+00	4.158911040645145718e-01
7.142910866957286053e-01	1.532621635041996555e+00	3.212864168007933507e+00	9.149065479935160061e-01	3.964244118894155733e+00	3.043021003939232028e+00	7.467318557466537943e-01	4.089752485450994790e-01	8.009192425426725492e-01	9.794187373326415091e-01	7.484281043682331491e-01	1.042405242317457015e+00	7.393205273042673387e-01	3.740128398585494285e+00	8.154701080608645070e-01	7.445107245891323666e-01	6.564567603395652373e-01	2.226845137678888364e-01	6.413640280128725113e-01	1.257067871565354711e+00	3.089754934539109765e+00	8.475962496864882789e-01	1.284404020771213961e+00	3.199284531124302777e+00	1.517141284658724443e+00	8.309345166265067473e-01	3.307542937828221064e+00	3.139230407468317718e+00	3.164018469387557264e+00	1.245506849839871144e+00	7.681071215312081923e-01	2.493020128846465955e+00	6.053738731109260529e-01	8.842190592538615723e-01	3.175386258333095846e+00	9.406756089781990182e-01	5.662181919684580178e-01	6.675650700767210566e-01	8.163107820412286442e-01	7.077918448412626740e-01	1.027177285014621466e+00	3.336898040266264021e-01	9.364203298989600688e-01	7.650709080573027121e-01	2.278122261907649992e+00	3.134731106517760324e+00	7.562553024883827968e-01	7.963127198716665189e-01	2.533446487386207036e+00	8.573659551779627686e-01
6.907712711938146510e-01	1.372086937517983385e+00	3.101487463478311835e+00	1.054899574514789107e+00	3.881783561373976621e+00	3.012920279200978602e+00	4.931254005748599289e-01	5.190918307125248488e-01	8.831658382100455729e-01	9.194870586040150284e-01	8.043546660354211619e-01	1.234809716040853322e+00	8.056635407005475757e-01	3.661577846578249140e+00	8.073382155181252351e-01	8.390331564007407206e-01	7.794979776881938438e-01	3.700860677963540568e-01	3.854989832093380087e-01	1.143037410712580471e+00	3.087810010665365645e+00	7.385663986984859486e-01	1.406482859990173084e+00	3.157507365413435352e+00	1.303578505524436215e+00	8.895662007944755700e-01	3.252753958599971629e+00	3.017503197366045775e+00	3.055935565485108807e+00	1.031392808242959092e+00	7.887366628531555790e-01	2.205556296382489290e+00	7.507925133667070483e-01	9.217862756416503878e-01	3.100147057710636922e+00	9.010165647127078570e-01	3.992119467944986178e-01	7.174534248491034605e-01	8.446269722841034389e-01	7.401268546037449436e-01	8.869935876167636124e-01	4.832220423720617886e-01	1.074491723660095932e+00	8.568616102479501562e-01	2.208172981495773346e+00	2.980517712925830232e+00	9.090129787864533739e-01	9.479606121558433740e-01	2.245216885553364072e+00	9.132311008531212027e-01
2.582168095874257663e-01	1.275301482870230263e+00	3.024615181076634407e+00	4.032307888442867583e-01	3.777930828142672226e+00	2.863289246555980494e+00	7.695104580648702841e-01	6.126555525352475051e-01	3.640792961335413414e-01	6.190922414593030831e-01	2.963617595948275785e-01	9.447615467129186761e-01	4.342743657639367982e-01	3.596072104803758940e+00	1.673543743784517424e-01	2.398036507624329294e-01	2.748473051813809520e-01	6.750619240713763292e-01	7.603796500960432470e-01	9.031286947533914145e-01	2.930786676474981256e+00	5.996132030093431764e-01	1.020941701883746999e+00	2.996176188870856461e+00	1.241444806022964142e+00	2.158771411444457278e-01	3.133519698074721305e+00	2.924870489070021673e+00	2.972920173499271623e+00	1.430731302062597354e+00	1.324397535596875397e-01	2.105632429321125265e+00	2.985725943187013121e-01	5.877467636660963501e-01	2.998589718461985854e+00	3.346268926140718025e-01	6.871445871205368316e-01	2.589944011245342570e-01	3.413815101572885147e-01	2.984186643216927837e-01	8.925177445631448103e-01	6.005965560615201815e-01	4.414282243845341624e-01	3.131976257869688030e-01	2.133588378963290122e+00	2.896623515928536730e+00	5.086606585522945867e-01	4.117650936096578507e-01	2.159210780096187055e+00	3.960178592783645812e-01
1.414917306155600407e+00	1.141448529426211111e+00	3.012307330267017136e+00	1.676783529120470462e+00	3.878224794394493191e+00	3.002846544211111190e+00	1.084263236424948706e+00	1.356064911387379279e+00	1.551380530263801960e+00	1.448661648001294155e+00	1.486106205501656508e+00	1.681762048604058979e+00	1.474851647709477520e+00	3.572336989608985380e+00	1.386292698294393499e+00	1.486890667113759390e+00	1.441895562511060547e+00	1.310662257329138436e+00	1.033970828309424661e+00	9.373193810178525043e-01	3.093921335574226106e+00	1.253815505333432556e+00	1.851756348954582521e+00	3.152908460024832049e+00	9.577753358117090388e-01	1.495925719071453885e+00	3.175686471721882675e+00	2.870437411727795318e+00	2.905864152376415710e+00	5.291307596989227591e-01	1.429471906006573034e+00	1.636581104235092177e+00	1.500273761307160836e+00	1.588042808754523527e+00	3.062553204515766403e+00	1.407522181557590901e+00	1.203559375888217264e+00	1.374157482790292928e+00	1.482941818557543368e+00	1.406626068232083249e+00	1.340686143672734865e+00	1.193125028133216636e+00	1.692450188099873021e+00	1.529945403426031580e+00	2.084719048612343251e+00	2.759407930656419872e+00	1.558599049676566262e+00	1.599970969800116105e+00	1.694902082518474851e+00	1.542645617659308632e+00
4.070350701304709107e-01	1.471475971390434179e+00	3.236266559922535091e+00	4.136266930586687818e-01	3.989847738582693371e+00	3.048914165499120976e+00	8.237964154711779896e-01	7.159220284343513763e-01	3.233869417340434205e-01	6.138347820517875419e-01	2.869005816172179313e-01	1.019743517012449141e+00	2.403684010635639412e-01	3.803483869409941764e+00	4.070736441212605694e-01	2.769771073896919455e-01	3.100363012382126859e-01	6.901082258752856413e-01	8.427411452326479813e-01	1.071545394921967320e+00	3.104253377920536128e+00	5.814394870883556887e-01	1.129170155835695244e+00	3.191770936798431713e+00	1.479084274822960898e+00	3.120888512216201671e-01	3.347546133977343352e+00	3.140364400384992205e+00	3.176127915639454624e+00	1.477401462539577714e+00	3.590825191997290555e-01	2.233814043565629515e+00	2.625737607621848602e-01	4.063983630829326454e-01	3.205612315586478189e+00	5.386913545255462843e-01	8.503766696142209813e-01	2.801141660850359760e-01	2.502461544562237239e-01	3.183935892386072219e-01	8.205208337227936077e-01	6.218532570531346559e-01	4.208699155927633218e-01	1.729867369550741607e-01	2.312808850520404302e+00	3.118745278906468243e+00	2.136776786442707299e-01	3.103651661828923936e-01	2.280869877820030478e+00	2.586369126384638339e-01
6.367831762737322654e-01	1.221572745336920063e+00	3.048025880846028546e+00	9.366858000231719217e-01	3.820535479261584655e+00	2.942445232684811618e+00	5.147022668872613949e-01	4.361480207313639945e-01	8.146239693241309476e-01	8.428482366517888735e-01	7.450413382591318801e-01	1.120098133681084240e+00	7.862116611307156111e-01	3.619852243224744637e+00	7.129575835282023766e-01	7.694392392065106945e-01	7.218519346587126684e-01	4.463543987852550132e-01	3.551202683362618129e-01	1.006324493041820256e+00	3.027020505657476601e+00	7.038233959274189377e-01	1.290057476909424850e+00	3.085315601290742116e+00	1.149488074725488307e+00	8.042423201041486447e-01	3.179024925082908126e+00	2.938861235135452166e+00	2.994050288202419363e+00	1.016989415576504241e+00	6.977641525439680636e-01	2.088437772882254961e+00	7.166925373910925101e-01	9.256893123739546869e-01	3.037108588189563196e+00	7.763650287529623162e-01	3.518057351093719642e-01	6.342282685735591841e-01	7.859443978482627546e-01	6.680106264523631987e-01	8.773514577608971798e-01	4.511916222907477736e-01	9.851588748647343019e-01	7.816110049685383032e-01	2.139493716884003582e+00	2.887999524738242396e+00	8.393844643776188219e-01	8.692238210541011201e-01	2.138827172903053686e+00	8.455493249336447636e-01
1.110105507219084187e+00	8.528252601646096887e-01	2.801722035424359269e+00	1.314733475447931399e+00	3.707194851013056791e+00	2.752671081656503649e+00	9.550106536072400232e-01	1.288237488973976053e+00	1.233039713019975503e+00	1.077224190904779721e+00	1.114896923303699383e+00	1.434707286659286929e+00	1.134332516889163811e+00	3.472246731807914877e+00	1.026906951243104160e+00	1.125185732299371910e+00	1.118078837569857598e+00	1.276212008547698451e+00	9.807473631671508318e-01	5.703586755148550846e-01	2.851243105731657845e+00	8.829766404907843924e-01	1.512411187830794868e+00	2.891769224710571073e+00	6.713761843161148990e-01	1.122505590739943715e+00	3.000394155091876236e+00	2.653598077896752283e+00	2.695831169359436341e+00	1.001078563564598678e+00	1.086191149514533549e+00	1.458024611170016138e+00	1.234601976960098435e+00	1.268410779174595104e+00	2.862039778213185226e+00	9.965622695828492139e-01	1.134199150266527401e+00	1.112939812235214765e+00	1.113887957627190728e+00	1.125211862642227834e+00	1.060839819730154954e+00	1.149165552238036181e+00	1.346294796298169061e+00	1.172133757767002793e+00	1.907113238630102181e+00	2.551576810601303702e+00	1.240517302532421651e+00	1.226319619741465416e+00	1.512279600749629305e+00	1.153783016020171859e+00
5.194788296669260452e-01	1.487013204317150894e+00	3.285450781578828305e+00	6.434316894707187151e-01	4.035238340448252359e+00	3.135442132212463928e+00	6.842350181761749361e-01	8.507166642326345896e-01	5.123304497958233172e-01	5.475401587152946004e-01	4.525858795402045165e-01	1.229170550384839133e+00	2.299378207253052198e-01	3.837825477493505666e+00	5.464362438714331915e-01	4.785522533917860311e-01	5.359687301273385884e-01	7.552472908876141089e-01	7.423543450290541745e-01	1.020004362968031986e+00	3.207180567652271996e+00	3.360044941948314157e-01	1.352336657774029449e+00	3.273810932669147800e+00	1.443323102835495364e+00	4.865929403823792132e-01	3.442831849680337175e+00	3.182664637791732254e+00	3.218769170116578593e+00	1.361532893712943615e+00	5.515038379553272030e-01	2.046694056591800592e+00	5.647652985814300974e-01	3.893560058815695446e-01	3.289676742197507942e+00	6.343042670253277171e-01	8.754219533413070131e-01	4.830756888721391973e-01	3.326118053119819229e-01	5.500985679700574060e-01	5.950973860188943920e-01	6.996992359559014441e-01	6.911936675306309397e-01	3.771878855419716903e-01	2.365785484159490082e+00	3.134488941030067366e+00	4.752653351545134686e-01	5.781643675005888605e-01	2.067598880839685904e+00	2.906032314505144210e-01
3.076259634583724534e+00	2.323258476859538568e+00	1.332362563030220937e+00	3.057490792447021377e+00	1.955833813527365850e+00	1.234318529133220377e+00	3.180474451210456799e+00	3.025879081733381160e+00	3.122109469355697886e+00	3.161230883187258200e+00	3.103261674487506561e+00	2.665228628295750468e+00	3.266016929314881079e+00	1.562576601296842504e+00	3.003206716279411381e+00	3.091941033892484647e+00	3.015047062036141146e+00	3.152326826238634361e+00	3.120401420088504629e+00	2.700195692195754837e+00	1.258868239694768354e+00	3.245281981880446587e+00	2.653107877255967750e+00	1.280089556813690299e+00	2.433636553259783675e+00	3.075932621336431971e+00	1.196092452490210123e+00	1.313953191051206781e+00	1.209151709870148972e+00	3.152404612164408260e+00	3.046764796846451517e+00	3.275518695558624405e+00	3.106716722377727002e+00	3.325939759718679500e+00	1.217703931753222779e+00	2.957765096827256635e+00	2.968387327840826373e+00	3.089983430156576727e+00	3.207698547755526874e+00	3.072413168161596264e+00	3.357581802826511197e+00	3.068281495622490862e+00	3.081604360641300389e+00	3.184662905915991438e+00	1.644371909279586763e+00	1.395557330754789715e+00	3.237291447346481554e+00	3.095285826920862959e+00	3.434659123914121981e+00	3.248792172345375651e+00
3.373180521807997989e-01	1.223492366861337777e+00	3.015944019306387780e+00	4.307777770642934878e-01	3.781611239917970213e+00	2.844307654452092216e+00	8.380393231680428601e-01	6.663950902876513149e-01	4.387992711811224411e-01	6.155917337929842637e-01	3.134968248138498836e-01	8.935443697538638652e-01	4.860598213923011945e-01	3.592856944898534799e+00	2.823948173802765527e-01	2.900864751252396068e-01	3.174774207434876150e-01	7.037864859329161504e-01	8.228403437983780044e-01	8.849903979174036373e-01	2.903012283232850876e+00	6.592347741284237950e-01	9.763444188792190781e-01	2.984512042797972331e+00	1.257943059919838680e+00	2.883097198867822231e-01	3.111854754348839958e+00	2.916963430947598024e+00	2.956402477674749285e+00	1.372518250739747092e+00	3.187761957029510707e-01	2.120992602930082072e+00	3.189777361208211426e-01	5.811463142181819697e-01	2.981764673722386849e+00	3.730786527748859993e-01	7.635056443826979677e-01	2.831542943180913596e-01	3.724058433272278701e-01	2.877580889944685860e-01	9.317407994895341439e-01	5.975649196672350172e-01	4.123571394635321408e-01	3.420614071123563305e-01	2.090831635655100218e+00	2.888543667173158358e+00	4.427445820479246619e-01	3.989659599279565816e-01	2.187461887107907010e+00	4.836202306948408358e-01
3.003814388018430925e+00	2.119480861932197868e+00	5.051357797467170840e-01	3.052317005336073752e+00	1.839814153836934807e+00	8.048618074460320848e-01	3.041563193914528007e+00	3.027248108013126604e+00	3.100894508055888732e+00	3.023668055552302114e+00	3.015332639275036364e+00	2.619972062443673977e+00	3.193105457841759698e+00	1.786198573490477060e+00	2.947066945862963916e+00	3.035827103717906983e+00	2.967711825289192973e+00	3.137217802245507059e+00	3.021593356452093815e+00	2.693621305360628604e+00	1.027741626303094735e+00	3.101664242956591266e+00	2.491682107020771753e+00	8.136810328934802605e-01	2.248458740916471132e+00	3.033700794258015421e+00	8.980171354595527511e-01	4.162158905271002296e-01	4.384929599884115903e-01	3.152472395441547004e+00	2.989305379057705991e+00	3.167896838678038396e+00	3.102279583290977527e+00	3.273219025404415561e+00	7.314948025432006506e-01	2.839217376399266524e+00	2.880426169359822097e+00	3.099561637236353029e+00	3.128382984502276809e+00	3.049992436084838054e+00	3.215562620181714681e+00	3.108284618813318634e+00	3.087842206460654548e+00	3.118752070323781211e+00	1.528716414834296211e+00	5.038042242471385546e-01	3.202870600362324183e+00	3.033446051413489997e+00	3.300105751112008434e+00	3.170364133198601664e+00
3.008376538104363895e+00	2.212329395710180169e+00	4.852152952073848224e-01	2.994315180750931837e+00	1.651630994630012950e+00	3.874311244800676679e-01	3.109106353497695263e+00	3.008932457783048076e+00	3.076113263757984662e+00	3.056300666526307275e+00	3.005277074535207316e+00	2.537670752030621202e+00	3.189778114080500604e+00	1.535310833577870904e+00	2.939854184531555337e+00	3.010542636423252372e+00	2.939616471776327788e+00	3.130477176950540397e+00	3.076821332143833132e+00	2.722814376415465532e+00	5.885291577683005038e-01	3.144209621954847655e+00	2.436571315818504502e+00	3.938877196483938636e-01	2.369980244285339932e+00	3.010466681775362474e+00	6.212460828510341093e-01	5.318873475075023283e-01	4.104944388879282480e-01	3.249068704828167231e+00	2.982476153671455243e+00	3.351669376911813547e+00	3.066888145591669890e+00	3.267419031959177378e+00	4.329221970377794548e-01	2.856817249127164615e+00	2.907814129912488443e+00	3.078420303683268244e+00	3.128964889901927560e+00	3.035857073637795889e+00	3.280065516211961185e+00	3.085419036569470919e+00	3.031476257127191598e+00	3.100220847724466822e+00	1.472787877123093114e+00	7.673319988518522150e-01	3.175432494298410901e+00	2.997531844227673936e+00	3.491506050812302142e+00	3.163076770446603625e+00
2.734242054815819500e+00	1.956418434626924219e+00	5.090580636463155617e-01	2.782079163643019548e+00	1.914084372104155829e+00	7.648581877363100912e-01	2.767796396938928538e+00	2.760824610364567722e+00	2.819646480309980774e+00	2.748232798207504324e+00	2.735872404493007171e+00	2.367564109742922973e+00	2.896183948960342924e+00	1.769155863964252395e+00	2.685320753170089336e+00	2.760192164937147474e+00	2.688753553309139566e+00	2.844656170326572919e+00	2.754923861245061278e+00	2.468031450830061591e+00	9.463676429179433969e-01	2.818494157458162785e+00	2.270797269543894714e+00	8.352378177868324816e-01	2.107235741653832761e+00	2.762494272961125485e+00	1.039556041851244617e+00	4.666603763760124868e-01	4.346704544397196335e-01	2.901136371886491538e+00	2.731716921310259227e+00	3.032547824301598638e+00	2.817726464225323912e+00	2.966004748827656634e+00	6.932771583763462919e-01	2.597194286728899737e+00	2.622201982223535399e+00	2.822685391702368651e+00	2.846059567848739036e+00	2.775648669520764944e+00	2.923983639541689605e+00	2.820547610573144404e+00	2.814388770005030516e+00	2.835260805292723951e+00	1.352308608305770044e+00	6.201765320828885875e-01	2.910664628812153154e+00	2.755373147358732400e+00	3.160983403619274323e+00	2.886646464981909688e+00
5.929568238734135299e-01	1.325097452458188663e+00	3.030767079710347645e+00	2.919689500272713567e-01	3.780452194947297340e+00	2.794525210013572458e+00	1.116099437712143150e+00	8.610237371880498092e-01	4.960679601511729375e-01	7.898475228768926382e-01	3.949577131342750236e-01	7.361616510822844850e-01	6.101901266593372508e-01	3.607081526683685091e+00	4.443731651018820727e-01	3.633463701326628548e-01	3.792618908022801771e-01	9.248086867417776302e-01	1.111220617931858889e+00	1.042925761974162535e+00	2.839982505258832113e+00	8.932074871305573094e-01	8.061681151650971211e-01	2.936089025573394906e+00	1.429026687819380248e+00	3.716535995421838545e-01	3.086015009413299204e+00	2.930547218651514463e+00	2.967843185716126264e+00	1.644762803120191963e+00	4.668687565345651658e-01	2.321336965945089315e+00	4.339474092665840388e-01	7.053704262748442533e-01	2.968622881293302207e+00	5.179523906385546939e-01	1.005896243516992694e+00	4.744743325889532182e-01	5.129784031187671900e-01	4.312785969287702414e-01	1.158609508903028384e+00	8.066978745481906410e-01	2.557020749854416741e-01	4.087544906836786396e-01	2.092272679348093689e+00	2.924155575136186513e+00	4.524415338529731434e-01	2.598147972651642101e-01	2.400997343537284223e+00	5.555842734985296794e-01
8.367480569976989413e-01	1.061374081699182126e+00	2.740277204460099814e+00	7.099339777545393693e-01	3.532649775305426232e+00	2.496424219519918442e+00	1.160442101458474706e+00	8.117603485510975769e-01	8.597413631378166832e-01	1.054633229385573578e+00	7.515334296199683850e-01	3.882395718408320762e-01	9.890634650429503960e-01	3.381950360784087728e+00	7.280141620786740875e-01	7.168938652129953626e-01	6.369341339516789713e-01	9.684861974140280827e-01	1.105186291648708297e+00	1.079895780431134433e+00	2.549024114886419223e+00	1.133841431020515378e+00	4.673165472800451803e-01	2.645088224894744489e+00	1.208861414627010467e+00	7.621665184058723508e-01	2.759956961462024960e+00	2.629213574127347020e+00	2.684510667018821906e+00	1.620763287704102051e+00	7.122857358306261544e-01	2.412152818107278662e+00	7.385853386779471785e-01	1.136737553318355909e+00	2.658073841359510858e+00	7.138361288052007536e-01	9.011580701809718263e-01	7.868093612349272847e-01	9.126238547675452617e-01	7.224457492857521146e-01	1.398868830949719033e+00	8.625856104274366443e-01	7.361202014824241857e-01	8.047094817879485440e-01	1.803096259979427574e+00	2.637909107581106749e+00	8.482190666086578679e-01	6.635611710450818324e-01	2.512181336940566112e+00	9.545704325733235240e-01
1.374006864961316188e+00	1.158279548715921647e+00	2.581214081645188063e+00	1.405868258125840597e+00	3.445535973962681187e+00	2.375627693707332622e+00	1.531979023715570376e+00	1.360265328401434548e+00	1.421840887446932156e+00	1.435626186980569097e+00	1.297146927194862798e+00	1.038632124105873134e+00	1.478752990256995803e+00	3.392633754897862897e+00	1.363472788610905928e+00	1.360279574487800236e+00	1.279758792406341161e+00	1.448425742451069809e+00	1.498298619953088773e+00	1.491846913271304587e+00	2.426865997293167876e+00	1.532334766462312814e+00	1.006919801985372231e+00	2.519210120725399182e+00	1.411550179779897274e+00	1.404307665155705820e+00	2.690164334949561642e+00	2.474259900813511770e+00	2.508646622882769073e+00	1.769297363469104045e+00	1.341250757694363305e+00	2.532581972062240894e+00	1.355512723765446514e+00	1.577147264073401223e+00	2.516169066304696944e+00	1.276169187291250839e+00	1.369933106381192811e+00	1.383048904715463712e+00	1.429713947856386946e+00	1.290344488241085941e+00	1.641634878694440136e+00	1.423517696506765295e+00	1.406535738415366943e+00	1.389472938352227294e+00	1.776464983972530165e+00	2.486463367410399528e+00	1.325072969323177530e+00	1.243785637695256296e+00	2.643319259850599678e+00	1.485926447706003239e+00
2.220658888569225553e+00	1.291720155101448553e+00	1.802329199383118974e+00	2.221761957489908568e+00	2.622234010889927358e+00	1.729748425021049529e+00	2.268768704454726226e+00	2.297774087726877745e+00	2.279832735487369533e+00	2.254549276671272917e+00	2.208115000288115137e+00	1.804002152876130083e+00	2.358038583696907775e+00	2.384390302955583518e+00	2.107577883725506140e+00	2.186323101855524698e+00	2.114572584859524707e+00	2.356149047820773390e+00	2.266668591428353530e+00	1.772687407715741292e+00	1.787108239438514268e+00	2.304318915929987721e+00	1.774764246547700042e+00	1.847906909258314245e+00	1.577926664163499249e+00	2.189466583579555703e+00	1.815416012878857011e+00	1.714138162865880721e+00	1.703722481807654843e+00	2.292582081080729584e+00	2.178979264930787973e+00	2.556008079001806710e+00	2.261298572638299476e+00	2.438985934050959870e+00	1.790322708652959394e+00	2.049663688237453929e+00	2.148749915364243979e+00	2.238074596950693440e+00	2.299896783405445788e+00	2.185968622064225819e+00	2.501199104725115419e+00	2.247522803090046484e+00	2.239318147157697503e+00	2.278275272017260100e+00	6.451693739537666117e-01	1.751038171504379681e+00	2.356521161930618558e+00	2.226292178144985812e+00	2.728923252233018015e+00	2.346698956895498789e+00
8.461568924880205067e-01	1.621624648396008395e+00	3.319982595399608716e+00	1.038147482675269018e+00	4.029282043096828581e+00	3.163842733893257986e+00	7.804560256150442354e-01	5.368386676661097701e-01	8.979077073553290989e-01	1.002250897260762663e+00	8.923348563801254407e-01	1.213975217180453869e+00	8.165114919050349140e-01	3.789805223154596447e+00	9.603677482278324407e-01	9.032320322709066485e-01	8.346175833201658900e-01	3.250898273403476368e-01	6.438836027034257059e-01	1.309053204911742263e+00	3.216266548181091700e+00	8.617561619131133277e-01	1.490955237760357210e+00	3.318877325577497484e+00	1.592985673449305528e+00	9.724115387826649526e-01	3.420734391888731629e+00	3.239525246858072638e+00	3.263176414196323094e+00	1.137830106614190262e+00	9.435418958307585369e-01	2.470946081637141578e+00	7.864884167562208317e-01	9.395563318723372248e-01	3.293174539657759858e+00	1.084672974257856026e+00	6.506950399520506911e-01	7.871016244574789988e-01	9.134157694339665179e-01	8.640660729139244545e-01	9.729941330885116813e-01	4.354743256357209158e-01	1.088237842216360107e+00	8.834476538043709581e-01	2.382307784447470489e+00	3.221327133187422476e+00	8.489904300910234847e-01	9.575270036091320103e-01	2.496711442533374292e+00	9.415461606547945728e-01
3.054970793600026990e+00	2.186344884812810641e+00	4.896509771082629969e-01	3.104356585486214737e+00	1.764285054132209929e+00	8.650576333161681397e-01	3.083425609316397864e+00	3.044848840355051767e+00	3.153869714410646452e+00	3.098232035776153026e+00	3.083132449499004668e+00	2.690171641624007570e+00	3.258340660914727849e+00	1.606232092250965637e+00	2.997348975929042592e+00	3.095817539896398074e+00	3.028038561143803875e+00	3.163583137491422725e+00	3.050464962668256508e+00	2.720285756243285835e+00	1.064815478821900641e+00	3.166498549567486887e+00	2.590103061070984314e+00	8.686663267660253984e-01	2.288262115393737695e+00	3.087902516990271629e+00	8.186328111005840569e-01	3.848672437117234280e-01	4.282457131919996662e-01	3.155236516941981151e+00	3.041274039023155407e+00	3.168906307294893754e+00	3.147652026424885729e+00	3.332858024640593886e+00	6.519539660855088181e-01	2.907543834103335278e+00	2.908062295285665400e+00	3.135705316775249774e+00	3.193104256715509237e+00	3.097033431014309279e+00	3.276229283080403398e+00	3.125131737684721411e+00	3.140641226640100037e+00	3.182019740770060334e+00	1.554909216637383462e+00	4.372259773561320562e-01	3.268614941382428363e+00	3.106035608071529008e+00	3.307834372849055349e+00	3.236701704146949687e+00
4.441456319773410266e-01	1.495484250952707539e+00	3.166819483438675142e+00	4.351589992181406630e-01	3.803294155169314461e+00	2.992227292603249378e+00	9.635641473001891333e-01	7.384539496304761697e-01	2.960340301372567096e-01	5.807289436440187247e-01	5.039834231481424842e-01	1.056676172148825588e+00	5.348584483642728760e-01	3.653090527415449262e+00	5.519463257316832294e-01	5.575018667470125200e-01	5.444478330303867963e-01	7.960552277662109599e-01	9.487030270324381398e-01	1.227434258760746300e+00	3.060536271651822293e+00	8.222463610800311296e-01	1.119738755355045301e+00	3.121402494015048656e+00	1.542907188719343736e+00	5.032821525698487619e-01	3.260554917543609932e+00	3.074629587011078691e+00	3.118697651357919209e+00	1.595216062832860660e+00	5.057979491082678081e-01	2.251001351056825417e+00	4.687909074456040326e-01	5.353393297739920120e-01	3.127494033441046373e+00	5.722658881032486322e-01	8.717398297416536490e-01	4.308000207914050028e-01	4.538117581962670122e-01	4.425800266987048870e-01	8.985728250866532596e-01	8.143647736668384596e-01	4.818036020116169271e-01	4.361087022626544130e-01	2.307847476503964934e+00	3.047691625928028003e+00	4.478267555361032382e-01	5.378219280785208056e-01	2.322235985822428628e+00	4.888083733189547697e-01
6.584386546434758403e-01	1.319372999746873942e+00	3.094134886928052275e+00	8.791608824266675670e-01	3.873856448039540101e+00	2.940453021633201658e+00	6.253769016432660921e-01	3.480293202029018373e-01	8.139752756964404590e-01	9.306558815670300522e-01	6.825006773365435153e-01	1.026663944823334784e+00	7.658102759187933595e-01	3.673085851180272421e+00	7.217325445454125799e-01	7.153348211383474542e-01	6.711430866033286646e-01	3.313809092886094154e-01	4.858014755261225726e-01	1.091434931157108101e+00	3.010662496714424652e+00	7.741781684668135322e-01	1.229070146191714841e+00	3.088582868270224768e+00	1.290241043922271347e+00	7.757916143602966441e-01	3.206023750800355288e+00	2.991480909551548439e+00	3.036889525975690951e+00	1.124118967700629357e+00	6.937891325214692317e-01	2.250982876044872683e+00	6.466488860666976812e-01	8.984444153259190102e-01	3.059585880281214365e+00	8.133827727515292594e-01	4.216125514198734159e-01	6.040617562858926481e-01	7.780205650944577167e-01	6.293035627211102101e-01	9.702176935052937434e-01	3.080967354960297833e-01	9.139241359897514183e-01	7.425304689610394693e-01	2.156176237342719126e+00	2.956866405674379639e+00	7.838439931528866644e-01	7.704852552205605498e-01	2.301229825860099609e+00	8.357586218167860626e-01
5.069418511467631561e-01	1.554724877871829891e+00	3.153824009575250109e+00	6.062423634812863504e-01	3.748666615614066444e+00	3.016194997046765192e+00	9.324955075884590050e-01	8.887476456086730314e-01	3.881191944298288954e-01	4.608546985659838224e-01	6.044540660422011991e-01	1.229423195520860324e+00	5.481217772166839808e-01	3.603701815501632488e+00	6.687535943028916074e-01	6.976139497149014268e-01	6.903715262855876222e-01	8.867121356495528683e-01	9.556655301967386107e-01	1.295134968469751957e+00	3.097983705084524697e+00	7.806953777212610746e-01	1.268594188578690218e+00	3.136794021819994782e+00	1.589835610849847480e+00	6.270515361811117572e-01	3.289056706637520033e+00	3.068138342100155569e+00	3.109268298061790059e+00	1.618100655364779650e+00	6.505971197234634573e-01	2.154134225684203319e+00	6.537057277053289761e-01	4.648498912145168638e-01	3.144082382563222478e+00	6.447730190598209843e-01	9.310751613581056407e-01	5.925390097784847265e-01	4.958930855302595697e-01	6.073977983716551954e-01	7.455997813059609403e-01	9.556338297211404154e-01	6.638224769697523842e-01	5.441148914049726004e-01	2.348327425998542495e+00	3.027766496092714199e+00	5.898750339658218600e-01	7.014505205242768104e-01	2.215245521163434983e+00	5.141505685397173009e-01
4.819942640920389376e-01	1.433983867204646323e+00	3.231183421705778436e+00	6.901690423664765817e-01	3.990619859105380307e+00	3.095225550098593459e+00	5.933881223806646288e-01	8.039540399920572789e-01	5.373088424758531989e-01	5.194630701519530325e-01	4.569499122225512133e-01	1.223614425585198839e+00	2.596125711118546509e-01	3.798554800146254795e+00	5.394926662120166361e-01	4.904951361307821056e-01	5.334415107025798353e-01	7.058848707852757309e-01	6.526455686978771542e-01	9.957496438918687076e-01	3.172223022291421834e+00	2.357807445854766260e-01	1.343479237959280148e+00	3.234358564629306265e+00	1.375423969037046890e+00	5.097728338198755926e-01	3.400467503676954273e+00	3.130685941446346821e+00	3.168182390791120184e+00	1.310992874220152649e+00	5.402038445035879377e-01	2.022629617382535550e+00	5.763654404032266809e-01	4.410088006596430965e-01	3.243000953555475352e+00	6.118750125091335645e-01	7.930133185049642597e-01	4.982774197800121652e-01	3.571136920963098871e-01	5.600350060942155261e-01	5.430533124338772222e-01	6.745516062957644943e-01	7.438287928613367406e-01	4.116110676981636907e-01	2.325092210020738293e+00	3.080961067428834799e+00	5.236097503484389293e-01	6.094952703596594468e-01	2.039877440765739625e+00	3.366048523393800340e-01
[truncated: 684 more rows]
[truncated: 950 more columns]
