# Supplementary material for: T-cell receptor structures and predictive models reveal comparable alpha and beta chain structural diversity despite differing genetic complexity
Source: Commun Biol. 2025 Mar 4;8:362. doi: 10.1038/s42003-025-07708-6 (PMC11880327; doi:10.1038/s42003-025-07708-6)
Supplement: Supplementary file 4 — Supplementary Data 2 [file 42003_2025_7708_MOESM4_ESM.zip › Figure_3/OAS_cdr2H_rmsd_matrix.csv]

0.000000000000000000e+00	1.496524190522459330e+00	1.554386191487646451e+00	6.677323328740870645e-01	1.988013520728847183e+00	1.687470136481785676e+00	2.310601119786675373e+00	2.512265383225702031e+00	1.126745446201768086e+00	3.270772195321933751e+00	1.033134555830710788e+00	1.656670548095128259e+00	7.381757564621908019e-01	2.068832160938186782e+00	1.662543760122775049e+00	7.248001830004895396e-01	1.135324813260844889e+00	2.196990740881835880e+00	2.464676033209745487e+00	8.419841511391153999e-01	1.708946461555843399e+00	9.172602129501687962e-01	1.574225223398298068e+00	1.586717878302050355e+00	2.796923733553454472e+00	8.083041138238683532e-01	1.627668601912551027e+00	1.668440290113401892e+00	1.855607273671564528e+00	5.277647448052995571e+00	6.878134167454817982e-01	2.238793011516445830e+00	8.110189266464272739e-01	8.420937060542121877e-01	1.516238848025148078e+00	8.017262914833852561e-01	2.345621801666367912e+00	1.042792070999495113e+00	7.526581713045019661e-01	8.057062460017957450e-01	3.158239619729259484e+00	2.619960935079824971e+00	8.078040272881681361e-01	8.735135667823891170e-01	1.554016976025332397e+00	1.691524487408380795e+00	1.070053508298674627e+00	1.079144728639557904e+00	1.997449925657598158e+00	9.885926606686062934e-01
1.496524190522459330e+00	0.000000000000000000e+00	4.612974636195815714e-01	1.685656350368295975e+00	1.370734210287181787e+00	6.048819171619190804e-01	1.579087730590766236e+00	1.787314247938277534e+00	2.054874612250483068e+00	3.177820522184047647e+00	2.118491548243468525e+00	6.062076233792809132e-01	1.890535311396835283e+00	1.557647369134831594e+00	1.299316122871337020e+00	1.828665968962575938e+00	2.190278745138089622e+00	1.546818653579228986e+00	1.739424730710801947e+00	1.919585583390301720e+00	5.975051196918321761e-01	1.856690633601336016e+00	6.643260770050463115e-01	4.369066957846570731e-01	1.998399329902210253e+00	1.632734995306371006e+00	3.969162016988606045e-01	4.016021210601112834e-01	7.621052650863758826e-01	4.868378167024871139e+00	1.811833584779953599e+00	1.951291263213464688e+00	1.899493835450078771e+00	1.946059429371155503e+00	4.162681871133385725e-01	1.865680159107651059e+00	1.611698091630546115e+00	1.674518697367948894e+00	1.756119471223319239e+00	1.859212087430109239e+00	2.976289716685924791e+00	2.002116656927266369e+00	1.764620324248643346e+00	1.899445121737795672e+00	3.026348425903743200e-01	5.271803637911414153e-01	2.028623392420632943e+00	2.111861696616092576e+00	1.633889043872785996e+00	1.951484675768772492e+00
1.554386191487646451e+00	4.612974636195815714e-01	0.000000000000000000e+00	1.683655706921071582e+00	1.718985586318136916e+00	4.602827361011725960e-01	1.402001878330994655e+00	1.614398143436205135e+00	2.058714954155196786e+00	3.225833974038416319e+00	2.221525505006891166e+00	5.528062847928499890e-01	1.941527040645013358e+00	1.898977793559293081e+00	1.412226051594470677e+00	1.871096310181397993e+00	2.320398458530610775e+00	1.535058267055005921e+00	1.487912919735131512e+00	1.953343533143060418e+00	4.671398552983000441e-01	1.761346505916394412e+00	5.362966565703497501e-01	2.168003639689739803e-01	2.150709605349079734e+00	1.537236066677845292e+00	3.801915664509933346e-01	5.172703908983475873e-01	8.282844429708807743e-01	5.211026094064611591e+00	1.835768195310179207e+00	2.188660383988283442e+00	1.890737015262857756e+00	2.029930353804846987e+00	1.978675480868843373e-01	1.798928726736408024e+00	1.461969877886952096e+00	1.546413150006940018e+00	1.694115930387052327e+00	1.884031128398676369e+00	3.004704413663807916e+00	1.744545391658839151e+00	1.708604108343332761e+00	1.887006735334294971e+00	5.666857298702778767e-01	4.054957808004051589e-01	2.195808945675332247e+00	2.295583119916619008e+00	1.905972751051991487e+00	1.919182949739972610e+00
6.677323328740870645e-01	1.685656350368295975e+00	1.683655706921071582e+00	0.000000000000000000e+00	2.244188191544273625e+00	1.908608038819136432e+00	2.240632219186196927e+00	2.435670221481010866e+00	5.927960156355618349e-01	3.215582541576900599e+00	8.651627087565159080e-01	1.869411535236381816e+00	5.107095489005427646e-01	2.240232933082595856e+00	1.497495230890038220e+00	5.612610012428805861e-01	1.019239283141511132e+00	2.099919845320259881e+00	2.387412636321232018e+00	6.911304851307799035e-01	1.941021806925170567e+00	5.079874336872908236e-01	1.659661273256011427e+00	1.761264456502861009e+00	3.019504583347921045e+00	8.622648938713943778e-01	1.792919519524198479e+00	1.848017688705285044e+00	2.142886741762030756e+00	5.486685871163142991e+00	3.017550504847199000e-01	2.106455804351676342e+00	3.770034311278226413e-01	6.340491488955076749e-01	1.649610358351552231e+00	6.099032135181688963e-01	2.350676198557345664e+00	1.195353295755563705e+00	4.887047801944036651e-01	4.074883401135216410e-01	3.101275130047536965e+00	2.474394266528347153e+00	5.176199299168230405e-01	4.534260507396014050e-01	1.800820383494873944e+00	1.919112174244325120e+00	9.778357657280293269e-01	1.143063816615474071e+00	1.956847375522452248e+00	4.115009320083278244e-01
1.988013520728847183e+00	1.370734210287181787e+00	1.718985586318136916e+00	2.244188191544273625e+00	0.000000000000000000e+00	1.792958636597927091e+00	2.545375518170613027e+00	2.684760963694277081e+00	2.595644678314457554e+00	3.146693321095694884e+00	2.356478073095906733e+00	1.623890501079228388e+00	2.306781211391630837e+00	4.574043367123206694e-01	1.517118508802172583e+00	2.385955363928901285e+00	2.323270461330329439e+00	2.190104680849295882e+00	2.875181676923904472e+00	2.476381463330627586e+00	1.745953338942333621e+00	2.605381535632640411e+00	1.647641419784345418e+00	1.651192888761102484e+00	2.179950763428952776e+00	2.433836838376504552e+00	1.459741511117030655e+00	1.356204374779097943e+00	1.822327492480730893e+00	3.841151066618260668e+00	2.283147036553137443e+00	1.579412568940867345e+00	2.327735981128917331e+00	2.250440417034439200e+00	1.585335810181963678e+00	2.546549329379393711e+00	2.622810630882136618e+00	2.554334266144358434e+00	2.456967635029279950e+00	2.394656866950584995e+00	3.056964725905686908e+00	3.073063124412689806e+00	2.422041433032501967e+00	2.436051270704271410e+00	1.249629901501010387e+00	1.748327835939544883e+00	2.153110085002615914e+00	2.131012701821293209e+00	1.271958004186688695e+00	2.514907174254292332e+00
1.687470136481785676e+00	6.048819171619190804e-01	4.602827361011725960e-01	1.908608038819136432e+00	1.792958636597927091e+00	0.000000000000000000e+00	1.683954464245222216e+00	1.880640633817463270e+00	2.300922401174872789e+00	3.505685634257230898e+00	2.430572638200790170e+00	4.780917036494394257e-01	2.154906797724636114e+00	2.055695996520545688e+00	1.772964337234012477e+00	2.045384288521373772e+00	2.534888670689444901e+00	1.847582086683167812e+00	1.707279163697585478e+00	2.125618927852642503e+00	1.311424932104515995e-01	1.950020267000092788e+00	7.567397954681303052e-01	3.355992257523652822e-01	2.242070825881163021e+00	1.597292829652685819e+00	5.248247829450486401e-01	6.480117763037452905e-01	5.368901040803386593e-01	5.320957949228260375e+00	2.062045658017443994e+00	2.510695855965653145e+00	2.134235781455116054e+00	2.233539021706706151e+00	5.065951559669650273e-01	1.954427332682383112e+00	1.641459882199959974e+00	1.528694029063502935e+00	1.861012059149249387e+00	2.087632912952621211e+00	3.276870064673464977e+00	1.979581020548654813e+00	1.868117652121358052e+00	2.117985244899323050e+00	6.182140174342027894e-01	2.058052976838418147e-01	2.407544514800230573e+00	2.464793874725506928e+00	2.212833225696770878e+00	2.166447355563727584e+00
2.310601119786675373e+00	1.579087730590766236e+00	1.402001878330994655e+00	2.240632219186196927e+00	2.545375518170613027e+00	1.683954464245222216e+00	0.000000000000000000e+00	9.582353876252532876e-01	2.383311334655678237e+00	2.662656167786440431e+00	2.673755739946532817e+00	1.747021468525299159e+00	2.435712586554325654e+00	2.545220765591956980e+00	1.819028276170126635e+00	2.411982436417768216e+00	2.746363833173133706e+00	7.869776241656240012e-01	5.173531093447715223e-01	2.471699860236693969e+00	1.704973565929021939e+00	2.236758361183417421e+00	1.625486751747075687e+00	1.566041455848454333e+00	1.908056806988339238e+00	2.311266890876942703e+00	1.583561975287477885e+00	1.669288073538871986e+00	1.885745441813227785e+00	5.647628306246048169e+00	2.368139942737882642e+00	2.458483750266621470e+00	2.370792022837542312e+00	2.470439201790850081e+00	1.480462386378385897e+00	2.324624530413873735e+00	6.259548579370421972e-01	2.380046770067056006e+00	2.267966462279227269e+00	2.412396370250339483e+00	2.397898590790346507e+00	7.540878884938224669e-01	2.331550545203743052e+00	2.306175836155601733e+00	1.684153547098091952e+00	1.660525661721808932e+00	2.685789531783150608e+00	2.839697350949781374e+00	2.285686721220530959e+00	2.336654968825956580e+00
2.512265383225702031e+00	1.787314247938277534e+00	1.614398143436205135e+00	2.435670221481010866e+00	2.684760963694277081e+00	1.880640633817463270e+00	9.582353876252532876e-01	0.000000000000000000e+00	2.642000756280431073e+00	2.755642206728383226e+00	2.924637203606916369e+00	1.960319468446174218e+00	2.655308004976624225e+00	2.681311300487601912e+00	1.858895405992226912e+00	2.691121082805732811e+00	2.982135947153823352e+00	1.108009016146089154e+00	1.026964914403645679e+00	2.777127406121048914e+00	1.869084353119531583e+00	2.420985734751835317e+00	1.678112309249435885e+00	1.733325005752180736e+00	2.097346378318862836e+00	2.507955524487998744e+00	1.706000107944680932e+00	1.730373736095622395e+00	2.090421587460450148e+00	5.347652841082822128e+00	2.566639042587603114e+00	2.419151538787652100e+00	2.543225331797847932e+00	2.768595144908816863e+00	1.648100784269662222e+00	2.565717714282579553e+00	9.973974586144223053e-01	2.555322168426191531e+00	2.493998645541788406e+00	2.647236548761187080e+00	2.458666232561499410e+00	8.699953985758946962e-01	2.576246805607283363e+00	2.471232725928234952e+00	1.884120901354400246e+00	1.816753679369866870e+00	2.943571364020926229e+00	3.084945790508706764e+00	2.309608062876479906e+00	2.516764669181132064e+00
1.126745446201768086e+00	2.054874612250483068e+00	2.058714954155196786e+00	5.927960156355618349e-01	2.595644678314457554e+00	2.300922401174872789e+00	2.383311334655678237e+00	2.642000756280431073e+00	0.000000000000000000e+00	3.278516238029032248e+00	7.168928521707085277e-01	2.263637762267066922e+00	5.830422865371956975e-01	2.529458679107217556e+00	1.655855369362142726e+00	6.298164513232558104e-01	8.806861248993828051e-01	2.219169650547796913e+00	2.530160555491431928e+00	6.726381467140217785e-01	2.350241054095844717e+00	7.174546912803246856e-01	2.032633250764251720e+00	2.151109919470567622e+00	3.301981460361941956e+00	1.237185634435634229e+00	2.202432427120059710e+00	2.254910013612029918e+00	2.530495832381272958e+00	5.723588721738150475e+00	5.348514670842252627e-01	2.185729605778697238e+00	5.957741396043692017e-01	6.040757800714431358e-01	2.029902205183975461e+00	7.613081422494788475e-01	2.537585364912041452e+00	1.589123368273872794e+00	7.821101446932675616e-01	4.421441416655081391e-01	3.183224304825046147e+00	2.591328006774573200e+00	7.717805854877519689e-01	4.983037106323894849e-01	2.208280885723717724e+00	2.321728336533491976e+00	9.184705458590612936e-01	1.137929482476309317e+00	2.100251567615714521e+00	3.912043392629606098e-01
3.270772195321933751e+00	3.177820522184047647e+00	3.225833974038416319e+00	3.215582541576900599e+00	3.146693321095694884e+00	3.505685634257230898e+00	2.662656167786440431e+00	2.755642206728383226e+00	3.278516238029032248e+00	0.000000000000000000e+00	3.236736423391910478e+00	3.374795178979308918e+00	3.272194301174499831e+00	2.915161044215332620e+00	2.895143837708000323e+00	3.323090714285749314e+00	3.202823309715910671e+00	2.240861966003091510e+00	3.051833328151299263e+00	3.370844745624138827e+00	3.495821076503459857e+00	3.358664232088061752e+00	3.303557421773311908e+00	3.343024749194816625e+00	2.374950283598081580e+00	3.542695157693534824e+00	3.233258953328438601e+00	3.224498409269493937e+00	3.576025524931881083e+00	5.373949357205005661e+00	3.226260365529815211e+00	2.813702398788438863e+00	3.180210173080173508e+00	3.119236322631167457e+00	3.219970083003879324e+00	3.403991716621748154e+00	2.638411367577354394e+00	3.747606881649475419e+00	3.401710536302446908e+00	3.328033278868321787e+00	4.278512775650766820e-01	2.924177009659886028e+00	3.449210392043366991e+00	3.279997172684169904e+00	3.176920226634307287e+00	3.458294492935741093e+00	3.212006083656082644e+00	3.242550907742112631e+00	2.809262997460179268e+00	3.300658214418903835e+00
1.033134555830710788e+00	2.118491548243468525e+00	2.221525505006891166e+00	8.651627087565159080e-01	2.356478073095906733e+00	2.430572638200790170e+00	2.673755739946532817e+00	2.924637203606916369e+00	7.168928521707085277e-01	3.236736423391910478e+00	0.000000000000000000e+00	2.359239075917796136e+00	5.263804653914836429e-01	2.281582981821497214e+00	1.747935488231871171e+00	6.262755265266982674e-01	2.579306429073928708e-01	2.423937850738682620e+00	2.887351878235361102e+00	6.280912816117728559e-01	2.469260653008760187e+00	1.119936668344202690e+00	2.199763437809080013e+00	2.280996093292150917e+00	3.245208529673730968e+00	1.437636436009947172e+00	2.305238695197704413e+00	2.322605726434424867e+00	2.593894459943424824e+00	5.347433333397033195e+00	6.218472817824466370e-01	2.094167982011698736e+00	7.581649162131934849e-01	3.810261547077448130e-01	2.172935497474803412e+00	1.001602781526292452e+00	2.785679077194062270e+00	1.784417720699007504e+00	1.085959407974234292e+00	6.340177972555466335e-01	3.187502734472532850e+00	2.970538612220729568e+00	1.075132191355191891e+00	8.196585119227515204e-01	2.234895189419423112e+00	2.440298175432412009e+00	4.621262295380884066e-01	4.922807830990251210e-01	1.971144385291454526e+00	8.616312021184010517e-01
1.656670548095128259e+00	6.062076233792809132e-01	5.528062847928499890e-01	1.869411535236381816e+00	1.623890501079228388e+00	4.780917036494394257e-01	1.747021468525299159e+00	1.960319468446174218e+00	2.263637762267066922e+00	3.374795178979308918e+00	2.359239075917796136e+00	0.000000000000000000e+00	2.112082356530442961e+00	1.868981510296391590e+00	1.649081642362567823e+00	2.013993569396318684e+00	2.467173779202253669e+00	1.830411746595486333e+00	1.839412581515985634e+00	2.080828182387528980e+00	4.723281757288459448e-01	1.957373136101439037e+00	6.129893745578097741e-01	4.497297201190719740e-01	2.160225888334216915e+00	1.627394029898923344e+00	5.327136632417845963e-01	5.957521177700324522e-01	6.020274670383306548e-01	5.191809788899396594e+00	2.016838380592913982e+00	2.355307488089503742e+00	2.091481651041880330e+00	2.165791988314138106e+00	5.826005257319076813e-01	1.944820692273312890e+00	1.756067313420701659e+00	1.585504797683123579e+00	1.859030825981800028e+00	2.052200854444365064e+00	3.170509899760870276e+00	2.111178814395570758e+00	1.855032536216940642e+00	2.097434963632296867e+00	5.592043124062706649e-01	4.408537900460053893e-01	2.314421505878756058e+00	2.379291277285464634e+00	2.052590711909396681e+00	2.126326609275128732e+00
7.381757564621908019e-01	1.890535311396835283e+00	1.941527040645013358e+00	5.107095489005427646e-01	2.306781211391630837e+00	2.154906797724636114e+00	2.435712586554325654e+00	2.655308004976624225e+00	5.830422865371956975e-01	3.272194301174499831e+00	5.263804653914836429e-01	2.112082356530442961e+00	0.000000000000000000e+00	2.284115827971755941e+00	1.611670563763941688e+00	5.031906116059521317e-01	6.679844858070470570e-01	2.268668806025691875e+00	2.612290102963895855e+00	5.525715682829489550e-01	2.188186748113943203e+00	7.588141816937939987e-01	1.911543232249266477e+00	2.012618566014674482e+00	3.160982857549178515e+00	1.097858522224410827e+00	2.036421129372541383e+00	2.080833302572474786e+00	2.371651771106044748e+00	5.423139508906029249e+00	2.676431644139441457e-01	2.122761874756902145e+00	4.131718693833370537e-01	4.526842014392730151e-01	1.898362789800579487e+00	6.986944449989028749e-01	2.546986540610164163e+00	1.413107519968762160e+00	6.676605093581523542e-01	4.278950563943256791e-01	3.172943178874905179e+00	2.697546866282115374e+00	7.119190766084829702e-01	4.277397626252520402e-01	2.006966720261219361e+00	2.166014638433893857e+00	7.530110696507525958e-01	8.439527026015319899e-01	1.974045710828590927e+00	5.140688541784875776e-01
2.068832160938186782e+00	1.557647369134831594e+00	1.898977793559293081e+00	2.240232933082595856e+00	4.574043367123206694e-01	2.055695996520545688e+00	2.545220765591956980e+00	2.681311300487601912e+00	2.529458679107217556e+00	2.915161044215332620e+00	2.281582981821497214e+00	1.868981510296391590e+00	2.284115827971755941e+00	0.000000000000000000e+00	1.420075049010240065e+00	2.383015650707309696e+00	2.222615492697648243e+00	2.085578585151675490e+00	2.914709484780262816e+00	2.474844518679651717e+00	2.013419756586578568e+00	2.632376707842806418e+00	1.822357233104822116e+00	1.879248360453373401e+00	2.163342442028905133e+00	2.566532532992142901e+00	1.673125704089180710e+00	1.566904906020476274e+00	2.089684633795382496e+00	3.710964151496195740e+00	2.266810841856704339e+00	1.258583616401983685e+00	2.303431863760478038e+00	2.189824197401198713e+00	1.775478389279147473e+00	2.593303631606110660e+00	2.656203693165985147e+00	2.737294733694908722e+00	2.507855517332808315e+00	2.381191256107202836e+00	2.851677870840156448e+00	3.081463713061145082e+00	2.477660658540971284e+00	2.416997193809349298e+00	1.480165516424824190e+00	1.996373590627198880e+00	2.049165598258905874e+00	2.049060638984691263e+00	9.863399060877776625e-01	2.483787303426318704e+00
1.662543760122775049e+00	1.299316122871337020e+00	1.412226051594470677e+00	1.497495230890038220e+00	1.517118508802172583e+00	1.772964337234012477e+00	1.819028276170126635e+00	1.858895405992226912e+00	1.655855369362142726e+00	2.895143837708000323e+00	1.747935488231871171e+00	1.649081642362567823e+00	1.611670563763941688e+00	1.420075049010240065e+00	0.000000000000000000e+00	1.770914175535396762e+00	1.765299617989738223e+00	1.517479628125579127e+00	2.104724495645140081e+00	1.848605256160925858e+00	1.764569292042421855e+00	1.796116002845647097e+00	1.226697802090511935e+00	1.496779731664138913e+00	2.564451053806898084e+00	1.947383146197942283e+00	1.386536771708709148e+00	1.336978850168516253e+00	2.008928012128035512e+00	4.648382010087380500e+00	1.546767624937336549e+00	9.657679158732995761e-01	1.561122151759720689e+00	1.655290970849744303e+00	1.308326653357082758e+00	1.849523060709822309e+00	2.092329631704464621e+00	2.173451457564238520e+00	1.741937759117252238e+00	1.649164831127365893e+00	2.743832259879072311e+00	2.194026168238141672e+00	1.735743857823373482e+00	1.548618277036977853e+00	1.443461876554867906e+00	1.709752772147612898e+00	1.639530267571138067e+00	1.824126877417690862e+00	8.239774737956750972e-01	1.567862556916271410e+00
7.248001830004895396e-01	1.828665968962575938e+00	1.871096310181397993e+00	5.612610012428805861e-01	2.385955363928901285e+00	2.045384288521373772e+00	2.411982436417768216e+00	2.691121082805732811e+00	6.298164513232558104e-01	3.323090714285749314e+00	6.262755265266982674e-01	2.013993569396318684e+00	5.031906116059521317e-01	2.383015650707309696e+00	1.770914175535396762e+00	0.000000000000000000e+00	8.175440871328435444e-01	2.270994091183097474e+00	2.544486455549759718e+00	2.076075934608715701e-01	2.098652596533672199e+00	7.152016264704471604e-01	1.906790492029171169e+00	1.932550375583253155e+00	3.086437524335284621e+00	9.561960709379130341e-01	2.011223161403239867e+00	2.057869452692973500e+00	2.194206440479809839e+00	5.583113310108765326e+00	4.704492413127384642e-01	2.312976371723733049e+00	6.920568260232270452e-01	4.951754930784851849e-01	1.862540133491237038e+00	6.060958448230662210e-01	2.481517850280120729e+00	1.284531832182701949e+00	6.746194341178960441e-01	3.025157945482293553e-01	3.232484418696098150e+00	2.663866875821400804e+00	6.894150389818030078e-01	6.976128536024461813e-01	1.961955044185510255e+00	2.063173904560883454e+00	7.915373190374036527e-01	9.019780583559708909e-01	2.131055894812406315e+00	7.003591246203123566e-01
1.135324813260844889e+00	2.190278745138089622e+00	2.320398458530610775e+00	1.019239283141511132e+00	2.323270461330329439e+00	2.534888670689444901e+00	2.746363833173133706e+00	2.982135947153823352e+00	8.806861248993828051e-01	3.202823309715910671e+00	2.579306429073928708e-01	2.467173779202253669e+00	6.679844858070470570e-01	2.222615492697648243e+00	1.765299617989738223e+00	8.175440871328435444e-01	0.000000000000000000e+00	2.450895159058819495e+00	2.985079899288908045e+00	8.392054608696680740e-01	2.568703789141674854e+00	1.303123274592195679e+00	2.298913392155748969e+00	2.380776139375961886e+00	3.244631895451680403e+00	1.613568130292811098e+00	2.383879508077554110e+00	2.392829263411661245e+00	2.692173681300903176e+00	5.206893794018685462e+00	7.864780287424495420e-01	2.021070488122742592e+00	8.830627273812514666e-01	5.015087565197143826e-01	2.263669435969056565e+00	1.198570549006096497e+00	2.859474314110928006e+00	1.958268443871660436e+00	1.262080489229993718e+00	8.202481546552543579e-01	3.164513303516804932e+00	3.060676213331801954e+00	1.256938358553787438e+00	9.532434675637231347e-01	2.299126156745481264e+00	2.538643145371643595e+00	4.338037267398455743e-01	3.857391620191850112e-01	1.909667697288677246e+00	1.028356073478489563e+00
2.196990740881835880e+00	1.546818653579228986e+00	1.535058267055005921e+00	2.099919845320259881e+00	2.190104680849295882e+00	1.847582086683167812e+00	7.869776241656240012e-01	1.108009016146089154e+00	2.219169650547796913e+00	2.240861966003091510e+00	2.423937850738682620e+00	1.830411746595486333e+00	2.268668806025691875e+00	2.085578585151675490e+00	1.517479628125579127e+00	2.270994091183097474e+00	2.450895159058819495e+00	0.000000000000000000e+00	1.195283117911150939e+00	2.357352303091008849e+00	1.856354079634873422e+00	2.208489094139373332e+00	1.671087157872490847e+00	1.682941935356596863e+00	1.656551715203749664e+00	2.334583803495895005e+00	1.615912928093021339e+00	1.644263748862233143e+00	1.987164033287098119e+00	5.160089172771300525e+00	2.211322186033449100e+00	1.928637562477787393e+00	2.205720483157205258e+00	2.231221097474541004e+00	1.557990413147234410e+00	2.283414831029626946e+00	9.747876274354059234e-01	2.482386162276885244e+00	2.221693293763949750e+00	2.255309991974047357e+00	2.000935698316448796e+00	1.227639435670594192e+00	2.272541203969276502e+00	2.169834851588962721e+00	1.645701415354060337e+00	1.802110645308035553e+00	2.374147487661201428e+00	2.513309907155750089e+00	1.799234716511431742e+00	2.209354923098097778e+00
2.464676033209745487e+00	1.739424730710801947e+00	1.487912919735131512e+00	2.387412636321232018e+00	2.875181676923904472e+00	1.707279163697585478e+00	5.173531093447715223e-01	1.026964914403645679e+00	2.530160555491431928e+00	3.051833328151299263e+00	2.887351878235361102e+00	1.839412581515985634e+00	2.612290102963895855e+00	2.914709484780262816e+00	2.104724495645140081e+00	2.544486455549759718e+00	2.985079899288908045e+00	1.195283117911150939e+00	0.000000000000000000e+00	2.601022741908640690e+00	1.743867906953546987e+00	2.303540382390718566e+00	1.723017747008193323e+00	1.636847250060657011e+00	2.234348808428779698e+00	2.332606503170113310e+00	1.723188121380843763e+00	1.821480504874586570e+00	1.905824419882760745e+00	5.992824492710933093e+00	2.529747226802387949e+00	2.820642157237467806e+00	2.545843079376539198e+00	2.686653284364469485e+00	1.600201066110763293e+00	2.405775301099502439e+00	6.958962739667106101e-01	2.348093117072571179e+00	2.351551007562769247e+00	2.541284424155845212e+00	2.773725101652347202e+00	5.565754764763426454e-01	2.417059956513522678e+00	2.448050005235250293e+00	1.876019221576950224e+00	1.695986220579471349e+00	2.924155356956043228e+00	3.091735825378051583e+00	2.643529052210595864e+00	2.466584005637200150e+00
8.419841511391153999e-01	1.919585583390301720e+00	1.953343533143060418e+00	6.911304851307799035e-01	2.476381463330627586e+00	2.125618927852642503e+00	2.471699860236693969e+00	2.777127406121048914e+00	6.726381467140217785e-01	3.370844745624138827e+00	6.280912816117728559e-01	2.080828182387528980e+00	5.525715682829489550e-01	2.474844518679651717e+00	1.848605256160925858e+00	2.076075934608715701e-01	8.392054608696680740e-01	2.357352303091008849e+00	2.601022741908640690e+00	0.000000000000000000e+00	2.181885367965268330e+00	7.784261768157210160e-01	1.982389805940429905e+00	2.015565060038086109e+00	3.169066630345714231e+00	1.027343368827878800e+00	2.102208720039477008e+00	2.152575521929687152e+00	2.272979966403512186e+00	5.665047073401854760e+00	5.573738278141040503e-01	2.396253625688663735e+00	7.691924185264507052e-01	5.644698188850127973e-01	1.949879294769037097e+00	6.348858427852515085e-01	2.552182687402236194e+00	1.338303686390302616e+00	7.381864845928037822e-01	3.981321553848267136e-01	3.284771947869296493e+00	2.724923303592207802e+00	7.511257493934243579e-01	7.722949426198419953e-01	2.052877904865011871e+00	2.146190345676538769e+00	8.466605477027033810e-01	9.427815054376172954e-01	2.215641825145723942e+00	7.535526017314478908e-01
1.708946461555843399e+00	5.975051196918321761e-01	4.671398552983000441e-01	1.941021806925170567e+00	1.745953338942333621e+00	1.311424932104515995e-01	1.704973565929021939e+00	1.869084353119531583e+00	2.350241054095844717e+00	3.495821076503459857e+00	2.469260653008760187e+00	4.723281757288459448e-01	2.188186748113943203e+00	2.013419756586578568e+00	1.764569292042421855e+00	2.098652596533672199e+00	2.568703789141674854e+00	1.856354079634873422e+00	1.743867906953546987e+00	2.181885367965268330e+00	0.000000000000000000e+00	1.995525199466854582e+00	7.372606220636309660e-01	3.291511185442119181e-01	2.211451344156289522e+00	1.647121886085838982e+00	4.586707222311329213e-01	5.790054974215500527e-01	5.655762272004977165e-01	5.244392041821344996e+00	2.095361813731731804e+00	2.487766864210824824e+00	2.160370882102917278e+00	2.272528449377515081e+00	4.897450959221432698e-01	2.004021825627677167e+00	1.663423496141690716e+00	1.573989341769332695e+00	1.905872337179286724e+00	2.136665538475417847e+00	3.266249975613244594e+00	2.009905184012408697e+00	1.917120527735279856e+00	2.151066331287458055e+00	5.681308944928910032e-01	1.826577394862234638e-01	2.441985311337014242e+00	2.494459315017782952e+00	2.188948565203661545e+00	2.204576136734074598e+00
9.172602129501687962e-01	1.856690633601336016e+00	1.761346505916394412e+00	5.079874336872908236e-01	2.605381535632640411e+00	1.950020267000092788e+00	2.236758361183417421e+00	2.420985734751835317e+00	7.174546912803246856e-01	3.358664232088061752e+00	1.119936668344202690e+00	1.957373136101439037e+00	7.588141816937939987e-01	2.632376707842806418e+00	1.796116002845647097e+00	7.152016264704471604e-01	1.303123274592195679e+00	2.208489094139373332e+00	2.303540382390718566e+00	7.784261768157210160e-01	1.995525199466854582e+00	0.000000000000000000e+00	1.763922676749240193e+00	1.847034839539793971e+00	3.193585358034325417e+00	7.203707352132967534e-01	1.921971927999231555e+00	2.007816767463868945e+00	2.217523687777879005e+00	5.861792008985236890e+00	6.220372054145754115e-01	2.487155220517979881e+00	6.211849935832225444e-01	9.477496233700781758e-01	1.755995364998510055e+00	4.375708395372235326e-01	2.305028413159890821e+00	1.019360550519965214e+00	4.170509415162001465e-01	6.160107392304325913e-01	3.219844284536285350e+00	2.348511070770883169e+00	4.861576079020779040e-01	5.769145077337102245e-01	1.980384402543269751e+00	1.984846113844822790e+00	1.362219524291695905e+00	1.472487741990708976e+00	2.350369377146421357e+00	5.239379574345738311e-01
1.574225223398298068e+00	6.643260770050463115e-01	5.362966565703497501e-01	1.659661273256011427e+00	1.647641419784345418e+00	7.567397954681303052e-01	1.625486751747075687e+00	1.678112309249435885e+00	2.032633250764251720e+00	3.303557421773311908e+00	2.199763437809080013e+00	6.129893745578097741e-01	1.911543232249266477e+00	1.822357233104822116e+00	1.226697802090511935e+00	1.906790492029171169e+00	2.298913392155748969e+00	1.671087157872490847e+00	1.723017747008193323e+00	1.982389805940429905e+00	7.372606220636309660e-01	1.763922676749240193e+00	0.000000000000000000e+00	5.265019804072103016e-01	2.346134129693309589e+00	1.561962991706304704e+00	5.294507765569792523e-01	5.375584715332231145e-01	1.030956641697895693e+00	5.068949657902600769e+00	1.807917604532101707e+00	2.027190927831737266e+00	1.853364622535407680e+00	2.028467303366967567e+00	4.757758174423010189e-01	1.799164456395944578e+00	1.731430500313656973e+00	1.576258752771067417e+00	1.688828456933898270e+00	1.870442697008151800e+00	3.085176980415607062e+00	1.926202048243906173e+00	1.697629780677325728e+00	1.826574346016522910e+00	7.565851991250902575e-01	6.811319655998736566e-01	2.168969413205394936e+00	2.280526404193354395e+00	1.768828603037603253e+00	1.856362506179824345e+00
1.586717878302050355e+00	4.369066957846570731e-01	2.168003639689739803e-01	1.761264456502861009e+00	1.651192888761102484e+00	3.355992257523652822e-01	1.566041455848454333e+00	1.733325005752180736e+00	2.151109919470567622e+00	3.343024749194816625e+00	2.280996093292150917e+00	4.497297201190719740e-01	2.012618566014674482e+00	1.879248360453373401e+00	1.496779731664138913e+00	1.932550375583253155e+00	2.380776139375961886e+00	1.682941935356596863e+00	1.636847250060657011e+00	2.015565060038086109e+00	3.291511185442119181e-01	1.847034839539793971e+00	5.265019804072103016e-01	0.000000000000000000e+00	2.187817179807589607e+00	1.561949580411823302e+00	3.393318203875754779e-01	4.466881639627656719e-01	7.097963949234624703e-01	5.171340222783028295e+00	1.906699881912986561e+00	2.249852362260949867e+00	1.973317243569235657e+00	2.092303751988274119e+00	2.323991448423918804e-01	1.858001357524431629e+00	1.598836638229893969e+00	1.550791502713454006e+00	1.761220588378340945e+00	1.951491849311108862e+00	3.122392169429883957e+00	1.898724344451787394e+00	1.768447484507237766e+00	1.966589133544700996e+00	5.045258390923317293e-01	2.703597398194423906e-01	2.246080367468684447e+00	2.331199712423084769e+00	1.958359444135029381e+00	2.005099982770632838e+00
2.796923733553454472e+00	1.998399329902210253e+00	2.150709605349079734e+00	3.019504583347921045e+00	2.179950763428952776e+00	2.242070825881163021e+00	1.908056806988339238e+00	2.097346378318862836e+00	3.301981460361941956e+00	2.374950283598081580e+00	3.245208529673730968e+00	2.160225888334216915e+00	3.160982857549178515e+00	2.163342442028905133e+00	2.564451053806898084e+00	3.086437524335284621e+00	3.244631895451680403e+00	1.656551715203749664e+00	2.234348808428779698e+00	3.169066630345714231e+00	2.211451344156289522e+00	3.193585358034325417e+00	2.346134129693309589e+00	2.187817179807589607e+00	0.000000000000000000e+00	3.084039417375790126e+00	2.081831557786678388e+00	2.054431401433343574e+00	2.087952182028471437e+00	4.698543469770521064e+00	3.107220983863955510e+00	2.691710771974400451e+00	3.153947287679976785e+00	3.057496127723585477e+00	2.180321914648809756e+00	3.191294269489572510e+00	1.772209849472473620e+00	3.138046907629979287e+00	3.146863048986441758e+00	3.174437938203474641e+00	2.188091673216805866e+00	2.409784169048218683e+00	3.202222000437638272e+00	3.210507732999358765e+00	1.911214114435268563e+00	2.160233189440911250e+00	3.106128451903525267e+00	3.131981446987479156e+00	2.448165978617421246e+00	3.274876502629007202e+00
8.083041138238683532e-01	1.632734995306371006e+00	1.537236066677845292e+00	8.622648938713943778e-01	2.433836838376504552e+00	1.597292829652685819e+00	2.311266890876942703e+00	2.507955524487998744e+00	1.237185634435634229e+00	3.542695157693534824e+00	1.437636436009947172e+00	1.627394029898923344e+00	1.097858522224410827e+00	2.566532532992142901e+00	1.947383146197942283e+00	9.561960709379130341e-01	1.613568130292811098e+00	2.334583803495895005e+00	2.332606503170113310e+00	1.027343368827878800e+00	1.647121886085838982e+00	7.203707352132967534e-01	1.561962991706304704e+00	1.561949580411823302e+00	3.084039417375790126e+00	0.000000000000000000e+00	1.689601291557201179e+00	1.777580818442079824e+00	1.811105720688060972e+00	5.867225851193643038e+00	9.823653887283738673e-01	2.695244722485166111e+00	1.035625865154757630e+00	1.239367358844314371e+00	1.539704353234132572e+00	6.112687114374226738e-01	2.281375893585219750e+00	4.019620377772005759e-01	5.624638783321830315e-01	9.523567014772936767e-01	3.401307420861838793e+00	2.453487362049711962e+00	5.708315021460691474e-01	1.010252322984382056e+00	1.721525309415958382e+00	1.649144518019397099e+00	1.605974189541903518e+00	1.646354885871428309e+00	2.476688956699645061e+00	1.057098651448459048e+00
1.627668601912551027e+00	3.969162016988606045e-01	3.801915664509933346e-01	1.792919519524198479e+00	1.459741511117030655e+00	5.248247829450486401e-01	1.583561975287477885e+00	1.706000107944680932e+00	2.202432427120059710e+00	3.233258953328438601e+00	2.305238695197704413e+00	5.327136632417845963e-01	2.036421129372541383e+00	1.673125704089180710e+00	1.386536771708709148e+00	2.011223161403239867e+00	2.383879508077554110e+00	1.615912928093021339e+00	1.723188121380843763e+00	2.102208720039477008e+00	4.586707222311329213e-01	1.921971927999231555e+00	5.294507765569792523e-01	3.393318203875754779e-01	2.081831557786678388e+00	1.689601291557201179e+00	0.000000000000000000e+00	2.189818616910356730e-01	8.368744124146786367e-01	4.945534854503421229e+00	1.940324815221073251e+00	2.076530376065157224e+00	1.987548757103801522e+00	2.117982319255963031e+00	2.933743430126674046e-01	1.962859406194028766e+00	1.626009544681050967e+00	1.693029794093659168e+00	1.844717828451942765e+00	2.015656211207370152e+00	3.011136626003084071e+00	1.946334854608124054e+00	1.855797120654147925e+00	2.003936589437502747e+00	3.741743665097323479e-01	4.506916595744463461e-01	2.251971560859765020e+00	2.325156984778708136e+00	1.791841639730363589e+00	2.047886819635059030e+00
1.668440290113401892e+00	4.016021210601112834e-01	5.172703908983475873e-01	1.848017688705285044e+00	1.356204374779097943e+00	6.480117763037452905e-01	1.669288073538871986e+00	1.730373736095622395e+00	2.254910013612029918e+00	3.224498409269493937e+00	2.322605726434424867e+00	5.957521177700324522e-01	2.080833302572474786e+00	1.566904906020476274e+00	1.336978850168516253e+00	2.057869452692973500e+00	2.392829263411661245e+00	1.644263748862233143e+00	1.821480504874586570e+00	2.152575521929687152e+00	5.790054974215500527e-01	2.007816767463868945e+00	5.375584715332231145e-01	4.466881639627656719e-01	2.054431401433343574e+00	1.777580818442079824e+00	2.189818616910356730e-01	0.000000000000000000e+00	8.671377803018258668e-01	4.782855185462087100e+00	1.983613551342230386e+00	1.980581371415324199e+00	2.042247508107730258e+00	2.153215084359981990e+00	4.135323878988595991e-01	2.038032623429520296e+00	1.706756493410748199e+00	1.796485309360637217e+00	1.930795645262209925e+00	2.060580677068069466e+00	3.015174665813483035e+00	2.041175980776851695e+00	1.939574688886233078e+00	2.057653780737002780e+00	3.877032765532592573e-01	5.418672972501552554e-01	2.246695191310181805e+00	2.321328538556636900e+00	1.685750711331034823e+00	2.106494679210169529e+00
1.855607273671564528e+00	7.621052650863758826e-01	8.282844429708807743e-01	2.142886741762030756e+00	1.822327492480730893e+00	5.368901040803386593e-01	1.885745441813227785e+00	2.090421587460450148e+00	2.530495832381272958e+00	3.576025524931881083e+00	2.593894459943424824e+00	6.020274670383306548e-01	2.371651771106044748e+00	2.089684633795382496e+00	2.008928012128035512e+00	2.194206440479809839e+00	2.692173681300903176e+00	1.987164033287098119e+00	1.905824419882760745e+00	2.272979966403512186e+00	5.655762272004977165e-01	2.217523687777879005e+00	1.030956641697895693e+00	7.097963949234624703e-01	2.087952182028471437e+00	1.811105720688060972e+00	8.368744124146786367e-01	8.671377803018258668e-01	0.000000000000000000e+00	5.242915931939479357e+00	2.284705556162091256e+00	2.648426833514002432e+00	2.391603686273094720e+00	2.396728378558107941e+00	8.984511283692722117e-01	2.180313971040396037e+00	1.772199967683709687e+00	1.729303808087534255e+00	2.107009380447008251e+00	2.271664750476459993e+00	3.373439028917745386e+00	2.216713884193826978e+00	2.117872837053484059e+00	2.377332973403156302e+00	7.457423748754765658e-01	4.965925493341312724e-01	2.519867426979292446e+00	2.572329770220244782e+00	2.322121974145194834e+00	2.427091486700013068e+00
5.277647448052995571e+00	4.868378167024871139e+00	5.211026094064611591e+00	5.486685871163142991e+00	3.841151066618260668e+00	5.320957949228260375e+00	5.647628306246048169e+00	5.347652841082822128e+00	5.723588721738150475e+00	5.373949357205005661e+00	5.347433333397033195e+00	5.191809788899396594e+00	5.423139508906029249e+00	3.710964151496195740e+00	4.648382010087380500e+00	5.583113310108765326e+00	5.206893794018685462e+00	5.160089172771300525e+00	5.992824492710933093e+00	5.665047073401854760e+00	5.244392041821344996e+00	5.861792008985236890e+00	5.068949657902600769e+00	5.171340222783028295e+00	4.698543469770521064e+00	5.867225851193643038e+00	4.945534854503421229e+00	4.782855185462087100e+00	5.242915931939479357e+00	0.000000000000000000e+00	5.446378789919937624e+00	3.945531714846228333e+00	5.483721921389675735e+00	5.406873285734878465e+00	5.091653898297167302e+00	5.856042805255238015e+00	5.692384924924058787e+00	6.000200009888811081e+00	5.776765991549180690e+00	5.587419341270384976e+00	5.344316419872352952e+00	6.050080761772809623e+00	5.802949003872043932e+00	5.572301569165409418e+00	4.798240271984059113e+00	5.200919756634823976e+00	5.094245316635809928e+00	5.020489623219379638e+00	3.954600037175000082e+00	5.663026595608981140e+00
6.878134167454817982e-01	1.811833584779953599e+00	1.835768195310179207e+00	3.017550504847199000e-01	2.283147036553137443e+00	2.062045658017443994e+00	2.368139942737882642e+00	2.566639042587603114e+00	5.348514670842252627e-01	3.226260365529815211e+00	6.218472817824466370e-01	2.016838380592913982e+00	2.676431644139441457e-01	2.266810841856704339e+00	1.546767624937336549e+00	4.704492413127384642e-01	7.864780287424495420e-01	2.211322186033449100e+00	2.529747226802387949e+00	5.573738278141040503e-01	2.095361813731731804e+00	6.220372054145754115e-01	1.807917604532101707e+00	1.906699881912986561e+00	3.107220983863955510e+00	9.823653887283738673e-01	1.940324815221073251e+00	1.983613551342230386e+00	2.284705556162091256e+00	5.446378789919937624e+00	0.000000000000000000e+00	2.096992225577504421e+00	2.974479704006867675e-01	4.841228617732555861e-01	1.795585765314868354e+00	6.158854073224875325e-01	2.476401543038008413e+00	1.319828821589512868e+00	5.774953249657686083e-01	3.264379229577012431e-01	3.125947915675811650e+00	2.612894943976656670e+00	6.085893531363827380e-01	3.862847328495210286e-01	1.933062212433102056e+00	2.068970946893903040e+00	8.111123338876091715e-01	9.466576260113674923e-01	1.951701199881841653e+00	3.968417793587969977e-01
2.238793011516445830e+00	1.951291263213464688e+00	2.188660383988283442e+00	2.106455804351676342e+00	1.579412568940867345e+00	2.510695855965653145e+00	2.458483750266621470e+00	2.419151538787652100e+00	2.185729605778697238e+00	2.813702398788438863e+00	2.094167982011698736e+00	2.355307488089503742e+00	2.122761874756902145e+00	1.258583616401983685e+00	9.657679158732995761e-01	2.312976371723733049e+00	2.021070488122742592e+00	1.928637562477787393e+00	2.820642157237467806e+00	2.396253625688663735e+00	2.487766864210824824e+00	2.487155220517979881e+00	2.027190927831737266e+00	2.249852362260949867e+00	2.691710771974400451e+00	2.695244722485166111e+00	2.076530376065157224e+00	1.980581371415324199e+00	2.648426833514002432e+00	3.945531714846228333e+00	2.096992225577504421e+00	0.000000000000000000e+00	2.109290412373407975e+00	2.076469724409043760e+00	2.077913806446087808e+00	2.528301957250494780e+00	2.696677539507552179e+00	2.949970374205506563e+00	2.441479491636023180e+00	2.213047279328914207e+00	2.737306532825800609e+00	2.871681275483196849e+00	2.435732837706077181e+00	2.147145807276547913e+00	2.033155277312902687e+00	2.431363583285840235e+00	1.879093121519036957e+00	2.026661190400917079e+00	4.054008788074932590e-01	2.171367767215818034e+00
8.110189266464272739e-01	1.899493835450078771e+00	1.890737015262857756e+00	3.770034311278226413e-01	2.327735981128917331e+00	2.134235781455116054e+00	2.370792022837542312e+00	2.543225331797847932e+00	5.957741396043692017e-01	3.180210173080173508e+00	7.581649162131934849e-01	2.091481651041880330e+00	4.131718693833370537e-01	2.303431863760478038e+00	1.561122151759720689e+00	6.920568260232270452e-01	8.830627273812514666e-01	2.205720483157205258e+00	2.545843079376539198e+00	7.691924185264507052e-01	2.160370882102917278e+00	6.211849935832225444e-01	1.853364622535407680e+00	1.973317243569235657e+00	3.153947287679976785e+00	1.035625865154757630e+00	1.987548757103801522e+00	2.042247508107730258e+00	2.391603686273094720e+00	5.483721921389675735e+00	2.974479704006867675e-01	2.109290412373407975e+00	0.000000000000000000e+00	5.935510003841999449e-01	1.844477285855366855e+00	6.700689568594866419e-01	2.491884876519886216e+00	1.375688574059741986e+00	5.896348178470018908e-01	5.175635836002063783e-01	3.075787144814466689e+00	2.589167187592881003e+00	6.236998615157468562e-01	3.578773929653207286e-01	2.000508396083839902e+00	2.144198996426216475e+00	9.778936418831931654e-01	1.078221977807436449e+00	1.993608525139141330e+00	3.877610805512193282e-01
8.420937060542121877e-01	1.946059429371155503e+00	2.029930353804846987e+00	6.340491488955076749e-01	2.250440417034439200e+00	2.233539021706706151e+00	2.470439201790850081e+00	2.768595144908816863e+00	6.040757800714431358e-01	3.119236322631167457e+00	3.810261547077448130e-01	2.165791988314138106e+00	4.526842014392730151e-01	2.189824197401198713e+00	1.655290970849744303e+00	4.951754930784851849e-01	5.015087565197143826e-01	2.231221097474541004e+00	2.686653284364469485e+00	5.644698188850127973e-01	2.272528449377515081e+00	9.477496233700781758e-01	2.028467303366967567e+00	2.092303751988274119e+00	3.057496127723585477e+00	1.239367358844314371e+00	2.117982319255963031e+00	2.153215084359981990e+00	2.396728378558107941e+00	5.406873285734878465e+00	4.841228617732555861e-01	2.076469724409043760e+00	5.935510003841999449e-01	0.000000000000000000e+00	1.988295135579402073e+00	8.366508480861032382e-01	2.586982218774781295e+00	1.589143512648168777e+00	8.875947986906990161e-01	4.929638361096642107e-01	3.056321468675786690e+00	2.783305173517217845e+00	8.803697076588492543e-01	6.919185234713002286e-01	2.049496517706873355e+00	2.251853643358966650e+00	5.287368341676275119e-01	6.379342930926672484e-01	1.937160152739957342e+00	7.325558367392858150e-01
1.516238848025148078e+00	4.162681871133385725e-01	1.978675480868843373e-01	1.649610358351552231e+00	1.585335810181963678e+00	5.065951559669650273e-01	1.480462386378385897e+00	1.648100784269662222e+00	2.029902205183975461e+00	3.219970083003879324e+00	2.172935497474803412e+00	5.826005257319076813e-01	1.898362789800579487e+00	1.775478389279147473e+00	1.308326653357082758e+00	1.862540133491237038e+00	2.263669435969056565e+00	1.557990413147234410e+00	1.600201066110763293e+00	1.949879294769037097e+00	4.897450959221432698e-01	1.755995364998510055e+00	4.757758174423010189e-01	2.323991448423918804e-01	2.180321914648809756e+00	1.539704353234132572e+00	2.933743430126674046e-01	4.135323878988595991e-01	8.984511283692722117e-01	5.091653898297167302e+00	1.795585765314868354e+00	2.077913806446087808e+00	1.844477285855366855e+00	1.988295135579402073e+00	0.000000000000000000e+00	1.787704890164486971e+00	1.556103377144261835e+00	1.565513326165611785e+00	1.680057525342016911e+00	1.862260016427330411e+00	3.001055062943355889e+00	1.834588048345560329e+00	1.689283622100963500e+00	1.841176286468136247e+00	5.059064429764631443e-01	4.671465322699038247e-01	2.143313643525868617e+00	2.233803527740234163e+00	1.798318824531793148e+00	1.886438487637644768e+00
8.017262914833852561e-01	1.865680159107651059e+00	1.798928726736408024e+00	6.099032135181688963e-01	2.546549329379393711e+00	1.954427332682383112e+00	2.324624530413873735e+00	2.565717714282579553e+00	7.613081422494788475e-01	3.403991716621748154e+00	1.001602781526292452e+00	1.944820692273312890e+00	6.986944449989028749e-01	2.593303631606110660e+00	1.849523060709822309e+00	6.060958448230662210e-01	1.198570549006096497e+00	2.283414831029626946e+00	2.405775301099502439e+00	6.348858427852515085e-01	2.004021825627677167e+00	4.375708395372235326e-01	1.799164456395944578e+00	1.858001357524431629e+00	3.191294269489572510e+00	6.112687114374226738e-01	1.962859406194028766e+00	2.038032623429520296e+00	2.180313971040396037e+00	5.856042805255238015e+00	6.158854073224875325e-01	2.528301957250494780e+00	6.700689568594866419e-01	8.366508480861032382e-01	1.787704890164486971e+00	0.000000000000000000e+00	2.380787097404202690e+00	9.431202590516850615e-01	3.530531758293960487e-01	5.725217026286335553e-01	3.280557189154207798e+00	2.495847011253772507e+00	4.035820175045902736e-01	5.862071989515198478e-01	1.979330785857312813e+00	1.993489790826443953e+00	1.261396003314617209e+00	1.323838454522894725e+00	2.361772065310891566e+00	6.394149992659652337e-01
2.345621801666367912e+00	1.611698091630546115e+00	1.461969877886952096e+00	2.350676198557345664e+00	2.622810630882136618e+00	1.641459882199959974e+00	6.259548579370421972e-01	9.973974586144223053e-01	2.537585364912041452e+00	2.638411367577354394e+00	2.785679077194062270e+00	1.756067313420701659e+00	2.546986540610164163e+00	2.656203693165985147e+00	2.092329631704464621e+00	2.481517850280120729e+00	2.859474314110928006e+00	9.747876274354059234e-01	6.958962739667106101e-01	2.552182687402236194e+00	1.663423496141690716e+00	2.305028413159890821e+00	1.731430500313656973e+00	1.598836638229893969e+00	1.772209849472473620e+00	2.281375893585219750e+00	1.626009544681050967e+00	1.706756493410748199e+00	1.772199967683709687e+00	5.692384924924058787e+00	2.476401543038008413e+00	2.696677539507552179e+00	2.491884876519886216e+00	2.586982218774781295e+00	1.556103377144261835e+00	2.380787097404202690e+00	0.000000000000000000e+00	2.310138674073188625e+00	2.329568439433631788e+00	2.507297709793621543e+00	2.365478412833403876e+00	7.855930940099877802e-01	2.402809064186790078e+00	2.428003660288530874e+00	1.702011804053660926e+00	1.625350569395492828e+00	2.815806950217369486e+00	2.922267552586250261e+00	2.500566202568907936e+00	2.480998500861257394e+00
1.042792070999495113e+00	1.674518697367948894e+00	1.546413150006940018e+00	1.195353295755563705e+00	2.554334266144358434e+00	1.528694029063502935e+00	2.380046770067056006e+00	2.555322168426191531e+00	1.589123368273872794e+00	3.747606881649475419e+00	1.784417720699007504e+00	1.585504797683123579e+00	1.413107519968762160e+00	2.737294733694908722e+00	2.173451457564238520e+00	1.284531832182701949e+00	1.958268443871660436e+00	2.482386162276885244e+00	2.348093117072571179e+00	1.338303686390302616e+00	1.573989341769332695e+00	1.019360550519965214e+00	1.576258752771067417e+00	1.550791502713454006e+00	3.138046907629979287e+00	4.019620377772005759e-01	1.693029794093659168e+00	1.796485309360637217e+00	1.729303808087534255e+00	6.000200009888811081e+00	1.319828821589512868e+00	2.949970374205506563e+00	1.375688574059741986e+00	1.589143512648168777e+00	1.565513326165611785e+00	9.431202590516850615e-01	2.310138674073188625e+00	0.000000000000000000e+00	8.672800410031081819e-01	1.303856855837184137e+00	3.579983751163957617e+00	2.487660898081199168e+00	8.993961059578433614e-01	1.336629367834060611e+00	1.741094964287830837e+00	1.586630692390987196e+00	1.935780350983852260e+00	1.964243734864173252e+00	2.711123073630210545e+00	1.378902421375390208e+00
7.526581713045019661e-01	1.756119471223319239e+00	1.694115930387052327e+00	4.887047801944036651e-01	2.456967635029279950e+00	1.861012059149249387e+00	2.267966462279227269e+00	2.493998645541788406e+00	7.821101446932675616e-01	3.401710536302446908e+00	1.085959407974234292e+00	1.859030825981800028e+00	6.676605093581523542e-01	2.507855517332808315e+00	1.741937759117252238e+00	6.746194341178960441e-01	1.262080489229993718e+00	2.221693293763949750e+00	2.351551007562769247e+00	7.381864845928037822e-01	1.905872337179286724e+00	4.170509415162001465e-01	1.688828456933898270e+00	1.761220588378340945e+00	3.146863048986441758e+00	5.624638783321830315e-01	1.844717828451942765e+00	1.930795645262209925e+00	2.107009380447008251e+00	5.776765991549180690e+00	5.774953249657686083e-01	2.441479491636023180e+00	5.896348178470018908e-01	8.875947986906990161e-01	1.680057525342016911e+00	3.530531758293960487e-01	2.329568439433631788e+00	8.672800410031081819e-01	0.000000000000000000e+00	5.745045491598543830e-01	3.266205877581267902e+00	2.442865339929615853e+00	2.085295873689934909e-01	5.446467898108275918e-01	1.869172215035113105e+00	1.895716454763275660e+00	1.283566765915157282e+00	1.381111921076794147e+00	2.269554258625377408e+00	5.687181862220479500e-01
8.057062460017957450e-01	1.859212087430109239e+00	1.884031128398676369e+00	4.074883401135216410e-01	2.394656866950584995e+00	2.087632912952621211e+00	2.412396370250339483e+00	2.647236548761187080e+00	4.421441416655081391e-01	3.328033278868321787e+00	6.340177972555466335e-01	2.052200854444365064e+00	4.278950563943256791e-01	2.381191256107202836e+00	1.649164831127365893e+00	3.025157945482293553e-01	8.202481546552543579e-01	2.255309991974047357e+00	2.541284424155845212e+00	3.981321553848267136e-01	2.136665538475417847e+00	6.160107392304325913e-01	1.870442697008151800e+00	1.951491849311108862e+00	3.174437938203474641e+00	9.523567014772936767e-01	2.015656211207370152e+00	2.060580677068069466e+00	2.271664750476459993e+00	5.587419341270384976e+00	3.264379229577012431e-01	2.213047279328914207e+00	5.175635836002063783e-01	4.929638361096642107e-01	1.862260016427330411e+00	5.725217026286335553e-01	2.507297709793621543e+00	1.303856855837184137e+00	5.745045491598543830e-01	0.000000000000000000e+00	3.233064576683919888e+00	2.633555163050008030e+00	5.667225225356269380e-01	5.099775411948648252e-01	2.004591719063916422e+00	2.101779074301697303e+00	8.105758455188715184e-01	9.734304355636620443e-01	2.062640863600074592e+00	4.665234835745144526e-01
3.158239619729259484e+00	2.976289716685924791e+00	3.004704413663807916e+00	3.101275130047536965e+00	3.056964725905686908e+00	3.276870064673464977e+00	2.397898590790346507e+00	2.458666232561499410e+00	3.183224304825046147e+00	4.278512775650766820e-01	3.187502734472532850e+00	3.170509899760870276e+00	3.172943178874905179e+00	2.851677870840156448e+00	2.743832259879072311e+00	3.232484418696098150e+00	3.164513303516804932e+00	2.000935698316448796e+00	2.773725101652347202e+00	3.284771947869296493e+00	3.266249975613244594e+00	3.219844284536285350e+00	3.085176980415607062e+00	3.122392169429883957e+00	2.188091673216805866e+00	3.401307420861838793e+00	3.011136626003084071e+00	3.015174665813483035e+00	3.373439028917745386e+00	5.344316419872352952e+00	3.125947915675811650e+00	2.737306532825800609e+00	3.075787144814466689e+00	3.056321468675786690e+00	3.001055062943355889e+00	3.280557189154207798e+00	2.365478412833403876e+00	3.579983751163957617e+00	3.266205877581267902e+00	3.233064576683919888e+00	0.000000000000000000e+00	2.629768653510520693e+00	3.322542813669944195e+00	3.159605370599762875e+00	2.974815772314800544e+00	3.235339385961228498e+00	3.177392040876745316e+00	3.216879755582404243e+00	2.722520721347863493e+00	3.184137218234444067e+00
2.619960935079824971e+00	2.002116656927266369e+00	1.744545391658839151e+00	2.474394266528347153e+00	3.073063124412689806e+00	1.979581020548654813e+00	7.540878884938224669e-01	8.699953985758946962e-01	2.591328006774573200e+00	2.924177009659886028e+00	2.970538612220729568e+00	2.111178814395570758e+00	2.697546866282115374e+00	3.081463713061145082e+00	2.194026168238141672e+00	2.663866875821400804e+00	3.060676213331801954e+00	1.227639435670594192e+00	5.565754764763426454e-01	2.724923303592207802e+00	2.009905184012408697e+00	2.348511070770883169e+00	1.926202048243906173e+00	1.898724344451787394e+00	2.409784169048218683e+00	2.453487362049711962e+00	1.946334854608124054e+00	2.041175980776851695e+00	2.216713884193826978e+00	6.050080761772809623e+00	2.612894943976656670e+00	2.871681275483196849e+00	2.589167187592881003e+00	2.783305173517217845e+00	1.834588048345560329e+00	2.495847011253772507e+00	7.855930940099877802e-01	2.487660898081199168e+00	2.442865339929615853e+00	2.633555163050008030e+00	2.629768653510520693e+00	0.000000000000000000e+00	2.513731139913973678e+00	2.499517366156731146e+00	2.130027612113218449e+00	1.974864613152713000e+00	3.050479302309948348e+00	3.203203268936180237e+00	2.750728896671910562e+00	2.515814079025840311e+00
8.078040272881681361e-01	1.764620324248643346e+00	1.708604108343332761e+00	5.176199299168230405e-01	2.422041433032501967e+00	1.868117652121358052e+00	2.331550545203743052e+00	2.576246805607283363e+00	7.717805854877519689e-01	3.449210392043366991e+00	1.075132191355191891e+00	1.855032536216940642e+00	7.119190766084829702e-01	2.477660658540971284e+00	1.735743857823373482e+00	6.894150389818030078e-01	1.256938358553787438e+00	2.272541203969276502e+00	2.417059956513522678e+00	7.511257493934243579e-01	1.917120527735279856e+00	4.861576079020779040e-01	1.697629780677325728e+00	1.768447484507237766e+00	3.202222000437638272e+00	5.708315021460691474e-01	1.855797120654147925e+00	1.939574688886233078e+00	2.117872837053484059e+00	5.802949003872043932e+00	6.085893531363827380e-01	2.435732837706077181e+00	6.236998615157468562e-01	8.803697076588492543e-01	1.689283622100963500e+00	4.035820175045902736e-01	2.402809064186790078e+00	8.993961059578433614e-01	2.085295873689934909e-01	5.667225225356269380e-01	3.322542813669944195e+00	2.513731139913973678e+00	0.000000000000000000e+00	6.069579725531726311e-01	1.878497838092161976e+00	1.910582071989536113e+00	1.270325335133935196e+00	1.367814588790925656e+00	2.264949128034219772e+00	5.987724930292565029e-01
8.735135667823891170e-01	1.899445121737795672e+00	1.887006735334294971e+00	4.534260507396014050e-01	2.436051270704271410e+00	2.117985244899323050e+00	2.306175836155601733e+00	2.471232725928234952e+00	4.983037106323894849e-01	3.279997172684169904e+00	8.196585119227515204e-01	2.097434963632296867e+00	4.277397626252520402e-01	2.416997193809349298e+00	1.548618277036977853e+00	6.976128536024461813e-01	9.532434675637231347e-01	2.169834851588962721e+00	2.448050005235250293e+00	7.722949426198419953e-01	2.151066331287458055e+00	5.769145077337102245e-01	1.826574346016522910e+00	1.966589133544700996e+00	3.210507732999358765e+00	1.010252322984382056e+00	2.003936589437502747e+00	2.057653780737002780e+00	2.377332973403156302e+00	5.572301569165409418e+00	3.862847328495210286e-01	2.147145807276547913e+00	3.578773929653207286e-01	6.919185234713002286e-01	1.841176286468136247e+00	5.862071989515198478e-01	2.428003660288530874e+00	1.336629367834060611e+00	5.446467898108275918e-01	5.099775411948648252e-01	3.159605370599762875e+00	2.499517366156731146e+00	6.069579725531726311e-01	0.000000000000000000e+00	2.029375450038176432e+00	2.134140140770188765e+00	1.036229475001465339e+00	1.172886746470692909e+00	2.033090921221749170e+00	2.929101996556550125e-01
1.554016976025332397e+00	3.026348425903743200e-01	5.666857298702778767e-01	1.800820383494873944e+00	1.249629901501010387e+00	6.182140174342027894e-01	1.684153547098091952e+00	1.884120901354400246e+00	2.208280885723717724e+00	3.176920226634307287e+00	2.234895189419423112e+00	5.592043124062706649e-01	2.006966720261219361e+00	1.480165516424824190e+00	1.443461876554867906e+00	1.961955044185510255e+00	2.299126156745481264e+00	1.645701415354060337e+00	1.876019221576950224e+00	2.052877904865011871e+00	5.681308944928910032e-01	1.980384402543269751e+00	7.565851991250902575e-01	5.045258390923317293e-01	1.911214114435268563e+00	1.721525309415958382e+00	3.741743665097323479e-01	3.877032765532592573e-01	7.457423748754765658e-01	4.798240271984059113e+00	1.933062212433102056e+00	2.033155277312902687e+00	2.000508396083839902e+00	2.049496517706873355e+00	5.059064429764631443e-01	1.979330785857312813e+00	1.702011804053660926e+00	1.741094964287830837e+00	1.869172215035113105e+00	2.004591719063916422e+00	2.974815772314800544e+00	2.130027612113218449e+00	1.878497838092161976e+00	2.029375450038176432e+00	0.000000000000000000e+00	5.437861932684540101e-01	2.143234305841090759e+00	2.191123125771415658e+00	1.712083730337965015e+00	2.091617473989626497e+00
1.691524487408380795e+00	5.271803637911414153e-01	4.054957808004051589e-01	1.919112174244325120e+00	1.748327835939544883e+00	2.058052976838418147e-01	1.660525661721808932e+00	1.816753679369866870e+00	2.321728336533491976e+00	3.458294492935741093e+00	2.440298175432412009e+00	4.408537900460053893e-01	2.166014638433893857e+00	1.996373590627198880e+00	1.709752772147612898e+00	2.063173904560883454e+00	2.538643145371643595e+00	1.802110645308035553e+00	1.695986220579471349e+00	2.146190345676538769e+00	1.826577394862234638e-01	1.984846113844822790e+00	6.811319655998736566e-01	2.703597398194423906e-01	2.160233189440911250e+00	1.649144518019397099e+00	4.506916595744463461e-01	5.418672972501552554e-01	4.965925493341312724e-01	5.200919756634823976e+00	2.068970946893903040e+00	2.431363583285840235e+00	2.144198996426216475e+00	2.251853643358966650e+00	4.671465322699038247e-01	1.993489790826443953e+00	1.625350569395492828e+00	1.586630692390987196e+00	1.895716454763275660e+00	2.101779074301697303e+00	3.235339385961228498e+00	1.974864613152713000e+00	1.910582071989536113e+00	2.134140140770188765e+00	5.437861932684540101e-01	0.000000000000000000e+00	2.399650331135233738e+00	2.468967745525306512e+00	2.124233050201201234e+00	2.181562239196790820e+00
1.070053508298674627e+00	2.028623392420632943e+00	2.195808945675332247e+00	9.778357657280293269e-01	2.153110085002615914e+00	2.407544514800230573e+00	2.685789531783150608e+00	2.943571364020926229e+00	9.184705458590612936e-01	3.212006083656082644e+00	4.621262295380884066e-01	2.314421505878756058e+00	7.530110696507525958e-01	2.049165598258905874e+00	1.639530267571138067e+00	7.915373190374036527e-01	4.338037267398455743e-01	2.374147487661201428e+00	2.924155356956043228e+00	8.466605477027033810e-01	2.441985311337014242e+00	1.362219524291695905e+00	2.168969413205394936e+00	2.246080367468684447e+00	3.106128451903525267e+00	1.605974189541903518e+00	2.251971560859765020e+00	2.246695191310181805e+00	2.519867426979292446e+00	5.094245316635809928e+00	8.111123338876091715e-01	1.879093121519036957e+00	9.778936418831931654e-01	5.287368341676275119e-01	2.143313643525868617e+00	1.261396003314617209e+00	2.815806950217369486e+00	1.935780350983852260e+00	1.283566765915157282e+00	8.105758455188715184e-01	3.177392040876745316e+00	3.050479302309948348e+00	1.270325335133935196e+00	1.036229475001465339e+00	2.143234305841090759e+00	2.399650331135233738e+00	0.000000000000000000e+00	4.076497600182723002e-01	1.734127437964152918e+00	1.067467603739793436e+00
1.079144728639557904e+00	2.111861696616092576e+00	2.295583119916619008e+00	1.143063816615474071e+00	2.131012701821293209e+00	2.464793874725506928e+00	2.839697350949781374e+00	3.084945790508706764e+00	1.137929482476309317e+00	3.242550907742112631e+00	4.922807830990251210e-01	2.379291277285464634e+00	8.439527026015319899e-01	2.049060638984691263e+00	1.824126877417690862e+00	9.019780583559708909e-01	3.857391620191850112e-01	2.513309907155750089e+00	3.091735825378051583e+00	9.427815054376172954e-01	2.494459315017782952e+00	1.472487741990708976e+00	2.280526404193354395e+00	2.331199712423084769e+00	3.131981446987479156e+00	1.646354885871428309e+00	2.325156984778708136e+00	2.321328538556636900e+00	2.572329770220244782e+00	5.020489623219379638e+00	9.466576260113674923e-01	2.026661190400917079e+00	1.078221977807436449e+00	6.379342930926672484e-01	2.233803527740234163e+00	1.323838454522894725e+00	2.922267552586250261e+00	1.964243734864173252e+00	1.381111921076794147e+00	9.734304355636620443e-01	3.216879755582404243e+00	3.203203268936180237e+00	1.367814588790925656e+00	1.172886746470692909e+00	2.191123125771415658e+00	2.468967745525306512e+00	4.076497600182723002e-01	0.000000000000000000e+00	1.868158458012727730e+00	1.255810329951313919e+00
1.997449925657598158e+00	1.633889043872785996e+00	1.905972751051991487e+00	1.956847375522452248e+00	1.271958004186688695e+00	2.212833225696770878e+00	2.285686721220530959e+00	2.309608062876479906e+00	2.100251567615714521e+00	2.809262997460179268e+00	1.971144385291454526e+00	2.052590711909396681e+00	1.974045710828590927e+00	9.863399060877776625e-01	8.239774737956750972e-01	2.131055894812406315e+00	1.909667697288677246e+00	1.799234716511431742e+00	2.643529052210595864e+00	2.215641825145723942e+00	2.188948565203661545e+00	2.350369377146421357e+00	1.768828603037603253e+00	1.958359444135029381e+00	2.448165978617421246e+00	2.476688956699645061e+00	1.791841639730363589e+00	1.685750711331034823e+00	2.322121974145194834e+00	3.954600037175000082e+00	1.951701199881841653e+00	4.054008788074932590e-01	1.993608525139141330e+00	1.937160152739957342e+00	1.798318824531793148e+00	2.361772065310891566e+00	2.500566202568907936e+00	2.711123073630210545e+00	2.269554258625377408e+00	2.062640863600074592e+00	2.722520721347863493e+00	2.750728896671910562e+00	2.264949128034219772e+00	2.033090921221749170e+00	1.712083730337965015e+00	2.124233050201201234e+00	1.734127437964152918e+00	1.868158458012727730e+00	0.000000000000000000e+00	2.073439264379265179e+00
9.885926606686062934e-01	1.951484675768772492e+00	1.919182949739972610e+00	4.115009320083278244e-01	2.514907174254292332e+00	2.166447355563727584e+00	2.336654968825956580e+00	2.516764669181132064e+00	3.912043392629606098e-01	3.300658214418903835e+00	8.616312021184010517e-01	2.126326609275128732e+00	5.140688541784875776e-01	2.483787303426318704e+00	1.567862556916271410e+00	7.003591246203123566e-01	1.028356073478489563e+00	2.209354923098097778e+00	2.466584005637200150e+00	7.535526017314478908e-01	2.204576136734074598e+00	5.239379574345738311e-01	1.856362506179824345e+00	2.005099982770632838e+00	3.274876502629007202e+00	1.057098651448459048e+00	2.047886819635059030e+00	2.106494679210169529e+00	2.427091486700013068e+00	5.663026595608981140e+00	3.968417793587969977e-01	2.171367767215818034e+00	3.877610805512193282e-01	7.325558367392858150e-01	1.886438487637644768e+00	6.394149992659652337e-01	2.480998500861257394e+00	1.378902421375390208e+00	5.687181862220479500e-01	4.665234835745144526e-01	3.184137218234444067e+00	2.515814079025840311e+00	5.987724930292565029e-01	2.929101996556550125e-01	2.091617473989626497e+00	2.181562239196790820e+00	1.067467603739793436e+00	1.255810329951313919e+00	2.073439264379265179e+00	0.000000000000000000e+00
1.528212438819374075e+00	4.471782023735754730e-01	7.745023073076784392e-01	1.690394030984318618e+00	1.077710827189277909e+00	9.601419610584709385e-01	1.764321386809309722e+00	1.845171108308786945e+00	2.059164250670398655e+00	3.126866252470537066e+00	2.071900210239868034e+00	9.076000972687160440e-01	1.869212912894193002e+00	1.238153369310939889e+00	1.057030241755720024e+00	1.891525735169799605e+00	2.110721821680786814e+00	1.592239724080936281e+00	1.985714347071888541e+00	1.994034971397483202e+00	9.207020314973268782e-01	1.937176211763155687e+00	7.572947287318254617e-01	7.449128800562822006e-01	2.065193929567664455e+00	1.781378722955405447e+00	5.785835551207874072e-01	4.682836297718280805e-01	1.120813093542159855e+00	4.504245190769726293e+00	1.798744707797315989e+00	1.610227327559405008e+00	1.864267267846805076e+00	1.929175108911768355e+00	6.399797169985004253e-01	1.954120029356696264e+00	1.842551503503991883e+00	1.869895097278197804e+00	1.834407170909765572e+00	1.885368036850779694e+00	2.935895787933517020e+00	2.191509131392884946e+00	1.837323262256482570e+00	1.880904425279680936e+00	5.087085072096144689e-01	8.747499223664106927e-01	1.950926311802654300e+00	2.027788379449717127e+00	1.297026625304050329e+00	1.946933149223334159e+00
8.474008391429903586e-01	1.926429070131213672e+00	2.055873691237355860e+00	8.230712059893816601e-01	2.206598090556226133e+00	2.233258345308622772e+00	2.629990811560627417e+00	2.910776448282727635e+00	8.322757371258564518e-01	3.303923636575849532e+00	3.837549437210641678e-01	2.171349648118229503e+00	5.751798026219598903e-01	2.172065425500106617e+00	1.740567305245319440e+00	4.923619533459514530e-01	4.894813258760644659e-01	2.401433061706264027e+00	2.826206776348774596e+00	5.307186221769860657e-01	2.276620746459178335e+00	1.128474918457597065e+00	2.067041243645779680e+00	2.102182607605907805e+00	3.116889042957486478e+00	1.293021772987394513e+00	2.143736185454699239e+00	2.160144254974231792e+00	2.354042469569541218e+00	5.297143204870854660e+00	6.347238232577736561e-01	2.129723681137982272e+00	8.303508478942791537e-01	4.196443749673912094e-01	2.017699131098132703e+00	9.793724334244564567e-01	2.715263029411825180e+00	1.622459957559983179e+00	1.017077798513414955e+00	5.832544997149229360e-01	3.250282438296682397e+00	2.957439420845375366e+00	9.992060573908673193e-01	9.020757012974722766e-01	2.041005648322981703e+00	2.239993711760359218e+00	4.263722682672788089e-01	4.804995264284636081e-01	1.946293801284880498e+00	9.478271627593586324e-01
6.667077096119883306e-01	1.487411026759652088e+00	1.429522156209443118e+00	8.251791624787294666e-01	2.254150088240493677e+00	1.498140054548773747e+00	2.271632105989507711e+00	2.418570882370090658e+00	1.287156479398888775e+00	3.550594598517829326e+00	1.457623929028613707e+00	1.535204872568181500e+00	1.060643467978207743e+00	2.395178571036884918e+00	1.799127194483061354e+00	1.016935818173688721e+00	1.608642369186392473e+00	2.269101269754078221e+00	2.313137981337223703e+00	1.119300231458845829e+00	1.530782696739386939e+00	8.240476051804385138e-01	1.424203717281529391e+00	1.447130506439211928e+00	2.994290098331372718e+00	3.961681416114423149e-01	1.544439484246374894e+00	1.623706746169821358e+00	1.737186560971133664e+00	5.636691291381145774e+00	9.626899873566386878e-01	2.537251900658780812e+00	1.021949534196761711e+00	1.262403491711427739e+00	1.406466472061053796e+00	7.596957041269999378e-01	2.261895107562966079e+00	5.097137716585735667e-01	6.155761639031245291e-01	9.989337907689949114e-01	3.395260042947586765e+00	2.453851433296402540e+00	6.518402876733928597e-01	9.868845134224645266e-01	1.566627651350825712e+00	1.532973768958709737e+00	1.560951827407205839e+00	1.613063021257117313e+00	2.306531205297243758e+00	1.061827111523573342e+00
6.963176391475863758e-01	1.771489238403835653e+00	1.746548258500306261e+00	3.251138657501103646e-01	2.338594929650571697e+00	1.948272860055472844e+00	2.303048622255751798e+00	2.471263097247690332e+00	6.457761227616486410e-01	3.297331159142667723e+00	8.719617443543741242e-01	1.926850020460231905e+00	4.564029131289656926e-01	2.355785614266094452e+00	1.575898515537175859e+00	6.445693410241998267e-01	1.037190501963574318e+00	2.196951794279657477e+00	2.436692912631315266e+00	7.314281253517267434e-01	1.980384279950380133e+00	4.458390434821549175e-01	1.707290701636921426e+00	1.811641860736112219e+00	3.137988942134208425e+00	8.142009114362871447e-01	1.854131385750014349e+00	1.917033579852902125e+00	2.218721728639765356e+00	5.555843500146413483e+00	3.236384774640571615e-01	2.209006941651292522e+00	3.312736748172712131e-01	7.311569913449439406e-01	1.701947590827588952e+00	4.882689033510194676e-01	2.399652598669570036e+00	1.133861928581522571e+00	4.315444171735884904e-01	5.116426923152070927e-01	3.174806375284315418e+00	2.506175664884718213e+00	4.723069056042198399e-01	3.225561541711434166e-01	1.880492959234080219e+00	1.975556451589379536e+00	1.090610449374686874e+00	1.187867914382642720e+00	2.065943384819259876e+00	3.908456597085711026e-01
1.703244356641587576e+00	4.600495731038246050e-01	5.107808586590820710e-01	1.935302849703232297e+00	1.489255131558304246e+00	4.843003621818231519e-01	1.724365940422400545e+00	1.794129534818021510e+00	2.363938418469046621e+00	3.380539660661006973e+00	2.436353998244258801e+00	5.505412566388002693e-01	2.163157320463812372e+00	1.746032286693255609e+00	1.554449141827916714e+00	2.128589096535555836e+00	2.511779857001847915e+00	1.781450101657080065e+00	1.828513502741080154e+00	2.220457318942786973e+00	3.867901619576144534e-01	2.061903944077672524e+00	6.342581197892157574e-01	3.897506066000874236e-01	2.099829028559264454e+00	1.771294412618601211e+00	2.665046813355089750e-01	2.786759179385264185e-01	7.282952976401045886e-01	4.898572665087509215e+00	2.074281731620736924e+00	2.210769872795078861e+00	2.135947567615065878e+00	2.259738998391885190e+00	4.482920639864121370e-01	2.083609865512927151e+00	1.719143147305585817e+00	1.736155380783384938e+00	1.969205401732319949e+00	2.148479583447865604e+00	3.156776947146979762e+00	2.073698852782845048e+00	1.986054998269106475e+00	2.142557089634567369e+00	3.937751565781109075e-01	3.686252007435738554e-01	2.371185488044635026e+00	2.429942722132823363e+00	1.909041657920032442e+00	2.199212925098612104e+00
1.533271842868599411e+00	3.066071481045077318e-01	2.170669331260535184e-01	1.682981205442521944e+00	1.602992455031058805e+00	5.086208295194699636e-01	1.461603127917409539e+00	1.692383088418329518e+00	2.053649745792232029e+00	3.220678257798116118e+00	2.181077499403262454e+00	5.611844305150883727e-01	1.919112088037101316e+00	1.782805865077782270e+00	1.364812677690992127e+00	1.845871421075710117e+00	2.270316413084512597e+00	1.551322057364593610e+00	1.575104827358335235e+00	1.926421982757917206e+00	5.089788802153722980e-01	1.800607378071286790e+00	5.904555521372165661e-01	2.832601317374203176e-01	2.086494973147166920e+00	1.581643349842312363e+00	3.703156219987265851e-01	4.697763465379018455e-01	7.764462090952176654e-01	5.085923071290030961e+00	1.820845460087702650e+00	2.099757161126495575e+00	1.895251252712941481e+00	1.999389583802719583e+00	2.790335933723308570e-01	1.828726834826524428e+00	1.519304049811906143e+00	1.599974370120693656e+00	1.715335209572801389e+00	1.868319074471730845e+00	3.007091692641888692e+00	1.849660168900862489e+00	1.732174750767128790e+00	1.896059448218037291e+00	4.559635646518957475e-01	4.180862289898744089e-01	2.127901232802538178e+00	2.229586416388147807e+00	1.799713408021449634e+00	1.929819977325802016e+00
1.949267264040917658e+00	1.373163268555542604e+00	1.705038376022341540e+00	2.130069168005007896e+00	3.780459713880993666e-01	1.854465136752770027e+00	2.406565546701949998e+00	2.517543783931045720e+00	2.437824927537551201e+00	2.908441009223086571e+00	2.227796793284540389e+00	1.688505235351145162e+00	2.197308679351794858e+00	2.486079855953991502e-01	1.285950482491273084e+00	2.293282592692394761e+00	2.178637330122582316e+00	1.969221690232822120e+00	2.755485154466962072e+00	2.391813962198523935e+00	1.810748632528704771e+00	2.503238256377113835e+00	1.620976122161029709e+00	1.676265661560354170e+00	2.110493481076546107e+00	2.418849752442507217e+00	1.469665696350928252e+00	1.362744667743696070e+00	1.917112164440456290e+00	3.808547915627251701e+00	2.167103236673083799e+00	1.254940447406723170e+00	2.201654409261343481e+00	2.121244081669818371e+00	1.572658429745533049e+00	2.467034874407991740e+00	2.509188377656576652e+00	2.577814582000816035e+00	2.381668775741669464e+00	2.283916351169510861e+00	2.822458646463572141e+00	2.925462012729136418e+00	2.354194847541778657e+00	2.302035658481790037e+00	1.292826979590840919e+00	1.801363548913985646e+00	2.015480576530628287e+00	2.022831610246809131e+00	9.647594519049667028e-01	2.376454447062592124e+00
1.969863861439504760e+00	1.327476660424536714e+00	1.673583202232583611e+00	2.200572034607895855e+00	1.545681698942535931e-01	1.769057952010061108e+00	2.490527516737916169e+00	2.605784649385033180e+00	2.547000075409890041e+00	3.100072504575035914e+00	2.326681565594123313e+00	1.586426324958676082e+00	2.274410221024901091e+00	4.114561504581438212e-01	1.424457478270219069e+00	2.355489721201486031e+00	2.295252582415039821e+00	2.118555793780271923e+00	2.819360899062496539e+00	2.447836166460112484e+00	1.720095156743505882e+00	2.561429803678453077e+00	1.576417819125134567e+00	1.611386227277983085e+00	2.159334015487261116e+00	2.409086136676865664e+00	1.410945220401834677e+00	1.297408054448196069e+00	1.799539040892498942e+00	3.821807265709461277e+00	2.245519537107383279e+00	1.477946602624219397e+00	2.289919557589152888e+00	2.220117672628948213e+00	1.539304978368376764e+00	2.512107685562741999e+00	2.572900035229483962e+00	2.535960000078642640e+00	2.423664810654821533e+00	2.356714654191875535e+00	3.005450794702943629e+00	3.007118838095995894e+00	2.392830013019115132e+00	2.390313274130930754e+00	1.219629881084566270e+00	1.715577881448750119e+00	2.123121261161835527e+00	2.114996414875799147e+00	1.172375784726907177e+00	2.465890783674258291e+00
1.489952482530827238e+00	1.824841301616483280e-01	3.937631097542219627e-01	1.648611175530717565e+00	1.497274551928031272e+00	5.552011431120313922e-01	1.500575159150294269e+00	1.725297690625076763e+00	2.008796039395650102e+00	3.194799543929522478e+00	2.112596838379428466e+00	6.391794622661545189e-01	1.868026205656545757e+00	1.674419816716786302e+00	1.331041757917493795e+00	1.793500936123669121e+00	2.188709501989328121e+00	1.499835477183731225e+00	1.632678449341256943e+00	1.887633876084144235e+00	5.684410412703551074e-01	1.789009736851028043e+00	6.706347587569572166e-01	4.148833283047577147e-01	2.044673030257747381e+00	1.570482138349123646e+00	4.154971867084208959e-01	4.795068021280025627e-01	7.599177279991435885e-01	4.997249365713228642e+00	1.787096422050019839e+00	2.019958776885431018e+00	1.867256337092131346e+00	1.927166370268514006e+00	3.868742445832272225e-01	1.812592381964458710e+00	1.525265396916617888e+00	1.610714011134797730e+00	1.697436198359700610e+00	1.819668323153356804e+00	2.984196780027349227e+00	1.886451342256009189e+00	1.708115881041565531e+00	1.858294191524046290e+00	4.130343402059618030e-01	4.988810741787125802e-01	2.040271244054218780e+00	2.130164919446391636e+00	1.716664019973101585e+00	1.907983990965126164e+00
1.594464576701357217e+00	4.521849757591234198e-01	3.870785145425214568e-01	1.791398330219661661e+00	1.703233065600448848e+00	3.775294323864814561e-01	1.600707498909718529e+00	1.842126203983194266e+00	2.159736005432135286e+00	3.354459719109506022e+00	2.277960365908681339e+00	3.181559217477754609e-01	2.023059063275686853e+00	1.915833304867465392e+00	1.573683337955205319e+00	1.909939276366846350e+00	2.384034990843607371e+00	1.714020896781672576e+00	1.664752648800333024e+00	1.981342406697993663e+00	4.136876115057289138e-01	1.870144066361996593e+00	6.033813314167271180e-01	3.279403385031878226e-01	2.153201847542931979e+00	1.567407015995200492e+00	4.989982754101769946e-01	5.785184848850311035e-01	5.629998374460573052e-01	5.218607506172025623e+00	1.931429221694119125e+00	2.310340690650131368e+00	2.024024748949623920e+00	2.096033594121135213e+00	4.673199466880983421e-01	1.869312733768445201e+00	1.599319155099813372e+00	1.537151485087465907e+00	1.778623493444590364e+00	1.952178586115370873e+00	3.146739867535230939e+00	1.957847243325376629e+00	1.784930170573873376e+00	2.006742308047470669e+00	5.442538155309675219e-01	3.216575620470097374e-01	2.233282489300663531e+00	2.318334559745340862e+00	2.000093115103491748e+00	2.040061946796239756e+00
1.726723570163554822e+00	5.942383365668326700e-01	9.175988968496467946e-01	2.019299811090430108e+00	1.253621862294214351e+00	8.684085235445543338e-01	1.870396806713791049e+00	2.097609694476564091e+00	2.404824484532958273e+00	3.181789684877693869e+00	2.362704508725888886e+00	7.419778595739733307e-01	2.206228546282767766e+00	1.472679247525557233e+00	1.672724196257710849e+00	2.088341881830437341e+00	2.415030967615741098e+00	1.755616793530311082e+00	2.057780963775951655e+00	2.180202143639017542e+00	8.530783750011187161e-01	2.218925510162975456e+00	1.075827133796135593e+00	8.418943327011541022e-01	1.744259025709313793e+00	1.917618165649593420e+00	7.894415277415961496e-01	7.375858078659818240e-01	6.702289753893700963e-01	4.714578494222870120e+00	2.135589896645843311e+00	2.142615885532599407e+00	2.232398557766364089e+00	2.185834526585970661e+00	9.107965666040112040e-01	2.183150800046682161e+00	1.813422834610172618e+00	1.941722609294249446e+00	2.101354518013813788e+00	2.163954429212633812e+00	3.018488129324663927e+00	2.337033080499901327e+00	2.101773326832904409e+00	2.267174387627802989e+00	4.832558283666577581e-01	7.939190336879023979e-01	2.223193093655918773e+00	2.260158172343029293e+00	1.801985900951949437e+00	2.327752848951617271e+00
1.052014943565669824e+00	1.964549899396632382e+00	1.986163678298555668e+00	7.677928497622129589e-01	2.532113153225301172e+00	2.195881338818162831e+00	2.432257795844757986e+00	2.775423361069757178e+00	5.982175609612530032e-01	3.435694051206873656e+00	7.642115558353979043e-01	2.138654445067539989e+00	7.207178289978716235e-01	2.510534444960519807e+00	1.759757836376137696e+00	5.164036169456707182e-01	9.688783379592285083e-01	2.332096926271686854e+00	2.561632079622742086e+00	4.725210849163762328e-01	2.253121459657211556e+00	9.277751149873747494e-01	1.996965043061762257e+00	2.056274266765915737e+00	3.251526702956229808e+00	1.196220921796822045e+00	2.155418987002590381e+00	2.203420160240292969e+00	2.358629921944739749e+00	5.760265832419222853e+00	6.823935956809387138e-01	2.322781028261191150e+00	8.787070329632139520e-01	6.616036683470399860e-01	1.977616248376774744e+00	7.765868340768841138e-01	2.587872634473760147e+00	1.512760234710643248e+00	8.471966403150189562e-01	5.244815536229966435e-01	3.349452345703015865e+00	2.713655103689354586e+00	8.406943516752035661e-01	8.079697292633838401e-01	2.117423539726864146e+00	2.209853974096545937e+00	8.702544940062154621e-01	1.098756075220551409e+00	2.162221618787751876e+00	7.439132145922666695e-01
8.047942609988785190e-01	1.815121892878687859e+00	1.780844710649099438e+00	2.409380630799767831e-01	2.359531299622927847e+00	2.021337442345022328e+00	2.271804486224211050e+00	2.432686489522282169e+00	5.755308770106897231e-01	3.216073293215232720e+00	8.939547179853293279e-01	1.989796395441581378e+00	5.083227536840788652e-01	2.350246899709859338e+00	1.538286670171672199e+00	6.830980513192100867e-01	1.037041809422643901e+00	2.140052637448066175e+00	2.411386603886228386e+00	7.824986202321695394e-01	2.051465805870840597e+00	4.503023980946200822e-01	1.740701301324634187e+00	1.867138727787280850e+00	3.125415685646582009e+00	9.141510876094260940e-01	1.891855739685361026e+00	1.952065088733974774e+00	2.285754216422315466e+00	5.566157237477103337e+00	3.371000744719048203e-01	2.151709215092017846e+00	2.567406820991335326e-01	7.005635792826077068e-01	1.744861767234288985e+00	6.075996505584857488e-01	2.384217848583190857e+00	1.246391819259661027e+00	4.845241581485359439e-01	4.857438005556437566e-01	3.095892760083982509e+00	2.458224374167450765e+00	5.263374947846648499e-01	3.370627597745346482e-01	1.932556344658252101e+00	2.032088043663773824e+00	1.079709116767857191e+00	1.215531931927724241e+00	2.029464357421809417e+00	3.022799387609744204e-01
9.216510603076898400e-01	1.995115103239158749e+00	1.984203382394913895e+00	5.448880328518052041e-01	2.532203656794863811e+00	2.192017264146332689e+00	2.419814866890825922e+00	2.600130946338409910e+00	5.168910942894257010e-01	3.318921026048344380e+00	7.146839390597000685e-01	2.175111700594288155e+00	4.345388399271397639e-01	2.515292729724050602e+00	1.720368154588183041e+00	5.675081916544314486e-01	8.677339522518147108e-01	2.283955845218988312e+00	2.548280536982809874e+00	6.044817071917161222e-01	2.232791036665664475e+00	5.414203637600595309e-01	1.947173936057553068e+00	2.057115221298665642e+00	3.263183598055842349e+00	1.008206858371367254e+00	2.104887402035990895e+00	2.157059266194431224e+00	2.417182813829748866e+00	5.634035258455345918e+00	4.146618700662559331e-01	2.288083237160178474e+00	4.405145230802275380e-01	6.398885793797811639e-01	1.954851794774859153e+00	5.481663524094154694e-01	2.508412031510054874e+00	1.342483181991624752e+00	6.120271667890322398e-01	4.229605272729550780e-01	3.206775795695838038e+00	2.583712214570310639e+00	6.640081309341665516e-01	3.784885187731365508e-01	2.129079553897798682e+00	2.212108733624732704e+00	1.020098679810935272e+00	1.098779953974557300e+00	2.173155134396954846e+00	4.337555515087865854e-01
2.297393845973361159e+00	1.539849916806985908e+00	1.346376771556826890e+00	2.243228165529263851e+00	2.524291844149435526e+00	1.588428094545288216e+00	4.346429128689214827e-01	7.307178898421852198e-01	2.423440499422627514e+00	2.687696071349038540e+00	2.707336026553364139e+00	1.696506885977929313e+00	2.449278953816730997e+00	2.549279783531277932e+00	1.844884456163187636e+00	2.435683013372564876e+00	2.779516032810857684e+00	8.330129037461092567e-01	6.106384544515720547e-01	2.508942622713458803e+00	1.601498551907636347e+00	2.206577712585339412e+00	1.554244026993431005e+00	1.494241683256072095e+00	1.928570568360959747e+00	2.246670433419329704e+00	1.495844089146252776e+00	1.582399388809391683e+00	1.818839372477262462e+00	5.596102359966650397e+00	2.377099188209324865e+00	2.492071685281988191e+00	2.367249717447178270e+00	2.510427312031893177e+00	1.412514380420093918e+00	2.310034683237295994e+00	4.868121510698900090e-01	2.294220182090581428e+00	2.246482875714863159e+00	2.427775251095289022e+00	2.392420985336213501e+00	5.969003289889838193e-01	2.313923957708541757e+00	2.299908156094564671e+00	1.635988039233927438e+00	1.575027839224687254e+00	2.745645590470632058e+00	2.866901286814389049e+00	2.327069652149736267e+00	2.347224997272960412e+00
2.525006227721297680e+00	2.174009862796849823e+00	2.523542835194737322e+00	2.635169614290928664e+00	1.141673413020544148e+00	2.706223963150831580e+00	3.041453939455037503e+00	3.078146681071842750e+00	2.835193861972968854e+00	3.058454259198247982e+00	2.537418194059779530e+00	2.501870880800744157e+00	2.609219367085088059e+00	8.037843911324418222e-01	1.665875009312375976e+00	2.768264327750514120e+00	2.437562983900296132e+00	2.493151037437678852e+00	3.415239176278691779e+00	2.853388000414792902e+00	2.665629844640243107e+00	3.062142625213464253e+00	2.357205816077819094e+00	2.501444200516020899e+00	2.605028913503140586e+00	3.078678755770849040e+00	2.306119235868773210e+00	2.177458076085953653e+00	2.722758420119888445e+00	3.219945412509192639e+00	2.613683895681062186e+00	1.086402285329465922e+00	2.658658097263475462e+00	2.512322935272254476e+00	2.393612513677551235e+00	3.013971184904689515e+00	3.168034082836090892e+00	3.271863456275104998e+00	2.946078349051849177e+00	2.738515756140502244e+00	3.047999703502740854e+00	3.554447528590974237e+00	2.921751667434727029e+00	2.738299209854353489e+00	2.143256387288099418e+00	2.634781751638718195e+00	2.263833234604008648e+00	2.287420272014994982e+00	9.642716427842931148e-01	2.811284564809059194e+00
1.004794212141964183e+00	2.022302378224828612e+00	2.021099549081099678e+00	5.254811723590802064e-01	2.517896093608054997e+00	2.255022120369664762e+00	2.397609275215799141e+00	2.567445159256340315e+00	3.430919416445507575e-01	3.255821591151248473e+00	6.901128711793652615e-01	2.230053198059159136e+00	4.500779619044592006e-01	2.471162397535934474e+00	1.615099383627337737e+00	6.536232275949280801e-01	8.349094462668452676e-01	2.226234937626611288e+00	2.544601821009358389e+00	7.160113703063050172e-01	2.294757395163474101e+00	6.132948249781877692e-01	1.971126540781470871e+00	2.102136673867307959e+00	3.281927810401334078e+00	1.143634975183814406e+00	2.138880397702482394e+00	2.185814984939338679e+00	2.501373579207406550e+00	5.596515450841499373e+00	4.052591858038793182e-01	2.154582007194387749e+00	4.060721543476603634e-01	6.251586035886455006e-01	1.980210331555408931e+00	6.732880066943792707e-01	2.518761293822537883e+00	1.486974683565393640e+00	7.046419893776030285e-01	4.591332433668782742e-01	3.151699256792016346e+00	2.572983707181083712e+00	7.268243863078495126e-01	2.930129340020828921e-01	2.162227798784595478e+00	2.275965782576264029e+00	9.625279955579649771e-01	1.102106480723709092e+00	2.067126100431097235e+00	3.097991603523908011e-01
8.427489497701305954e-01	1.712732632527785626e+00	1.619711482567785188e+00	7.705355142345785557e-01	2.469013512339206073e+00	1.716197799274342684e+00	2.344531409377048625e+00	2.534361676789420148e+00	1.125266483773508464e+00	3.535325488191377818e+00	1.353634811775335400e+00	1.742757494079447911e+00	9.845164451162650154e-01	2.579437777394796516e+00	1.904927527160089618e+00	9.126612254825012815e-01	1.527582724750915721e+00	2.344498243613708954e+00	2.382445422868658458e+00	9.781862286644912308e-01	1.762624403630877135e+00	6.040995289427036896e-01	1.634040460736234435e+00	1.660611942489858217e+00	3.171002672662250443e+00	2.636535006867988806e-01	1.765566359182456413e+00	1.859220968912010052e+00	1.962190759063849876e+00	5.864031661257328665e+00	8.781176092664385591e-01	2.643141624240935350e+00	8.880581266962879194e-01	1.172966028578710240e+00	1.613107809475984977e+00	5.465269261284502189e-01	2.337095496616202972e+00	5.605151773302626816e-01	4.182543029054682227e-01	8.622700501210286417e-01	3.394003883739801442e+00	2.470921762685392764e+00	4.104245135905782438e-01	8.848160573083849734e-01	1.805994964824703786e+00	1.766455815458569445e+00	1.554981601351438814e+00	1.597663320541566678e+00	2.445926611628874259e+00	9.179008992664956512e-01
2.222645278096910371e+00	1.617370651323632780e+00	1.700616218538201663e+00	2.278822177288231998e+00	2.070039590146091957e+00	1.945959439500838828e+00	1.261285303133236502e+00	1.349695301318887708e+00	2.479244827922694405e+00	2.054400684752498485e+00	2.522949070868575117e+00	1.904147970326762751e+00	2.376414225198320462e+00	1.986482785410453866e+00	1.770313013147962966e+00	2.420216816745171862e+00	2.527874379252845305e+00	9.096594138242860561e-01	1.639760733452811259e+00	2.504675639120906183e+00	1.925022552363674810e+00	2.407145527290224241e+00	1.832495202428929604e+00	1.813371109648478807e+00	1.384766020185806967e+00	2.445852955182494348e+00	1.687211276185302422e+00	1.681322599225065773e+00	2.017267736576586312e+00	4.834011388257984265e+00	2.341022366374220898e+00	2.031954755649192368e+00	2.350929028532911413e+00	2.373611568225181934e+00	1.704921911330812501e+00	2.457868864648665497e+00	1.128880498239185792e+00	2.564381251748736545e+00	2.394254142361774473e+00	2.445031713658573747e+00	1.834323873711132258e+00	1.647005178447547236e+00	2.469287052672823446e+00	2.346599662893936067e+00	1.649196862760491156e+00	1.880180957923490048e+00	2.480050615585613905e+00	2.539026571553684608e+00	1.856235130509265030e+00	2.430212960070195383e+00
8.491664354376565749e-01	1.886078576732367118e+00	1.882572978164748223e+00	3.480497897826309028e-01	2.444281294657272507e+00	2.101294892523141833e+00	2.371402483216002999e+00	2.583828214874143825e+00	3.999314483174660761e-01	3.308147500311831468e+00	7.025128207294009108e-01	2.079710453043008389e+00	4.404211992417705890e-01	2.426454957859659700e+00	1.649763543301413060e+00	4.101777300983868724e-01	8.798740372665448950e-01	2.231305645681474825e+00	2.496905212806076690e+00	4.973929784451541769e-01	2.147404838715806452e+00	4.959500084472861503e-01	1.875711192594901044e+00	1.960382924801552518e+00	3.194680688746479813e+00	9.595117197092410954e-01	2.016954636702255055e+00	2.071154395305771612e+00	2.317044571810665143e+00	5.623956165316586819e+00	3.018223193801001791e-01	2.227797584545136100e+00	4.224628493187465028e-01	5.570205705661578355e-01	1.861796667098941205e+00	5.625090591398628215e-01	2.475331957024400786e+00	1.308422364915917013e+00	5.481744874749714391e-01	1.929318893070752217e-01	3.202936028460299234e+00	2.563449599498169640e+00	5.593469256784572297e-01	4.404825955717142083e-01	2.028548068258948955e+00	2.117757959549884994e+00	9.169990769419721355e-01	1.070519361630814181e+00	2.096026285907360620e+00	3.621934368456120046e-01
4.298546577332572616e-01	1.584342880113854157e+00	1.575285520442405218e+00	4.812073268565529305e-01	2.074221906231083157e+00	1.742135038250922641e+00	2.312264069345371986e+00	2.469795082150207932e+00	1.022789905766374297e+00	3.280332980436003520e+00	1.073182628196332367e+00	1.696430406489809695e+00	7.177509466807731053e-01	2.145700117053192191e+00	1.616175818292635569e+00	7.737862701921620623e-01	1.213800686720142075e+00	2.210098269255432957e+00	2.455818160239991332e+00	8.862722149668145200e-01	1.760612803084917966e+00	6.919054872280985258e-01	1.542881138221881887e+00	1.617915302643966546e+00	2.952696476089737398e+00	6.499524664100313487e-01	1.648908761091451680e+00	1.703255186822498324e+00	1.972979888115080849e+00	5.416513946076869424e+00	5.820365410009143980e-01	2.243799431795192145e+00	5.981337896865598358e-01	8.633888717634340404e-01	1.529661207006850043e+00	6.651900946372015788e-01	2.369900382786292337e+00	9.417604253030341654e-01	5.527197622054540460e-01	7.288175239262012495e-01	3.160077684280378385e+00	2.555349809954981843e+00	5.765964798975686811e-01	7.223792201121479462e-01	1.646115691473350573e+00	1.755420701570133302e+00	1.194245774897167101e+00	1.239553526850032616e+00	2.047394038845967046e+00	7.877020451466709705e-01
1.614515206397281410e+00	6.830834707736153089e-01	5.803557620184411903e-01	1.756240818517248892e+00	1.804120990190741569e+00	6.404384661387183542e-01	1.619974411645099366e+00	1.909996956315225924e+00	2.092420298415853974e+00	3.316515146401526781e+00	2.233371760252099492e+00	3.678108528687420442e-01	1.997333994184314010e+00	1.985997072731097823e+00	1.578851601516943592e+00	1.864417885631058258e+00	2.355210355081357676e+00	1.731526210657304610e+00	1.692038572438463229e+00	1.919345247975484003e+00	6.843419939757813264e-01	1.821743728597013723e+00	6.673077560446794010e-01	5.641536675562349723e-01	2.217669674422777515e+00	1.542511171760447386e+00	7.198851531197321130e-01	7.807014113180165138e-01	7.246535801387301579e-01	5.345509670948076497e+00	1.897995882419517333e+00	2.322878346220603074e+00	1.991172745340995087e+00	2.049450349973554353e+00	6.672894217573858144e-01	1.813453557305044095e+00	1.654898222892700499e+00	1.532944111881414218e+00	1.740595270651607906e+00	1.906469911633182690e+00	3.121515987263627334e+00	1.982010115794888394e+00	1.737452370357374543e+00	1.971906829581454135e+00	7.561780853785107226e-01	6.115156234652370237e-01	2.197788555762023144e+00	2.297226153717071284e+00	2.031828618037992307e+00	1.982010831765181225e+00
1.823627489724647166e+00	8.695066023781191644e-01	5.975770479190860573e-01	1.992851459673694370e+00	2.176688333690687038e+00	4.777967376759026941e-01	1.508894142999003929e+00	1.771862668449051714e+00	2.342302075020910479e+00	3.520695294865989311e+00	2.547501044890204458e+00	7.020857945279520562e-01	2.254676761165889332e+00	2.384192034815300953e+00	1.933624956663696492e+00	2.101181766633007264e+00	2.668381815163238358e+00	1.806848147909331237e+00	1.434531952754584117e+00	2.170211230872385766e+00	5.489245312435706570e-01	1.961446021925929095e+00	9.323561679958723980e-01	6.051801252333977033e-01	2.285956263720311465e+00	1.645871858648659369e+00	8.326801300288422247e-01	9.575446835685618163e-01	6.622938598240837305e-01	5.628521414841372028e+00	2.154752598668361774e+00	2.712884898166401992e+00	2.232922416413176681e+00	2.348628098489879523e+00	7.580363555535543085e-01	1.994974316548296267e+00	1.439310090733910252e+00	1.550354214191115743e+00	1.913003147405046400e+00	2.153422269816800405e+00	3.288512076548481211e+00	1.739875557558905106e+00	1.936363639490538802e+00	2.195002040289550482e+00	9.486085895564788650e-01	4.973310723150958235e-01	2.546704667029453972e+00	2.639233559964572873e+00	2.422414169284866414e+00	2.224783053033442926e+00
1.562861866859532878e+00	4.304885083604712559e-01	4.270958450118605976e-01	1.762251310800964976e+00	1.665008587797227824e+00	4.999065364936267075e-01	1.502195670726286902e+00	1.768848840332041927e+00	2.113299625130058423e+00	3.222311198126520448e+00	2.223584957809273455e+00	4.109779651520584220e-01	1.986822804080764504e+00	1.857091643426826311e+00	1.523051488890514893e+00	1.869804623821219369e+00	2.323660612497429945e+00	1.587324636624541041e+00	1.594565640413064145e+00	1.946544244995544570e+00	5.290346000611573229e-01	1.855457185119159691e+00	6.633762921054892070e-01	4.179853377763648736e-01	2.031173488450926268e+00	1.583111380202355312e+00	5.531411181229126672e-01	6.096003943301792072e-01	6.172025835573197172e-01	5.190689364261760197e+00	1.899318562065616112e+00	2.239255869814342326e+00	1.997910050784884151e+00	2.038018018079946092e+00	5.056156740603355848e-01	1.847459332397508813e+00	1.497054843888417253e+00	1.580742817526324950e+00	1.770950246311710163e+00	1.923032880113827670e+00	3.023058634285002544e+00	1.893076112436451242e+00	1.782455530771559937e+00	1.972361151035671112e+00	5.303469625093392148e-01	4.381516587934995433e-01	2.167401421162475472e+00	2.256801008409837106e+00	1.924055220735767291e+00	2.014710715539530739e+00
3.479509631574035478e+00	3.458796356440605901e+00	3.549332713750371404e+00	3.491650841108632441e+00	3.313995588412721904e+00	3.797956645081125959e+00	3.098168177804121459e+00	3.176378221180637063e+00	3.539249777870709490e+00	8.978836588705559896e-01	3.394422925790030909e+00	3.679771218823413292e+00	3.481899221582291037e+00	3.074090349927437682e+00	3.171817793812067965e+00	3.550377359328999116e+00	3.332060038212704800e+00	2.655754968185550347e+00	3.486456211754770607e+00	3.597376152868712040e+00	3.786614525747700188e+00	3.652733586801480303e+00	3.622167684352380235e+00	3.648022227460812950e+00	2.684283565517054271e+00	3.819158914957966555e+00	3.533720651822449987e+00	3.508714175857429840e+00	3.859500205065215184e+00	5.211881792912748779e+00	3.461919799576736789e+00	2.992147583725093263e+00	3.433885935174566750e+00	3.322584029256525628e+00	3.526932866911008269e+00	3.659949388403566317e+00	3.032122060233548577e+00	4.028903568325708839e+00	3.687240967163015526e+00	3.577474172531672103e+00	1.140522106027537008e+00	3.375344999204473506e+00	3.736613835581788834e+00	3.523684133007453756e+00	3.451292904323418398e+00	3.759224530744870840e+00	3.366651907761316398e+00	3.346149897887699787e+00	2.994950533702292361e+00	3.578328214842130706e+00
6.101453212106504598e-01	1.723381246572062375e+00	1.732683794709775960e+00	4.001298646469620413e-01	2.293293746111123355e+00	1.898333159864199260e+00	2.367028212292755729e+00	2.598477576208955586e+00	6.760158477256519305e-01	3.381801434857902855e+00	8.149627349023397249e-01	1.867787464088874971e+00	4.705384643019192570e-01	2.332554093960735653e+00	1.645538320172766911e+00	4.528804571061192386e-01	9.934711237589169963e-01	2.258103055966643069e+00	2.486743946043658671e+00	5.377883677307524479e-01	1.942351300497875410e+00	5.693271498182090884e-01	1.706300881676100056e+00	1.783351727526401254e+00	3.123603867396423261e+00	6.806111758031798686e-01	1.853896863365255276e+00	1.910358206751826327e+00	2.104728048450538846e+00	5.591651117076543720e+00	3.831900817776456303e-01	2.283222568266739749e+00	5.170813216848596516e-01	6.400515216884589131e-01	1.702330778914137754e+00	4.113821482792135997e-01	2.439533454793498812e+00	1.024817342569900980e+00	3.490059596225522087e-01	3.527754114672433938e-01	3.272888151744690610e+00	2.599174317500088094e+00	3.430818925334874203e-01	4.989936689224802047e-01	1.841959287065457529e+00	1.924565870727926065e+00	9.898518827034107348e-01	1.084938696735126440e+00	2.100381166877169026e+00	5.505694738773233565e-01
6.458745442102665768e-01	1.762466473880749618e+00	1.753962692460035111e+00	2.225886838878285978e-01	2.303285144608441026e+00	1.979953933493727725e+00	2.284085029256758936e+00	2.464842858387378488e+00	5.925158944643725834e-01	3.240226091397764296e+00	7.867580070360880029e-01	1.950130494216260058e+00	3.722698473273208797e-01	2.304066973226707393e+00	1.550558513588797149e+00	5.366347122972312533e-01	9.452610514895317673e-01	2.160160604106527771e+00	2.427402233369084339e+00	6.355445036721417695e-01	2.011722453075398764e+00	4.989249765739284803e-01	1.730260074387290903e+00	1.828982000850992273e+00	3.076540999319074654e+00	8.876118374772918873e-01	1.868606358330726636e+00	1.922638527859827029e+00	2.221642930305691710e+00	5.497320930058160471e+00	1.939096381862197294e-01	2.150460301419800935e+00	3.052644507870759805e-01	6.153108765972765681e-01	1.718849998894059983e+00	5.473583610786428855e-01	2.391531614031865871e+00	1.208705860955488376e+00	4.761592813656312373e-01	4.054888521002331103e-01	3.121991144336158541e+00	2.507112937317270696e+00	5.407720524490174929e-01	3.486663850760443051e-01	1.880834544423062304e+00	1.988464347072160576e+00	9.632580157099052132e-01	1.094069811367721634e+00	2.001711488098087965e+00	3.690723824728414648e-01
2.315482502580757274e+00	1.589110805416217076e+00	1.389489555504022977e+00	2.268550260263562546e+00	2.630313431430538973e+00	1.646248175176001638e+00	2.823994768226673613e-01	9.292285325318417888e-01	2.433325207538310053e+00	2.801849820367514177e+00	2.740677561080540503e+00	1.745771412359661046e+00	2.480775752666953160e+00	2.650949644810343564e+00	1.912018470216811927e+00	2.443114616283450058e+00	2.821507557196422766e+00	9.441631880077604455e-01	3.945070170073162186e-01	2.507779013283560232e+00	1.666591954446981827e+00	2.249443422855902153e+00	1.632224708378074540e+00	1.543513109758855473e+00	1.962157373095376967e+00	2.285363997524114232e+00	1.591658376685109566e+00	1.677655606138646949e+00	1.838658568366120960e+00	5.724043956761185825e+00	2.403055463559620630e+00	2.572666587490228807e+00	2.414968131091381753e+00	2.536345163848900075e+00	1.478463533213762338e+00	2.330768237580959745e+00	5.904262766780491445e-01	2.328316008102973900e+00	2.273390447220979382e+00	2.445711342253710008e+00	2.533535998767931119e+00	7.368853335076381850e-01	2.344780875792886299e+00	2.335220779763302446e+00	1.699667858652429864e+00	1.617765679442490390e+00	2.750879557377595930e+00	2.909620637845327984e+00	2.390127395531179033e+00	2.370644099224190615e+00
3.612491802836999888e+00	3.616473983511794277e+00	3.659448786335940174e+00	3.545260023237116975e+00	3.594260840443911142e+00	3.923538587286591994e+00	3.047073340774330674e+00	3.151788409405575919e+00	3.555321499986971556e+00	7.363863634564614680e-01	3.506446474425907844e+00	3.809445629218221274e+00	3.577083217736759302e+00	3.350248259131373363e+00	3.300001813129869621e+00	3.628065805875891225e+00	3.463867035615394219e+00	2.640295628894266500e+00	3.423171588519113406e+00	3.672011624163374677e+00	3.918740266001338401e+00	3.660531932037120129e+00	3.741517791845499374e+00	3.776448928060921695e+00	2.826968523656600674e+00	3.888343668231717842e+00	3.672947507662974509e+00	3.671034485094742283e+00	4.009950593524665763e+00	5.638903868260741525e+00	3.542160205947429308e+00	3.185043519023247338e+00	3.492667968351064633e+00	3.404715913907906621e+00	3.649336966778166769e+00	3.704591489401530602e+00	3.014718878253652701e+00	4.103989188609572736e+00	3.735326080365886980e+00	3.643754537977993202e+00	9.788991426541712171e-01	3.268467422233471087e+00	3.785515744652188097e+00	3.579356126207827060e+00	3.615462914900282598e+00	3.896362272938673321e+00	3.504440847985301755e+00	3.518838195595828999e+00	3.217062290605106067e+00	3.607348495597389348e+00
1.830624908254080196e+00	1.526868327521035296e+00	1.791203169447590504e+00	1.820467969379951034e+00	1.184018602509574469e+00	2.085196374326582891e+00	2.131667733969904166e+00	2.223577661200220046e+00	1.973385229058986834e+00	2.623460485331262415e+00	1.845939732605960559e+00	1.928090770189568426e+00	1.841563617167375488e+00	9.014783582533303363e-01	8.163694745673621966e-01	1.990153420194034517e+00	1.778451937905437097e+00	1.611686700395651428e+00	2.513398346326340071e+00	2.081367471702830318e+00	2.067411214354430093e+00	2.207016503354694237e+00	1.689228296438644694e+00	1.848668500257987013e+00	2.266270813429569930e+00	2.323440960927476873e+00	1.687686900193405171e+00	1.612290485920716998e+00	2.198348043020446507e+00	4.094138669681295362e+00	1.824743953404533547e+00	6.263325879975273347e-01	1.847839964495014309e+00	1.770316437948229460e+00	1.688769446823268350e+00	2.200158157499358058e+00	2.334103231661398770e+00	2.559617452472773280e+00	2.116626497562295040e+00	1.936268887752384815e+00	2.534855193853124078e+00	2.621692022708907555e+00	2.115369010764599267e+00	1.898670259269916505e+00	1.578430233100036162e+00	2.017878811434987263e+00	1.620116539557630020e+00	1.732645160795638573e+00	3.863720574782577022e-01	1.957340259176353348e+00
5.390234049006631389e-01	1.638733964332993454e+00	1.627145022947608100e+00	6.292233452962914253e-01	2.281254944008224150e+00	1.728407935144328667e+00	2.388980898690000743e+00	2.592702696358042402e+00	1.021828281967090524e+00	3.474473531617361832e+00	1.094309065573268791e+00	1.733200692757365102e+00	7.476955217913159313e-01	2.377188408407142628e+00	1.809997366919203321e+00	6.710298700232034674e-01	1.257302046750606639e+00	2.325640149423999326e+00	2.477249066385724507e+00	7.573652504777905747e-01	1.770429357175852259e+00	6.543382648545206237e-01	1.642483061958305068e+00	1.656722926989006250e+00	3.072375722012927302e+00	4.151854729589932180e-01	1.744356189080995101e+00	1.813015382208428505e+00	1.930241427775456042e+00	5.619277904099524434e+00	6.739154129041005081e-01	2.471360052762033188e+00	7.568262755237691319e-01	9.329564276206148143e-01	1.605075449031808210e+00	5.072369956485367481e-01	2.394190001214970387e+00	7.235708103469588037e-01	4.199540581297609987e-01	6.808484650073460820e-01	3.347790856984528496e+00	2.592546653908037957e+00	4.292938964432210791e-01	7.767746184069211912e-01	1.729955564918244093e+00	1.764266902236699686e+00	1.261731734259860405e+00	1.278906929986459495e+00	2.258696767261065386e+00	8.506725338325050734e-01
2.343476127698306044e+00	1.839558044123441816e+00	1.795023281645886648e+00	2.148438488687976378e+00	2.496177227278044253e+00	2.139384055644212079e+00	9.261875681894031764e-01	1.109509193338831023e+00	2.194827437356778876e+00	2.274466095006275168e+00	2.465286720823528288e+00	2.136226403726777967e+00	2.313378909696750974e+00	2.349107951514914916e+00	1.583606076815080588e+00	2.339765184713521684e+00	2.490731667403630389e+00	4.350442840082953122e-01	1.250752580846345996e+00	2.425329908611173924e+00	2.153611292003719591e+00	2.231595182096847374e+00	1.894564819174450410e+00	1.957373904207902360e+00	2.016667915860449245e+00	2.454168331096714617e+00	1.904069511548266647e+00	1.929059613262660289e+00	2.314731620801559586e+00	5.309577956521698283e+00	2.254163929493984142e+00	1.958934095318777491e+00	2.232787745584432049e+00	2.294006552982351010e+00	1.816321143308761155e+00	2.342426714973222079e+00	1.148675548632041243e+00	2.625532444270345156e+00	2.284181430106390298e+00	2.292610890497447595e+00	2.039119247530368551e+00	1.180933381281042083e+00	2.339171190559380165e+00	2.170812500823846580e+00	1.971464933480840065e+00	2.091905884310689245e+00	2.436197089515812930e+00	2.605542614913808119e+00	1.903232709729247407e+00	2.196061397023111539e+00
2.471006881920724485e+00	1.757710189312204685e+00	1.500658478988940336e+00	2.408143224336266375e+00	2.866065420544246845e+00	1.720413622249169050e+00	4.597279652687545903e-01	9.834268333901592385e-01	2.564469025249383805e+00	2.965624315032123093e+00	2.905432657962428333e+00	1.843772768239332560e+00	2.630270389955146282e+00	2.905282819722007748e+00	2.125044601443112580e+00	2.573052389406728313e+00	2.999952844421395870e+00	1.170098148837413365e+00	1.899738560490895067e-01	2.629006319225451804e+00	1.749845745826680288e+00	2.325570732142712593e+00	1.744348819888268842e+00	1.650154431019042800e+00	2.161253826515760590e+00	2.355460827457868334e+00	1.725660066062694176e+00	1.827810448110486652e+00	1.925292099536158430e+00	5.972459881677526283e+00	2.548997671259086495e+00	2.828505934212997452e+00	2.555748545301324892e+00	2.703274537777233366e+00	1.608896505411816946e+00	2.424928590051018684e+00	6.312535005703399094e-01	2.368961196252581392e+00	2.374241353678458566e+00	2.575360815371802392e+00	2.683847990536546657e+00	5.387988541240514850e-01	2.443945608496724375e+00	2.469970782780502638e+00	1.870377049023649318e+00	1.708896579023820639e+00	2.948110579222490202e+00	3.102921178318843953e+00	2.652492580556785828e+00	2.493592333344557765e+00
9.099500009150224278e-01	1.900921334504912297e+00	1.939434556874721105e+00	4.163931315529190713e-01	2.371919170922153874e+00	2.170750412554691700e+00	2.384894003567608944e+00	2.615475532710252349e+00	3.207152029564295237e-01	3.248609023234600990e+00	6.273731425853613652e-01	2.135103686506037768e+00	3.891946576858500983e-01	2.325292463284404310e+00	1.537752378224370942e+00	5.395433945888672422e-01	7.789590650662644444e-01	2.192858774351054585e+00	2.547766461485944767e+00	6.297989046493687182e-01	2.213013275130250701e+00	7.151769760543768006e-01	1.913198062792282439e+00	2.017187221920872631e+00	3.189173479850866411e+00	1.117495538389332799e+00	2.052809353315597107e+00	2.098947922297335289e+00	2.391818865542709283e+00	5.520556609098108858e+00	3.144363075145091835e-01	2.063849958434555099e+00	4.160468485756070312e-01	4.800145857499253932e-01	1.899572790483076812e+00	7.240732089761050538e-01	2.512274305241128491e+00	1.465088780192473905e+00	6.599432730686647375e-01	3.159366638633694935e-01	3.154816497029051536e+00	2.624539296060360627e+00	6.536189982915141528e-01	4.047666831797083198e-01	2.041924896419566426e+00	2.187555208172223598e+00	7.803610877235562793e-01	9.852900594087171671e-01	1.945541901896428394e+00	3.598246192220941331e-01
1.492976493584573072e+00	5.184070033785576070e-01	2.914998308353503598e-01	1.635940128270322091e+00	1.672674974063638187e+00	4.865937452316486111e-01	1.503074239921541544e+00	1.697798734040560920e+00	2.015961361004949826e+00	3.229409097872824042e+00	2.175244071844507854e+00	4.022561844246647644e-01	1.895284228067374288e+00	1.860246299416734805e+00	1.403045479851300348e+00	1.830589274142085499e+00	2.277847015964612254e+00	1.580097591439172833e+00	1.601904679099501960e+00	1.910718799032063542e+00	4.938510750979374642e-01	1.713471124310841587e+00	4.160022007649482045e-01	3.076143582770282103e-01	2.176317575504446822e+00	1.457468015992526844e+00	4.258008752730875202e-01	5.413855096091229058e-01	7.983158001764032452e-01	5.208944756614626748e+00	1.793849546766396408e+00	2.182158413242416550e+00	1.842596506158707292e+00	1.976855669724399744e+00	3.160235105922412635e-01	1.728196940629193934e+00	1.556072361575885132e+00	1.458768451214999873e+00	1.628564329318995973e+00	1.838826553723135415e+00	3.013742512575209087e+00	1.843115277356498938e+00	1.636310747164068991e+00	1.832182743311949302e+00	5.677191570113184760e-01	4.538097867921894735e-01	2.151713931585893302e+00	2.240143552064760346e+00	1.902841318658713421e+00	1.870222753405743177e+00
2.377937777113059870e+00	1.660413982060978455e+00	1.440127958479062276e+00	2.289515215511900070e+00	2.707724614644486216e+00	1.684750930973766048e+00	5.088633122370556094e-01	6.744814521259090423e-01	2.448044184267847534e+00	2.801142373698437549e+00	2.777331434489676898e+00	1.808720110622450417e+00	2.504585283745665247e+00	2.725464294026894940e+00	1.926924868187070095e+00	2.484234567930199145e+00	2.857021423662059245e+00	9.587262140325726323e-01	5.008559478011163080e-01	2.555469257237501957e+00	1.704738379118343250e+00	2.220877297422167551e+00	1.633087652285222902e+00	1.591230170578812109e+00	2.109670560772539893e+00	2.280913489379194914e+00	1.617295435725933039e+00	1.702986741818974137e+00	1.917078276459499131e+00	5.722757045269482035e+00	2.424587233697067301e+00	2.590033522726667314e+00	2.414478058982106212e+00	2.588274147521469892e+00	1.517785084657287564e+00	2.343657869735234378e+00	5.501164339506755541e-01	2.318985358479170422e+00	2.277000364147735212e+00	2.464640699016566572e+00	2.501192163381499523e+00	4.063455810540200219e-01	2.349278202420745920e+00	2.329697994100937031e+00	1.780320648608448630e+00	1.668889038297577843e+00	2.826858184218615566e+00	2.966921500428227443e+00	2.442112853156876540e+00	2.366250396856541816e+00
8.308488684261967627e-01	1.901221148750694478e+00	1.918841485716327844e+00	4.025182533287322562e-01	2.328657944648060862e+00	2.170557357818833299e+00	2.324408235978633552e+00	2.530863064999915313e+00	4.805290660075200448e-01	3.144276799927403054e+00	6.599702180179717326e-01	2.117857025292781081e+00	3.662029695346122327e-01	2.274426274051136954e+00	1.517622118570428391e+00	6.247085037155899467e-01	7.810193027707442726e-01	2.135753843161340537e+00	2.515392625538670490e+00	7.076116030611948604e-01	2.198741409041631290e+00	7.020874943183544881e-01	1.881544714833705223e+00	2.004459231207959213e+00	3.103030283875718442e+00	1.168611892512315231e+00	2.017773641443610266e+00	2.064268273780091256e+00	2.405406954151540155e+00	5.437446222722389422e+00	3.091754679472195622e-01	2.024669937176883927e+00	3.255439747600623046e-01	4.767628005888072673e-01	1.874165555947059136e+00	7.374319704605077908e-01	2.476657473780826013e+00	1.501061366571609268e+00	7.179853599155460175e-01	4.934805628470754213e-01	3.041760407376401076e+00	2.581156731846264041e+00	7.650397678294855730e-01	3.671312830293701479e-01	2.014333468782536940e+00	2.176935753609234414e+00	8.206984697816886998e-01	9.842141969521354117e-01	1.915020572105544661e+00	3.935907071945409785e-01
7.333501631980763324e-01	1.883866790236757405e+00	1.947948741409174067e+00	6.469506396287323380e-01	2.347615301454845316e+00	2.118553139875562596e+00	2.481487701992674655e+00	2.766922289603505281e+00	6.872569978145254277e-01	3.279805498137017938e+00	5.005939815263051873e-01	2.082495358197301361e+00	4.763858322540523993e-01	2.336835908912061388e+00	1.797614156906892413e+00	2.109866706529514857e-01	6.750448707235525703e-01	2.314484017390490589e+00	2.640939936322776127e+00	2.819027640646847299e-01	2.167757604618960610e+00	8.278201467544259451e-01	1.984539894924012726e+00	2.006456746458988416e+00	3.091797503695696836e+00	1.036070307539781465e+00	2.071019869728269125e+00	2.112517226307230267e+00	2.265987517016100572e+00	5.521288576156301531e+00	4.955861653509484044e-01	2.295153600744376909e+00	6.858129356375309849e-01	3.943074955751577626e-01	1.928540363768933785e+00	6.788306203157561391e-01	2.543871615632868455e+00	1.374645705642015159e+00	7.593649274063856147e-01	3.926944922181075937e-01	3.203371315062733871e+00	2.754385390955838009e+00	7.674914955257093885e-01	7.297932646339962970e-01	2.001115348339341349e+00	2.137907245033712211e+00	7.097825306522579369e-01	7.531970261699180158e-01	2.114956146487180000e+00	7.771675663952190005e-01
7.113581321115297618e-01	1.853654711889584306e+00	1.949177152470478847e+00	6.046607541611017655e-01	2.186042795096674318e+00	2.143083533028356413e+00	2.501491230832137536e+00	2.741918512478918490e+00	6.811762143195961849e-01	3.253056275275320264e+00	3.790718592252024233e-01	2.098894559689225225e+00	3.703257729755067285e-01	2.155790190758898106e+00	1.626721354125349794e+00	4.218900867180047087e-01	5.006325010227976602e-01	2.284557156852887960e+00	2.692309818499767804e+00	5.183497670847628802e-01	2.180660793444345824e+00	9.220905584594181192e-01	1.946903589525134315e+00	2.005353513124234599e+00	3.078861816289978126e+00	1.174165934451612658e+00	2.034419884056394512e+00	2.061199852992003922e+00	2.315398841923301809e+00	5.299111567672808221e+00	4.171750366753123052e-01	2.068666080686648368e+00	5.993109309566327925e-01	3.108503503105485843e-01	1.902978366222416673e+00	8.237647685401245923e-01	2.601442297804778647e+00	1.510206420778258396e+00	8.519483734002119002e-01	4.460332892573266594e-01	3.176331878953013721e+00	2.800452179861343538e+00	8.499525605093419811e-01	6.741795368265292021e-01	1.966327515354828304e+00	2.153732115598656183e+00	5.173372245248728518e-01	5.877199757775329880e-01	1.903370541322322085e+00	7.407329182581269267e-01
8.033280203444176371e-01	1.847715504367472672e+00	1.824229040295615389e+00	2.495982261263312019e-01	2.401334529514985050e+00	2.062089163962745442e+00	2.281331159012650822e+00	2.468557194477499106e+00	4.710418567773687060e-01	3.217504941826171194e+00	8.001898523597232860e-01	2.032260665267538347e+00	4.245582989464549706e-01	2.383692418914567401e+00	1.570461032099477849e+00	5.797569400884778901e-01	9.624246707901024100e-01	2.150297224269506202e+00	2.421837411998091660e+00	6.676199678449601382e-01	2.097264460899565641e+00	4.401737757543836005e-01	1.797560154121593756e+00	1.909702596962391086e+00	3.136635238416045635e+00	9.456011720706902768e-01	1.946887598847318435e+00	2.005965232805508869e+00	2.314124507077433002e+00	5.587037720617812120e+00	2.552110108679055411e-01	2.169525998889788365e+00	2.789635268473590890e-01	6.220837304979210947e-01	1.793295395447832119e+00	5.605639853951632778e-01	2.396671864668818319e+00	1.278477311849328224e+00	4.932625890267828828e-01	3.917267716470195227e-01	3.100725237233436182e+00	2.478176495550761693e+00	5.436082829831699881e-01	3.009216378150544324e-01	1.974512376184293316e+00	2.075302538634529181e+00	1.004609739579173766e+00	1.154698464920915546e+00	2.045570065157896522e+00	2.401627759215377023e-01
6.057475105166479246e+00	5.714196962286966830e+00	6.069960866277584799e+00	6.271041383377138345e+00	4.652566774595880084e+00	6.145742858961847688e+00	6.562879124398429020e+00	6.291973601064223764e+00	6.509026898333052813e+00	6.222450588417587802e+00	6.099018504708434207e+00	6.026591918175445706e+00	6.197651202617569410e+00	4.544360947360998715e+00	5.479416845471747344e+00	6.356044828693871551e+00	5.950874027374492670e+00	6.064859044902279450e+00	6.903890857355627020e+00	6.438484644641746968e+00	6.073102406292393951e+00	6.656275542665035516e+00	5.916590790014061518e+00	6.008243772288219375e+00	5.578639262096809937e+00	6.635232089247596221e+00	5.794646639403593369e+00	5.630605857062726649e+00	6.052235786192550648e+00	1.012639573793861825e+00	6.224904805131528995e+00	4.782356058137298582e+00	6.264674282175092479e+00	6.174034752298617867e+00	5.945381755993920159e+00	6.641021681767084850e+00	6.587568013419665469e+00	6.769453805122346068e+00	6.564521924065540581e+00	6.351531149140456911e+00	6.225618887346004549e+00	6.965216297363833853e+00	6.579890719482719419e+00	6.364536564381912065e+00	5.644018142583744790e+00	6.038907448897499641e+00	5.840256532867378780e+00	5.759108404083679744e+00	4.793391039688814637e+00	6.454198460706000340e+00
9.946227423683542401e-01	2.061399663097737811e+00	2.209734197632900354e+00	1.019691858980293020e+00	2.242007179761051017e+00	2.382575830911059622e+00	2.731125218123943821e+00	3.014004309645784474e+00	9.748018166612332225e-01	3.275343182392761676e+00	3.512444495252436960e-01	2.322836264340633949e+00	6.976794740294735009e-01	2.186284181386382475e+00	1.833635969530261756e+00	6.928663980891620611e-01	3.566340976259854134e-01	2.470801273343141702e+00	2.951819770679529498e+00	7.116899584571522164e-01	2.422428984501773463e+00	1.302546236597729168e+00	2.225841600966437017e+00	2.254289693281623652e+00	3.155497700133710115e+00	1.478329972806182946e+00	2.281843172173848355e+00	2.291348857092809777e+00	2.500589972279743556e+00	5.238501426093874258e+00	8.049320773873158696e-01	2.143830572374593846e+00	9.664095916752822868e-01	5.143820694522189818e-01	2.163168431354171251e+00	1.136907612270479984e+00	2.808998940161132829e+00	1.805795474138363055e+00	1.209191339865055337e+00	7.911001737690521729e-01	3.237132239356460328e+00	3.069183491837227606e+00	1.196404308984877485e+00	1.035433353893878472e+00	2.165998869759683032e+00	2.391761894607264072e+00	4.340862663051368586e-01	3.033570262047894928e-01	1.972694723331764655e+00	1.114209921130007386e+00
6.991353606321271119e-01	1.831474071448242924e+00	1.930934351068290811e+00	6.393143204554705417e-01	2.207129772664194967e+00	2.105922482909342808e+00	2.499575017899958507e+00	2.777432707611700469e+00	7.221782452464706736e-01	3.247146047467990737e+00	4.583958422549683775e-01	2.054062992430328638e+00	4.755751345426044718e-01	2.185263180539593897e+00	1.696660875890216413e+00	3.257637698067592513e-01	5.950069488969146336e-01	2.290827685819549320e+00	2.679117055156126526e+00	4.289208810156309171e-01	2.151032478667498804e+00	9.304835723542259629e-01	1.947354820502135153e+00	1.982325999963219454e+00	3.042736630118274110e+00	1.104671325563514550e+00	2.030513419341311465e+00	2.058467666352831404e+00	2.244135014027707431e+00	5.374595284679577922e+00	4.941499624647908706e-01	2.153877444845025302e+00	6.944434699625757768e-01	3.441486083528833562e-01	1.898451719565180884e+00	8.018021950001503750e-01	2.570947408660491540e+00	1.442143511787276067e+00	8.359860555090157241e-01	4.235211488811531644e-01	3.179088610273870241e+00	2.803493598560394595e+00	8.200570810598768468e-01	7.585563237569874495e-01	1.947191898216375394e+00	2.118832508464440156e+00	5.528705296611515774e-01	6.261783333643026195e-01	1.969809321175556072e+00	8.084674464413718065e-01
8.441141950961651430e-01	1.898129929889723178e+00	1.843917464522239813e+00	4.527990233661360886e-01	2.557180952603875568e+00	2.042469131990636733e+00	2.314783752488514423e+00	2.515101594785463579e+00	6.005216880215987763e-01	3.331234636892531409e+00	9.235556680509567906e-01	2.028463989672046441e+00	5.663634500408372130e-01	2.571645981444305562e+00	1.765174630057400718e+00	5.635213058287992238e-01	1.112486811002472153e+00	2.240436243161075591e+00	2.411039091752086083e+00	6.078020682155558241e-01	2.086882339455993218e+00	3.099464252537180164e-01	1.835952780122968919e+00	1.922024217303072602e+00	3.204250210009317978e+00	7.624072116583325842e-01	1.998011160622047200e+00	2.071749815918158433e+00	2.278144088017064028e+00	5.784881410380039668e+00	4.594082081255878025e-01	2.412138828746312136e+00	4.856327217545404751e-01	7.679609995132912204e-01	1.830967804006392363e+00	3.128738645021125198e-01	2.386682281802311234e+00	1.091467879843186939e+00	3.134770521421729184e-01	4.456514860343760986e-01	3.207751109518627075e+00	2.467352232466399897e+00	4.100891048420206020e-01	4.285617897323769632e-01	2.023622965267202201e+00	2.066871241905496426e+00	1.179820947450370916e+00	1.286132838503456499e+00	2.270290121514140225e+00	4.147794540002572861e-01
1.105537737171464086e+00	1.989456352383284887e+00	1.907531848179756073e+00	6.474691008973955109e-01	2.723929401709944909e+00	2.112099070080391439e+00	2.311232932607566681e+00	2.507592730137210513e+00	6.055179597450467410e-01	3.435286169158384695e+00	1.110473469527304413e+00	2.116713198122784245e+00	7.915648520022391388e-01	2.735266099058200950e+00	1.801031213492317873e+00	7.696937987617228361e-01	1.301292280840296245e+00	2.263929308931365014e+00	2.360553395346801420e+00	8.031553318892534765e-01	2.166186334852127526e+00	4.314121755591868723e-01	1.885882144046998388e+00	1.991504518541229896e+00	3.346764495624973801e+00	8.497812732164425897e-01	2.088657995252671373e+00	2.164939315069370096e+00	2.362724198780608464e+00	5.970628133889043454e+00	6.888054945329470380e-01	2.491545457321207024e+00	7.089697241442042275e-01	9.708403566280853214e-01	1.902283741020134533e+00	4.828867938309403529e-01	2.388973227401634425e+00	1.155068921841264862e+00	4.468015983996474483e-01	5.945322358987783495e-01	3.304646589892304309e+00	2.404835230824747150e+00	4.837393962610020970e-01	5.470584885478896320e-01	2.145766443240676224e+00	2.142133079758501424e+00	1.353151213914401518e+00	1.507171227860750307e+00	2.366652992087954210e+00	4.778113992959485135e-01
3.687334568086584885e-01	1.595822002930471939e+00	1.591386104077309849e+00	5.409168030537888638e-01	2.162553532162646341e+00	1.728863143874252328e+00	2.313864818695058556e+00	2.508540386970993907e+00	1.009011010711964085e+00	3.289637293376034499e+00	1.037509746470732575e+00	1.692040887214701472e+00	6.943767455036673475e-01	2.241959007756715749e+00	1.717268757643539034e+00	6.643053797246732950e-01	1.185999788764830587e+00	2.222456312059608585e+00	2.439516705568844479e+00	7.688213945557221818e-01	1.758784990911250734e+00	6.672209742300049262e-01	1.594762682132547127e+00	1.633527471222346428e+00	2.933017745446353963e+00	5.501744922933431425e-01	1.691751649322318141e+00	1.752456485607602588e+00	1.930116597641484910e+00	5.508077943571922930e+00	5.973402994869120297e-01	2.351604102244148287e+00	6.694873809352678284e-01	8.377733112097661694e-01	1.563558815022718873e+00	5.547453150452953397e-01	2.334848468191387916e+00	8.473000697144723592e-01	4.875865662805108913e-01	6.858696859403076163e-01	3.172997406055844571e+00	2.552419402947955440e+00	5.271844024204663803e-01	7.388477617200127634e-01	1.663737899300705703e+00	1.748854591564296346e+00	1.176113234750890690e+00	1.196718933424387066e+00	2.140244065978184285e+00	8.196033543487226680e-01
3.350532483693532626e+00	3.322124256156914868e+00	3.426607628984580156e+00	3.412080122964764151e+00	3.163031988723965959e+00	3.656436119422425524e+00	3.040324463141899525e+00	3.130107424494051216e+00	3.492771577313753983e+00	9.164606214371038284e-01	3.318148354258236843e+00	3.536662568528190054e+00	3.397881745883785776e+00	2.943864664957746236e+00	3.126589057539452376e+00	3.454840386955686515e+00	3.256757481964990486e+00	2.605848715074625233e+00	3.429894224806127045e+00	3.503075162049944957e+00	3.643266596097169963e+00	3.579376264335957902e+00	3.514236632055619758e+00	3.518720673252746955e+00	2.501942325143092560e+00	3.704484670240150823e+00	3.405256522740907066e+00	3.378689281016779233e+00	3.695880735099461134e+00	5.109357108599311026e+00	3.381312595588582770e+00	2.967937653013661858e+00	3.361429904669307245e+00	3.243457800545405778e+00	3.407276513422914377e+00	3.572937413522917272e+00	2.947407141521271701e+00	3.900610531542092918e+00	3.595710259212250293e+00	3.498728337976489744e+00	1.136445885572475945e+00	3.345512417077969314e+00	3.646844830597066878e+00	3.459535342626038901e+00	3.300777406635622135e+00	3.614872111851354042e+00	3.282952475730818165e+00	3.243843152948109321e+00	2.933522775198722510e+00	3.522224717078788370e+00
1.718164932383850152e+00	4.973951881500590089e-01	4.402056139580943772e-01	1.953156827985502719e+00	1.694398949992858228e+00	3.234538079274417166e-01	1.588777808002773906e+00	1.791845395674760422e+00	2.359620096713328063e+00	3.367409299000947431e+00	2.460926843476676673e+00	5.344779091059486120e-01	2.191399067695890768e+00	1.932155582571555286e+00	1.730054857619310882e+00	2.094293677319876590e+00	2.548447452610823838e+00	1.730192126504410455e+00	1.658010066115676695e+00	2.180355610136564426e+00	2.855797925450536678e-01	2.033590409793298637e+00	8.117276489441710430e-01	3.855523574663237696e-01	2.026291573581340266e+00	1.729277723779829801e+00	4.479021384815961015e-01	5.567251176646306199e-01	5.423391210970869292e-01	5.153231749335673406e+00	2.102630146337888029e+00	2.407118232050713846e+00	2.174774260441182605e+00	2.267684344336171609e+00	5.114828946347029781e-01	2.058036251021146956e+00	1.541361740335533081e+00	1.679221908978746791e+00	1.952707126483788969e+00	2.146722106553074827e+00	3.142946107027962288e+00	1.939402166919838022e+00	1.972655282074606609e+00	2.180507358311771338e+00	4.734886301187677393e-01	2.397489374286386477e-01	2.410020737920392175e+00	2.472010491529355924e+00	2.096766142151479606e+00	2.229051201884297395e+00
2.246305851056007885e+00	1.608636857803313003e+00	1.554374598285142017e+00	2.128964063061855594e+00	2.364895145383031583e+00	1.867251265846604280e+00	6.946693631609356379e-01	9.479440697080306899e-01	2.237901498243331844e+00	2.375295258063343518e+00	2.493135135608437913e+00	1.894490968327575686e+00	2.311844546572278780e+00	2.274917807194864583e+00	1.598405165383034898e+00	2.311065328926244167e+00	2.527766430217015525e+00	2.979828952354809934e-01	1.028065144078330162e+00	2.401131504783429182e+00	1.881919537305174694e+00	2.199794713356065134e+00	1.707871317452303250e+00	1.710122713421344143e+00	1.811461027489470466e+00	2.340689875480205018e+00	1.670362073541314274e+00	1.705350415156671851e+00	2.029493473640937129e+00	5.293666923883498576e+00	2.249141345822052163e+00	2.052145329011696884e+00	2.241400352790234862e+00	2.306926190067362548e+00	1.589502332451622424e+00	2.297442036676289767e+00	8.770010264137245715e-01	2.475876063932798132e+00	2.234264000003159722e+00	2.288969818896795072e+00	2.124760870762652853e+00	1.038061249803893027e+00	2.290539309148158953e+00	2.181409340021517984e+00	1.729041644191912086e+00	1.823260429940837035e+00	2.460562203138359827e+00	2.612065728637622986e+00	1.934603617492056227e+00	2.221250075287747094e+00
9.188768665628911370e-01	1.920781789768302827e+00	1.862253893765172696e+00	4.237609334874592459e-01	2.559455326496653527e+00	2.086068965934346320e+00	2.295805554219061850e+00	2.466172595153925950e+00	5.010770605817018719e-01	3.340873011176252128e+00	9.166743376673368582e-01	2.076156498591301691e+00	5.657601903573333813e-01	2.558633899958916214e+00	1.668031118123237233e+00	6.453696400180981563e-01	1.094498483230848640e+00	2.215698180255293526e+00	2.396163967240515724e+00	7.025624529451114375e-01	2.126721526039466958e+00	3.355062018159181148e-01	1.827573821708810664e+00	1.944180831776550988e+00	3.249129885054403921e+00	8.972921816817368557e-01	2.008082541576890812e+00	2.073253143640513940e+00	2.344494652591337491e+00	5.741936899945133455e+00	4.325122944974087447e-01	2.314541840513333781e+00	4.440883571031545851e-01	7.751123628637311969e-01	1.838766897800569788e+00	4.555736890675146644e-01	2.407757543385764087e+00	1.223175697563027908e+00	4.644998310312604128e-01	4.673543138980513767e-01	3.214285599369904656e+00	2.441900128739185050e+00	5.343870999102390273e-01	3.182017250154767218e-01	2.058795205037586395e+00	2.106784779013707976e+00	1.163955519088216262e+00	1.306965621999186533e+00	2.196851194550750730e+00	2.731093358583387976e-01
1.059235710669198971e+00	2.010182928048355411e+00	1.996722119936294559e+00	5.837528561644297342e-01	2.641458591843516945e+00	2.221544312286162448e+00	2.388584825444083126e+00	2.639249345676335512e+00	3.623185318921172127e-01	3.364739275470250313e+00	7.842635895873081298e-01	2.204080281126004515e+00	6.308619089339494446e-01	2.606307678998253774e+00	1.771136790930971650e+00	4.576764849225330445e-01	9.690092781187586990e-01	2.267898058019696350e+00	2.489828651813412730e+00	4.899918701819163669e-01	2.277974658468564062e+00	6.116056076075992998e-01	2.009597282638384108e+00	2.085835983365887714e+00	3.278534663823243100e+00	1.104151622137873545e+00	2.164598581737375405e+00	2.220411257551415662e+00	2.414780395408918867e+00	5.786202701346510935e+00	5.502640622980534690e-01	2.342127630041254349e+00	6.836632191521103685e-01	6.712447361494464637e-01	1.996106133751038847e+00	6.752100180298447052e-01	2.501814198886014751e+00	1.439261909828847275e+00	7.046103062624100577e-01	3.285461289178099320e-01	3.263369434828049087e+00	2.561887787178258158e+00	7.234496356611384016e-01	6.203091088642053164e-01	2.175300450340417857e+00	2.235582609143616839e+00	9.834806642992288683e-01	1.182069717879793425e+00	2.218563670839683422e+00	5.022506514412682366e-01
1.755745240207288616e+00	6.083506300538894518e-01	5.492991725327859287e-01	2.015307382527149915e+00	1.741276604373811265e+00	2.831634828222627798e-01	1.763455255693357371e+00	1.865488646219575664e+00	2.434338157803792591e+00	3.546454100223313421e+00	2.531066683570104558e+00	5.720823640829887369e-01	2.248071656792457240e+00	2.016932141912891385e+00	1.786859445108139433e+00	2.165414089996887892e+00	2.620499164759923172e+00	1.910008055834276464e+00	1.793038906313464409e+00	2.252048422735227096e+00	2.084106112093057073e-01	2.085593352399979672e+00	7.800229964946062688e-01	4.024660705806272221e-01	2.203286723222109167e+00	1.732471379105750220e+00	5.111342945099044410e-01	5.731010845401462994e-01	5.538342375863967160e-01	5.139659041970755737e+00	2.158624100940072399e+00	2.482892930652665697e+00	2.232304878153320349e+00	2.351428944331678039e+00	5.606717701060123238e-01	2.093781410510563212e+00	1.707631075521082176e+00	1.652611417594370025e+00	1.991608295012655017e+00	2.204997625464528710e+00	3.316754551109310167e+00	2.065451425170181654e+00	2.009732033412753083e+00	2.219325534605031347e+00	5.884781801853150585e-01	2.062306023328140392e-01	2.486437073569633949e+00	2.539443095039130238e+00	2.176325309769350902e+00	2.278935517286130086e+00
7.459073246988073835e-01	1.804518482523994605e+00	1.737849435652792485e+00	3.453487836282870815e-01	2.453077174891959977e+00	1.951128995820242684e+00	2.243122259823534748e+00	2.446350816189372779e+00	6.641739449501665726e-01	3.256993117327002363e+00	9.592159181500369280e-01	1.927958255998066583e+00	5.788967810024540084e-01	2.474477879166209870e+00	1.690020726127812623e+00	6.077328780410535813e-01	1.144463266418924485e+00	2.184524057056691948e+00	2.351964475662700504e+00	6.720765385138400827e-01	1.989067973419065050e+00	2.814932391306383952e-01	1.737242569854430263e+00	1.820552394051705214e+00	3.114575058724783130e+00	7.408606843992212587e-01	1.883611802076146757e+00	1.958636703700425974e+00	2.208639736013747523e+00	5.722941485768028969e+00	4.127138510452642572e-01	2.352400147475722125e+00	4.380920793915418776e-01	7.719628751103211339e-01	1.722105695078760990e+00	4.033907585185358968e-01	2.329981599174216989e+00	1.062612253601177503e+00	3.531546062989119328e-01	5.065183544835628604e-01	3.133745722532925271e+00	2.421549446990777898e+00	4.344627671218004861e-01	4.707034934924649860e-01	1.917542552850129756e+00	1.972229029503421494e+00	1.185367361859803070e+00	1.299924857429084923e+00	2.200902703104120839e+00	4.316233512512675508e-01
1.594343162202576769e+00	3.336848601554308069e-01	3.496159810034065729e-01	1.786953111953937023e+00	1.567916741250851898e+00	3.638631559991809539e-01	1.559075294228422504e+00	1.726624625010769298e+00	2.185976090910715541e+00	3.300820439343912671e+00	2.297850076718211287e+00	5.076554650895549470e-01	2.024284894011314950e+00	1.790142997313542095e+00	1.502345935621227202e+00	1.957584782737118889e+00	2.379746667793260606e+00	1.623096226995083269e+00	1.656471039673757861e+00	2.049489637770155248e+00	3.384969250308630384e-01	1.892790002409324046e+00	6.150880267032327042e-01	3.010633962361849436e-01	2.070252171682853248e+00	1.621226012325336807e+00	2.781544245559757766e-01	3.967286568570744243e-01	6.413661530466195915e-01	5.055062559889974771e+00	1.939262009438594392e+00	2.200537943258492390e+00	2.003795343548534280e+00	2.102705298505246123e+00	3.513857021949500226e-01	1.921532397025319527e+00	1.553978856782467499e+00	1.605335119555156620e+00	1.804668732509631557e+00	1.982564744220442154e+00	3.075728373712030006e+00	1.905658511405611932e+00	1.820144946580210865e+00	1.999078481541118002e+00	3.866094607442117081e-01	2.927015372063152543e-01	2.241873956134762924e+00	2.313053895017896711e+00	1.903106492977078457e+00	2.050783476782152448e+00
1.520324445108448996e+00	3.724483679012350335e-01	3.236623804953743244e-01	1.680551949146867896e+00	1.632404075376876262e+00	4.394807506666749131e-01	1.524205068977043442e+00	1.738571096350685297e+00	2.046396803998694836e+00	3.263580829625814417e+00	2.176041596866769456e+00	4.147609044008439549e-01	1.910766658626639636e+00	1.823532121997374134e+00	1.403125663439078519e+00	1.838384957253429208e+00	2.274674984692691471e+00	1.597188820659851016e+00	1.622653365416294680e+00	1.919155058974356232e+00	4.544974597573067099e-01	1.776663345090451207e+00	5.207867461930493214e-01	2.951836451944095385e-01	2.150077402536346938e+00	1.520611424554016100e+00	4.012240265869601030e-01	4.839238489614151040e-01	7.138222215420997330e-01	5.145203715112354637e+00	1.822362798925966310e+00	2.146193256491045975e+00	1.902143880826075106e+00	1.996695698675601260e+00	3.370931534042369004e-01	1.790614436607988358e+00	1.547829147009617934e+00	1.522897124601717112e+00	1.691737491496936308e+00	1.864032629099017013e+00	3.049847639995469706e+00	1.885506268319455669e+00	1.700554305665872734e+00	1.875516657911665552e+00	4.948864155463474357e-01	4.052148397319355055e-01	2.133281228310091926e+00	2.220372044290627400e+00	1.854450591259255932e+00	1.918580968361214723e+00
1.130180785930771092e+00	1.983110038845207423e+00	1.829424067190612568e+00	8.168786034849854216e-01	2.807424277057667616e+00	2.003454131617783851e+00	2.297849894780527702e+00	2.500745028159487404e+00	9.838293085818036188e-01	3.531442340521619094e+00	1.394893223333449672e+00	2.016154993707705234e+00	1.002554776047758889e+00	2.867738785615742803e+00	1.976307088325971240e+00	9.831904122481424091e-01	1.590743629750798638e+00	2.362925042545938492e+00	2.309557018495063119e+00	9.866691661935371727e-01	2.052716107632441389e+00	4.423569813750455881e-01	1.828103742094536521e+00	1.909559732576578517e+00	3.355724102679973786e+00	6.986465911227629499e-01	2.020654946770223503e+00	2.123757721971074375e+00	2.274967429401063779e+00	6.118187352939639112e+00	8.970035550413877345e-01	2.732508471704623076e+00	8.772998896793002821e-01	1.239311497303319021e+00	1.843668856915257059e+00	5.493000553177336265e-01	2.357284058345896050e+00	8.999251133921962742e-01	4.782765813116568454e-01	8.838553852022021928e-01	3.380189495253606680e+00	2.362690040820709214e+00	5.567050615009592196e-01	8.116880141556600536e-01	2.108730762552395444e+00	2.040671627312486969e+00	1.652250219816187915e+00	1.763349062429175662e+00	2.582505825491386187e+00	7.523648356702619111e-01
1.668889551045526387e+00	5.962014180132523267e-01	6.142379452446075083e-01	1.966425942991626208e+00	1.673543583132403922e+00	3.627220199073410978e-01	1.728758490823962823e+00	1.975472545779948907e+00	2.375667936191314222e+00	3.441855974466774715e+00	2.444085584343684836e+00	6.096323525383329223e-01	2.177212562678728869e+00	1.940338605689972074e+00	1.841697039533489955e+00	2.079821737407280047e+00	2.525341283500791345e+00	1.855660436567994509e+00	1.813359669692240272e+00	2.163118176811546611e+00	3.439211668123371979e-01	2.047989513211921242e+00	9.583816940435484488e-01	5.339582214596000354e-01	2.068947726733292303e+00	1.694642933118302608e+00	6.032635969048657509e-01	7.124594647039487194e-01	5.247561317672719827e-01	5.166178404559008008e+00	2.107990374709261872e+00	2.497562854050811687e+00	2.179693838068254674e+00	2.246400126618087967e+00	6.462109765710817300e-01	2.040468786425830849e+00	1.659394606736807942e+00	1.630752649721324499e+00	1.935862089880010961e+00	2.151072750656307431e+00	3.218703038925947002e+00	2.097647148864995259e+00	1.954249502018876150e+00	2.185595365190276862e+00	5.092786503017001642e-01	3.838571391828248247e-01	2.395429614991952949e+00	2.424818836002893718e+00	2.177814762865328380e+00	2.256139105751644447e+00
1.886466331935896523e+00	1.416408985173121859e+00	1.676482932317382213e+00	1.869131092510491143e+00	1.171168928581682200e+00	1.982830619506801284e+00	2.093125134304375745e+00	2.081586867996347401e+00	2.060608906561091747e+00	2.747249601108010530e+00	1.977232741963081075e+00	1.828540414032019612e+00	1.939861080517631953e+00	9.390696644963183459e-01	7.297328530117515033e-01	2.068913470215997918e+00	1.936363842711218641e+00	1.622864505500699162e+00	2.441345858923816614e+00	2.164817895026619698e+00	1.955821023960562233e+00	2.236768932314803227e+00	1.547164016746999993e+00	1.726876151419314498e+00	2.274482098654557305e+00	2.334812281585171512e+00	1.560795875578750547e+00	1.450775802837684259e+00	2.100694941556167539e+00	4.023716082790673276e+00	1.895359096611029859e+00	5.982303944894279413e-01	1.932290256934213746e+00	1.914189967320032881e+00	1.568181369923267177e+00	2.260549394122001843e+00	2.289989570907436711e+00	2.552617953359555880e+00	2.169518626933583327e+00	2.008702975786094136e+00	2.637653512203124162e+00	2.549083108318685564e+00	2.169232470574277372e+00	1.969538308159276108e+00	1.484205027965623147e+00	1.892455751622789117e+00	1.764656199265688841e+00	1.893141286065926021e+00	3.198267833482467681e-01	2.014745824388551654e+00
2.511836609930186537e+00	1.750401286711089410e+00	1.420690452201279097e+00	2.468914864957094668e+00	2.892555680329145229e+00	1.582785738010250798e+00	7.666164994816898615e-01	1.067137007939899629e+00	2.668988307854563757e+00	3.159258436766273270e+00	3.019989973486613799e+00	1.741951665593354459e+00	2.719096073286673576e+00	2.970489089544994687e+00	2.245996468295134996e+00	2.656249799553092927e+00	3.125875745388270399e+00	1.394968904134375354e+00	5.407092976253986549e-01	2.714375131714353184e+00	1.608920523912871658e+00	2.343922346445459937e+00	1.672993608303883439e+00	1.557315819969306459e+00	2.286934015306198997e+00	2.316575486351407420e+00	1.636343953300819942e+00	1.759940127981446389e+00	1.837561657592445830e+00	6.063326735402804424e+00	2.625767256947459050e+00	2.988809972852823016e+00	2.614348042120765658e+00	2.811125784209649314e+00	1.534759364777855017e+00	2.460408726422197212e+00	8.112999404068932385e-01	2.289439991025429499e+00	2.396531996831391620e+00	2.656206959426795411e+00	2.851150410525814749e+00	6.412570445433563027e-01	2.457780823647851776e+00	2.545511850372531359e+00	1.833312405557929070e+00	1.595471240074569197e+00	3.089912405254595651e+00	3.215477537238040640e+00	2.812277168150604023e+00	2.568728804845115565e+00
1.606608352252410166e+00	4.213184574283141970e-01	2.786690680854227442e-01	1.764139217887217947e+00	1.566814513154407784e+00	4.368244782483717836e-01	1.534605793706209420e+00	1.708482890294991341e+00	2.165788266393553041e+00	3.247817905285402595e+00	2.292134228100131565e+00	4.715224888503088962e-01	2.017976062355475886e+00	1.771213094934948939e+00	1.455424799158521187e+00	1.966252910476792737e+00	2.379230233288616159e+00	1.604436164872596660e+00	1.651574260484144574e+00	2.054222149881170800e+00	3.946152048102570253e-01	1.865206710282429903e+00	5.603112921499299182e-01	2.681567897378935306e-01	2.099473518656067128e+00	1.620119282647358938e+00	1.799235700810045135e-01	3.667926503427112461e-01	7.790780860966861621e-01	5.085282048576741154e+00	1.918565674098960949e+00	2.167007760831377805e+00	1.964264216527340290e+00	2.095968082605173421e+00	2.669698957888451685e-01	1.907058948858710634e+00	1.568555952214940818e+00	1.617659212056896445e+00	1.789696760788464847e+00	1.979731437546169870e+00	3.022884855415225225e+00	1.886057251727687900e+00	1.798823433689638707e+00	1.980773069696852851e+00	4.156702156028730943e-01	3.827939293839657253e-01	2.251127112795364482e+00	2.326038986611041803e+00	1.885421882320236664e+00	2.016830951714211118e+00
1.802055699437200786e+00	8.088411258979100182e-01	4.802521104549720699e-01	1.962653273941082022e+00	2.012235580914377486e+00	3.420492232341767469e-01	1.630544043790620456e+00	1.761154902279533641e+00	2.360237006293261608e+00	3.558477865946186647e+00	2.552003032266951799e+00	5.969037442350275668e-01	2.239899523093100697e+00	2.255568757253173295e+00	1.814604652680487984e+00	2.149508030993576124e+00	2.667916513132380985e+00	1.881730236469338458e+00	1.600900810947117670e+00	2.223424130207118044e+00	3.459206645731245922e-01	1.956901589478291514e+00	7.201424726187802827e-01	4.216814151483895823e-01	2.372024762422994648e+00	1.639081259581484318e+00	6.151016476034896208e-01	7.462251123660862406e-01	7.505441048819380123e-01	5.461200194342740843e+00	2.131409281688981139e+00	2.604156846657738722e+00	2.180714674887073379e+00	2.355415411522977287e+00	5.644177376408864300e-01	2.001029203623584607e+00	1.615292434616823147e+00	1.546413029319577248e+00	1.901875092373694232e+00	2.167775706209308595e+00	3.316664318695427216e+00	1.849907182658379723e+00	1.917595659641455619e+00	2.161251417662649832e+00	8.345410121431016126e-01	3.609883621223391459e-01	2.556913861367553942e+00	2.635522767511937925e+00	2.329825960752522018e+00	2.192918186077537523e+00
1.608107507579755513e+00	8.886083522587667760e-01	1.180796850868317538e+00	1.736930550744625545e+00	8.543816235356214150e-01	1.379377744268496908e+00	1.958129387381233322e+00	2.024720987021276120e+00	2.070466021586061967e+00	2.994902479633660519e+00	1.998332909685206715e+00	1.297759725862672742e+00	1.852480749139482796e+00	9.305956723236601391e-01	8.762273841577459255e-01	1.961036879611252060e+00	2.003546667160723604e+00	1.656302416135558175e+00	2.248839113729397265e+00	2.067099821703218154e+00	1.339304632477589685e+00	2.060265503611214744e+00	1.104778853483141532e+00	1.156035212372685583e+00	2.161332945217843360e+00	1.974695624558974849e+00	9.799775759927870089e-01	8.833804811956358360e-01	1.566343572354513602e+00	4.251956824558473791e+00	1.801015312324533602e+00	1.269711575775165802e+00	1.845330931528084806e+00	1.883019714208058915e+00	1.020994031399967916e+00	2.050943783726839609e+00	2.080402648989267522e+00	2.112898946260212796e+00	1.946378603065802126e+00	1.929014378546637598e+00	2.837747612327457425e+00	2.416585988867435031e+00	1.935573334663537093e+00	1.881672965866886260e+00	9.030754818210278145e-01	1.326578411509724553e+00	1.851464064930295583e+00	1.915689716684516153e+00	9.719021401584868602e-01	1.963065825251552265e+00
8.987140571555840562e-01	1.926049553148759585e+00	1.955575826654804672e+00	3.886110871556822111e-01	2.342329684522155286e+00	2.199192062778782653e+00	2.433179093027939555e+00	2.629957104919995903e+00	4.078138278585131671e-01	3.229810335728219073e+00	6.025474712880414252e-01	2.141440908292448597e+00	3.849374244878069340e-01	2.291968728322440807e+00	1.525729210883562059e+00	5.675336628802952754e-01	7.500926320684733195e-01	2.234397331353823457e+00	2.604074507952645945e+00	6.416120943300834822e-01	2.234915806548740669e+00	7.089467223564448473e-01	1.905055082108286779e+00	2.032409982541700355e+00	3.197036994616460959e+00	1.144636155122891408e+00	2.055280387509560214e+00	2.094990105351576037e+00	2.420202136550637650e+00	5.456835488876413010e+00	2.631929806375653547e-01	2.033689081070673588e+00	3.322004738407669522e-01	4.744329272194012237e-01	1.913565038692792264e+00	7.508642712345758863e-01	2.568942964672271678e+00	1.491902000206159595e+00	7.038811958876618480e-01	3.371345183523903888e-01	3.138756899236017972e+00	2.667206548868044091e+00	7.013420989801520955e-01	4.385611694831978991e-01	2.055576623483470478e+00	2.205765584018773762e+00	7.733627376827617583e-01	9.586422784453475510e-01	1.925867764473786048e+00	3.525087093446205300e-01
8.354224796575940859e-01	1.848384238469466867e+00	1.848152484517612271e+00	3.462270627649619570e-01	2.422517389517294450e+00	2.058352886037342788e+00	2.371217225272336915e+00	2.590015663197883899e+00	4.736039265234840423e-01	3.307776079426127502e+00	7.699946781354690684e-01	2.037076545650496229e+00	4.785547315814807079e-01	2.414031539855015396e+00	1.647878612820708799e+00	4.487661773616370420e-01	9.411036926501575861e-01	2.231509987184449262e+00	2.494657959353665078e+00	5.382359380292430773e-01	2.105567954466851077e+00	5.066706169895501821e-01	1.843727206063550561e+00	1.926327174741894854e+00	3.182346582594008488e+00	8.970069135103032609e-01	1.981694749700362745e+00	2.041000950958388405e+00	2.274507691391635333e+00	5.628036170091482049e+00	3.436859192144479658e-01	2.241540608103936627e+00	4.286550758053494503e-01	6.084363179650726927e-01	1.827808259403408186e+00	5.687019440586777996e-01	2.459434648812949487e+00	1.248799490313410976e+00	4.752212255307188826e-01	2.262852714335400472e-01	3.204647881978325508e+00	2.565807203531501823e+00	4.713524648008775020e-01	4.772121698199677242e-01	1.986548994831895065e+00	2.077907498061232872e+00	9.622737383531549948e-01	1.111531920121868966e+00	2.098768788383591488e+00	4.025483546953809166e-01
8.266035272082085106e-01	1.868987384978351374e+00	1.815994880503912334e+00	3.682979733796750144e-01	2.409975331902755702e+00	2.054786552307021452e+00	2.277296933960284875e+00	2.435103169073790763e+00	6.527296008630860680e-01	3.202631776466370539e+00	9.283075802915666808e-01	2.027706565831867813e+00	5.443070336950781574e-01	2.408022193826114599e+00	1.607671313991778872e+00	7.426816779082437980e-01	1.078173299711353783e+00	2.173219083978230159e+00	2.421629593974291339e+00	8.138690979137684911e-01	2.081522875259037342e+00	4.341775911278398792e-01	1.786269270861127190e+00	1.902694364640594715e+00	3.145040193891624369e+00	9.358603359836701330e-01	1.929594019061850796e+00	1.998443612837243144e+00	2.336480497975865767e+00	5.606310072138244394e+00	3.928753754253234143e-01	2.223141275233751823e+00	2.696323115143303140e-01	7.565349963690041202e-01	1.778656497501074352e+00	5.853550491454161397e-01	2.392255660629606151e+00	1.252946400136718097e+00	5.204407326254575361e-01	5.888650355547334625e-01	3.077879844868616210e+00	2.457617758175234979e+00	5.831166041126750743e-01	3.815046143104625087e-01	1.972909825916395743e+00	2.070990772588534146e+00	1.160284416471450530e+00	1.267720791522423118e+00	2.105854390004314070e+00	3.678845837417467624e-01
2.249132487782264711e+00	1.745299560702120001e+00	2.102622157059783614e+00	2.461427033726615310e+00	6.316990945886640230e-01	2.237104909096462979e+00	2.766866622819737387e+00	2.813693276706219049e+00	2.757866545044860729e+00	3.075446938378396666e+00	2.486760334302394515e+00	2.040202626709205713e+00	2.482233525485381342e+00	4.615548248541076481e-01	1.578853157811817676e+00	2.604847418900182454e+00	2.416804613298638493e+00	2.308624679215239173e+00	3.118388373354945120e+00	2.697551850763429293e+00	2.186296999029037291e+00	2.859929609240901449e+00	1.968450416599456743e+00	2.057076837127355340e+00	2.276070695424583956e+00	2.776263249552641810e+00	1.859886882578606349e+00	1.728518503490719560e+00	2.235767161220670207e+00	3.391734511321836010e+00	2.473164284989375794e+00	1.319622959091705239e+00	2.522018182516585938e+00	2.419944826353864098e+00	1.972435437574659556e+00	2.806798662125861377e+00	2.856940564835600771e+00	2.921681891924031937e+00	2.726695797511985209e+00	2.602265925683335812e+00	3.016989742972494337e+00	3.294046500156583956e+00	2.707931781042337782e+00	2.608110600184253336e+00	1.664628352197691230e+00	2.161648157515109858e+00	2.236939357149462460e+00	2.234587600514884365e+00	1.060078161088997772e+00	2.693880755937021920e+00
1.028455266080352315e+00	2.051077463912905241e+00	2.177113615470606334e+00	9.148557913376492712e-01	2.339640818302548553e+00	2.375981272188611104e+00	2.654544888697402794e+00	2.951984003887001329e+00	7.872563053960569546e-01	3.259996256606390030e+00	3.452852886664402599e-01	2.304804105848115903e+00	6.550059217014633228e-01	2.269835455435511573e+00	1.790832466646413268e+00	5.599505964685947967e-01	4.517013957191893803e-01	2.408644840820016064e+00	2.856578850823451976e+00	5.666208601804546552e-01	2.422934762053335245e+00	1.198956789218723840e+00	2.192873739191006255e+00	2.237247959743604575e+00	3.168008734682418392e+00	1.444397433762158123e+00	2.279238342884847945e+00	2.295004332857832008e+00	2.490516385782338471e+00	5.364640411919887164e+00	7.207016589258965489e-01	2.135248949839488652e+00	9.117291822350443997e-01	4.425997062953116457e-01	2.146661711872404066e+00	1.068431271007629357e+00	2.754262251627866309e+00	1.780562168030158432e+00	1.122228767284044748e+00	6.472474350396948406e-01	3.218481835525945467e+00	2.978770202349995788e+00	1.111831542807357520e+00	9.571610384381030734e-01	2.177539431804027537e+00	2.379882354057115901e+00	3.777504339814568568e-01	5.193951716682472242e-01	1.975350033440030240e+00	9.741600036583192290e-01
1.565660099486616108e+00	3.547055761592530221e-01	4.877731649812197534e-01	1.743591495830166593e+00	1.283760920919333914e+00	6.553490536793472598e-01	1.619923828878003791e+00	1.792181456411226170e+00	2.152393122688895932e+00	3.123672746361444652e+00	2.212981990418368294e+00	5.348199436248716188e-01	1.977139324915950791e+00	1.485012380700587498e+00	1.317601630973024074e+00	1.944295016519398622e+00	2.283751206967650660e+00	1.573790449426330396e+00	1.811799025394798202e+00	2.034583855993853163e+00	6.040591084154174339e-01	1.918919237801728128e+00	6.061821534945878165e-01	4.597939205323329781e-01	1.968937586967252962e+00	1.693878145022493564e+00	2.557050637320649189e-01	2.898435043345320983e-01	8.538404728175088554e-01	4.836623838157914967e+00	1.884293536100632771e+00	1.958560681385117519e+00	1.933547855650966429e+00	2.020515543523970781e+00	4.141620684971569211e-01	1.936814925518064001e+00	1.678279483990757326e+00	1.728228386834677943e+00	1.823029218648699157e+00	1.958413568614639999e+00	2.921277149826673192e+00	2.041379747301624192e+00	1.828168110105273358e+00	1.971630714133506324e+00	2.459335243714989572e-01	5.743822656543271510e-01	2.134923108593177687e+00	2.204539630271228567e+00	1.660302117200462613e+00	2.014972837938696859e+00
1.125673892798883635e+00	2.162595183029513368e+00	2.235577757849570801e+00	7.988615599954501656e-01	2.420548006999988733e+00	2.487147336320521429e+00	2.559314950402562960e+00	2.775140781319443306e+00	5.766991752006606076e-01	3.104858071582725199e+00	4.044515178176796844e-01	2.419184314781637202e+00	5.399079311470693643e-01	2.309723133561494723e+00	1.655949973852236523e+00	7.742831135226507788e-01	4.618307670495312989e-01	2.293001566999180341e+00	2.787382954484837860e+00	8.178644296050318063e-01	2.519518693221877381e+00	1.049038961260801983e+00	2.203119039413424574e+00	2.320093510446382457e+00	3.245271465967303648e+00	1.505851665633732850e+00	2.321364263971072539e+00	2.346037386648325285e+00	2.696662957859971677e+00	5.383614049612332586e+00	6.073493861493719503e-01	1.991260666690650494e+00	6.430992456520741030e-01	4.646651384408298502e-01	2.182701797690554280e+00	1.042084342143442477e+00	2.702063610979606345e+00	1.859630258134689518e+00	1.081553863199383958e+00	6.944948419008984963e-01	3.044162388776177064e+00	2.828297213999688253e+00	1.085108353306639684e+00	6.895315013466644105e-01	2.280596126643827937e+00	2.493821839190767609e+00	6.390280175351835679e-01	7.561285953877746602e-01	1.920788043810364387e+00	7.169852368078946103e-01
1.597048167334911284e+00	3.739102240922648202e-01	4.898726238821008994e-01	1.832375425858064677e+00	1.591006657932809487e+00	3.908206538196922208e-01	1.688438375975464423e+00	1.914607940754275095e+00	2.214277468243048830e+00	3.406884900721300902e+00	2.293040802817324586e+00	5.952887412660617938e-01	2.044879323635721224e+00	1.825809994026948990e+00	1.613062405949905909e+00	1.942969553815391048e+00	2.371686416755524718e+00	1.758319740296851119e+00	1.773568479030419809e+00	2.029697293124448354e+00	4.042750906122236643e-01	1.943202820166752387e+00	8.046650074312514667e-01	4.174943272378426884e-01	2.117131947360577193e+00	1.633520985282170157e+00	4.925084603587129850e-01	5.683894817062837834e-01	5.491148506373634275e-01	5.069378074485597629e+00	1.967821627604860568e+00	2.287061821436309650e+00	2.053186226943400694e+00	2.111277213841498135e+00	5.152584081016180484e-01	1.945578803414154789e+00	1.658295735660852088e+00	1.617468851350725600e+00	1.834755821753013549e+00	1.992296717739063583e+00	3.196303167538236067e+00	2.053312257466303858e+00	1.844844742666415627e+00	2.051001066908345827e+00	4.432409769504374042e-01	3.502098424199564519e-01	2.228484717320614816e+00	2.288257956014878580e+00	1.967169789075599029e+00	2.109406656892343523e+00
9.200943769914724513e-01	1.885631574800146870e+00	1.878029572918816781e+00	4.202372462286105836e-01	2.441035138291516304e+00	2.105468886414677332e+00	2.332955714171002004e+00	2.499436458066190969e+00	4.921146280577384791e-01	3.319649956431462989e+00	8.750020138448562079e-01	2.080176212798436008e+00	4.696923081559417623e-01	2.421864881282821624e+00	1.543555139527639897e+00	7.098130680908526502e-01	1.023591209335379393e+00	2.190153390095084696e+00	2.462370159860749030e+00	7.881036530756577729e-01	2.141591704354187886e+00	5.699418195973368073e-01	1.812147425168782577e+00	1.957041884796565379e+00	3.239660932538862781e+00	9.875449600917005633e-01	1.992122563306038652e+00	2.048963373294475865e+00	2.364444429453353091e+00	5.596941272781477572e+00	4.029596881921942986e-01	2.151739984350939938e+00	3.951671712568959327e-01	7.443968144080904681e-01	1.836645314457759026e+00	6.365309299893112671e-01	2.445385022941982456e+00	1.301135350225695930e+00	4.982322312307597700e-01	4.796627835741698043e-01	3.197914779234593219e+00	2.513822532313757296e+00	5.339731930127215032e-01	2.442050647371062921e-01	2.023534267089079020e+00	2.122851372224440869e+00	1.065104047781540109e+00	1.225402301543374817e+00	2.037017633106151582e+00	2.405199355932678695e-01
1.872332920094650133e+00	9.438674408586995579e-01	1.169382360771051177e+00	2.114617592435019677e+00	8.742594441617064227e-01	1.275859627847052202e+00	2.056154008213499917e+00	2.117087862313827618e+00	2.537314812761819027e+00	3.048327735726684029e+00	2.464983497371521892e+00	1.084897153953881199e+00	2.294037495851654729e+00	1.081192189966076578e+00	1.500992522967513620e+00	2.332877313092904359e+00	2.489500179065312402e+00	1.859956216526173600e+00	2.342611589893934365e+00	2.425729012914845661e+00	1.190806023957058812e+00	2.372345792499388484e+00	1.153505584935112349e+00	1.120970652862896655e+00	1.864101930169647980e+00	2.186135023804823163e+00	8.824923477241709557e-01	7.840716646199870077e-01	1.340394125247360124e+00	4.262423401800200295e+00	2.222126595919793779e+00	1.820177339253289173e+00	2.253488519104931420e+00	2.307831926290309532e+00	1.065467067900883746e+00	2.379842305951132886e+00	2.110816895899504164e+00	2.239545993121787593e+00	2.275784435539868866e+00	2.354934860608206115e+00	2.878582448082022349e+00	2.534485805096434508e+00	2.281340577097799915e+00	2.339213749479338578e+00	7.333572410675522901e-01	1.183867650384159642e+00	2.335244536974448337e+00	2.352967552378575355e+00	1.526536319678737819e+00	2.402140608710788605e+00
1.674265914589738946e+00	4.001544017567834621e-01	5.402747000002162681e-01	1.939821472562877291e+00	1.462905107596542686e+00	4.140956357602222915e-01	1.770008126908284574e+00	1.908663137124178011e+00	2.354274336801125855e+00	3.405627090084018871e+00	2.405696941663304944e+00	5.183027330048567416e-01	2.156729734499998941e+00	1.733642438871395575e+00	1.630244510405748803e+00	2.087520428686466811e+00	2.479508630099727551e+00	1.810955883579118630e+00	1.873300436121445811e+00	2.178720980286864339e+00	3.451851228070984545e-01	2.068371834993204317e+00	7.399860117452100594e-01	4.083188673276335057e-01	2.064295083301805445e+00	1.747808939806142492e+00	3.644422938062183981e-01	3.923077701171373000e-01	5.749004854253449981e-01	4.933328581336354546e+00	2.076402301333239997e+00	2.270022170139991857e+00	2.152221577469528579e+00	2.225687962339347958e+00	5.096182424880983941e-01	2.069408607310530446e+00	1.739313336408295108e+00	1.716988092338437744e+00	1.963808735322834620e+00	2.128432087372729153e+00	3.193249799237054543e+00	2.137453386876682959e+00	1.972420964310550362e+00	2.161834780689182445e+00	3.256831027353167540e-01	3.196271639378141516e-01	2.331896430018929323e+00	2.378995525979065384e+00	1.947238842554961602e+00	2.223700496612281086e+00
2.544658869402584678e+00	1.884322194016730512e+00	1.612082559994055142e+00	2.404354948574401352e+00	2.969826943031189881e+00	1.867207509928690889e+00	6.153079428204881740e-01	9.338175378314642616e-01	2.514855989722153407e+00	2.972464176411573789e+00	2.898801092420431047e+00	1.961698514301021268e+00	2.625235076706947002e+00	2.985861793218638649e+00	2.083356569276880510e+00	2.585894040457989540e+00	2.998144826856523615e+00	1.208705787474586568e+00	3.959753312965990646e-01	2.634956013071068082e+00	1.899035849435507073e+00	2.294955040802664659e+00	1.781570695983907493e+00	1.768698202369961558e+00	2.379842507668148421e+00	2.392291708123391203e+00	1.831756505424803061e+00	1.929024047097988248e+00	2.106716816625633815e+00	6.042156505234396846e+00	2.537500967271836050e+00	2.794057906522656953e+00	2.534541718877971750e+00	2.710438333080933404e+00	1.710328933893140890e+00	2.425276599377958586e+00	8.388802550695239058e-01	2.422080845420844231e+00	2.372502102669553636e+00	2.559558798853643236e+00	2.677565751166289143e+00	3.702822542477851586e-01	2.440048204097941653e+00	2.436679509385066833e+00	2.020587003135463355e+00	1.857582034936949178e+00	2.964464510537677899e+00	3.134805636655466632e+00	2.659264241054290157e+00	2.438473596854909609e+00
1.257087887962499151e+00	2.075636170599334918e+00	1.933160751975828262e+00	7.774498780245489016e-01	2.840711745606890215e+00	2.151237049249330457e+00	2.296670342020748379e+00	2.460717631430398900e+00	8.180853393381186667e-01	3.481502711013160667e+00	1.343959235040805167e+00	2.157696071799973581e+00	9.780408075294300119e-01	2.861792374582785126e+00	1.864603907433149743e+00	1.038120203735760416e+00	1.531304000858611181e+00	2.317229003067476256e+00	2.335315881046307940e+00	1.056396808946418187e+00	2.196435974915191824e+00	4.478487733582020569e-01	1.896884032320875546e+00	2.025544544612198461e+00	3.437044555783989708e+00	9.606946677040641980e-01	2.111357053118946059e+00	2.207225251989966885e+00	2.458218408469253990e+00	6.076456561636758735e+00	8.582747394405207952e-01	2.590329840028397612e+00	7.882874419797183396e-01	1.203177965877973987e+00	1.926098280083843539e+00	6.636412514419095521e-01	2.414157151069888929e+00	1.206806182538739725e+00	6.086894770364387197e-01	8.665722496984503698e-01	3.333210739469426365e+00	2.349664929767534272e+00	6.538123753899083290e-01	6.933709000676185896e-01	2.212010672487648488e+00	2.187400514238092342e+00	1.605508177679719539e+00	1.757542417716824401e+00	2.489619550214656307e+00	5.807748250265786227e-01
1.046017870019879892e+00	2.097221885028349053e+00	2.218250873743060403e+00	9.600621914292857273e-01	2.361820842571463963e+00	2.412878647350658934e+00	2.659704431594941187e+00	2.944733636415890921e+00	8.250289671330717223e-01	3.266397188058983936e+00	2.780442979928461900e-01	2.360226416962475149e+00	6.490094670344316308e-01	2.289177216717565688e+00	1.822600926875727723e+00	6.082883695310409289e-01	3.340778148436758244e-01	2.409160199985315831e+00	2.868493415772446653e+00	6.238397868191446483e-01	2.456683742281169369e+00	1.206885450411785188e+00	2.235378011682498833e+00	2.279486159261813416e+00	3.182301894113954699e+00	1.484711585052286731e+00	2.312447659081652507e+00	2.327332739200101308e+00	2.544382756918158961e+00	5.343729619931236741e+00	7.568822196362047228e-01	2.156252241094708477e+00	9.249580318484686980e-01	4.461933790535012601e-01	2.181880914752315714e+00	1.082884203728011085e+00	2.759352994387225255e+00	1.821759854430591741e+00	1.170288924399332631e+00	6.990421284226748799e-01	3.217408650236076362e+00	2.972825564059966119e+00	1.168451462764827475e+00	9.569151981024567322e-01	2.220513996769269749e+00	2.419699313548217656e+00	4.336251842147735291e-01	4.433689968931270875e-01	2.007581211407552857e+00	1.011846792311642096e+00
7.529644742654234557e-01	1.740217042562257843e+00	1.690691027152680714e+00	2.553601691434233545e-01	2.352997500476725179e+00	1.915267998362177870e+00	2.226821270010738818e+00	2.371074160534128783e+00	6.834060350060936484e-01	3.263683217850482876e+00	1.011857322432915041e+00	1.901666930803458611e+00	5.932903421944004663e-01	2.368286959045281304e+00	1.553256328012553977e+00	7.169603124041648012e-01	1.163871863233980397e+00	2.127354590026274916e+00	2.342945007747126773e+00	8.224741801173075517e-01	1.946070499714859903e+00	3.903373111424038866e-01	1.656921683739980722e+00	1.770079479471144523e+00	3.093313808012741806e+00	8.000664852712396913e-01	1.808735716167154894e+00	1.875622869989453712e+00	2.185290824371192819e+00	5.583621402564900471e+00	4.159442561177186248e-01	2.207706429447977570e+00	3.848896586171551837e-01	8.175909097142021187e-01	1.658712480370416520e+00	5.707225723815274598e-01	2.322788427656503618e+00	1.108107403987870887e+00	4.089915235488332801e-01	5.461018921338853804e-01	3.129879899159122125e+00	2.399100275429832063e+00	4.752622815516827637e-01	4.115417821918118668e-01	1.858289713049779968e+00	1.929609858385013199e+00	1.180754619309076547e+00	1.315967349816913767e+00	2.069642664784431485e+00	3.881164526799952830e-01
1.724815932505152860e+00	5.930679944240835333e-01	4.072633507735922143e-01	1.925652077625777725e+00	1.769583048922640511e+00	2.748733979270152616e-01	1.637110864930949372e+00	1.736055350753286763e+00	2.343376575612287294e+00	3.476499115898481485e+00	2.479919502722361280e+00	5.355204723432437364e-01	2.176900077954042168e+00	2.022509803921326288e+00	1.682757371385746659e+00	2.112227532123786666e+00	2.574599245109866708e+00	1.803403122278112836e+00	1.665088932379922504e+00	2.198453898088419844e+00	1.982959524943515017e-01	1.981824631420639138e+00	6.428005108355333563e-01	3.055139391014870531e-01	2.231633835736011040e+00	1.668579996586240899e+00	3.938617514420159060e-01	5.152456722035338998e-01	6.746983828069179623e-01	5.208881854041418791e+00	2.080413115629434095e+00	2.419885089853531568e+00	2.137198608030528746e+00	2.289234791786793011e+00	4.314061477554270718e-01	2.015564193133746240e+00	1.617391126027994508e+00	1.599407111712056517e+00	1.902685123730894157e+00	2.132198815912395684e+00	3.238095473225337528e+00	1.913347577575934988e+00	1.922225342143562887e+00	2.125376123248366778e+00	6.005872941216160443e-01	2.068499052916450698e-01	2.450987589502390485e+00	2.520113462257740355e+00	2.132562627936263500e+00	2.172293967883725863e+00
7.188176456846568918e-01	1.802861394765399305e+00	1.787697022591556051e+00	3.440264108770801910e-01	2.326228479574603991e+00	2.007074605345684937e+00	2.314321944409997833e+00	2.439492010746499240e+00	6.681603124435370189e-01	3.267312107354948036e+00	8.606006162198486242e-01	1.995095223199457202e+00	4.488936713879880802e-01	2.329688961501414024e+00	1.554091591869680267e+00	6.815274766589239919e-01	9.941041477717368346e-01	2.183883173134474998e+00	2.455879270926264457e+00	7.808566139910737558e-01	2.033918466105997691e+00	5.067492965477917721e-01	1.744519970792006935e+00	1.858486646113577168e+00	3.127158590361498902e+00	9.178334905701205360e-01	1.885005559228354777e+00	1.938700230476467334e+00	2.272003904445059064e+00	5.462886097786052275e+00	3.235000839065164113e-01	2.150746816630960456e+00	2.847867043755571981e-01	7.266689338410206034e-01	1.740811344257356508e+00	6.042209950212336089e-01	2.412446773900620567e+00	1.230767200903526204e+00	5.354546746196396922e-01	5.344519037178880883e-01	3.141517167036563141e+00	2.504869054666058581e+00	6.015721123048030083e-01	3.212076900354817743e-01	1.914920729616919504e+00	2.021091154756215147e+00	1.067484078418621696e+00	1.163064919530540919e+00	2.020242510017155713e+00	4.105878466716356701e-01
1.656221517149007116e+00	5.818348675022106953e-01	2.630279600717156940e-01	1.758805270096762907e+00	1.886620945940417959e+00	4.203111124313137492e-01	1.409934420346071526e+00	1.598817251838146491e+00	2.117652680836525914e+00	3.349843873751889411e+00	2.326197445387556684e+00	6.203321464971545129e-01	2.032515061367317522e+00	2.073305364167013387e+00	1.551406318712289734e+00	1.939074852171115637e+00	2.434481910697333884e+00	1.593794161859607650e+00	1.421593943412761352e+00	2.021743595905997726e+00	4.561454935911852249e-01	1.785488618065544264e+00	6.118836756816186107e-01	3.396231465365905922e-01	2.237838173875954073e+00	1.553499734250910258e+00	4.981141505205283204e-01	6.345880405211349329e-01	7.820594656426059776e-01	5.350010651335971090e+00	1.927026229948502367e+00	2.341721701401052513e+00	1.987372284267177269e+00	2.128784509450856621e+00	3.944462372449267784e-01	1.848984664494585983e+00	1.423270920789729610e+00	1.529398935028243756e+00	1.741096245828630318e+00	1.950299926149098750e+00	3.116236848699448725e+00	1.671860892208405946e+00	1.758705672008899379e+00	1.959146652943328792e+00	7.136359490869679245e-01	3.952155045685363799e-01	2.314659079174270495e+00	2.420682593637047741e+00	2.067507831040372945e+00	1.987622595864428021e+00
8.710147550843724273e-01	1.946865467339428779e+00	1.949571889442850869e+00	3.908771552545847738e-01	2.421831176731229718e+00	2.185303168332137336e+00	2.343878860560587807e+00	2.562383156739081791e+00	3.716810577426999940e-01	3.154085852378754051e+00	6.475360605075661802e-01	2.135570038273793436e+00	3.696273855101626094e-01	2.377727149912827631e+00	1.605111672580275872e+00	5.520111744207911730e-01	8.073924296599097605e-01	2.168372781315848652e+00	2.512148499248787914e+00	6.231520951186890755e-01	2.222051996253993966e+00	5.844626685766166618e-01	1.916654942510596982e+00	2.033677740798915057e+00	3.156030770778738503e+00	1.064884568829754796e+00	2.064684351977988719e+00	2.116878659008875285e+00	2.416016088145280793e+00	5.581077543096484739e+00	2.875387748896369722e-01	2.144283256466827936e+00	3.044775849699694614e-01	4.674589448335412789e-01	1.914429079618157781e+00	6.055805194581257433e-01	2.463015041887404610e+00	1.413174191002035451e+00	6.084882545064417281e-01	3.815010347344082731e-01	3.055723382133472388e+00	2.564057383167055004e+00	6.398976783569249038e-01	3.211811462298377884e-01	2.068254294940267357e+00	2.201873966968201923e+00	8.826722318527874256e-01	1.023868707064543582e+00	2.033510263429216369e+00	3.096933898083715775e-01
8.760007161317471258e-01	1.951110528538583466e+00	2.011758065137967844e+00	5.714904913753888760e-01	2.358371698931423399e+00	2.244800601847787291e+00	2.424942502853597137e+00	2.629091936840529886e+00	4.720656101906416380e-01	3.190031253249145493e+00	4.244892147702730711e-01	2.198732195603955830e+00	3.439704476935864230e-01	2.297726577705132112e+00	1.586745627190642827e+00	4.878003563290219669e-01	5.621313705496268076e-01	2.217105420699474028e+00	2.605133541402901987e+00	5.617732098183488842e-01	2.282824740746881798e+00	8.281758834863767182e-01	1.985675063161673748e+00	2.086344052797181714e+00	3.141911473670686128e+00	1.243512133154592858e+00	2.117492485446055284e+00	2.143798626243509808e+00	2.435882640647430097e+00	5.399312274074087092e+00	3.672608256915115832e-01	2.040764309861510917e+00	5.445070011105611618e-01	3.936401022267527749e-01	1.973267020441492159e+00	8.071760112571247925e-01	2.544894696657173938e+00	1.583649550707809883e+00	8.507214058625008901e-01	4.177359177149895797e-01	3.105832191618300708e+00	2.679202304487971809e+00	8.827449749766733689e-01	5.129646865593292526e-01	2.089241685133924609e+00	2.248341860991462493e+00	6.192100873613270995e-01	7.879728199162739921e-01	1.918430019560206867e+00	5.557630810356833928e-01
1.533308076220071925e+00	3.713351217856111774e-01	1.938940470097523794e-01	1.645163569351313138e+00	1.618202404687554052e+00	5.587761539944993139e-01	1.385467149384094876e+00	1.564758553009910846e+00	2.018920697217619242e+00	3.169368902927322207e+00	2.176094434319245430e+00	6.337981168870517878e-01	1.896136511429896920e+00	1.781615141773349231e+00	1.299170804978073468e+00	1.852279370378848267e+00	2.262711366453212580e+00	1.462616042765721325e+00	1.505198251318311087e+00	1.942852011060044681e+00	5.456067817313219326e-01	1.751005983861776194e+00	5.381494785724599828e-01	3.257595765096472085e-01	2.107817606607791827e+00	1.569586982265820385e+00	3.219815176947239954e-01	4.417804236574512378e-01	8.923764615395114452e-01	5.088493130434703637e+00	1.796859784949296879e+00	2.051087568794323523e+00	1.850927302875872371e+00	1.988437596413104469e+00	2.049653457818877700e-01	1.807907170529465368e+00	1.450258870812616063e+00	1.596986843213674234e+00	1.687837366978280462e+00	1.857398886409633576e+00	2.946488384809407446e+00	1.741141258190627816e+00	1.707291352676399088e+00	1.844013507111570194e+00	5.051868666550383136e-01	4.877452389497433094e-01	2.136705062885690509e+00	2.239848674766490522e+00	1.771049802543427809e+00	1.883304191320310128e+00
9.173408753228688983e-01	1.881063239548425026e+00	1.805655733856446732e+00	5.146062732204963464e-01	2.537199381389505515e+00	2.004694951156951177e+00	2.285714150998930272e+00	2.510407475694835355e+00	6.978335285684043043e-01	3.347208299151329225e+00	1.076968935831111640e+00	1.981029457426467966e+00	6.712677810711507043e-01	2.559950745880442025e+00	1.730509516228405653e+00	7.658556241618611482e-01	1.250986984873780239e+00	2.227841627647019873e+00	2.388101361584115789e+00	8.065662050601689614e-01	2.046154900509818741e+00	4.075094601620726231e-01	1.778097540434605106e+00	1.886516562858778778e+00	3.228643297013964908e+00	7.514440007998226534e-01	1.951421083328004791e+00	2.040027497880537055e+00	2.272561411244308438e+00	5.828019753346020515e+00	5.817788389058946574e-01	2.415165020880158941e+00	5.027828983971902588e-01	8.867625584069300793e-01	1.787248768887960804e+00	4.416138322783378367e-01	2.378688514010550037e+00	1.055174178262340279e+00	2.589897997167600052e-01	6.133219486746358529e-01	3.218385790584575634e+00	2.446838128758483499e+00	3.173925531482047480e-01	4.799440914121466117e-01	1.990685311394131629e+00	2.039494085427404624e+00	1.310712904111288157e+00	1.423859758581311086e+00	2.275647149237284061e+00	4.586348733882634199e-01
2.148985021494937975e+00	1.612114622833442201e+00	1.923486339691661051e+00	2.327399343962651024e+00	5.243614581465794178e-01	2.088121910329382658e+00	2.659366992526268181e+00	2.701087108458545050e+00	2.637638941823897465e+00	3.113692165197838424e+00	2.396412512166363751e+00	1.884712347743027427e+00	2.372461071801585497e+00	4.125321887905350482e-01	1.388198448717892886e+00	2.501940828267688044e+00	2.344508742956472158e+00	2.257873428524005632e+00	3.005027053080245203e+00	2.589975610222603031e+00	2.035916023805888209e+00	2.716500402834454597e+00	1.770662950120136303e+00	1.885500626937760771e+00	2.365135768520786108e+00	2.633530790624263318e+00	1.683360215191221254e+00	1.546248567966339138e+00	2.146634240401563698e+00	3.589306660391215598e+00	2.342613755103989615e+00	1.246053222763299884e+00	2.375620839800356432e+00	2.330559121874338668e+00	1.788020087677452796e+00	2.679220461717886081e+00	2.794325576608446493e+00	2.786711071486459801e+00	2.589732822193092421e+00	2.478041093362845615e+00	3.040649913790870240e+00	3.173621965843247850e+00	2.560817202163509165e+00	2.482285508080046998e+00	1.536320532385101467e+00	2.010223439764180942e+00	2.176368099473067197e+00	2.186171004398480555e+00	9.892091622376373294e-01	2.548971451995807769e+00
8.571719613014076034e-01	1.767061334125428429e+00	1.684910897486625148e+00	8.997143971172103516e-01	2.524925845089884824e+00	1.768731128799855723e+00	2.436922465558362116e+00	2.608929145856090592e+00	1.241308367457778727e+00	3.655900217620256409e+00	1.384689320430595894e+00	1.769384891275001426e+00	1.006870500938340740e+00	2.650485302511588870e+00	1.966895045798207287e+00	9.688230576283360929e-01	1.573790650505827005e+00	2.475695241963618010e+00	2.462079379015551517e+00	9.887258676196846174e-01	1.807778838233474294e+00	7.628735407779460020e-01	1.659738013288344582e+00	1.705946396405798149e+00	3.239696786523144301e+00	4.329035600347200807e-01	1.823537209076042886e+00	1.902297112101612342e+00	1.992165522558162927e+00	5.851401735383694458e+00	9.279388031847345397e-01	2.700190955349655031e+00	1.003740563397719221e+00	1.262797049003758776e+00	1.676246173165243381e+00	6.050077035125578373e-01	2.435666435584526557e+00	5.615270030167504034e-01	5.676499124005287555e-01	9.496948229701313027e-01	3.510321060111296632e+00	2.584065116549135510e+00	6.164364871547027835e-01	9.548196483297792803e-01	1.865563448250444623e+00	1.802000591896473436e+00	1.585227113872162974e+00	1.623737512478030665e+00	2.493020157854230145e+00	9.905646095771858395e-01
3.748628999723069732e+00	3.781034912583056240e+00	3.945738911857211928e+00	3.756877027800227253e+00	3.368360129264508895e+00	4.200140530395739979e+00	3.595325190902185497e+00	3.597641456584002029e+00	3.785145119105336686e+00	1.371484733108707665e+00	3.556616295072892786e+00	4.061997912063093352e+00	3.703720640193729707e+00	3.063052616179535281e+00	3.335014756722595397e+00	3.817794529171871787e+00	3.450291634329345047e+00	3.037702835012663805e+00	4.023188927100243006e+00	3.872426395444263925e+00	4.181177033380859775e+00	3.986657112720764395e+00	3.968269591388605022e+00	4.030092785200605654e+00	2.993445135435083948e+00	4.186512638922724960e+00	3.881752223303638338e+00	3.828394992934114782e+00	4.251038145482874064e+00	4.695130590931301917e+00	3.701768558365111872e+00	2.919284664580022781e+00	3.668759303820758433e+00	3.529945960962806328e+00	3.892984033378155129e+00	3.994932410553726054e+00	3.566401318702504319e+00	4.427436575947725217e+00	4.006652782529885215e+00	3.829414953736662408e+00	1.617968582302374392e+00	3.915837173172454833e+00	4.046059778405326490e+00	3.777897039461772355e+00	3.766970220075056996e+00	4.151537846998883730e+00	3.479175036667047305e+00	3.438537981884082662e+00	2.982956011563798082e+00	3.837686456885510466e+00
2.597406772708346523e+00	1.976517965851021463e+00	1.675966548118938304e+00	2.488408225096021553e+00	3.150038528730974452e+00	1.871543966355715849e+00	7.841094592584906264e-01	1.251491913148089052e+00	2.611930106276751484e+00	3.231783307198721200e+00	3.016113700637922168e+00	2.021156356817439548e+00	2.722072713615628636e+00	3.200066622356260826e+00	2.317005407005715334e+00	2.649257171399616251e+00	3.126177444034818453e+00	1.470893971381703746e+00	3.505009405712875004e-01	2.695287835390255182e+00	1.916461198355432050e+00	2.350266919189619941e+00	1.911223819837807092e+00	1.824100744904266991e+00	2.522031004632657059e+00	2.388756452434320998e+00	1.936335125644044419e+00	2.055731125827427785e+00	2.096480953474984865e+00	6.312533458532952224e+00	2.638204618888325914e+00	3.078453624615369311e+00	2.639289291177886021e+00	2.810876422172561284e+00	1.795905724863553710e+00	2.463909259665175266e+00	9.300391976785802317e-01	2.385905204543324665e+00	2.412653362837234639e+00	2.638794860101534301e+00	2.955773790265920464e+00	5.938169249824258866e-01	2.476884505442645601e+00	2.536899311099880094e+00	2.108917351409269170e+00	1.880478332637726124e+00	3.084182029102166656e+00	3.254461116213097860e+00	2.912391830089450462e+00	2.543206029423747960e+00
2.365968869168379118e+00	1.633605683048070079e+00	1.447585260433154941e+00	2.334278918897545907e+00	2.703181793742756689e+00	1.669850216946934918e+00	4.159216502003773019e-01	1.088376953156388716e+00	2.472247094870544615e+00	2.801549053210988127e+00	2.755731564418020252e+00	1.791493326172537426e+00	2.515996848797088070e+00	2.730232592881340015e+00	2.040248388959411407e+00	2.448263511966765726e+00	2.838249250472432372e+00	1.025800920655950632e+00	4.284525622576684234e-01	2.500427344602264679e+00	1.704983451727206445e+00	2.282843540889669232e+00	1.732745218054213998e+00	1.600403379100711732e+00	1.972223265218660204e+00	2.298931703615736843e+00	1.667356898442728719e+00	1.761054828929186522e+00	1.836350018206257984e+00	5.814157363868067030e+00	2.449605900744814768e+00	2.699279104238283988e+00	2.472741137087637320e+00	2.566284836592135132e+00	1.553152986745538700e+00	2.352341796268532459e+00	4.429627539552628557e-01	2.338223204436869818e+00	2.306180947082930643e+00	2.469345733626482353e+00	2.534549469663424315e+00	7.174653171247108441e-01	2.374956505591122813e+00	2.395853725555557201e+00	1.757726104991960581e+00	1.656763678789951788e+00	2.789375417266527268e+00	2.927492775376499434e+00	2.503069850401637098e+00	2.431968678227535374e+00
8.884916947184811065e-01	1.912467645276423323e+00	1.867684554231347827e+00	6.308586819174318849e-01	2.640230090210579306e+00	2.022745712831700349e+00	2.368827170468000176e+00	2.613678416932373239e+00	6.842545677782077007e-01	3.459556611970465934e+00	9.534566992234784211e-01	2.037925950704152278e+00	6.709082769519284506e-01	2.669796438725673848e+00	1.906275007506947228e+00	4.838147020245701646e-01	1.156908816104455173e+00	2.322193932632085733e+00	2.434412841967665830e+00	5.036415979225800088e-01	2.080854385154997210e+00	4.200665288122256702e-01	1.899602488842831560e+00	1.935960343927917382e+00	3.251328843474218022e+00	7.247432634393056183e-01	2.042095819111166222e+00	2.117293671315978454e+00	2.231459019634015828e+00	5.880358958944779779e+00	6.111606288818774990e-01	2.561147339252083377e+00	7.182869405613360181e-01	8.372823026434724758e-01	1.869147033862237794e+00	3.264294550899362601e-01	2.410706066021010674e+00	1.035616127848669521e+00	4.349792354580390707e-01	4.801723222614429076e-01	3.337590086454596872e+00	2.514928610381430119e+00	4.844223167956824283e-01	6.341636852224230569e-01	2.051840251324154263e+00	2.060982847910610261e+00	1.221695776958365398e+00	1.305384839887287152e+00	2.396992317747015822e+00	6.354517401981497615e-01
7.647064012214073170e-01	1.667926193331345175e+00	1.669221980966340890e+00	3.417730492606136927e-01	2.265092219627666381e+00	1.904398013545739898e+00	2.245133126849577554e+00	2.463265726558129920e+00	6.527706100937096245e-01	3.297009134050087997e+00	9.672194250772422341e-01	1.840850509333991303e+00	6.134666643385359164e-01	2.264800294909322442e+00	1.472297502284990012e+00	6.347149400733316238e-01	1.124802853424185622e+00	2.121228879840420412e+00	2.375130025346563478e+00	7.297636288046986941e-01	1.942444665885908694e+00	6.670281691181918493e-01	1.626534675634788929e+00	1.748079730953719713e+00	3.053664667206910099e+00	9.164370117551510209e-01	1.802181822338246420e+00	1.855054314549068328e+00	2.115734255415932630e+00	5.524422130639265127e+00	4.727472690090098739e-01	2.103974692238888444e+00	5.782477300620559868e-01	7.619223909344596812e-01	1.645861411358473303e+00	7.026002818291758878e-01	2.375565544472634461e+00	1.214155114207120967e+00	5.179631563410793671e-01	4.844037255226863459e-01	3.181252569202881908e+00	2.496706944901407876e+00	5.343406308194711407e-01	5.654833685726977643e-01	1.799377541852319462e+00	1.902386894370323933e+00	1.011504494171136637e+00	1.231966311196733832e+00	1.938764283536250188e+00	4.848348094646242612e-01
1.648696951316984016e+00	5.154348295860479157e-01	6.419287400254097831e-01	1.827306587308497710e+00	1.271495643410017529e+00	8.068995841308890249e-01	1.749682509315054979e+00	1.754916701597673656e+00	2.244582046796792074e+00	3.248696889490167106e+00	2.294559940547986621e+00	7.834942576450171225e-01	2.038788365306181571e+00	1.491722990227322354e+00	1.259062650929815730e+00	2.067196619625021992e+00	2.351807454147299747e+00	1.706493551092565397e+00	1.919643296815233491e+00	2.163701153673781352e+00	7.349761531808695070e-01	2.015545700321451417e+00	6.187933675997976390e-01	5.858900442039732814e-01	2.135496461206229935e+00	1.818319134465576248e+00	3.904859314810128490e-01	2.849339636315374458e-01	1.059519440140330726e+00	4.650178172159413315e+00	1.951953659195463153e+00	1.875787759269001542e+00	1.998195461082064472e+00	2.141703136801946794e+00	5.017399620437956731e-01	2.053672165611052147e+00	1.821914983511031316e+00	1.846407895114123843e+00	1.929634521614171261e+00	2.057378687575186937e+00	3.033887871901419953e+00	2.121208014174735368e+00	1.938345031296079934e+00	2.021110939002154439e+00	4.982063449917315534e-01	7.033057759646785811e-01	2.213160408020922176e+00	2.282745274248352274e+00	1.587881137170856549e+00	2.076419516008341848e+00
3.765949766350641159e+00	3.795722443307316230e+00	3.951599004774012602e+00	3.763776912624450244e+00	3.381334301550492860e+00	4.209488775580362940e+00	3.589683426876313810e+00	3.601512649311920722e+00	3.791272446251199302e+00	1.323807020535127776e+00	3.571684535070919431e+00	4.069141476644476008e+00	3.713053775979270110e+00	3.077908026742655068e+00	3.334248514016149745e+00	3.835170892937586284e+00	3.468479740578506831e+00	3.043265030917661207e+00	4.021120594212974630e+00	3.886970049890943191e+00	4.189649924597731001e+00	3.988519048310111170e+00	3.970639346889861088e+00	4.037598229022183460e+00	3.020438303695144988e+00	4.193710303875205270e+00	3.886755658682104819e+00	3.837308089041282511e+00	4.272407115651859044e+00	4.743341055723156785e+00	3.709704295471981883e+00	2.929057377172528120e+00	3.670044013557079321e+00	3.542534280047142214e+00	3.897375797466076541e+00	3.999967620921371481e+00	3.570815754535669129e+00	4.434119299178126639e+00	4.010535957661390150e+00	3.841087891407823474e+00	1.573134100365038313e+00	3.909957897674445793e+00	4.048641585364127771e+00	3.783642675451940995e+00	3.778671689425617153e+00	4.163553122621036273e+00	3.504011618282678597e+00	3.464741808714188132e+00	2.998759870241758385e+00	3.839372518287852643e+00
8.411095921189962743e-01	1.709420157947008301e+00	1.648344587266755257e+00	7.280528535488847153e-01	2.457807690306216486e+00	1.778986806539077925e+00	2.349392952442987514e+00	2.583949927910561772e+00	9.955876664569565104e-01	3.597394184801184114e+00	1.250394287746671385e+00	1.766227015279429269e+00	8.708481753761808664e-01	2.549648956325703875e+00	1.800388573211040733e+00	8.111331310938785233e-01	1.434970693430448030e+00	2.346367589749810634e+00	2.394399649664411545e+00	8.472608595629226302e-01	1.830780161683724039e+00	6.943573028520225732e-01	1.626909541677000082e+00	1.689533902582106117e+00	3.217634594655471858e+00	5.138421519930240766e-01	1.812812053009738023e+00	1.891900139905292377e+00	1.993720814474110536e+00	5.837934475245910804e+00	7.962927469881990739e-01	2.535255688449429723e+00	8.796520561482433775e-01	1.088382621068172185e+00	1.643650894715457556e+00	5.450257944039409441e-01	2.401021090002151137e+00	7.486523724933970003e-01	3.714157496912010581e-01	7.468373741923244324e-01	3.459093422366742665e+00	2.530854941485217058e+00	3.728190864075478506e-01	7.958749263482165492e-01	1.834372511092157154e+00	1.810283762136409402e+00	1.399247228157567413e+00	1.508088616560151918e+00	2.331399452692409557e+00	8.065994592722272039e-01
2.567875437692572760e+00	1.956247941023080195e+00	1.675158290681554085e+00	2.414065348712573833e+00	3.027686321794624824e+00	1.931380883099922618e+00	6.511593552822872999e-01	9.965233990681051646e-01	2.511579078827919087e+00	2.971330026317218209e+00	2.906237289636684373e+00	2.038362262166290684e+00	2.636232654985523283e+00	3.042344256411608772e+00	2.122458945128347096e+00	2.599542163646577642e+00	3.005160710499443777e+00	1.243117114803811818e+00	4.436626221956328497e-01	2.648346503764131832e+00	1.964849301576925944e+00	2.296055551329592159e+00	1.852515398204851671e+00	1.832865795217536675e+00	2.448094000775814294e+00	2.404079633984573583e+00	1.900888328011051343e+00	2.004041091423776066e+00	2.187716854080845597e+00	6.118519035353423341e+00	2.547104961505927800e+00	2.838012019571761968e+00	2.534397405966177352e+00	2.712829581082345509e+00	1.767618862519448220e+00	2.421720321992647307e+00	8.891008306593967125e-01	2.443288171259101915e+00	2.376850893814693944e+00	2.568359522165911013e+00	2.680423961004662292e+00	3.623861994214711002e-01	2.443175280388961479e+00	2.436218524926024642e+00	2.089871991403542850e+00	1.930730873215054988e+00	2.982399761951191941e+00	3.151616288778366304e+00	2.710760397040774539e+00	2.440728004119030015e+00
1.487429498328792121e+00	4.103783618464693639e-01	4.707796609194608850e-01	1.580379321993315545e+00	1.331582739616544941e+00	7.894681098763863814e-01	1.498923966096100902e+00	1.691032629346264748e+00	1.943491799312787149e+00	3.011429197357726739e+00	2.043475936192971965e+00	6.996150682129791409e-01	1.815329794009447495e+00	1.465911261645211461e+00	1.073114385166540563e+00	1.802740946785293064e+00	2.112724297733721279e+00	1.422305857073190793e+00	1.710734675885066336e+00	1.892611977859381511e+00	7.696901973159169241e-01	1.762291229240408263e+00	5.616126047668233978e-01	5.335515716922534235e-01	2.054601269173599754e+00	1.625315256684116250e+00	3.976224855637590649e-01	4.304443354551132361e-01	1.056174998944201748e+00	4.873054860271306410e+00	1.717636288882975704e+00	1.777717994865416706e+00	1.758659115601388212e+00	1.860487851239480905e+00	3.723736160973558640e-01	1.800502663549671700e+00	1.618365488771790650e+00	1.714720155954259084e+00	1.687691933589385185e+00	1.793010535600652489e+00	2.812563774854643484e+00	1.917597718054927292e+00	1.686168093979239391e+00	1.790641025519655205e+00	4.784817255333750352e-01	7.315954062410185976e-01	1.976956375822010781e+00	2.072915140143135382e+00	1.497649169837685035e+00	1.824228316796795868e+00
2.294424282983543506e+00	1.811386089487519557e+00	2.152769035471200354e+00	2.449130014012838252e+00	6.695352774605928259e-01	2.312407108123908372e+00	2.783412458154959523e+00	2.843286168836133498e+00	2.731502169960369208e+00	3.017645818467317831e+00	2.453470590800239659e+00	2.119411978929150564e+00	2.476334015306586256e+00	3.619382195471678720e-01	1.511274432587456529e+00	2.604083528898850197e+00	2.382629991325444063e+00	2.304426003671818712e+00	3.150694056839291157e+00	2.694708964551529196e+00	2.266801170116020891e+00	2.858832180662638667e+00	2.029724208732176738e+00	2.114331856685904398e+00	2.359309092193688340e+00	2.806259400129734960e+00	1.915135700456170431e+00	1.786711342673913849e+00	2.339438552736110566e+00	3.420018101389645349e+00	2.457929655467222307e+00	1.192575393605439737e+00	2.491293629906492946e+00	2.394909078445592421e+00	2.018336806177860154e+00	2.818743491114763078e+00	2.894575021959556071e+00	2.977558368457788873e+00	2.740908806067949399e+00	2.586029210898450614e+00	2.980267943563815525e+00	3.300336018156393880e+00	2.707324440347721684e+00	2.602716473852659806e+00	1.744699033980308123e+00	2.243183694704260489e+00	2.211191816757297701e+00	2.216363200555366397e+00	9.723497046084100814e-01	2.674667598959889592e+00
2.504471066940539448e+00	1.830280221982251598e+00	1.572785408641457217e+00	2.405923783988358267e+00	2.895092855311408808e+00	1.805678278558978445e+00	5.848337257785319876e-01	7.884555876745151792e-01	2.556180671142374017e+00	2.854627760930262603e+00	2.898472481147928548e+00	1.931998360369744594e+00	2.623435947382748878e+00	2.914886234018832845e+00	2.094718717189393065e+00	2.595261276397379024e+00	2.987401692536561626e+00	1.124773973394976867e+00	4.793461876193173543e-01	2.656301501322544834e+00	1.828683498074954894e+00	2.303625091250171231e+00	1.779113761985608555e+00	1.724424541278415601e+00	2.220429919264685026e+00	2.373634308289548134e+00	1.767405558418167599e+00	1.864242825596347020e+00	2.045362683599611486e+00	5.911400691250088713e+00	2.541305451401379312e+00	2.774036597981505370e+00	2.524064917022920795e+00	2.711997071974452833e+00	1.662246176481620763e+00	2.432029036115731291e+00	6.232041806055553801e-01	2.400835065669468360e+00	2.377426015484339406e+00	2.579440719796237236e+00	2.554786195634897616e+00	2.694357990169505834e-01	2.450714587771719355e+00	2.445207107703341709e+00	1.941186372472291533e+00	1.797821099384269150e+00	2.968925643004149517e+00	3.106407476961313030e+00	2.632202489580049320e+00	2.471745961703054384e+00
1.881481209785634823e+00	9.019190978729780817e-01	6.585678139381431206e-01	2.112754687447170987e+00	2.118049480548730212e+00	3.846317222162146110e-01	1.703186553395947378e+00	1.912062763903914053e+00	2.501640787921808773e+00	3.642898326264794484e+00	2.667309850481887068e+00	7.008519776508914667e-01	2.368476539434630990e+00	2.371201037820776403e+00	2.057826857501947604e+00	2.239588678508869002e+00	2.782990244416232439e+00	1.992975977342188010e+00	1.661693750750771192e+00	2.310897110308395952e+00	4.083810034203796957e-01	2.093261892304860705e+00	1.009840928817202776e+00	5.939875825336767834e-01	2.316494969057687481e+00	1.734911101366044761e+00	8.014600697584659539e-01	9.274458337974442745e-01	6.400664753329171619e-01	5.544391588674955074e+00	2.270586100518257044e+00	2.802353224001111531e+00	2.340157777862108990e+00	2.476019546065137966e+00	7.698114630719478102e-01	2.118752750632195703e+00	1.624182056763480153e+00	1.609173404116217787e+00	2.029344369310325469e+00	2.299168183033672541e+00	3.402563073150185691e+00	1.955908795815595846e+00	2.051646836009962893e+00	2.322290288735535668e+00	8.976087469089217841e-01	4.293799024128522879e-01	2.667106372440466000e+00	2.728387747111183703e+00	2.503366918182782896e+00	2.364429537627545042e+00
8.741111733884721069e-01	1.669724002781915129e+00	1.683886879111579526e+00	6.917484356150337410e-01	2.322290296902997042e+00	1.861751611093869885e+00	2.213362566952123522e+00	2.548158380404243584e+00	8.164771020238044130e-01	3.282168737713347273e+00	1.057634177878193471e+00	1.793171410139193789e+00	8.471406561994077045e-01	2.337739015988617997e+00	1.644267528730439132e+00	6.815321357235502031e-01	1.235557338142850625e+00	2.098957708939768185e+00	2.335945710270592279e+00	7.569875365759595187e-01	1.917405193070940150e+00	8.835182807782574477e-01	1.697519796718414353e+00	1.747136993278895378e+00	2.979947122274499538e+00	9.127477265926838834e-01	1.845677477204918038e+00	1.905205922533129703e+00	2.023314006691431022e+00	5.716770266803672840e+00	7.656564034553126064e-01	2.282360507391839821e+00	9.137866982409091898e-01	8.264880071237284964e-01	1.678762727068566107e+00	7.311781518370467081e-01	2.304487507970461646e+00	1.200419283119684044e+00	6.764269422346752547e-01	6.663927288259199333e-01	3.183849984537634459e+00	2.504492642973368266e+00	6.561499607043648208e-01	8.343482914097839487e-01	1.800577853618808843e+00	1.884432484866815471e+00	1.081308309274649826e+00	1.275258099322009064e+00	2.081755148624254925e+00	8.223112389002834588e-01
6.627448296749031131e-01	1.711654774098730014e+00	1.670183620215463183e+00	4.766047675287305996e-01	2.317434321070610537e+00	1.823598354447028891e+00	2.321275066156404776e+00	2.547303659667431663e+00	8.195316800559160342e-01	3.399339066296161338e+00	1.024290864765553088e+00	1.817455764359951598e+00	6.402763462258564964e-01	2.383254929264651878e+00	1.702485584468036883e+00	6.777778073226705668e-01	1.191013341237045831e+00	2.252271875967831960e+00	2.427498455088685780e+00	7.558107996187858335e-01	1.864696073535766718e+00	5.018850935483342157e-01	1.662239376688976700e+00	1.722331443735242829e+00	3.131476413370680056e+00	5.433251665143948861e-01	1.794498820356155822e+00	1.872879175843295441e+00	2.077189019778584722e+00	5.687131366995873627e+00	5.439020139748108607e-01	2.383162189090586747e+00	5.497253918535662809e-01	8.297374716640723014e-01	1.638776049037975691e+00	3.988275217510436343e-01	2.384828293374014141e+00	8.785197575036283180e-01	2.520436651340058898e-01	5.837115720683135889e-01	3.271889593058138423e+00	2.522537400403810359e+00	2.091822743031558629e-01	5.682162802878855112e-01	1.810619870317702329e+00	1.865162889518392486e+00	1.225328188122676742e+00	1.285340568558650531e+00	2.205448995559319503e+00	6.240716519764815118e-01
1.720403605747872433e+00	8.346355604315791599e-01	5.622371766558521555e-01	1.864660197582792112e+00	2.081804963904773320e+00	5.196273359274521386e-01	1.542163647994136744e+00	1.809509819350528570e+00	2.209644344484114065e+00	3.450753514685835910e+00	2.407357203367124221e+00	5.308229234626059556e-01	2.130665748344628962e+00	2.285808030243404509e+00	1.791523159321680714e+00	1.981242250162922769e+00	2.541368934679423042e+00	1.775900820799835467e+00	1.504643367484782335e+00	2.043332158083659422e+00	5.841533688146649528e-01	1.851826254552382034e+00	7.550220130706108979e-01	5.524996868088172253e-01	2.317794992053875625e+00	1.528288714528729164e+00	7.880908628383137549e-01	9.014775864963753271e-01	7.224902945355078376e-01	5.604216866991926338e+00	2.024354434145685389e+00	2.601545267355822588e+00	2.104735092469817381e+00	2.203613253322771470e+00	6.938277526708178655e-01	1.848478092642794390e+00	1.524573388248233963e+00	1.457489568141203451e+00	1.786492511778940306e+00	2.020321031759384489e+00	3.236639395492553195e+00	1.801772469749077121e+00	1.798036495968958759e+00	2.062296573603660477e+00	9.113311671189970875e-01	5.360350616702267423e-01	2.409413725959475894e+00	2.509458542966590766e+00	2.314495228965729012e+00	2.082192181738814263e+00
5.762851560588855282e-01	1.586906826034228946e+00	1.550135800790042984e+00	7.354150296570680645e-01	2.260719986065612197e+00	1.627075119731558051e+00	2.360338779268027931e+00	2.540855584187159621e+00	1.170628133837046558e+00	3.503541978977937621e+00	1.258809691107948492e+00	1.665247398432605053e+00	8.972428832759260509e-01	2.385772855449091345e+00	1.831513586002078142e+00	8.573716120005053787e-01	1.406848134581287102e+00	2.328319689955152594e+00	2.433678917073065051e+00	9.516355323799728927e-01	1.664278191673904672e+00	7.291405057985376192e-01	1.579351145820609537e+00	1.572994425802844765e+00	3.050561895597056594e+00	3.672125133498703176e-01	1.659723678890626664e+00	1.737820161477308112e+00	1.863434003261507765e+00	5.630728676296049784e+00	8.142432577573244235e-01	2.525627764685122401e+00	8.594396348233993566e-01	1.089684805868983197e+00	1.522037282545089854e+00	6.289149570674523737e-01	2.351545143303750418e+00	6.274555629704001714e-01	5.334394794675462181e-01	8.581697991375295542e-01	3.368141445312420768e+00	2.551144851294643523e+00	5.371567088640102350e-01	8.854465924835753787e-01	1.662045966130646812e+00	1.673022709015544063e+00	1.418129432424746206e+00	1.420663616519411310e+00	2.305302921659298843e+00	9.751506757175713025e-01
5.541106105350201982e-01	1.698628422771033097e+00	1.744300889096366936e+00	3.613570196774383292e-01	2.188779838863020633e+00	1.956076488085459086e+00	2.288410558642470338e+00	2.497316350543599572e+00	6.324697138936735685e-01	3.194564748775146512e+00	7.063129653760789051e-01	1.915123149657836921e+00	3.708693545537476433e-01	2.178608849177682938e+00	1.506878033846956733e+00	4.920192038130343226e-01	8.442688267312287165e-01	2.118410120750533920e+00	2.455767600012483065e+00	6.188685229612965744e-01	1.989095012759114045e+00	7.133154771294918373e-01	1.726924718818482640e+00	1.809099364466342896e+00	2.979967167084149438e+00	9.432768689303349108e-01	1.852623719176685224e+00	1.892133437773074967e+00	2.161332230801600751e+00	5.376111239815775100e+00	2.898231826644668829e-01	2.059877121006040479e+00	4.539726466225764701e-01	5.227139122105931568e-01	1.701807028563391944e+00	6.299736709903683840e-01	2.383610278500508883e+00	1.267869723852907748e+00	5.752341029665832828e-01	4.303410528827094073e-01	3.090411498317782168e+00	2.568047076573018561e+00	6.231727747573988507e-01	4.399396481127754166e-01	1.811494285607914589e+00	1.961913218794710367e+00	7.997801988899396752e-01	9.408035634297854388e-01	1.888149768677876539e+00	5.408741390755089640e-01
1.960298111013636380e+00	1.599777816192193614e+00	1.840577062871479930e+00	1.880074542697880213e+00	1.342501429525823076e+00	2.153173539166042705e+00	2.221612642961287687e+00	2.204303515769603372e+00	2.019510877116817316e+00	2.846341486796485576e+00	1.947855828422072166e+00	2.014346057419607039e+00	1.916842115306751637e+00	1.102153762339400656e+00	6.678630226312428642e-01	2.092117209192624117e+00	1.890748148610817969e+00	1.751377080152765053e+00	2.562064769318001201e+00	2.181417877733255573e+00	2.131209146064813265e+00	2.251659463735830702e+00	1.675336333848812975e+00	1.896644466104211668e+00	2.526563650794483973e+00	2.399517779678549179e+00	1.730867107531999904e+00	1.634174410088455653e+00	2.299984702468167885e+00	4.045747223755197020e+00	1.886812530109671204e+00	4.098818443455914950e-01	1.911051377622890790e+00	1.906088566609881907e+00	1.727485536891242957e+00	2.285184183335782215e+00	2.445967422506603484e+00	2.633934460010949774e+00	2.185450689973292171e+00	1.998476279210570583e+00	2.739515892960314947e+00	2.645381055138614101e+00	2.182435766893289220e+00	1.938416591620373053e+00	1.691687322489420664e+00	2.074130304332673536e+00	1.742054605327890693e+00	1.886161743096568033e+00	2.540693684028086929e-01	1.978191116089832224e+00
1.334522388075920940e+00	9.972112152844643251e-01	1.080577180769318080e+00	1.270638136661270901e+00	1.478020610197903650e+00	1.397103692026768096e+00	1.749012768707134180e+00	1.943371672493172664e+00	1.494268566510735141e+00	3.043493122070393131e+00	1.582020885476060457e+00	1.285063333335431546e+00	1.380587607509798476e+00	1.506935015271458900e+00	5.490935837235998429e-01	1.502179552449120603e+00	1.638579979654794183e+00	1.582999540097190128e+00	1.988565825467898840e+00	1.568679701971817719e+00	1.406372908867588034e+00	1.538024266264195195e+00	9.352656016411080575e-01	1.149611955101961902e+00	2.536815635799236635e+00	1.559486436323939351e+00	1.105302797046893382e+00	1.108758289734562696e+00	1.670009162732023933e+00	4.898099532837155934e+00	1.324353344030333446e+00	1.414175482804297612e+00	1.360917167756366730e+00	1.455956108948875505e+00	9.792929718028680064e-01	1.522922899427568311e+00	1.981130830429181477e+00	1.755107205814645521e+00	1.412267687204214583e+00	1.416248780817211728e+00	2.884246854525716053e+00	2.149252284568026639e+00	1.395069820445642650e+00	1.342673828414052917e+00	1.140939690084033842e+00	1.370274730217019510e+00	1.522329863938095773e+00	1.669417947597080953e+00	1.181517063494946118e+00	1.384222049196825344e+00
2.285374158825983937e+00	1.537939941743330818e+00	1.305695522252661611e+00	2.209231908511071651e+00	2.610137543568189056e+00	1.561934515552196201e+00	3.785803936469214759e-01	8.560935100673098264e-01	2.370932053245176085e+00	2.858585589057497600e+00	2.696333765564478124e+00	1.657801630210687271e+00	2.424435782409710693e+00	2.642830050898665295e+00	1.832783209553818349e+00	2.396227916773077560e+00	2.786795334053703499e+00	9.618522626697901812e-01	4.109208989713439841e-01	2.459909767147727244e+00	1.585165376660761849e+00	2.162629634975613779e+00	1.504930496167772969e+00	1.457975588216543050e+00	2.092522372231596428e+00	2.196633399697434985e+00	1.506480861044813713e+00	1.601354540262509785e+00	1.804581404569275183e+00	5.750140589476574249e+00	2.345983922275700628e+00	2.546015585192086927e+00	2.351527604985087727e+00	2.498747363997015913e+00	1.386946075210647944e+00	2.255401631356868997e+00	6.246121348264448425e-01	2.235467514515720122e+00	2.191687350988650085e+00	2.383329779123506409e+00	2.576234353374247554e+00	6.120107380878188064e-01	2.255528593502067913e+00	2.261641789425081317e+00	1.659933296620707655e+00	1.548019753724654946e+00	2.731620184852489697e+00	2.883548933933737679e+00	2.372201722125445222e+00	2.292701660795696927e+00
7.391520989536157771e-01	1.674179887449982473e+00	1.592273494685704449e+00	7.530581011901753552e-01	2.443782632514472919e+00	1.685575399699826171e+00	2.347314714109214773e+00	2.545021131615379684e+00	1.134592596061118286e+00	3.579498851934427517e+00	1.321886111438095313e+00	1.706855917467119399e+00	9.346367002912463473e-01	2.562557926418636001e+00	1.904881942058194166e+00	8.495687237392193225e-01	1.498200200816908856e+00	2.367131695296371685e+00	2.383384676381842926e+00	9.059831478386949355e-01	1.730169659099741297e+00	6.168551571011287038e-01	1.607910563133417403e+00	1.629122757789529308e+00	3.152501538866827602e+00	2.677668128822970339e-01	1.740263468560313331e+00	1.829430719506195402e+00	1.915757301298103954e+00	5.822469478178784463e+00	8.421761691408377049e-01	2.640649660411396482e+00	9.002220984919567792e-01	1.151912209976729828e+00	1.589795204226511549e+00	5.347513666344301253e-01	2.352101519805101848e+00	5.164567452546141579e-01	4.210028493546441042e-01	8.368917934798912883e-01	3.435175138030862829e+00	2.499083023079227139e+00	4.552768989774310104e-01	8.831675393486925207e-01	1.770034617695876111e+00	1.725824441857420455e+00	1.505279155618845843e+00	1.552275352712173984e+00	2.428627741235379389e+00	9.182768447073669238e-01
1.029037471796848902e+00	2.062431668749671765e+00	2.159592866386973675e+00	8.307057771650266931e-01	2.400385667308880144e+00	2.371848798474124109e+00	2.613942506770773999e+00	2.899293747436602064e+00	6.671531772904171209e-01	3.253205715143235199e+00	3.313299650827620235e-01	2.306942801077073835e+00	6.096167501284229795e-01	2.329966561679361003e+00	1.778658700861017961e+00	4.881363670535053823e-01	4.748430097648760340e-01	2.379946614471170729e+00	2.805037075692452309e+00	4.977993418833605577e-01	2.420258741642348443e+00	1.091053685281928365e+00	2.175991261554095946e+00	2.227958950503110103e+00	3.193296918911582516e+00	1.390336720172900442e+00	2.275206203360542023e+00	2.298159963919834681e+00	2.502772729855000655e+00	5.441712240906951159e+00	6.467217175555455277e-01	2.156113530474623730e+00	8.224088801149403993e-01	3.846835722326162887e-01	2.134386476090731843e+00	9.852393539578445658e-01	2.721024715252028159e+00	1.740061955545591843e+00	1.043685590631927784e+00	5.413732169206727507e-01	3.204932681410274320e+00	2.911090701983114482e+00	1.035025865890505825e+00	8.716844281673000738e-01	2.194458085094787680e+00	2.375523228852914670e+00	4.548732455761669846e-01	6.150829526815908554e-01	2.011465929509136163e+00	8.686461068769872895e-01
2.243171467446301026e+00	1.937701574336154309e+00	2.180381484277900128e+00	2.128249908460465356e+00	1.517706606994587482e+00	2.496985366821940389e+00	2.502589638496489410e+00	2.458630518082719263e+00	2.226259106350664929e+00	2.873560140843514077e+00	2.125279429174245838e+00	2.338687320065224284e+00	2.140306861165460539e+00	1.211039424347976290e+00	9.749864717412669579e-01	2.342886831803548731e+00	2.051934323619604594e+00	1.996132002107646297e+00	2.863626544100214666e+00	2.422973277454873564e+00	2.469802190657977015e+00	2.511029121625869109e+00	2.008924015874833380e+00	2.236944488305232515e+00	2.721608686415541101e+00	2.706939182501717944e+00	2.052287357222345232e+00	1.957498841763386288e+00	2.643078377585671657e+00	3.884370364167367473e+00	2.115150758630538697e+00	1.693660683234077535e-01	2.126306499207346601e+00	2.107982096817519579e+00	2.064005183361315332e+00	2.552729004769376253e+00	2.743365102047371273e+00	2.952220462262467482e+00	2.456631923528414863e+00	2.241874972025150292e+00	2.791252318192682491e+00	2.922363164938112767e+00	2.451160815881664679e+00	2.172678228349092855e+00	2.010014706925950190e+00	2.418037638001983680e+00	1.913244958710182297e+00	2.052752303135913614e+00	4.011186796410980970e-01	2.196123048143904910e+00
7.654459090701137836e-01	1.752186063806374205e+00	1.700123988199274239e+00	4.601729153684624984e-01	2.455994293568102727e+00	1.873345334719845878e+00	2.273135303522249018e+00	2.458357647289997505e+00	7.286068929569073926e-01	3.412379221102843641e+00	1.054405590521581892e+00	1.886286788155349559e+00	6.557124573601805784e-01	2.499442273068852138e+00	1.704269751237991404e+00	6.487449809922812838e-01	1.225077055335904275e+00	2.208046164621725538e+00	2.347920642125820301e+00	7.381836867254069068e-01	1.918949952539367843e+00	3.908385567061201105e-01	1.688556492236606754e+00	1.765790286789224561e+00	3.162467249115846091e+00	5.847315548099079052e-01	1.850999081491131681e+00	1.924672619790109396e+00	2.116427432202197423e+00	5.735219890227239325e+00	5.475213057176928633e-01	2.394019268234053754e+00	5.814896939795141106e-01	8.768713753024355295e-01	1.681928086750591689e+00	3.706755270733931296e-01	2.325549357982582777e+00	9.122359298941278283e-01	1.767509219982998925e-01	5.219951675010318093e-01	3.276824685460198339e+00	2.426308691489106550e+00	2.682124611229971811e-01	4.866582547877053577e-01	1.881939116393869682e+00	1.902614344817333603e+00	1.249551442664053047e+00	1.356822747850858324e+00	2.229041696098741809e+00	5.309306228507546521e-01
9.646326208834375970e-01	1.920681379367183750e+00	1.805208202573376219e+00	6.123985983076332129e-01	2.642498110653217935e+00	1.990772177988308966e+00	2.258764224605484650e+00	2.445868869952451341e+00	8.087890099641031894e-01	3.400795919881581142e+00	1.198803981347218661e+00	2.007588483125411383e+00	8.076062474190179863e-01	2.677475657093919992e+00	1.849317958639139503e+00	8.401259874920025128e-01	1.370844951723845240e+00	2.241205438291282270e+00	2.327350013811687823e+00	8.909807733655465967e-01	2.032360169645718084e+00	2.490455226175710690e-01	1.803935478656790714e+00	1.888391605954001129e+00	3.248331833867602825e+00	7.139709479416440630e-01	1.964033806291146211e+00	2.059401986200437129e+00	2.273407513011424630e+00	5.913113671483466227e+00	7.053840095933551213e-01	2.549268338947377366e+00	6.269071586329025836e-01	1.020089454927715078e+00	1.795254502530244878e+00	4.254559372461172995e-01	2.332544187109752976e+00	9.917460462822542677e-01	3.777391577777255982e-01	7.320131570538485066e-01	3.252474145296890828e+00	2.359836471889123377e+00	4.641516263382318153e-01	5.840320326490425762e-01	2.030135091506894085e+00	2.031183296922650872e+00	1.461870022025813620e+00	1.546598877950786211e+00	2.415551951696140787e+00	5.847236379983558052e-01
2.280653923486881673e+00	1.557003394045061828e+00	1.416035408134331153e+00	2.208146367227893592e+00	2.521290054146990922e+00	1.679399124034980817e+00	3.243178202537003729e-01	9.235264707562309550e-01	2.362374331673354977e+00	2.615525249594293999e+00	2.651671294958445113e+00	1.752045917410907094e+00	2.422442755777322265e+00	2.504897273163874338e+00	1.828798104368912103e+00	2.379493865603624858e+00	2.719209524126172006e+00	6.533386890696233351e-01	6.073180542684956107e-01	2.457577534053533075e+00	1.700002477810234502e+00	2.216889366329695576e+00	1.649966092364326231e+00	1.574131516610008052e+00	1.826969589622598589e+00	2.278751159077819111e+00	1.583550094731079882e+00	1.659147896334378203e+00	1.847559053422038744e+00	5.595569401979730628e+00	2.347647257371744622e+00	2.418096255467335531e+00	2.352280116449545488e+00	2.440463204975808598e+00	1.493102385122938358e+00	2.306623418074143839e+00	5.327946637609205505e-01	2.354198851617388843e+00	2.245330868808047331e+00	2.380272149945603655e+00	2.357233833236745735e+00	7.802387520519196151e-01	2.308084918969063981e+00	2.284768159955926414e+00	1.665487616297653073e+00	1.653011872459588139e+00	2.646009783898502388e+00	2.796286757873572615e+00	2.252538584759776974e+00	2.320780541867411895e+00
8.814783296023724901e-01	1.948474412516020493e+00	2.068844521466156383e+00	7.328497310004744580e-01	2.230278562925591679e+00	2.274124532887931149e+00	2.603007955482146141e+00	2.835356076457611341e+00	7.057014482307727432e-01	3.285685289346608418e+00	3.349996274821434583e-01	2.210134162720717832e+00	4.799790389169315552e-01	2.173300812756000955e+00	1.632758456956479698e+00	5.162339442739501960e-01	4.303275862110426120e-01	2.357382531984673957e+00	2.799214825001264728e+00	5.732895390791347134e-01	2.313206592133918882e+00	1.067799231410537564e+00	2.043655062879871309e+00	2.122690026135328534e+00	3.154297988617063009e+00	1.325056684532835982e+00	2.152142032048967923e+00	2.164000110966850077e+00	2.416228093764062557e+00	5.247948374613532252e+00	5.338932576039595590e-01	2.012969044904934890e+00	7.202972838220337293e-01	3.932485972910302330e-01	2.024325269565537155e+00	9.714016406173259233e-01	2.710212373643617223e+00	1.661195808883462410e+00	9.869520940884328741e-01	5.038870805367958727e-01	3.223986862452381086e+00	2.907576365887125647e+00	9.817353700766898728e-01	7.759293974828768148e-01	2.075195877401156963e+00	2.273145788313540638e+00	3.703002718422550577e-01	5.395702794517511780e-01	1.860089581546108484e+00	8.084776894189592555e-01
1.471481447096506967e+00	2.814485302832162028e-01	4.743546824108726412e-01	1.647039610233131723e+00	1.396756892055473376e+00	6.588757000704914546e-01	1.574676967963378305e+00	1.826199012702920843e+00	2.013800282497536731e+00	3.113172296823922824e+00	2.080601840949608761e+00	4.722943619342490074e-01	1.860601394489623583e+00	1.563239588133536806e+00	1.292414408235562417e+00	1.783549306401705170e+00	2.162681858067135643e+00	1.529220079345098959e+00	1.744938640593176160e+00	1.864307223347874576e+00	6.618940283779586320e-01	1.814006006066220422e+00	6.020168215778500809e-01	4.764217047774062519e-01	1.991898919648547039e+00	1.587222938497044433e+00	4.640645567661431103e-01	4.889334569135695419e-01	7.799818329436664088e-01	4.944599437132781716e+00	1.776287792739557059e+00	1.965838505435935302e+00	1.858578444776171290e+00	1.900154164606667528e+00	4.683690142908081278e-01	1.809836358237894016e+00	1.624595044860458470e+00	1.634213286113626040e+00	1.709658051499928666e+00	1.816470869036174163e+00	2.923874136477446317e+00	2.007790530050028721e+00	1.709543211136941965e+00	1.871870756469977248e+00	3.724676475707521806e-01	5.858544143035600005e-01	1.996144382537221151e+00	2.083832529216181673e+00	1.650439122542911141e+00	1.906745110099089313e+00
8.797693765543935784e-01	1.929832718957825932e+00	1.915423482275772971e+00	4.285127425618993069e-01	2.493549444175147123e+00	2.117759953623666203e+00	2.396827616995048427e+00	2.606909740759349337e+00	4.443692129485251607e-01	3.330480863411731107e+00	7.546480543458360390e-01	2.095695876086743237e+00	4.249612856340774236e-01	2.486577114537631417e+00	1.680125377413348886e+00	5.449653149393879348e-01	9.430211049548173907e-01	2.272516165694530965e+00	2.523411809655189408e+00	5.911957468436577212e-01	2.162003632654979857e+00	4.687575522009547191e-01	1.885827030518750336e+00	1.987362933689877931e+00	3.262316985216790144e+00	8.999890218490994576e-01	2.044900479553745765e+00	2.108566574560960305e+00	2.364314322084466014e+00	5.685601155542991059e+00	3.371112150562924903e-01	2.283764244694469703e+00	3.595666774525076437e-01	6.433079658744873530e-01	1.881895456498472008e+00	4.504086183139524024e-01	2.490586285250676379e+00	1.245034783477920293e+00	4.383389561933622725e-01	3.479582907734715680e-01	3.221756423705036898e+00	2.581120296381293144e+00	4.428206240760680368e-01	3.266272653597721565e-01	2.058563374239541499e+00	2.148967702832562221e+00	1.030772763207864706e+00	1.144328832055085954e+00	2.158452532709465910e+00	3.057965810455771094e-01
2.287750173548211752e+00	1.697022357762645095e+00	1.585827680024487041e+00	2.118625839572219949e+00	2.521483095074565917e+00	1.913058481880190564e+00	6.286267869127107888e-01	9.464014715262820676e-01	2.199810286630581757e+00	2.440554970198301366e+00	2.511570922143864237e+00	1.930382407893500796e+00	2.314582837115083613e+00	2.432696956110307340e+00	1.629491378980815197e+00	2.307634125840126060e+00	2.563907854843171297e+00	4.440187542788472941e-01	9.221840931579553535e-01	2.385463549333239008e+00	1.935105686389645641e+00	2.152538481768059508e+00	1.718011401955898965e+00	1.752702856231814099e+00	1.996694074856542711e+00	2.323774863234662647e+00	1.735285726716843557e+00	1.786574262536556379e+00	2.100646515722866869e+00	5.486399071580450482e+00	2.245068516551543158e+00	2.150604708647471774e+00	2.229481483961368138e+00	2.321843262505086880e+00	1.633917544946445588e+00	2.264349901243051910e+00	9.037261667131163412e-01	2.455670342843503828e+00	2.202190817283497193e+00	2.272518636276759540e+00	2.183902100773499999e+00	8.931017488136071547e-01	2.258669017001006640e+00	2.161567366070868523e+00	1.829188950947849612e+00	1.876967853163777011e+00	2.503422722817378432e+00	2.673951354375204037e+00	2.050113116633331511e+00	2.178436973284970879e+00
1.503999308652804512e+00	2.499504566483623236e-01	3.391540692543624780e-01	1.628144277843001309e+00	1.547537394161428104e+00	6.352773916013795263e-01	1.440500598580846114e+00	1.636615465137953418e+00	1.982510670290520860e+00	3.163132124918270005e+00	2.105092988559838396e+00	6.632566658850209684e-01	1.854902772425581770e+00	1.698346966739483266e+00	1.227353433887822920e+00	1.792858604880338325e+00	2.185634292817981272e+00	1.460677273432262613e+00	1.570157769901687095e+00	1.881557230584741891e+00	6.370114222705244300e-01	1.772198364424896644e+00	5.687990212879461271e-01	4.046242323418148823e-01	2.070597236004908304e+00	1.587813614899366010e+00	4.175909251563344471e-01	4.540765529492642449e-01	8.541716543858650645e-01	4.987674591655448353e+00	1.761887357027422496e+00	1.953419982362847529e+00	1.842184475874801830e+00	1.930301383778455726e+00	3.400779028110306745e-01	1.803081412107016446e+00	1.504406076899261313e+00	1.636407018253054124e+00	1.690569923638573169e+00	1.804219901338705689e+00	2.954713495152100577e+00	1.829343344620939948e+00	1.708539792916347722e+00	1.828383174159800895e+00	4.908868650480018303e-01	5.400023667776719938e-01	2.034938213734524659e+00	2.148236157814605640e+00	1.655062277554942840e+00	1.867858573112795684e+00
2.143082733845443233e+00	1.734492403570125685e+00	2.043641194575183562e+00	2.206520014562449283e+00	1.086173299986769925e+00	2.294776835087940281e+00	2.573613835502090108e+00	2.522974885892972363e+00	2.422007522403768487e+00	3.034746560606460974e+00	2.229730410910820027e+00	2.133333331167017732e+00	2.211007943539838649e+00	8.365084992712406020e-01	1.155260286419574234e+00	2.386179368818850843e+00	2.152076289641415396e+00	2.107275415671386209e+00	2.917677550854441915e+00	2.477069426738836899e+00	2.255107560085059859e+00	2.610066751106213445e+00	1.875921073951135387e+00	2.056390181981242016e+00	2.506830654254676105e+00	2.664106509318553861e+00	1.866093146193709806e+00	1.740038650353276095e+00	2.375014070063481864e+00	3.546033842422220417e+00	2.197190252490420104e+00	7.241053546861355716e-01	2.234258610228417208e+00	2.202686848985682566e+00	1.920936201913943098e+00	2.605857831743866537e+00	2.748483062490747919e+00	2.855598903873288297e+00	2.501961480031856588e+00	2.330299852004059424e+00	2.944004189067998656e+00	3.037327740774363960e+00	2.500928648820756717e+00	2.293698134636256381e+00	1.759646789231136488e+00	2.198178269660516992e+00	1.984090812359290190e+00	2.061749392341606146e+00	5.101976007867572438e-01	2.356760658992111512e+00
2.640306134911690972e+00	1.954810127289286825e+00	1.658450591722625544e+00	2.552232660598500846e+00	3.080079247867639758e+00	1.845788436520864551e+00	8.221642531939089560e-01	9.336603630115387631e-01	2.715056039658889198e+00	3.095669796757299252e+00	3.085677613844807876e+00	1.991265725269922848e+00	2.790168215032468257e+00	3.126077743215670335e+00	2.319279494728446522e+00	2.738655232297699360e+00	3.187012770935512052e+00	1.386494359583650748e+00	5.349031178329666236e-01	2.797962874418851609e+00	1.872671513314788649e+00	2.407522864853504974e+00	1.856313652603808872e+00	1.799803739651842927e+00	2.388259326668833893e+00	2.440900683324155995e+00	1.861583986955447356e+00	1.966097673197335194e+00	2.077722714325572095e+00	6.112447369922206164e+00	2.700289734988656321e+00	3.029221259008619604e+00	2.684800512299403419e+00	2.889292351028129868e+00	1.764716494918882495e+00	2.546642002231997548e+00	7.870471259482015869e-01	2.428139861341527261e+00	2.490249289229964802e+00	2.724023758969248199e+00	2.783631207569298383e+00	3.374305360115691932e-01	2.562707022228717157e+00	2.599508209152490146e+00	2.061803132304409925e+00	1.843699218627897096e+00	3.166641434472179384e+00	3.305192487237356147e+00	2.880706104867641670e+00	2.618822875778886949e+00
1.839385095510823742e+00	7.079599563470507784e-01	5.919649136883019525e-01	2.079297581172717901e+00	1.767879482198259522e+00	3.345898151268374421e-01	1.813316846084448208e+00	1.922624735265561879e+00	2.506913793403262591e+00	3.570049289116620006e+00	2.613031999767857716e+00	4.705395551779372187e-01	2.332047055527629364e+00	2.051066801275508222e+00	1.848109945280588473e+00	2.246565293713431277e+00	2.712385269293207113e+00	1.971098120046707924e+00	1.844242692865109889e+00	2.325519144123697757e+00	2.398430264124161437e-01	2.138688564444249263e+00	7.603008749205260042e-01	4.449370384944075774e-01	2.228953077352074263e+00	1.779774584475842580e+00	5.095118103789084696e-01	5.884851150246761531e-01	5.735566906073680249e-01	5.203836145490130072e+00	2.232473389225830385e+00	2.551417353236301810e+00	2.296707148630499074e+00	2.421761749780876549e+00	6.159777890910250742e-01	2.150932870713023082e+00	1.770324486516621887e+00	1.686875793800140189e+00	2.052327257118262693e+00	2.280896359264260820e+00	3.341593185854679238e+00	2.108593877089939728e+00	2.065293693516728535e+00	2.298449961771646066e+00	6.374267438853620238e-01	2.757312368246203071e-01	2.577278337197524305e+00	2.630491353747514083e+00	2.251477346928075995e+00	2.342281438618741607e+00
2.350701785255400633e+00	1.583215049183672729e+00	1.390696091698301551e+00	2.321602643783553077e+00	2.599447852739570575e+00	1.605511727173416281e+00	5.555358216844137331e-01	6.550077691211450004e-01	2.519352488342384788e+00	2.699323596838621331e+00	2.799658181351877939e+00	1.714959060811564351e+00	2.533954931037824654e+00	2.623779373025448169e+00	1.938777468374277557e+00	2.513255879083005073e+00	2.871813101664190793e+00	9.223441169898299874e-01	6.524332652110476083e-01	2.588255002447436670e+00	1.614874970547081290e+00	2.275096578025834759e+00	1.589525546697992509e+00	1.530498920355745529e+00	1.884088401339095720e+00	2.296919006465462765e+00	1.534560790848362721e+00	1.608971390641977139e+00	1.805323750146267114e+00	5.578044155411866711e+00	2.459232735100361111e+00	2.569494454840184794e+00	2.450854943988231227e+00	2.610386840500731775e+00	1.463740003796549782e+00	2.385810377527111559e+00	4.274425698965657605e-01	2.324983013207651883e+00	2.322851838132278690e+00	2.511501804345300570e+00	2.404558030179424488e+00	6.335251236220776905e-01	2.396726004291442447e+00	2.383692535220098829e+00	1.668805285965448526e+00	1.581665466267045073e+00	2.835351473547387702e+00	2.950558387945504180e+00	2.402804673672442437e+00	2.434782066203409645e+00
1.487342332085732410e+00	2.230084931396155434e-01	3.382817520776922326e-01	1.665266340380327170e+00	1.451881076485058930e+00	5.185285365338029306e-01	1.550862820642235018e+00	1.744880636670655960e+00	2.045582221145755053e+00	3.231198238928973510e+00	2.140541702828224757e+00	6.160991106841967602e-01	1.883032006231574407e+00	1.652900458487915003e+00	1.320597442124304965e+00	1.842246482930841367e+00	2.216142082294174642e+00	1.575197273119985475e+00	1.692544784644706146e+00	1.934756770342310084e+00	5.015755940230333110e-01	1.807757035538873902e+00	6.096843487620801083e-01	3.319410033994766862e-01	2.106524053462129675e+00	1.578674630300080484e+00	2.979635357220863368e-01	3.848211370230111283e-01	8.229307258921468859e-01	4.970451941394227191e+00	1.800489316128791595e+00	2.027461022382581746e+00	1.866790182477002791e+00	1.961643930908745892e+00	2.528464254818464929e-01	1.828319219867379219e+00	1.596995001638227496e+00	1.610568314847624860e+00	1.710908800038150268e+00	1.860629796806471781e+00	3.018648587033066821e+00	1.938057871081004357e+00	1.719923960960250353e+00	1.867397902822309330e+00	3.566860284308832063e-01	4.688503583042423761e-01	2.081787913782645383e+00	2.158931138184249754e+00	1.722983183529696927e+00	1.925328562856277737e+00
6.318868427265436072e-01	1.730013301595091146e+00	1.695015169285777556e+00	3.488980526848779462e-01	2.326142467266278047e+00	1.898065110917350085e+00	2.208187361865408427e+00	2.370621750413426376e+00	7.397717534719198129e-01	3.215758201049614851e+00	9.569417873028065458e-01	1.884934523091410963e+00	5.470690585950949147e-01	2.341062380527420217e+00	1.614432890831886347e+00	6.529573699840054424e-01	1.090359038544546966e+00	2.099444124057493699e+00	2.342768897044333887e+00	7.673591856108573639e-01	1.926700012828442610e+00	4.293216754879960462e-01	1.678955319006607994e+00	1.771843618666231190e+00	3.014932459394549902e+00	7.905805121246758382e-01	1.805971077892977616e+00	1.872931133948362969e+00	2.146199085818264685e+00	5.543487650523012178e+00	4.432080091042451819e-01	2.240789012213150855e+00	4.202105305576236960e-01	7.493530894835139788e-01	1.664713916112729120e+00	5.235559753118941284e-01	2.286860200186113357e+00	1.100655803738057603e+00	4.598234269842603195e-01	5.771326846394650989e-01	3.084800240852759501e+00	2.401653146118746474e+00	5.597526134644091877e-01	4.213448543555709525e-01	1.828616472534002613e+00	1.916435210778379972e+00	1.139413270132792588e+00	1.222917795500326754e+00	2.089547053758868067e+00	5.249530025035371583e-01
2.745883263204528024e+00	2.183345334922178527e+00	1.908969361505078677e+00	2.539422919582701166e+00	3.274825172128340789e+00	2.138368270617976741e+00	9.283956420901087192e-01	1.253015240207246528e+00	2.598863836633105162e+00	3.064037961357589879e+00	3.025269689245489779e+00	2.249949603982464019e+00	2.766598114490123717e+00	3.282615310563409050e+00	2.339990494698126700e+00	2.702404641729868828e+00	3.133467627067306083e+00	1.436466228019591007e+00	6.794330636873691098e-01	2.744359700390395229e+00	2.182252228420232143e+00	2.381075623127245855e+00	2.091195966956802987e+00	2.065917692890780533e+00	2.655807936666291003e+00	2.518150026693094734e+00	2.139901280072385337e+00	2.255773740292483787e+00	2.379400344742987450e+00	6.375321701062853563e+00	2.678430211949401230e+00	3.052949174752608741e+00	2.663530645301547928e+00	2.827491482045313642e+00	2.011007826443680369e+00	2.525176792044422136e+00	1.049156120684358484e+00	2.557598413401314552e+00	2.483290486455132839e+00	2.669761924877965154e+00	2.786369238349933219e+00	4.386361565383108396e-01	2.544907345617675620e+00	2.561862777714539519e+00	2.323816581465250941e+00	2.153938670687001622e+00	3.121326333022483634e+00	3.295914601282010192e+00	2.938982871425247723e+00	2.549016545887983654e+00
2.290837577502688127e+00	1.586352078584665204e+00	1.485826827097408431e+00	2.188136483451311953e+00	2.473477452178615366e+00	1.775891432917771073e+00	5.241370474493850518e-01	8.225359709653956575e-01	2.327715486107113652e+00	2.510392727993418838e+00	2.613765360678109051e+00	1.817416908527238473e+00	2.401057837746509271e+00	2.424205610089782859e+00	1.728954080525619386e+00	2.369171352942981645e+00	2.668380049778069196e+00	4.876668377263325138e-01	7.914249560983290799e-01	2.454147972095821473e+00	1.791924833419756169e+00	2.218150394445148610e+00	1.655636805421828228e+00	1.643355546192089678e+00	1.813636618356505581e+00	2.319923619490526168e+00	1.624792990949391891e+00	1.674831970550514582e+00	1.925440273430095717e+00	5.442207103024543358e+00	2.324840301412109955e+00	2.260486757132653679e+00	2.326284097195468359e+00	2.413205140605213295e+00	1.547156102984115877e+00	2.324014697647302619e+00	6.814190765395432559e-01	2.417881020426921879e+00	2.257907376483432316e+00	2.353266349510296340e+00	2.248739746214504454e+00	8.367305719310873524e-01	2.321116146917040268e+00	2.259721158507699723e+00	1.706138610635311137e+00	1.730933581237984464e+00	2.592699515077694805e+00	2.752273424059569873e+00	2.119822750107412279e+00	2.289603258089063509e+00
1.765122298551886404e+00	6.987050558727753158e-01	1.005730521724151227e+00	2.137691478665195266e+00	1.350668588888973565e+00	8.109707030148936013e-01	2.071723108220644871e+00	2.272026407929333303e+00	2.543596827875542310e+00	3.488500420694156112e+00	2.485142221886730063e+00	8.570586076710305923e-01	2.294109787282500257e+00	1.655464620929622876e+00	1.896134965110132686e+00	2.193122307845009278e+00	2.536662499482287281e+00	2.034136909924884939e+00	2.210178376077764018e+00	2.283001113134794480e+00	7.819937449902094606e-01	2.312147496669878510e+00	1.200070637446860156e+00	8.859889194133883095e-01	1.964899889343439066e+00	1.941491325226111453e+00	8.601448236661063396e-01	8.402681871838251215e-01	6.518183666509256291e-01	4.757991350846859646e+00	2.244706173347668532e+00	2.389705737375175332e+00	2.347466525432714501e+00	2.315256733184735793e+00	9.795525008450920446e-01	2.258693790277098490e+00	1.980878131026724498e+00	1.911347336906626726e+00	2.164789180030787463e+00	2.280669438609136179e+00	3.303000858723093014e+00	2.503932371472632923e+00	2.171538883958517019e+00	2.367684891134837599e+00	5.678914812944556578e-01	7.675913495937153330e-01	2.362316058656102058e+00	2.365130977620810704e+00	2.035734831565248371e+00	2.450667077399458105e+00
3.356587329408899922e+00	3.327954448340686877e+00	3.426241860455950583e+00	3.383276493228454473e+00	3.150437600736855526e+00	3.679878423044252500e+00	3.002852235705750772e+00	3.007557097532812307e+00	3.467260234855044310e+00	7.573142272011637033e-01	3.313651222995611878e+00	3.558270969084620816e+00	3.376092940401593800e+00	2.909941946343556740e+00	3.059304586659203906e+00	3.462932951067125398e+00	3.245105284345415786e+00	2.540777151440912096e+00	3.403703272746477992e+00	3.516482164388008869e+00	3.660388573513038590e+00	3.549569216074567990e+00	3.490023381455632734e+00	3.526208935474068440e+00	2.487468820967579042e+00	3.723495473229674779e+00	3.392807734320471003e+00	3.365969627564618261e+00	3.744254065284893684e+00	4.966793905208848336e+00	3.357468538633848532e+00	2.858691019579931325e+00	3.315799366838456219e+00	3.240439455291219684e+00	3.400695514434070699e+00	3.576415770026936336e+00	2.940144588354105082e+00	3.923059004324143118e+00	3.582953180282594463e+00	3.488491753717183119e+00	9.127293204037970620e-01	3.280808192710139348e+00	3.641434784749126408e+00	3.423107617461391250e+00	3.304272032643245982e+00	3.629489071753355223e+00	3.284298400327990919e+00	3.251865462261765760e+00	2.860083432202093601e+00	3.479826614990524813e+00
6.980204011099447881e-01	1.774237307745035297e+00	1.769059957967434205e+00	7.888154186282764213e-01	2.435734461237550885e+00	1.853763707744420897e+00	2.454197255987561999e+00	2.703580104330292500e+00	1.007329066921480054e+00	3.520904875031749093e+00	1.035662519841748619e+00	1.861531006333414506e+00	8.055060595630955111e-01	2.521795870903666081e+00	1.957120563520383438e+00	5.884753508311801884e-01	1.215538491049782399e+00	2.398513001811368284e+00	2.527899044700821385e+00	6.345895745851066749e-01	1.909761045346886732e+00	7.351606080003982857e-01	1.810479291547486325e+00	1.797730091837333566e+00	3.145267104435069960e+00	5.418697810068709986e-01	1.917841569767385845e+00	1.981465742414186826e+00	2.014612975424041608e+00	5.762066425079349408e+00	7.699662953140747890e-01	2.603353993102166974e+00	8.977172892882542277e-01	9.145544534250539259e-01	1.761940546813214103e+00	4.525408654057986868e-01	2.444686938409696975e+00	8.445531319763548428e-01	5.621833113904279866e-01	6.831201317894940450e-01	3.409416804153400982e+00	2.653515123896415417e+00	5.632331912599843893e-01	8.561938582772726791e-01	1.879977156147222939e+00	1.896465037192826442e+00	1.242974932507240560e+00	1.238899457855780151e+00	2.388358775431945968e+00	9.411445883405715751e-01
1.553444889671738771e+00	6.009211210728090391e-01	3.866645038500328146e-01	1.551705219061621177e+00	1.834305859047416165e+00	7.289946476618028859e-01	1.259294566641667279e+00	1.529101408612695057e+00	1.856566960857782611e+00	3.131727280585038020e+00	2.095554908848748177e+00	7.528676097680820911e-01	1.825139534195185043e+00	1.946134385860928129e+00	1.280331741740097673e+00	1.737819178040298507e+00	2.202620574312637025e+00	1.359250587667316879e+00	1.341919223998970123e+00	1.816463052527166333e+00	7.718231744644721282e-01	1.612612293035037947e+00	6.169783340262449123e-01	5.475747660254257632e-01	2.202186653308682462e+00	1.496375562151522676e+00	6.282055546499858423e-01	7.330886130489129293e-01	1.004869051706515748e+00	5.307205779768054299e+00	1.714984903558951945e+00	2.079886095428443493e+00	1.774435512231749446e+00	1.899072068683274273e+00	4.823158553060681308e-01	1.692567824318913061e+00	1.362949551584041075e+00	1.551609401786442577e+00	1.580991530741008289e+00	1.729630464596382700e+00	2.909668686806575977e+00	1.574361453875968042e+00	1.593594130477363979e+00	1.748219139763657060e+00	7.954786193497201952e-01	6.978630546967483639e-01	2.075335737352308474e+00	2.217164152928889020e+00	1.829796408486657588e+00	1.751014026971071003e+00
1.530997184218174434e+00	5.609100939426142629e-01	4.005978027845659151e-01	1.548398605915679793e+00	1.754746685432082121e+00	7.105921492041827880e-01	1.370318398927238057e+00	1.637967961390514260e+00	1.861009424841835624e+00	3.148681959293843757e+00	2.062297805770750170e+00	6.654653034726486505e-01	1.815256091027244167e+00	1.873688737346652200e+00	1.242354865317489843e+00	1.721439735746463917e+00	2.169284396428875716e+00	1.424197362452231497e+00	1.468258862589439495e+00	1.797478161144076658e+00	7.501227085658315197e-01	1.639297113488370705e+00	5.586100407920215893e-01	5.117910319076344194e-01	2.206447845154084320e+00	1.485783845781817547e+00	5.924542544442181757e-01	6.785490521752461923e-01	9.625586569295709882e-01	5.261167614784755031e+00	1.703998818169777829e+00	2.041370626282024592e+00	1.770229958537411052e+00	1.869780652858710202e+00	4.635599862003986216e-01	1.683626050121815654e+00	1.472433297190155921e+00	1.551725123278598906e+00	1.584715951264926481e+00	1.714810145534105379e+00	2.942576310297155384e+00	1.707510121155308536e+00	1.586173251517463800e+00	1.752379709602055691e+00	7.435153759855116506e-01	6.781266337395670529e-01	2.029628254866428172e+00	2.162742547547810368e+00	1.781460028353486491e+00	1.756815313883989038e+00
7.621454952332897825e-01	1.840749124986743368e+00	1.950875884903273905e+00	7.686731923525131904e-01	2.232537169886775974e+00	2.108824584259218149e+00	2.569105778110410743e+00	2.851459085080835010e+00	8.308843191144140716e-01	3.354959607089309070e+00	5.256141578596192909e-01	2.052320966217207943e+00	6.083470062023877967e-01	2.229150293967430585e+00	1.755260388777003966e+00	3.672013903759976383e-01	6.838304533561329057e-01	2.379251748923015164e+00	2.734515720433593700e+00	4.142792748283373738e-01	2.158140449455267618e+00	1.033374166953959339e+00	1.968028958033215758e+00	1.990431711532888892e+00	3.087696718192142420e+00	1.138200352519645797e+00	2.057463046850641408e+00	2.078106110364086767e+00	2.219368416818484846e+00	5.394672836872969057e+00	6.186717395853140733e-01	2.217099550978870681e+00	8.524814510665613687e-01	4.984847802678447071e-01	1.923614843820087295e+00	8.558119676419038147e-01	2.638648129686189225e+00	1.460054726202682174e+00	9.174896747364804650e-01	5.113836139900715949e-01	3.291367904502447761e+00	2.880629060465151436e+00	8.993721164705265059e-01	8.867501034517066838e-01	1.963851396381439018e+00	2.119173242099816168e+00	5.803867040799230992e-01	6.585759346143876813e-01	2.015143280864466924e+00	9.225438805309915669e-01
4.074271571632879230e+00	3.711731371975471205e+00	3.927507768101853536e+00	4.288809909396118059e+00	2.852404418471362391e+00	4.086432032246357871e+00	3.886970148582667317e+00	4.068877018933146239e+00	4.516639903099648912e+00	3.180478145153387004e+00	4.260492551511523729e+00	3.916377983341769564e+00	4.314328735391079306e+00	2.664716276770027203e+00	3.699186770525184631e+00	4.387944979288953995e+00	4.146889857055759521e+00	3.446535977430388087e+00	4.341569244668349370e+00	4.459779780477811428e+00	4.033311143023209588e+00	4.616937187392297304e+00	4.000160046842680117e+00	3.964694315840268768e+00	2.706508076633653559e+00	4.627984924536550082e+00	3.771616993563935427e+00	3.717902090800699888e+00	4.029673999025037645e+00	3.896556349333721414e+00	4.312938769891469626e+00	3.290874567212684898e+00	4.291590771666291992e+00	4.139922450920379582e+00	3.878502596371577127e+00	4.590760085837140458e+00	3.977657738607376370e+00	4.773534805878933973e+00	4.536189630380688342e+00	4.442736491058374426e+00	3.220444397736261788e+00	4.455081444422987147e+00	4.557240335311773194e+00	4.451550169770603027e+00	3.561115569843735784e+00	4.015152752485590781e+00	4.039825887085688016e+00	3.986771202407704440e+00	3.202712617792302652e+00	4.517111632079928718e+00
1.924960252418411510e+00	1.069354579444584230e+00	1.350562198290062854e+00	2.121504577175662654e+00	7.616861392489228111e-01	1.511065293074524973e+00	2.134433383315865740e+00	2.068087282797361315e+00	2.505404438507367271e+00	3.034773885385111392e+00	2.413792809539175632e+00	1.363846693442765767e+00	2.271543195741752452e+00	8.779111550291931465e-01	1.314373223247192524e+00	2.346139275199619956e+00	2.404942002007745661e+00	1.827127331320375303e+00	2.429147182039124608e+00	2.453571918863706181e+00	1.436896564735826276e+00	2.420784003616232916e+00	1.251076375145887543e+00	1.318371147152286316e+00	1.963857211394197222e+00	2.301542944954249048e+00	1.078392949227794162e+00	9.237375740817621583e-01	1.568318583433192748e+00	3.936260782427398741e+00	2.211059001337666086e+00	1.486278674513919817e+00	2.245202341367341425e+00	2.290096027482964480e+00	1.230481249007090661e+00	2.442102276008638384e+00	2.205281458023959473e+00	2.399288343086360520e+00	2.334522764166905517e+00	2.339438652240028116e+00	2.871179121887161401e+00	2.579824323734356994e+00	2.343307701736679238e+00	2.309661676911103800e+00	9.736576053753208670e-01	1.398761082525643351e+00	2.245330622157550415e+00	2.278117622516540486e+00	1.204785810893818310e+00	2.384295797065798084e+00
2.500069050857424813e+00	1.804308408550184373e+00	1.505573417463136776e+00	2.406222828921319667e+00	2.965842446908271590e+00	1.700938833702070330e+00	6.879714242807694058e-01	1.158753053961982138e+00	2.562144526101261643e+00	3.179636151073498507e+00	2.953320026128171794e+00	1.838792052116517528e+00	2.657251891694756285e+00	3.028351951306229584e+00	2.193612769785555638e+00	2.584791863929505773e+00	3.063014990720988706e+00	1.363709776231354587e+00	2.802494777714966134e-01	2.638645535653134644e+00	1.740449271485155158e+00	2.294699980452554744e+00	1.735156708714715723e+00	1.650722657776253266e+00	2.383100749908980909e+00	2.310259176955061111e+00	1.751148076289753330e+00	1.871054091079103587e+00	1.930248372679763458e+00	6.166102262075985330e+00	2.567248302348167588e+00	2.958040509885310421e+00	2.572595433891520678e+00	2.735190852233837955e+00	1.622942637265186283e+00	2.406627008892965769e+00	8.589263370032156342e-01	2.302919801095292485e+00	2.345161790425576154e+00	2.574500997375219313e+00	2.899723366370063005e+00	6.163008240815515126e-01	2.405172581836413137e+00	2.477419508116326163e+00	1.926066132379954166e+00	1.706940342374403174e+00	3.004312646389537100e+00	3.173505989193211363e+00	2.781664615764724680e+00	2.484659339177785142e+00
1.659479355652727195e+00	6.122580580879437573e-01	2.471639238271820249e-01	1.745749661565191957e+00	1.876332161803307752e+00	4.760815070182664033e-01	1.359672291191330595e+00	1.588844230733206908e+00	2.106127922744389203e+00	3.290589838436891235e+00	2.317930371504166143e+00	6.038142205778420646e-01	2.023905317817316085e+00	2.051250537077332403e+00	1.529386116069167301e+00	1.936765030272234789e+00	2.426097331042540439e+00	1.552550655484517206e+00	1.400561479902768136e+00	2.014052820026198454e+00	5.002657256678310072e-01	1.779758818774687557e+00	6.080787819805951733e-01	3.617548964462974359e-01	2.202259684577616117e+00	1.563653441984022674e+00	4.847846260780023231e-01	6.405754881550858038e-01	8.249546267940929267e-01	5.360087193576902109e+00	1.913746246366542669e+00	2.311685516601751367e+00	1.964159704791254901e+00	2.111761520011656401e+00	3.927835952048186474e-01	1.843135501751333116e+00	1.410350888357491339e+00	1.549115926354714512e+00	1.732726624898711432e+00	1.944432221155057094e+00	3.052120496644114223e+00	1.649732305339376426e+00	1.753167910743690827e+00	1.950005497709028202e+00	7.166223507878792809e-01	4.499516618213930674e-01	2.305845382492846873e+00	2.414581644572271646e+00	2.048973333012480413e+00	1.967829277228845708e+00
8.265670256483025335e-01	1.908403319641252427e+00	1.970885535259635279e+00	6.391568762912560597e-01	2.395474840827483298e+00	2.160795150183723923e+00	2.503683709133656343e+00	2.779893605042144333e+00	6.072871700551666363e-01	3.349401041959010339e+00	4.945096220795882624e-01	2.123611784661499691e+00	4.673412191785300540e-01	2.376771863025637810e+00	1.761747424805666595e+00	2.094439306375574239e-01	6.839925119342875615e-01	2.342180595144017996e+00	2.651014911485653158e+00	2.476647928282999234e-01	2.212420154436081976e+00	8.399048811930931446e-01	1.996148108126382104e+00	2.034922741380952527e+00	3.167794799832848174e+00	1.096552799181813143e+00	2.104636996754877476e+00	2.142088972486947185e+00	2.311240044356638101e+00	5.536459228922762321e+00	4.761877987778264099e-01	2.261418072537164203e+00	6.974555440520632255e-01	4.456905552130061565e-01	1.954237854216401615e+00	7.278727818537720218e-01	2.588279666729720763e+00	1.432772545357411831e+00	7.714347042142727373e-01	3.163413003686216252e-01	3.270850897427528992e+00	2.767329666709319902e+00	7.735549624765336585e-01	7.150633561703256813e-01	2.046991942040995216e+00	2.171616598281438382e+00	6.754575619152338728e-01	7.982510187640635690e-01	2.089020126670195321e+00	7.162946670514785952e-01
1.120341975817462865e+00	2.160866576052329791e+00	2.290817123283238388e+00	9.693345068912885276e-01	2.266694231161055839e+00	2.493435113277222559e+00	2.717898727864954900e+00	2.973431446722325067e+00	8.443635012268895235e-01	3.179677588439174585e+00	3.069504488839098766e-01	2.414893345420673132e+00	6.326035580282777238e-01	2.169711118670100358e+00	1.715796662425252972e+00	8.359312658837518839e-01	2.228403930592454951e-01	2.416516989744272426e+00	2.969348053174562629e+00	8.614886099120385721e-01	2.525622272682281011e+00	1.264690257255781880e+00	2.252703154918303863e+00	2.342732834586541912e+00	3.222676723778409080e+00	1.588334222410437535e+00	2.333448040495436970e+00	2.352151080455584520e+00	2.662829245936365830e+00	5.210573536007587769e+00	7.540827107528591533e-01	1.984375941297851442e+00	8.222270094888525227e-01	4.470345468827643387e-01	2.227567344117219239e+00	1.171498362809882510e+00	2.848087390840532862e+00	1.924083224661207847e+00	1.227984494292243323e+00	8.205087483756199340e-01	3.135075576180080148e+00	3.042202285812752205e+00	1.214995583503212462e+00	9.167443729008153408e-01	2.255961082991531974e+00	2.512471407159738934e+00	4.774628097093254753e-01	4.554084795179705325e-01	1.884040039450404880e+00	9.777938027111784391e-01
1.655099605895389292e+00	6.023968261176948502e-01	4.700599362451261531e-01	1.849012770305932696e+00	1.757841856161876271e+00	3.416639967879939177e-01	1.681149144959342312e+00	1.911714424360705600e+00	2.229073883557486813e+00	3.422775576895691341e+00	2.357023585331698978e+00	2.087538292611916257e-01	2.097370804338797079e+00	1.998728295765234364e+00	1.677307881783677290e+00	1.980902002490355862e+00	2.472020933906928786e+00	1.810553560315242283e+00	1.725980966420796348e+00	2.048295481359435399e+00	3.780926696772982099e-01	1.904096217318248296e+00	6.168373038480651216e-01	3.753057502301284654e-01	2.222845194316669826e+00	1.566719043844248427e+00	5.427486544813310276e-01	6.414195331445216031e-01	5.640104414120544751e-01	5.317849023610238035e+00	2.000377079515552659e+00	2.431178882677425435e+00	2.080182307066543945e+00	2.159573284140866800e+00	5.364346021271091391e-01	1.895125544244005367e+00	1.672940322280862535e+00	1.513133465561220525e+00	1.812554074628751621e+00	2.018064559439391115e+00	3.213262487517981381e+00	2.008171607657078805e+00	1.811274079665170067e+00	2.067600690115568796e+00	6.248031993903235826e-01	3.437043802710144647e-01	2.327812937746206678e+00	2.401735782061911628e+00	2.130374615056895848e+00	2.095433071170094141e+00
5.165778290328977285e-01	1.756363841234896528e+00	1.816289421144897664e+00	5.207313900988428390e-01	2.203896464801938126e+00	1.991738116704509176e+00	2.386464269224318979e+00	2.647835760849697184e+00	7.405731091808908095e-01	3.218315495403979654e+00	5.982417763410874390e-01	1.937541190507162892e+00	4.088544706773508675e-01	2.204035115108290199e+00	1.681309623149276566e+00	3.243558985258216398e-01	7.500674861202331067e-01	2.223490894856872124e+00	2.562152922386631282e+00	4.210320757602182273e-01	2.030104291065467415e+00	7.737134369872885609e-01	1.829358405248010078e+00	1.870003369886706457e+00	2.971272787188715014e+00	9.705493764618267072e-01	1.918570018760394014e+00	1.961604701110072346e+00	2.153680363479840487e+00	5.402942440637936272e+00	4.056031645704364363e-01	2.197061938542046011e+00	5.896081729644436775e-01	4.217680749003447915e-01	1.787267811368638659e+00	6.440639332305736486e-01	2.466898913130967763e+00	1.285870223259907297e+00	6.957439467532788857e-01	4.558687179278900770e-01	3.127728477638149762e+00	2.683877428280740496e+00	7.294167054006183148e-01	6.569179249212077076e-01	1.851366490039321189e+00	2.007224767813711619e+00	7.395879795764119802e-01	7.918249257007541342e-01	2.008843151971102969e+00	7.267255692315610638e-01
1.685838431658424286e+00	4.862444403475951193e-01	4.745594789692840210e-01	1.938290754993789777e+00	1.655545720338278404e+00	2.430679153307900575e-01	1.719630256586732076e+00	1.878036646997085723e+00	2.348540022367922031e+00	3.461902717263015017e+00	2.438197339589771140e+00	4.299825915019208078e-01	2.170313477167790772e+00	1.919391116548598175e+00	1.711258933042698605e+00	2.077017860303254970e+00	2.530095255512951891e+00	1.831556796047961733e+00	1.778939973476000969e+00	2.160903163281798545e+00	1.890331468724040787e-01	2.024839860143383685e+00	7.124503786497778934e-01	3.265126933366151452e-01	2.129839040211736645e+00	1.679669445462650845e+00	4.293495286322771554e-01	5.046786307605367616e-01	4.688773194335286720e-01	5.117798471958630913e+00	2.082161742576131402e+00	2.401930741695737392e+00	2.160769113451683321e+00	2.249788996085049675e+00	4.979592771926669159e-01	2.024272738455998866e+00	1.679516620589475817e+00	1.619579026748037442e+00	1.923540103639513665e+00	2.120670417311850908e+00	3.240680457171330353e+00	2.057855168365198661e+00	1.937466735876023138e+00	2.154403750669946049e+00	4.639879945378332926e-01	1.298031956422159572e-01	2.385206834898216055e+00	2.443224064981746046e+00	2.089019101622737740e+00	2.208051556098116652e+00
1.585748522195266519e+00	5.456623050130994246e-01	4.479115721047410847e-01	1.794931093996755544e+00	1.720226908299376634e+00	3.997198812081751429e-01	1.625399470612519437e+00	1.854895943855953577e+00	2.169333602244022607e+00	3.359920048984503804e+00	2.289728457220108204e+00	2.661983238145751440e-01	2.027066861188042246e+00	1.944615195229618898e+00	1.611428510576024209e+00	1.926900369926340950e+00	2.401088206146376081e+00	1.750579869062164340e+00	1.698424550200391625e+00	1.996191253310677816e+00	4.225167275046893267e-01	1.862512604192232635e+00	6.101038617273105702e-01	3.668643767938321032e-01	2.176978889119947524e+00	1.547997658291417000e+00	5.448122639062364936e-01	6.174829462024837845e-01	6.013526259361600124e-01	5.251492892719803685e+00	1.938288771726176085e+00	2.345133824685932566e+00	2.024766677305748885e+00	2.106122778557269370e+00	5.003432256983737503e-01	1.854571142904882786e+00	1.626717927737626912e+00	1.508675362078901072e+00	1.771891924767853510e+00	1.973570734685731187e+00	3.147024473694015168e+00	1.982060786235896988e+00	1.778932377330074033e+00	1.999763719804492190e+00	5.796976028533583625e-01	3.742156893837226272e-01	2.255523042812562551e+00	2.330516612776392549e+00	2.042612223814736172e+00	2.040521564138643829e+00
1.515687651996014074e+00	1.701800112062969439e-01	3.653040059787546756e-01	1.673479875536170169e+00	1.499387896547103471e+00	5.698983282952907459e-01	1.496029946237941388e+00	1.708109250245669619e+00	2.033360602269555617e+00	3.185228066969825633e+00	2.136091468430144857e+00	6.320493063906453823e-01	1.896214274132727695e+00	1.670058805622901099e+00	1.306692875134964682e+00	1.823440983165742546e+00	2.211663664285922870e+00	1.502767179163254641e+00	1.630247020022255189e+00	1.914844102308177698e+00	5.721335531243237904e-01	1.818572523378072070e+00	6.335161500802275469e-01	3.903382462459331625e-01	2.033740426873008822e+00	1.605457615843997932e+00	3.870867027711477615e-01	4.318803449021882956e-01	7.683260614235138952e-01	4.966697588189646240e+00	1.808083855836320586e+00	2.001443113267861840e+00	1.889110394654783143e+00	1.956490241520929541e+00	3.596409857864815707e-01	1.841214007111152018e+00	1.531401662904620542e+00	1.646711356593207887e+00	1.730456470836115868e+00	1.845710454797746536e+00	2.979016955199761618e+00	1.891985187138223390e+00	1.744284229984412571e+00	1.883361381894998576e+00	4.054795071655240002e-01	4.885028971536391484e-01	2.061582952217074105e+00	2.157727980063385953e+00	1.694196772666990203e+00	1.931077651951093044e+00
6.251714965224462794e+00	5.881846773798482531e+00	6.228043880191841630e+00	6.496034390652395629e+00	4.866008487786579018e+00	6.286046940157383744e+00	6.767820492792553821e+00	6.477746837800097524e+00	6.770287919607668847e+00	6.515729472404794720e+00	6.358648678214870564e+00	6.171289483511417373e+00	6.430487392595840568e+00	4.794098612059848996e+00	5.735610520471880136e+00	6.583548489559793992e+00	6.221788623469334034e+00	6.323121405428841157e+00	7.091410621279464976e+00	6.662888363983036299e+00	6.207643652368748377e+00	6.872959583190299426e+00	6.080899906567154289e+00	6.161410451699892654e+00	5.764523745839793101e+00	6.818969130231469222e+00	5.949165685082912880e+00	5.783710478811674882e+00	6.180485872015777815e+00	1.341710113159138240e+00	6.455305746341670314e+00	5.093260047492780274e+00	6.495997026506598715e+00	6.428102853058863531e+00	6.106729905646772316e+00	6.859650025119606198e+00	6.783054853769970194e+00	6.928740018237256493e+00	6.775230657155443481e+00	6.591357895033584491e+00	6.503949904453207864e+00	7.167195181976956597e+00	6.794543874777912329e+00	6.600837963371112060e+00	5.797379775071147989e+00	6.171783848307619280e+00	6.107014542928369316e+00	6.016122861192418902e+00	5.079027389321971064e+00	6.694033874408654938e+00
7.653731423647418541e-01	1.727999465087489694e+00	1.638737803948050242e+00	5.219649313295646742e-01	2.464844319224425373e+00	1.804601445318896769e+00	2.252003705265160249e+00	2.401849591818711271e+00	8.926619302763726393e-01	3.417568595671388820e+00	1.193970424408641984e+00	1.824112233959573892e+00	7.766336037053308550e-01	2.531138739986271702e+00	1.744251303174338963e+00	7.853199903258260006e-01	1.367763481821373306e+00	2.228126096461721328e+00	2.311297854369837701e+00	8.658346559089064032e-01	1.844274985215503149e+00	3.398039914628122049e-01	1.626898590116375276e+00	1.702411266478261576e+00	3.144479717649041550e+00	5.056446783311691062e-01	1.785052619978338972e+00	1.867469126430413739e+00	2.075077823185893511e+00	5.752809723080979154e+00	6.436576583363553539e-01	2.464663775068892448e+00	6.460080065037062669e-01	1.019304718788311304e+00	1.622818792668117682e+00	4.367416375163870601e-01	2.292455237490285569e+00	7.955247088933438127e-01	2.784524070786869587e-01	6.836395362205358595e-01	3.271905485109436462e+00	2.380505029696176500e+00	3.684194858536180561e-01	6.139519349686679561e-01	1.841819162232535945e+00	1.835619645119285215e+00	1.399862957310821665e+00	1.488602253226325445e+00	2.295426809326105211e+00	6.342527518885048288e-01
1.715552388684001839e+00	5.146252365988182031e-01	6.195844304186384210e-01	1.918562625969538082e+00	1.275621492361593612e+00	6.899561097832070944e-01	1.767317265996850573e+00	1.836554068052424826e+00	2.343007486579338217e+00	3.232773120228570551e+00	2.387309626497446491e+00	5.642312704419303326e-01	2.150948685644904490e+00	1.518150110655874574e+00	1.426186002213834403e+00	2.132622835224771141e+00	2.453590061734582939e+00	1.733732405702672841e+00	1.936633215621968995e+00	2.223991171329442906e+00	6.092581735112254648e-01	2.083568066413976627e+00	6.243934509631755558e-01	5.297745895286597451e-01	2.034360204162551256e+00	1.834652408598645090e+00	2.974133574838355165e-01	2.076821957230221560e-01	8.755650533985975814e-01	4.749996771360944336e+00	2.055489762181465618e+00	2.031829520439068393e+00	2.103116757303216122e+00	2.211325447118496434e+00	5.257140786853279346e-01	2.108039218521637448e+00	1.800229797451204261e+00	1.843150855302831070e+00	2.000871113160760828e+00	2.141251013619799526e+00	3.027286908375845353e+00	2.151871071051968620e+00	2.003908305212086738e+00	2.139202450438869807e+00	3.768774881199110083e-01	5.981125870476532436e-01	2.309594059934272359e+00	2.364580500783952655e+00	1.739879658770983939e+00	2.186785484342476327e+00
2.393626855240694074e+00	1.632256598303172712e+00	1.451039847315685805e+00	2.385173806463659396e+00	2.582451305707669231e+00	1.675521606769049265e+00	8.850327446865139391e-01	3.648214929871555490e-01	2.624693493313195791e+00	2.814296612453973445e+00	2.887804172943186920e+00	1.788408563353279579e+00	2.602765758713887490e+00	2.613627169870149647e+00	1.905615037901946307e+00	2.623512261912663845e+00	2.949498454482208043e+00	1.103364787288926063e+00	9.494934887660956280e-01	2.713568391066440988e+00	1.660473395248637907e+00	2.360996438369046047e+00	1.573092935666536185e+00	1.565060986728884940e+00	1.980728188213108698e+00	2.379514169022055370e+00	1.547005762993013844e+00	1.588111522054771019e+00	1.887672703113048467e+00	5.371399181810711632e+00	2.522376863576193173e+00	2.501537820939253365e+00	2.505568267175994457e+00	2.717065942258396039e+00	1.491245205779129668e+00	2.481872505246688121e+00	8.200900784066499360e-01	2.400360744488417186e+00	2.408939798308334712e+00	2.603675968504317151e+00	2.512066928159341295e+00	8.729819179044771005e-01	2.491592948031163157e+00	2.432874239326485277e+00	1.705749930858733832e+00	1.619947392468026104e+00	2.910502564865927067e+00	3.026581557451573090e+00	2.347331715163806454e+00	2.500211711439327633e+00
7.535096313674626289e-01	1.887030029209155080e+00	1.970559955018980958e+00	5.372685555810781111e-01	2.134992665714193105e+00	2.191405644388160212e+00	2.495470098181765906e+00	2.705008511220680756e+00	6.928566763338018797e-01	3.153218840866389261e+00	4.871090707956678423e-01	2.121015783491826401e+00	3.287302935430647666e-01	2.088242518189986185e+00	1.531221411047811287e+00	6.369256810050420992e-01	5.880873166865756563e-01	2.255219373364490743e+00	2.711772123466860585e+00	7.198016031694761674e-01	2.216902826739120425e+00	9.231074115062025687e-01	1.932838458854150732e+00	2.026502045326167956e+00	3.084910860435585711e+00	1.205950296465558180e+00	2.028794342713583276e+00	2.057446345640930208e+00	2.391267076571399919e+00	5.254429757581819516e+00	3.430824885999239071e-01	1.953591515413923618e+00	4.183207758482728744e-01	3.762397237394228822e-01	1.909606517248194857e+00	8.620675481917550176e-01	2.610210847334519357e+00	1.536263731101792152e+00	8.335889119513119061e-01	5.509675749792387611e-01	3.074672333159626181e+00	2.792072144598148675e+00	8.319804623026735291e-01	5.791469302650800177e-01	1.984187463925287886e+00	2.198027231263153247e+00	6.187717265173017234e-01	7.047806809061640809e-01	1.818698147745536620e+00	6.399354884570610524e-01
2.297199757785417518e+00	1.642745727642707099e+00	1.490172562770704312e+00	2.225030758444911161e+00	2.633293997088821836e+00	1.731833073707478299e+00	6.043194540032904571e-01	9.321471812090194042e-01	2.353655560683310721e+00	2.650289294649702754e+00	2.659123064980250639e+00	1.820362957469224163e+00	2.433115098460474801e+00	2.614346183664592260e+00	1.912857876736821616e+00	2.366902513488399418e+00	2.723953165581546987e+00	7.622055736817159310e-01	6.928351432015757982e-01	2.444474274879732345e+00	1.766185466041556129e+00	2.195297387188117177e+00	1.709022288250377830e+00	1.643011036175363371e+00	1.927495495395651570e+00	2.260539574042702782e+00	1.683043762296430046e+00	1.751709864258959692e+00	1.875363253994063673e+00	5.665139774744253565e+00	2.365220535167177118e+00	2.498783509579860951e+00	2.367897141679697448e+00	2.464026784643336132e+00	1.578367102131889466e+00	2.292165542427107905e+00	6.025371140894953959e-01	2.333858141834514122e+00	2.239266510211428418e+00	2.369892410811748285e+00	2.380627932710300154e+00	7.323747145538545000e-01	2.300936111818389751e+00	2.290527952333933914e+00	1.767262766688311393e+00	1.706726199770081553e+00	2.666152624458100640e+00	2.804962000347011042e+00	2.341040486939229393e+00	2.325044563557807642e+00
1.718825766839197744e+00	6.744308865900958683e-01	5.600750997346564120e-01	1.938339916213039249e+00	1.734182536628356308e+00	5.485273693338701406e-01	1.552232848707346458e+00	1.823191818527106989e+00	2.340292132466078368e+00	3.213029605151464629e+00	2.444720718222448852e+00	4.596799454508179728e-01	2.194320086235024725e+00	1.938328374335940740e+00	1.763576809166199855e+00	2.069453543124699202e+00	2.538063618089795082e+00	1.669355467698404372e+00	1.653747522019813454e+00	2.146270037529561581e+00	5.463386148031336154e-01	2.015791922199528408e+00	8.647662741497582628e-01	5.611641997356631162e-01	1.913467613102699527e+00	1.720327753241638558e+00	6.351359319227941613e-01	7.332944930225590019e-01	5.944534983474665246e-01	5.239223303606739712e+00	2.097457369193589383e+00	2.432059816488930437e+00	2.154998814440341359e+00	2.233281058256048279e+00	6.704968079800183167e-01	2.029451089429385124e+00	1.522346332844059624e+00	1.683509563059358616e+00	1.938514533303266063e+00	2.131435631164956490e+00	3.007528622106756533e+00	1.935768380765286345e+00	1.952427649032890455e+00	2.184066182855763039e+00	5.911414824839554827e-01	4.923041749610077011e-01	2.393642968744019495e+00	2.457395597884453498e+00	2.130478994657730052e+00	2.215120407217773035e+00
1.493734465009291190e+00	5.228017427035311915e-01	4.539658076227422456e-01	1.606246995508909148e+00	1.728522700465535911e+00	5.811799852505235009e-01	1.449548651843714175e+00	1.755341303541682052e+00	1.926883597607573551e+00	3.214364456976476880e+00	2.089061213074776546e+00	5.165815902871599974e-01	1.842370603903495496e+00	1.893257210833774185e+00	1.409609377690300924e+00	1.730737161536632929e+00	2.198969135510332684e+00	1.519986848642138622e+00	1.537367659825793043e+00	1.803378700990337258e+00	6.370600728514491662e-01	1.686654845643093203e+00	6.088844525685214171e-01	4.873513923377491008e-01	2.163191922578544979e+00	1.447340639060354484e+00	6.078566905909362772e-01	6.980388083468538341e-01	7.722838365294990570e-01	5.301520845252764680e+00	1.754879104208223461e+00	2.177770647664139414e+00	1.842707267878840982e+00	1.885069510169315121e+00	5.165368695582661651e-01	1.684737843174426875e+00	1.492063169727465777e+00	1.473599245848957073e+00	1.601475647626900978e+00	1.757443970434164893e+00	3.007610968454107248e+00	1.809064019664222700e+00	1.606164510593679040e+00	1.802082792854786897e+00	6.770580766812773765e-01	5.805082155835084023e-01	2.051388537638146214e+00	2.156179331549712863e+00	1.893733735569997689e+00	1.832439532288214989e+00
2.309251858686875103e+00	1.558118327548373871e+00	1.350987516118741238e+00	2.255692426682724072e+00	2.632891199692739104e+00	1.593364710795674988e+00	2.813058110277052992e-01	9.863879931711330151e-01	2.403271001366870330e+00	2.837777071868696765e+00	2.708411103922485630e+00	1.711475413618571251e+00	2.454570278107305992e+00	2.660405624765507238e+00	1.912268191988251154e+00	2.405105173915781602e+00	2.791721397296425877e+00	9.515744287161753689e-01	3.403831677541068190e-01	2.463214421868175741e+00	1.625064540989575645e+00	2.215553594180795116e+00	1.610079669387664003e+00	1.507328765123456593e+00	2.009512857409912812e+00	2.246175999662661571e+00	1.565267065316281903e+00	1.661243239446571707e+00	1.795977782249892352e+00	5.765519527167996650e+00	2.384535474709804426e+00	2.595758992712153823e+00	2.398495764255217821e+00	2.510215913436768531e+00	1.447025421922943922e+00	2.297068265480822991e+00	5.370441316559629863e-01	2.289188691068629655e+00	2.241130348634853942e+00	2.410737326333256547e+00	2.564445063677295966e+00	6.603268363957155440e-01	2.305729420352896408e+00	2.318406516263151307e+00	1.684372353881272710e+00	1.580552454908232596e+00	2.735314277312620668e+00	2.882132567722524463e+00	2.409749980800189206e+00	2.351564925498228042e+00
1.999183877828101030e+00	9.966182577566775613e-01	1.239387325607847146e+00	2.341474741804446147e+00	1.562423453205528112e+00	1.059002790313466891e+00	2.154538156217360001e+00	2.427273737451485669e+00	2.721788133239624319e+00	3.431947746426402102e+00	2.667782282506249825e+00	9.684645028211176232e-01	2.522848636852504711e+00	1.802619250414938534e+00	2.140895439665531530e+00	2.361533637662661889e+00	2.730860892510869053e+00	2.105797586675447253e+00	2.299452039982400109e+00	2.441633783691832260e+00	1.052129611187472058e+00	2.492223034014257710e+00	1.451789292976930712e+00	1.155171648172104160e+00	1.839063289393556566e+00	2.135240424396729342e+00	1.143584307835582070e+00	1.128307744163375759e+00	7.363805347621483754e-01	4.901538341517474251e+00	2.459065198683254128e+00	2.577400486125933199e+00	2.567764152704834046e+00	2.497570428565434320e+00	1.268238690896260401e+00	2.452286857501240647e+00	2.019791448034788495e+00	2.103975277074883188e+00	2.379852228151281501e+00	2.472807689441975043e+00	3.276761571590720123e+00	2.604525794806928918e+00	2.376710846343973227e+00	2.606273540889112894e+00	8.689438189416028857e-01	1.024877350755820871e+00	2.543434988959821563e+00	2.546803657966028034e+00	2.233070548554997981e+00	2.663744898643533698e+00
2.552826305395478723e+00	1.906987122927628731e+00	1.655295035908054935e+00	2.444668328942140256e+00	3.000083427746846443e+00	1.838935052565871864e+00	7.647935546342814472e-01	1.134800309578687161e+00	2.588037362222564752e+00	2.916898150716213500e+00	2.962999651433503523e+00	1.950207358526618417e+00	2.703689340458744095e+00	3.027818904237613129e+00	2.295065603817877609e+00	2.603063058532391949e+00	3.062404804003017400e+00	1.207611381001853390e+00	5.590578436792199568e-01	2.669445914933470831e+00	1.878742482556770677e+00	2.328255819511501290e+00	1.890257405481052588e+00	1.804076378613940213e+00	2.225884854302063065e+00	2.354412189737125960e+00	1.871889170792267354e+00	1.982090832927101642e+00	2.008520429169625920e+00	6.149828277617110928e+00	2.609725760792859894e+00	2.975193283833795554e+00	2.599982398736222944e+00	2.734512767900794561e+00	1.772092353772365181e+00	2.446094217244103586e+00	6.808474587647921350e-01	2.374157919702772901e+00	2.392450014650766121e+00	2.599999047068480174e+00	2.641114202112122111e+00	5.269157682168228440e-01	2.452060520557189705e+00	2.524999283091971858e+00	2.010827947799652460e+00	1.844940315990526214e+00	3.017116080480059193e+00	3.163622511252030645e+00	2.817672450585261057e+00	2.535709826277006140e+00
8.160502211581988075e-01	1.919706322403688104e+00	2.020718559059904162e+00	6.655015128156508419e-01	2.250261989933737272e+00	2.213793710617420363e+00	2.552646908722209673e+00	2.816235291293043286e+00	6.500415480669045065e-01	3.259284278698229897e+00	3.029490607479625730e-01	2.145369744900925468e+00	4.351714888318753416e-01	2.207041030912716639e+00	1.663363335987372293e+00	4.012416373690758653e-01	4.858461905296553862e-01	2.329780151815963762e+00	2.746371418161225542e+00	4.519697216010646890e-01	2.255642635856368816e+00	9.718539457424815176e-01	2.008834237278547707e+00	2.073218927453779337e+00	3.122803354822913935e+00	1.225445504718277734e+00	2.111838204697912058e+00	2.136361321363951848e+00	2.364382534354049437e+00	5.355857975660994974e+00	4.669367387718655893e-01	2.089622012525476080e+00	6.703886430369594418e-01	2.748607754038985829e-01	1.980546271153436733e+00	8.451652461759627810e-01	2.657357137551125792e+00	1.565643161564643782e+00	8.976002354483431089e-01	4.338591272970422907e-01	3.195728182923718741e+00	2.861720069041821191e+00	8.872971584843607484e-01	7.293144561317521646e-01	2.036974679649874886e+00	2.224848888561370863e+00	4.422838080760218560e-01	5.737961267927271791e-01	1.930663720259631511e+00	7.565081358576105641e-01
1.682271922119608076e+00	5.187721988337242740e-01	4.663579442391944663e-01	1.929527063729304048e+00	1.747655432534560349e+00	2.664112111810912897e-01	1.646854324313948625e+00	1.880632973221814996e+00	2.319578571126317712e+00	3.428801356160999791e+00	2.417098331852315152e+00	5.143045517041192616e-01	2.163799716408984164e+00	1.989439605480799234e+00	1.762710484217395734e+00	2.031892081452848053e+00	2.513987157325004329e+00	1.787261448255598850e+00	1.688189066182953946e+00	2.113077347549769502e+00	2.938082271123724776e-01	2.004276868554325741e+00	8.324770167616630800e-01	3.731234351975603603e-01	2.085615247731058108e+00	1.662368160569962061e+00	5.564432541209223260e-01	6.483769757681238088e-01	4.357865801424591345e-01	5.228466999182451502e+00	2.071802380886186512e+00	2.464187157160714126e+00	2.160100796497693043e+00	2.226290495814345682e+00	5.517912640592599338e-01	1.995147695541248378e+00	1.591383762372212685e+00	1.608567609070564730e+00	1.905719134472470655e+00	2.092390703298099730e+00	3.215179004535027474e+00	1.994623124912202172e+00	1.920674066423147641e+00	2.154761818162917120e+00	5.417389659766651544e-01	2.126795768216399041e-01	2.367663074409534829e+00	2.432512815212689361e+00	2.144785910039944898e+00	2.203429324937022038e+00
6.478951526619012302e-01	1.808630967600377559e+00	1.811708503721751962e+00	3.008490671446473752e-01	2.318449860705295240e+00	2.022841505912036819e+00	2.343746598228257927e+00	2.549152868202378741e+00	5.732496833893355737e-01	3.250865285334159971e+00	6.864308985588926104e-01	1.993015563471451257e+00	3.033871352528751397e-01	2.319352888383026556e+00	1.619789797509940898e+00	4.508227097352382473e-01	8.542962110618175231e-01	2.212021167356507778e+00	2.492865363208308871e+00	5.401030425330612950e-01	2.058066474376628818e+00	5.150019436572119691e-01	1.801091476116918333e+00	1.884283020127347719e+00	3.105131774583779425e+00	8.905866756138949292e-01	1.925386862950663858e+00	1.980226409552706013e+00	2.255939672645115301e+00	5.521440485812094678e+00	1.715075472606844564e-01	2.199415077288725318e+00	3.032452268090605196e-01	5.273242266361428676e-01	1.777354356522200529e+00	5.135148392935059425e-01	2.439596698073370540e+00	1.225168012748669266e+00	4.899902884278535820e-01	3.476140828072035727e-01	3.141223542142402181e+00	2.570070944572361515e+00	5.315248276389890059e-01	3.872483391107287010e-01	1.922365503191876268e+00	2.038217465533803008e+00	9.118071209751054118e-01	1.004974759505235182e+00	2.048040580378964748e+00	4.216738817610920509e-01
1.108009486405308941e+00	1.981716247206512405e+00	1.877162696174789369e+00	6.578216555460402182e-01	2.745083293887442544e+00	2.082928466143185720e+00	2.288362067176071157e+00	2.469973931614929619e+00	6.706158691399187743e-01	3.492646837437437313e+00	1.182710463380039378e+00	2.097495399317490516e+00	8.204737484517503621e-01	2.766334992213427491e+00	1.800252925095379597e+00	8.348248854543257602e-01	1.370210082953539077e+00	2.278220454001201212e+00	2.326932941948828049e+00	8.633293279502524120e-01	2.133606806585547577e+00	3.789131436481652515e-01	1.845938060820713877e+00	1.961134286701195162e+00	3.370520487605511484e+00	8.507204740355301942e-01	2.058292340665397901e+00	2.139769989602574363e+00	2.354330411234382581e+00	5.978288095508428768e+00	7.141043484584824741e-01	2.515069077321387958e+00	7.184703569947348267e-01	1.047991361293557633e+00	1.870277886003760104e+00	4.998917480157579751e-01	2.388696200770980660e+00	1.126888810338652513e+00	4.654341297326781701e-01	6.661615528491027227e-01	3.348707177531833779e+00	2.373942081768768197e+00	5.243107438907613771e-01	5.489426300309936391e-01	2.135789525630599872e+00	2.114167670215653771e+00	1.426402534485590623e+00	1.581184348617842739e+00	2.393460383170013639e+00	4.749432402336923875e-01
2.324292358301661032e+00	1.820975968676076029e+00	1.959530978510752863e+00	2.388554211490910628e+00	2.100618409159457745e+00	2.196694715820450394e+00	1.542953896396685121e+00	1.730746550760913660e+00	2.539300044735407269e+00	1.871017000268344166e+00	2.516507197294632459e+00	2.155450150635487727e+00	2.449917392161120144e+00	1.963102321271424699e+00	1.923506523853116157e+00	2.474196418188413737e+00	2.493441243639972882e+00	1.095462301107168912e+00	1.937555823977108460e+00	2.556282273907108493e+00	2.186516815120985946e+00	2.553698831578337547e+00	2.133052166546253847e+00	2.068489963858991310e+00	1.360733555648344195e+00	2.611839878955040994e+00	1.953063898056484948e+00	1.938030879592010036e+00	2.227163911670837493e+00	4.744575744040984588e+00	2.423272405053116252e+00	2.030855558458112498e+00	2.439126181262131432e+00	2.386087862183019936e+00	1.961382314114055836e+00	2.579656359694305401e+00	1.415690548431473461e+00	2.769971937987474764e+00	2.534066109995213090e+00	2.516966367859678755e+00	1.721848647672871380e+00	1.966993925132373366e+00	2.596828537964661177e+00	2.461465984058568868e+00	1.850159075511883744e+00	2.140171137024860393e+00	2.448186046919345937e+00	2.487570829600571187e+00	1.864987434786085307e+00	2.546593486963944386e+00
1.701118038278847111e+00	7.130904783510946254e-01	3.455406752004381299e-01	1.800260248500219262e+00	2.002370903891104170e+00	4.539676420133997858e-01	1.411202339021613072e+00	1.622664380122868177e+00	2.164169956258445993e+00	3.387586670691883128e+00	2.387085771080852847e+00	6.526897586669596629e-01	2.079357607543934172e+00	2.193182469495028819e+00	1.648246726809501350e+00	1.980544063900446572e+00	2.501938469666409759e+00	1.652740703541231593e+00	1.393016228623970454e+00	2.056691486672778346e+00	4.979957417390591390e-01	1.797555491144446016e+00	6.964550704738247111e-01	4.247528982079621929e-01	2.291232035975260928e+00	1.558028061801783215e+00	6.075949603683183931e-01	7.583706278057777972e-01	8.255714720853178923e-01	5.472925337622688957e+00	1.972950219217464607e+00	2.457214017431780029e+00	2.025356849718146446e+00	2.189504428107886813e+00	4.976325731619490322e-01	1.868740131249272185e+00	1.421433038936508630e+00	1.511338637595688095e+00	1.760456953671753144e+00	1.995713381631122774e+00	3.153539682100289454e+00	1.645534511530801103e+00	1.776318269494475244e+00	2.004737872030279977e+00	8.148014954043649727e-01	4.535939978785868409e-01	2.390716927666591829e+00	2.494863932287356700e+00	2.185075270151460636e+00	2.023919902341882793e+00
2.230545600874135559e+00	1.608266090534074433e+00	1.763820728476912514e+00	2.347069483378880772e+00	1.922413625610041032e+00	1.965121386716591312e+00	1.456414664199329856e+00	1.621255369740733698e+00	2.553836833741171208e+00	2.064757188982214942e+00	2.531553099080246394e+00	1.936862697426926516e+00	2.428098170489219942e+00	1.837829262726877522e+00	1.848741434320523069e+00	2.449445236891112376e+00	2.519922921135349547e+00	1.044516007391937285e+00	1.836255881427001801e+00	2.539654805054812226e+00	1.947152351648081758e+00	2.513294303296180754e+00	1.931539844423879160e+00	1.853291613161195839e+00	1.208122323320809821e+00	2.504214496869378692e+00	1.728566738362387722e+00	1.708445948517896884e+00	1.991843536099304757e+00	4.677535368182129005e+00	2.398372001481574145e+00	2.033062833834403893e+00	2.423342573412883727e+00	2.386361818046763617e+00	1.757284493636386502e+00	2.529709009850500401e+00	1.291493286585503997e+00	2.629719937059583845e+00	2.473755123240132026e+00	2.491119160586285020e+00	1.885911661435370812e+00	1.903465346739364072e+00	2.534233026498151631e+00	2.437405878383095192e+00	1.623160367681060201e+00	1.906922554149056204e+00	2.455643006128689354e+00	2.489144369485547958e+00	1.826564967536466133e+00	2.532100464038811172e+00
5.483264862734364975e-01	1.630815516140881050e+00	1.610527488302556653e+00	3.202721615127496757e-01	2.269303073269805626e+00	1.801344712766672851e+00	2.250132522052998851e+00	2.382433606113476543e+00	8.055715458189358635e-01	3.313694843755885522e+00	9.987557251533777380e-01	1.778952919226321150e+00	5.983981583760421552e-01	2.305775177777241947e+00	1.575341543232007702e+00	6.250627388956311314e-01	1.153810690916708959e+00	2.153208752077010679e+00	2.358023050726350434e+00	7.463129940613891788e-01	1.830917459281947934e+00	4.798472550073010767e-01	1.570107744898557423e+00	1.669755454030665609e+00	3.012211628584002376e+00	6.899757632748221292e-01	1.721747352508053774e+00	1.773114801469932500e+00	2.029918894783006689e+00	5.481484229413496223e+00	4.407134085442991900e-01	2.223041188769215193e+00	5.348488040026302404e-01	8.226829199109707558e-01	1.580486836827407648e+00	5.408873625112089467e-01	2.314357946709743263e+00	9.874333769206203870e-01	4.441778432676318777e-01	5.417394193416387171e-01	3.182570173411526149e+00	2.449658290225229518e+00	5.289202969102426710e-01	5.203962450220029901e-01	1.743591752459454414e+00	1.806940357179037449e+00	1.130939563637694656e+00	1.242667637172027106e+00	2.049862538951310764e+00	5.638912175426746831e-01
1.603398114116963757e+00	5.670228584895781188e-01	2.140038346173543937e-01	1.655231467829671566e+00	1.805798975987301214e+00	5.954188039534804577e-01	1.337510089853239270e+00	1.536330828648164504e+00	2.009901129062243719e+00	3.210386790834499848e+00	2.220127926637522897e+00	6.181345705684075931e-01	1.929911339998587216e+00	1.959133239831854167e+00	1.355231069776031028e+00	1.867642389960727511e+00	2.328191984333761955e+00	1.488883181032023328e+00	1.409536937283874414e+00	1.943981733232973186e+00	6.082266862802444551e-01	1.715058273710004189e+00	4.997943186294093731e-01	3.711841766661382325e-01	2.209139923557700502e+00	1.550137308215279619e+00	4.667693847867812051e-01	5.902839012400934449e-01	9.379747652047915052e-01	5.273359471505072449e+00	1.817625029625382638e+00	2.152395610551918637e+00	1.869627361964351087e+00	2.029192946865807201e+00	3.275805142012774285e-01	1.788696449467830796e+00	1.431424918143945124e+00	1.565451796971174980e+00	1.675691442190396119e+00	1.862768018898341316e+00	2.980703337425316235e+00	1.648020738146122932e+00	1.691429696423853768e+00	1.855918381317745780e+00	7.040757387422970082e-01	5.394314320581785616e-01	2.202797373163280170e+00	2.325313585840879771e+00	1.894548923863590639e+00	1.864200879985337567e+00
2.098914532849469605e+00	1.686180570947486634e+00	1.892414153587477887e+00	1.997150920800412122e+00	1.377822924931936921e+00	2.210363776503556199e+00	2.269992178744254296e+00	2.169971176858030315e+00	2.168890213757827645e+00	2.829451972018513395e+00	2.119968242516759194e+00	2.057481544682557839e+00	2.075307313451497659e+00	1.132284530174691328e+00	7.545319690491527620e-01	2.256713987610443173e+00	2.069909597362525222e+00	1.794562512834212642e+00	2.612422945607387081e+00	2.349708768533588454e+00	2.178828100517200994e+00	2.348845021368730190e+00	1.699469961105246840e+00	1.946452042553169504e+00	2.558232585490102462e+00	2.505068166262051754e+00	1.756766738357053104e+00	1.653457350155713046e+00	2.373447370179210036e+00	3.986209721116642957e+00	2.025359293696134877e+00	4.576042085483812971e-01	2.020055539843777392e+00	2.068532745777969417e+00	1.773677345340531009e+00	2.412566580335174127e+00	2.494711278496569040e+00	2.731221478459985086e+00	2.311502274640665267e+00	2.150878766816134213e+00	2.717720093648527513e+00	2.655482997356037433e+00	2.305073264111825893e+00	2.069904125197839395e+00	1.752293186442502426e+00	2.126837728585116327e+00	1.941869984075542677e+00	2.071618874542832778e+00	4.802086417728178569e-01	2.098925421533766045e+00
2.231111907260485250e+00	1.435873155676453239e+00	1.298943451173810271e+00	2.192881536347401017e+00	2.351805971412178398e+00	1.554497162877335414e+00	4.072336852462747903e-01	9.125223537513805772e-01	2.360953277968465880e+00	2.578396045740496856e+00	2.604506417654322892e+00	1.636791737728449103e+00	2.377131289925217938e+00	2.360380893677695102e+00	1.726742803918141611e+00	2.361275470166678492e+00	2.662877524031385779e+00	6.802437853011161772e-01	7.407028157716460948e-01	2.429880982266456435e+00	1.569063785569219993e+00	2.203318560352161448e+00	1.514507263032460749e+00	1.448965463034121548e+00	1.765394235728713568e+00	2.242735019952000641e+00	1.428266149758577352e+00	1.505065315828652661e+00	1.751784571198364615e+00	5.450762594128452321e+00	2.312664777710124131e+00	2.334947494470474449e+00	2.313033078082975535e+00	2.406268453542638852e+00	1.358149366467075847e+00	2.285310112542561889e+00	5.689088335103748006e-01	2.314273836028820419e+00	2.222609168205905039e+00	2.359303204948203003e+00	2.295485817774099768e+00	8.316573903456261352e-01	2.283882373302710267e+00	2.262426694041257846e+00	1.536417036259669411e+00	1.535706596460002960e+00	2.617661635423248701e+00	2.736315640393218729e+00	2.159233934042391834e+00	2.309423724224554775e+00
5.873316995610499136e-01	1.700339858267432280e+00	1.664692488547589111e+00	6.337114893336603938e-01	2.389965692202491887e+00	1.792906133632379717e+00	2.324611786386310719e+00	2.552645554592352983e+00	9.739384094291388960e-01	3.416417308207142067e+00	1.106448384323098111e+00	1.785008789486933978e+00	7.271647504661423733e-01	2.467183999223610424e+00	1.846784630592736898e+00	6.543084117451287707e-01	1.280010422844132689e+00	2.286812604129487614e+00	2.408777773823240320e+00	7.115810512475554406e-01	1.836861081681059549e+00	5.954254563077490126e-01	1.689482588264585194e+00	1.714510220926328321e+00	3.063461601864662320e+00	4.833654335676528246e-01	1.812322504830762293e+00	1.889552257259170975e+00	1.994755358037577864e+00	5.707714527914985680e+00	6.707855020221538123e-01	2.518394762407428544e+00	7.510676804962685971e-01	9.370863584017107284e-01	1.658612436982667804e+00	4.341838331926273775e-01	2.337974725923479991e+00	7.507507735272193061e-01	3.358137847841080603e-01	6.835320629179169050e-01	3.286739310871594100e+00	2.527839574585966087e+00	4.250776514002946871e-01	7.375916214407639560e-01	1.793597782266477036e+00	1.821898940459822258e+00	1.287636452298607903e+00	1.332244231401571000e+00	2.308493751233866131e+00	8.013298233797253589e-01
2.278819319426442114e+00	1.809046234057563485e+00	2.158710222422116853e+00	2.454704864176834977e+00	5.830109438583962467e-01	2.290294805885851659e+00	2.807637411039263675e+00	2.899654897005903287e+00	2.732784862777390966e+00	3.050119613223856163e+00	2.450140154574560913e+00	2.112386292678577693e+00	2.476149247415014631e+00	3.140581511407320447e-01	1.576544440312289019e+00	2.601041506378305446e+00	2.372734802890560601e+00	2.334328871229231606e+00	3.179452052412759855e+00	2.693073601013579843e+00	2.246285717390034353e+00	2.857372694066318886e+00	2.049449872061598121e+00	2.115253356471820112e+00	2.361791870137316174e+00	2.792826105976796924e+00	1.912796050514331991e+00	1.794817601854042488e+00	2.320511155230540190e+00	3.451392851399516015e+00	2.465142674858995520e+00	1.288104288856246837e+00	2.498681074133323410e+00	2.387165016852914601e+00	2.022128216967641556e+00	2.813800103467625213e+00	2.912619915784350866e+00	2.962133674332368738e+00	2.735541560921214366e+00	2.588343348190619508e+00	3.006632507595863757e+00	3.336255811765786561e+00	2.700410400411069833e+00	2.612511751251979319e+00	1.728915621558643423e+00	2.237549066089934424e+00	2.210825067156569013e+00	2.196611568431535932e+00	1.062727310895273947e+00	2.688988479440145962e+00
2.255214439865663500e+00	1.494966970349387303e+00	1.569207374614237649e+00	2.341044182964913123e+00	1.991929091832758125e+00	1.802246943273164037e+00	1.274462454138375778e+00	1.214292840023514453e+00	2.591056182408247643e+00	2.272534374008273073e+00	2.638162530812308670e+00	1.764553948637533010e+00	2.466751117617767441e+00	1.956432560516894847e+00	1.737504311520939648e+00	2.509796453334136146e+00	2.651104051562407804e+00	1.027588297997996447e+00	1.611366617072451657e+00	2.596147267919383328e+00	1.766032988062776976e+00	2.472438819509812369e+00	1.673093307972802535e+00	1.659615832802508351e+00	1.326087336191998478e+00	2.465781476836254704e+00	1.522580228306523731e+00	1.495886646133696818e+00	1.867175809212683779e+00	4.703992246604941307e+00	2.414379285159399480e+00	2.038727650742662600e+00	2.430687678394471085e+00	2.490857955122844025e+00	1.567002298912571590e+00	2.525693793727166181e+00	1.153761659205270185e+00	2.555420809133297055e+00	2.454645417485112890e+00	2.527786969650500648e+00	2.031609632522176412e+00	1.649747552695145503e+00	2.532529066907554416e+00	2.426051406605034710e+00	1.513874538313725759e+00	1.713988481347440640e+00	2.585861217428755854e+00	2.649600116647468084e+00	1.844277401043351361e+00	2.508663079976751309e+00
5.925754682066188828e-01	1.717261505567150515e+00	1.676407685954086180e+00	3.536269908695609532e-01	2.358374981221130540e+00	1.860977339664598329e+00	2.235790317254971793e+00	2.448099748478795856e+00	7.287580520655160266e-01	3.270863927398994786e+00	9.458137768281207336e-01	1.847689925596362803e+00	5.678028627273324913e-01	2.392260235042288574e+00	1.700880706036809631e+00	5.347865848022224089e-01	1.124319733015647138e+00	2.161061695772283908e+00	2.349314674871542774e+00	6.342255339486086996e-01	1.900127646018751060e+00	3.747799595905742520e-01	1.694933030795668039e+00	1.745319509702646155e+00	3.032191092928992138e+00	6.519543625595702885e-01	1.816300512184280791e+00	1.888413206311157833e+00	2.096533856783391769e+00	5.652427834540437068e+00	4.293097819986765873e-01	2.346869008442207694e+00	5.071049545275352344e-01	7.461665710615168479e-01	1.658732452755300679e+00	3.729747084567393012e-01	2.299270038827534890e+00	9.731565632925046616e-01	3.352272479930712423e-01	5.038494920839644564e-01	3.143044694452973076e+00	2.438823633416651759e+00	4.168488242844220482e-01	5.151614952266805325e-01	1.823481792803066659e+00	1.886332721466661644e+00	1.139807835076246612e+00	1.229593258756904506e+00	2.175452092152727168e+00	5.456347855090022403e-01
2.538349093043442917e+00	1.882210653373824316e+00	1.603480763082243188e+00	2.472064720567132223e+00	3.019477887146547523e+00	1.790166450493717143e+00	6.436640009587263345e-01	1.166643541217694757e+00	2.618615290489795466e+00	3.080522270149051778e+00	2.983012226904632858e+00	1.931327003543652499e+00	2.700856602405025786e+00	3.068455318671881482e+00	2.294433666987901077e+00	2.623983595801639535e+00	3.084111579379667845e+00	1.327578718883474673e+00	3.004511027937695755e-01	2.676331948294992991e+00	1.828234050860795046e+00	2.353529828654201239e+00	1.864582387228142402e+00	1.752619273071613248e+00	2.298923932171049955e+00	2.374260715547018119e+00	1.845492656285407485e+00	1.962110905918816650e+00	1.992645085867462917e+00	6.178038179719957057e+00	2.621972900225857384e+00	3.016035989171622855e+00	2.624058934541352972e+00	2.769557882732961218e+00	1.723114031697060344e+00	2.455717550198007970e+00	7.311628847573550249e-01	2.373210338055115276e+00	2.409764502121348517e+00	2.632490692215403438e+00	2.800347654761613736e+00	5.725237435350947202e-01	2.477147145156779917e+00	2.534365197547517212e+00	1.991055955895213447e+00	1.795409588159750269e+00	3.040188053992558981e+00	3.189779939753205618e+00	2.839216490713575958e+00	2.554951738800197880e+00
9.463902351436163096e-01	1.974215724341295441e+00	1.964398406215412951e+00	4.908426600820349761e-01	2.530106311493287574e+00	2.184926054559902298e+00	2.361534221356572427e+00	2.576577174370537904e+00	3.004640109494829403e-01	3.298624371274877287e+00	6.954367075197890324e-01	2.163414943408178193e+00	4.267753782528847517e-01	2.502180431609202671e+00	1.649698843171352403e+00	5.516240586442706650e-01	8.740813967898503067e-01	2.227562585163792352e+00	2.495876107388838250e+00	5.985600030038777941e-01	2.230536227511355385e+00	5.509724942405576087e-01	1.933368728146347415e+00	2.042888760739126841e+00	3.265302880526760543e+00	1.040594007333966342e+00	2.102034609093079709e+00	2.158205721094881735e+00	2.426327245115329934e+00	5.680933502584379902e+00	3.756761009155760722e-01	2.231364247640692966e+00	4.327263550167685935e-01	5.958569772295777556e-01	1.931683006909278078e+00	5.343363831189051893e-01	2.482935352174001853e+00	1.385354994459534028e+00	5.881701784396355936e-01	3.740154570338891649e-01	3.192917958022101654e+00	2.553627564931735261e+00	6.120198208430319697e-01	2.745534959219512183e-01	2.115116778709157597e+00	2.211949310492366205e+00	9.659698146386695994e-01	1.114509843719589499e+00	2.119838654384215371e+00	2.904625310376211522e-01
1.621429993945710191e+00	5.928381393420534273e-01	5.862090741036921626e-01	1.865410946235034784e+00	1.692979811763946296e+00	4.954440120599649111e-01	1.714684386887113332e+00	1.984743152277661515e+00	2.244438242869654321e+00	3.356089933538967340e+00	2.321522679443563941e+00	3.069658019823507944e-01	2.083013714913621417e+00	1.915785486846407260e+00	1.693430931639007708e+00	1.960096129501925244e+00	2.427332107691664298e+00	1.815248308879547690e+00	1.804386832603906310e+00	2.025635657890034302e+00	5.171262328595472857e-01	1.954856671864807494e+00	7.903501515101390984e-01	5.076364786925112726e-01	2.106527728711100611e+00	1.620631979832996672e+00	6.562324904962784089e-01	7.102657625880197667e-01	5.402382479352909606e-01	5.211865596533587386e+00	1.998249357673147708e+00	2.381010639891921965e+00	2.092879718330057148e+00	2.145276919640741298e+00	6.464426245589559583e-01	1.928841635918743247e+00	1.692278094844668734e+00	1.581264057242693699e+00	1.850270702534100531e+00	2.028344226362455593e+00	3.161532054037956563e+00	2.109162248189300204e+00	1.852610653980024669e+00	2.087553805210096147e+00	5.762633206546473597e-01	4.672053407945429560e-01	2.268933155188370243e+00	2.330645694816457336e+00	2.065683047198896283e+00	2.126122183777953811e+00
1.553707268715129208e+00	4.908706236137719836e-01	4.878334629572224634e-01	1.730709210568670109e+00	1.466703845072168777e+00	6.427016493168040689e-01	1.671341561250843766e+00	1.853849438923174331e+00	2.116338123035906627e+00	3.224201805612112892e+00	2.203068096236458384e+00	3.180802155948677101e-01	1.962665403721591373e+00	1.669022574014428439e+00	1.371259475396782168e+00	1.907425983715665962e+00	2.298777126961924377e+00	1.692073328236981755e+00	1.815319440836835607e+00	1.977775092440922977e+00	6.219295739839406645e-01	1.866733743065495998e+00	4.558468497376746975e-01	4.402756810545073174e-01	2.125417460321756380e+00	1.615791896541278527e+00	4.529803381068762125e-01	4.674743047352867831e-01	8.178818986256338741e-01	5.009836812433232645e+00	1.866056687609207065e+00	2.076818098687753800e+00	1.935371449316378945e+00	2.029378176092153208e+00	4.678776393135103961e-01	1.867322653390928844e+00	1.739400448768231300e+00	1.628564017595755198e+00	1.772160055815876323e+00	1.926131864029239305e+00	3.027781306449580878e+00	2.069829566112408425e+00	1.768681571527672913e+00	1.949512583188245163e+00	4.871259496258294464e-01	5.589310976429798794e-01	2.143892134675533523e+00	2.227025781974785179e+00	1.774989263830546671e+00	1.976257841652685476e+00
2.379224424388078241e+00	1.593846157823261223e+00	1.407316575590985108e+00	2.443569556832611234e+00	2.659814521161590228e+00	1.540122888254471301e+00	6.928854465251955697e-01	1.144042969497580664e+00	2.659374434088011441e+00	2.917290348348145823e+00	2.913613454082202736e+00	1.692923719418004680e+00	2.659093852233239019e+00	2.741625039064302438e+00	2.246782166268007419e+00	2.560546074489090440e+00	2.993651181396233429e+00	1.193849668603724101e+00	6.388594594761815015e-01	2.633935875084529865e+00	1.562287318521988322e+00	2.394147573274001850e+00	1.731935484745582343e+00	1.527258504634829483e+00	1.813856789248224022e+00	2.302953076942270361e+00	1.601623303981033253e+00	1.696636445437328833e+00	1.651891692492853059e+00	5.809763340629010564e+00	2.579708974911116393e+00	2.882797402751758220e+00	2.608931323420380366e+00	2.694079973513524795e+00	1.521017251225462941e+00	2.441935288068717291e+00	4.499701688529812449e-01	2.295147502490528790e+00	2.395407132574784548e+00	2.604957233914953818e+00	2.640450167228201916e+00	9.346795519671761143e-01	2.468603414422779530e+00	2.537739820570614757e+00	1.662543194551904691e+00	1.526059751461076752e+00	2.927058367717393139e+00	3.039548802016037499e+00	2.657328300173180224e+00	2.595972578815816778e+00
1.657562109720159826e+00	6.543007041858061035e-01	5.167694431471628880e-01	1.820238224055135579e+00	1.939987431849016231e+00	4.776224728302411182e-01	1.491203702456405544e+00	1.772583895074153926e+00	2.147788185349224221e+00	3.381470223061013858e+00	2.326191004520122618e+00	5.291968256526466963e-01	2.064642694701572356e+00	2.131571699936984476e+00	1.696407127226319478e+00	1.916848564090987361e+00	2.443804520713330319e+00	1.675768657384658189e+00	1.497752090329233177e+00	1.983156083512279011e+00	5.469728955242151303e-01	1.847018325728560395e+00	7.477689356336578719e-01	5.110120867021014091e-01	2.175092194598008177e+00	1.552794780799961361e+00	7.101003332152281411e-01	7.976824991484350313e-01	5.701515482144251523e-01	5.429215848377726417e+00	1.971622258347893730e+00	2.448669755809494308e+00	2.070973298789681838e+00	2.125085371014039826e+00	6.406202409388070951e-01	1.849041689826752988e+00	1.464452598636410752e+00	1.509003719907674235e+00	1.773746042325273775e+00	1.966229823339747496e+00	3.159272549074123582e+00	1.809747205321583507e+00	1.796253155703569249e+00	2.016190782866122966e+00	7.761350821252100962e-01	4.601834923710139136e-01	2.296167737418517429e+00	2.396740204879453717e+00	2.156792320236737837e+00	2.050395526873269425e+00
2.278365525520474222e+00	1.638342505007227112e+00	1.492722472083577001e+00	2.130727186404222095e+00	2.524028215502503336e+00	1.807634797939324800e+00	4.943764594112627919e-01	8.410782216534353761e-01	2.225651041591411250e+00	2.531081351677803681e+00	2.527468429368916247e+00	1.857640311225009500e+00	2.307350694255831947e+00	2.481379221593519979e+00	1.625228859669682224e+00	2.320932780357902736e+00	2.591741893469121649e+00	6.429677909492594878e-01	7.899976412650169255e-01	2.385148077832138114e+00	1.826692362956444438e+00	2.130453942526807865e+00	1.632053931188500284e+00	1.654316307926808838e+00	2.061515166626798123e+00	2.273442697742782403e+00	1.644132471064355006e+00	1.713145574718712760e+00	2.044389898725133659e+00	5.539848595656801322e+00	2.239548273639465403e+00	2.233374471955936968e+00	2.226056534929237163e+00	2.349561253259699889e+00	1.534617468495695691e+00	2.230270542763865382e+00	7.926529453197147523e-01	2.382777429286594195e+00	2.174213497634057468e+00	2.285840280487894560e+00	2.255348962265459001e+00	7.354175146704687860e-01	2.238598964697797289e+00	2.149260180360118788e+00	1.770828834169874133e+00	1.786773120446257579e+00	2.559821799110663765e+00	2.714109281834618859e+00	2.116219165112861678e+00	2.177344620383437235e+00
2.251784338490279147e+00	1.675936591199592263e+00	1.863469564764696385e+00	2.372287618470736437e+00	1.891821459649380532e+00	2.072654380299145505e+00	1.591990513539562668e+00	1.809095983940886665e+00	2.554792436768158481e+00	2.033981780230098124e+00	2.493099697453983410e+00	2.022802747022710346e+00	2.427726006119025115e+00	1.776472270435520251e+00	1.873414236383492248e+00	2.441584158381849612e+00	2.468177562452076312e+00	1.144459508686337612e+00	1.981348388275533612e+00	2.527455017771442769e+00	2.059475876955646712e+00	2.569469403500636240e+00	2.034932661716646329e+00	1.952230576401081885e+00	1.229553385786587016e+00	2.565825788270313268e+00	1.834085041379820646e+00	1.806200772303070856e+00	2.069333569260092265e+00	4.618733151134717829e+00	2.407489561234410491e+00	1.982740222250408468e+00	2.441149596410804534e+00	2.358249659740275117e+00	1.857306072957871423e+00	2.565816658369081793e+00	1.463206303714422729e+00	2.711803637414531121e+00	2.513030399152869077e+00	2.493357483817275622e+00	1.891075360181961651e+00	2.068537649165047121e+00	2.568102738416903730e+00	2.464045211761948018e+00	1.693516784343124471e+00	2.009852146337121503e+00	2.392603158925073803e+00	2.422602458642755252e+00	1.770822750904399445e+00	2.557285161212464519e+00
1.727913660797184114e+00	1.547120804139477057e+00	1.729369732958389916e+00	1.626041597271750350e+00	1.463726215861236968e+00	2.060756799223343982e+00	2.152230614460173719e+00	2.214834790424941691e+00	1.752988691773446073e+00	2.921243137511987165e+00	1.719259867273464470e+00	1.879899527968295736e+00	1.641211089078051355e+00	1.294518198976546186e+00	5.290988427020196783e-01	1.845963994070651815e+00	1.692387412818459946e+00	1.775399585346796538e+00	2.470461288559447688e+00	1.910111853059298870e+00	2.049470311392075139e+00	1.989108184147061698e+00	1.514208976456286493e+00	1.795922095342987301e+00	2.638536971929108077e+00	2.138233245987215980e+00	1.679446935753846848e+00	1.614476664245615423e+00	2.230122668082412662e+00	4.371365342059465142e+00	1.622672431154414951e+00	7.803867059752178648e-01	1.638370921012928916e+00	1.667987205959488017e+00	1.628352158968402685e+00	1.989893087842754538e+00	2.413444435423171441e+00	2.369523110048663117e+00	1.885256696513509134e+00	1.736731751763024523e+00	2.805479021416628527e+00	2.579505539577632067e+00	1.880741893631049155e+00	1.650897933111746374e+00	1.648753291042729607e+00	1.986698648128896183e+00	1.548393070398516924e+00	1.715539880118054805e+00	6.330508588684847782e-01	1.682604972144065014e+00
9.521625758430616315e-01	1.892493328917686846e+00	1.830549141336041519e+00	6.672910463917500756e-01	2.676094653368572995e+00	2.005033563977517641e+00	2.349307051317633732e+00	2.606510922254154039e+00	7.634627681685596245e-01	3.457917060704772005e+00	1.069086824989019746e+00	1.989223597831955681e+00	8.166761174492470632e-01	2.704125402543996248e+00	1.917390344165738281e+00	5.332287871255044776e-01	1.281268662080937482e+00	2.328594467594319095e+00	2.394145571368111014e+00	5.340471115325730045e-01	2.066635839299529209e+00	5.067163064287447671e-01	1.864707445588474233e+00	1.905262841544900887e+00	3.222551836785753743e+00	7.689171193911139568e-01	2.026290218668557852e+00	2.097176994836621677e+00	2.182096311003464351e+00	5.925645705827930598e+00	7.006084316225246189e-01	2.585377948308104301e+00	8.455636652976319390e-01	9.349460074658144659e-01	1.854647547883629288e+00	5.113743350003867594e-01	2.400745644557144232e+00	1.053794562406274560e+00	5.470116505194668743e-01	5.377270198065480233e-01	3.342199258861744848e+00	2.500595607348347293e+00	5.913238234158978424e-01	7.997300014805898138e-01	2.042511295614532596e+00	2.024363546995685770e+00	1.267252905670214647e+00	1.410816577578257291e+00	2.410240296144574579e+00	7.095514607011513819e-01
9.301269636414296604e-01	1.916826613805784119e+00	1.877544362574900205e+00	5.474402297343057278e-01	2.608269683324219379e+00	2.075230250589733316e+00	2.311958403138195450e+00	2.550557107142398916e+00	4.583635248595289147e-01	3.396221621623479958e+00	8.605170936399257897e-01	2.077975700508104318e+00	5.903172983618752978e-01	2.612716946461195455e+00	1.756960691237922312e+00	4.812333776472295099e-01	1.054199710206964014e+00	2.247034270235590547e+00	2.394016495737678163e+00	5.166685143336102737e-01	2.131518716147358106e+00	4.449763795094689445e-01	1.880851328850211779e+00	1.956050028933968621e+00	3.257563848292277076e+00	8.781134385436205614e-01	2.053040514252327586e+00	2.116646687013564510e+00	2.297321947820877508e+00	5.824682205029648507e+00	5.129634347234496294e-01	2.404836868761212276e+00	6.319593257732107894e-01	7.398366079771971915e-01	1.870197876350267796e+00	4.203058167433512127e-01	2.404823752894808209e+00	1.211992130132390821e+00	5.072451837757090409e-01	3.767150095235909379e-01	3.281155977782833855e+00	2.475144056765901990e+00	5.448618521159808159e-01	4.718075683842548607e-01	2.072983485030161610e+00	2.104060492444418173e+00	1.106477897701675372e+00	1.255856296144571171e+00	2.260944810154203566e+00	4.610169377607206131e-01
6.533764176297870430e-01	1.773243214787294963e+00	1.725557972069007739e+00	3.616999134171580144e-01	2.405188129000629615e+00	1.912845498534268218e+00	2.286040980738456074e+00	2.488904641983442190e+00	7.074284646561541656e-01	3.301753815142583370e+00	9.161346018561262738e-01	1.902670173122315456e+00	5.386560568574316754e-01	2.438364562488370080e+00	1.716475611837971149e+00	5.428562747277819733e-01	1.095827634632401626e+00	2.213525041965298534e+00	2.396922452090460176e+00	6.236218728922775512e-01	1.951399768233455623e+00	3.217797253128779067e-01	1.733831767752472830e+00	1.797068082291764402e+00	3.102739980325581737e+00	6.724917601265055778e-01	1.861133607123069522e+00	1.933960327802660473e+00	2.160460581097217947e+00	5.672512679129317448e+00	4.025289968847744482e-01	2.366976037212411121e+00	4.457502898846357198e-01	7.362258348234924643e-01	1.705100891742452163e+00	3.501255784268688109e-01	2.352852585514842776e+00	1.005803989355353645e+00	3.282384959855334516e-01	4.783504041920260685e-01	3.178554270314089436e+00	2.471815227515355318e+00	4.006543058630659404e-01	4.854008601736016781e-01	1.880140590961517644e+00	1.939389348474580110e+00	1.149472950747542965e+00	1.225354294875814043e+00	2.203594293865854148e+00	5.095567730083392366e-01
4.369519050104883617e-01	1.620060266525112924e+00	1.606402786664874460e+00	4.935503707655063965e-01	2.286509887158730603e+00	1.758003790052010684e+00	2.262152488435606124e+00	2.467198088693337787e+00	9.021097012123479031e-01	3.332345469026567031e+00	9.978086642433747766e-01	1.736450441285793733e+00	6.602125798774681753e-01	2.344131397099014968e+00	1.737374874553972548e+00	5.147740919265277881e-01	1.157459435335087994e+00	2.193600429666854534e+00	2.364029878870275603e+00	6.276678074466182089e-01	1.796579200732107751e+00	5.665374883891917124e-01	1.625329456720049581e+00	1.660554380316048073e+00	2.952501806916862925e+00	6.076983577993603225e-01	1.738570283668531946e+00	1.797611338383776181e+00	1.939082942965811407e+00	5.570430569675124843e+00	5.627868292166140485e-01	2.378004084076879021e+00	6.994660091346952546e-01	8.035400025270025282e-01	1.598069438728842107e+00	5.002908292025673997e-01	2.299248672890610301e+00	8.997332252433012378e-01	4.881984337222126658e-01	5.854274382969960611e-01	3.209798397608488063e+00	2.486728390347551887e+00	5.716227527229132965e-01	6.960972600514534481e-01	1.719556293645212230e+00	1.771018990803369997e+00	1.130211142018105130e+00	1.197156412125974345e+00	2.171040520333329393e+00	7.582057708287881503e-01
1.638975141318604445e+00	4.115325210149600732e-01	3.510469154847314366e-01	1.837495785237471813e+00	1.626583556488466975e+00	3.403047150647403596e-01	1.611914372077805968e+00	1.731993929828182566e+00	2.242355981056860514e+00	3.393197306154716486e+00	2.358910883629427691e+00	5.243830937787592461e-01	2.073870067116147631e+00	1.862537900124212831e+00	1.541225421614006441e+00	2.017651475248348980e+00	2.445889141414737900e+00	1.714521617749045213e+00	1.681005485518333842e+00	2.107702220481243227e+00	2.905438001754944155e-01	1.928633845940109559e+00	5.851854137448773141e-01	2.617217324615612184e-01	2.168344790991556525e+00	1.646014114800265826e+00	2.842714989322586705e-01	3.891106058426655467e-01	6.844441437335391232e-01	5.081563297471274332e+00	1.985253313547197473e+00	2.258301281798840154e+00	2.051448434610700922e+00	2.178462833560003364e+00	3.386212590097605890e-01	1.962094242553055201e+00	1.608780780497584217e+00	1.611915974437920340e+00	1.845611178136966402e+00	2.037913312116682363e+00	3.164746371618326837e+00	1.929174535267898172e+00	1.859907118135066151e+00	2.042359317773819516e+00	4.675322346130718065e-01	2.494308971961132770e-01	2.313467672788545038e+00	2.386095528918218633e+00	1.959072267175085091e+00	2.092797147638645772e+00
1.799359481198588018e+00	8.148957387693077647e-01	7.473077457688801495e-01	2.120721113300705785e+00	1.889385609628665641e+00	4.100468701652551506e-01	1.876260780491179059e+00	2.017173135912222470e+00	2.530427402958037586e+00	3.657813724998024263e+00	2.614355272711883060e+00	6.762529198709263945e-01	2.338850951139149981e+00	2.182000556377755807e+00	2.005709055257220097e+00	2.225224695364666605e+00	2.709121335921244711e+00	2.060974053349128088e+00	1.879066896567487488e+00	2.304509120257844046e+00	3.936334626715407570e-01	2.164279073751793181e+00	9.813925932030479471e-01	6.042879389428450487e-01	2.251228190656663575e+00	1.750436954735316686e+00	7.820344192990360543e-01	8.392745549535469696e-01	5.070775453427289747e-01	5.278624658849826901e+00	2.256744402708718678e+00	2.698497418461592190e+00	2.340385812614126593e+00	2.432528287687446777e+00	7.821177046349667705e-01	2.133798459023434457e+00	1.783045872309002355e+00	1.638458550675659486e+00	2.054755854868036025e+00	2.291657696154815849e+00	3.430949698102007783e+00	2.177590421627782380e+00	2.076146051605155751e+00	2.315064879271972131e+00	7.713125953507996568e-01	4.048524797251670249e-01	2.577127736386821244e+00	2.613879126491625460e+00	2.379435416399393155e+00	2.389301378034819567e+00
2.571762232552534222e+00	1.993056783353565509e+00	1.748395350453461505e+00	2.474111911733653635e+00	3.091654952480254348e+00	1.961468698129651855e+00	7.720679915374237812e-01	9.268138078119988466e-01	2.584221821298609445e+00	2.917035506741628037e+00	2.947119002877650384e+00	2.072153674808456358e+00	2.683144902712956803e+00	3.102420702170912037e+00	2.242617824475789057e+00	2.624685051143512027e+00	3.042380210074352220e+00	1.252429638414435997e+00	5.445243532119868890e-01	2.682645905343219894e+00	1.995403140369517603e+00	2.345879277158879006e+00	1.923880584791152870e+00	1.892212674849657716e+00	2.350909717002020560e+00	2.416653687772349457e+00	1.970738261648345313e+00	2.051643366160151416e+00	2.152461753506403674e+00	6.079622867459991475e+00	2.606049002917368629e+00	2.916681321821411821e+00	2.606705497550288353e+00	2.766503488020297219e+00	1.846561742935974193e+00	2.455742089523772709e+00	7.300542737609549970e-01	2.442280381209160467e+00	2.429469565025213385e+00	2.618363164807695043e+00	2.635541808433668365e+00	4.175337233423492833e-01	2.507682794732040144e+00	2.490015842981577077e+00	2.121745041011378508e+00	1.950416693156041825e+00	3.017172748820875938e+00	3.166240732319971496e+00	2.774638969297728242e+00	2.520470937914728538e+00
2.377540137648444851e+00	1.568607165400665027e+00	1.302946446249699353e+00	2.358686619358113745e+00	2.676415235618640143e+00	1.496579989762457208e+00	5.141878056305875244e-01	9.964919483369403252e-01	2.556170079938008488e+00	2.960411398543174144e+00	2.868982124790924182e+00	1.623292441135991249e+00	2.594980311199824197e+00	2.743161105282258649e+00	2.057884351825495006e+00	2.528840958919418735e+00	2.964160193694967305e+00	1.143827783118839481e+00	3.912871869548970594e-01	2.590506395580168153e+00	1.524821250133429285e+00	2.291466186983995179e+00	1.564016103895190080e+00	1.441203433038573900e+00	2.020025979638938374e+00	2.262710385978340177e+00	1.515848255264522493e+00	1.621087771246348286e+00	1.706965039581257892e+00	5.852646818134810580e+00	2.509136084046057480e+00	2.775488828711969447e+00	2.516404808093568146e+00	2.658353254116498476e+00	1.411945311281310955e+00	2.382458012257100410e+00	6.001091534563358643e-01	2.265121972084117807e+00	2.323419254428048752e+00	2.537089342611053677e+00	2.675983801578502685e+00	6.967602054703826431e-01	2.380612710800873444e+00	2.451448176062871021e+00	1.662585532474448513e+00	1.489598383250717362e+00	2.902511939200120406e+00	3.039167290743363115e+00	2.575392311032825177e+00	2.479651819351730069e+00
1.978501956743513590e+00	1.636553366488489925e+00	1.910900766768770076e+00	1.931331851873646643e+00	1.279805360849279428e+00	2.210031338937916701e+00	2.247192317023631425e+00	2.289034677699872677e+00	2.065117993562088028e+00	2.724950970761542024e+00	1.943147707435655569e+00	2.057053111571794712e+00	1.949007066824278489e+00	9.787978729386104249e-01	8.276843674519254179e-01	2.108431628098773825e+00	1.876996237540467405e+00	1.730790362376173119e+00	2.616751197787801075e+00	2.196802181704367474e+00	2.188022296974121428e+00	2.320384298605139950e+00	1.785207743721682228e+00	1.964565537676750129e+00	2.399857383976012670e+00	2.458729486649473994e+00	1.794686604912521632e+00	1.699150596334086494e+00	2.324377222096193574e+00	3.981859372426696630e+00	1.929918040199267715e+00	3.951614485942678279e-01	1.965043505387001899e+00	1.899179062329830581e+00	1.802428974429755915e+00	2.334199898991181854e+00	2.453696124586879357e+00	2.697079160419669108e+00	2.246079357307835256e+00	2.041349239051223563e+00	2.639026681444086808e+00	2.715084458264422462e+00	2.242546836716056369e+00	2.004771528496354538e+00	1.708180603653254748e+00	2.133339379807836611e+00	1.710488250588914516e+00	1.840852194268823627e+00	1.317905825599141045e-01	2.049240906844652432e+00
2.269702643984450763e+00	1.638186518075846809e+00	1.492990209598454188e+00	2.117822913866622692e+00	2.579937154196807469e+00	1.789956000293944527e+00	5.422035498755007898e-01	9.157384674541997338e-01	2.214120669829527266e+00	2.613676466618685801e+00	2.551512546421071281e+00	1.843769305801932878e+00	2.334451592884103643e+00	2.530986349914866373e+00	1.707510513448496026e+00	2.296745166750876255e+00	2.618322489138990239e+00	5.983515901386700087e-01	7.293544482213274449e-01	2.375058220713378354e+00	1.819926021937714022e+00	2.119679503124520803e+00	1.652342045099270074e+00	1.655381891392182059e+00	2.040019365299074128e+00	2.243081131033490383e+00	1.672098806577340335e+00	1.736306615356070449e+00	1.976459053758486295e+00	5.616685245319235520e+00	2.257221697744308031e+00	2.300743653814417922e+00	2.252070088633392864e+00	2.352162389874419279e+00	1.556833219069393870e+00	2.223005356820204170e+00	7.822807998137685237e-01	2.351967223917035277e+00	2.164022557142403436e+00	2.266883171789094487e+00	2.352841582675583521e+00	7.561600984565862715e-01	2.220414319204353504e+00	2.167203321889285661e+00	1.781689003082724820e+00	1.763070145103095232e+00	2.552139887733095858e+00	2.722498408803111669e+00	2.175919051641141966e+00	2.186830239712860280e+00
1.567381581477336416e+00	4.457028510955180489e-01	6.597901051332426547e-01	1.823672912243515576e+00	1.465815716489859755e+00	6.562569814879168906e-01	1.596842402533824368e+00	1.837259779177299768e+00	2.186401481115508361e+00	3.098219980573592824e+00	2.224743472992629201e+00	5.938383323765823452e-01	2.032517164489078709e+00	1.649590528253990440e+00	1.556492425279320191e+00	1.908917609442485563e+00	2.298494632486256073e+00	1.529558612920887350e+00	1.746486279519919638e+00	2.005823235932219006e+00	6.663162072757075061e-01	1.969990268512577414e+00	8.649849584794654378e-01	6.191979173620973942e-01	1.803295638789083277e+00	1.683972063949509934e+00	6.469273363562616508e-01	6.515410977824325212e-01	6.239096202029769112e-01	4.968319617978498748e+00	1.953378949647703644e+00	2.154200799025848934e+00	2.047488170722521872e+00	2.033398874236660880e+00	6.736106969278787826e-01	1.936342516152716797e+00	1.539246901456393424e+00	1.706004293193372989e+00	1.868839408491435705e+00	1.974256312065960195e+00	2.915055919040418608e+00	2.026968921363106801e+00	1.877289159138451513e+00	2.042793848823219793e+00	4.477773063453644453e-01	6.071694572552679414e-01	2.129008296013631618e+00	2.188806774572708669e+00	1.830899737166477692e+00	2.107365815158479094e+00
3.352375371466665310e+00	3.332741794052970885e+00	3.425048603572597994e+00	3.291899198076241984e+00	3.234764527472296702e+00	3.700231544826600327e+00	2.902693849690367145e+00	2.907784040257975988e+00	3.305690209836963600e+00	6.664842370112019632e-01	3.214419485939299381e+00	3.586728120077532722e+00	3.299357411711111521e+00	2.970146627207925771e+00	2.924019050372108186e+00	3.375845548973803290e+00	3.152802853265212146e+00	2.400170745904023573e+00	3.286982928746173815e+00	3.430793638205304585e+00	3.693782674922591713e+00	3.459469399796729405e+00	3.468011773153835797e+00	3.527732031117677192e+00	2.596634461537048022e+00	3.678070786879197751e+00	3.417267593568004358e+00	3.389291258539464557e+00	3.775060112282564884e+00	5.145443792442039310e+00	3.269827121875552578e+00	2.723435423241525655e+00	3.234719079585535617e+00	3.142243941657483219e+00	3.398034310380977363e+00	3.490495466429557769e+00	2.870373318505184734e+00	3.905714364008212591e+00	3.505541415752675416e+00	3.374524376165384254e+00	8.602687619467989100e-01	3.142962540763011514e+00	3.556422729992984699e+00	3.310941803637143632e+00	3.352901856471232289e+00	3.656658968282980648e+00	3.177330395699744070e+00	3.196916189450635049e+00	2.764960392628764918e+00	3.352479990944827293e+00
1.012484284689990632e+00	1.990832394274846706e+00	1.947027067495681996e+00	5.575081257016886171e-01	2.635648813584098082e+00	2.154263866276253214e+00	2.386386435667906980e+00	2.587394236032591444e+00	4.491816789533772392e-01	3.458171359432561154e+00	8.905869881113055442e-01	2.156018474808319318e+00	5.719601780776891742e-01	2.633773531342770813e+00	1.736840078568892221e+00	6.283128196696106116e-01	1.071743432520225303e+00	2.300684941959280749e+00	2.471312593131416158e+00	6.604583630618883205e-01	2.204796902035968120e+00	4.512517296206694506e-01	1.918116566704017201e+00	2.024541070053952563e+00	3.365521601257072337e+00	9.344955351675300337e-01	2.104496702582153045e+00	2.169788750409567868e+00	2.404326072971538331e+00	5.815278197615384670e+00	5.146903406808263082e-01	2.377137041449746135e+00	5.568346634950677165e-01	8.045730632130684290e-01	1.925849125610746615e+00	4.798187531750240931e-01	2.490898725314341089e+00	1.257922020858638135e+00	4.904296219928671596e-01	4.368666396541351360e-01	3.334878904400152333e+00	2.524555227991183592e+00	5.070239736940053143e-01	3.816853568330253466e-01	2.145612221107588979e+00	2.183242704187257299e+00	1.158208241635916069e+00	1.296523305863576336e+00	2.256739451511819539e+00	3.465837481827793720e-01
6.561629707734828454e-01	1.659286006084036869e+00	1.577482251167175553e+00	4.500196843481266695e-01	2.335664501926860481e+00	1.751414450412098089e+00	2.234089656127085100e+00	2.419624007856856274e+00	9.056327324599745543e-01	3.329936617741897198e+00	1.150161935301733385e+00	1.737829574815059397e+00	7.609336718685514311e-01	2.403978650996021482e+00	1.692048985866788202e+00	7.550339005598438735e-01	1.323511568373480385e+00	2.199428949827572310e+00	2.324500839991478607e+00	8.385318217037576183e-01	1.785752877799553273e+00	4.131431294870652748e-01	1.568935746819526189e+00	1.639138345248095208e+00	3.052876725321057805e+00	5.113841995296818377e-01	1.708637576419500981e+00	1.788655958437267213e+00	2.016068965443679417e+00	5.686056309247735641e+00	5.935583913580569915e-01	2.398593416762580421e+00	6.045325020321444809e-01	9.404914905909527167e-01	1.557284106164990689e+00	4.706045452043520205e-01	2.293089596706782807e+00	8.203714957415015885e-01	3.513548710326933056e-01	6.733118768944958976e-01	3.195152350588879919e+00	2.415072708244637489e+00	3.945651262876620491e-01	6.571223041091444061e-01	1.752992296324577204e+00	1.779872219563154889e+00	1.330766564604762170e+00	1.417218302255450535e+00	2.220985098474570485e+00	6.569315524982402010e-01
1.241348170474813939e+00	1.800745992280901264e+00	1.646704524827570681e+00	1.226482209459494044e+00	2.743194210791372267e+00	1.681018575684045002e+00	2.426858019982011783e+00	2.546981829526965946e+00	1.531909679710445671e+00	3.939786601028449464e+00	1.823462256382734736e+00	1.761277614520590618e+00	1.434739967154364804e+00	2.914029208478988497e+00	2.113422895573248361e+00	1.346796035874766151e+00	1.998996765822631083e+00	2.569243836175021833e+00	2.340456467316013534e+00	1.379610107065591507e+00	1.730789232839382352e+00	1.018945392469188249e+00	1.609040350682459763e+00	1.657420043875382332e+00	3.383708887175645774e+00	6.280101176149439635e-01	1.820364464780265035e+00	1.909486233669213995e+00	1.909017483076415722e+00	6.092778067260310237e+00	1.336754141332706203e+00	2.939887446026737461e+00	1.400009680811200585e+00	1.670598205250873658e+00	1.661976452041072472e+00	9.759541916568531539e-01	2.412422633497456559e+00	5.468445561156800583e-01	8.987864976894192059e-01	1.292683470269158974e+00	3.764138637462933978e+00	2.474998815885450565e+00	9.370946666085020471e-01	1.286963379849713540e+00	1.929234946804371242e+00	1.720211885806687269e+00	1.981758012952573589e+00	2.068847574710828585e+00	2.725831423912163487e+00	1.304685861176512640e+00
8.327107996370589627e-01	1.932988223995808941e+00	1.958123452648685037e+00	4.123636463282205344e-01	2.363832963079297578e+00	2.177899408482736554e+00	2.454171856892415793e+00	2.647607036020831917e+00	4.695823054112996942e-01	3.253318121347879455e+00	5.660869190599504552e-01	2.138318365022889189e+00	2.883573270250809895e-01	2.333681946282545994e+00	1.612126043161816069e+00	5.241953883336341047e-01	7.239160812240372778e-01	2.271582945995036074e+00	2.622453675712049126e+00	5.936018626391452724e-01	2.213701564178474079e+00	6.395533163757008976e-01	1.925391107053664008e+00	2.031028366188857071e+00	3.209016986419319206e+00	1.064487920472823257e+00	2.056083635989487846e+00	2.104715723358502100e+00	2.409442657279081690e+00	5.487163435909530484e+00	2.203705521827733771e-01	2.131594491768027844e+00	2.511393657978888139e-01	4.652901245980415323e-01	1.914255709752664458e+00	6.499523079839476525e-01	2.563693317830215701e+00	1.414117069165539364e+00	6.305296520717861286e-01	3.495025127370014473e-01	3.159265289235329899e+00	2.677416179309330513e+00	6.384473194121718098e-01	3.846597076315935726e-01	2.049936009325121766e+00	2.196109215889626931e+00	8.287674222120565704e-01	9.313513286602237429e-01	2.012018464765052084e+00	3.904625690699484175e-01
9.252227972440707493e-01	1.982556319525741850e+00	2.031888181608641375e+00	6.543658435060795142e-01	2.476461883673914066e+00	2.237542445307570294e+00	2.498681688679670110e+00	2.777767924344689110e+00	5.276147473933954224e-01	3.308990739922984314e+00	4.847540505398060806e-01	2.198622016850313443e+00	4.937795917538884138e-01	2.439376897521488452e+00	1.785551425637408318e+00	2.656234783238485830e-01	6.754126235645289134e-01	2.330700743150134535e+00	2.647658904508581657e+00	2.794369119936810919e-01	2.290263976165976434e+00	8.239173823636097849e-01	2.059785087540361381e+00	2.106203544253463456e+00	3.199008011528200690e+00	1.159936548327046069e+00	2.172594440488865963e+00	2.213413569457253871e+00	2.393490405476518479e+00	5.596835349657744985e+00	4.966796287489186890e-01	2.273401349363072033e+00	6.902976255771164915e-01	4.351469562021239024e-01	2.019737108933260306e+00	7.496465725216744369e-01	2.590816832052581287e+00	1.504272003664579360e+00	8.034640040713494358e-01	3.218065546577969505e-01	3.233406985801587918e+00	2.746077204191554877e+00	8.093399418264782819e-01	7.067632081709599445e-01	2.125697291489059726e+00	2.247984680782763256e+00	6.989120902169720928e-01	8.395016823222520852e-01	2.120467528681705183e+00	6.832915426232558653e-01
9.547694240151559653e-01	1.968697965728628763e+00	1.944384595255749915e+00	4.560736391090736142e-01	2.563653660127988676e+00	2.172907289840422251e+00	2.345975346955436081e+00	2.530252146159838844e+00	3.616985962580692160e-01	3.294026261422470458e+00	7.695469152027683002e-01	2.151197317399480280e+00	4.609807288031113059e-01	2.537081758572956591e+00	1.661084283717524146e+00	5.781095623565549735e-01	9.461059631535861936e-01	2.226257484617223614e+00	2.467433665233412565e+00	6.268140529191733590e-01	2.216006027840103698e+00	4.617630075042819526e-01	1.908965899588744408e+00	2.029770756708520807e+00	3.261249235191170825e+00	1.018168113993896284e+00	2.083739096521069811e+00	2.140702005576887057e+00	2.418705128406992699e+00	5.687244293201610290e+00	3.756827920458536418e-01	2.252687990456630374e+00	4.180006122090298981e-01	6.754166351949209002e-01	1.916759881480504246e+00	5.473854517286604882e-01	2.457586238017749114e+00	1.353656258136180179e+00	5.667350518728295761e-01	3.907279797464518478e-01	3.180558343608197003e+00	2.510854293637503787e+00	6.128270842869980584e-01	2.952123159038801403e-01	2.111031179087346388e+00	2.191625606734853626e+00	1.036722099089340654e+00	1.184533044465039264e+00	2.145810499451674680e+00	2.366744781443433365e-01
1.558518824528450253e+00	3.889845216377568193e-01	2.840421410785339273e-01	1.753479286271541371e+00	1.557413692255364523e+00	3.922588251881634069e-01	1.577698487658518278e+00	1.753089265792033169e+00	2.164191401970483764e+00	3.288030021811054748e+00	2.275065976653586564e+00	4.692535892724167268e-01	1.991264809512891087e+00	1.777345463889332233e+00	1.469389634590298810e+00	1.948806625493390676e+00	2.359808723154931176e+00	1.663105554495043048e+00	1.695283442167267784e+00	2.034115214780030989e+00	3.410286448314608920e-01	1.860843255728251489e+00	5.736606872067866458e-01	2.320169011189290309e-01	2.115568823092221606e+00	1.595445660111106223e+00	2.227553968476280455e-01	3.802589096614432118e-01	7.381267933884672061e-01	5.055143344985126852e+00	1.901441677128930863e+00	2.181020701482076607e+00	1.952234906058754937e+00	2.086959352541832402e+00	2.539553056743031889e-01	1.889142696985960601e+00	1.606857974406525669e+00	1.581213449898861700e+00	1.769118199205645947e+00	1.970704073412590240e+00	3.063680879582287186e+00	1.941891404590039727e+00	1.783181484076113765e+00	1.963148618456081795e+00	3.699499273530221788e-01	3.262873098806539640e-01	2.233024517472519399e+00	2.300350986195737413e+00	1.887356106566182579e+00	2.013176241182830228e+00
2.418057552704681257e+00	1.803633143910531533e+00	1.628455406485763701e+00	2.324675398409881133e+00	2.845051662841395324e+00	1.865470977068575786e+00	5.497881616618092160e-01	1.068490410818656811e+00	2.436210001991986118e+00	2.638266252565147241e+00	2.758951634835159705e+00	1.940359992521008659e+00	2.525082265321759944e+00	2.832000266082126405e+00	2.083535690055249301e+00	2.455162197225847720e+00	2.841246769928044813e+00	9.546180899283104315e-01	5.536226061047725411e-01	2.513286772002463199e+00	1.903582027707506175e+00	2.261699641017174578e+00	1.856786042986747987e+00	1.788111636090196965e+00	2.025034458775437862e+00	2.324540904036556110e+00	1.838830770950217408e+00	1.922239039634462854e+00	2.005690948286965369e+00	5.894949889676256660e+00	2.450501030855613216e+00	2.704013191550791895e+00	2.458819810046258159e+00	2.562304787351219915e+00	1.733569355496996645e+00	2.360371363524456534e+00	4.540579385042017302e-01	2.381670878544906778e+00	2.308653437651483564e+00	2.458426624910739378e+00	2.383715193398934229e+00	6.395423679924130411e-01	2.378066778585813168e+00	2.382270610837291525e+00	1.931865618226342951e+00	1.847277594019401947e+00	2.794047485725881241e+00	2.947454527840903005e+00	2.542032652625711098e+00	2.402192719407963306e+00
2.448330952811439420e+00	1.753493615428779462e+00	1.505133884258242238e+00	2.353976232364725529e+00	2.834165463837201582e+00	1.732173956059995357e+00	5.839914121696715421e-01	7.351578841276416032e-01	2.506383967918122124e+00	2.887057753811381744e+00	2.856020919296873739e+00	1.864305917934446777e+00	2.576573045816330954e+00	2.860290111473866137e+00	2.036851652645090383e+00	2.544992955684092895e+00	2.944020105374095309e+00	1.090077445616009832e+00	4.451863094307371149e-01	2.611695247074794057e+00	1.756709856504626632e+00	2.257325533636176385e+00	1.697231586251559010e+00	1.653193636820944556e+00	2.210934412145602490e+00	2.312706057293227424e+00	1.698230422627854619e+00	1.789885856970855116e+00	1.966285091356804404e+00	5.863661482324518559e+00	2.492997181649990956e+00	2.722295768001224747e+00	2.482252509212178992e+00	2.665265471823269561e+00	1.592318158779365556e+00	2.383446376972968572e+00	6.048247231440042615e-01	2.336720831062824022e+00	2.323529295213977885e+00	2.525860597081864611e+00	2.586112726274376161e+00	3.009676429106225570e-01	2.395495051111260043e+00	2.391216228677761624e+00	1.873465380816222270e+00	1.723220725828636724e+00	2.917603757942837994e+00	3.059667955532408889e+00	2.576587324811538959e+00	2.422378421067995280e+00
1.639813220412512207e+00	6.469800362303032015e-01	4.157007981019859577e-01	1.836450404476941634e+00	1.830340471537723612e+00	2.487265073640257673e-01	1.623185148174503656e+00	1.829977204876034103e+00	2.219082985955659115e+00	3.426539397882780058e+00	2.369782867097919965e+00	3.645908842280732864e-01	2.091093268825892970e+00	2.066519495227763237e+00	1.696101367965763496e+00	1.987141782919366717e+00	2.483230597142633389e+00	1.787406509806353627e+00	1.653518424949343313e+00	2.061512806281668553e+00	2.985337628060753534e-01	1.864996903126072469e+00	6.249739012603089394e-01	3.301298947919164006e-01	2.260905263133611065e+00	1.527733089947019840e+00	5.444817862124702312e-01	6.639176595519770130e-01	6.201457677440824767e-01	5.369410125060719352e+00	1.993154961038642758e+00	2.471760271328487413e+00	2.058423147926344843e+00	2.174360097709380657e+00	4.807880860412216406e-01	1.867892263278704723e+00	1.607834281267658927e+00	1.465445051550686495e+00	1.785679246875514936e+00	2.020117242923087364e+00	3.207433408439205991e+00	1.918459427734676259e+00	1.789455225265746963e+00	2.037767092772726052e+00	6.718844757063151540e-01	3.110726311650173770e-01	2.361667978092815812e+00	2.429753480127779586e+00	2.179162836274985970e+00	2.081799014015771832e+00
3.397420052374503729e+00	3.396619685559139956e+00	3.482756043505970567e+00	3.416778170051262720e+00	3.309534948541902111e+00	3.722866200851250973e+00	3.009907712659610990e+00	3.119403045104705896e+00	3.462394778390758265e+00	8.384310009197512015e-01	3.324505042996450221e+00	3.608665316039493920e+00	3.405126453840973788e+00	3.080784011504172692e+00	3.160725432352228914e+00	3.458736319417357929e+00	3.268959807458693412e+00	2.582851175585321180e+00	3.389410937154925030e+00	3.503348466838466901e+00	3.715329817624403841e+00	3.564027453770885590e+00	3.570771860129524189e+00	3.583146486655284679e+00	2.602571768310375511e+00	3.723709793318792372e+00	3.479997928244231264e+00	3.462992956124020250e+00	3.774025039336161846e+00	5.315442051226592746e+00	3.389725567275122753e+00	3.024052088481098188e+00	3.364456665427670412e+00	3.245074946242817227e+00	3.467434037472213681e+00	3.564652256859949464e+00	2.929631247647532799e+00	3.926900416883563505e+00	3.596512794519360678e+00	3.498269489014721678e+00	1.065333073714546108e+00	3.284784923883486307e+00	3.648583889903540545e+00	3.449225782516032623e+00	3.388768320033134884e+00	3.687342444786350537e+00	3.305207419566106974e+00	3.281520582011649978e+00	3.008526593337228050e+00	3.506024456186271010e+00
3.880366742425574778e+00	3.463015833816354139e+00	3.668454655706392842e+00	4.119058404920583172e+00	2.677741882421470709e+00	3.805420704883507810e+00	3.634918636185294982e+00	3.829590699665838205e+00	4.377510654377424260e+00	3.079876653574313394e+00	4.138318579161360589e+00	3.654410018509870017e+00	4.162906611825989422e+00	2.534439509260307144e+00	3.543012558121851008e+00	4.222488425115384914e+00	4.038167720935933680e+00	3.235434857357591731e+00	4.071596299289851117e+00	4.297786875816658636e+00	3.752728670489257290e+00	4.431311746999270440e+00	3.762766328030308749e+00	3.697746613731229814e+00	2.432142153081812808e+00	4.407280483360571210e+00	3.513482238229699739e+00	3.468143997292386427e+00	3.747790273136918593e+00	3.993507432616081765e+00	4.154024853665075234e+00	3.233247114223002594e+00	4.135325943378832747e+00	3.997788859733281797e+00	3.623469030311623484e+00	4.404887811148726406e+00	3.701462733647430170e+00	4.529776704832361389e+00	4.348094296691456861e+00	4.283451708377223000e+00	3.097643894776196838e+00	4.202923546682931111e+00	4.369038472578396615e+00	4.291889056304217576e+00	3.301911274338077185e+00	3.739512714226532974e+00	3.929851365442014188e+00	3.878763526486273427e+00	3.108344196255450775e+00	4.364522906195564822e+00
1.806966319714775393e+00	8.137134358784717802e-01	6.347286464408185003e-01	2.051080711336239926e+00	1.764796081904916436e+00	5.342031037942939209e-01	1.692840520399729876e+00	1.884863905683269225e+00	2.483080146155183243e+00	3.392296611316353516e+00	2.601198609861535171e+00	6.168983496093641827e-01	2.310281620905322075e+00	2.018689123970264010e+00	1.885543118079311853e+00	2.242282425600330864e+00	2.688688069568524686e+00	1.869523128757669017e+00	1.791454315701550115e+00	2.317392413946303797e+00	4.737188937365629515e-01	2.106882917042050885e+00	9.051342689033574640e-01	5.945595906117249196e-01	2.076672492876973308e+00	1.798865432977760470e+00	6.137055903389084799e-01	7.415984418657377564e-01	7.449496094499445942e-01	5.218411697094195389e+00	2.217792327702485355e+00	2.553121742823131424e+00	2.245893807088654714e+00	2.388623432887315712e+00	6.819684213492311908e-01	2.142351233417160383e+00	1.682981785609554137e+00	1.724177953753097015e+00	2.029461552386312206e+00	2.286555175189803446e+00	3.150180116191444668e+00	2.036035782487280343e+00	2.051046974150430913e+00	2.283655447581528719e+00	6.670367359938235152e-01	5.057208204694439990e-01	2.574341971740246482e+00	2.614838910980584075e+00	2.263793443877180955e+00	2.331377627741288094e+00
1.596134009004108512e+00	6.420463584429553228e-01	8.640444596950255240e-01	1.732845728220934411e+00	9.944242691692266600e-01	1.086882795623969056e+00	1.810533012611022841e+00	1.857338674427512437e+00	2.116022132377353593e+00	3.051375000789247949e+00	2.123777799845930847e+00	9.316797333486451782e-01	1.915720214853690928e+00	1.146471680567600515e+00	9.914265606181987822e-01	1.982051087007418833e+00	2.160032736532897069e+00	1.624106482834533738e+00	2.062928238579426310e+00	2.076565515192455358e+00	1.033750611914735718e+00	1.988926288385878038e+00	7.350453266879131142e-01	8.462648740201833553e-01	2.093124922880530203e+00	1.863157035705224063e+00	6.342187069720063297e-01	5.261611470376333921e-01	1.270092695370655278e+00	4.450424480355287926e+00	1.841539696719018071e+00	1.532205992952029083e+00	1.877966838700475538e+00	1.978697162869115234e+00	7.246708254539746541e-01	2.017336645159408359e+00	1.927284935395448207e+00	1.951928749199190793e+00	1.895883456300146763e+00	1.958736817222019866e+00	2.864384137735939362e+00	2.239290185267851285e+00	1.894612879780503967e+00	1.918970969691909279e+00	6.198223261994013633e-01	9.993019843947915648e-01	2.012288338237207874e+00	2.085499402767516219e+00	1.242997368329273211e+00	1.973820999563289602e+00
1.604926324414691852e+00	6.104778512383419731e-01	8.565889137489306471e-01	1.876624197757641221e+00	1.377564088123990116e+00	8.103196343736219776e-01	1.769115660340086382e+00	2.139848262012133073e+00	2.227298918033121300e+00	3.136454281392024424e+00	2.213046975267163319e+00	6.853318236788581430e-01	2.056803274768940870e+00	1.575920877358519379e+00	1.670657167166486268e+00	1.918795045848213920e+00	2.281832733702001459e+00	1.700443263774080949e+00	1.963306699679446377e+00	1.995518185484051354e+00	8.301485049172313557e-01	2.048402319763499957e+00	1.085036790670319329e+00	8.174782228279071639e-01	1.820668421470176268e+00	1.755068106624957824e+00	8.175888754229140298e-01	8.487412065158127517e-01	6.955552214323322824e-01	4.980796325241858113e+00	1.994186359323601554e+00	2.211650684650165122e+00	2.091353327075550883e+00	2.019089660705051248e+00	8.740882519096284664e-01	1.999586694161796796e+00	1.739919031453403431e+00	1.789213810019584239e+00	1.924527168063757232e+00	2.009249159214484326e+00	2.971051579366584594e+00	2.254783381860656188e+00	1.916693907133457664e+00	2.127372357348717991e+00	5.392546106454635391e-01	8.025170653449494873e-01	2.104794438047098648e+00	2.140749213502257220e+00	1.876427285341311979e+00	2.179019875092626179e+00
1.554618169394359928e+00	3.320251225392336636e-01	6.720571386158292748e-01	1.801551362279333324e+00	1.307734347536035235e+00	7.880041248323165215e-01	1.649274408399034719e+00	1.867834871603161861e+00	2.181282774896387444e+00	3.162794496595371818e+00	2.187417807691900862e+00	8.472777857095001863e-01	1.972994885498013051e+00	1.493210607097604559e+00	1.403307929973301116e+00	1.921115170566513264e+00	2.234504382687360735e+00	1.592782568256882580e+00	1.833641847087686738e+00	2.017653220703572448e+00	7.585299627929562583e-01	2.004316626878461349e+00	9.280949852877954376e-01	6.659230445499019213e-01	1.891508479805200427e+00	1.777763204743728398e+00	5.800916317890756346e-01	5.764479670993727378e-01	8.842186853997024976e-01	4.726025730755239351e+00	1.906251909696609514e+00	1.969697801579049390e+00	1.993444830943638113e+00	2.019435767335812315e+00	6.357662570613240582e-01	1.997808834520503396e+00	1.656350785504336898e+00	1.818919449723511716e+00	1.883000615736515559e+00	1.967909935108696606e+00	2.970947017857828776e+00	2.108900162597701744e+00	1.905265829083549134e+00	2.012612636576059266e+00	3.747541693260588169e-01	6.991932023516177486e-01	2.073753869107703096e+00	2.139612585865759087e+00	1.630527501188683726e+00	2.083013016290789388e+00
5.124584105665166422e-01	1.675326880111310590e+00	1.709197264842647002e+00	5.303370068665768100e-01	2.225684941330547950e+00	1.842879935461339436e+00	2.404518053655817944e+00	2.646611561568846138e+00	8.231007242748391572e-01	3.437497584824878327e+00	8.391769239162734095e-01	1.830902562309228321e+00	5.128382804988610433e-01	2.283142300608920205e+00	1.687017532620274096e+00	4.927797927844787540e-01	9.987179416669358378e-01	2.290734952694523763e+00	2.527063850481785057e+00	5.883449223212529056e-01	1.886345419769404952e+00	7.067714793613377733e-01	1.705562073767070697e+00	1.744795009883657544e+00	3.094327167354231189e+00	6.815424711794211277e-01	1.819092273751946376e+00	1.873877952215752485e+00	2.041857478262378844e+00	5.526373001744382840e+00	4.933035260155781976e-01	2.305434638368960787e+00	6.384608294758471470e-01	6.900277294800957195e-01	1.672207610768945418e+00	5.029699084390705233e-01	2.458141627738438029e+00	9.968014449706305014e-01	4.639090976198707583e-01	4.860816797909859877e-01	3.324884494169834781e+00	2.657225677258226781e+00	4.480466953435979782e-01	6.200181132725681721e-01	1.785900471358194741e+00	1.874347437812147188e+00	9.884168659404408697e-01	1.033462395406828271e+00	2.101455715387949841e+00	7.179241151091516615e-01
2.037392639627049640e+00	1.421581014414788235e+00	1.820217689249709725e+00	2.325865224995587344e+00	3.782328725893125410e-01	1.857182547066033917e+00	2.634348187608530178e+00	2.781982294314008897e+00	2.653734179696103812e+00	3.222696344960334525e+00	2.378328187398134563e+00	1.690061393802275269e+00	2.368334559392405669e+00	5.887105534774372817e-01	1.645303614043611473e+00	2.403744538315861323e+00	2.340696340154311272e+00	2.255454163733860096e+00	2.951840973888460340e+00	2.496680208554022951e+00	1.822425810419927350e+00	2.694549852238618204e+00	1.757939030853920448e+00	1.738849304145800412e+00	2.157262497403394708e+00	2.492947771920006161e+00	1.581276787747375900e+00	1.461063811793179346e+00	1.801759097309481694e+00	3.792313890942114796e+00	2.355278687080264888e+00	1.655024696039916199e+00	2.433039232959054221e+00	2.290646957014706331e+00	1.700269135200306758e+00	2.609765669692085233e+00	2.676146027634150659e+00	2.615012814228297788e+00	2.536459669330679567e+00	2.433888183845126285e+00	3.149039569422014573e+00	3.167178439031353765e+00	2.500942168250444020e+00	2.519706197789610691e+00	1.327985894170755854e+00	1.807752562689979747e+00	2.140669838921448243e+00	2.114781570486161222e+00	1.324469371033703213e+00	2.605678902650755191e+00
1.514817957745220323e+00	5.236998746001110261e-01	8.611040530630538203e-01	1.676538558149627933e+00	1.069467091583432339e+00	1.067295554267603030e+00	1.788268746964654099e+00	1.912318898468647888e+00	2.031904871202268925e+00	3.135236549803360084e+00	2.014163573818672059e+00	1.033658623489225548e+00	1.815950704378693992e+00	1.212394287494413359e+00	1.013341324244575459e+00	1.856612371884278190e+00	2.043422636764250289e+00	1.619669217869233568e+00	2.017586538843684441e+00	1.953751440038462350e+00	1.033953564664669811e+00	1.948663844760828656e+00	8.729584420456507621e-01	8.581514683729971615e-01	2.114189981367572635e+00	1.811121521707520277e+00	6.955122118114269725e-01	6.191935369323248173e-01	1.238227236053241809e+00	4.485365824645033861e+00	1.759550120617970448e+00	1.559239641535688392e+00	1.834285886167289936e+00	1.882476460261651052e+00	7.373151660134497076e-01	1.955321102832372704e+00	1.888051296937205636e+00	1.910303506751125813e+00	1.826577851342947145e+00	1.850895191361404457e+00	2.952794175482386763e+00	2.235112350388867242e+00	1.830638850779518823e+00	1.856518320906926700e+00	6.165521356939325237e-01	9.872408406915893497e-01	1.881090629296304328e+00	1.963312157784362633e+00	1.228325016751770971e+00	1.921275085147231998e+00
1.585341272573361771e+00	2.781703770167641698e-01	4.106148166506318198e-01	1.768127011924490510e+00	1.389051571031593602e+00	5.738277802421164475e-01	1.626991329618569404e+00	1.761300552871509106e+00	2.166686231484923120e+00	3.224204527172792378e+00	2.240242719321630993e+00	4.853659842032842509e-01	1.993735868261536259e+00	1.596963372571178930e+00	1.330036790282488335e+00	1.955015140662946793e+00	2.318128279781113132e+00	1.631395573977028723e+00	1.775378782024227498e+00	2.041484073074298689e+00	5.279860638125587480e-01	1.924857421725633122e+00	5.122452270804489505e-01	3.457936794256092350e-01	2.055954633271629195e+00	1.690487586913373752e+00	2.294952039897185658e-01	2.013048916618076223e-01	7.866381917471712004e-01	4.867990596699184991e+00	1.901836375440341120e+00	1.996203660325485796e+00	1.971618053432261819e+00	2.069977800844100102e+00	3.385448530746349438e-01	1.947577695642545237e+00	1.676522580216468272e+00	1.709112685128635567e+00	1.836971194917441652e+00	1.970952211768628226e+00	3.015012722171396931e+00	2.020410431925937278e+00	1.843571931233652261e+00	1.984707558496809465e+00	3.147166312131093879e-01	4.616346022397225801e-01	2.164613685330402770e+00	2.245078948128906848e+00	1.692698796152950491e+00	2.025791592913984029e+00
1.029555669095967296e+00	1.974068475063950334e+00	1.939354237032671513e+00	4.587593044859343272e-01	2.600991180259884850e+00	2.176116560908824216e+00	2.328499577213211325e+00	2.552651832857842695e+00	3.289996646857649143e-01	3.314726144925135287e+00	8.515771154301833290e-01	2.158592866402877508e+00	5.993274961068646434e-01	2.565926858535173327e+00	1.698755156973068337e+00	5.621250479331941774e-01	1.027901684895758283e+00	2.210630096488074514e+00	2.438548532849229566e+00	6.189579416292924074e-01	2.225836336668541193e+00	4.776395661396139469e-01	1.937220412036557038e+00	2.033077240624506121e+00	3.257051635200418183e+00	1.056268288279754719e+00	2.095339613528210965e+00	2.159469088194830633e+00	2.406442518031215894e+00	5.762813937097953421e+00	4.789802270235243298e-01	2.290228094368201628e+00	5.368058965169013597e-01	7.026056996746241623e-01	1.930379848317057112e+00	6.406074076924482830e-01	2.453963653468901995e+00	1.388945484738431713e+00	6.161760582312254542e-01	3.726766029736333641e-01	3.201997247139815261e+00	2.489936627914768774e+00	6.393453152037730236e-01	4.996191375203881124e-01	2.126851653457128677e+00	2.194250276974698988e+00	1.058958455601159754e+00	1.252012220133480014e+00	2.182358183843569943e+00	3.298330210812303043e-01
1.150044257192048613e+00	2.013677695584373595e+00	1.918979203834996206e+00	7.667180157482483827e-01	2.820742741200692016e+00	2.101358678578960415e+00	2.342852586724101904e+00	2.580364657138914719e+00	7.003901486460849535e-01	3.593290705877258961e+00	1.177409417283186377e+00	2.129398540960776298e+00	8.924071763179423078e-01	2.849295880624807875e+00	1.921134699245667043e+00	7.534887948804304125e-01	1.375581339865404207e+00	2.350382907168758972e+00	2.358972394718622301e+00	7.581496264180203060e-01	2.164360591530994693e+00	5.104092554980529384e-01	1.926352036397588119e+00	1.998154974604097189e+00	3.405293121561146386e+00	8.688955606200020609e-01	2.126354376102751687e+00	2.206732163936533375e+00	2.333737793486159617e+00	6.072456843850117636e+00	8.051825686527027681e-01	2.631239480834862920e+00	8.795155852505507355e-01	1.050454079528444273e+00	1.929053258528736992e+00	5.106364499846435256e-01	2.432870403139338222e+00	1.148589259406214369e+00	5.629235225256787878e-01	6.459980556832847221e-01	3.457196534833840929e+00	2.439434340858413375e+00	6.006651276047201282e-01	7.121386658644613954e-01	2.181949494651498789e+00	2.134893446376998849e+00	1.410010622250836620e+00	1.566479689978717893e+00	2.489515398045362371e+00	6.491960367376993224e-01
1.605104664991082286e+00	5.291936545348358001e-01	1.942460164004641554e-01	1.727289201903295268e+00	1.724541260281707844e+00	4.335325614924709914e-01	1.475825524976446257e+00	1.651855151084957285e+00	2.120938754925860703e+00	3.326361667058938210e+00	2.289893423132381312e+00	5.574715584544448488e-01	1.987789772374068287e+00	1.933770014695906037e+00	1.464431035121207314e+00	1.939591937460918514e+00	2.391867061827434693e+00	1.633147692485193758e+00	1.545879042791168834e+00	2.020386871079775659e+00	4.149140825207747740e-01	1.796364255784295816e+00	5.181018705741987640e-01	2.377278654662604573e-01	2.237781721644408250e+00	1.555682082780050379e+00	3.274418898135012523e-01	5.036700185660724083e-01	8.600311197943114605e-01	5.238963790613286875e+00	1.883304973071106669e+00	2.244728592183638849e+00	1.929890699452281977e+00	2.091380511938385034e+00	2.268128303192734063e-01	1.841319081607142305e+00	1.541238221773036488e+00	1.538512045825694230e+00	1.721597637617301224e+00	1.940662443755412303e+00	3.090031230997660749e+00	1.785803593698806813e+00	1.737050983300820306e+00	1.925246245433453574e+00	5.986396239459610413e-01	3.986981114458078013e-01	2.272093268335882321e+00	2.366258158620064833e+00	1.973932752283698688e+00	1.953888837747576934e+00
8.859657094323554194e-01	1.849565955750085422e+00	1.843734493437716226e+00	3.783321239939192449e-01	2.459916636838820558e+00	2.065801528329155534e+00	2.340687600671905066e+00	2.561269793588691002e+00	3.962826851678843965e-01	3.350889335873387775e+00	7.990994158494977295e-01	2.049244870743767599e+00	5.056873907355926567e-01	2.446463840108224375e+00	1.611200139740517345e+00	4.729310035492566566e-01	9.738900679156582418e-01	2.216111078093840447e+00	2.449325461752494881e+00	5.569752162920211802e-01	2.116589541875376401e+00	5.405665550806260100e-01	1.832963242545369686e+00	1.923554979600251347e+00	3.212320791580790758e+00	9.430630745272340354e-01	1.993586614304917681e+00	2.048624302910842854e+00	2.284131152673229082e+00	5.656036157153608634e+00	3.768303859823570190e-01	2.221035289985756389e+00	5.046219564851182060e-01	6.543976020002452154e-01	1.826808898004536497e+00	5.970550499801859923e-01	2.448619892513236085e+00	1.281864347030424733e+00	5.096370471506056488e-01	2.287415889963959614e-01	3.242866619974780651e+00	2.533622515814819121e+00	5.122519106486361773e-01	4.519102707523242057e-01	2.006228599892402986e+00	2.081106602035777797e+00	9.625888522792900304e-01	1.159607432529123683e+00	2.081255427783891943e+00	3.522171507679580649e-01
4.950505071931038947e-01	1.557687327508643360e+00	1.574176902671883260e+00	4.240214806216709986e-01	2.113294037271095771e+00	1.732747095095618084e+00	2.339676911733908682e+00	2.530997394380843701e+00	8.927274697504847811e-01	3.379337380587947415e+00	9.891420802231430942e-01	1.716268177387358707e+00	6.348090075123171694e-01	2.177535437732631696e+00	1.563578138267032180e+00	6.545636885602640342e-01	1.134503703072967218e+00	2.226628370987529859e+00	2.460904508214985409e+00	7.758663874543865191e-01	1.767076242671298481e+00	6.864685272600540289e-01	1.554843074973983441e+00	1.612316191937879228e+00	3.024913009258412444e+00	6.396389769356641830e-01	1.668457050668870290e+00	1.721322446541862394e+00	1.959295869021961511e+00	5.439753365752721059e+00	5.048160323757012735e-01	2.206501011916912613e+00	5.947798859039623576e-01	8.076206341468685768e-01	1.529426456026205194e+00	6.291400776369064918e-01	2.399181819238772384e+00	9.554409017423117767e-01	4.736376889850298366e-01	5.703997679260893738e-01	3.260732281482336070e+00	2.585377959558287309e+00	4.431034980999453143e-01	6.575166065707096497e-01	1.661438604416319409e+00	1.753550418109601106e+00	1.085181552941848482e+00	1.168450900776032642e+00	2.006085795784169346e+00	7.068654354807124562e-01
1.648116866012898196e+00	7.147418270731937806e-01	5.429419594386227788e-01	1.786233159437402129e+00	1.905087894280762306e+00	5.759970722095614226e-01	1.523184090049032102e+00	1.834784969998020099e+00	2.113897458174616162e+00	3.294971062296826236e+00	2.284382328616495261e+00	4.247091248315027490e-01	2.045600602102978449e+00	2.080419576301688611e+00	1.660860600959003452e+00	1.887049126572273972e+00	2.410470574180956671e+00	1.670670259711798389e+00	1.565954412743380875e+00	1.947089303045030695e+00	6.422643483988762503e-01	1.819989870423095457e+00	7.222056432542370841e-01	5.503728226215671704e-01	2.177354102288064031e+00	1.536407127305659648e+00	7.443434035238541968e-01	8.288427003599432297e-01	6.736961423014691253e-01	5.445573403739941476e+00	1.940057766779349713e+00	2.419521001091088142e+00	2.028352574886031157e+00	2.086934531153843864e+00	6.662170733147270152e-01	1.818006628723486395e+00	1.532248571228815415e+00	1.514497122020549646e+00	1.754076784786716248e+00	1.933805991706160077e+00	3.094845136177836853e+00	1.862503323250157550e+00	1.755884896397619910e+00	2.003731544430396028e+00	7.961608407581176605e-01	5.711317126159685120e-01	2.261834639103055711e+00	2.362959055921224572e+00	2.130759287096686716e+00	2.017597883503106093e+00
2.393488461672988787e+00	1.792779307854055704e+00	1.586600623009672750e+00	2.321453752710632923e+00	2.840397129682865618e+00	1.809151447404599766e+00	5.618879056474723743e-01	9.741963571189200533e-01	2.441442865666211048e+00	2.718581753490489472e+00	2.765483050441143842e+00	1.923600266247199375e+00	2.520563586110176502e+00	2.849278487721416120e+00	2.103713617342040099e+00	2.457774369423841421e+00	2.846579088369810773e+00	9.984051318148561283e-01	5.190667306301683936e-01	2.522652706553107027e+00	1.843497949003751524e+00	2.232721631085653691e+00	1.826120757555337537e+00	1.740493148267543866e+00	2.100846004176763149e+00	2.283195363401673283e+00	1.801495724475216553e+00	1.891723245288275734e+00	1.992238338898685734e+00	5.924165834387098428e+00	2.448107439933663532e+00	2.743922331700939132e+00	2.451228803112464494e+00	2.571187517234313269e+00	1.682516279078665855e+00	2.323322882753438900e+00	4.440287808905732936e-01	2.333121185253703711e+00	2.285991819291881555e+00	2.463506468559885310e+00	2.440018609093316915e+00	5.117709026914092352e-01	2.358295646859588590e+00	2.358029103656531955e+00	1.913580183539396851e+00	1.803019684293083014e+00	2.818953731483152314e+00	2.952367360758235471e+00	2.583630231456543580e+00	2.396614578870484014e+00
1.548845970914142001e+00	4.259826124709077400e-01	2.344651507245505140e-01	1.676721610726577882e+00	1.554145622801641258e+00	4.988110352811478965e-01	1.524167733754521636e+00	1.707217779276807068e+00	2.055551495018408836e+00	3.209096947882501105e+00	2.188891787380291554e+00	4.700627601820300261e-01	1.932734013227065839e+00	1.747773463638208513e+00	1.324065592357604793e+00	1.879151530982813734e+00	2.283020166512235605e+00	1.583526521638399354e+00	1.645984375525836318e+00	1.960934739800213045e+00	4.908787807824522842e-01	1.785893410723461194e+00	4.406774429758494316e-01	2.312060703251921645e-01	2.163207765582296993e+00	1.560768415384567565e+00	2.868546026575500840e-01	3.961550550721631425e-01	8.521983825840793170e-01	5.100051428346166205e+00	1.824648827002396834e+00	2.085235510906491729e+00	1.876079482435942802e+00	2.002905661240178325e+00	1.723427657016236847e-01	1.813940957454259983e+00	1.598926640987626602e+00	1.587743047735462598e+00	1.713769196578567522e+00	1.880979527457060430e+00	2.998510682972245434e+00	1.882700824566490683e+00	1.711317642091118918e+00	1.886461388686419216e+00	4.924947154399135774e-01	4.609829037945453178e-01	2.154016223253882423e+00	2.242451976255972923e+00	1.805072940651121671e+00	1.916971970058524599e+00
2.514091161131234653e+00	1.719117478651699615e+00	1.474967165318845197e+00	2.514170336678446027e+00	2.713006436718898851e+00	1.678209523861985630e+00	9.380294259120252054e-01	5.019080015130228389e-01	2.771084116120363650e+00	2.964247101446351174e+00	3.047475187578538414e+00	1.812522376118057776e+00	2.746485434543572079e+00	2.768668397664291625e+00	2.062024750956772845e+00	2.760498407534634602e+00	3.117939277955779520e+00	1.308537156900903442e+00	9.377884459903704784e-01	2.841752212728083649e+00	1.661288217013153989e+00	2.459968714704380943e+00	1.624976977669513545e+00	1.584877443446601974e+00	2.077560109369315011e+00	2.462452443731953267e+00	1.585660187909863073e+00	1.642601207494653437e+00	1.913753602504140616e+00	5.506272280149003606e+00	2.658452698241886569e+00	2.693239568504880666e+00	2.633331949700602692e+00	2.877079110159472375e+00	1.529930309306798630e+00	2.593531646633249199e+00	9.085852105832653569e-01	2.456882141610006620e+00	2.520792947881666191e+00	2.744226542784398593e+00	2.651097091157981200e+00	8.707670284988282550e-01	2.600832270590972772e+00	2.576000177532849822e+00	1.773961525089387425e+00	1.628937271695349409e+00	3.086292404254515453e+00	3.197530563742097875e+00	2.536579541781131653e+00	2.632369348205298554e+00
8.340616840026655598e-01	1.774724838764764057e+00	1.703534253140368104e+00	4.843565467267665903e-01	2.452947408200603086e+00	1.886727939137699650e+00	2.330100817154387549e+00	2.493821643873000760e+00	7.860768286152135520e-01	3.485075212266161238e+00	1.108402372993688489e+00	1.875945651607987097e+00	6.945655628283973204e-01	2.508200152406864891e+00	1.652123642276649207e+00	7.753617743260843298e-01	1.286860733829234604e+00	2.294825747907304425e+00	2.404761279152806797e+00	8.289378478036528719e-01	1.925346528401863155e+00	4.349564284318044871e-01	1.640477801906597088e+00	1.761751229853286027e+00	3.253644968638144785e+00	6.499206690714127710e-01	1.836564551796852296e+00	1.909366464042051348e+00	2.159319312270561397e+00	5.729864787919544789e+00	5.598607041047748423e-01	2.372459059360543687e+00	5.674291956536466897e-01	9.615817018107688519e-01	1.673865883548618649e+00	4.684307120848499872e-01	2.421467740228018251e+00	9.469788350525735199e-01	3.156682113143920443e-01	6.060684681072807667e-01	3.350858081961006540e+00	2.487335927261089541e+00	3.413852059630570479e-01	5.135481150175872367e-01	1.899077762633430533e+00	1.914589894340544385e+00	1.311461380267845644e+00	1.430865565942060380e+00	2.217647542319946208e+00	4.973535555106390893e-01
2.206701846194796701e+00	1.718260806423849818e+00	2.050097516828843780e+00	2.329090690884910497e+00	7.702437147933143269e-01	2.241567859955945874e+00	2.651970548034159769e+00	2.717419583964113539e+00	2.575860244076388472e+00	2.912756779739134938e+00	2.334702714971251591e+00	2.013695232311163430e+00	2.366421118305529703e+00	4.322422519050986289e-01	1.375660625073473309e+00	2.475444987548709008e+00	2.273265983755145658e+00	2.160316263257439306e+00	3.017837634991272555e+00	2.559387442895634468e+00	2.198951247222657113e+00	2.726100873185037798e+00	1.907006113054562579e+00	2.036191006813981019e+00	2.288943269348609810e+00	2.710104647256001975e+00	1.836935807063850623e+00	1.706877979054641781e+00	2.264536744794038547e+00	3.564629956330254146e+00	2.339784663033127821e+00	1.049701545623915155e+00	2.388365113413332796e+00	2.277700937639834500e+00	1.929582436954283553e+00	2.693911919353332518e+00	2.779680413453923027e+00	2.894060671217087322e+00	2.621932427545039523e+00	2.457676123617037245e+00	2.867366726544649858e+00	3.174737722241138371e+00	2.596088344989240237e+00	2.481559771738324205e+00	1.672024158728980359e+00	2.164453824239411794e+00	2.087179872145997983e+00	2.119900334079525717e+00	8.140056409099012402e-01	2.535007659686913328e+00
2.165599230033693701e+00	1.583473027398676347e+00	1.583707109078585917e+00	2.164732470742501746e+00	2.250575585542625490e+00	1.834278594956587627e+00	9.005570697508790134e-01	1.332874435761752796e+00	2.306741983814561081e+00	2.161767333661952062e+00	2.440602337149320178e+00	1.862692452280712452e+00	2.279518712853582763e+00	2.196928052580289670e+00	1.793548722900731418e+00	2.281708955200763445e+00	2.469288234540961913e+00	6.966520080799161185e-01	1.281961011250831506e+00	2.356093952896216592e+00	1.844409005577209104e+00	2.237864620552660444e+00	1.820168708547625691e+00	1.724299763654701056e+00	1.581088191834992385e+00	2.284264611961679403e+00	1.672421473793787028e+00	1.724790578427881194e+00	1.963180206548141626e+00	5.282835963094949960e+00	2.240573841184459791e+00	2.215709733076095311e+00	2.243918318716284332e+00	2.261077846637366218e+00	1.618733273668351069e+00	2.278316482055724901e+00	7.991418430182760657e-01	2.408183666316491944e+00	2.222092774008824101e+00	2.306109556015814022e+00	1.933568473327884174e+00	1.325159103991583098e+00	2.284721377277694643e+00	2.221497849810852188e+00	1.655448945929327564e+00	1.811299394394987550e+00	2.436633983601447007e+00	2.518487395920929739e+00	2.036265338393326463e+00	2.293114888692117326e+00
1.580376194573613224e+00	3.315239387109722990e-01	2.343518547306940314e-01	1.717848820595779369e+00	1.576861706983225586e+00	4.933004714840885652e-01	1.476992926198254397e+00	1.632755009407806268e+00	2.105052769992658224e+00	3.221560764179590031e+00	2.242244933038263888e+00	5.368902094616871956e-01	1.967197838573539137e+00	1.758898136427971659e+00	1.359525893457997903e+00	1.920349805879072003e+00	2.328860596085860379e+00	1.544509921941671582e+00	1.596564276203345178e+00	2.008414379824883689e+00	4.655930862105714385e-01	1.828076152596742610e+00	5.125369983041475619e-01	2.716392973231318009e-01	2.091304989573783857e+00	1.620126364290751741e+00	2.202721536225641374e-01	3.345081109840888911e-01	7.941033832365217426e-01	5.031794526689439273e+00	1.870389623104227628e+00	2.077531778681916741e+00	1.928600457229791898e+00	2.060489862477813627e+00	2.303886097263993793e-01	1.883927571575131799e+00	1.523923922423818356e+00	1.630677768236730829e+00	1.763538587834386329e+00	1.931534462847026568e+00	2.997188811533430197e+00	1.833244687723032618e+00	1.779115580718735545e+00	1.929510022872365171e+00	4.319579108266501377e-01	4.017107020017306462e-01	2.194209598002003325e+00	2.286803222161554405e+00	1.791981672953055105e+00	1.966792679444314462e+00
1.252608462407551304e+00	2.218765908816123567e+00	2.280173745328972323e+00	9.118167598426654141e-01	2.635477102935942728e+00	2.518904070904747883e+00	2.604692171420190938e+00	2.864410950611742557e+00	5.259877821346092830e-01	3.309526771476549722e+00	4.817568833695985986e-01	2.467695849870497060e+00	6.834390672173660253e-01	2.545009300508002337e+00	1.791475093845964928e+00	6.511482284122687147e-01	6.158512881624405022e-01	2.395520837375075374e+00	2.771154347851245703e+00	6.242163559294404696e-01	2.570622660748812294e+00	1.078042857106236152e+00	2.267215181155845638e+00	2.360604744784268849e+00	3.361683777264281581e+00	1.515491889244775292e+00	2.414843703295188160e+00	2.440398106704988468e+00	2.682202093666534282e+00	5.586650866147996553e+00	7.225419290855071841e-01	2.189911980878484155e+00	8.756914889468033758e-01	5.926198787434444615e-01	2.257758591092872802e+00	1.027650370248588407e+00	2.744663768556191652e+00	1.861018501946821280e+00	1.112769976306537734e+00	6.059461810465298637e-01	3.248495223927228892e+00	2.846625085842724889e+00	1.121901388312920522e+00	8.298080454507038572e-01	2.380770966545684431e+00	2.523883608103675957e+00	6.821381596638277367e-01	8.942419468941571470e-01	2.093629656174323284e+00	7.897262475098439927e-01
1.103141158292421986e+00	2.132904959578888260e+00	2.262658484909792822e+00	1.081194649260524221e+00	2.392195941192523101e+00	2.439433143903009693e+00	2.698149004119710259e+00	3.013581459406448726e+00	9.634702123443632527e-01	3.234434913803733824e+00	4.466214544401469477e-01	2.385960106690450111e+00	8.086132020557402766e-01	2.322505846168069432e+00	1.944543563761522709e+00	6.716370514755548582e-01	4.762031912768089348e-01	2.444134310808391497e+00	2.908811419460386460e+00	6.791532824238749599e-01	2.487447793398851026e+00	1.306243785746324271e+00	2.311302409780449540e+00	2.319932716120737926e+00	3.145689020507719924e+00	1.525670290176462940e+00	2.362928723034928957e+00	2.378589686785263169e+00	2.537763062575857820e+00	5.387626075564818429e+00	8.985969014644743513e-01	2.260015442269741825e+00	1.064701862253640607e+00	5.549626446032475124e-01	2.236681533687159273e+00	1.159131466562860702e+00	2.768235500039703645e+00	1.858770570632731767e+00	1.263427189443506737e+00	8.150496521076885381e-01	3.201562277910741550e+00	3.019318383093515301e+00	1.258967750468805713e+00	1.110948079596545179e+00	2.249101779658700284e+00	2.449136383111353510e+00	5.426618569954789750e-01	4.852554911841410190e-01	2.095998111064976133e+00	1.167902140566331459e+00
2.198370247822614143e+00	1.577507120884068970e+00	1.486100932757278947e+00	2.065373973540868047e+00	2.374529365653459401e+00	1.818582923265148255e+00	6.668791266294847864e-01	8.415476898418242646e-01	2.172540784291285387e+00	2.557720631520578269e+00	2.456104509418372661e+00	1.879451970277554063e+00	2.234723996704953475e+00	2.312353866817394632e+00	1.452699038126921582e+00	2.283247633044938052e+00	2.498117121734840129e+00	5.807418971126875329e-01	9.750285131615097356e-01	2.365772185783793002e+00	1.827802307998537712e+00	2.125241545865253823e+00	1.599231125797430320e+00	1.640814568058083456e+00	2.050767952126065108e+00	2.280712081826222981e+00	1.606889535466085484e+00	1.652305241668978741e+00	2.056341417842509678e+00	5.310263683764035569e+00	2.174492214985157990e+00	2.008786024645723867e+00	2.160538590150325344e+00	2.282436839162436559e+00	1.498466623253225771e+00	2.220991989103161757e+00	9.824307282120184892e-01	2.406847040206034016e+00	2.152585447775124727e+00	2.236923884673045926e+00	2.293927374482095161e+00	9.809691370293269763e-01	2.217591012456370692e+00	2.075208746602647647e+00	1.714400656567598658e+00	1.782981371397301951e+00	2.448173683195891570e+00	2.612118603204208522e+00	1.897785606243458600e+00	2.123364792114650790e+00
2.663188513636084664e+00	2.168155453720777892e+00	1.911469156292085803e+00	2.411192871972666740e+00	3.207185758708005263e+00	2.195033829682933924e+00	8.609321816192651022e-01	1.103065896202051421e+00	2.462698496626505307e+00	2.937778177454602346e+00	2.920735100952339902e+00	2.276039101438162238e+00	2.653072155820407563e+00	3.169095053981162646e+00	2.158053436115953794e+00	2.633206197078453936e+00	3.021472533845249053e+00	1.266124785341215864e+00	7.659154817211618616e-01	2.691538607170235409e+00	2.230260546954167200e+00	2.301457295283001248e+00	2.049505408085403602e+00	2.081746374803564503e+00	2.648000267516747552e+00	2.493799448494010917e+00	2.131507574706557939e+00	2.231986718877637887e+00	2.462848911975407784e+00	6.205607155036948264e+00	2.558546328306455120e+00	2.819239381207876427e+00	2.516157207690679964e+00	2.724262326261597256e+00	1.987577259568705790e+00	2.462900830840782262e+00	1.130054627384906363e+00	2.568360898763550448e+00	2.400950153125349207e+00	2.572969854893704333e+00	2.667497852751879339e+00	5.440532832590312395e-01	2.462072340941617643e+00	2.420397505750655043e+00	2.304792361259793143e+00	2.195539386434454343e+00	2.994451155150364752e+00	3.193460377548965390e+00	2.747451935575273563e+00	2.401169669747093671e+00
7.147290325879295914e+00	6.817605067706134392e+00	7.174776508155080279e+00	7.369506183341104411e+00	5.828537252784824929e+00	7.214677265176628218e+00	7.749611909411400212e+00	7.431378631779175237e+00	7.615678041980676660e+00	7.496920749189148303e+00	7.206544163599843067e+00	7.116220202868712263e+00	7.296587634205058848e+00	5.763871532888320992e+00	6.644910714923465633e+00	7.444493440091367376e+00	7.064578097273284563e+00	7.288520693718334442e+00	8.047301052310540825e+00	7.522268134733057998e+00	7.139888695348278524e+00	7.736397874283895248e+00	7.009140418400253481e+00	7.101873553442525910e+00	6.788419101055812810e+00	7.694279275388337780e+00	6.893310455826567207e+00	6.728583506183598573e+00	7.103191819365449078e+00	2.312141194782832088e+00	7.324806158808429224e+00	5.991588361845524346e+00	7.373144040389868259e+00	7.290911267728797718e+00	7.048020641977377210e+00	7.723820737396322578e+00	7.745992447002730152e+00	7.805572786976009425e+00	7.644854359415637290e+00	7.447152677512904440e+00	7.487879003292594149e+00	8.116416125363572931e+00	7.661802930306034654e+00	7.460795527087199730e+00	6.746407237367034071e+00	7.109325955300197286e+00	6.957968768391168624e+00	6.864978992040946970e+00	5.998160815198457563e+00	7.553304088895888668e+00
1.048871415428823672e+00	1.985880723145068583e+00	1.908285730848455763e+00	5.554477417027273711e-01	2.663113747577742441e+00	2.126869367868421623e+00	2.329698286699894982e+00	2.514973682262980237e+00	5.431972295043517862e-01	3.436709423638708127e+00	1.030405242587716153e+00	2.124330588196312153e+00	6.756521072042912524e-01	2.669982475025880930e+00	1.731499201715574365e+00	7.517806885041208309e-01	1.214600970773858091e+00	2.278701005565196169e+00	2.404814564859449000e+00	7.802242717896505919e-01	2.173390500307286644e+00	3.813350657748433292e-01	1.867744809982263332e+00	1.991556247912322775e+00	3.357766073885587232e+00	9.062721218828553305e-01	2.069756132164155993e+00	2.143833081643309324e+00	2.398367212024876682e+00	5.869833707499799047e+00	5.713791384360487058e-01	2.408545797153900825e+00	5.591673839880045849e-01	9.051734791650418721e-01	1.889435493528352827e+00	4.870095393596147737e-01	2.446446570894222905e+00	1.210883856215521526e+00	4.555597389169548928e-01	5.535314108687118262e-01	3.304297517163242492e+00	2.449765458290676268e+00	4.978216639780738140e-01	4.160203408892305665e-01	2.132380779149557259e+00	2.154770598285062455e+00	1.287049514228408631e+00	1.438484027230030105e+00	2.295246384266780737e+00	3.205098180064931968e-01
2.401964246871437503e+00	1.654579218174124122e+00	1.493832669232906474e+00	2.316120633556201458e+00	2.692921275574234663e+00	1.753913942337722354e+00	7.212321722791283918e-01	6.719254734018103026e-01	2.461071828417466190e+00	2.776011897538683826e+00	2.764413088900402826e+00	1.791073297843490009e+00	2.515908048026671118e+00	2.692295050543549895e+00	1.815358685771897962e+00	2.497698605597672206e+00	2.850989375627486666e+00	1.018826499682412789e+00	7.197076683226695248e-01	2.562662618218490174e+00	1.773441828975936607e+00	2.286152395636205981e+00	1.587640120049190973e+00	1.624150656492105105e+00	2.076149612252175203e+00	2.353789305674367505e+00	1.658396780400837933e+00	1.693617560372046471e+00	1.925828261832369437e+00	5.575880398119378079e+00	2.435559698475754598e+00	2.454105582269586971e+00	2.461614821164217926e+00	2.613615668463347141e+00	1.562540089203887872e+00	2.398933074659435061e+00	7.704301248985746531e-01	2.398763569734920775e+00	2.343436878978078397e+00	2.476742205996284252e+00	2.509328037575998760e+00	7.828345241482066452e-01	2.411062800643998028e+00	2.360110388847246998e+00	1.797857957509195304e+00	1.701191544862903138e+00	2.781266500087197890e+00	2.950757628226981844e+00	2.299355804075049470e+00	2.380925873702767870e+00
2.266768158437194369e+00	1.731905729838177033e+00	1.688999919884821121e+00	2.092456993001918786e+00	2.403097980688472912e+00	2.034431236540120036e+00	8.318717502891548321e-01	1.143790454070149343e+00	2.155194520528280311e+00	2.282882687902993535e+00	2.420428749678966707e+00	2.025194915714798150e+00	2.263785086599639396e+00	2.270545883575495250e+00	1.538130596153082674e+00	2.279695826150428761e+00	2.450578591816225504e+00	3.359530458375097894e-01	1.199755741077124460e+00	2.363612476763659043e+00	2.049743268692675979e+00	2.189239382054685823e+00	1.813606658533171156e+00	1.853460719078399155e+00	1.931438747232140374e+00	2.388450845184547866e+00	1.806465248396971646e+00	1.839957831030911262e+00	2.206015672819646056e+00	5.304804246417212710e+00	2.203318566429445902e+00	1.944084833469612361e+00	2.186483506045840741e+00	2.235030735749127917e+00	1.713670345075702039e+00	2.285595792358404488e+00	1.105931836959349379e+00	2.556051145857942242e+00	2.222870177657766622e+00	2.243347021371208339e+00	2.054268345229202986e+00	1.197820136385166379e+00	2.274922464867073391e+00	2.133506387205638788e+00	1.854298789119382951e+00	1.989938284110310596e+00	2.380719667846495913e+00	2.553152079400934582e+00	1.859943185429373980e+00	2.157353331413068620e+00
8.770861161294820629e-01	1.941593485352108850e+00	1.930314036382384524e+00	4.774650422594402532e-01	2.490056754726317489e+00	2.130427811304145269e+00	2.365696842940638867e+00	2.604956729586823450e+00	4.098912150297872592e-01	3.278167973010434721e+00	6.970838858236843016e-01	2.115402792777249186e+00	4.640107900275109998e-01	2.473660349773081357e+00	1.714128878040801940e+00	4.866668385468866376e-01	8.707530650473782607e-01	2.222825292865296731e+00	2.501429142945281292e+00	5.616172267245566063e-01	2.177884107732810826e+00	5.093074961911211451e-01	1.929121709057821210e+00	2.006931836091345733e+00	3.212927710752237154e+00	9.395034949245391065e-01	2.067657118154754059e+00	2.129244004182284655e+00	2.363091313486740841e+00	5.703393152334841787e+00	4.120527548093720349e-01	2.295771146252273187e+00	4.420016965477115423e-01	5.461964487590944550e-01	1.901772050394299196e+00	4.590558218536248680e-01	2.456854786547529201e+00	1.303563039590640349e+00	5.343407209713438855e-01	3.577951753632662713e-01	3.175988989001937934e+00	2.558735201332711817e+00	5.309238657397697958e-01	3.862083391116115094e-01	2.068710915505489911e+00	2.164328369595870605e+00	9.785110106862288104e-01	1.071239806905966319e+00	2.168268084916876504e+00	4.363536420096711943e-01
9.869068107890582864e-01	1.940733983414034247e+00	1.877967093221853956e+00	5.714019365597261535e-01	2.654679560354188617e+00	2.073457984594607950e+00	2.310289474040431390e+00	2.519665716430406821e+00	5.448398187033843820e-01	3.427339205380990794e+00	9.954476884515419677e-01	2.086761140854678676e+00	6.732166666290531065e-01	2.667848039401233606e+00	1.790009507073514472e+00	6.263147694974734447e-01	1.181607549622134545e+00	2.256046845843940218e+00	2.373644054669868719e+00	6.667260956288004747e-01	2.127482192331030308e+00	3.690175532974854788e-01	1.873618289613632637e+00	1.957119998829881524e+00	3.297211994109270794e+00	8.098492805228497682e-01	2.053656523846419724e+00	2.126471119787575415e+00	2.312743806642708844e+00	5.890264292843184535e+00	5.821611322339964589e-01	2.459630642688306335e+00	6.348487732355385660e-01	8.628256906445940233e-01	1.870584989888732341e+00	3.886372201026804807e-01	2.387436153572612074e+00	1.131365110472507762e+00	4.070757180667721742e-01	4.803452113904124188e-01	3.298112454322569054e+00	2.432187575425828197e+00	4.588980807559098762e-01	4.677830651885532820e-01	2.094950687732642702e+00	2.104846399719567440e+00	1.246161838554602053e+00	1.382417725915366491e+00	2.324923747584465961e+00	4.452608815220366889e-01
8.728888771805622948e-01	1.990590353374375843e+00	2.062105369560164547e+00	8.226819764318212824e-01	2.401298260788109484e+00	2.228925455714842130e+00	2.537298045022341686e+00	2.854886621679695313e+00	7.935150767250216397e-01	3.248580079996842063e+00	4.810421711584134119e-01	2.194870930465486758e+00	6.004154912009486145e-01	2.378528016661833000e+00	1.906668370897720566e+00	3.957608292370472514e-01	6.323044219340597794e-01	2.361295985798697039e+00	2.714214428883728214e+00	4.071422395896961977e-01	2.278463653144531254e+00	9.652610943079289463e-01	2.123806820227383430e+00	2.125486426981590515e+00	3.113313921621279068e+00	1.188074137445682021e+00	2.182209310308981465e+00	2.224447991594455942e+00	2.371572474900783156e+00	5.560492136102632266e+00	6.592925299901810643e-01	2.361518578874402419e+00	8.183418282190294546e-01	4.372158721020043548e-01	2.043903018347314582e+00	8.190609943968418794e-01	2.596329282775088121e+00	1.521262183529963563e+00	9.335033510674093371e-01	5.822570136848506106e-01	3.184569521457053742e+00	2.818533373510278217e+00	9.354878067204142056e-01	8.762751487281810192e-01	2.100415144745521268e+00	2.253173502833795361e+00	7.359207940018569483e-01	7.058303164423561649e-01	2.186474287405409278e+00	9.292212830767113685e-01
3.218992369082704919e+00	3.077667750131347635e+00	3.210429965166771815e+00	3.362859551391097046e+00	2.820173486361553294e+00	3.401336188923299364e+00	2.959385759244058889e+00	3.016748065746637231e+00	3.527696320776978478e+00	1.121128123978341939e+00	3.319808346979250757e+00	3.274627037113287731e+00	3.362702679242749682e+00	2.639073865210608716e+00	3.048684486438168584e+00	3.416640473357837493e+00	3.253699376857301040e+00	2.515272411546478626e+00	3.358952217210256830e+00	3.477761014062251022e+00	3.375521580288872503e+00	3.548138411812317816e+00	3.306413096924233574e+00	3.284877218222328032e+00	2.116522956099430974e+00	3.598352290449257751e+00	3.145608354905863546e+00	3.114272266660806920e+00	3.408102777994409749e+00	4.775910292091465337e+00	3.349602493718070395e+00	2.896090083305698393e+00	3.329050470161616371e+00	3.226788565850502444e+00	3.188802319402709529e+00	3.539671949273376139e+00	2.833260969768752968e+00	3.759924361780445423e+00	3.535838440505031155e+00	3.476413202357967247e+00	1.201928811522542828e+00	3.303664752986668951e+00	3.585684511720449219e+00	3.448250759655010711e+00	3.011306695308172632e+00	3.351752893478713080e+00	3.262165485099501439e+00	3.188757467394785827e+00	2.808693544257708563e+00	3.524943687736866504e+00
1.683208042184962228e+00	4.059211124087430123e-01	6.463619981519584945e-01	1.973397574204012406e+00	1.332494460087970900e+00	6.267781164395059834e-01	1.770433768527620133e+00	1.909965974529377108e+00	2.393251078505750140e+00	3.293818005043021024e+00	2.399488939951148314e+00	5.980650841671857343e-01	2.172387530409503942e+00	1.595008509574297628e+00	1.584971344263445214e+00	2.107038689364959527e+00	2.462455590103330927e+00	1.767370773733296874e+00	1.914812511922526550e+00	2.198732260968901731e+00	5.605019339484484941e-01	2.145030221028497941e+00	8.123827982402016534e-01	5.458127353536681436e-01	1.909243595553701267e+00	1.838542149330323783e+00	4.700733355726898766e-01	4.187743351439988659e-01	6.551995970788039303e-01	4.771567991599153125e+00	2.092524906382838168e+00	2.167074140093887991e+00	2.177244928154141057e+00	2.223674430575261596e+00	6.153767039596387267e-01	2.126885937322090747e+00	1.746376241478133862e+00	1.825641602353669235e+00	2.027197167257264176e+00	2.156577540706595464e+00	3.096540062526734527e+00	2.193926471315885252e+00	2.044906596443933466e+00	2.194191752972435072e+00	2.684428215026111175e-01	4.969074626348682910e-01	2.295736550756020566e+00	2.347291348946284106e+00	1.831415211105307916e+00	2.259100923234336644e+00
2.264481819954937691e+00	1.978578851352905454e+00	2.265676558440774979e+00	2.203918796667474922e+00	1.463231646328319036e+00	2.552633184254362586e+00	2.613698806068896374e+00	2.599023367731559286e+00	2.300957921390680117e+00	2.941205493875923782e+00	2.137486857847666233e+00	2.398885286395360694e+00	2.182598099671869019e+00	1.140644517023369886e+00	1.109546426220043180e+00	2.371168352327146511e+00	2.047044193598166917e+00	2.092354975941814299e+00	2.977554850117637208e+00	2.452477450760332189e+00	2.527439819164822410e+00	2.606814789210325056e+00	2.107504145047883526e+00	2.306963889051485861e+00	2.708605806248694403e+00	2.763513755323540710e+00	2.131965247986899570e+00	2.022643017404435639e+00	2.655503555433691432e+00	3.739845587732755217e+00	2.176932205966831013e+00	3.158826215168765161e-01	2.209642965558634486e+00	2.139604202861585591e+00	2.149422216829738996e+00	2.619552896150919352e+00	2.825484301045900537e+00	3.008556573238982512e+00	2.530313246795375726e+00	2.289725217897444765e+00	2.877531821138955337e+00	3.060090261532039779e+00	2.522970570570755910e+00	2.250815077041543599e+00	2.049572977226750581e+00	2.472235152664171487e+00	1.888550202828666924e+00	2.010086231818640989e+00	3.707422957124037466e-01	2.291959039681692900e+00
8.398856883825135400e-01	1.840416649892380629e+00	1.783873998948916073e+00	4.286209128384150802e-01	2.368813273843403344e+00	2.022655214536488888e+00	2.287282166802734995e+00	2.436656811933681777e+00	7.836234086394868736e-01	3.217599687312300727e+00	1.033037796114464335e+00	2.007513163516159160e+00	6.514869283447529691e-01	2.368772203747853133e+00	1.627703311376758499e+00	8.290054927973005139e-01	1.149583140770070289e+00	2.170409741775538581e+00	2.433556592985732348e+00	9.219274372168136944e-01	2.045165307776192432e+00	5.158911894785453978e-01	1.769601457246813947e+00	1.877690746495180640e+00	3.119143544075601238e+00	9.400678665975605863e-01	1.887845100133755949e+00	1.960616562684161845e+00	2.308958611563781016e+00	5.553214821836092163e+00	5.237776887090997979e-01	2.231925234012662074e+00	3.284234124178980196e-01	8.381609319787212131e-01	1.746590271322313814e+00	7.065539831561520323e-01	2.390799924906119145e+00	1.249946816289676077e+00	5.599386238802870341e-01	6.818783163609546394e-01	3.087856251860158441e+00	2.462550411279200269e+00	6.094488172457840358e-01	5.265404567183810114e-01	1.928785487589042669e+00	2.033989844545898595e+00	1.234669242964347546e+00	1.316746499329456199e+00	2.110669698677063888e+00	5.308840515845817398e-01
1.582505439314192852e+00	2.890951604780831463e-01	3.948460221196499198e-01	1.811439594236592621e+00	1.499146896779416149e+00	3.822775328631863867e-01	1.629434049855814637e+00	1.834873911160880278e+00	2.207000906521785044e+00	3.279974574072558990e+00	2.283825116117240039e+00	4.152610875685220915e-01	2.040800315528274123e+00	1.727924775730582674e+00	1.535834300315221501e+00	1.950497749346790766e+00	2.368067368272116280e+00	1.668343704879603706e+00	1.745243024420921829e+00	2.038351373955876511e+00	3.619392192244237361e-01	1.934093942892681550e+00	6.764328688471438200e-01	3.108330410505508179e-01	2.011334766187767187e+00	1.640716356952944377e+00	3.461984193654626396e-01	4.195578580552888903e-01	5.677382156894905663e-01	5.020913910877235153e+00	1.952010820056895302e+00	2.208067851309960083e+00	2.030358573213394635e+00	2.096389554156325108e+00	4.080342457952854107e-01	1.936951582547484785e+00	1.617566585497909548e+00	1.630201047306064188e+00	1.834568610438276126e+00	1.993599699700520755e+00	3.073993423485631649e+00	2.018436609502522572e+00	1.841729738976716213e+00	2.039143055921896153e+00	2.793316005913848987e-01	2.996481490980241746e-01	2.217094519176766809e+00	2.282043946599605633e+00	1.890445318079904347e+00	2.088823159600711410e+00
1.476765729095541380e+00	4.234655984695255282e-01	2.216507471730645995e-01	1.558415001760493634e+00	1.702070974225253996e+00	5.598234391360450424e-01	1.349570370204984160e+00	1.587562666607619022e+00	1.896845828065398365e+00	3.173951667844816971e+00	2.082059979051817056e+00	6.406854453786714476e-01	1.811735401956749758e+00	1.853907644260013532e+00	1.289335424569914013e+00	1.736558916723276669e+00	2.179706668681624215e+00	1.434675204472336540e+00	1.448511016394112838e+00	1.822193906640112493e+00	5.960052332395106012e-01	1.646402897092881679e+00	5.566080491609320946e-01	3.508909462238016808e-01	2.162449195069756414e+00	1.466355525953479955e+00	4.803472901587210742e-01	5.846793619401349229e-01	8.731876373284376269e-01	5.206411128955396705e+00	1.712373956395244701e+00	2.071049648516474218e+00	1.777515919705411118e+00	1.890337874384055095e+00	2.866718646099196133e-01	1.689954987398193165e+00	1.423559592650499583e+00	1.510940699441263746e+00	1.583059633313038894e+00	1.744511361472626199e+00	2.953855909278658931e+00	1.695176823894897433e+00	1.596306362990174588e+00	1.750163299328580724e+00	6.151338579280893892e-01	5.296011806010790801e-01	2.050458091873653022e+00	2.164952916895699353e+00	1.798872285536408544e+00	1.783602935412444523e+00
6.439362066510152527e-01	1.751998051985801164e+00	1.799497132928209897e+00	4.260496022695904883e-01	2.101568366416983746e+00	2.011094430985324699e+00	2.420314039863883604e+00	2.575167971340335260e+00	7.571376032344451223e-01	3.230215829779168768e+00	7.506642545961417223e-01	1.959024128734908610e+00	4.518372976211658121e-01	2.101877222596896466e+00	1.458434354562305080e+00	7.004019204955882483e-01	8.651098272963222424e-01	2.227923298649639783e+00	2.599414774415170548e+00	8.052913960289416195e-01	2.034885070824425934e+00	8.008358130189311419e-01	1.735992885293398347e+00	1.848489402554764460e+00	3.074118655903356423e+00	9.893993072490212537e-01	1.865963999755368974e+00	1.898080864489375408e+00	2.243429719936227862e+00	5.286177013419385950e+00	3.348290899728340597e-01	1.993182632202174842e+00	3.566931529084774177e-01	6.173878687510914176e-01	1.732808117354714295e+00	7.424262734799219610e-01	2.519447269011689361e+00	1.315569236819321031e+00	6.591124585400668368e-01	5.505033659965885562e-01	3.131670338094264316e+00	2.685148760580028160e+00	6.536574768360238208e-01	4.962402034538889728e-01	1.848886543914219693e+00	2.018150394034589734e+00	8.697633805795631501e-01	9.599144716448082537e-01	1.843316764192220125e+00	5.784678236237923432e-01
8.666569008193469870e-01	1.837387445982761491e+00	1.806677453464087035e+00	2.787677378701722275e-01	2.405325168636724520e+00	2.046846734823657865e+00	2.255829510706742091e+00	2.515048107856729054e+00	4.671717953705579740e-01	3.206162369190212580e+00	8.614581973891340949e-01	1.999514509811034513e+00	5.747498986642504137e-01	2.382018547475508008e+00	1.612745977354417048e+00	5.578913903724964651e-01	1.031559732805441554e+00	2.132339679357612372e+00	2.400129034885073676e+00	6.403469212506440744e-01	2.087180263806303948e+00	4.782946748664598791e-01	1.805238239053142069e+00	1.902209836255116082e+00	3.108568364965551112e+00	9.617903111447254627e-01	1.943550372025173889e+00	2.011452739846573579e+00	2.282128732179105057e+00	5.677757917368772667e+00	4.066310282071604054e-01	2.215256929857878365e+00	4.374745316653629867e-01	6.080949271285106539e-01	1.789457519077424452e+00	6.139828528267018415e-01	2.392254584789820449e+00	1.301908149361225231e+00	5.355803018004419158e-01	3.966560955095544960e-01	3.096797677756821798e+00	2.475397287964480775e+00	5.411677729793576974e-01	5.184694502493640833e-01	1.959725015861594422e+00	2.062771976378749539e+00	1.017975933485117945e+00	1.199482172872936792e+00	2.086427955393097555e+00	3.748816803110455731e-01
4.540935728192562193e-01	1.688016595402344500e+00	1.781201761411374429e+00	6.825051716693538717e-01	2.138310422550221190e+00	1.902311142768113417e+00	2.484122561441068466e+00	2.708452448965471770e+00	9.442687083055160135e-01	3.363835875516395291e+00	7.642696367520778189e-01	1.871641144801474699e+00	5.783648554659915897e-01	2.181107930947665974e+00	1.713717683344837317e+00	5.214954860330901498e-01	8.831583396207320913e-01	2.316243527420562387e+00	2.634051965126251282e+00	6.284632128614264790e-01	1.940103556932828655e+00	9.212549830094225456e-01	1.779387193274630796e+00	1.806336883708654861e+00	3.005079341112263602e+00	8.541885884058035838e-01	1.867124204636099183e+00	1.899124879362691587e+00	2.050702895566186790e+00	5.350530110901029701e+00	5.889375022193266140e-01	2.251379907192284424e+00	7.538155152476007093e-01	6.538886075925375296e-01	1.737342436735532125e+00	6.924685157789352008e-01	2.505505359923757780e+00	1.152814337921442833e+00	7.052701384051289768e-01	5.971357125480530881e-01	3.273942833921498430e+00	2.774163539005266799e+00	7.162530628128160881e-01	7.613168272376769075e-01	1.777779151677267411e+00	1.920821958108319016e+00	8.576056248803187732e-01	8.445742873966386455e-01	2.032040875050172168e+00	8.984618572509157630e-01
2.332156971064557549e+00	1.811635288567426061e+00	1.722650605928646383e+00	2.134215104565075016e+00	2.535520112783806290e+00	2.061179201948941664e+00	7.601286524657107080e-01	1.106379473452549167e+00	2.201743483892334652e+00	2.353937660726484804e+00	2.506893434186166836e+00	2.084196347670490557e+00	2.321957688996704849e+00	2.421902514653739402e+00	1.646724435178892776e+00	2.346107934023260899e+00	2.544629192565204701e+00	4.753783994961916504e-01	1.103495438224493252e+00	2.428766817643701614e+00	2.077650154353607004e+00	2.195350256449123183e+00	1.866212555086282698e+00	1.895383075091779723e+00	2.044460645981341251e+00	2.405214771243876282e+00	1.848703870380029590e+00	1.905608671184505276e+00	2.268606650233299327e+00	5.462994861823438519e+00	2.256595469128294784e+00	2.102714737972705805e+00	2.219998429406106144e+00	2.308457312499511804e+00	1.754303380857087369e+00	2.314798102974051197e+00	1.060153712735501408e+00	2.560332120160923264e+00	2.243780304766179512e+00	2.299440141661576398e+00	2.110573320079824455e+00	1.051054675219058820e+00	2.298304509541853058e+00	2.171618239706827325e+00	1.929654832173046008e+00	2.030913021452484646e+00	2.494852343513943360e+00	2.666099485454461959e+00	2.029397747789333462e+00	2.189649195640231305e+00
2.484372944265693217e+00	1.745195704550852600e+00	1.486175579117825940e+00	2.490187594022198248e+00	2.931990590572958855e+00	1.564375150351680732e+00	9.318259058523697957e-01	1.257628842782644307e+00	2.677015122308691542e+00	3.235456367170150394e+00	3.007379145687075095e+00	1.777910251927364405e+00	2.724054963775598193e+00	3.036460969558742118e+00	2.383798784677751748e+00	2.610846065278090933e+00	3.108194942714098907e+00	1.464581909296344353e+00	6.108026898098773971e-01	2.675634803744612267e+00	1.607209675811451133e+00	2.356817290163415901e+00	1.773810090246763060e+00	1.602417293611295257e+00	2.254225225957552148e+00	2.263610484348757890e+00	1.711022055584992652e+00	1.830162318371616914e+00	1.733231296138457056e+00	6.139006582557465563e+00	2.645940187392757714e+00	3.117677753838894450e+00	2.666103147166018150e+00	2.787840688899219543e+00	1.607995687620218384e+00	2.429107089913361772e+00	7.123633962553609367e-01	2.222653935854137952e+00	2.384107613608949627e+00	2.635908351542354477e+00	2.945427976077187537e+00	7.964378244884386948e-01	2.449804916874627203e+00	2.564754783598452104e+00	1.845892580424751683e+00	1.587707346823368670e+00	3.065791256699703204e+00	3.178775990418394759e+00	2.908185400230637985e+00	2.610951510650226570e+00
6.263012731464544514e-01	1.673893099719254929e+00	1.665305586743695887e+00	2.967589627142085407e-01	2.283026996119327467e+00	1.851206448007375771e+00	2.295146370129132585e+00	2.480643496604276965e+00	7.031244492715214012e-01	3.348807595195197884e+00	9.283500839531459992e-01	1.835372170928676328e+00	5.331556643542026963e-01	2.320429212056847046e+00	1.587654432198895682e+00	5.627120105809622075e-01	1.090434631346937522e+00	2.184650546325883180e+00	2.405022956635550990e+00	6.805269240879003867e-01	1.889630218880288703e+00	4.976881304570802134e-01	1.638120030403130034e+00	1.726081557414852252e+00	3.082415431473711109e+00	6.681304584685606729e-01	1.783365129769646451e+00	1.841952489485204625e+00	2.079194567164191376e+00	5.563131150567855343e+00	3.971189402020995907e-01	2.240058941885135546e+00	4.885865573596975819e-01	7.301771849566986994e-01	1.635513255980604930e+00	4.908726998051081147e-01	2.362890954585286973e+00	1.001581935513905064e+00	3.137975252451557506e-01	4.183092760598029480e-01	3.225350553385649022e+00	2.498626147704775313e+00	3.482700640966103212e-01	4.723491044556926144e-01	1.797992119462962668e+00	1.868053101807006566e+00	1.071923867282083886e+00	1.190157745850168647e+00	2.066156804217323728e+00	5.026684331474781109e-01
3.310107345531117407e+00	2.802896869990728401e+00	3.096553795605432313e+00	3.406634089811788169e+00	2.102194655818721003e+00	3.319994734427780703e+00	3.185642594826467722e+00	2.949233479812192193e+00	3.604717225655560853e+00	2.897448654289680015e+00	3.369946640963438433e+00	3.166941438492115957e+00	3.413321666098344309e+00	1.812302806013119216e+00	2.465882799347395959e+00	3.540404056747117778e+00	3.262464557327833248e+00	2.602234539453176509e+00	3.568963878468648154e+00	3.634621261139887149e+00	3.262209950501135047e+00	3.749848605524581657e+00	3.005867471520718759e+00	3.120336731973124333e+00	2.361494984127375130e+00	3.837473064356628605e+00	2.898534906603662531e+00	2.752500292438615492e+00	3.282636056706996541e+00	2.725952732733819772e+00	3.400612084864648388e+00	1.813850248999594239e+00	3.420396088314822780e+00	3.348979992845130482e+00	3.009363197663903478e+00	3.775198625999494073e+00	3.245324609740305455e+00	4.013495205453432746e+00	3.708154437210178678e+00	3.533893260502864120e+00	2.848554402904094562e+00	3.598483915236754704e+00	3.745871391034817144e+00	3.491378671358767782e+00	2.775821134191897688e+00	3.196242808370190591e+00	3.143020052653112018e+00	3.155784664972229425e+00	1.819662667652671262e+00	3.566391143994052992e+00
9.086963033830856018e-01	1.899931005468368461e+00	1.870780481244241678e+00	4.077259769465493844e-01	2.489351932513991006e+00	2.100454445718064278e+00	2.298434812190055965e+00	2.459706408971015001e+00	4.213773401143339203e-01	3.314466301043650365e+00	8.534955954651596288e-01	2.086641381117333438e+00	5.008193185261695657e-01	2.473965594337429241e+00	1.577078187522985564e+00	6.464882690978748236e-01	1.010575230634662258e+00	2.179040896883179368e+00	2.414495603139863888e+00	7.245327801678251856e-01	2.140682444496202486e+00	4.674374168669357954e-01	1.818338088548318465e+00	1.950641574442737891e+00	3.233180186470274720e+00	9.676420309596689417e-01	2.005631122465552529e+00	2.059950197487902201e+00	2.354389677932783975e+00	5.643576144234173420e+00	3.912508787266056332e-01	2.198186726458450924e+00	4.103367304840792040e-01	7.242148188014609911e-01	1.836880328951047359e+00	5.462015229115673165e-01	2.418287909657873769e+00	1.297010773806957173e+00	5.229727174004248358e-01	4.352327928354034481e-01	3.192892859410453532e+00	2.464314261625630387e+00	5.692238970665204345e-01	1.989696764582888355e-01	2.043600406954331650e+00	2.118785479193515009e+00	1.070803034166910139e+00	1.232799475552153856e+00	2.086560716511298263e+00	2.139168679939477125e-01
2.414710016784027857e+00	1.628260710725244031e+00	1.364349332713073570e+00	2.384620914710059214e+00	2.749865637375768834e+00	1.550065083921607023e+00	5.257444961683455098e-01	9.853865347061508961e-01	2.577019488233478484e+00	3.029673860958447928e+00	2.900701215477158534e+00	1.688673361888505253e+00	2.614720324054081058e+00	2.819169233444933642e+00	2.104327264665637021e+00	2.555269517229425968e+00	2.995909427679467107e+00	1.190601724022343655e+00	3.007330248743435575e-01	2.617402090400476222e+00	1.574919247456476823e+00	2.303836861887580856e+00	1.615109350235593100e+00	1.504333638376323279e+00	2.105787312791440158e+00	2.285711102501350123e+00	1.572314248037658402e+00	1.682329250800082887e+00	1.764933834002205382e+00	5.915169091472651353e+00	2.534021055167373415e+00	2.825218335715645512e+00	2.544357625448788518e+00	2.691525851598195462e+00	1.472302183941577303e+00	2.398967697381962250e+00	6.003432645392653422e-01	2.279529439356608567e+00	2.339445361218169595e+00	2.562019329674127821e+00	2.738469784940864571e+00	6.141860489608871321e-01	2.404717327604112054e+00	2.461409956648979769e+00	1.728348609349619869e+00	1.545916040150205006e+00	2.940449113019568905e+00	3.078651151664241414e+00	2.632370012490439670e+00	2.492847080576619412e+00
2.085150140630279925e+00	1.854487150333962830e+00	1.949016652845294129e+00	1.982782279897852939e+00	2.111457193676165023e+00	2.260445511079502978e+00	1.609482998177128144e+00	1.798589609413998369e+00	1.982252415382976363e+00	2.024917659906643408e+00	2.021179575548769591e+00	2.179253501525721060e+00	1.978493872948420496e+00	1.924154008033603036e+00	1.393600200068531914e+00	2.077231412649712450e+00	2.008691126084135359e+00	1.077774740413490084e+00	1.992155563634904647e+00	2.132178604326053772e+00	2.271254128824415019e+00	2.158385149758145438e+00	1.971157345071397060e+00	2.066497837247073033e+00	2.117373075444751063e+00	2.333452077436955374e+00	1.996551326614056654e+00	1.995238536144893660e+00	2.414454271230508819e+00	4.942421242626126698e+00	1.980941007988370917e+00	1.599284890822814331e+00	1.973783666581982343e+00	1.925894003857952397e+00	1.913055362193798903e+00	2.141963366940571323e+00	1.699197759024305032e+00	2.557221938478180689e+00	2.109717676645449291e+00	2.044186254731354957e+00	1.875805797727090773e+00	1.962391746326950681e+00	2.150891369597513147e+00	1.945915044826440177e+00	1.951354305676429535e+00	2.226132014674819803e+00	1.994839319068430816e+00	2.082831237421939097e+00	1.514469190523607844e+00	2.011390215991065045e+00
1.046175064576487790e+00	1.927838362169163711e+00	1.839461179293309323e+00	6.017965959068463100e-01	2.688657788709960972e+00	2.031977462853262306e+00	2.271351033285672116e+00	2.456596755314460978e+00	6.722599244269981122e-01	3.414627923963021061e+00	1.152501652431319190e+00	2.048344047421236880e+00	7.854353927076709319e-01	2.705900162040150381e+00	1.792299239903222041e+00	7.785107089004421610e-01	1.338668392145278663e+00	2.228127480268780936e+00	2.322119746649903949e+00	8.271776110081374700e-01	2.084068917192211323e+00	3.395289595425655671e-01	1.823679554590800445e+00	1.921668052758721545e+00	3.289623554512529413e+00	7.701115589154345908e-01	2.011145335733200312e+00	2.094616088899911688e+00	2.291704039702470830e+00	5.925818321391035148e+00	6.770132416476059012e-01	2.490356645600890317e+00	6.708004708441058783e-01	1.002264945445588307e+00	1.833923969406848098e+00	4.716890733252443457e-01	2.336000632499616092e+00	1.062964897939077336e+00	3.775673399059574220e-01	6.164361649116467667e-01	3.274791633781859002e+00	2.361597172022019908e+00	4.410665529326164847e-01	5.484512961329081060e-01	2.075188145453831901e+00	2.068051993166384772e+00	1.389692042575461528e+00	1.527681055955190770e+00	2.361824017407884391e+00	4.880097046200742028e-01
4.045658403695692407e+00	3.681246042237168670e+00	3.852345973545082902e+00	4.212076297798267532e+00	2.936190101150158327e+00	4.037649655462745457e+00	3.705353409476924487e+00	3.903111687992021572e+00	4.434107729493610428e+00	2.961082748376862028e+00	4.228772390550820326e+00	3.872147563637180490e+00	4.262157450419992166e+00	2.738528791818713781e+00	3.637714211282132570e+00	4.338403422465022530e+00	4.127078277852755939e+00	3.291022175573337982e+00	4.159728333853962567e+00	4.408326318339520711e+00	3.984830594424637162e+00	4.516050022547134724e+00	3.935015228621653094e+00	3.910234191477783838e+00	2.644281654377341972e+00	4.565660437934833560e+00	3.712557353592258469e+00	3.676502631068928828e+00	4.017280014874535787e+00	4.215154048776101448e+00	4.250440330327700522e+00	3.284316267540912548e+00	4.210562919155116823e+00	4.082827671560547600e+00	3.810762914529202128e+00	4.514422012515058036e+00	3.821562788376921649e+00	4.713060134954837110e+00	4.459602751218414873e+00	4.384808517389807925e+00	2.991784025160137528e+00	4.249619025871623101e+00	4.484802408664963380e+00	4.375265542899641424e+00	3.532505628797457220e+00	3.970745271621071826e+00	4.035785842054486316e+00	4.002120464037181691e+00	3.217973363910059614e+00	4.427986536273183837e+00
9.500369849005211309e-01	1.721281559427035868e+00	1.592096797510995421e+00	7.351754765664391122e-01	2.551298955827089099e+00	1.717883910247417489e+00	2.232334218344539600e+00	2.472515617312670777e+00	1.039654487188924614e+00	3.518982897836856250e+00	1.398901276219033374e+00	1.747060441512127360e+00	1.029218620541768603e+00	2.645346929697010907e+00	1.878981190967747628e+00	9.178317030137198573e-01	1.583767244422276121e+00	2.264576300240324969e+00	2.250682462903907499e+00	9.818972440302700111e-01	1.771733111929115978e+00	5.226119123311899761e-01	1.618962980643090299e+00	1.655425046226945085e+00	3.178688105777085049e+00	3.969181122804193995e-01	1.768693774190465140e+00	1.875886681293532421e+00	1.982404910889750571e+00	5.998520960377007327e+00	8.987816018063834456e-01	2.654391168560574332e+00	9.146830844329942867e-01	1.174529236020158018e+00	1.600007327763091958e+00	5.495119119507277938e-01	2.266312976327052198e+00	6.610637383507791398e-01	4.072917766472491374e-01	8.428691807915333900e-01	3.372337557365125971e+00	2.350999920281970024e+00	3.955662998023162236e-01	8.792518922086008937e-01	1.834943948421336346e+00	1.771670502184731211e+00	1.581234791368615111e+00	1.681076957229605151e+00	2.468129034427437141e+00	8.576554482717223538e-01
1.594868781957893500e+00	5.499142777824319595e-01	2.821423081147114709e-01	1.646006448599433236e+00	1.790580900659348051e+00	5.702293443553122509e-01	1.401701201970928734e+00	1.630802636947394912e+00	1.987328165700495086e+00	3.245991899505396461e+00	2.189737853063447481e+00	5.843369017167551194e-01	1.916894283016774780e+00	1.944131897688096799e+00	1.364107379868848557e+00	1.832349233822249568e+00	2.296477225728586813e+00	1.522971187307363694e+00	1.469384014083519041e+00	1.906705256324332742e+00	6.050262722244387215e-01	1.710634517359818307e+00	5.192225878129531624e-01	3.845049174544040715e-01	2.228758477688275619e+00	1.523911113126376282e+00	4.920284841183912294e-01	6.062121459032145943e-01	8.656409254006820486e-01	5.286002912278105370e+00	1.806414807061843320e+00	2.154200588609525457e+00	1.866091755155453669e+00	1.999888203056799485e+00	3.837933857826232309e-01	1.772043582037757581e+00	1.483340281275659756e+00	1.548031746416601795e+00	1.662269068519040882e+00	1.830134076528557419e+00	3.022637927072211017e+00	1.708718628774248405e+00	1.668565794946031744e+00	1.853857770387411508e+00	7.078048064227475678e-01	5.335269713562488247e-01	2.166025868133895749e+00	2.285710017422940776e+00	1.893549413998514508e+00	1.860369456370178254e+00
1.865723019882872036e+00	7.710464285313839428e-01	6.753460369682026121e-01	2.128838545425868478e+00	1.887679547692292958e+00	3.377640029505850627e-01	1.844748517422435619e+00	1.941874187582457223e+00	2.549271231249133240e+00	3.663476930585177982e+00	2.658338519713262293e+00	5.885531004656409104e-01	2.371466432803821078e+00	2.175163925279145705e+00	1.948832251968913853e+00	2.266837933735348365e+00	2.758744148323142298e+00	2.028116713768707502e+00	1.835664225412534156e+00	2.347432536302996642e+00	2.861434797326319890e-01	2.171568083206372624e+00	8.638550545132287484e-01	5.298670483104070961e-01	2.270598318644986069e+00	1.783797174165921096e+00	6.559420987206164844e-01	7.189101678250258143e-01	4.977762743953060842e-01	5.265208275234663837e+00	2.277823697092368427e+00	2.654096669758249760e+00	2.354744342388181089e+00	2.472750214353709008e+00	7.147476258793712400e-01	2.172390645354882910e+00	1.766222747685061600e+00	1.669182114735845213e+00	2.078477099535946060e+00	2.311196950225099300e+00	3.430733755140229047e+00	2.115906383170642613e+00	2.098496981682029361e+00	2.335812359229634261e+00	7.395735118172267475e-01	2.924899793477709897e-01	2.621099320890240225e+00	2.673467980569571800e+00	2.349218061902966337e+00	2.388100213414113604e+00
1.690568220019778467e+00	6.187602218782706220e-01	4.837134367640495425e-01	1.915243389717562028e+00	1.888184702970016060e+00	2.085178996854811229e-01	1.658486025208137482e+00	1.851961836715655174e+00	2.304008292098008948e+00	3.546270274212446338e+00	2.435031375989540781e+00	5.662770601121265290e-01	2.148388763859059747e+00	2.135517588114907550e+00	1.783720175971605704e+00	2.030255141538494179e+00	2.540855022484121317e+00	1.849847244143027369e+00	1.652468439280781798e+00	2.110398301077867078e+00	2.638613492333712340e-01	1.955804882843869219e+00	7.941041837826209315e-01	3.892759543915552123e-01	2.266686063242218108e+00	1.596991194690357441e+00	6.071860721308359743e-01	7.113774575950472245e-01	5.301069861679426065e-01	5.343507702638307322e+00	2.059489446042900962e+00	2.529908722705845658e+00	2.145185173343771456e+00	2.247221157188519669e+00	5.597360263628889943e-01	1.953346611663856924e+00	1.604284954537004371e+00	1.518553667859326772e+00	1.857131617543416047e+00	2.077245572777103533e+00	3.319310092509992760e+00	1.944938008702165932e+00	1.876066782664290500e+00	2.111732485751642852e+00	6.842066856861850344e-01	2.283908844681299954e-01	2.406060722540287689e+00	2.476918390475568721e+00	2.226929575541984008e+00	2.162524690123828197e+00
1.035026001075197710e+00	2.100433803974846469e+00	2.179431865290165860e+00	8.680661254870247756e-01	2.508593699086390405e+00	2.366386324252149009e+00	2.605207998718780615e+00	2.892682121077489565e+00	6.684493610530184426e-01	3.314377875947286167e+00	3.517361868574914174e-01	2.318672759895287427e+00	5.893676144441597486e-01	2.456836918815694215e+00	1.868492538745280429e+00	4.436356984622593647e-01	5.454283715725904980e-01	2.406791152220406627e+00	2.776475754202925916e+00	4.052957738348459960e-01	2.417918995381719061e+00	1.013856493081122023e+00	2.193987790584939201e+00	2.241672552967795440e+00	3.244192586664951250e+00	1.327896716912580599e+00	2.302472700361470448e+00	2.332640742722612792e+00	2.508881541882153066e+00	5.550285608198116449e+00	6.661057839978339334e-01	2.292848036500618303e+00	8.514086612950829691e-01	4.651268462799301728e-01	2.155982656252986462e+00	8.739925108721936509e-01	2.693274161356982610e+00	1.663038888936281934e+00	1.005873531627134110e+00	5.504281942846038778e-01	3.251732966437099304e+00	2.872581227540867754e+00	1.010358400539715928e+00	8.404758706455287554e-01	2.235035414768339557e+00	2.384278718464416080e+00	6.422966159577373491e-01	7.055389688125731640e-01	2.147899711652377253e+00	8.644992698678419796e-01
1.431247402581163897e+00	5.719371065131735321e-01	7.266100001105004758e-01	1.492698443221484261e+00	1.573065234844022608e+00	9.763570673953080314e-01	1.442072774670540181e+00	1.775388594255075336e+00	1.752987485643227927e+00	2.989072068606829280e+00	1.860619301553696037e+00	8.511428886546821282e-01	1.678797702656485091e+00	1.643861375071287156e+00	1.118949135110339999e+00	1.584764178800069701e+00	1.947542060727137869e+00	1.338349823878224765e+00	1.622890059958023823e+00	1.663171173002280012e+00	1.012063541885731555e+00	1.669375511167620285e+00	8.127191002924458729e-01	8.018075601814483866e-01	2.070048465081219202e+00	1.550517084706284354e+00	8.221179169458161518e-01	8.361241869117000958e-01	1.081188567922012123e+00	5.064138857018443574e+00	1.604085988523928918e+00	1.814455938395074019e+00	1.715306779306767337e+00	1.689183391877136398e+00	7.371554850696329098e-01	1.661885192317591020e+00	1.533168825513407052e+00	1.667883641782327953e+00	1.581903524851843157e+00	1.609241082468351181e+00	2.816910429502383462e+00	1.882422165554305638e+00	1.582407234039866273e+00	1.680107805001088028e+00	7.797001198325641536e-01	9.319652246602075918e-01	1.768756956080878684e+00	1.906704000975138369e+00	1.519360494298702013e+00	1.705778022137923511e+00
2.555651308956035095e+00	2.034848197433983152e+00	2.210681475101770932e+00	2.573875574957807721e+00	2.003825094505983895e+00	2.486187901423639435e+00	1.875249879905298789e+00	1.853761331722478367e+00	2.729327048119804644e+00	1.840957421481380862e+00	2.657516267796226295e+00	2.380938559996083725e+00	2.621416826114416398e+00	1.783461927478613207e+00	1.837301063484443109e+00	2.714914707742650535e+00	2.608773144955100154e+00	1.328454350469929990e+00	2.300715864038493930e+00	2.796439483133646320e+00	2.454104136175625062e+00	2.800121256487701160e+00	2.257280831572237467e+00	2.305133296896363593e+00	1.516112326586992021e+00	2.925842368173866781e+00	2.122105109911026410e+00	2.064787151200044857e+00	2.533800858565119718e+00	4.244522475789600513e+00	2.592616284952788508e+00	1.698114291340184323e+00	2.594875693297442165e+00	2.560763385085575994e+00	2.172909784379620124e+00	2.851395550399402623e+00	1.879191788591994206e+00	3.101889494151338411e+00	2.794472444169054270e+00	2.719969595281369390e+00	1.701512003561895581e+00	2.284643337221756720e+00	2.855749154736610507e+00	2.640995090292720615e+00	2.050103817090955793e+00	2.403296317432636720e+00	2.553429831700373409e+00	2.602038652444472078e+00	1.615695399218401551e+00	2.708634269619662138e+00
1.944032192579694396e+00	1.118127198904988573e+00	1.378236304908380783e+00	2.132107348048510875e+00	7.200490647250750165e-01	1.512885125244988860e+00	2.260894753990025485e+00	2.202049889302278185e+00	2.534794852664530307e+00	3.161942044264199225e+00	2.432367941430093161e+00	1.362387517865121911e+00	2.283710121666644444e+00	9.007695000705535637e-01	1.300398435544922737e+00	2.373945559807784544e+00	2.431217584941752552e+00	1.981573885114755740e+00	2.539480513694452046e+00	2.475567681110402596e+00	1.438970684344018203e+00	2.434677193288118158e+00	1.235735892501111488e+00	1.318166817430776572e+00	2.150674633654475087e+00	2.292556233057312820e+00	1.085091625155679917e+00	9.400722190475651052e-01	1.611142812330295104e+00	3.947841849194286379e+00	2.214952796548963931e+00	1.529002717526243948e+00	2.238476031161900970e+00	2.316410297898235271e+00	1.237766089642188927e+00	2.448206195801934104e+00	2.346478428845285791e+00	2.379215098359200642e+00	2.337801104549784181e+00	2.348418347790769189e+00	3.008272738372738786e+00	2.692761641696312935e+00	2.329828502736693174e+00	2.321789174955671164e+00	1.011160173923116412e+00	1.420718367098107837e+00	2.279976380230387623e+00	2.309928646287612963e+00	1.262416694979955345e+00	2.386457522444945134e+00
2.289163989060023940e+00	1.720689973227764291e+00	1.604636134844912077e+00	2.155533770991226561e+00	2.600003136674132076e+00	1.897951843763439728e+00	6.338415591859006826e-01	9.698375056867299948e-01	2.234155378555835014e+00	2.468360822347756223e+00	2.537982083826983981e+00	1.942821361001091374e+00	2.344033855790203624e+00	2.525002580950773456e+00	1.756828606427351724e+00	2.313587314206022594e+00	2.591328585183361177e+00	5.166039218895214225e-01	8.655410664560726497e-01	2.393315232628792089e+00	1.925929373636771968e+00	2.162007686764405356e+00	1.764654905677917496e+00	1.765248066915077851e+00	1.980514249195121312e+00	2.299066867482825405e+00	1.770321962540119864e+00	1.821730158822409740e+00	2.066920833937533342e+00	5.564500184353046386e+00	2.279128036258241785e+00	2.284115884528199025e+00	2.271820238681763637e+00	2.349539362483950011e+00	1.661862319920264008e+00	2.256420300918847488e+00	7.707466547177971306e-01	2.422479372446817880e+00	2.212477023403276455e+00	2.293888254469222954e+00	2.212735612894654036e+00	8.414638452974905203e-01	2.272299619963727757e+00	2.189318569634860712e+00	1.856053529426954674e+00	1.868334314386164596e+00	2.540749793081049202e+00	2.693579541537245436e+00	2.167283676594180086e+00	2.223581976267760663e+00
1.697258194153614896e+00	4.798090268210850606e-01	5.672179783865155533e-01	1.975485395876605432e+00	1.574880023234812354e+00	3.379968513934163976e-01	1.784035313197679606e+00	1.958385989700004437e+00	2.387691829283106859e+00	3.461808467163901781e+00	2.446877706780032469e+00	4.981273651139601077e-01	2.196192378570771986e+00	1.850210902381731470e+00	1.747186602555627299e+00	2.096460105352368597e+00	2.529364428435387779e+00	1.865876635955696861e+00	1.864339783832326569e+00	2.183129739581211926e+00	2.942860036710497895e-01	2.081026143236676784e+00	8.231625741990755696e-01	4.295103768026829472e-01	2.081472386689436238e+00	1.728901440871167594e+00	4.845051428397014193e-01	5.398526634696303450e-01	4.404845069785619516e-01	5.044799740968299417e+00	2.112458109365056735e+00	2.396669886278339323e+00	2.194989735486982951e+00	2.260881637177784675e+00	5.791707483027920267e-01	2.073993690240807819e+00	1.731006764588242541e+00	1.676511063395340839e+00	1.970737267615596977e+00	2.150607276453122996e+00	3.247630664007161272e+00	2.145968190461962966e+00	1.981813077765866682e+00	2.200301719779994336e+00	4.124564701957104673e-01	2.658086610092606494e-01	2.380441149763750097e+00	2.426929546937012905e+00	2.074125298226106029e+00	2.259443003644343584e+00
3.303348883598175689e+00	3.114385179768605738e+00	3.234428788556363177e+00	3.428547662720842215e+00	2.906275065254530166e+00	3.431744289491105881e+00	2.936670076680400143e+00	3.040192949211252493e+00	3.582548131612933062e+00	1.000794670386144114e+00	3.400386227988327015e+00	3.296415800242624705e+00	3.455047017376877694e+00	2.724881714908871100e+00	3.083966994856887744e+00	3.480270588794954545e+00	3.349315690224605735e+00	2.515156070235197827e+00	3.326968989836194268e+00	3.536889325600692136e+00	3.411098204283245394e+00	3.617790395448948981e+00	3.340892373476751054e+00	3.309850858835175380e+00	2.087196455730740752e+00	3.657329939784316419e+00	3.189379357541082705e+00	3.156161035741700704e+00	3.424355772246224117e+00	4.925959029953879131e+00	3.421999289795386368e+00	2.953864648404402882e+00	3.412203465348061737e+00	3.296359646641180863e+00	3.221356251927069536e+00	3.598700782001186482e+00	2.820598978494198050e+00	3.821929591105655444e+00	3.603845544455682948e+00	3.536990944455423946e+00	1.147732525404768111e+00	3.299313146164133403e+00	3.648575055718853655e+00	3.528592597249593066e+00	3.057260080945988445e+00	3.380668668379025021e+00	3.330414741898862108e+00	3.289388743681509020e+00	2.863987520936498221e+00	3.589639916826545374e+00
2.519302972388177686e+00	1.893861355601834440e+00	1.634807652260759303e+00	2.384914267068004801e+00	2.967695354682795550e+00	1.880563792436426462e+00	5.928222208842304219e-01	8.549962624387907884e-01	2.509021387438881145e+00	2.869960084160992686e+00	2.879730062912881028e+00	1.996623048918175991e+00	2.607091746508169994e+00	2.975053421121668151e+00	2.095036423604612175e+00	2.574442212013475562e+00	2.971328074874664882e+00	1.122378275307010620e+00	4.508075814997899444e-01	2.634351517709546009e+00	1.909580003183688035e+00	2.278372811947949383e+00	1.824134825444078345e+00	1.792720026219691842e+00	2.317090693349317387e+00	2.371884993320947821e+00	1.843699043301333163e+00	1.941848006967706874e+00	2.120639212790322414e+00	5.993651692500139738e+00	2.524286291514916680e+00	2.782474716110694413e+00	2.503289965253385763e+00	2.688161867237384151e+00	1.724039102407229462e+00	2.408028085525205420e+00	7.062092089494392821e-01	2.412562747048273337e+00	2.355386410128808006e+00	2.549241528674219825e+00	2.581077536392806238e+00	1.967324629726294738e-01	2.426432561865349946e+00	2.414702968269033523e+00	2.017331386075778443e+00	1.874796719244930410e+00	2.950460364843202399e+00	3.102790865913365170e+00	2.651933218384769031e+00	2.433819431963977653e+00
3.526234150460097805e+00	3.526461492257381813e+00	3.638501281469662452e+00	3.562458846076582031e+00	3.303495141569007476e+00	3.880260777163861974e+00	3.228714712860956126e+00	3.264290811004354254e+00	3.616235252655512600e+00	1.087508117512832939e+00	3.437555660711313799e+00	3.767474078327425424e+00	3.534007742235414362e+00	3.057069913012062212e+00	3.229977653732734044e+00	3.619288141323357966e+00	3.357219455469351743e+00	2.759973364118689432e+00	3.624653429753834644e+00	3.672820056621362905e+00	3.864625524777701937e+00	3.735927274773525930e+00	3.702212975706056231e+00	3.732244522877535609e+00	2.742687957953387379e+00	3.902895782825289039e+00	3.605179656537507604e+00	3.572031457175114610e+00	3.941383339996098467e+00	5.025446567085929850e+00	3.523739382470223447e+00	2.992980936253619717e+00	3.493311343121892953e+00	3.380370003147699531e+00	3.606614851396565680e+00	3.742567525887808166e+00	3.157662690431612074e+00	4.114892727638348902e+00	3.767400899268671832e+00	3.648410024623705894e+00	1.297832883011727834e+00	3.511951185835344713e+00	3.818559197862439802e+00	3.585600396536314793e+00	3.510864622861825435e+00	3.839914069862174983e+00	3.401929248397772998e+00	3.359302087628976530e+00	3.003206873667218169e+00	3.653914862497936511e+00
9.748094265891941168e-01	1.954869746109287432e+00	1.892029006790686196e+00	5.373701458033587341e-01	2.656317588413986019e+00	2.093387711110110239e+00	2.338144026919364293e+00	2.532318522773150171e+00	5.440840386429948161e-01	3.426221580870218553e+00	9.590050078537722955e-01	2.099219466439934845e+00	6.216388334742343202e-01	2.669117493483082360e+00	1.778823881057188139e+00	6.150274683768731654e-01	1.152347370015935457e+00	2.283990760925294516e+00	2.407308151856085932e+00	6.440314746960733583e-01	2.144524169656803814e+00	3.276137423885908118e-01	1.879032843472345338e+00	1.972248391911553655e+00	3.311150383703113764e+00	8.403498581477761853e-01	2.058899957413875104e+00	2.130750765750604181e+00	2.339145553280062906e+00	5.859072847618475244e+00	5.302529753644271704e-01	2.444915008453042216e+00	5.823598573693883340e-01	8.478436040230689086e-01	1.882262387000743553e+00	4.093505690256132312e-01	2.422161978262536319e+00	1.155752924810044213e+00	4.215068558309049140e-01	4.615387798941398279e-01	3.299920193504015220e+00	2.459947421086507546e+00	4.806418115329844087e-01	4.512983542964853489e-01	2.105542878514180316e+00	2.120800201347202929e+00	1.226243034956001399e+00	1.358175316531325727e+00	2.312560689959410887e+00	3.963140414437280046e-01
[truncated: 684 more rows]
[truncated: 950 more columns]
