# Supplementary material for: T-cell receptor structures and predictive models reveal comparable alpha and beta chain structural diversity despite differing genetic complexity
Source: Commun Biol. 2025 Mar 4;8:362. doi: 10.1038/s42003-025-07708-6 (PMC11880327; doi:10.1038/s42003-025-07708-6)
Supplement: Supplementary file 4 — Supplementary Data 2 [file 42003_2025_7708_MOESM4_ESM.zip › Figure_3/OAS_cdr3H_rmsd_matrix.csv]

0.000000000000000000e+00	6.555793427742991675e+00	5.957999820488850240e+00	4.668680313331346809e+00	5.267950909175163510e+00	4.994654765075019043e+00	6.172298481986124408e+00	4.074129065462021693e+00	5.949425638479998391e+00	5.437363338762873255e+00	3.324953907740998194e+00	4.119801486593407169e+00	5.525389576508328737e+00	8.286705405171280958e+00	1.922816388256117559e+00	4.723315532840745234e+00	4.314534083398379849e+00	5.957678514463983888e+00	4.707020208896434355e+00	1.810543053653913326e+00	5.433723729031651573e+00	3.736386891479043015e+00	3.917814433802834451e+00	8.276661198396865871e+00	4.962010167679293815e+00	4.397990501706400046e+00	6.314577387096059979e+00	5.403088987357814510e+00	6.146160337493649983e+00	5.516492565347809851e+00	4.433959031366266679e+00	7.470897395318773171e+00	4.835619602463427036e+00	5.959256092103622393e+00	5.910987245727389983e+00	3.177786578417462593e+00	4.045123786155394363e+00	3.527347246067472408e+00	4.019535004814795975e+00	5.843828712010216364e+00	3.768110266474836489e+00	5.726404184086395510e+00	4.109685301118777723e+00	3.772787994746288120e+00	4.117312354517985717e+00	4.890165263296285758e+00	5.473656428837132104e+00	3.002250511587212678e+00	4.668393931430533605e+00	3.782150600027805787e+00
6.555793427742991675e+00	0.000000000000000000e+00	7.072302192615073757e+00	8.203357814508217771e+00	4.123532708549049630e+00	8.330847027087893153e+00	7.947419671951232445e+00	4.254939830547163737e+00	5.743640827498100343e+00	9.196510539412299678e+00	7.812823953596674365e+00	5.361745748585776461e+00	8.554446643869587419e+00	3.806484113509115197e+00	6.030669871654492198e+00	8.121448474201908851e+00	7.420974150309115558e+00	6.895019522770924780e+00	8.127786571061097476e+00	6.958674426413588243e+00	5.216675627250905833e+00	6.141673899594664476e+00	6.434940145924219479e+00	4.356616481146729392e+00	7.728398301233180057e+00	6.165269760011803157e+00	9.320546564944404366e+00	8.219946131436261183e+00	9.765628663661528819e+00	7.170733022571689652e+00	7.802643290423675104e+00	1.087513671321408637e+01	7.670927229462457753e+00	9.755010928221031108e+00	8.335310431078985616e+00	4.422376313934417880e+00	8.218503285629342514e+00	5.296899086293626269e+00	7.573275589134663477e+00	9.515108400297703994e+00	6.411000172737558955e+00	5.111178213850604557e+00	5.957367911096851820e+00	8.382351875631142590e+00	6.914286242600229393e+00	7.354237195191472232e+00	3.466066971617996373e+00	6.249474051198269819e+00	4.501335193491089903e+00	5.176236448259890821e+00
5.957999820488850240e+00	7.072302192615073757e+00	0.000000000000000000e+00	6.903801849295179593e+00	4.916065531090487717e+00	4.735702622502104830e+00	1.057363154340377243e+01	7.115048778919119243e+00	6.774775450889126915e+00	4.980735857939612821e+00	4.440088681707990759e+00	4.834853190740546758e+00	4.925465473312997666e+00	7.575714103365405627e+00	5.492551489277489374e+00	5.076317222586990141e+00	5.591034639670145800e+00	6.037805194955367938e+00	4.798196150652647596e+00	6.389940593201463237e+00	3.687857470218377731e+00	4.780666873119768567e+00	3.102160634824184360e+00	9.360407870355475168e+00	4.980518967051287049e+00	3.775975335940951805e+00	6.682995520995209660e+00	5.861615401844026962e+00	5.093071887010789389e+00	3.962714523707538739e+00	4.459214600209618240e+00	7.759475345508795918e+00	5.676106029997184166e+00	6.427123750245130829e+00	5.083901253902453732e+00	5.132936174260878559e+00	5.538558692765517044e+00	3.283772005551587991e+00	6.276269166878974737e+00	6.230392337156272831e+00	3.192049539956037130e+00	8.314366017580056223e+00	6.924025192033387732e+00	6.454234248105309213e+00	4.860710962071295604e+00	3.568345446177540126e+00	6.284664879663858450e+00	6.225292444015118498e+00	4.408327871800416631e+00	7.458387531567984396e+00
4.668680313331346809e+00	8.203357814508217771e+00	6.903801849295179593e+00	0.000000000000000000e+00	5.827611683497488926e+00	4.978216149791623302e+00	7.544165493612834616e+00	6.757151688772239595e+00	7.371579893032019548e+00	4.743600199816130569e+00	4.058422806241447134e+00	4.208267516020913313e+00	3.801942301979281957e+00	1.029827327596723485e+01	4.574040217250676221e+00	3.773486270009410060e+00	2.889679267506477078e+00	6.833177545625048310e+00	6.998346511761062594e+00	3.610885165019415144e+00	5.537976342875469804e+00	4.577101308673935165e+00	5.630390548303881637e+00	9.089646928271017501e+00	4.209182697928503636e+00	4.518908682203950811e+00	4.332733426233176033e+00	3.749821946522696514e+00	4.854234962090534289e+00	6.034295460727860494e+00	5.061288248514125065e+00	5.820263262581027774e+00	3.184656112554200114e+00	4.058284252221123545e+00	4.239476830979261202e+00	5.045521568344429220e+00	3.277943998932783209e+00	5.812618362924367510e+00	2.125417739355330848e+00	4.827098387247113820e+00	4.662968137730349127e+00	7.838373403911171877e+00	4.277343096900824371e+00	2.233435072076880523e+00	3.279929711073787502e+00	4.407726344253174666e+00	6.694863271301072061e+00	3.641457666693486583e+00	5.628137539166168324e+00	5.112212417112310447e+00
5.267950909175163510e+00	4.123532708549049630e+00	4.916065531090487717e+00	5.827611683497488926e+00	0.000000000000000000e+00	6.301301702297907426e+00	7.391920587254461772e+00	4.734464416021231692e+00	3.884835090505653454e+00	6.684436811185381799e+00	5.506422815611219157e+00	3.132965946676331992e+00	5.992541847702693936e+00	5.094603364835058379e+00	4.567866012284490296e+00	5.965092659667290853e+00	5.441952758841232196e+00	4.185667800857605592e+00	5.815830940153611905e+00	5.418523680765032324e+00	3.789911981181801615e+00	3.302200953165794317e+00	4.257253818929248368e+00	5.332049798266639051e+00	5.804010726314173141e+00	4.083952642954231216e+00	7.400439740028128988e+00	6.350231237775526338e+00	7.163697041873522409e+00	3.888646269110605402e+00	5.274335241327261059e+00	8.930783514699905723e+00	5.665555013972961795e+00	7.371812187515834225e+00	6.122409561600711037e+00	3.394223917697568371e+00	5.951493529106490321e+00	3.441421403046721839e+00	5.590995212412767756e+00	7.449726999907068326e+00	3.831076360657443836e+00	5.337493910185498791e+00	4.118934704272144032e+00	6.242384740243738683e+00	5.034669018404415830e+00	4.910503119614018530e+00	2.757127961989815912e+00	5.176401764997643262e+00	2.731559845718793067e+00	5.073703346924922641e+00
4.994654765075019043e+00	8.330847027087893153e+00	4.735702622502104830e+00	4.978216149791623302e+00	6.301301702297907426e+00	0.000000000000000000e+00	1.012491431043687484e+01	7.397847697384901444e+00	8.507571230486909997e+00	1.515539146473144028e+00	2.733627434899960296e+00	4.810511418434696651e+00	2.496297288723233532e+00	1.011669159930544915e+01	4.766448173545740907e+00	2.569961946074821757e+00	2.960977870003817625e+00	7.986903705298222356e+00	5.748527726110494562e+00	4.879212923652441525e+00	4.238933584965185020e+00	5.600196275239368582e+00	3.948935299628423046e+00	9.951677850531682523e+00	1.771448160125266957e+00	3.046190410118293723e+00	2.916032706465936375e+00	2.569923710676852213e+00	2.823278741897294442e+00	6.058119735696982922e+00	4.529529445648082131e+00	3.584938986962586061e+00	2.761501388518162070e+00	2.968336260768670964e+00	2.387550312001825770e+00	5.315452598537434348e+00	2.603228881626774349e+00	4.842446435102418789e+00	3.969312144352040050e+00	2.162202639432086126e+00	4.040696522451567851e+00	9.322656426127577944e+00	6.677449012066397849e+00	3.682785289043069898e+00	2.847620713455560004e+00	3.069576367782398840e+00	7.598760456997840862e+00	4.365883768148314914e+00	6.014814793781043889e+00	6.756860266740396526e+00
6.172298481986124408e+00	7.947419671951232445e+00	1.057363154340377243e+01	7.544165493612834616e+00	7.391920587254461772e+00	1.012491431043687484e+01	0.000000000000000000e+00	5.490361355260607645e+00	6.247436579705088810e+00	1.041377685101150874e+01	8.581597038411254985e+00	7.273435600128581591e+00	1.001775566613131474e+01	9.117443014704328164e+00	6.285323041109766251e+00	9.563085792752413994e+00	8.596861279081775109e+00	6.812493024953885090e+00	8.435997918605925960e+00	5.944366614352306399e+00	9.470076385769203853e+00	6.439957823164537132e+00	8.539144773425780599e+00	7.611474832281464487e+00	9.764911305076999781e+00	8.914318811034258161e+00	1.066362727424491474e+01	9.845316255488372192e+00	1.103652254977806280e+01	8.487404391819946881e+00	8.311235713672655123e+00	1.191966268958569231e+01	9.070576135516320804e+00	1.039654286976130493e+01	1.045189124348241627e+01	6.601666272087542531e+00	8.678668679964282262e+00	7.751041229548856215e+00	7.772636726823518138e+00	1.072731623148660063e+01	8.100822335336415492e+00	4.760071736733169523e+00	5.034674285599344046e+00	7.863834317469655666e+00	8.738720958270569383e+00	9.593100400636215497e+00	6.760738393815413083e+00	7.004024732907669026e+00	7.589648683256326578e+00	5.128168861535962186e+00
4.074129065462021693e+00	4.254939830547163737e+00	7.115048778919119243e+00	6.757151688772239595e+00	4.734464416021231692e+00	7.397847697384901444e+00	5.490361355260607645e+00	0.000000000000000000e+00	5.192590931508537899e+00	8.094764920691346788e+00	6.070221927104582527e+00	4.878763255634137153e+00	7.717473322142033076e+00	5.907065018380222021e+00	4.208100458858769599e+00	7.027522931554684327e+00	6.254441823304524917e+00	6.032616433174993631e+00	6.354953159262239026e+00	4.645674042595916653e+00	5.882032268467352054e+00	4.926679775932238492e+00	5.499347286993811146e+00	6.075154039557368435e+00	6.964413597003507483e+00	5.797751538970597807e+00	8.397035885752728746e+00	7.366737485490932436e+00	8.747592716536024327e+00	6.600647732188696715e+00	6.344727751111022052e+00	9.843489472615692293e+00	6.780128808088140779e+00	8.487831083894887385e+00	7.849838214454051943e+00	3.386207680322415037e+00	6.667430297506903081e+00	4.460743260197390647e+00	6.107600251598868546e+00	8.447547598085751730e+00	5.387508113069372051e+00	3.607603479888057851e+00	4.603334427269063944e+00	6.594245757389619378e+00	6.104485573033389123e+00	6.718804621737075600e+00	3.587969756550210665e+00	4.541213656491031259e+00	4.270076200274000477e+00	3.241443314128915620e+00
5.949425638479998391e+00	5.743640827498100343e+00	6.774775450889126915e+00	7.371579893032019548e+00	3.884835090505653454e+00	8.507571230486909997e+00	6.247436579705088810e+00	5.192590931508537899e+00	0.000000000000000000e+00	8.746734598232833946e+00	7.008429456493509235e+00	5.049852005307685410e+00	8.388291168472385095e+00	5.457709037741873104e+00	5.510905212688652632e+00	8.091252964583595997e+00	7.779225251255403428e+00	3.306463891902818197e+00	5.807811685016492476e+00	6.227877457332680500e+00	6.825616477922498149e+00	3.748927864678040844e+00	5.661017662608800904e+00	6.007229783588329930e+00	8.340878715454076442e+00	6.749003867720367644e+00	9.897122883742691002e+00	8.908297368292016571e+00	9.180160075559996358e+00	4.385683774774302712e+00	6.051538310393505427e+00	1.130983536959917046e+01	8.155948638887331015e+00	9.462644672064854490e+00	8.777086824200443615e+00	5.231134842832932286e+00	7.818785225517893345e+00	4.856679894328547853e+00	7.404358379327785400e+00	9.747007079614038005e+00	5.331087616366308346e+00	4.621496909305675693e+00	4.466626279053308224e+00	7.844166218815044722e+00	7.453571255286242980e+00	7.184561450102156854e+00	4.212005198359118019e+00	6.897374179812150174e+00	4.362770568572991614e+00	5.973060801209626014e+00
5.437363338762873255e+00	9.196510539412299678e+00	4.980735857939612821e+00	4.743600199816130569e+00	6.684436811185381799e+00	1.515539146473144028e+00	1.041377685101150874e+01	8.094764920691346788e+00	8.746734598232833946e+00	0.000000000000000000e+00	2.822253488278467781e+00	5.110340618226927312e+00	1.997924100558987837e+00	1.080257914550959697e+01	5.224971463978797637e+00	2.610784406042948369e+00	3.171667211998926650e+00	7.990610866109756572e+00	5.851885706870259440e+00	5.197758025596908027e+00	4.892367222812846528e+00	5.681699105510938708e+00	4.427413979968845226e+00	1.064832162223416034e+01	2.356257663631475374e+00	3.461239602138574512e+00	2.955466591152235090e+00	2.799708628844232994e+00	2.074410917964678358e+00	5.976120624796481096e+00	4.440244252950604320e+00	3.377108412519135960e+00	2.846332958063591434e+00	2.381161500047353830e+00	2.371596913848770249e+00	5.916953142092774343e+00	2.570622648310799008e+00	5.355709889188411843e+00	4.038729447709180853e+00	2.043270938796054370e+00	4.214625768921696825e+00	9.791253199965582965e+00	6.881311470267625019e+00	3.549284851699459953e+00	3.279150162723801554e+00	3.171661368181353691e+00	8.072663369289465152e+00	4.966463013408828786e+00	6.463460378388806937e+00	7.370299883082735981e+00
3.324953907740998194e+00	7.812823953596674365e+00	4.440088681707990759e+00	4.058422806241447134e+00	5.506422815611219157e+00	2.733627434899960296e+00	8.581597038411254985e+00	6.070221927104582527e+00	7.008429456493509235e+00	2.822253488278467781e+00	0.000000000000000000e+00	4.085028995587435041e+00	3.137104411854794161e+00	9.344186205985971938e+00	3.510695760327730230e+00	2.534685916951657347e+00	2.880714934936650540e+00	6.474872005928609120e+00	4.350254264453574216e+00	3.365431938588569150e+00	4.563804091023819787e+00	4.030397373769872615e+00	3.117102204450886482e+00	9.547347341170526747e+00	2.982879721851279253e+00	3.253299810321554464e+00	4.272701813775778845e+00	3.569609840542545598e+00	3.372509114409705688e+00	4.821719858814677906e+00	3.448056976536706397e+00	5.393833778443232418e+00	3.299435219534424313e+00	3.719433011537242262e+00	3.674309163788137766e+00	4.387118278935089322e+00	2.270922960422395498e+00	3.651992481067698915e+00	3.279583708763419647e+00	3.691418600017732032e+00	2.874386579581778012e+00	7.925700161657770693e+00	5.362474926512370565e+00	2.946108460390746142e+00	2.825837863614631740e+00	2.849845298022785745e+00	6.492739793485660549e+00	3.631773411249919814e+00	4.814753754520550544e+00	5.518805772558484257e+00
4.119801486593407169e+00	5.361745748585776461e+00	4.834853190740546758e+00	4.208267516020913313e+00	3.132965946676331992e+00	4.810511418434696651e+00	7.273435600128581591e+00	4.878763255634137153e+00	5.049852005307685410e+00	5.110340618226927312e+00	4.085028995587435041e+00	0.000000000000000000e+00	4.486659774626281738e+00	7.107827247441480978e+00	3.206310511608865266e+00	3.979546282108116007e+00	3.741943349998515966e+00	5.210878653523236537e+00	5.635471528868266411e+00	3.962992182513629391e+00	3.303521600992685325e+00	2.932002029555856648e+00	3.642374986044638163e+00	6.716709835751820457e+00	4.372929293237925563e+00	2.962044388596545286e+00	5.563730431340126792e+00	4.647078841890127876e+00	5.539997049278371222e+00	4.102524237332307422e+00	4.144167484910458832e+00	7.059974358437308695e+00	3.963374794916794119e+00	5.366830654370747133e+00	4.630761163689404825e+00	3.038558424198019026e+00	4.016323367911256881e+00	3.505674003072880573e+00	3.612081598389949466e+00	5.554966285730215780e+00	3.007028828834090728e+00	6.186632636893790504e+00	3.548454359605656805e+00	4.366796997736261510e+00	3.583149743786648411e+00	3.653027774077872714e+00	4.371673026963859954e+00	3.656627357800506406e+00	3.433040324771763352e+00	4.099813749820652831e+00
5.525389576508328737e+00	8.554446643869587419e+00	4.925465473312997666e+00	3.801942301979281957e+00	5.992541847702693936e+00	2.496297288723233532e+00	1.001775566613131474e+01	7.717473322142033076e+00	8.388291168472385095e+00	1.997924100558987837e+00	3.137104411854794161e+00	4.486659774626281738e+00	0.000000000000000000e+00	1.027495658173400805e+01	5.248314944010289196e+00	1.980579243602438755e+00	2.149334367180600225e+00	7.564084734524694653e+00	6.368826513920214261e+00	5.042232518061866564e+00	4.093053121671907491e+00	5.264600577564440442e+00	4.596267171049383649e+00	1.005109026857474142e+01	1.983779143877274276e+00	2.836686971029453108e+00	2.390247763106893686e+00	1.936901174427815508e+00	2.003749764770966113e+00	5.612225489715263471e+00	4.438579685787193974e+00	3.683735048899952513e+00	2.054789749331315196e+00	2.173021156571865120e+00	1.221618464407852489e+00	5.420102605320868960e+00	2.319286622479388882e+00	5.181005185744012032e+00	3.140155319385751209e+00	2.470904235954507477e+00	3.940642204893256118e+00	9.301861682167910317e+00	6.378738947728305853e+00	3.192863263194086532e+00	2.389033810349559417e+00	2.473133868755607701e+00	7.281971457290524086e+00	4.520620808649379541e+00	5.773043033087933651e+00	6.870868193610643715e+00
8.286705405171280958e+00	3.806484113509115197e+00	7.575714103365405627e+00	1.029827327596723485e+01	5.094603364835058379e+00	1.011669159930544915e+01	9.117443014704328164e+00	5.907065018380222021e+00	5.457709037741873104e+00	1.080257914550959697e+01	9.344186205985971938e+00	7.107827247441480978e+00	1.027495658173400805e+01	0.000000000000000000e+00	7.795503975944956032e+00	9.996384613256633855e+00	9.556678259633761385e+00	6.748112944965609650e+00	8.441183812076385351e+00	8.928710318320897343e+00	6.966422754896503200e+00	7.059616619109651658e+00	7.407219967700981123e+00	5.221008350117932295e+00	9.762457400790816919e+00	7.889112622949463471e+00	1.152306850504175628e+01	1.041932507981229072e+01	1.129853070431673068e+01	7.303369830253909178e+00	8.802533576109077273e+00	1.301699265270593742e+01	9.866026973702263447e+00	1.167046116794963240e+01	1.025193194189902357e+01	6.392625458337929167e+00	1.009959842490980897e+01	6.165215778620057208e+00	9.786488232537291054e+00	1.153266826886763319e+01	7.491826150393416484e+00	5.743575974012628649e+00	7.729295145072563322e+00	1.050155863754805097e+01	9.065188706086166448e+00	8.853606836436826555e+00	4.361911442095133040e+00	8.641519485332189277e+00	5.592902555233539630e+00	7.638882978265167267e+00
1.922816388256117559e+00	6.030669871654492198e+00	5.492551489277489374e+00	4.574040217250676221e+00	4.567866012284490296e+00	4.766448173545740907e+00	6.285323041109766251e+00	4.208100458858769599e+00	5.510905212688652632e+00	5.224971463978797637e+00	3.510695760327730230e+00	3.206310511608865266e+00	5.248314944010289196e+00	7.795503975944956032e+00	0.000000000000000000e+00	4.491053895999938206e+00	4.168012430798220258e+00	5.620111437937937993e+00	4.836189136677249145e+00	2.296557889131090935e+00	4.710636644370820747e+00	3.327596143559120367e+00	3.470110419923173151e+00	7.493343762453130275e+00	4.784218323287313446e+00	3.959585461220295866e+00	6.068921249013983221e+00	5.163221192682070360e+00	6.033550070186873171e+00	5.085489835646235690e+00	4.060272272323417475e+00	7.262754409633911834e+00	4.512504390813355748e+00	5.794913097341499508e+00	5.571954295252377953e+00	2.937278406389204566e+00	3.945580680973543863e+00	3.280104624929836454e+00	3.922159034375129139e+00	5.598884228127513296e+00	3.529065780653587225e+00	5.855425539906977228e+00	3.862382110587069040e+00	3.834148168110548927e+00	3.992462439551181852e+00	4.602861718925375989e+00	5.117861377273867696e+00	2.876134994893441377e+00	4.301563525444612068e+00	3.445581552784774626e+00
4.723315532840745234e+00	8.121448474201908851e+00	5.076317222586990141e+00	3.773486270009410060e+00	5.965092659667290853e+00	2.569961946074821757e+00	9.563085792752413994e+00	7.027522931554684327e+00	8.091252964583595997e+00	2.610784406042948369e+00	2.534685916951657347e+00	3.979546282108116007e+00	1.980579243602438755e+00	9.996384613256633855e+00	4.491053895999938206e+00	0.000000000000000000e+00	2.020126958317455923e+00	7.610347699995847925e+00	6.192741729969562847e+00	4.458635027741267187e+00	4.189500533594262777e+00	5.049858388452766356e+00	4.297361281715027737e+00	9.853886393721944970e+00	2.391905367856204112e+00	2.940881023250475845e+00	2.758698614245848724e+00	2.119557095203194574e+00	2.594795047422805201e+00	5.633520506953753504e+00	4.465716892044194530e+00	4.121054896410313084e+00	2.266394801784358037e+00	2.244136374509163812e+00	2.188247097301682764e+00	5.036457310462203907e+00	1.668694529466077547e+00	4.837649924520371236e+00	2.547809162230885160e+00	2.536030906146483854e+00	3.829291204924189618e+00	8.988266886908622411e+00	6.110286778741942371e+00	2.984502259340068964e+00	2.285342291529212311e+00	2.251515350356885214e+00	6.994658723575057913e+00	3.832757636303375737e+00	5.457452026659765032e+00	6.002487809856803302e+00
4.314534083398379849e+00	7.420974150309115558e+00	5.591034639670145800e+00	2.889679267506477078e+00	5.441952758841232196e+00	2.960977870003817625e+00	8.596861279081775109e+00	6.254441823304524917e+00	7.779225251255403428e+00	3.171667211998926650e+00	2.880714934936650540e+00	3.741943349998515966e+00	2.149334367180600225e+00	9.556678259633761385e+00	4.168012430798220258e+00	2.020126958317455923e+00	0.000000000000000000e+00	7.377471606302666629e+00	6.454020637991293441e+00	3.781173559014108676e+00	3.800600344159627220e+00	4.796478326185432017e+00	4.437298360564682298e+00	8.926155166378762829e+00	2.002007192281097137e+00	2.767539276962271977e+00	2.477084932232097803e+00	1.542903831267230741e+00	3.481255831433338610e+00	5.882360254314284553e+00	4.535574188344390301e+00	4.280819190911920202e+00	1.381822418906403671e+00	2.743935725591622354e+00	2.220673792339063368e+00	4.357498435816805404e+00	1.755317891692312005e+00	4.778463458588631418e+00	1.781142909487884340e+00	2.943407649634915302e+00	3.829272927311223818e+00	8.087977734885599901e+00	5.302783709499168552e+00	2.359950649911689347e+00	1.568977580079424339e+00	2.986632741751903186e+00	6.299050396337158908e+00	2.821573744886984425e+00	5.031844287503306923e+00	5.159682832063519520e+00
5.957678514463983888e+00	6.895019522770924780e+00	6.037805194955367938e+00	6.833177545625048310e+00	4.185667800857605592e+00	7.986903705298222356e+00	6.812493024953885090e+00	6.032616433174993631e+00	3.306463891902818197e+00	7.990610866109756572e+00	6.474872005928609120e+00	5.210878653523236537e+00	7.564084734524694653e+00	6.748112944965609650e+00	5.620111437937937993e+00	7.610347699995847925e+00	7.377471606302666629e+00	0.000000000000000000e+00	4.757610709420139194e+00	6.142576111573222697e+00	6.722797463097886173e+00	3.222758862719716344e+00	5.185723235540197429e+00	7.650094864713737230e+00	7.896599340657493471e+00	6.282212993685975633e+00	9.392210673070074733e+00	8.374281744799731086e+00	8.276195190586093986e+00	3.540806399649107483e+00	5.440532894199025193e+00	1.074789615372333706e+01	7.667538018912146036e+00	8.778334285739376242e+00	8.143354043369539497e+00	5.322891368843650106e+00	7.207774931216637704e+00	4.626064500155764314e+00	7.101193118245514135e+00	9.198712318311013547e+00	4.572399695017128174e+00	5.281638391577636149e+00	4.555170113144450639e+00	7.187285870338090632e+00	7.042833957743916962e+00	6.395211382166245961e+00	5.119490075591880185e+00	6.912506248138417853e+00	4.561826228729056965e+00	6.514181251767213077e+00
4.707020208896434355e+00	8.127786571061097476e+00	4.798196150652647596e+00	6.998346511761062594e+00	5.815830940153611905e+00	5.748527726110494562e+00	8.435997918605925960e+00	6.354953159262239026e+00	5.807811685016492476e+00	5.851885706870259440e+00	4.350254264453574216e+00	5.635471528868266411e+00	6.368826513920214261e+00	8.441183812076385351e+00	4.836189136677249145e+00	6.192741729969562847e+00	6.454020637991293441e+00	4.757610709420139194e+00	0.000000000000000000e+00	5.394782394362430900e+00	6.458751820492254048e+00	4.010184623464247089e+00	3.332515344494884513e+00	9.541226270890076577e+00	6.335527474202891085e+00	5.435347190676841578e+00	7.977526425344639627e+00	7.135443833051436258e+00	6.542892134399609816e+00	4.374775927801088926e+00	4.391666269815988066e+00	8.795215003654906383e+00	6.712654265214448301e+00	7.270244785337467874e+00	6.938425300688905395e+00	5.381654303847660081e+00	5.790366316075462372e+00	3.792264615831247188e+00	6.602926035709915098e+00	7.235179335208047569e+00	3.666001390994212628e+00	7.056040408752853210e+00	5.800648257235321736e+00	6.222723557292219709e+00	6.220025214472253872e+00	5.298142394395614296e+00	6.821915306557478686e+00	6.177765035855949272e+00	5.363191381378164202e+00	6.990265783000521260e+00
1.810543053653913326e+00	6.958674426413588243e+00	6.389940593201463237e+00	3.610885165019415144e+00	5.418523680765032324e+00	4.879212923652441525e+00	5.944366614352306399e+00	4.645674042595916653e+00	6.227877457332680500e+00	5.197758025596908027e+00	3.365431938588569150e+00	3.962992182513629391e+00	5.042232518061866564e+00	8.928710318320897343e+00	2.296557889131090935e+00	4.458635027741267187e+00	3.781173559014108676e+00	6.142576111573222697e+00	5.394782394362430900e+00	0.000000000000000000e+00	5.503165131689288003e+00	3.744534082528835128e+00	4.530278645973985441e+00	8.381931383223099274e+00	4.626211560103719478e+00	4.344723187933631436e+00	5.704405052584665903e+00	4.940477117474172175e+00	5.803998448923627151e+00	5.742727262022115475e+00	4.205004255602498020e+00	6.871173964167581083e+00	4.340018714230110319e+00	5.413490666340299740e+00	5.525217915802890012e+00	3.396929080310367333e+00	3.687160850789623634e+00	4.276761952458141280e+00	3.195517811649829731e+00	5.477956281156228791e+00	4.017115801691820920e+00	6.127541914274454271e+00	3.792610468327453077e+00	2.949584496549665591e+00	3.703744266819111175e+00	4.949046726411059360e+00	5.824236455366125220e+00	2.820281299969087829e+00	5.029998843169884104e+00	3.714784010771371658e+00
5.433723729031651573e+00	5.216675627250905833e+00	3.687857470218377731e+00	5.537976342875469804e+00	3.789911981181801615e+00	4.238933584965185020e+00	9.470076385769203853e+00	5.882032268467352054e+00	6.825616477922498149e+00	4.892367222812846528e+00	4.563804091023819787e+00	3.303521600992685325e+00	4.093053121671907491e+00	6.966422754896503200e+00	4.710636644370820747e+00	4.189500533594262777e+00	3.800600344159627220e+00	6.722797463097886173e+00	6.458751820492254048e+00	5.503165131689288003e+00	0.000000000000000000e+00	4.755292463929501778e+00	3.731818976362959894e+00	7.302277378080116677e+00	3.635961296499630624e+00	2.299037092920310776e+00	5.090896688090776223e+00	4.118507151369337649e+00	5.261239749162693435e+00	5.074475824373842592e+00	5.095414527301588059e+00	6.591092440133338393e+00	3.853329657666014096e+00	5.531745219060929308e+00	3.742567473479776030e+00	3.812541850351500727e+00	4.622429700993642143e+00	3.598665944172949605e+00	4.683619023047584484e+00	5.272335846727448150e+00	3.509304603111016885e+00	7.467445135393945499e+00	5.822217770016962390e+00	5.422443621634613464e+00	3.248867490110789902e+00	3.362079190163097309e+00	4.847188491468521043e+00	4.407455255802982030e+00	3.748912858453627539e+00	5.730755331792094509e+00
3.736386891479043015e+00	6.141673899594664476e+00	4.780666873119768567e+00	4.577101308673935165e+00	3.302200953165794317e+00	5.600196275239368582e+00	6.439957823164537132e+00	4.926679775932238492e+00	3.748927864678040844e+00	5.681699105510938708e+00	4.030397373769872615e+00	2.932002029555856648e+00	5.264600577564440442e+00	7.059616619109651658e+00	3.327596143559120367e+00	5.049858388452766356e+00	4.796478326185432017e+00	3.222758862719716344e+00	4.010184623464247089e+00	3.744534082528835128e+00	4.755292463929501778e+00	0.000000000000000000e+00	3.329800737817858902e+00	7.339284297138823909e+00	5.451238484154383279e+00	4.022663837638018158e+00	6.883511892588829006e+00	5.917228816311003392e+00	6.052317517134698122e+00	2.947087240392592289e+00	3.412279665899986103e+00	8.268068600208717811e+00	5.225830104940683896e+00	6.345080940257456170e+00	5.804193088044264925e+00	3.385343226656179372e+00	4.719750018235287392e+00	2.902848970646457527e+00	4.514963089675982033e+00	6.671623647772430665e+00	2.344522196407659909e+00	5.357838275378408177e+00	3.156028375867633073e+00	4.754912225583466601e+00	4.608104030314354560e+00	4.169695325588349100e+00	4.516149166405812210e+00	4.453081999156292881e+00	3.204277463315437835e+00	4.717412699347451444e+00
3.917814433802834451e+00	6.434940145924219479e+00	3.102160634824184360e+00	5.630390548303881637e+00	4.257253818929248368e+00	3.948935299628423046e+00	8.539144773425780599e+00	5.499347286993811146e+00	5.661017662608800904e+00	4.427413979968845226e+00	3.117102204450886482e+00	3.642374986044638163e+00	4.596267171049383649e+00	7.407219967700981123e+00	3.470110419923173151e+00	4.297361281715027737e+00	4.437298360564682298e+00	5.185723235540197429e+00	3.332515344494884513e+00	4.530278645973985441e+00	3.731818976362959894e+00	3.329800737817858902e+00	0.000000000000000000e+00	8.146961719093733123e+00	4.262763251924814867e+00	3.262716344235590427e+00	5.991228429203952821e+00	5.019609675697763507e+00	4.992189536621430612e+00	3.623097676789192256e+00	3.461516274877832533e+00	7.147328040929816773e+00	4.728672441840792828e+00	5.633806374196106859e+00	4.778685208496915138e+00	4.013403385765090370e+00	4.122892098794365801e+00	2.324684714358546067e+00	4.912675290435267961e+00	5.401725180362118017e+00	1.942863167925191759e+00	6.861316076410962417e+00	5.079082041975028439e+00	4.957520700430392502e+00	4.019248234258488317e+00	3.332965919568063651e+00	5.539451617268203343e+00	4.408128818983728436e+00	3.573264974885664635e+00	5.685116722495740404e+00
8.276661198396865871e+00	4.356616481146729392e+00	9.360407870355475168e+00	9.089646928271017501e+00	5.332049798266639051e+00	9.951677850531682523e+00	7.611474832281464487e+00	6.075154039557368435e+00	6.007229783588329930e+00	1.064832162223416034e+01	9.547347341170526747e+00	6.716709835751820457e+00	1.005109026857474142e+01	5.221008350117932295e+00	7.493343762453130275e+00	9.853886393721944970e+00	8.926155166378762829e+00	7.650094864713737230e+00	9.541226270890076577e+00	8.381931383223099274e+00	7.302277378080116677e+00	7.339284297138823909e+00	8.146961719093733123e+00	0.000000000000000000e+00	9.348575467816047535e+00	8.135222838258794553e+00	1.065437667387966236e+01	9.694210909210367433e+00	1.149776520301192129e+01	8.522960979086253275e+00	9.262215764829837994e+00	1.213526295299983992e+01	8.978304946558905542e+00	1.112369320014545515e+01	9.863193982409262262e+00	6.602335496150294247e+00	9.685212217354173703e+00	7.486126611596235492e+00	8.928390578068565731e+00	1.094859366762260144e+01	8.206009001652709856e+00	5.839368190576309736e+00	6.343140945800217700e+00	9.647642906299378041e+00	8.740499284276234349e+00	9.291200525091495521e+00	5.118776409579600006e+00	7.676471787547070491e+00	6.580241845673988621e+00	6.522175006580928525e+00
4.962010167679293815e+00	7.728398301233180057e+00	4.980518967051287049e+00	4.209182697928503636e+00	5.804010726314173141e+00	1.771448160125266957e+00	9.764911305076999781e+00	6.964413597003507483e+00	8.340878715454076442e+00	2.356257663631475374e+00	2.982879721851279253e+00	4.372929293237925563e+00	1.983779143877274276e+00	9.762457400790816919e+00	4.784218323287313446e+00	2.391905367856204112e+00	2.002007192281097137e+00	7.896599340657493471e+00	6.335527474202891085e+00	4.626211560103719478e+00	3.635961296499630624e+00	5.451238484154383279e+00	4.262763251924814867e+00	9.348575467816047535e+00	0.000000000000000000e+00	2.513305129068072130e+00	2.314101840681569211e+00	1.543032382322233609e+00	3.091736480290802724e+00	6.129653849089361728e+00	4.701155146257656625e+00	3.626314120518772555e+00	1.740343267590542142e+00	2.932299227139841591e+00	1.649434571750091338e+00	4.836536201561503212e+00	2.561642873373356277e+00	4.867330469973865981e+00	3.139001872475430499e+00	2.395755327193261675e+00	4.055567123763943904e+00	8.857198877126235104e+00	6.158931438704987826e+00	3.270346348924880964e+00	1.779466893198329736e+00	2.806052787544282001e+00	6.975994786402771375e+00	3.695709779638421288e+00	5.479694747363670793e+00	6.213296389562643185e+00
4.397990501706400046e+00	6.165269760011803157e+00	3.775975335940951805e+00	4.518908682203950811e+00	4.083952642954231216e+00	3.046190410118293723e+00	8.914318811034258161e+00	5.797751538970597807e+00	6.749003867720367644e+00	3.461239602138574512e+00	3.253299810321554464e+00	2.962044388596545286e+00	2.836686971029453108e+00	7.889112622949463471e+00	3.959585461220295866e+00	2.940881023250475845e+00	2.767539276962271977e+00	6.282212993685975633e+00	5.435347190676841578e+00	4.344723187933631436e+00	2.299037092920310776e+00	4.022663837638018158e+00	3.262716344235590427e+00	8.135222838258794553e+00	2.513305129068072130e+00	0.000000000000000000e+00	4.233195380537057240e+00	3.251718996160628539e+00	4.057964665611279109e+00	4.654468157445168508e+00	3.965533228283978140e+00	5.523220946585261970e+00	2.852840840637385078e+00	4.271745301762184255e+00	2.940904141739983491e+00	3.425425616982456845e+00	3.286310665014188448e+00	3.280667157784222354e+00	3.504309239487010785e+00	4.085138113161815632e+00	2.662578505561326914e+00	7.469479826709233272e+00	5.224238222935208675e+00	3.944922721775050878e+00	2.272045200892322203e+00	2.258584349614118469e+00	5.291159826320527060e+00	3.717501151180984120e+00	3.995328533458437192e+00	5.531714322510009829e+00
6.314577387096059979e+00	9.320546564944404366e+00	6.682995520995209660e+00	4.332733426233176033e+00	7.400439740028128988e+00	2.916032706465936375e+00	1.066362727424491474e+01	8.397035885752728746e+00	9.897122883742691002e+00	2.955466591152235090e+00	4.272701813775778845e+00	5.563730431340126792e+00	2.390247763106893686e+00	1.152306850504175628e+01	6.068921249013983221e+00	2.758698614245848724e+00	2.477084932232097803e+00	9.392210673070074733e+00	7.977526425344639627e+00	5.704405052584665903e+00	5.090896688090776223e+00	6.883511892588829006e+00	5.991228429203952821e+00	1.065437667387966236e+01	2.314101840681569211e+00	4.233195380537057240e+00	0.000000000000000000e+00	1.330745613456964849e+00	3.139338577930304020e+00	7.561279037683438453e+00	5.925620318325858449e+00	2.228325590331987627e+00	2.186638858937659524e+00	1.950790436292311192e+00	1.930035213209236211e+00	6.424056041021446006e+00	2.881404256668142594e+00	6.687835203214863355e+00	3.475806691423739547e+00	1.892358555847975188e+00	5.657584530897217689e+00	1.034869013820290107e+01	7.341216560862472207e+00	3.567007915991069034e+00	3.117937024673878899e+00	4.101415519621034456e+00	8.470066558780581900e+00	4.674831538883664095e+00	7.109458618173176703e+00	7.158572613252884409e+00
5.403088987357814510e+00	8.219946131436261183e+00	5.861615401844026962e+00	3.749821946522696514e+00	6.350231237775526338e+00	2.569923710676852213e+00	9.845316255488372192e+00	7.366737485490932436e+00	8.908297368292016571e+00	2.799708628844232994e+00	3.569609840542545598e+00	4.647078841890127876e+00	1.936901174427815508e+00	1.041932507981229072e+01	5.163221192682070360e+00	2.119557095203194574e+00	1.542903831267230741e+00	8.374281744799731086e+00	7.135443833051436258e+00	4.940477117474172175e+00	4.118507151369337649e+00	5.917228816311003392e+00	5.019609675697763507e+00	9.694210909210367433e+00	1.543032382322233609e+00	3.251718996160628539e+00	1.330745613456964849e+00	0.000000000000000000e+00	3.152647081878989788e+00	6.683286435990546615e+00	5.330340167539901586e+00	3.177737664766445924e+00	1.260030519982463071e+00	2.256080629943021165e+00	1.408341382390726704e+00	5.360462161294317518e+00	2.283892921846975455e+00	5.634276098258567345e+00	2.754059053579851035e+00	2.141719935196581215e+00	4.674858972531461987e+00	9.248463685895560005e+00	6.376505365699180139e+00	2.979942580303275079e+00	2.083888413774898307e+00	3.201281946057258576e+00	7.379130582953979278e+00	3.704322684021412293e+00	5.979187985094156055e+00	6.234254704044342787e+00
6.146160337493649983e+00	9.765628663661528819e+00	5.093071887010789389e+00	4.854234962090534289e+00	7.163697041873522409e+00	2.823278741897294442e+00	1.103652254977806280e+01	8.747592716536024327e+00	9.180160075559996358e+00	2.074410917964678358e+00	3.372509114409705688e+00	5.539997049278371222e+00	2.003749764770966113e+00	1.129853070431673068e+01	6.033550070186873171e+00	2.594795047422805201e+00	3.481255831433338610e+00	8.276195190586093986e+00	6.542892134399609816e+00	5.803998448923627151e+00	5.261239749162693435e+00	6.052317517134698122e+00	4.992189536621430612e+00	1.149776520301192129e+01	3.091736480290802724e+00	4.057964665611279109e+00	3.139338577930304020e+00	3.152647081878989788e+00	0.000000000000000000e+00	5.913732973505839041e+00	4.559364708444059389e+00	3.803994457909261495e+00	3.557967902443876618e+00	2.190784299348476072e+00	2.505786941129198642e+00	6.560459754942204569e+00	2.877346386263527567e+00	5.866214317612799434e+00	4.163449199169535042e+00	2.705456646633010553e+00	4.552721773809851769e+00	1.039703702557073228e+01	7.496281291117221635e+00	3.972656908527175013e+00	3.520247624739939241e+00	3.130963988922655705e+00	8.523857357511420929e+00	5.622333506166509842e+00	6.633821620268426145e+00	7.955575414030167991e+00
5.516492565347809851e+00	7.170733022571689652e+00	3.962714523707538739e+00	6.034295460727860494e+00	3.888646269110605402e+00	6.058119735696982922e+00	8.487404391819946881e+00	6.600647732188696715e+00	4.385683774774302712e+00	5.976120624796481096e+00	4.821719858814677906e+00	4.102524237332307422e+00	5.612225489715263471e+00	7.303369830253909178e+00	5.085489835646235690e+00	5.633520506953753504e+00	5.882360254314284553e+00	3.540806399649107483e+00	4.374775927801088926e+00	5.742727262022115475e+00	5.074475824373842592e+00	2.947087240392592289e+00	3.623097676789192256e+00	8.522960979086253275e+00	6.129653849089361728e+00	4.654468157445168508e+00	7.561279037683438453e+00	6.683286435990546615e+00	5.913732973505839041e+00	0.000000000000000000e+00	4.097182659345479649e+00	8.776873228246444114e+00	6.218211106410573841e+00	6.724405545589697830e+00	6.147025633761987073e+00	5.089347228595501704e+00	5.507074534570219448e+00	3.542152497528479937e+00	5.808183421391106549e+00	7.227112978621757833e+00	3.056438858880015541e+00	7.104599986279581003e+00	5.312427788815343277e+00	6.129799468304988785e+00	5.413811527520677735e+00	4.396396769346659461e+00	5.448927327220903116e+00	6.240514038508327310e+00	3.790765241554468368e+00	6.780313394048160802e+00
4.433959031366266679e+00	7.802643290423675104e+00	4.459214600209618240e+00	5.061288248514125065e+00	5.274335241327261059e+00	4.529529445648082131e+00	8.311235713672655123e+00	6.344727751111022052e+00	6.051538310393505427e+00	4.440244252950604320e+00	3.448056976536706397e+00	4.144167484910458832e+00	4.438579685787193974e+00	8.802533576109077273e+00	4.060272272323417475e+00	4.465716892044194530e+00	4.535574188344390301e+00	5.440532894199025193e+00	4.391666269815988066e+00	4.205004255602498020e+00	5.095414527301588059e+00	3.412279665899986103e+00	3.461516274877832533e+00	9.262215764829837994e+00	4.701155146257656625e+00	3.965533228283978140e+00	5.925620318325858449e+00	5.330340167539901586e+00	4.559364708444059389e+00	4.097182659345479649e+00	0.000000000000000000e+00	6.885224693050052025e+00	4.971439799249050218e+00	5.252495092862609738e+00	5.068155092608373380e+00	4.729538094809385917e+00	4.149389971263802934e+00	3.900216460146523456e+00	4.590213116240567714e+00	5.422701640687557223e+00	2.899052269417197181e+00	7.401102801726886504e+00	5.328206006579141452e+00	4.401294130624374468e+00	4.391989114343307854e+00	4.021173212087790994e+00	6.471821671352168792e+00	4.787237346740554678e+00	4.568520321255896910e+00	6.178238249406987848e+00
7.470897395318773171e+00	1.087513671321408637e+01	7.759475345508795918e+00	5.820263262581027774e+00	8.930783514699905723e+00	3.584938986962586061e+00	1.191966268958569231e+01	9.843489472615692293e+00	1.130983536959917046e+01	3.377108412519135960e+00	5.393833778443232418e+00	7.059974358437308695e+00	3.683735048899952513e+00	1.301699265270593742e+01	7.262754409633911834e+00	4.121054896410313084e+00	4.280819190911920202e+00	1.074789615372333706e+01	8.795215003654906383e+00	6.871173964167581083e+00	6.591092440133338393e+00	8.268068600208717811e+00	7.147328040929816773e+00	1.213526295299983992e+01	3.626314120518772555e+00	5.523220946585261970e+00	2.228325590331987627e+00	3.177737664766445924e+00	3.803994457909261495e+00	8.776873228246444114e+00	6.885224693050052025e+00	0.000000000000000000e+00	3.828232024790048094e+00	2.608374530106102984e+00	3.419804438718860862e+00	7.793782328562529393e+00	4.179837725236287937e+00	7.987081629452015719e+00	5.041570037541992733e+00	2.240772874349557853e+00	6.971246881213076563e+00	1.182261843769058451e+01	8.764513460077742124e+00	4.736654461508838843e+00	4.718653588067192040e+00	5.394359964643557603e+00	1.006456420723159084e+01	6.137739206293119310e+00	8.725946498849525668e+00	8.684922447901548992e+00
4.835619602463427036e+00	7.670927229462457753e+00	5.676106029997184166e+00	3.184656112554200114e+00	5.665555013972961795e+00	2.761501388518162070e+00	9.070576135516320804e+00	6.780128808088140779e+00	8.155948638887331015e+00	2.846332958063591434e+00	3.299435219534424313e+00	3.963374794916794119e+00	2.054789749331315196e+00	9.866026973702263447e+00	4.512504390813355748e+00	2.266394801784358037e+00	1.381822418906403671e+00	7.667538018912146036e+00	6.712654265214448301e+00	4.340018714230110319e+00	3.853329657666014096e+00	5.225830104940683896e+00	4.728672441840792828e+00	8.978304946558905542e+00	1.740343267590542142e+00	2.852840840637385078e+00	2.186638858937659524e+00	1.260030519982463071e+00	3.557967902443876618e+00	6.218211106410573841e+00	4.971439799249050218e+00	3.828232024790048094e+00	0.000000000000000000e+00	2.727956495915635493e+00	1.892216096758226662e+00	4.736497616691752732e+00	2.270153226875576635e+00	5.168232676006687676e+00	2.369776527598005611e+00	2.636351412084462886e+00	4.222258686968747732e+00	8.486712716447989635e+00	5.547688177964594125e+00	2.539745898600024088e+00	1.862383913774017685e+00	3.167319686636865583e+00	6.723755624667100861e+00	3.254719630008862108e+00	5.547571019467248732e+00	5.634160047557332796e+00
5.959256092103622393e+00	9.755010928221031108e+00	6.427123750245130829e+00	4.058284252221123545e+00	7.371812187515834225e+00	2.968336260768670964e+00	1.039654286976130493e+01	8.487831083894887385e+00	9.462644672064854490e+00	2.381161500047353830e+00	3.719433011537242262e+00	5.366830654370747133e+00	2.173021156571865120e+00	1.167046116794963240e+01	5.794913097341499508e+00	2.244136374509163812e+00	2.743935725591622354e+00	8.778334285739376242e+00	7.270244785337467874e+00	5.413490666340299740e+00	5.531745219060929308e+00	6.345080940257456170e+00	5.633806374196106859e+00	1.112369320014545515e+01	2.932299227139841591e+00	4.271745301762184255e+00	1.950790436292311192e+00	2.256080629943021165e+00	2.190784299348476072e+00	6.724405545589697830e+00	5.252495092862609738e+00	2.608374530106102984e+00	2.727956495915635493e+00	0.000000000000000000e+00	2.398990318666601951e+00	6.480188994584344719e+00	2.178343060123447472e+00	6.414457370960499283e+00	3.258597993981441565e+00	1.864269595154597337e+00	5.175018745992385760e+00	1.031209969112916447e+01	7.119157076002051276e+00	3.144146197190476499e+00	3.333256554224624857e+00	3.706227868806454495e+00	8.519714711053595124e+00	4.906198018623364021e+00	6.997118530316214446e+00	7.310472619742192535e+00
5.910987245727389983e+00	8.335310431078985616e+00	5.083901253902453732e+00	4.239476830979261202e+00	6.122409561600711037e+00	2.387550312001825770e+00	1.045189124348241627e+01	7.849838214454051943e+00	8.777086824200443615e+00	2.371596913848770249e+00	3.674309163788137766e+00	4.630761163689404825e+00	1.221618464407852489e+00	1.025193194189902357e+01	5.571954295252377953e+00	2.188247097301682764e+00	2.220673792339063368e+00	8.143354043369539497e+00	6.938425300688905395e+00	5.525217915802890012e+00	3.742567473479776030e+00	5.804193088044264925e+00	4.778685208496915138e+00	9.863193982409262262e+00	1.649434571750091338e+00	2.940904141739983491e+00	1.930035213209236211e+00	1.408341382390726704e+00	2.505786941129198642e+00	6.147025633761987073e+00	5.068155092608373380e+00	3.419804438718860862e+00	1.892216096758226662e+00	2.398990318666601951e+00	0.000000000000000000e+00	5.621313975502308047e+00	2.714642563760255367e+00	5.483520682157259962e+00	3.451650479456616960e+00	2.333683711737017497e+00	4.353725244314114562e+00	9.553496685203997529e+00	6.687506078873888704e+00	3.701640642338961396e+00	2.357049626966456923e+00	2.672883267355760317e+00	7.427870180082600804e+00	4.549520231722136820e+00	5.894109359653985969e+00	6.959372402692854287e+00
3.177786578417462593e+00	4.422376313934417880e+00	5.132936174260878559e+00	5.045521568344429220e+00	3.394223917697568371e+00	5.315452598537434348e+00	6.601666272087542531e+00	3.386207680322415037e+00	5.231134842832932286e+00	5.916953142092774343e+00	4.387118278935089322e+00	3.038558424198019026e+00	5.420102605320868960e+00	6.392625458337929167e+00	2.937278406389204566e+00	5.036457310462203907e+00	4.357498435816805404e+00	5.322891368843650106e+00	5.381654303847660081e+00	3.396929080310367333e+00	3.812541850351500727e+00	3.385343226656179372e+00	4.013403385765090370e+00	6.602335496150294247e+00	4.836536201561503212e+00	3.425425616982456845e+00	6.424056041021446006e+00	5.360462161294317518e+00	6.560459754942204569e+00	5.089347228595501704e+00	4.729538094809385917e+00	7.793782328562529393e+00	4.736497616691752732e+00	6.480188994584344719e+00	5.621313975502308047e+00	0.000000000000000000e+00	4.839675837055588126e+00	2.743757030303626721e+00	4.419806140137813699e+00	6.393500365930493423e+00	3.540591737626547442e+00	4.833461036802918720e+00	3.833357072851921288e+00	4.805903903640475150e+00	3.971228995974773301e+00	4.547681146648073103e+00	3.602274907902316858e+00	3.311143397994877002e+00	3.344866661583120848e+00	3.565316040741145276e+00
4.045123786155394363e+00	8.218503285629342514e+00	5.538558692765517044e+00	3.277943998932783209e+00	5.951493529106490321e+00	2.603228881626774349e+00	8.678668679964282262e+00	6.667430297506903081e+00	7.818785225517893345e+00	2.570622648310799008e+00	2.270922960422395498e+00	4.016323367911256881e+00	2.319286622479388882e+00	1.009959842490980897e+01	3.945580680973543863e+00	1.668694529466077547e+00	1.755317891692312005e+00	7.207774931216637704e+00	5.790366316075462372e+00	3.687160850789623634e+00	4.622429700993642143e+00	4.719750018235287392e+00	4.122892098794365801e+00	9.685212217354173703e+00	2.561642873373356277e+00	3.286310665014188448e+00	2.881404256668142594e+00	2.283892921846975455e+00	2.877346386263527567e+00	5.507074534570219448e+00	4.149389971263802934e+00	4.179837725236287937e+00	2.270153226875576635e+00	2.178343060123447472e+00	2.714642563760255367e+00	4.839675837055588126e+00	0.000000000000000000e+00	4.755426568778397645e+00	2.175716482112809658e+00	2.542485366291846294e+00	3.744999603900702745e+00	8.496665250542756453e+00	5.540097159896909318e+00	1.969377856834209295e+00	2.351603685041752545e+00	3.026576794121308200e+00	7.002941879369479317e+00	3.337660725540001927e+00	5.472155370484677483e+00	5.594820817139486202e+00
3.527347246067472408e+00	5.296899086293626269e+00	3.283772005551587991e+00	5.812618362924367510e+00	3.441421403046721839e+00	4.842446435102418789e+00	7.751041229548856215e+00	4.460743260197390647e+00	4.856679894328547853e+00	5.355709889188411843e+00	3.651992481067698915e+00	3.505674003072880573e+00	5.181005185744012032e+00	6.165215778620057208e+00	3.280104624929836454e+00	4.837649924520371236e+00	4.778463458588631418e+00	4.626064500155764314e+00	3.792264615831247188e+00	4.276761952458141280e+00	3.598665944172949605e+00	2.902848970646457527e+00	2.324684714358546067e+00	7.486126611596235492e+00	4.867330469973865981e+00	3.280667157784222354e+00	6.687835203214863355e+00	5.634276098258567345e+00	5.866214317612799434e+00	3.542152497528479937e+00	3.900216460146523456e+00	7.987081629452015719e+00	5.168232676006687676e+00	6.414457370960499283e+00	5.483520682157259962e+00	2.743757030303626721e+00	4.755426568778397645e+00	0.000000000000000000e+00	5.050722320521487951e+00	6.296544794175445325e+00	2.271553612705086156e+00	5.802590920518739814e+00	4.791389323718988180e+00	5.300823382004119289e+00	4.196518905881046813e+00	3.836442484510217188e+00	4.231813594872477324e+00	4.298245382371571388e+00	2.759510895120022678e+00	5.001128245528304817e+00
4.019535004814795975e+00	7.573275589134663477e+00	6.276269166878974737e+00	2.125417739355330848e+00	5.590995212412767756e+00	3.969312144352040050e+00	7.772636726823518138e+00	6.107600251598868546e+00	7.404358379327785400e+00	4.038729447709180853e+00	3.279583708763419647e+00	3.612081598389949466e+00	3.140155319385751209e+00	9.786488232537291054e+00	3.922159034375129139e+00	2.547809162230885160e+00	1.781142909487884340e+00	7.101193118245514135e+00	6.602926035709915098e+00	3.195517811649829731e+00	4.683619023047584484e+00	4.514963089675982033e+00	4.912675290435267961e+00	8.928390578068565731e+00	3.139001872475430499e+00	3.504309239487010785e+00	3.475806691423739547e+00	2.754059053579851035e+00	4.163449199169535042e+00	5.808183421391106549e+00	4.590213116240567714e+00	5.041570037541992733e+00	2.369776527598005611e+00	3.258597993981441565e+00	3.451650479456616960e+00	4.419806140137813699e+00	2.175716482112809658e+00	5.050722320521487951e+00	0.000000000000000000e+00	3.840562064582587087e+00	4.134529001864036601e+00	7.841770072605720010e+00	4.632384053296800808e+00	1.798322353975170707e+00	2.196791540245907282e+00	3.555840778275375591e+00	6.396781938470217810e+00	2.654569506182255179e+00	5.124325920566861647e+00	4.639325295306233166e+00
5.843828712010216364e+00	9.515108400297703994e+00	6.230392337156272831e+00	4.827098387247113820e+00	7.449726999907068326e+00	2.162202639432086126e+00	1.072731623148660063e+01	8.447547598085751730e+00	9.747007079614038005e+00	2.043270938796054370e+00	3.691418600017732032e+00	5.554966285730215780e+00	2.470904235954507477e+00	1.153266826886763319e+01	5.598884228127513296e+00	2.536030906146483854e+00	2.943407649634915302e+00	9.198712318311013547e+00	7.235179335208047569e+00	5.477956281156228791e+00	5.272335846727448150e+00	6.671623647772430665e+00	5.401725180362118017e+00	1.094859366762260144e+01	2.395755327193261675e+00	4.085138113161815632e+00	1.892358555847975188e+00	2.141719935196581215e+00	2.705456646633010553e+00	7.227112978621757833e+00	5.422701640687557223e+00	2.240772874349557853e+00	2.636351412084462886e+00	1.864269595154597337e+00	2.333683711737017497e+00	6.393500365930493423e+00	2.542485366291846294e+00	6.296544794175445325e+00	3.840562064582587087e+00	0.000000000000000000e+00	5.335067126249403380e+00	1.040883706157477562e+01	7.420978830874066290e+00	3.481884218355574490e+00	3.347321256408728907e+00	3.956872362874984006e+00	8.661504695181639235e+00	4.786853108006718927e+00	7.182090594117576110e+00	7.365183707828106385e+00
3.768110266474836489e+00	6.411000172737558955e+00	3.192049539956037130e+00	4.662968137730349127e+00	3.831076360657443836e+00	4.040696522451567851e+00	8.100822335336415492e+00	5.387508113069372051e+00	5.331087616366308346e+00	4.214625768921696825e+00	2.874386579581778012e+00	3.007028828834090728e+00	3.940642204893256118e+00	7.491826150393416484e+00	3.529065780653587225e+00	3.829291204924189618e+00	3.829272927311223818e+00	4.572399695017128174e+00	3.666001390994212628e+00	4.017115801691820920e+00	3.509304603111016885e+00	2.344522196407659909e+00	1.942863167925191759e+00	8.206009001652709856e+00	4.055567123763943904e+00	2.662578505561326914e+00	5.657584530897217689e+00	4.674858972531461987e+00	4.552721773809851769e+00	3.056438858880015541e+00	2.899052269417197181e+00	6.971246881213076563e+00	4.222258686968747732e+00	5.175018745992385760e+00	4.353725244314114562e+00	3.540591737626547442e+00	3.744999603900702745e+00	2.271553612705086156e+00	4.134529001864036601e+00	5.335067126249403380e+00	0.000000000000000000e+00	6.489318855834545374e+00	4.455579187529655094e+00	4.349809012417552800e+00	3.474713231018698778e+00	2.682079427162069596e+00	5.085845917095187296e+00	4.132325362170804262e+00	3.188783082601586383e+00	5.426287456075604254e+00
5.726404184086395510e+00	5.111178213850604557e+00	8.314366017580056223e+00	7.838373403911171877e+00	5.337493910185498791e+00	9.322656426127577944e+00	4.760071736733169523e+00	3.607603479888057851e+00	4.621496909305675693e+00	9.791253199965582965e+00	7.925700161657770693e+00	6.186632636893790504e+00	9.301861682167910317e+00	5.743575974012628649e+00	5.855425539906977228e+00	8.988266886908622411e+00	8.087977734885599901e+00	5.281638391577636149e+00	7.056040408752853210e+00	6.127541914274454271e+00	7.467445135393945499e+00	5.357838275378408177e+00	6.861316076410962417e+00	5.839368190576309736e+00	8.857198877126235104e+00	7.469479826709233272e+00	1.034869013820290107e+01	9.248463685895560005e+00	1.039703702557073228e+01	7.104599986279581003e+00	7.401102801726886504e+00	1.182261843769058451e+01	8.486712716447989635e+00	1.031209969112916447e+01	9.553496685203997529e+00	4.833461036802918720e+00	8.496665250542756453e+00	5.802590920518739814e+00	7.841770072605720010e+00	1.040883706157477562e+01	6.489318855834545374e+00	0.000000000000000000e+00	4.663011331463808418e+00	8.116430657261998860e+00	7.894088550429566808e+00	8.364474882984335835e+00	4.384791412489058793e+00	6.516763569863336159e+00	5.298116693587657799e+00	5.057994386410724630e+00
4.109685301118777723e+00	5.957367911096851820e+00	6.924025192033387732e+00	4.277343096900824371e+00	4.118934704272144032e+00	6.677449012066397849e+00	5.034674285599344046e+00	4.603334427269063944e+00	4.466626279053308224e+00	6.881311470267625019e+00	5.362474926512370565e+00	3.548454359605656805e+00	6.378738947728305853e+00	7.729295145072563322e+00	3.862382110587069040e+00	6.110286778741942371e+00	5.302783709499168552e+00	4.555170113144450639e+00	5.800648257235321736e+00	3.792610468327453077e+00	5.822217770016962390e+00	3.156028375867633073e+00	5.079082041975028439e+00	6.343140945800217700e+00	6.158931438704987826e+00	5.224238222935208675e+00	7.341216560862472207e+00	6.376505365699180139e+00	7.496281291117221635e+00	5.312427788815343277e+00	5.328206006579141452e+00	8.764513460077742124e+00	5.547688177964594125e+00	7.119157076002051276e+00	6.687506078873888704e+00	3.833357072851921288e+00	5.540097159896909318e+00	4.791389323718988180e+00	4.632384053296800808e+00	7.420978830874066290e+00	4.455579187529655094e+00	4.663011331463808418e+00	0.000000000000000000e+00	4.887988938844014974e+00	5.200701430458416930e+00	5.777192945958626424e+00	4.863826554737335606e+00	4.156294297294762963e+00	4.375608599180008440e+00	3.640689669248599714e+00
3.772787994746288120e+00	8.382351875631142590e+00	6.454234248105309213e+00	2.233435072076880523e+00	6.242384740243738683e+00	3.682785289043069898e+00	7.863834317469655666e+00	6.594245757389619378e+00	7.844166218815044722e+00	3.549284851699459953e+00	2.946108460390746142e+00	4.366796997736261510e+00	3.192863263194086532e+00	1.050155863754805097e+01	3.834148168110548927e+00	2.984502259340068964e+00	2.359950649911689347e+00	7.187285870338090632e+00	6.222723557292219709e+00	2.949584496549665591e+00	5.422443621634613464e+00	4.754912225583466601e+00	4.957520700430392502e+00	9.647642906299378041e+00	3.270346348924880964e+00	3.944922721775050878e+00	3.567007915991069034e+00	2.979942580303275079e+00	3.972656908527175013e+00	6.129799468304988785e+00	4.401294130624374468e+00	4.736654461508838843e+00	2.539745898600024088e+00	3.144146197190476499e+00	3.701640642338961396e+00	4.805903903640475150e+00	1.969377856834209295e+00	5.300823382004119289e+00	1.798322353975170707e+00	3.481884218355574490e+00	4.349809012417552800e+00	8.116430657261998860e+00	4.887988938844014974e+00	0.000000000000000000e+00	2.689633229349555954e+00	3.972998471136039544e+00	7.167248872839647511e+00	2.975182400133983496e+00	5.809419577079633079e+00	5.159436006169502598e+00
4.117312354517985717e+00	6.914286242600229393e+00	4.860710962071295604e+00	3.279929711073787502e+00	5.034669018404415830e+00	2.847620713455560004e+00	8.738720958270569383e+00	6.104485573033389123e+00	7.453571255286242980e+00	3.279150162723801554e+00	2.825837863614631740e+00	3.583149743786648411e+00	2.389033810349559417e+00	9.065188706086166448e+00	3.992462439551181852e+00	2.285342291529212311e+00	1.568977580079424339e+00	7.042833957743916962e+00	6.220025214472253872e+00	3.703744266819111175e+00	3.248867490110789902e+00	4.608104030314354560e+00	4.019248234258488317e+00	8.740499284276234349e+00	1.779466893198329736e+00	2.272045200892322203e+00	3.117937024673878899e+00	2.083888413774898307e+00	3.520247624739939241e+00	5.413811527520677735e+00	4.391989114343307854e+00	4.718653588067192040e+00	1.862383913774017685e+00	3.333256554224624857e+00	2.357049626966456923e+00	3.971228995974773301e+00	2.351603685041752545e+00	4.196518905881046813e+00	2.196791540245907282e+00	3.347321256408728907e+00	3.474713231018698778e+00	7.894088550429566808e+00	5.200701430458416930e+00	2.689633229349555954e+00	0.000000000000000000e+00	2.650608866725588708e+00	6.021358197362358666e+00	2.939637516710130072e+00	4.557762784229204556e+00	5.237724753409566780e+00
4.890165263296285758e+00	7.354237195191472232e+00	3.568345446177540126e+00	4.407726344253174666e+00	4.910503119614018530e+00	3.069576367782398840e+00	9.593100400636215497e+00	6.718804621737075600e+00	7.184561450102156854e+00	3.171661368181353691e+00	2.849845298022785745e+00	3.653027774077872714e+00	2.473133868755607701e+00	8.853606836436826555e+00	4.602861718925375989e+00	2.251515350356885214e+00	2.986632741751903186e+00	6.395211382166245961e+00	5.298142394395614296e+00	4.949046726411059360e+00	3.362079190163097309e+00	4.169695325588349100e+00	3.332965919568063651e+00	9.291200525091495521e+00	2.806052787544282001e+00	2.258584349614118469e+00	4.101415519621034456e+00	3.201281946057258576e+00	3.130963988922655705e+00	4.396396769346659461e+00	4.021173212087790994e+00	5.394359964643557603e+00	3.167319686636865583e+00	3.706227868806454495e+00	2.672883267355760317e+00	4.547681146648073103e+00	3.026576794121308200e+00	3.836442484510217188e+00	3.555840778275375591e+00	3.956872362874984006e+00	2.682079427162069596e+00	8.364474882984335835e+00	5.777192945958626424e+00	3.972998471136039544e+00	2.650608866725588708e+00	0.000000000000000000e+00	6.186680979027113558e+00	4.245930270297262332e+00	4.395553067216309451e+00	6.189434683554493333e+00
5.473656428837132104e+00	3.466066971617996373e+00	6.284664879663858450e+00	6.694863271301072061e+00	2.757127961989815912e+00	7.598760456997840862e+00	6.760738393815413083e+00	3.587969756550210665e+00	4.212005198359118019e+00	8.072663369289465152e+00	6.492739793485660549e+00	4.371673026963859954e+00	7.281971457290524086e+00	4.361911442095133040e+00	5.117861377273867696e+00	6.994658723575057913e+00	6.299050396337158908e+00	5.119490075591880185e+00	6.821915306557478686e+00	5.824236455366125220e+00	4.847188491468521043e+00	4.516149166405812210e+00	5.539451617268203343e+00	5.118776409579600006e+00	6.975994786402771375e+00	5.291159826320527060e+00	8.470066558780581900e+00	7.379130582953979278e+00	8.523857357511420929e+00	5.448927327220903116e+00	6.471821671352168792e+00	1.006456420723159084e+01	6.723755624667100861e+00	8.519714711053595124e+00	7.427870180082600804e+00	3.602274907902316858e+00	7.002941879369479317e+00	4.231813594872477324e+00	6.396781938470217810e+00	8.661504695181639235e+00	5.085845917095187296e+00	4.384791412489058793e+00	4.863826554737335606e+00	7.167248872839647511e+00	6.021358197362358666e+00	6.186680979027113558e+00	0.000000000000000000e+00	5.521266870773947844e+00	3.461594460879744872e+00	4.781608045481418046e+00
3.002250511587212678e+00	6.249474051198269819e+00	6.225292444015118498e+00	3.641457666693486583e+00	5.176401764997643262e+00	4.365883768148314914e+00	7.004024732907669026e+00	4.541213656491031259e+00	6.897374179812150174e+00	4.966463013408828786e+00	3.631773411249919814e+00	3.656627357800506406e+00	4.520620808649379541e+00	8.641519485332189277e+00	2.876134994893441377e+00	3.832757636303375737e+00	2.821573744886984425e+00	6.912506248138417853e+00	6.177765035855949272e+00	2.820281299969087829e+00	4.407455255802982030e+00	4.453081999156292881e+00	4.408128818983728436e+00	7.676471787547070491e+00	3.695709779638421288e+00	3.717501151180984120e+00	4.674831538883664095e+00	3.704322684021412293e+00	5.622333506166509842e+00	6.240514038508327310e+00	4.787237346740554678e+00	6.137739206293119310e+00	3.254719630008862108e+00	4.906198018623364021e+00	4.549520231722136820e+00	3.311143397994877002e+00	3.337660725540001927e+00	4.298245382371571388e+00	2.654569506182255179e+00	4.786853108006718927e+00	4.132325362170804262e+00	6.516763569863336159e+00	4.156294297294762963e+00	2.975182400133983496e+00	2.939637516710130072e+00	4.245930270297262332e+00	5.521266870773947844e+00	0.000000000000000000e+00	4.439367933716654058e+00	3.277075580863508364e+00
4.668393931430533605e+00	4.501335193491089903e+00	4.408327871800416631e+00	5.628137539166168324e+00	2.731559845718793067e+00	6.014814793781043889e+00	7.589648683256326578e+00	4.270076200274000477e+00	4.362770568572991614e+00	6.463460378388806937e+00	4.814753754520550544e+00	3.433040324771763352e+00	5.773043033087933651e+00	5.592902555233539630e+00	4.301563525444612068e+00	5.457452026659765032e+00	5.031844287503306923e+00	4.561826228729056965e+00	5.363191381378164202e+00	5.029998843169884104e+00	3.748912858453627539e+00	3.204277463315437835e+00	3.573264974885664635e+00	6.580241845673988621e+00	5.479694747363670793e+00	3.995328533458437192e+00	7.109458618173176703e+00	5.979187985094156055e+00	6.633821620268426145e+00	3.790765241554468368e+00	4.568520321255896910e+00	8.725946498849525668e+00	5.547571019467248732e+00	6.997118530316214446e+00	5.894109359653985969e+00	3.344866661583120848e+00	5.472155370484677483e+00	2.759510895120022678e+00	5.124325920566861647e+00	7.182090594117576110e+00	3.188783082601586383e+00	5.298116693587657799e+00	4.375608599180008440e+00	5.809419577079633079e+00	4.557762784229204556e+00	4.395553067216309451e+00	3.461594460879744872e+00	4.439367933716654058e+00	0.000000000000000000e+00	4.669718706571233113e+00
3.782150600027805787e+00	5.176236448259890821e+00	7.458387531567984396e+00	5.112212417112310447e+00	5.073703346924922641e+00	6.756860266740396526e+00	5.128168861535962186e+00	3.241443314128915620e+00	5.973060801209626014e+00	7.370299883082735981e+00	5.518805772558484257e+00	4.099813749820652831e+00	6.870868193610643715e+00	7.638882978265167267e+00	3.445581552784774626e+00	6.002487809856803302e+00	5.159682832063519520e+00	6.514181251767213077e+00	6.990265783000521260e+00	3.714784010771371658e+00	5.730755331792094509e+00	4.717412699347451444e+00	5.685116722495740404e+00	6.522175006580928525e+00	6.213296389562643185e+00	5.531714322510009829e+00	7.158572613252884409e+00	6.234254704044342787e+00	7.955575414030167991e+00	6.780313394048160802e+00	6.178238249406987848e+00	8.684922447901548992e+00	5.634160047557332796e+00	7.310472619742192535e+00	6.959372402692854287e+00	3.565316040741145276e+00	5.594820817139486202e+00	5.001128245528304817e+00	4.639325295306233166e+00	7.365183707828106385e+00	5.426287456075604254e+00	5.057994386410724630e+00	3.640689669248599714e+00	5.159436006169502598e+00	5.237724753409566780e+00	6.189434683554493333e+00	4.781608045481418046e+00	3.277075580863508364e+00	4.669718706571233113e+00	0.000000000000000000e+00
5.041932095983781892e+00	8.970813434473507542e+00	5.090735540707311380e+00	4.569793970017352436e+00	6.469194827376644419e+00	1.664871136843632637e+00	1.007387115466818273e+01	7.741342076297532238e+00	8.521008912502205490e+00	1.135364277847519920e+00	2.599832832670317728e+00	4.923938999929402094e+00	2.297412289304700650e+00	1.061694816687320753e+01	4.966111017516886328e+00	2.505384323170534167e+00	3.053272579590605940e+00	7.840475898517314413e+00	5.745358679478864694e+00	4.915781158643738991e+00	4.864234607239176000e+00	5.568039719466480797e+00	4.261210533746602636e+00	1.040580080520601847e+01	2.278116228121126241e+00	3.393815807119576533e+00	3.063302698608304730e+00	2.806637277968638600e+00	2.418150812837946972e+00	5.833024599103311836e+00	4.638300742205580640e+00	3.627377722063100052e+00	2.799458167914223417e+00	2.494953844926220299e+00	2.607858626880574793e+00	5.686244412938097348e+00	2.403789265507352724e+00	5.174787752042989908e+00	3.800086710289546144e+00	2.121093364085687494e+00	4.139822734916103641e+00	9.549444201638879193e+00	6.600219765185289411e+00	3.369493983073692078e+00	3.052669160095813794e+00	3.120046175842705161e+00	7.777603591191454058e+00	4.665890647833153437e+00	6.299121493004571803e+00	7.061635639207563209e+00
4.754626338968568788e+00	6.316953735085357735e+00	4.209707308150550276e+00	4.124047170008618757e+00	3.450513117406678099e+00	3.924306272494732628e+00	8.394585088940365480e+00	5.973350448096575782e+00	5.894258291934882266e+00	4.060648162932836591e+00	3.708407776485137308e+00	2.483411119085794816e+00	3.173375640895706340e+00	7.779602291783413115e+00	4.216875457612335509e+00	3.490134379736375969e+00	3.182118814144501595e+00	5.352147817752103798e+00	5.356210539504782098e+00	4.545342749143411076e+00	2.886662886476452083e+00	3.336453517554819559e+00	3.330839005492377325e+00	7.633860700492850704e+00	3.363745445145505553e+00	1.891378153850020949e+00	4.760469781551371682e+00	3.822592850681827414e+00	4.380684747664200351e+00	3.656721925830758835e+00	3.820437534132021362e+00	6.140739838642489623e+00	3.342503254808365742e+00	4.496232021668959078e+00	3.419102458176968451e+00	3.778763538682125223e+00	3.490270672863523771e+00	3.535503818591515746e+00	3.455221973705718153e+00	4.768461969425869640e+00	2.503611511093150721e+00	7.178015962800471605e+00	4.479334424269893589e+00	4.083141993231672373e+00	2.806602018766252371e+00	2.663457370702721150e+00	5.077346226766908721e+00	4.063795238209226390e+00	3.665511184090596064e+00	5.617303859883972628e+00
5.351561911372217040e+00	6.375331904909169012e+00	9.361318557078808666e+00	5.483745660083393147e+00	6.325530467598753148e+00	7.908763274033935531e+00	5.039669565042198762e+00	4.830217657675635934e+00	7.270574931238162009e+00	8.396286858310130441e+00	7.124401628449487767e+00	5.341361811173602980e+00	7.822419991614127710e+00	8.995764885079767126e+00	5.092732617741789092e+00	7.201881492412029573e+00	6.084207468745397307e+00	7.905575812936784352e+00	8.697153901447341795e+00	4.798878536377803705e+00	7.136738770847485647e+00	6.221931604827723561e+00	7.579080803991133486e+00	6.492501575696275395e+00	7.180028139784139896e+00	6.811962721065101256e+00	7.746829686567282103e+00	6.999055484205617184e+00	9.182503795958110615e+00	8.474503179237338202e+00	7.655229630480726577e+00	9.073549264921792812e+00	6.275299351263253556e+00	8.070551316466609393e+00	7.861662720945147065e+00	4.949767662485859532e+00	6.707110954950712411e+00	7.011141439714675627e+00	5.497532708003505242e+00	8.145526822970458269e+00	7.132780988296665292e+00	5.804886852077952852e+00	4.341283922558451636e+00	5.879448879789236138e+00	6.368085993914959886e+00	7.672401471496552716e+00	6.073253519259270483e+00	4.440667789028332813e+00	6.579890327565453667e+00	3.145907073787086894e+00
4.422197598268372332e+00	8.310694778531798832e+00	7.571203252833147879e+00	1.785649606127397204e+00	6.452144333364171480e+00	5.460221963088837782e+00	7.000055282663849354e+00	6.405418703349832654e+00	7.750457146907603345e+00	5.390041011019901518e+00	4.428378340764510313e+00	4.602579441499761614e+00	4.610829450012776221e+00	1.057430572705889382e+01	4.343152188794007884e+00	4.274811818758773363e+00	3.328380035988776076e+00	7.332360910855331149e+00	7.360983656390314600e+00	3.159221395186702086e+00	6.096592133490900345e+00	5.027021553051648439e+00	6.100614676090926558e+00	9.303994065646634226e+00	4.729169163461708791e+00	5.036968618561943778e+00	4.737857600505643418e+00	4.255608271244111229e+00	5.541428592806339815e+00	6.802744009463383534e+00	5.196161825663832445e+00	6.100426582958901278e+00	3.778902322485931276e+00	4.570060767168638627e+00	5.055552897009040869e+00	5.042952989117312157e+00	3.623379536125607814e+00	6.137873009211277875e+00	2.242260510703972809e+00	5.182676695777116649e+00	5.253630981007120226e+00	7.743064951510891802e+00	4.517422174672864443e+00	2.254618938382888960e+00	3.806247956600369520e+00	5.137436390428248068e+00	6.988608481282783558e+00	3.277703773072278004e+00	6.049275522535491056e+00	4.548805865643865687e+00
5.936159774072806705e+00	8.658553864673143252e+00	4.255381109792321759e+00	4.824032261324338933e+00	6.316592668727454729e+00	2.277212509557778208e+00	1.078397599402348384e+01	8.051114576547471202e+00	8.679531911875921324e+00	2.083838044690178304e+00	3.367883012603456461e+00	4.863894027439858547e+00	1.684045299410545704e+00	1.030914726727954545e+01	5.679943950900769423e+00	2.638845896846293559e+00	3.246415168668710827e+00	7.870832832731131212e+00	6.279164734736030873e+00	5.597946723491332044e+00	4.130547217148053285e+00	5.683838710805406258e+00	4.543991480266083016e+00	1.043690518194423689e+01	2.160926572669157331e+00	2.978143884753908566e+00	3.127315636360989526e+00	2.761030587418982218e+00	2.169609727836012691e+00	5.807221279755823140e+00	4.528106756851015824e+00	3.965565947716200412e+00	2.948942764443705844e+00	3.067447937610892073e+00	1.856130685551907522e+00	5.684726196796559883e+00	3.284425824556813645e+00	5.214823595725480487e+00	4.132711146862557250e+00	2.931178439068675257e+00	4.077589786296901053e+00	9.709632364170523999e+00	6.936072309932706403e+00	4.135282504966317774e+00	2.920593419044281713e+00	2.449325305454648216e+00	7.672934358503134433e+00	5.140012104242504876e+00	6.007478989544795311e+00	7.406967080880294318e+00
4.566392950127085015e+00	6.271597559779313436e+00	2.552899799865786523e+00	5.245195349630425774e+00	3.940623984333910812e+00	3.973219957184973339e+00	9.087850007339405067e+00	6.037892120997989664e+00	5.902222290834473029e+00	4.317091493266921098e+00	3.414004078239694095e+00	3.209375532100979811e+00	4.032542402053699959e+00	7.406153846154599485e+00	4.042569874891953852e+00	3.800695379725613332e+00	4.082638473464609952e+00	5.228551935578826360e+00	4.398841791248871758e+00	4.882197792199697517e+00	2.961300089372518762e+00	3.340157456719663021e+00	1.914036376505328985e+00	8.306758587683354733e+00	4.034650897146674353e+00	2.698131121049400338e+00	5.615975608788148499e+00	4.612190270901320943e+00	4.502666849135616545e+00	3.305984526958346770e+00	3.758430839018587211e+00	6.987465074101222307e+00	4.347623124989468124e+00	5.272104635945471962e+00	4.127568589675735033e+00	4.011160113067099964e+00	4.000321928927542459e+00	2.648764692187892233e+00	4.603264450487056791e+00	5.275814366979881598e+00	1.802808958010795770e+00	7.246129253564187245e+00	5.245805881348334587e+00	4.915221135498408778e+00	3.551605738294551617e+00	2.508412383983798399e+00	5.433275848830322552e+00	4.643330231317786883e+00	3.373989003958616006e+00	5.939073935303792240e+00
3.718303644616556269e+00	4.178521969138223824e+00	5.645160888138267552e+00	5.592386552682624412e+00	4.003391911860243901e+00	5.285571656928089723e+00	7.205563853131356389e+00	3.329981333381055286e+00	6.273032196861930920e+00	6.159079822733409593e+00	4.741079308865817410e+00	3.655876112981059745e+00	5.688681744961618492e+00	6.510967126073601285e+00	3.321638116748992342e+00	5.069304387924876032e+00	4.293376073767872114e+00	6.606707716297714583e+00	6.308183977609829185e+00	4.155416405434203320e+00	3.631055069434277360e+00	4.631182583716968892e+00	4.301700516764466187e+00	6.338331162307229150e+00	4.700990301865443755e+00	3.800341061764070716e+00	6.154725891017557515e+00	5.069365248428971071e+00	6.862355119097732548e+00	6.050184869687499578e+00	5.656602317340531982e+00	7.617513806712679525e+00	4.647581526911761074e+00	6.545255487862857713e+00	5.555309254305951683e+00	2.439524433196714970e+00	4.903008736075528340e+00	3.464601542982192139e+00	4.629550934890541036e+00	6.197168768132188532e+00	4.394600396538178799e+00	5.592325021232150029e+00	4.789221455423581020e+00	5.161265696291794214e+00	4.018750868262010556e+00	4.876204468903081235e+00	4.082982938496303227e+00	3.016920989439468848e+00	3.675091147829209870e+00	3.407352028829609303e+00
5.211301047636510475e+00	9.104895616176099438e+00	6.219869389335282328e+00	3.171343674222356857e+00	6.748260256087397657e+00	3.073275074234001814e+00	9.486483297897324363e+00	7.702070685932911331e+00	8.767881876647152239e+00	2.608843640541922415e+00	3.222439130946029628e+00	4.712028307665779181e+00	1.972010398001996512e+00	1.108581276364434487e+01	5.119211719148473172e+00	1.974066715046062237e+00	1.978627702254588838e+00	8.076414597579415044e+00	6.846976730514950482e+00	4.589628336307916001e+00	5.178118871056408778e+00	5.577940901790599426e+00	5.246839745772872377e+00	1.049314495840772565e+01	2.715317718322641127e+00	3.866063897987566556e+00	2.119250950459244720e+00	2.007439318493843494e+00	2.472877036403332340e+00	6.308711160295715104e+00	4.726340989508931223e+00	3.365473071591818854e+00	2.193751023103386544e+00	1.226562253309329664e+00	2.405058028704735396e+00	5.741978587706732640e+00	1.574240396019001675e+00	5.876345443847513117e+00	2.391624339953396294e+00	2.248339794483253939e+00	4.609054374066219317e+00	9.409747945175880091e+00	6.258673541311642552e+00	2.262794476810800148e+00	2.792867908316288172e+00	3.443371691304718318e+00	7.842834171364680529e+00	4.142451080644900863e+00	6.341146850714944883e+00	6.460627075243400519e+00
6.022361704776351132e+00	8.337000483616252566e+00	2.976990429226050949e+00	5.849444745766591680e+00	5.847763262597636569e+00	2.696458241219087615e+00	1.097421196055108972e+01	7.966657071676401358e+00	8.047512714650244092e+00	2.722541975969747341e+00	3.651736977300073850e+00	4.982681442140938444e+00	3.038304823800669574e+00	9.474699081455385752e+00	5.626771706527386563e+00	3.666277363920579457e+00	4.326046680371423037e+00	7.165056704541121313e+00	5.316312228464037837e+00	6.078684283445991987e+00	3.936286000216643544e+00	5.371873452039452879e+00	3.556446029635586203e+00	1.007850550995710037e+01	3.236972992017694395e+00	3.112922834827359431e+00	4.662869193294870485e+00	4.098730699111261089e+00	3.239902175212330260e+00	5.006000421504044340e+00	4.432256625561753260e+00	5.379433988160636559e+00	4.118307134109592482e+00	4.429102949557368163e+00	3.138715462892654351e+00	5.757572460396204406e+00	4.139482114997287354e+00	4.559683217765559071e+00	5.258135264888963434e+00	4.114489284740375119e+00	3.530011027019194003e+00	9.478813670866617969e+00	7.045563336350526562e+00	5.160297255437269470e+00	3.866503429236612277e+00	2.660267871002577778e+00	7.425391078354106611e+00	5.712901473688976495e+00	5.621995219878985317e+00	7.754704485115439638e+00
1.021029352075650110e+01	5.163500240332854929e+00	1.116338997839942238e+01	1.210544006742581935e+01	7.647963046458562175e+00	1.268091488444604487e+01	8.873242909289450253e+00	7.266193736634177114e+00	7.595174158117749208e+00	1.346128413312421301e+01	1.197507712855313677e+01	9.378718003399260539e+00	1.287795499701875279e+01	4.533743482565981253e+00	9.767163027817018062e+00	1.259203187478886576e+01	1.171903798607987390e+01	9.265386349933018906e+00	1.131262385805404946e+01	1.063932923855340285e+01	9.659784294801875504e+00	9.533277312260572955e+00	1.037350338882369627e+01	4.541680305681710550e+00	1.213916352088602579e+01	1.055984279811950799e+01	1.370379362612806595e+01	1.264778013997844752e+01	1.419207404991295363e+01	1.051716505997613105e+01	1.149181675566555860e+01	1.521250211169761890e+01	1.196680591269545779e+01	1.410198012236120313e+01	1.277731484849485177e+01	8.466572415241657268e+00	1.245102371076679404e+01	9.155061335420191071e+00	1.174190582535501903e+01	1.387682080101184390e+01	1.042249175409716244e+01	6.363117820920474621e+00	8.977328663219653393e+00	1.245958218345965385e+01	1.137655360978998864e+01	1.184142452940916890e+01	6.571793782801848671e+00	1.030614165038628194e+01	8.408763960883421262e+00	8.573983857633201922e+00
5.685446594256980291e+00	8.647735390331572347e+00	5.631066081574203075e+00	4.589870664229798614e+00	6.621483524376307273e+00	1.926927646472397893e+00	1.040974716933565425e+01	7.772911793324790430e+00	9.162474796040331881e+00	2.188778029704329331e+00	3.478908829793097901e+00	5.077881595958193550e+00	2.033192810857956445e+00	1.065641755533154544e+01	5.458505748184029116e+00	2.481862196518782593e+00	2.383000286087022968e+00	8.621778781173841111e+00	6.868071237019060860e+00	5.367102772260540888e+00	4.344807360214981706e+00	6.219858175364909592e+00	4.849745184482548765e+00	1.006004804896920568e+01	1.237598153461360928e+00	3.345785940943160952e+00	1.686016062661152004e+00	1.393508893002482596e+00	2.916634614676641313e+00	6.745991281835063802e+00	5.269541360266029706e+00	2.836222916084424117e+00	1.985282683163394957e+00	2.445878324910183199e+00	1.581418061075019255e+00	5.771504015553668765e+00	2.644956430302706885e+00	5.699473605024970801e+00	3.572565179180525075e+00	1.638090105164370591e+00	4.775252295184176710e+00	9.736584425036967971e+00	6.890692052026915704e+00	3.524671235394686075e+00	2.613457431283946697e+00	3.327076356447611793e+00	7.833962857389994205e+00	4.287594775915664513e+00	6.335389587757103591e+00	6.911025747084875270e+00
6.474449761018464145e+00	9.008136056027559846e+00	9.257716830218056359e+00	8.557932875749646229e+00	7.537071394177684347e+00	1.014524037167206849e+01	5.263412820917959145e+00	6.445756585192454757e+00	5.212595888347395068e+00	1.019781901268931890e+01	8.277971633478392377e+00	7.605585148375388016e+00	1.008981743858567448e+01	8.968189416995214103e+00	6.716446709313795616e+00	9.705144361204601111e+00	9.426286710612988173e+00	5.012631416945081853e+00	6.392083383176840883e+00	6.744875571340167575e+00	9.771646966286898106e+00	5.669172772095544488e+00	7.710305179078287274e+00	9.480560350530611302e+00	1.017364171472477352e+01	8.924990727016929526e+00	1.147349424670294482e+01	1.060613114520107025e+01	1.060624551825722683e+01	6.927314995451546942e+00	6.966314536998687856e+00	1.252761650641399882e+01	9.881792505903968404e+00	1.070346043519816526e+01	1.079601470409453157e+01	7.038826568332837930e+00	9.024873702035661083e+00	7.055268699563575829e+00	8.705519145355667732e+00	1.113572645300845387e+01	7.223373712796748336e+00	5.489264158434921548e+00	6.047999712230271996e+00	8.552209265098305480e+00	9.313302498649019157e+00	9.101300734991585983e+00	7.409569878267834753e+00	8.119066941201564802e+00	7.273908207910563917e+00	7.172773435592942448e+00
7.058047123663442335e+00	1.055405830655842436e+01	7.168726213804119674e+00	5.044572633441190668e+00	8.284503208069873281e+00	3.421006480041407283e+00	1.145026721478303955e+01	9.522364029773003224e+00	1.059200272320146041e+01	2.798084362528722835e+00	4.846214618772433091e+00	6.368227365574964161e+00	2.810431995849561382e+00	1.254916947482576539e+01	6.813310359085383183e+00	3.409167965958680657e+00	3.682606110029763791e+00	9.893770155727624527e+00	8.232932878667222454e+00	6.445735150848399542e+00	6.135238825220643122e+00	7.470234033935135187e+00	6.607681708242757246e+00	1.180638960758205691e+01	3.346252681787792227e+00	4.936863004938136790e+00	1.943718749008971791e+00	2.751516747622609671e+00	2.925585781202755697e+00	7.881579311983260006e+00	6.142604220086845146e+00	1.463766671376992123e+00	3.268533547366073488e+00	1.645786595394099328e+00	2.774001332032939526e+00	7.379852588476462749e+00	3.492220163091290797e+00	7.437324473947214187e+00	4.355089235112854951e+00	1.926538560587490068e+00	6.232094953179869279e+00	1.130332315321197889e+01	8.129144542399558304e+00	4.091637731507621112e+00	4.194239597091022453e+00	4.668310437608819363e+00	9.516207526609086642e+00	5.810639834360426192e+00	8.074306536704485282e+00	8.351620439549988006e+00
3.923085802082093121e+00	6.535845657663997166e+00	5.571923566695782704e+00	2.742042708052297328e+00	4.130301562802391580e+00	4.877943139720245291e+00	6.999039045246172819e+00	5.577716581028858478e+00	5.641903641590102048e+00	4.897663301369653333e+00	3.863768633085808535e+00	2.412727129497276302e+00	4.001906716548415233e+00	8.408769175275844887e+00	3.418422712304083788e+00	3.752189326785497325e+00	3.291569586783269497e+00	5.368384403711289998e+00	5.944479955425544304e+00	3.264221821567188098e+00	4.323537207761031453e+00	3.063678313793481323e+00	4.419430118502615024e+00	7.733689533831224594e+00	4.223479471183562595e+00	3.374342554449089260e+00	5.182991253906212847e+00	4.283920908237932146e+00	5.070857199816604322e+00	4.381368474866605744e+00	4.067201331176662826e+00	6.658492739365516222e+00	3.553387106261188144e+00	4.769060847428251648e+00	4.440138673454833373e+00	3.574646268447024600e+00	3.486519363010566863e+00	4.106598134566025848e+00	2.410455593298961752e+00	5.289309897162922880e+00	3.427985084184181908e+00	6.629240375977041744e+00	3.314000504794548441e+00	3.141859180115083472e+00	3.005971860490734393e+00	3.688922605184770998e+00	5.171397520932230485e+00	3.284800440231457230e+00	4.058206524960612960e+00	4.422494591683683751e+00
2.608811502200397925e+00	5.872305597567014424e+00	5.933922104154167876e+00	3.325270289777745081e+00	4.129043504858167069e+00	5.128809940400248735e+00	5.754743578737389953e+00	4.204328611427793128e+00	5.269540468255207166e+00	5.403234902076322399e+00	3.817768736002193908e+00	2.750236944413427587e+00	4.860647961865342204e+00	7.860113224138640220e+00	2.706417412548330237e+00	4.395307236922669780e+00	3.560394340223747012e+00	5.172706731477052955e+00	5.379343379753475318e+00	2.359523814846298695e+00	4.619107276779377713e+00	2.817578917261056581e+00	4.151600842412385362e+00	7.223166331921057726e+00	4.640700957802355475e+00	3.745606182608220092e+00	5.779188796891677526e+00	4.783806154697235691e+00	5.923323515822967344e+00	4.870833836307872922e+00	4.391080352509763252e+00	7.266171808272465782e+00	4.017921303902945773e+00	5.531080107153744763e+00	5.190930089663742919e+00	2.787170234194174423e+00	3.803537880829445328e+00	3.701355863940372082e+00	3.023339749473799021e+00	5.803370640674371472e+00	3.257113616981392568e+00	5.240420692938306146e+00	2.561265218628109519e+00	3.389860422116268701e+00	3.516966729858554963e+00	4.388491404087789149e+00	4.625612424446472026e+00	2.737455760818761075e+00	3.854718291647932116e+00	3.315837414887158108e+00
7.994572010942542661e+00	4.871570840298698357e+00	8.376797320398509328e+00	9.561947106993164525e+00	5.019600346686658554e+00	1.049109393178248695e+01	7.267451976858092522e+00	5.796704104539421643e+00	3.989391050261149818e+00	1.095804036422625138e+01	9.375814503079284989e+00	6.923711669933264368e+00	1.032382899136188570e+01	3.453284800057133452e+00	7.523858634545440793e+00	1.017270591264801638e+01	9.562948504192146260e+00	5.555816023817323313e+00	8.300935831908198281e+00	8.374291369986069711e+00	7.760558093791318335e+00	6.414209819872629836e+00	7.684539944506974862e+00	4.739561972711230808e+00	1.003806379230127988e+01	8.264062332871555228e+00	1.167712250995534085e+01	1.057778404153640572e+01	1.142854324594483018e+01	6.914659061182661937e+00	8.395194849474178156e+00	1.316334184187660128e+01	9.872332830763777878e+00	1.162110116798078785e+01	1.051342251287828411e+01	6.406835821197089942e+00	9.987044409614719953e+00	6.489970625842271801e+00	9.402088283463095664e+00	1.171817162240442833e+01	7.552342126185029869e+00	4.534569503380661892e+00	6.472048258216948291e+00	1.001144361730731092e+01	9.134554602638038645e+00	9.184399599788195090e+00	4.422530082110080585e+00	8.438572507381110199e+00	5.674402638589065795e+00	7.184473131292067549e+00
4.463965856728529857e+00	7.846213677056322666e+00	6.835272917011670835e+00	1.116493327098172728e+00	5.583743877214843110e+00	4.954992551900589071e+00	7.310164747980427258e+00	6.491860854078260523e+00	7.253172057975920239e+00	4.774007139670914057e+00	4.110426067767177116e+00	3.871914483328592560e+00	3.876549575582191043e+00	1.002227672396400493e+01	4.245381916783152576e+00	3.836388541877715941e+00	2.853129103950600598e+00	6.762457577691093569e+00	6.987996444690534936e+00	3.391086331891969508e+00	5.283377442527283030e+00	4.489601991596440911e+00	5.548215711511921278e+00	8.773310492736687394e+00	4.188426076434121903e+00	4.275408022226208082e+00	4.384557949384982223e+00	3.782106898859982191e+00	5.025424511943109351e+00	6.021444697709733340e+00	5.001195447842082586e+00	5.835186895567475496e+00	3.081232602582338664e+00	4.190160560921328603e+00	4.289136738485728628e+00	4.701706345614110383e+00	3.292135090837601918e+00	5.651614885578562841e+00	2.172382844007297642e+00	4.791867396171854310e+00	4.595426109833051775e+00	7.608071829263055363e+00	4.090850030146851779e+00	2.236929183098292029e+00	3.225191743147134193e+00	4.490434678272372082e+00	6.445687535606643870e+00	3.502556579104219470e+00	5.583404234595279902e+00	4.807450706773483518e+00
3.358193910308814534e+00	6.110470550083321406e+00	4.310950437992239870e+00	3.766996653970445141e+00	4.290092048589901452e+00	3.933315227879933484e+00	7.771676167752408659e+00	4.839672401298891202e+00	6.195242001035491164e+00	4.301388728179723842e+00	2.756623158856566391e+00	2.783551996005780627e+00	3.647462697954757971e+00	7.936906695192106120e+00	3.071545157914204793e+00	3.112491038142688904e+00	2.679408450999557711e+00	5.753006100786429045e+00	5.037671711313467249e+00	3.239241879456707718e+00	3.312466769228533003e+00	3.131817013270575156e+00	3.143995866244559512e+00	8.132952539607412490e+00	3.437498570921388108e+00	2.557783089430129664e+00	4.734108689872768672e+00	3.730352195232343515e+00	4.566196124872183404e+00	4.655764823671350250e+00	3.579762140517390723e+00	6.326505573749552802e+00	3.320220059720199401e+00	4.659487826893696116e+00	3.900931395245285760e+00	2.913323175864948933e+00	3.170582094575558063e+00	3.101797390296837875e+00	3.008555408815648313e+00	4.781538898032804852e+00	2.316354985871780681e+00	6.494055670457536955e+00	4.369054928413225625e+00	3.485023969548977085e+00	2.667876117408312986e+00	2.631780650348925832e+00	4.975096061527783498e+00	2.847905327714324031e+00	3.489595669173396697e+00	4.215730185604474656e+00
5.274371381857289265e+00	4.025640672173418366e+00	5.394468838328222660e+00	6.243758069771364383e+00	2.225965685974578445e+00	6.280080582164373482e+00	7.391754313732185722e+00	4.386019318493455721e+00	4.709194354663653215e+00	6.822523350071985959e+00	5.725848637350647863e+00	3.598631241481006882e+00	6.121433950654552980e+00	5.091144675582010670e+00	4.534381184742435345e+00	6.074284819876005770e+00	5.365151584274064689e+00	5.275248047086654957e+00	6.228714521713145658e+00	5.512338749204581667e+00	3.630670649898634306e+00	4.123010541375023763e+00	4.467949961861317654e+00	5.029188526265201631e+00	5.742952496014892105e+00	4.190148373009601634e+00	7.243355014898408939e+00	6.229042271530053299e+00	7.394931436746982278e+00	4.880938724175463150e+00	5.453413492746438607e+00	8.732854442761928127e+00	5.636314638103706365e+00	7.408829002999419266e+00	6.157856093323401225e+00	3.313338262000752099e+00	5.974274598020801186e+00	3.547795025208490216e+00	5.677400771656499145e+00	7.306566099605654507e+00	4.318559030238367846e+00	5.355081765223630441e+00	4.793442689629026532e+00	6.365755485134109826e+00	5.101681769391181120e+00	5.321345551869119284e+00	2.835931545983231050e+00	4.766452640867901991e+00	3.250647329572865729e+00	4.974309203485394626e+00
4.277025791377030650e+00	7.973504556161163492e+00	5.145523050257461151e+00	2.659887719491928593e+00	5.480275141570834840e+00	2.971888114806230607e+00	8.709186304543282020e+00	6.794207647025245933e+00	7.520284888818500768e+00	2.689028415328775345e+00	2.544794517296328440e+00	3.807658020460404469e+00	1.791894663711845137e+00	9.841467002746744797e+00	4.190236791018924656e+00	1.986480652800149294e+00	1.904458907628588937e+00	6.717342876318771694e+00	5.789300317348384795e+00	3.760128075394870706e+00	4.313169132339805145e+00	4.292424160448286230e+00	4.242815230311971497e+00	9.541276695710669387e+00	2.488520454318325470e+00	2.685141225019001432e+00	3.226255698700338126e+00	2.413795404994762528e+00	2.874270770294978128e+00	5.123415348393897339e+00	4.038319363830862763e+00	4.526979115328130021e+00	2.041591617984993334e+00	2.630494109097268662e+00	2.459462700224748666e+00	4.589612835208652264e+00	1.793739319214797456e+00	4.614514571264644260e+00	2.038684830996815744e+00	3.161460142925606398e+00	3.364427318724820815e+00	8.269369316812253956e+00	5.150699977711783006e+00	1.993681885121658892e+00	1.899358662964712341e+00	2.431926577682241852e+00	6.642987992991367996e+00	3.618551211845127735e+00	5.153948218748436005e+00	5.766837183570634906e+00
3.562540237080672245e+00	5.913751160765023940e+00	5.180460816065564522e+00	3.552309888709142882e+00	4.203542598321468482e+00	3.415799426905012037e+00	7.736854622465519249e+00	4.993525230314488361e+00	6.490647129551763150e+00	3.995906163992974047e+00	3.189609547814498125e+00	2.451158091071133249e+00	3.445814251029443387e+00	8.113457156036256279e+00	3.154403673758114035e+00	2.821171854293769599e+00	2.173577406022054959e+00	6.448322829621577768e+00	5.756218092486862226e+00	3.400371926291389180e+00	3.178330840672698443e+00	3.935684417717261852e+00	3.665430013037833223e+00	7.374748824889814536e+00	2.796648014398428472e+00	2.293216591810450566e+00	4.041093478196439825e+00	3.009615320649044357e+00	4.762776163650677574e+00	5.286319699388770665e+00	4.455272829425191539e+00	5.539187819955942338e+00	2.420621449604842379e+00	4.185187527036164035e+00	3.384706058227470393e+00	3.124732572403605246e+00	2.768246798337514747e+00	3.804151128923575875e+00	2.619938981911736242e+00	4.120068041718770502e+00	3.263466086377162512e+00	6.866134411070719423e+00	4.152421455459869293e+00	3.154345055805858333e+00	2.283935693149598656e+00	3.099856705450837246e+00	5.114146476011879550e+00	2.382159254052144348e+00	4.132377334008393355e+00	4.103851517496782009e+00
5.448076958156143235e+00	3.902948076459451965e+00	7.406300019617875208e+00	5.986250229488789820e+00	4.229643138759452192e+00	6.810997490516415453e+00	6.805004371600817059e+00	4.264654097906507069e+00	6.219047248719427046e+00	7.558755268364085289e+00	6.560464487718164150e+00	3.997188200711912831e+00	6.858516946789892543e+00	6.589455897557091824e+00	4.807114633423877237e+00	6.452465814303052660e+00	5.401606592890678016e+00	7.122230878144150346e+00	7.864995625549536129e+00	5.386419402225575581e+00	4.694054024737460473e+00	5.466711108537990249e+00	5.932546491230658248e+00	4.428969503530516327e+00	5.999723615216070449e+00	5.135639817976282551e+00	7.079228185870815260e+00	6.135542907457932849e+00	8.312677776341464764e+00	7.030675104323236724e+00	6.871652636638410527e+00	8.569176929054032499e+00	5.539765762326115173e+00	7.627529927556055078e+00	6.597918290484710901e+00	3.781851354014340139e+00	6.274798412650948620e+00	5.375582589218828922e+00	5.441067976602059986e+00	7.449515693229126434e+00	5.819014820064323246e+00	5.535892558120698581e+00	4.470803907873204253e+00	6.215482755581479779e+00	5.331228276685295420e+00	6.373080320027108669e+00	4.348134778491043129e+00	4.175391188765352979e+00	4.665188547455318968e+00	3.760093929365036836e+00
4.500051469097133605e+00	7.689080419316462134e+00	3.811460397956402790e+00	4.334886522366383943e+00	5.338377111450827606e+00	2.296075997082535292e+00	9.548698483406367288e+00	6.814331344081925756e+00	7.469630663110516267e+00	2.387517740275454159e+00	2.569141699102932996e+00	3.830053813346859570e+00	2.183138787826818916e+00	9.260187724887895655e+00	4.285067810444568082e+00	2.124040527009815715e+00	2.746720350027732849e+00	6.696176983767210267e+00	5.138329881513291397e+00	4.522933521337608731e+00	3.584522474992683172e+00	4.456065822225388828e+00	3.132608482023705676e+00	9.567366453648796565e+00	2.351095081871206638e+00	2.097686756152822074e+00	3.732732570599397448e+00	2.903087340196911281e+00	2.687573835149466905e+00	4.648312394022905636e+00	3.802787775239642176e+00	4.788984456487872521e+00	2.899714219975324081e+00	3.196997799231520165e+00	2.466122062058353492e+00	4.639933122133777843e+00	2.421391075982758156e+00	3.949719984812921858e+00	3.418487820511113107e+00	3.224012304982111221e+00	2.765291026512452177e+00	8.503704420770453964e+00	5.822240298854567619e+00	3.451503436965927207e+00	2.370620318511129199e+00	1.673766305932056442e+00	6.644404239954207370e+00	4.117933603673796128e+00	4.850329401453567613e+00	6.310440765631012638e+00
3.917213718763808750e+00	3.536146212275718348e+00	4.987862424110506510e+00	6.342996733907423135e+00	3.120304335171701027e+00	5.903080803826207479e+00	6.958398715889778430e+00	2.916398108816279144e+00	4.824573201928852306e+00	6.649087254892631194e+00	5.019591307716796180e+00	3.748845414502291362e+00	6.357977796857965380e+00	5.126604055412014027e+00	3.592922836000044473e+00	5.954041515072757917e+00	5.364884289488790259e+00	5.198870158651828000e+00	5.191391159750003759e+00	4.544098922857505940e+00	4.031863687713294730e+00	3.911304566070943345e+00	3.810873664682582262e+00	5.899847686073554698e+00	5.568285043023849745e+00	4.162196333304620133e+00	7.356064366081952244e+00	6.262421362078032239e+00	7.362277853068508904e+00	5.162648220125086063e+00	5.218681489865226730e+00	8.798388153347135088e+00	5.678860791901122695e+00	7.509258082004893531e+00	6.396519186421157244e+00	2.319786837531882639e+00	5.794463369410893350e+00	2.703674434223107603e+00	5.629602173108218643e+00	7.250748802752488231e+00	3.904211792475162923e+00	4.403896792560060724e+00	4.514959025375453017e+00	6.040017715146253074e+00	4.909120466267779648e+00	5.233819950654643449e+00	3.297061583739750112e+00	4.262375246159280096e+00	2.964689153302964453e+00	4.059837860308070034e+00
4.489188762968073121e+00	8.772622398081210804e+00	4.939664506324691118e+00	3.952319480627405124e+00	5.953341653961929936e+00	3.868056307736823740e+00	8.942450590525359289e+00	7.068682379981821029e+00	7.256725340964122140e+00	3.388444730685286732e+00	2.455829361388543575e+00	4.718686656605523666e+00	3.036051510921927044e+00	1.005072388316539644e+01	4.756996236380624410e+00	3.054428580938970406e+00	3.460275409007822933e+00	6.209363938688464479e+00	4.717457665349455986e+00	4.325187163647560951e+00	5.288711702697910688e+00	4.165120298626311168e+00	3.959320520570524859e+00	1.038167390805996426e+01	3.870809011667656563e+00	3.818292834670067748e+00	4.737536396852237708e+00	4.097259363594758952e+00	3.089932601255414912e+00	4.347105203355830838e+00	3.669715111563225829e+00	5.746555125980724377e+00	3.969535916257263430e+00	3.619627590566173669e+00	3.907490703241148555e+00	5.281913074116473261e+00	2.734632972438875598e+00	4.475074323861199410e+00	3.465720383665941817e+00	4.362372355862213169e+00	3.158769957411928342e+00	8.469096700177290771e+00	5.703750454092547884e+00	3.335831772110239068e+00	3.453611185323886446e+00	2.941649110372176690e+00	7.016123295741572008e+00	4.634349785370633690e+00	5.233616537334079943e+00	6.616517902185012012e+00
7.337232991389003089e+00	2.309113994201039688e+00	6.834499466704745174e+00	8.775631003390889973e+00	3.975341257518929083e+00	8.589663291299979520e+00	8.704099149702425819e+00	5.186466329674609632e+00	5.658655131630881741e+00	9.337891517088854343e+00	8.181165744929295158e+00	5.740104596717602981e+00	8.667223580254169946e+00	2.937613157930523133e+00	6.666152761907394364e+00	8.460599766823879264e+00	7.839189400091065352e+00	6.749864136301861883e+00	8.184203349235611213e+00	7.786969042384369821e+00	5.185387318225081366e+00	6.365058881369942689e+00	6.545167433995961126e+00	4.303637477664063127e+00	8.070661698085181968e+00	6.333803673340527851e+00	9.667441938230753706e+00	8.585180836906125990e+00	9.928604129126254563e+00	6.948657057855712971e+00	7.997284828960840031e+00	1.119418192335375650e+01	8.033058021175717656e+00	1.005407304662227119e+01	8.497184383748518144e+00	5.056182715439181408e+00	8.609977395914560461e+00	5.425217401216225532e+00	8.205639968524010897e+00	9.826475625517518964e+00	6.546266270404048626e+00	5.599133502703136145e+00	6.719631297886639487e+00	8.990933364765833602e+00	7.414588639831116268e+00	7.528395156389145804e+00	3.385423541644360768e+00	7.062258624725405554e+00	4.746765797108824181e+00	6.307493012818102152e+00
2.932157564001477201e+00	5.640123503179565567e+00	6.513822856208777878e+00	3.937557651048924079e+00	4.661807421172972532e+00	5.302263133633427827e+00	5.938508433431802125e+00	3.964060734211273918e+00	6.179164681507696599e+00	5.804083245149649350e+00	4.317605775226680542e+00	3.098961959398602417e+00	5.334812069691865943e+00	8.064487326420954005e+00	2.450342213518620582e+00	4.563085041391828689e+00	3.687870847586117495e+00	6.392851139225086854e+00	6.273972798470816237e+00	2.817908713428791234e+00	4.657076593852189639e+00	4.028981805258453619e+00	4.614002262869608018e+00	6.933303519966678152e+00	4.720708373474955977e+00	4.174028328175667824e+00	5.650970464555391537e+00	4.707547850420328750e+00	6.473932531740559604e+00	6.082303732251425288e+00	5.142697098015625912e+00	7.118845077164135837e+00	4.034519152532741515e+00	5.755735784423977819e+00	5.425093697667889181e+00	2.901950644823160452e+00	4.104329208187604827e+00	4.330643569124334569e+00	3.257546325873825754e+00	5.705108628201263521e+00	4.309184012516113604e+00	5.654172396373501108e+00	3.305544411491486034e+00	3.706981569112088426e+00	3.787597311494897756e+00	4.886794170703041118e+00	4.958634568752463778e+00	2.030269523480296545e+00	4.421396016946347984e+00	2.229955865605176335e+00
2.705637470420161783e+00	6.393206458143919413e+00	4.741270987804887760e+00	6.079866781558629363e+00	4.786505665190364134e+00	5.177394311824301987e+00	7.109961991101958034e+00	4.221697524016695624e+00	5.231527017865869489e+00	5.611310146754538764e+00	3.643258340674353501e+00	4.361018657890265438e+00	5.904781441103588158e+00	7.206352125584469803e+00	3.008173594348641622e+00	5.439332855636926922e+00	5.275515529237328138e+00	5.002203539481610228e+00	3.105037718003197167e+00	3.721040218053522697e+00	5.175033389218871349e+00	3.434436839901603200e+00	2.864067602761362963e+00	8.209572763239329163e+00	5.440482570574411092e+00	4.406947804297695725e+00	7.164437371783213493e+00	6.213781169943064064e+00	6.379488143701544267e+00	4.485778928659045484e+00	4.021485326431564644e+00	8.234354946910718454e+00	5.712873115494290666e+00	6.732374907906758743e+00	6.317628037314723777e+00	3.442542518636918736e+00	4.899548736916596425e+00	2.495738931864569299e+00	5.435802971571018993e+00	6.561046312767723876e+00	3.125821514398290368e+00	5.605662714503895749e+00	4.916159316086310405e+00	5.239033134658192203e+00	4.993326815719121292e+00	4.933309972538192589e+00	5.234760583359729935e+00	4.421238174654125608e+00	4.057260091096144272e+00	5.069798029433986386e+00
3.313183628226851418e+00	7.326523269322827048e+00	7.226611548496708615e+00	2.606777975755704801e+00	5.727818757131158733e+00	5.558366279463457182e+00	6.125394479212862286e+00	5.293337151697027565e+00	6.848331757165826872e+00	5.688005039772000337e+00	4.311828266090393491e+00	3.990038928747926761e+00	5.033671112109878720e+00	9.526096492364889201e+00	3.398694467640210437e+00	4.354264262447579803e+00	3.538255041208109297e+00	6.795774933745332369e+00	6.881778307036102049e+00	2.465194038218422090e+00	5.783090050194712894e+00	4.489123552323070143e+00	5.614339209415712517e+00	8.535774428743870601e+00	4.915975881421316807e+00	4.769441046633506431e+00	5.411888017072132406e+00	4.666883662591708060e+00	5.958679649769018205e+00	6.228714232238717230e+00	5.202443651922407319e+00	6.753496302153402908e+00	4.112074045175538650e+00	5.108506987407641198e+00	5.425780543994519256e+00	4.129644191816008281e+00	3.693881499053027540e+00	5.323742436526883282e+00	2.498377395608705864e+00	5.573627373335678037e+00	4.909566049529225040e+00	6.752830678189331692e+00	3.950707069313089459e+00	2.743481875543922310e+00	3.748645963352451371e+00	5.011102534373518047e+00	5.945042541187014251e+00	2.878593462394272162e+00	5.317819914884018395e+00	3.620537300765098276e+00
4.646841038802734580e+00	8.500751224539763840e+00	4.743290148355042035e+00	4.717838419172329267e+00	6.225804715832685687e+00	9.152999240457220242e-01	9.745727918869548034e+00	7.294541003905310461e+00	8.188289597879117920e+00	1.173209420957069371e+00	2.287780543260665933e+00	4.710354809450770119e+00	2.489181909796623238e+00	1.016520930351443042e+01	4.498667872040727822e+00	2.625797932058662632e+00	3.021470817565522715e+00	7.557597716783175379e+00	5.216343106145932218e+00	4.515367587039827768e+00	4.578305743650273207e+00	5.193681033662005397e+00	3.784185240625576263e+00	1.002127864541167135e+01	2.144159709302630556e+00	3.102913917786338072e+00	3.266432235218795554e+00	2.913065556588061877e+00	2.731869352643760518e+00	5.734533264291945542e+00	4.090850909094267074e+00	3.894794733038132950e+00	2.867840586072468501e+00	2.969163194380750159e+00	2.746307099132490936e+00	5.226748317847250469e+00	2.403765667792052252e+00	4.676563096775555373e+00	3.843857995095374847e+00	2.364499040550523734e+00	3.749869124028103240e+00	9.081503709226138810e+00	6.350626972880316856e+00	3.339832404234073682e+00	2.998598946771489526e+00	3.103818343197700891e+00	7.548511064259221470e+00	4.341184851559349411e+00	5.964792872040058924e+00	6.679391569523336791e+00
3.493762585928060549e+00	6.428734955929585659e+00	4.116220626303696228e+00	5.124383745169980742e+00	4.123026739039200805e+00	4.964640813897318594e+00	7.319098500815292674e+00	5.112695515472199581e+00	4.625743359990043935e+00	5.176726032602318561e+00	3.396713791257364612e+00	3.089478282501279871e+00	5.077673744671843181e+00	7.442894725011206525e+00	3.130161557320410903e+00	4.536938875015095185e+00	4.778221678815154583e+00	4.211163324196946611e+00	3.570488598110642009e+00	3.808732820002556085e+00	4.661259863636851186e+00	2.124249208034251879e+00	2.786291127363539566e+00	8.163975901013149183e+00	5.132054785278004516e+00	3.763525953710673999e+00	6.609112675317244445e+00	5.725498506177157942e+00	5.500377816505672257e+00	3.240820715271601316e+00	2.821261223798868123e+00	7.844715009358793623e+00	5.191540048307423660e+00	5.988007526326652119e+00	5.593939786564121164e+00	3.566558450241512190e+00	4.382573527166337080e+00	2.462297929638147309e+00	4.540216579647195161e+00	6.154547380375410270e+00	2.188525780896513950e+00	6.219441047052152172e+00	4.117239676315002761e+00	4.700230578932820258e+00	4.432867924984186025e+00	3.792908017754354155e+00	5.189134166042324914e+00	4.372071486101519966e+00	3.515996500731975782e+00	4.895821110233741891e+00
2.557080682310959308e+00	7.269279246021199903e+00	6.846896378437771880e+00	3.410815948924685426e+00	5.833521778042446648e+00	4.879138178225962186e+00	6.220247653377904307e+00	4.973870698272262025e+00	6.940540403605678144e+00	5.220344498292003088e+00	3.626612556393811637e+00	4.076419354335548917e+00	4.919745202545501073e+00	9.467040280061544522e+00	2.734469913777207495e+00	4.192035595137279635e+00	3.451155705722293465e+00	6.718421332709051619e+00	6.027645024467570778e+00	1.920890289774786819e+00	5.632845297559781805e+00	4.328465071046592172e+00	4.827817399448965041e+00	8.564107413806114621e+00	4.471176686373788733e+00	4.480063965321305020e+00	5.214609788704613891e+00	4.461386330637505893e+00	5.725400820918876477e+00	6.286021017968692171e+00	4.476775551086340066e+00	6.450917596269867715e+00	3.985954997935114541e+00	5.030352336517247558e+00	5.273104990460945274e+00	3.854208569336336154e+00	3.315009662001153767e+00	4.826640259041606207e+00	2.725252613364497201e+00	5.069674746709248225e+00	4.492423785221548727e+00	6.634558753693352351e+00	4.022671706933163449e+00	2.444902532671096473e+00	3.629198988121472791e+00	4.880817328712836023e+00	6.275067640612444819e+00	2.200418643593483381e+00	5.252986975358179933e+00	3.510240874896607632e+00
7.478521164107603703e+00	1.162070172891847974e+01	8.222959623550215369e+00	5.701210868210322857e+00	9.277000116690375719e+00	4.193779009022702731e+00	1.163770142994071577e+01	1.010171249330090149e+01	1.128525467553248873e+01	3.583561752634748743e+00	5.412222292852630012e+00	7.413977312901854688e+00	3.994278334365659600e+00	1.356691242808474840e+01	7.444415344477480545e+00	4.542515815229457132e+00	4.718886372218051406e+00	1.051931283571439657e+01	8.567173908916164038e+00	6.786652252253033701e+00	7.450780603255208412e+00	8.206630139927971967e+00	7.415722706668720576e+00	1.272699978483122685e+01	4.372052650078263270e+00	6.069925172069076780e+00	3.182666540173243241e+00	3.977061605655882737e+00	3.833671314592226320e+00	8.637872830962205484e+00	6.714157798676411382e+00	1.875774015016618890e+00	4.444150140290421547e+00	2.657116222356762147e+00	4.228193651577543122e+00	8.133527290548618893e+00	4.185854396825945400e+00	8.257965561312262892e+00	5.134845724017536917e+00	2.964973861788076537e+00	7.110206723677237939e+00	1.192206732549052184e+01	8.758282703001739833e+00	4.535692804336570738e+00	5.247225326855740057e+00	5.806669511694329877e+00	1.046010358183101374e+01	6.481048746170166908e+00	9.043122630771559756e+00	8.994166613259663379e+00
6.354607790400165435e+00	6.169268455869258538e+00	9.692287080037374380e+00	7.709654317960684011e+00	5.805067516092433877e+00	9.785934550370013696e+00	3.432521235335654897e+00	4.867409541474790657e+00	4.903582166914665308e+00	1.016246150389159730e+01	8.522618138875959204e+00	6.457542211989373726e+00	9.719798397213493146e+00	7.097583962267842494e+00	6.219157460144110416e+00	9.430984496405196538e+00	8.454119440563236054e+00	6.180369503821793842e+00	8.250502133227263002e+00	6.272047178534173817e+00	8.403176191443851195e+00	6.041834353675769265e+00	8.042894885786411763e+00	5.300959024751707105e+00	9.298644175348005803e+00	8.153613369509933761e+00	1.054607230976732701e+01	9.628108703880107200e+00	1.096411993932407825e+01	7.817751916114964672e+00	8.238862084122684948e+00	1.187440941250242332e+01	8.737140330840713176e+00	1.048576683812648547e+01	1.001874567426487239e+01	5.773635847263014931e+00	8.811139938008686556e+00	7.051393290311228412e+00	7.928263962438877321e+00	1.064723193681436264e+01	7.656929675066531438e+00	3.812514875365942579e+00	4.575842400946124044e+00	8.223065830483323069e+00	8.370546445949901937e+00	9.157608366733100524e+00	5.169809970320272896e+00	7.005944647622333932e+00	6.711651250818481351e+00	5.272679230977499465e+00
4.398308348571681847e+00	7.740384217065173544e+00	4.309655404704640702e+00	5.136919589788065288e+00	5.974149212092879857e+00	1.473652128695626784e+00	9.781106459321980751e+00	6.790086252271589906e+00	7.981917297099310638e+00	2.423647526547057396e+00	2.563732821537028972e+00	4.587851612247083821e+00	3.274579145566797855e+00	9.522992556533372621e+00	4.247487423598136580e+00	2.983355541001848188e+00	3.378781876195860345e+00	7.637800268442689777e+00	5.281675518511302236e+00	4.455518890989636382e+00	4.166512927933124111e+00	5.214667511130984145e+00	3.551150432353067377e+00	9.578729777677176926e+00	2.256544470246665490e+00	2.985721736814082927e+00	3.911654188947860877e+00	3.345202377433998286e+00	3.625889995620762640e+00	5.925050720515728564e+00	4.297064026635985634e+00	4.654001577860062966e+00	3.277846405599151858e+00	4.009898823383009514e+00	3.244979591867943824e+00	4.780669688254151950e+00	3.208325974701993655e+00	4.285213995523379005e+00	4.186743864784413738e+00	3.183649091180985380e+00	3.703186266954484829e+00	8.733399271268917019e+00	6.305443506231160455e+00	3.902303551081815147e+00	3.026346906145852778e+00	3.126322022428003056e+00	7.181001602681263307e+00	4.129971285737209286e+00	5.565241152931291069e+00	6.286259614953180197e+00
3.244536311093232150e+00	7.487022912822909326e+00	5.091218870072800939e+00	2.972053882643596268e+00	5.185267649871364348e+00	3.391963293562215931e+00	7.967313862709621830e+00	5.967965123690185614e+00	6.794972742932453791e+00	3.402595278000193790e+00	2.325903532298505993e+00	3.348357133620421866e+00	2.970490309814080909e+00	9.291169081213610070e+00	3.286842267151405927e+00	2.256000195956886500e+00	2.339231559995795795e+00	6.243969170719338102e+00	5.293436399512659207e+00	2.999537740613687831e+00	4.404696021182320287e+00	3.781282225356488613e+00	3.688137438204025287e+00	9.172189779367855067e+00	3.139118903378619319e+00	2.961105425841196848e+00	4.101365521945906423e+00	3.234927415424562192e+00	3.546989642201854309e+00	4.623811812176281677e+00	3.727566911598446886e+00	5.372535530640639934e+00	2.916608557959477821e+00	3.320099319270226612e+00	3.470715876131865052e+00	4.067022529401942421e+00	1.715294605936540817e+00	3.990568782195592412e+00	2.059298335228359811e+00	3.774649750527971470e+00	3.023962673476214835e+00	7.602281642846706156e+00	4.645910470500180800e+00	2.081443443711102681e+00	2.234807037697357224e+00	2.817567798390823608e+00	6.187218863333645125e+00	3.112169578424360594e+00	4.580056474223891172e+00	5.042669324969841327e+00
3.600043415763551025e+00	7.447308881951247628e+00	5.411894609126431277e+00	6.218005177628785241e+00	5.427091552633443783e+00	6.418914733032988984e+00	6.659439583842370780e+00	5.321253404840288859e+00	4.980371672336936228e+00	6.480722803825158529e+00	4.492593034463883583e+00	5.153708067310224905e+00	6.605020378316510232e+00	7.979212562697553857e+00	3.884947845235211972e+00	6.271710326747552244e+00	6.265257759378851432e+00	4.155265730726977580e+00	3.236142263394274465e+00	4.191471688389223793e+00	6.533510209724863849e+00	3.255638088132226216e+00	4.318551551915486009e+00	9.137532786456477041e+00	6.685582978032647894e+00	5.506302918152982784e+00	8.200934649982180247e+00	7.318219297838488124e+00	6.978081049025140814e+00	4.430581521644782583e+00	4.322526486365431353e+00	9.248140683026861097e+00	6.711903634820442832e+00	7.503544004177634896e+00	7.310603393772269420e+00	4.401270811715856546e+00	5.819640140035189368e+00	3.483690707807488796e+00	6.061764388173694229e+00	7.638000839331087199e+00	3.841228716742210114e+00	5.810279525997793293e+00	4.982360477377082653e+00	5.748422678281603027e+00	5.990287001868181527e+00	5.601206665626810022e+00	5.742437757745329385e+00	5.633836909104570800e+00	4.973567247503787314e+00	5.669788444267203076e+00
5.370011011980296622e+00	8.801462737214409415e+00	6.391011513923223752e+00	3.611200910045793577e+00	6.757571864715669285e+00	2.772268819275615748e+00	9.663083958877903612e+00	7.587806565940871550e+00	9.069258168172559920e+00	2.679246829943294106e+00	3.521634352583746352e+00	4.859184533864447708e+00	2.086625085167419069e+00	1.093506973658802117e+01	5.175233302095364252e+00	2.228028032457209040e+00	1.689800821244328288e+00	8.561924493410838721e+00	7.233260580935660045e+00	4.751971904788224954e+00	4.831649428818082903e+00	6.001949986763192690e+00	5.407069449420455420e+00	1.014918320785306882e+01	2.204112585103423338e+00	3.679929925515745381e+00	1.300033250883115832e+00	1.315618751557048549e+00	3.009229262013122685e+00	6.841102179407953621e+00	5.169258300866720113e+00	2.841143712449716752e+00	1.706125435692501080e+00	1.610050242202283988e+00	2.108244548567904442e+00	5.647262204521084961e+00	1.949294838126830909e+00	5.955001664775731562e+00	2.576134761538818818e+00	1.899273667352141981e+00	4.946201694652113900e+00	9.487053767629996415e+00	6.516212066524571966e+00	2.613079130631636993e+00	2.608831555645243050e+00	3.722654162017160484e+00	7.759556717155224881e+00	3.903378372486369319e+00	6.435953937249115242e+00	6.370576217124551022e+00
5.448689506598789478e+00	9.081652244535533214e+00	6.049353141550784407e+00	3.487157557523647089e+00	6.640730904197790885e+00	2.815527243526241730e+00	9.749599660251714539e+00	7.863205320102913731e+00	8.849280305130326596e+00	2.247448093092196064e+00	3.334666368448318874e+00	4.765425068598466041e+00	1.534502114837291709e+00	1.100358573911519855e+01	5.260119166137250168e+00	2.139303960759770362e+00	2.004842005496414892e+00	8.122697154390305485e+00	6.806937590736638732e+00	4.836262750322753767e+00	4.952549052108980554e+00	5.627997895488648261e+00	5.176561303240903911e+00	1.040713972727367675e+01	2.433816217635472068e+00	3.567344537346808675e+00	1.957454448011510584e+00	1.879069248273731230e+00	2.406619097106067251e+00	6.340688545206259796e+00	4.703658685496570513e+00	3.145846636685509345e+00	2.005547458236473179e+00	1.413906750707838222e+00	2.028512556511099074e+00	5.768124866651063165e+00	1.891126236089947232e+00	5.848665924463699817e+00	2.771470573228153267e+00	1.973601615764703388e+00	4.556843496234153079e+00	9.514675237647947981e+00	6.405816659275394898e+00	2.613696121689102370e+00	2.823444367007790667e+00	3.374621210484900047e+00	7.828843737574234574e+00	4.355167106641452790e+00	6.398547975116941622e+00	6.746694927412494991e+00
3.386447897516155159e+00	6.784996608298411225e+00	6.895922647567411801e+00	2.619251925453940366e+00	5.161996021992751871e+00	5.342481814762105152e+00	5.810118172881852061e+00	5.056390614881657974e+00	6.244129223005208118e+00	5.539922879239487230e+00	4.220489633786023376e+00	3.300803186966938529e+00	4.946110263383419969e+00	9.046035952830967730e+00	3.149405724804191564e+00	4.415815194336896177e+00	3.490023917220329341e+00	6.217700153979897948e+00	6.440065260537228831e+00	2.431947447116020733e+00	5.320471252986092026e+00	3.856195441173884575e+00	5.111951580450870836e+00	7.755051752737572635e+00	4.774291864896500037e+00	4.475842987925581440e+00	5.378414032546881884e+00	4.593967818223844368e+00	5.994895394732341565e+00	5.807241989740891341e+00	4.952716120564391034e+00	6.835674329112138459e+00	3.906090513245667140e+00	5.189187711793673330e+00	5.259796268220097382e+00	3.822002568061052319e+00	3.678812239432699638e+00	4.938133887903188857e+00	2.484427977066777427e+00	5.585933606155262687e+00	4.388714522784098016e+00	6.313138693363731235e+00	3.017382597787358733e+00	2.893594154692834763e+00	3.678017903367687413e+00	4.937382483885873086e+00	5.700150167878554441e+00	2.770537911038086776e+00	4.953964662395555330e+00	3.288194716970405551e+00
4.496170370661303650e+00	8.587086573081434082e+00	5.461234538100494973e+00	3.029429097914041691e+00	5.936378999623848074e+00	3.673013523509148115e+00	8.807949076992516169e+00	7.174887727599634779e+00	7.501001827439934821e+00	3.278137464407004931e+00	2.753294271555358108e+00	4.174220661053384518e+00	2.722508074156880564e+00	1.029569497068812289e+01	4.487874426842648035e+00	2.524948089605106194e+00	2.904825114352634241e+00	6.689247921366002103e+00	5.874128774153607679e+00	4.095407651234313384e+00	5.119269283635150991e+00	4.486940609291889537e+00	4.450143020909045788e+00	1.008923469028203712e+01	3.502155813583734290e+00	3.734889163775763965e+00	3.967761270641856353e+00	3.353320343086533484e+00	2.913206111974334878e+00	4.802951356943593098e+00	4.048408524252210761e+00	5.098351598343167090e+00	3.177991242649544912e+00	2.839290865931858754e+00	3.392382029655392373e+00	5.226246593242708016e+00	1.977379388121748072e+00	4.934247579973090048e+00	2.494058599615678773e+00	3.693443714234214248e+00	3.769043739409651206e+00	8.670862852455764269e+00	5.403586558915637106e+00	2.353778669885085328e+00	2.795801204248763216e+00	3.081831403893075194e+00	7.141446566998187251e+00	4.126371370327843735e+00	5.381133909210167765e+00	6.092792698931104312e+00
3.689902711131646029e+00	6.973292200691103560e+00	4.546892300080222604e+00	3.064398675543207773e+00	4.571936284252846150e+00	3.027342868707880275e+00	8.298331080546001104e+00	5.895141439852532805e+00	6.660962621702504194e+00	3.093813654176580386e+00	2.461551898486091350e+00	2.872308228150241227e+00	2.479618325207171736e+00	8.771828156784851060e+00	3.480068393293145323e+00	2.045645579896011146e+00	1.977034770419644927e+00	6.104693640487107054e+00	5.268939708987595338e+00	3.529381227613135774e+00	3.530214145568239203e+00	3.637782478175894507e+00	3.384825939170866160e+00	8.618913120241275649e+00	2.643167947503606729e+00	2.140443482896941862e+00	3.827204507291112279e+00	2.819545131294251661e+00	3.535465993519323114e+00	4.505231104683453225e+00	3.862069538994905571e+00	5.241002390766421826e+00	2.370023830848691837e+00	3.365543177814408260e+00	2.832490081740055121e+00	3.775506675663037992e+00	1.993055451506470011e+00	3.728020555812532333e+00	2.440559244219717261e+00	3.657718788759209971e+00	2.595445758137167047e+00	7.478179637772544908e+00	4.579461159976145446e+00	2.610463964800743053e+00	2.013030034252188738e+00	2.156139998229090526e+00	5.711665647688394465e+00	3.162361501073092107e+00	4.224228435566631745e+00	5.085754217374352848e+00
4.867123550171197799e+00	5.944376746933484945e+00	5.887676927736082533e+00	4.279147416907727042e+00	3.193550302648011652e+00	6.380666863624649743e+00	6.251148389354366230e+00	5.387651334172098849e+00	4.326731125409548184e+00	6.434586965924050439e+00	5.232874442040069241e+00	3.105701277220582313e+00	5.618039580537177002e+00	7.292047085867506162e+00	4.177090609560917045e+00	5.704207307725857490e+00	5.074399819556891345e+00	3.815023531605738594e+00	5.916486101774881767e+00	4.322011587035312630e+00	4.920892787813795799e+00	2.643310163159165338e+00	4.946274503611199691e+00	6.674298606102285980e+00	5.867385941723346932e+00	4.513600213741487011e+00	7.026404923616847320e+00	6.129889475153831313e+00	6.754429271473830987e+00	4.155728605561884059e+00	4.713274610665092901e+00	8.522922076374159772e+00	5.296758470175442213e+00	6.746703366136328484e+00	6.068503141567829218e+00	3.836262011555181317e+00	5.405624721345483330e+00	4.284551704370587188e+00	4.621050817352189810e+00	7.186135799336967445e+00	3.931978872583511642e+00	5.575840267986102106e+00	2.901642612096833052e+00	5.074879060136378683e+00	4.804922143078456109e+00	5.033286456833603317e+00	4.241332584933546812e+00	4.804391098278392391e+00	4.069649093913758620e+00	4.666891359705921616e+00
6.501330453873818804e+00	1.007563869867391304e+01	7.121778040482351635e+00	4.624969456255245248e+00	7.961244827823531267e+00	3.308908821050420279e+00	1.084903885948927638e+01	8.898217546342948481e+00	1.022700193454552675e+01	2.857191166504519764e+00	4.478009803996607197e+00	5.919585904776722529e+00	2.728742512265802223e+00	1.215964887131566563e+01	6.305305570049994479e+00	2.912133324506195109e+00	3.087886247448911714e+00	9.645465075634728436e+00	8.036268694490047437e+00	5.907518723048124087e+00	5.864002130117583533e+00	7.097345796218737846e+00	6.352819710332407332e+00	1.138224001753602366e+01	3.130776986655311234e+00	4.678867153198134510e+00	1.575445962770500863e+00	2.339836577681369878e+00	3.023242797640238511e+00	7.731345372632452140e+00	5.917721886385434615e+00	1.864394317362692233e+00	2.876665515283734376e+00	1.355560387620882823e+00	2.671824563496452587e+00	6.897679425183035562e+00	2.946696810236280495e+00	7.094852317931554353e+00	3.764194480228212569e+00	1.689027840677649772e+00	5.938243413158524220e+00	1.077722071369821855e+01	7.690407370433705481e+00	3.627296731374980876e+00	3.842812064886354850e+00	4.453546079572626937e+00	9.059816478423810437e+00	5.169385266716475691e+00	7.681129650819367605e+00	7.671444950052174860e+00
3.658751471379940057e+00	6.554597103377222567e+00	7.307611737003827379e+00	4.151259891874897079e+00	4.754687777092684975e+00	6.980408164305568874e+00	4.359158144220764086e+00	4.574914484104584567e+00	4.913447836428479931e+00	7.095623267052639349e+00	5.253453843461779016e+00	4.305157955696643057e+00	6.548850716454005294e+00	8.206301699123946136e+00	3.828470853293915344e+00	6.186618382555897355e+00	5.353371226848271824e+00	4.792750389020773660e+00	6.017077293012245143e+00	3.271159781413679468e+00	6.423337168105785366e+00	3.391463832343417195e+00	5.685203300845408592e+00	7.420528758991242313e+00	6.520319343932507117e+00	5.637516808212804875e+00	7.543694454112770842e+00	6.651213633386546142e+00	7.556292952179788358e+00	5.598608397005464532e+00	5.501076757920865923e+00	8.983555002730151173e+00	5.852560688380613385e+00	7.191137621235488275e+00	7.050109060557152141e+00	3.937151821008069597e+00	5.552091975274201729e+00	4.942826466403467123e+00	4.620319688368667244e+00	7.621976528201238388e+00	4.800072402026867024e+00	4.792740670630880828e+00	2.413356913011378779e+00	4.753059365882175591e+00	5.372230910038603646e+00	6.039373663814099125e+00	4.863514227649896604e+00	4.341114204062793469e+00	4.852789889200691320e+00	3.579084880663140567e+00
7.256603100746302992e+00	4.333505000537757113e+00	9.238665272794676753e+00	7.929442856241764481e+00	4.924128502925511519e+00	9.950857713622385248e+00	5.602550840724353165e+00	4.890176562959728912e+00	5.184596816917545148e+00	1.045597126276368627e+01	8.914694987172520513e+00	6.101500635654773852e+00	9.599896635926365107e+00	5.472080470713613032e+00	6.791541041453306171e+00	9.318528386885676085e+00	8.270720944534076580e+00	6.517879739843067455e+00	9.153147318665606491e+00	7.201709484912799830e+00	7.306106416733609166e+00	6.329124050477498820e+00	8.063580466912243949e+00	3.796413082542277717e+00	9.172646565220592407e+00	7.764315553569918649e+00	1.037693812539780858e+01	9.373574299422168465e+00	1.097980811911511623e+01	7.716652859800399611e+00	8.576553653554084278e+00	1.203012291308344039e+01	8.611199338069001286e+00	1.057670719034815221e+01	9.677111511617830786e+00	5.622817243134263343e+00	9.027272988317257330e+00	6.917144554873906337e+00	7.888850004903314783e+00	1.077753647651977786e+01	7.598439525936118599e+00	4.322756980085829426e+00	5.200956384080507533e+00	8.710612049366732279e+00	8.110290706359091217e+00	8.825163737984693668e+00	3.998391143625716015e+00	6.934042824066819044e+00	5.716787454172531646e+00	5.177224949832550216e+00
5.512999584952932963e+00	9.301695430101185380e+00	4.621723011475777021e+00	5.655635280332475645e+00	6.209509381282964036e+00	4.932504173330402253e+00	9.554477208526630960e+00	7.870405317943087731e+00	6.722139202388836665e+00	4.422009812594525968e+00	3.803059783541911543e+00	5.028651848760838483e+00	4.666755414547607117e+00	9.924343002009553771e+00	5.343528763249381086e+00	4.604391013531408561e+00	5.419559812103615037e+00	5.673016388213675043e+00	4.172462779743270289e+00	5.427872104207968285e+00	6.136289471242402094e+00	4.106905513591836865e+00	4.074894420239693282e+00	1.073169092019015025e+01	5.460602837046550917e+00	4.783531652347930319e+00	6.463669676792371810e+00	6.013966893470310993e+00	4.217864844690361714e+00	3.661590870892756033e+00	3.045001532950843526e+00	7.184052146584305021e+00	5.794139089986032332e+00	5.253630245120350928e+00	5.476635105928118641e+00	6.102685018289008667e+00	4.559784219032165353e+00	4.811526247077112295e+00	5.394776312905307236e+00	5.788305577028125093e+00	3.478672763005862922e+00	8.907135087593465173e+00	6.363220405167254512e+00	5.201230307703209377e+00	5.291858358985938260e+00	4.010883957012600476e+00	7.601232248346350140e+00	6.275442310848013960e+00	5.773328276922296887e+00	7.660268631851025134e+00
7.245859807714897904e+00	3.924650743361369543e+00	5.269476988128895201e+00	8.147269846944793059e+00	2.973545964804261033e+00	7.607497490442992394e+00	9.466230614493559514e+00	6.081939625477213340e+00	5.331756970512569360e+00	8.186572547214185036e+00	7.304842913134835136e+00	5.141619893438102551e+00	7.469445729879079288e+00	3.923205158685299843e+00	6.496259003461759995e+00	7.500250488162341078e+00	7.146358935774615340e+00	6.035624438373822009e+00	7.324332775320294253e+00	7.615550176035688956e+00	4.242138316430451361e+00	5.583368595938999590e+00	5.507375219288352497e+00	5.542966744934047618e+00	7.173172588477930489e+00	5.421541945414682040e+00	8.809490598259801075e+00	7.809363672030407599e+00	8.546324641100024877e+00	5.455699354127306222e+00	6.819081789684211969e+00	1.028382668299292035e+01	7.351751314128788017e+00	9.027521095769920123e+00	7.363110743402152103e+00	5.116133715281153904e+00	7.813512017064107695e+00	4.683766329679522222e+00	7.636392787702363627e+00	8.876102650964426743e+00	5.482096987286315226e+00	6.648512243775988040e+00	6.648191381735391481e+00	8.427729121692348002e+00	6.631572480407948333e+00	6.284464335764385901e+00	3.640967794791630574e+00	6.990130542306553174e+00	4.029139732699110965e+00	6.970141994905771021e+00
5.743772316831562641e+00	9.791385892005429525e+00	6.549828541173577712e+00	4.351708735088358537e+00	7.506564642207532501e+00	2.758739182597481854e+00	1.027912252617269218e+01	8.442117342309042982e+00	9.601247562858267415e+00	2.147732990979315471e+00	3.699095523274575914e+00	5.560514006234217987e+00	2.377008786436884513e+00	1.173579573808231657e+01	5.626255133821327803e+00	2.734174269066791840e+00	2.910931914477877136e+00	8.900856869598211318e+00	7.144000097162644281e+00	5.188978460300717188e+00	5.658982762145282841e+00	6.433309348397566296e+00	5.677264042132571298e+00	1.116617651306573578e+01	2.820507909028637794e+00	4.222705608051755100e+00	2.150253808720855364e+00	2.443689937255820066e+00	2.568387010813179216e+00	7.013695914748030447e+00	5.191153445568258640e+00	2.370167285701780813e+00	2.709955691868996652e+00	1.391896654318036664e+00	2.701322781111391347e+00	6.362036220117419205e+00	2.336696448968358375e+00	6.396720758924605121e+00	3.474695994956026546e+00	1.516739378650944881e+00	5.299021309769501364e+00	1.022173796862155015e+01	7.177777669866356014e+00	2.973419574582154556e+00	3.438305374435307371e+00	4.129182751932273909e+00	8.679334834042407465e+00	4.852718447972265814e+00	7.232852248740436529e+00	7.353988069511814274e+00
3.075090945108888807e+00	6.547975784629978868e+00	6.928257326237329039e+00	3.431121181478083315e+00	4.800696389337368863e+00	6.103018289744809088e+00	4.933753861984521372e+00	4.520490967334696464e+00	5.310460940380316686e+00	6.267347423611676405e+00	4.576262173078045947e+00	3.564830203597380898e+00	5.737807184446038100e+00	8.463686649543680218e+00	3.143357918178238286e+00	5.223714472781733953e+00	4.458265594625740569e+00	5.201166013291531165e+00	5.756646896550615899e+00	2.560488455730502988e+00	5.809539037485838442e+00	3.301868286757150273e+00	4.967242233129890217e+00	7.477013609059469879e+00	5.590557401396244686e+00	4.893189274761667207e+00	6.552119547181283643e+00	5.635046326376716763e+00	6.709886081454010665e+00	5.411494759618761918e+00	4.869014472019754791e+00	7.934430830231186782e+00	4.911117241553406565e+00	6.174755913778883887e+00	6.157822277697059477e+00	3.588540152595503407e+00	4.508966780498718130e+00	4.683832071503725381e+00	3.528996708486991096e+00	6.586759959418770904e+00	4.303934393753390708e+00	5.234144298401282036e+00	2.005101962615170930e+00	3.674354574940470908e+00	4.471543006741995008e+00	5.304226848755850376e+00	5.246966523724430509e+00	3.335221387596512876e+00	4.556602941234172199e+00	3.262251930630840402e+00
3.135815032048582918e+00	7.512990561540866530e+00	5.043970790556803863e+00	3.499268451353306109e+00	5.077886221887011331e+00	3.842101226116775514e+00	7.583679733908890164e+00	5.883564443684746514e+00	6.344047421329402248e+00	3.795979687441753292e+00	2.566504581011749053e+00	3.422126278942041022e+00	3.592328266107084112e+00	9.164607974876306073e+00	3.018804924535201106e+00	3.198106833362538648e+00	3.244190925192557362e+00	5.665025201948058253e+00	4.742478116304435609e+00	3.033984841705100521e+00	4.722692732138932037e+00	3.357482172829242995e+00	3.396863991743816147e+00	9.028467807601975537e+00	3.806504764288921816e+00	3.326737121697195931e+00	4.904872595734040885e+00	4.059961036996304173e+00	4.072610497361348614e+00	4.207770349337583760e+00	3.220860993019400542e+00	5.916891140052217501e+00	3.654291623532219369e+00	4.004658257799735388e+00	4.212679874379259282e+00	4.029088083461108027e+00	2.473474750110316478e+00	3.774060003255196083e+00	2.839140552570282861e+00	4.378768659962167575e+00	2.884200225436670095e+00	7.323530808920132529e+00	4.342503616755300833e+00	2.595488197759355131e+00	2.982500381568469638e+00	3.270599359714154275e+00	6.183013677081297566e+00	3.419770306809402083e+00	4.584664070170695993e+00	5.120110311853593110e+00
3.609176950521018945e+00	7.104908806895831930e+00	4.919560777884584901e+00	3.144972060596736618e+00	4.511549055544537445e+00	4.521721349738536233e+00	7.335804960561872257e+00	5.753454953777942471e+00	5.608304574637288376e+00	4.503132748244854433e+00	3.093681699870320045e+00	2.871669919256468972e+00	3.923622124394638977e+00	8.655850446024951239e+00	3.294447779857276881e+00	3.464273807801897309e+00	3.407881575740585145e+00	5.088455879290441075e+00	4.983600110919973680e+00	3.265616050916090529e+00	4.498024667276397714e+00	2.623917657558274996e+00	3.458085929610801301e+00	8.552703270673502445e+00	4.291043523422277239e+00	3.587596547589420926e+00	5.272140589731749927e+00	4.402264579992859694e+00	4.441261544808353001e+00	3.542004945000214011e+00	3.507090689874412082e+00	6.658388897605747481e+00	3.944682968312877680e+00	4.501523216494732083e+00	4.415020563501370177e+00	4.054836135890342419e+00	3.076164809478013407e+00	3.717473760099736069e+00	2.816510094208040993e+00	5.148714067721208210e+00	2.554178901373112875e+00	6.923910816927020484e+00	3.835202210062395256e+00	3.275550457194145171e+00	3.177158897329111387e+00	3.196387867841650188e+00	5.608858149256994885e+00	3.738752934256353022e+00	3.940773450352324403e+00	4.868659289905453491e+00
4.383412606334242234e+00	5.761360081563132951e+00	7.197869302921543699e+00	3.661985460951823868e+00	4.719037027450219135e+00	5.821237677550025857e+00	6.258678333895109525e+00	4.704587426119703153e+00	6.443633869466856012e+00	6.236203774281659840e+00	5.184762360984235485e+00	3.188519301137982431e+00	5.400984327039512145e+00	8.273238081590076121e+00	3.925456946994448248e+00	4.882955415754017814e+00	3.795939654012487008e+00	6.816308768595223277e+00	7.362631005015602526e+00	3.840632217406667159e+00	4.763538704932708256e+00	4.533603023195770021e+00	5.663001058260668685e+00	6.558416525738194558e+00	4.957121970224064533e+00	4.496687131227830925e+00	5.591925677321524901e+00	4.734232896425115023e+00	6.808240096716716039e+00	6.459367388320126580e+00	5.888614350760893679e+00	7.146478283777755180e+00	4.036823380249573212e+00	5.856528201086653063e+00	5.422197622091989189e+00	3.547481132991429309e+00	4.582708773056180185e+00	5.224692610722306618e+00	3.312555132429058524e+00	6.092212291644773181e+00	5.002898458888498823e+00	6.138990163803980771e+00	3.597389228373497616e+00	4.156616019150875196e+00	4.088987125746351481e+00	5.207306372905979863e+00	4.952797112940338309e+00	2.781509678427297683e+00	4.784130954926525625e+00	2.956651571852654037e+00
7.438751934272724853e+00	1.088043616752282716e+01	7.180911058171187911e+00	5.720080853849781377e+00	8.668025790964016153e+00	3.345942370676211031e+00	1.201974839211018775e+01	9.901543476073042527e+00	1.098384962097893514e+01	2.866618912644447459e+00	5.091963391799024130e+00	6.805479475746930795e+00	3.189238802168603559e+00	1.282188058980594647e+01	7.198233363208765390e+00	3.753035784686987952e+00	4.184312492798082594e+00	1.029894076711444839e+01	8.366708252053795647e+00	6.928300735250864761e+00	6.354688109347797820e+00	7.905302039845611972e+00	6.695520637037600586e+00	1.218393103790842780e+01	3.511751694110140765e+00	5.272915252947317555e+00	2.262793394819732740e+00	3.100413848265134664e+00	2.974872850769060495e+00	8.155945813459368310e+00	6.383821983488414453e+00	1.241018541441716749e+00	3.790617358191746167e+00	2.115600052788140673e+00	2.993426773653145023e+00	7.800411327107368287e+00	3.865108234128197484e+00	7.691355165850948694e+00	4.967008707484713348e+00	1.970144426133329851e+00	6.517787291629598911e+00	1.177086615931284541e+01	8.661242714027538980e+00	4.665503649624240801e+00	4.567084098552997240e+00	4.892744164623922032e+00	9.973751862627848297e+00	6.246814400723500249e+00	8.396238429873148945e+00	8.834687703640559775e+00
6.155080074163023163e+00	5.155873608785636719e+00	3.365822528984851569e+00	7.272462223719349694e+00	2.941090085066023097e+00	6.475931472526184507e+00	9.185690503942625540e+00	6.017280526734219315e+00	4.671611075764547927e+00	6.832630333538558531e+00	5.936770710235701465e+00	4.427746357419160006e+00	6.369939228602008896e+00	5.025758939942877923e+00	5.479674984169669472e+00	6.498139864744750582e+00	6.443971380404692084e+00	4.578948027802681509e+00	5.403116680320442455e+00	6.598445923095975552e+00	3.907006764811058463e+00	4.177853827399380826e+00	3.910781889314975057e+00	6.967819563838664187e+00	6.349928275839416436e+00	4.447700071604416827e+00	8.124408268500616259e+00	7.112358614765410536e+00	7.149867830096408916e+00	3.519069217418820728e+00	5.194142880494140080e+00	9.452576024607257210e+00	6.623008156791568624e+00	7.964380193799111218e+00	6.513271486650572761e+00	4.591237053554736214e+00	6.716958718026752706e+00	3.262867688857839177e+00	6.874795631575295829e+00	7.916200243131651604e+00	3.753349907990775502e+00	6.486201843006830892e+00	6.003546600887930573e+00	7.351839921659699684e+00	5.790714966174112632e+00	5.045141773750211556e+00	4.212039748059463129e+00	6.479131589259755408e+00	3.312804615223183813e+00	6.876578368248440931e+00
4.931186303307889318e+00	4.749349622070456078e+00	7.297617454962061601e+00	5.197104191910691284e+00	4.844150777961379717e+00	6.005301371012177647e+00	7.034022948046488644e+00	4.487055698519095692e+00	6.981941686174034878e+00	6.789965134690640447e+00	5.856896396753774603e+00	3.855703023749436742e+00	6.091662998115022098e+00	7.629981491020691564e+00	4.373930926766402827e+00	5.535355731217297404e+00	4.453030393310456247e+00	7.595664330749286819e+00	7.865441958022634239e+00	4.761775666018804642e+00	4.420511489854593634e+00	5.494548212057105196e+00	5.776976921946686439e+00	5.727641520530432295e+00	5.170963520441143046e+00	4.662556430165132326e+00	6.012460182964562527e+00	5.107704195950620196e+00	7.526371685962701008e+00	7.199043513595521304e+00	6.588575122884079427e+00	7.531841971129416891e+00	4.586822578321913646e+00	6.662565857113002643e+00	5.799716739638346219e+00	3.703461139449197859e+00	5.354725639962552464e+00	5.329948127097543953e+00	4.422123839930239164e+00	6.456477513357173237e+00	5.561294148584684294e+00	6.245704105069789236e+00	4.586214147072899650e+00	5.242541107463643435e+00	4.502532660039361367e+00	5.766933938346027411e+00	4.995779770992325730e+00	3.092767583231595729e+00	4.908864682523732981e+00	3.217338944615848906e+00
4.983146550269362152e+00	5.164091967121582805e+00	2.922146371071617121e+00	6.065427710104679626e+00	2.618705585519387924e+00	5.273746504376819466e+00	8.454716466468113367e+00	5.315979806725914969e+00	4.772363093941530465e+00	5.710107754654157652e+00	4.569382723984161565e+00	3.525417630123724333e+00	5.290765308051079252e+00	5.800451197380008139e+00	4.417343278228094583e+00	5.293282252228081575e+00	5.148142944394124676e+00	4.205208037048891789e+00	4.420246106828547461e+00	5.449797950408707514e+00	3.274278237166701189e+00	3.093669515152392968e+00	2.569395765813820454e+00	7.047029830290646224e+00	5.126221128482185918e+00	3.518229934245946655e+00	6.903791786896815275e+00	5.829658837343178135e+00	6.063841214427529103e+00	3.125991956047917242e+00	4.291167652763355989e+00	8.328727932350361129e+00	5.393582425026517413e+00	6.761002573545725092e+00	5.420658946755383845e+00	3.682267393431307489e+00	5.361211944457898504e+00	2.219026941970369649e+00	5.612785244808373264e+00	6.735543171331184631e+00	2.471260263448572747e+00	6.067903466924780886e+00	4.949038981431209905e+00	5.989981451928037437e+00	4.608727734776927321e+00	3.794204500404390057e+00	4.228166342943011635e+00	5.130525818817961436e+00	2.441819451168969479e+00	5.735546941273018895e+00
4.517765069532185152e+00	4.157937210311771103e+00	4.029743246952351754e+00	5.483697688721664854e+00	2.926779214687739827e+00	4.942338050575475705e+00	8.127784817635520298e+00	4.661324661259751423e+00	5.652421258952951888e+00	5.624012185214004589e+00	4.528526680891538980e+00	2.934598797944974802e+00	5.034237597019189714e+00	6.077387068230897249e+00	3.667613057535775045e+00	4.804113048199872615e+00	4.324547414895008046e+00	5.733981765313850509e+00	5.830733139094800954e+00	4.767498740479733321e+00	2.291071881930591303e+00	3.874231905670376452e+00	3.448894293206004491e+00	6.292601889452400954e+00	4.382533179480530450e+00	3.023056989192234312e+00	6.051235114898317669e+00	4.940469373879932569e+00	6.174103483517658475e+00	4.806470971081945542e+00	4.972882909776510374e+00	7.586693404010406816e+00	4.377830942473404541e+00	6.359645115919770220e+00	4.886571318933013330e+00	2.974233364018005865e+00	4.973686422491647718e+00	2.832096988391539671e+00	4.724872767374703741e+00	6.074850143333461183e+00	3.415144972172749593e+00	6.109007838961126424e+00	4.688015830426538244e+00	5.343818069400819937e+00	3.665489257419905389e+00	3.944007594036439190e+00	3.968271844162073680e+00	3.929825196861766123e+00	2.988611221869564183e+00	4.550519909804581431e+00
1.535429895556885249e+00	6.340634791978427387e+00	5.878815040012318249e+00	4.246582381932479500e+00	4.937419764980777614e+00	4.935922195887703090e+00	6.076333271139406023e+00	3.884357797871603069e+00	5.908780547271572203e+00	5.327036755246782107e+00	3.345593604774582008e+00	3.822147446465344434e+00	5.117685223514049753e+00	8.121527923624118017e+00	2.546813334659105976e+00	4.447984979390666282e+00	3.853287622849870697e+00	5.743147058287654261e+00	4.796618469395279583e+00	2.044438729587461534e+00	5.094011342063518022e+00	3.478471690621839585e+00	3.993601889989216058e+00	8.098678839833800325e+00	4.699732011912144181e+00	3.981076307726452157e+00	5.975759528076130422e+00	5.015401911309635530e+00	5.929277303683675449e+00	5.352653511848493473e+00	4.500638648396798835e+00	7.261695746992462119e+00	4.440442441688180253e+00	5.685312693347764679e+00	5.509485118777774915e+00	2.880750319674282967e+00	3.847752396609642300e+00	3.476018244239170052e+00	3.586484901491114652e+00	5.747200516471385079e+00	3.446023756666587889e+00	5.487906433456133826e+00	3.865705751437034987e+00	3.633067965394391585e+00	3.790421488182903698e+00	4.520541381816663318e+00	5.025484409077813908e+00	2.905562112438532907e+00	4.377582713140673931e+00	3.734963112664870355e+00
6.103540735472619438e+00	9.089382020420702091e+00	4.637915746796341665e+00	7.167939617723604329e+00	7.086247846596901212e+00	3.951130682480546330e+00	1.095081874243778230e+01	8.096859948418812181e+00	8.414062125148396021e+00	4.282157125676034681e+00	4.420871278856532527e+00	6.181179757745857373e+00	5.040046397412941914e+00	9.959194529663982109e+00	5.866588933962469277e+00	5.061784032774154340e+00	5.587190008561005783e+00	7.872550540005582853e+00	5.171119951436684126e+00	6.405232865143913656e+00	5.742995971658695353e+00	6.149941915049850216e+00	3.804173117656248326e+00	1.063878570098880338e+01	4.756951098837874703e+00	4.944394618947768549e+00	5.993730702896388429e+00	5.549318274639085224e+00	4.668810377209969609e+00	5.958744770428301862e+00	4.138094811726565680e+00	6.382312468535505268e+00	5.735665093318166541e+00	5.601355385375310192e+00	5.164289803491206143e+00	6.545272522085398670e+00	4.944948229578896459e+00	5.175973446203443906e+00	6.335501277264652842e+00	5.102590533562696429e+00	4.675076621558255319e+00	9.581448259340103135e+00	7.754135744962331600e+00	5.922695484267650023e+00	5.361062049223530579e+00	4.743913096097847948e+00	8.444375468866585521e+00	6.205420711827559721e+00	6.245881723221557102e+00	8.160526008724879432e+00
3.331633474264456662e+00	5.670919226421117898e+00	5.433513848303198834e+00	6.192934966625746718e+00	4.524813276499193293e+00	6.177745414540941837e+00	6.236891706854330586e+00	3.695593214291166273e+00	4.327246759802303444e+00	6.717985625825369844e+00	4.524160891806177531e+00	4.281616433808912880e+00	6.651106888024108876e+00	6.632201783073511159e+00	3.180059757946947840e+00	5.987949660715168321e+00	5.723492749944470326e+00	4.519076017710394133e+00	3.766728346157689700e+00	3.986625387818345967e+00	5.575080347548955650e+00	3.112169383776397069e+00	3.435847691599850151e+00	7.381602440568650003e+00	6.216724286926672782e+00	5.109894495154660099e+00	7.771850867840380594e+00	6.788353815236343181e+00	7.204906469335475627e+00	4.657263172304937804e+00	4.266850390153679840e+00	9.107919789647368702e+00	6.320785643905693973e+00	7.455621994505563954e+00	6.982203258937092372e+00	3.577638937032726840e+00	5.559927277938567336e+00	2.993149040981812004e+00	5.571863935653881938e+00	7.446818024836787231e+00	3.622058011607153460e+00	4.825148095326079911e+00	4.295270721320507690e+00	5.733890979042437053e+00	5.516560508346085356e+00	5.428008612148346401e+00	4.803986815092082807e+00	4.513422215824176575e+00	3.576858883211629259e+00	4.229334760213419919e+00
5.418921239618986085e+00	5.345450416642513858e+00	3.360326403380261784e+00	5.470721478531823223e+00	3.412484941372265546e+00	4.908424039719638365e+00	9.121193502019574240e+00	5.679957193494385770e+00	5.975847345350989492e+00	5.343549217960058328e+00	4.565121762939489791e+00	2.988264125167034990e+00	4.465573499583657124e+00	6.671316410487398763e+00	4.702767502893689056e+00	4.341008710756304012e+00	4.286121049461182331e+00	5.658653068865572955e+00	5.885749083284164129e+00	5.560735365297551525e+00	2.022192076620779932e+00	4.018361090417363890e+00	3.428572991579163176e+00	7.418614653373543533e+00	4.401035422336534886e+00	2.894053925147658912e+00	5.802447624414235783e+00	4.781659240303582692e+00	5.376248165178186156e+00	4.080180544795247499e+00	4.602400994496519182e+00	7.372797729227720254e+00	4.469025268889844860e+00	5.849987572582751483e+00	4.396647711679182891e+00	3.873277766990316451e+00	4.812389875412301343e+00	3.367958783255081912e+00	4.738103923545009977e+00	5.964999360817627938e+00	2.921451055907671623e+00	7.020001531494234115e+00	5.435477224597867085e+00	5.551057334199288817e+00	3.767004039503308199e+00	3.093452011893500497e+00	4.552096225964675114e+00	4.653541415831170092e+00	2.968145391692889934e+00	5.576288122733283892e+00
4.510089861722600624e+00	4.702559352789183578e+00	6.851203913664963174e+00	6.225834879246869846e+00	3.706462057218327111e+00	7.760616643124297553e+00	4.685049722280919759e+00	3.467959800857236985e+00	2.960657492796770374e+00	8.170031373441926092e+00	6.287833488367787993e+00	4.191911876700148198e+00	7.686634814741344357e+00	5.759642947755716058e+00	4.154467500656847001e+00	7.281750855707929126e+00	6.586467773374293344e+00	3.832046619473227889e+00	5.718571964113778883e+00	4.734514794812734628e+00	6.071789232068099729e+00	3.338445100932351473e+00	5.186993846604222469e+00	5.458260830650933926e+00	7.398011865476441073e+00	5.969390286479548280e+00	8.843857210764781485e+00	7.775212167393819485e+00	8.707982738860536642e+00	5.069764939847709151e+00	5.800209764983983440e+00	1.034006228648430969e+01	7.022290036664767143e+00	8.623880899217759577e+00	7.983243375213470827e+00	3.721503215737696380e+00	6.784849322398706306e+00	4.306947977403116745e+00	6.193817137015366292e+00	8.821416350254628114e+00	4.869584841444642542e+00	3.142822501810306424e+00	2.942452798293779370e+00	6.571645973141430730e+00	6.378474546810833701e+00	6.677528533860623838e+00	3.644785324566154561e+00	5.276427157005496582e+00	3.845618075981353634e+00	3.919375310643713473e+00
3.525340473975570266e+00	6.794385374265476507e+00	4.607086307878828890e+00	3.787003975132172684e+00	4.968225055524189138e+00	2.416536208904358052e+00	8.527362480681494716e+00	5.757079234363545517e+00	7.229220694283562842e+00	2.958353461568977494e+00	2.542902419889010446e+00	3.418180707043158240e+00	2.649354507343434140e+00	8.786588683840420799e+00	3.372904316872330721e+00	2.329361424159106519e+00	1.953295676112672075e+00	6.780180446022352925e+00	5.365117848654678667e+00	3.462741781742697977e+00	3.314252075431557643e+00	4.274578704256004613e+00	3.360286164807772202e+00	8.607712643766166849e+00	2.027561675963312382e+00	1.864874299344347230e+00	3.563695009691049798e+00	2.527246389461938580e+00	3.769617175009293497e+00	5.332931186466907114e+00	4.115122381340244218e+00	4.838414368128752585e+00	2.192507697653535814e+00	3.572595550533812947e+00	2.745137568643848169e+00	3.594773879976363773e+00	2.251680145676153710e+00	3.713528916075743869e+00	2.800539253994080990e+00	3.291388936314833646e+00	2.997862926074060574e+00	7.548901255148265932e+00	5.041647941739658911e+00	2.794406954899418150e+00	1.799400087691392258e+00	2.589129521301820169e+00	5.937812210193555984e+00	2.853772078956229308e+00	4.585788046860687750e+00	5.086349552932091456e+00
4.925839431519095868e+00	6.717767897750730910e+00	7.231289740925329390e+00	4.482813364598170480e+00	5.944222406270642800e+00	4.745712519826783549e+00	8.103946451587299649e+00	5.556450836689786676e+00	8.158325343132208474e+00	5.397038971704720467e+00	4.832427009855668310e+00	4.311167874379630227e+00	4.844565537618102269e+00	9.319072519787756192e+00	4.576831218391800071e+00	4.224244618096200554e+00	3.197232188140213704e+00	8.413612762296603265e+00	7.653816275878617681e+00	4.557060103301366460e+00	4.705700720355411981e+00	5.866397599618703218e+00	5.736685612513470645e+00	7.742494774787708423e+00	3.940308753341226655e+00	4.300186708090322441e+00	4.271360484851421724e+00	3.652720315528808381e+00	6.219709893089458319e+00	7.587524980886640513e+00	6.171658716283499935e+00	5.624565958782505426e+00	3.348571693794186288e+00	5.049558807231653290e+00	4.561127180387583024e+00	4.471177390016866759e+00	4.168814847732454254e+00	5.814239770167355381e+00	3.507206713419221966e+00	4.828433277702968596e+00	5.467219494969049798e+00	7.759772451015641614e+00	5.403399939443070288e+00	4.169198817200504337e+00	3.877356014685018781e+00	4.975332811779407116e+00	6.291485784446782858e+00	2.769014508417061204e+00	5.817966905065888206e+00	4.203513643870752325e+00
7.015480314452382515e+00	4.002814214658388714e+00	8.428677069830541768e+00	8.996818783832267741e+00	5.153289186650942710e+00	9.924635204651325537e+00	6.396028693068720017e+00	4.419753427985474659e+00	4.571640114636885244e+00	1.059282056508944692e+01	8.793689078879134868e+00	6.621751077486861981e+00	1.005616653384158887e+01	3.915615493681944503e+00	6.727169429577443793e+00	9.653978837770718968e+00	8.870765095987975357e+00	5.969165489365951593e+00	7.903327260869370541e+00	7.547655358236911027e+00	7.409103389960039365e+00	6.159566974429606212e+00	7.157154264959510570e+00	4.222157326652802745e+00	9.471129485339949028e+00	7.961240119491361789e+00	1.105092627300318853e+01	9.906233154448370826e+00	1.120581589416719481e+01	7.426524014484777503e+00	8.302228824127356077e+00	1.263441158709635026e+01	9.257218794826352237e+00	1.118730350382644190e+01	1.009828560812453446e+01	5.641891708604821254e+00	9.371763101623885817e+00	6.127938142817737521e+00	8.794384097544124756e+00	1.115292416152909816e+01	7.171214512776372452e+00	3.162931499683471870e+00	5.778186141797359454e+00	9.329747880298091545e+00	8.604031714839955214e+00	8.847045143838716541e+00	4.305218123577448708e+00	7.326346133788844917e+00	5.223314200714515465e+00	5.763623102985476088e+00
2.938371283300211800e+00	5.062375732887597124e+00	6.818070539409916364e+00	5.344983587922195412e+00	4.395068341961368752e+00	6.406315078454096756e+00	4.716334702654487288e+00	2.973189120371898753e+00	5.245325282001798151e+00	6.944848125952046480e+00	5.191000518057723667e+00	4.223537584810300061e+00	6.626414489924847828e+00	6.985946505749740965e+00	3.010512973676908732e+00	6.154245703402913215e+00	5.261269662544396652e+00	5.411501680829929661e+00	5.636987974149337610e+00	3.251686511841120009e+00	5.576964826165422551e+00	3.762248984362687398e+00	4.972606758500391244e+00	6.395042528228031209e+00	6.028030889670786152e+00	4.980331210677719334e+00	7.411974509644720932e+00	6.365261592812720970e+00	7.800163252738828490e+00	6.046102891082540509e+00	5.623867737201748263e+00	8.712108650318704406e+00	5.623249532349086088e+00	7.393068905327073281e+00	6.894403070396048605e+00	2.590718500187658258e+00	5.578613211654070980e+00	3.970118133017403128e+00	4.979832870818748702e+00	7.335654012725281170e+00	4.631070008732597110e+00	3.927404718178635346e+00	3.274638491539025420e+00	5.127555201605961344e+00	5.151300609310164980e+00	5.919542456855197976e+00	4.300157218293507277e+00	3.563829310609576861e+00	4.399450510633053923e+00	2.917402501700577133e+00
6.036348690550674689e+00	6.115097268194417346e+00	1.869346200356430954e+00	6.579994114563973540e+00	3.929055510876794166e+00	4.925729577704600182e+00	1.015720927357521930e+01	6.754083161489060849e+00	6.321013196522160982e+00	5.286401882908238647e+00	4.840440697179775320e+00	4.114136011970653151e+00	4.797651330098782196e+00	6.739312484837549633e+00	5.358613431342436506e+00	4.935992159067811968e+00	5.231535839687190048e+00	5.834488494363641919e+00	5.508879866021158200e+00	6.346192800637112441e+00	2.670146066023141085e+00	4.457784139196229845e+00	3.338572211257857081e+00	8.289960478981384995e+00	4.856773033245351812e+00	3.258565309998112891e+00	6.463378984586226395e+00	5.577169365423501723e+00	5.351806303668137588e+00	3.808289310884694689e+00	4.695387071878943885e+00	7.743695920938225896e+00	5.345529007098449803e+00	6.371072314545502380e+00	4.811284707950295392e+00	4.662371190511184871e+00	5.484913016774369154e+00	3.183216980489380621e+00	5.918281945461286497e+00	6.265484101523106197e+00	3.169867406283410460e+00	7.898693946326939219e+00	6.522716742839937076e+00	6.403736447305762525e+00	4.564778651044249180e+00	3.340392219386167483e+00	5.351362330689208413e+00	5.897863704903357984e+00	3.825274183142742590e+00	6.997857325136387807e+00
5.955755403517014379e+00	6.301464147703990548e+00	8.164673536032418966e+00	7.149797266697151876e+00	4.861926631254556597e+00	9.025022273971176290e+00	4.669963248424690683e+00	5.154904890146535301e+00	3.219049869378783679e+00	9.226911874598291874e+00	7.572126670276104754e+00	5.848144004343802216e+00	8.838970430619500718e+00	6.529097686641454956e+00	5.800643681964269938e+00	8.730570053392817442e+00	7.977408270971835691e+00	3.851531580222700146e+00	6.418220294797418290e+00	6.112506806219578870e+00	7.642424843830763592e+00	4.478895805752058479e+00	6.615642537051765970e+00	5.750463438230245750e+00	8.731018783716972820e+00	7.381625022039113304e+00	1.015246779577158698e+01	9.132395518569905946e+00	9.960697629118254071e+00	6.105169612786929711e+00	7.009565364609175120e+00	1.156041496852600758e+01	8.239532521135648935e+00	9.875956383337122446e+00	9.246785002343170135e+00	5.466545539449909619e+00	8.165423257680830105e+00	5.883913166794445537e+00	7.583462156689545708e+00	1.012283471875922203e+01	6.120152617782681048e+00	3.619738322420619436e+00	3.756469776132197680e+00	7.741882955430120283e+00	7.860233339079616854e+00	8.009083714916860330e+00	4.789179482545035782e+00	6.779803299018189122e+00	5.577009610164203934e+00	5.639207905229022266e+00
4.222242660269023062e+00	6.608436103336749134e+00	3.477463845291206113e+00	5.456002654189406442e+00	4.587868695514345951e+00	2.769397186814155365e+00	9.179148439736655618e+00	5.899493694493221696e+00	6.653655010150154148e+00	3.446590494294358376e+00	3.013449472580956190e+00	3.881547114398381293e+00	3.890380538139825539e+00	7.992408433362085063e+00	3.853693904719726504e+00	3.838809947923390364e+00	3.916601340158676337e+00	6.469489164802356029e+00	4.568555911815869841e+00	4.623274706105326537e+00	3.356974012507164762e+00	4.356062196171222922e+00	2.531725003177119682e+00	8.238143548927016724e+00	3.075152630202652393e+00	2.567654700228790610e+00	5.028804958159249772e+00	4.195122520927555776e+00	4.597192398198762575e+00	4.889108474766842072e+00	4.007633151207989464e+00	5.909640829476386692e+00	3.826560500275672183e+00	5.019877302585664225e+00	3.910291899518056002e+00	4.036187994428441783e+00	3.960564183850800113e+00	3.254617920542512977e+00	4.668126309669101026e+00	4.468471213935727882e+00	2.887991315902441514e+00	7.653212821185229053e+00	5.613887512202540009e+00	4.656612592074754531e+00	3.408046975138567802e+00	3.125873090225253836e+00	5.824616789078111090e+00	4.221742563373064527e+00	4.522687508565770287e+00	5.985812886183030201e+00
2.818288366919203369e+00	6.691372456625076737e+00	6.780131207691024287e+00	2.894238346593665412e+00	5.163085862485009336e+00	5.219816286059806743e+00	5.949725245139685370e+00	4.582481976791231482e+00	6.442783092989039950e+00	5.449602544430449669e+00	3.967276255739704105e+00	3.587537290953627611e+00	4.859227789061480784e+00	8.835869000471523904e+00	3.144513160363826554e+00	4.304810165075798167e+00	3.255432984684162978e+00	6.411324887137890727e+00	6.256598878997631452e+00	2.111820872181853215e+00	5.247694215239458337e+00	4.060169712946157361e+00	5.110269297962512169e+00	7.916370950260742667e+00	4.540955200956991789e+00	4.295804438533849634e+00	5.318291142976835140e+00	4.487206769560657449e+00	5.965778224323083911e+00	6.044014967574732111e+00	4.982794766494030192e+00	6.752532824153743007e+00	3.845043642858021471e+00	5.204176388067510040e+00	5.202205946510462198e+00	3.274499341678398068e+00	3.664786610921034971e+00	4.722076796269787380e+00	2.775870266877413783e+00	5.495344731806801164e+00	4.388235990313324564e+00	5.939673552249702837e+00	3.468234170218043033e+00	2.931770172723190182e+00	3.563857831283131716e+00	4.825535503540775650e+00	5.323351652634563891e+00	2.569676329624102529e+00	4.894835730279798902e+00	3.345862120406451812e+00
6.684190596581021104e+00	1.003926842314970003e+01	6.396727258803658778e+00	4.833093831174551269e+00	7.670943948027171722e+00	3.008565842250174871e+00	1.119155672067175011e+01	9.090453077514917268e+00	9.927487691151382521e+00	2.400569144969430191e+00	4.287016420691591279e+00	5.741508335503021421e+00	2.266692725369032324e+00	1.189807468545527414e+01	6.396000088190391786e+00	2.690116601226891557e+00	3.277307522223086078e+00	9.239114099952844938e+00	7.642339919693254657e+00	6.181934526596172041e+00	5.540157327350921257e+00	6.819815539444396890e+00	5.876285630910921931e+00	1.141059131366613499e+01	3.055053176486641764e+00	4.432032599509903470e+00	1.944269444686403947e+00	2.505393620991451353e+00	2.098934855814288625e+00	7.057844112454927377e+00	5.488500803384534166e+00	2.332880971373585854e+00	3.097935551484959582e+00	1.173481542677271117e+00	2.238133485862286332e+00	6.970105598845520056e+00	2.917445374809517489e+00	6.791760202945937408e+00	4.010672090338585960e+00	1.801930338241741980e+00	5.500891235765243081e+00	1.087373234023811186e+01	7.746945554768222664e+00	3.952672547211980358e+00	3.786988406618526870e+00	3.903446180697869305e+00	8.990288145733622116e+00	5.534739513919836540e+00	7.366601345744067331e+00	7.989004838399389463e+00
9.941547888294715918e+00	4.446953110817777777e+00	8.499996393995591148e+00	1.123048094061570623e+01	6.237017799546969776e+00	1.108484074139671627e+01	1.080587437090910008e+01	7.562476352707449223e+00	7.387802424123687928e+00	1.179485030722342209e+01	1.068767218605500169e+01	8.209158408519893868e+00	1.100705983441482871e+01	2.935185449100524924e+00	9.288642078614030240e+00	1.090406645410489794e+01	1.039938069612679783e+01	8.488308148445783630e+00	1.037349560029733908e+01	1.039813960922332114e+01	7.376235456074919483e+00	8.661374220665924994e+00	8.861197690023386642e+00	5.744162947667678765e+00	1.052187295761535957e+01	8.724887292033040254e+00	1.211718881795256664e+01	1.106177050438889431e+01	1.218816444439248770e+01	8.769027244511809371e+00	1.025044847861762420e+01	1.364810957997157814e+01	1.058135934253974852e+01	1.253138315697680305e+01	1.081553430850844322e+01	7.650889456591883686e+00	1.121438018859024055e+01	7.658602035425736254e+00	1.074968767842688422e+01	1.234227235378687837e+01	8.878266661384239811e+00	7.538120173277614633e+00	9.146401145582967018e+00	1.162006753351474764e+01	9.832843787376424061e+00	9.746557309110446710e+00	5.518117308051222025e+00	9.739349692888648491e+00	6.891453359213016050e+00	8.908552605937837043e+00
2.448940628745245540e+00	7.256172147181646714e+00	5.538223724133181314e+00	3.296311184388604154e+00	5.340696830268601758e+00	3.476602909477654268e+00	7.356067801875122214e+00	5.255960365374506615e+00	6.896662525201249672e+00	3.777931274272541717e+00	2.271164977541114016e+00	3.692754948731426623e+00	3.515833699875952068e+00	9.149352569345008845e+00	2.854570579219409598e+00	2.724377575988673250e+00	2.306382642959576401e+00	6.423103466361419933e+00	5.105502227670062787e+00	2.305277645102656869e+00	4.650614310014677066e+00	3.915994848460484512e+00	3.781590802786528815e+00	8.898135137930314187e+00	3.259752273105787079e+00	3.322711077340005925e+00	4.247102201324095994e+00	3.377871267433959712e+00	4.274956710648092795e+00	5.347893042281270048e+00	4.039434703375109237e+00	5.569443539763425655e+00	3.037047497074099933e+00	3.857666795908538226e+00	3.923520897147865671e+00	3.617412033095771751e+00	1.933180913900094389e+00	3.913063044726333040e+00	2.400153489734063950e+00	3.950996945031239882e+00	3.312961729960282931e+00	7.029078928016685879e+00	4.573508844743587431e+00	2.149685750144175955e+00	2.590033488064763745e+00	3.431954977631243686e+00	5.992284362105521289e+00	2.515791259011004311e+00	4.791900013975099348e+00	4.463342528619672400e+00
4.194621915388896838e+00	7.398906295415560663e+00	5.356192688649060507e+00	3.161466216836413157e+00	5.171143500227935341e+00	3.149905289393200025e+00	8.493643751518165530e+00	6.184888742121891880e+00	7.221248618646550099e+00	3.286181309806039508e+00	2.631490067277299172e+00	3.096248163276292154e+00	2.641746832419474611e+00	9.336818608673308262e+00	3.876888446398782051e+00	1.556789880695662154e+00	1.714831771066385402e+00	6.932684559041866201e+00	6.023167057962734994e+00	3.839084611528386315e+00	3.968900342050245555e+00	4.367723608647595235e+00	4.126647018176085702e+00	8.816258944811938392e+00	2.706192863456630793e+00	2.901729217581729525e+00	3.233831434497620005e+00	2.500424128599289197e+00	3.576813028677892969e+00	5.230617607370970923e+00	4.406939967190866447e+00	4.832549027896830829e+00	2.196135782754192967e+00	2.889860603830404440e+00	2.821280861422536645e+00	4.436953306637256844e+00	1.716184274967694989e+00	4.520599509197797516e+00	1.951870264363261276e+00	3.307097822730112657e+00	3.545798734749314285e+00	8.115012062713995888e+00	5.050667874776756605e+00	2.686994334016294061e+00	2.250426985843168470e+00	2.712781618429576991e+00	6.198649061448413988e+00	3.185186641745831437e+00	4.889363885475350280e+00	5.023486456168234859e+00
4.424398746170872698e+00	7.048903729551809327e+00	7.009747875492715607e+00	3.546469997184249046e+00	6.039635686495572919e+00	4.779423979984323445e+00	7.859654984233902297e+00	5.602307505372139396e+00	8.011967298245535218e+00	5.270830555606665691e+00	4.348340861056581907e+00	4.046904102733213549e+00	4.489744849115425041e+00	9.601847880224161358e+00	4.152577359464654450e+00	3.595540702773845076e+00	2.795519777307887477e+00	8.087955328867161953e+00	7.616388263336498987e+00	3.765896703322950234e+00	4.833705950711588706e+00	5.598779225532299009e+00	5.695369504996242505e+00	8.400957303811336985e+00	3.925068549902362758e+00	4.326355189262777401e+00	4.070033985203113325e+00	3.444335630015253891e+00	5.654602168952338914e+00	7.161787275901974503e+00	5.803748895540578268e+00	5.624420524772498986e+00	3.173877681090945924e+00	4.565462144532937749e+00	4.417470787390194609e+00	4.311672229802875123e+00	3.556162955404328141e+00	5.633196338922200397e+00	2.665602222424548806e+00	4.632698487981611102e+00	5.297196064020411654e+00	7.768255724742843427e+00	5.264460704084487297e+00	3.383397368660873372e+00	3.250006536966562276e+00	4.705055493733252270e+00	6.260439732073761476e+00	2.564853675392685606e+00	5.675441347511611667e+00	3.954677006336700718e+00
4.741449107565425258e+00	8.390141525776797948e+00	5.846944503664930792e+00	2.848172057832474291e+00	6.109150663051914343e+00	2.889387136983979865e+00	9.055751340145091532e+00	7.211010377174557284e+00	8.317149382788626255e+00	2.593338973432976147e+00	3.034699963453923122e+00	4.236196677941712174e+00	1.864058301480019164e+00	1.047635258157317928e+01	4.520489923814051458e+00	2.116119358011273821e+00	1.596421998886521587e+00	7.630118224967865181e+00	6.573783405548553560e+00	4.065984438644639987e+00	4.581998091266108020e+00	5.121343778187836371e+00	4.811696084110366201e+00	9.776082044348875399e+00	2.209250304370572238e+00	3.205936232020841992e+00	2.325961846293029378e+00	1.783868105557346651e+00	2.918307053808691265e+00	6.069243669689575960e+00	4.502759889098240542e+00	3.715783441692805500e+00	1.496047218025049252e+00	2.157994663922314427e+00	2.238702320271197088e+00	5.109882070459324410e+00	1.736950537955612273e+00	5.366818751200753468e+00	2.091559116426442433e+00	2.301136965644544397e+00	4.203017421554306132e+00	8.814637206002625902e+00	5.652592351236311430e+00	1.829344742249871425e+00	2.121860772567112363e+00	3.237157776601615300e+00	7.286480973767628377e+00	3.592444331827235438e+00	5.851437964666307501e+00	5.950292547549622668e+00
5.016141076672153254e+00	4.306021036460521145e+00	6.426675967408781887e+00	6.725713659113448095e+00	4.722594341983139543e+00	6.827804906755676306e+00	7.255181382556875391e+00	3.355723554992057878e+00	5.938320113750621410e+00	7.621681681679204345e+00	5.996927709599895628e+00	4.509607113876847428e+00	7.076167127595348383e+00	5.876760354345081261e+00	4.617520158847010947e+00	6.302848302458507135e+00	5.752378069236599778e+00	6.800304114238397979e+00	6.858736655599256160e+00	5.493192108093286841e+00	4.852204510950159921e+00	5.251950117415475461e+00	5.202859066076994665e+00	6.058879537369270096e+00	6.366782006797803817e+00	5.316790981203997291e+00	7.591741376436589306e+00	6.583794932945466805e+00	8.169512741838344638e+00	6.653381261827209237e+00	6.400778943457931192e+00	9.112892728469228487e+00	6.221714508865426652e+00	7.909077970671986257e+00	6.975763136695638522e+00	3.616618833607720074e+00	6.352236310644896022e+00	4.418022075533780679e+00	5.979051229384569233e+00	7.797574147856675353e+00	5.277872182035192594e+00	5.178282687355689085e+00	5.429622825134847730e+00	6.668959639097951531e+00	5.752299307398339501e+00	6.004712285652006543e+00	4.050946500408185713e+00	4.448322849017741554e+00	4.014488674901736331e+00	3.815645072492960477e+00
4.061714893022011275e+00	6.936327117816410315e+00	7.480670290064932892e+00	5.063784195943703992e+00	5.149173538016780682e+00	7.470242424291967609e+00	4.119703432701047774e+00	4.828809238059683651e+00	4.407626208243609511e+00	7.598413665597535172e+00	5.777862242727434428e+00	4.737396328264813938e+00	7.264316027696793299e+00	8.269856135241193229e+00	3.950378368307443822e+00	6.910931418006743598e+00	6.255850221510017128e+00	4.292263068469305942e+00	5.692209849561680635e+00	3.614927734903512935e+00	7.046472232253127466e+00	3.344959094206998440e+00	5.714730732524976986e+00	7.564850694888147764e+00	7.242276349181318018e+00	6.300113985280171747e+00	8.329983925147127266e+00	7.484894647585521810e+00	8.067994814343226295e+00	5.556466068603294062e+00	5.167307500543180332e+00	9.651945873317334446e+00	6.715791903014171282e+00	7.867550800147914636e+00	7.811023729154549677e+00	4.448446957593071183e+00	6.161405866555212718e+00	5.180036518110260779e+00	5.480061381877173510e+00	8.242701896942801199e+00	5.048275761599862577e+00	4.612620935923000154e+00	2.680200674203455424e+00	5.414290148274917058e+00	6.206978764765528567e+00	6.680989987049683165e+00	5.526895563583191340e+00	5.089554535532843538e+00	5.195965442917541033e+00	4.253867340543520115e+00
3.776062072861995134e+00	4.967770225546645158e+00	3.568736908866522395e+00	5.227987294444328192e+00	3.106476299789269646e+00	4.855298179712224105e+00	7.782766727874847135e+00	4.442965706925845026e+00	4.921108498294154643e+00	5.362213431411149145e+00	3.834294113462116904e+00	2.859592993939011230e+00	4.916785755171042105e+00	6.219324609813321025e+00	3.384205913498452123e+00	4.516463506162884833e+00	4.292683353156729886e+00	4.687160594604940833e+00	4.438681692782176391e+00	4.180131361264089129e+00	3.258507157616520544e+00	2.804186705009083180e+00	2.481506772790682547e+00	7.145128315670137731e+00	4.555336046060213029e+00	3.081738267072372306e+00	6.286834686790660598e+00	5.208645138720719991e+00	5.704963361532276345e+00	3.858739488597235923e+00	3.735041560863146426e+00	7.785639861964265940e+00	4.779064050531006913e+00	6.173109634473074259e+00	5.066858977140191733e+00	2.649690306222847180e+00	4.587585453661292334e+00	2.144422681408415521e+00	4.666356005098339033e+00	6.118259602382639883e+00	2.176975521240263500e+00	5.604309230261422137e+00	4.336116894423674317e+00	5.034732095014908815e+00	3.876720851998499029e+00	3.464503849892312193e+00	4.072934844925115705e+00	3.989119908443393037e+00	2.359178951761580212e+00	4.722249864756664195e+00
6.587603572195146917e+00	1.000079082902928107e+01	7.939001555887660544e+00	4.411091088193008325e+00	8.079963059044104057e+00	4.014799450106501411e+00	1.039461470741879268e+01	8.724698271924701487e+00	1.032057415649949661e+01	3.797866101779513670e+00	5.017371549783255169e+00	5.981068177871391001e+00	3.497597160282702511e+00	1.229178340743959730e+01	6.339284665366848870e+00	3.504348060262799436e+00	3.214140750376010214e+00	9.921488509624976970e+00	8.615321617812369936e+00	5.827620823152219742e+00	6.211320563083771340e+00	7.366722049251583471e+00	6.904106005644290889e+00	1.097371781059986162e+01	3.575540669029277030e+00	5.160167113812569539e+00	1.868471380757657840e+00	2.619119995157754399e+00	4.181503276912318157e+00	8.281542977676309647e+00	6.457661350566800351e+00	2.334150594076353613e+00	2.963995768742603065e+00	2.265948302626527688e+00	3.375807416112738046e+00	6.935771745756291295e+00	3.332696639716954401e+00	7.522012707807093967e+00	3.649521981840488483e+00	2.496544777912828472e+00	6.496955929623824844e+00	1.065333768568040895e+01	7.480805038328369960e+00	3.622231160153152718e+00	4.129443423329257179e+00	5.165808622778856218e+00	9.041283017669259792e+00	4.924084651154270631e+00	7.934246282421136165e+00	7.267711819684613772e+00
3.862760185172022798e+00	3.729016648937266254e+00	6.079185443009690104e+00	5.657134104385867168e+00	3.237160070821328173e+00	6.691046245212493915e+00	5.490714848376438972e+00	2.837909040871566368e+00	4.226723538178958073e+00	7.267026699319968586e+00	5.417433663673524968e+00	3.540456537875226850e+00	6.700815179526240506e+00	5.525762974790620063e+00	3.495311966830065842e+00	6.196423612569761374e+00	5.440319009768114000e+00	4.707184816343056966e+00	5.800743157154029106e+00	4.230082723634598807e+00	4.779548628583249581e+00	3.412504907365984330e+00	4.632739523470312371e+00	5.512580484307101791e+00	6.202034706625590310e+00	4.773427133745117956e+00	7.679867702796334683e+00	6.557036748829093931e+00	7.852134802458214935e+00	5.230921164789927857e+00	5.601221415755990307e+00	9.267141557490992554e+00	5.868368473499141480e+00	7.720111843037202881e+00	6.860483414937519342e+00	2.534727118700548232e+00	5.904023658113880302e+00	3.450806332405047527e+00	5.272687115776824029e+00	7.747328320925666034e+00	4.282693336593133004e+00	3.686527415260199891e+00	3.376167847803019484e+00	5.790414298109262781e+00	5.185874860901622974e+00	5.644413468200294659e+00	2.992014807761383288e+00	4.070997776675618240e+00	3.012202363512848091e+00	2.821529890607876290e+00
5.507967656167020998e+00	6.610638184240642978e+00	3.841748302823372097e+00	5.023892837587283111e+00	4.739044212317180538e+00	2.965967128867976310e+00	1.005062985187055702e+01	6.791048360672022888e+00	7.644335217242284486e+00	3.517056166221495861e+00	3.943983316405200945e+00	3.612517020355425323e+00	2.770846224037539329e+00	8.412354128609370818e+00	4.974515683609445738e+00	2.973420007432927115e+00	3.016906690585595463e+00	7.224525718592430756e+00	6.367987431458743686e+00	5.425880264161506261e+00	2.043667169637862102e+00	5.046602807378780753e+00	3.821018656059993468e+00	8.595661617556661582e+00	2.392409126586741319e+00	1.629353991662588541e+00	3.819208969946195520e+00	2.972036122125751412e+00	3.805326560940322178e+00	5.246306960214599080e+00	4.705472347981513259e+00	5.133546686185650465e+00	2.984971630957721445e+00	4.120459142771923489e+00	2.339758768289825763e+00	4.486368727508030396e+00	3.626404860017538478e+00	4.222585876743886857e+00	4.058720515872344947e+00	3.878454270084942923e+00	3.503107877389143088e+00	8.518576277222187798e+00	6.179550227912033122e+00	4.579043193195165173e+00	2.562992095208749710e+00	2.303706405966328585e+00	6.086231756982470209e+00	4.437238974314494655e+00	4.593387546611795713e+00	6.338293744722044210e+00
4.379996899065652372e+00	7.880773990730328471e+00	4.688651943104960473e+00	3.079230009746546592e+00	5.237698749582542668e+00	2.942912153121399310e+00	8.823067138829955525e+00	6.699201106514148130e+00	7.291424794300319867e+00	2.636188460942060274e+00	2.450619162240069482e+00	3.816708893546058246e+00	1.614051062913348655e+00	9.546746574998222101e+00	4.345698534651601719e+00	2.220472779603972491e+00	2.114751113908202917e+00	6.436678399684097052e+00	5.429504376595621018e+00	3.919535698891399633e+00	4.088996899897961335e+00	4.107145396029595830e+00	4.013106668300816970e+00	9.471153311965625932e+00	2.488384835092571912e+00	2.495047820244737924e+00	3.501920851843701055e+00	2.699580744499093132e+00	2.813099643223450741e+00	4.812141270567645179e+00	3.733506534963263679e+00	4.760082458245393333e+00	2.350626244288753330e+00	2.965121332193216386e+00	2.469879509673472917e+00	4.416118976695783793e+00	2.162937951221170607e+00	4.296484847574977728e+00	2.613604101949113190e+00	3.427180676885025701e+00	3.022026763245919678e+00	8.116655369915212859e+00	5.249243403469051827e+00	2.634758180707405639e+00	2.128986009209398400e+00	2.224925042564930955e+00	6.341186472797609497e+00	3.855288183501091925e+00	4.947054851006293497e+00	5.988103380281446064e+00
5.024707638592383674e+00	4.104417440556193952e+00	5.808308609075814033e+00	7.250388802484997619e+00	3.170556023685228375e+00	7.526082445029827817e+00	6.361676519486826109e+00	3.864987283672417728e+00	2.809692734692910587e+00	8.054866381766540684e+00	6.365753197874576053e+00	4.463070211733648485e+00	7.696946107625828759e+00	4.368175659187688353e+00	4.557679102291650963e+00	7.421484102492653001e+00	6.922921122662542892e+00	3.841950876935688264e+00	5.279203282697038979e+00	5.522979464317994136e+00	5.523765698174817551e+00	3.596355637104616143e+00	4.602230535418519786e+00	5.486481067500229791e+00	7.310382857167501136e+00	5.638959137538204658e+00	9.051843281941932773e+00	7.975150628505716099e+00	8.584409435405053301e+00	4.570945207664016685e+00	5.482140758005965786e+00	1.047578574815992170e+01	7.330818037922112396e+00	8.891162901896253246e+00	7.935306930478144949e+00	3.800742879356114212e+00	7.109989991844997803e+00	3.559983661744803740e+00	6.844955654849006699e+00	8.878553892009282578e+00	4.557568454355593879e+00	3.778542023974341468e+00	4.434517187362829738e+00	7.266306722895225612e+00	6.508043265912570874e+00	6.479379130118196883e+00	3.425328719531230526e+00	5.866466654611361520e+00	3.352886050059676659e+00	5.125115165730017353e+00
5.245495599913789775e+00	7.397301734811382090e+00	5.221312393733842150e+00	3.248350083890659601e+00	5.036383350805061276e+00	3.344205191888688589e+00	9.276713238452368060e+00	7.008280093467781136e+00	7.631329880067521998e+00	3.308802508382308716e+00	3.637759413796626262e+00	3.539887482911919570e+00	1.957932056885954175e+00	9.382150014634392576e+00	4.772499384828347679e+00	2.344819170352796966e+00	2.014565420592069334e+00	7.219542242969734680e+00	6.835524277758073808e+00	4.689350648973617197e+00	3.463389262433389071e+00	4.803457296501401075e+00	4.731882510171395495e+00	8.842305754222028469e+00	2.363467488221228319e+00	2.391370508057620192e+00	3.005806933041991424e+00	2.233822489168031833e+00	3.438036413766132338e+00	5.432316169199491895e+00	4.680849361614479953e+00	4.544877870546040199e+00	1.872248332315068486e+00	3.069894929121000704e+00	2.013062526817511078e+00	4.722039024717153310e+00	2.798787614881167229e+00	4.941745210260949150e+00	2.458375806849599332e+00	3.432188673118747424e+00	3.932548128254783393e+00	8.568513907181772638e+00	5.527885832838747682e+00	3.210266187517262892e+00	1.886282027986431853e+00	2.603770903987894680e+00	6.287256676422108725e+00	3.911718473030796339e+00	5.014278373002799327e+00	5.943854934756714670e+00
4.695152903700393843e+00	8.398287904709514251e+00	5.879937677787810735e+00	3.236422360519624064e+00	6.346662113862083565e+00	2.522349700515504445e+00	9.248256000763728224e+00	7.093886647607270390e+00	8.463335523807995031e+00	2.646911532109710752e+00	2.764476175643798772e+00	4.528789000265150300e+00	2.219183889579030566e+00	1.051142768489746615e+01	4.540961969111092067e+00	2.109019121001769470e+00	1.432398472113433519e+00	8.008108184521841366e+00	6.617592814779367671e+00	4.106681722240442589e+00	4.604473779676574452e+00	5.415210224534022565e+00	4.686223504415995222e+00	9.780857959817550906e+00	2.027294907023216908e+00	3.527517049346587719e+00	1.977118714379548337e+00	1.588720736858413529e+00	2.983543335910956440e+00	6.362592186426684115e+00	4.595734405175515569e+00	3.603774254024722179e+00	1.818546564798998011e+00	2.214275012476369042e+00	2.273285842397009482e+00	5.262470354117017912e+00	1.610742247868260701e+00	5.391281219405019698e+00	2.282195240951534920e+00	2.197263835713066715e+00	4.347248300358116602e+00	8.997443323672724702e+00	5.964248961747950162e+00	2.264501131109893262e+00	2.144589362425770585e+00	3.380805396064706869e+00	7.388004835560376904e+00	3.356958854605720521e+00	5.850619335358262951e+00	5.850695924041611207e+00
4.742911906417386803e+00	8.804970605181464904e+00	5.341428960428539874e+00	3.330342282067364490e+00	6.205277699130125946e+00	2.810580699757556200e+00	9.273479207917425526e+00	7.420853915982509541e+00	8.118612654100163084e+00	2.202420943023650324e+00	2.485436928220404962e+00	4.528191054163714924e+00	1.711554827214059049e+00	1.053729466337012610e+01	4.697097953707300100e+00	2.205633047539954816e+00	2.266442836491909585e+00	7.251693543965870958e+00	5.925919433669711189e+00	4.208900720853675281e+00	4.853561596682111734e+00	4.882924391647286200e+00	4.463335235794826161e+00	1.031899829969386140e+01	2.576389149751447061e+00	3.339419388503753083e+00	2.993874602053086864e+00	2.560364481041425666e+00	2.107404776809157720e+00	5.403340034887960996e+00	3.908337316058426492e+00	4.098587549389337781e+00	2.501824631078979788e+00	2.180224723418774602e+00	2.536403763313344495e+00	5.342708955643053592e+00	1.653759706735979274e+00	5.073093154398200078e+00	2.626383077316154946e+00	2.660034751269111375e+00	3.825514142584912847e+00	8.987783493453344263e+00	5.945931540671907989e+00	2.203113881802913010e+00	2.495126776416376035e+00	3.013884626029045943e+00	7.458074749071000653e+00	4.172527775392470772e+00	5.751614645691466521e+00	6.472741572324691717e+00
4.702780386805652135e+00	9.245457932384143263e+00	5.397478026557334552e+00	5.503171907549481823e+00	6.936341659248419944e+00	3.337389960728537108e+00	9.510453634202386652e+00	7.289154950817427370e+00	8.141591938328472722e+00	3.246669619482595248e+00	2.789296299707222815e+00	5.620388056755579065e+00	3.955648557305188717e+00	1.048201497398730631e+01	4.951925570378505448e+00	3.881832145378826482e+00	4.191625352740883770e+00	7.396211696285138082e+00	4.638212363014118544e+00	4.740870368333934159e+00	5.922010381074693797e+00	5.335534499541942921e+00	3.969984194108903353e+00	1.079128713891040192e+01	3.898560317831541777e+00	4.426143175516358497e+00	4.840367816446589089e+00	4.452201064694631505e+00	3.649932691392778317e+00	5.692519887510650634e+00	3.551352901817323993e+00	5.323019898463418720e+00	4.545499728431522612e+00	4.090260707475612101e+00	4.497082189277269215e+00	5.783076646224519557e+00	3.280424941465438504e+00	4.922789501515208777e+00	4.626576574866029468e+00	4.037718221216109349e+00	4.119447337950321142e+00	8.929318561292348022e+00	6.690776921969494140e+00	4.009315493856113299e+00	4.308445770386623686e+00	4.166864104178436001e+00	8.024181528790030882e+00	4.893605491229622295e+00	6.007387665107824404e+00	7.040050893110769259e+00
2.784429349430773026e+00	5.699015382764645921e+00	6.626628804573772236e+00	4.757039827669117926e+00	5.111919814288516051e+00	5.836763454151389752e+00	6.018156999464305379e+00	3.466192348489552266e+00	6.199299419549349821e+00	6.458041312068664830e+00	4.530710878542991260e+00	4.245752088270232427e+00	5.979617103206004813e+00	7.780836706577397344e+00	3.061419903981918100e+00	5.153641271032237903e+00	4.402192344006889968e+00	6.479929613231006691e+00	6.116297241520929795e+00	2.937250273009162083e+00	5.279037658468570982e+00	4.405946022057192657e+00	4.895565352137011494e+00	7.462925184008151192e+00	5.327650236131123762e+00	4.755275558630930099e+00	6.473095188259238242e+00	5.489628132696801721e+00	6.929335966282713422e+00	6.260066933546188039e+00	5.320612371783400185e+00	7.852959608770778921e+00	5.085153110082716310e+00	6.496587575859740227e+00	6.158520172720500341e+00	2.901520890586577028e+00	4.751396448576575615e+00	4.148988952972569422e+00	4.160031875677359992e+00	6.507747878056918012e+00	4.636291970355263636e+00	5.265071088597719218e+00	4.259432262147047510e+00	4.422703592196764788e+00	4.362017561066193316e+00	5.330000264097138896e+00	4.887936622860540758e+00	2.664058031927152737e+00	4.189415305699141889e+00	2.841938843045247687e+00
3.437614822426374506e+00	6.118768069126072184e+00	7.355191763435788843e+00	3.935973396379587097e+00	4.789120136755057544e+00	6.616849416072617451e+00	4.793840410719940159e+00	3.730757934491958583e+00	5.593620576713774994e+00	6.886144110633796167e+00	5.029636333595014719e+00	4.207526897184128423e+00	6.216785812096764730e+00	8.103857919361553641e+00	3.818471911964372190e+00	5.711331866465362950e+00	4.676758926933679561e+00	5.770487458902413991e+00	6.427985249293909575e+00	3.064411047658416098e+00	5.925747244028475080e+00	3.960442469662217579e+00	5.630920218053445225e+00	7.233411466398055545e+00	5.940959469607588694e+00	5.233168544186366233e+00	6.903149892022879541e+00	5.980552750017919195e+00	7.337075946043416508e+00	6.106140885734300028e+00	5.637561371462564530e+00	8.383390227826653884e+00	5.302495690848277654e+00	6.759300399745240995e+00	6.573365867069056456e+00	3.553545230453770021e+00	5.172542603317567433e+00	4.932206915779934420e+00	4.034984340047373053e+00	7.161310679853738037e+00	4.818119534813297022e+00	4.776760796426842148e+00	2.864100562154968443e+00	4.455159969366597750e+00	4.818148882213447060e+00	5.771046639304046266e+00	4.599521892278255919e+00	3.445523720121344446e+00	4.462436709649074018e+00	2.865629123879868345e+00
5.933576538025812752e+00	8.866055886400797448e+00	4.957804634781814990e+00	3.831954974293108052e+00	6.209451408227828928e+00	2.924687072440908864e+00	1.037873379563489529e+01	8.140495580708723367e+00	8.535103252627843418e+00	2.344652984781629534e+00	3.374406018189874512e+00	4.683475048428801024e+00	1.032925547280590717e+00	1.055460618671344264e+01	5.646560548579571126e+00	2.175129197861825681e+00	2.582436143443936238e+00	7.672267989732638682e+00	6.635991357159160664e+00	5.434050529442823851e+00	4.374535242189926620e+00	5.452828946330093629e+00	4.798900362872216441e+00	1.037752492702898088e+01	2.443675834420523607e+00	3.341175159350457946e+00	2.623186973250362986e+00	2.291611245590442270e+00	1.759386307146775019e+00	5.564854310532786563e+00	4.643721061681143958e+00	3.925167745302536648e+00	2.506092031120883856e+00	2.231248176194986499e+00	1.496216516966653920e+00	5.883276236617525967e+00	2.662725438427013813e+00	5.522950995421577858e+00	3.365548596955855842e+00	2.831200338908851588e+00	4.135182566199731902e+00	9.667756339687180400e+00	6.576680829941248696e+00	3.491035816399447267e+00	2.680716827158674320e+00	2.494892133005432999e+00	7.596307584557856707e+00	4.953691690455300112e+00	5.897012623927007091e+00	7.167379434075637157e+00
3.631926518964696093e+00	7.506165633938738146e+00	5.223085381941383609e+00	2.815771115494983157e+00	5.243006961944702837e+00	2.702542693508715121e+00	8.140523686698495354e+00	6.123355297841256650e+00	7.253290124196152711e+00	2.779413416170365636e+00	2.273041401971374942e+00	3.622842945610063481e+00	2.363870755072634111e+00	9.481065939940764409e+00	3.492559433892823417e+00	2.500933118372500097e+00	1.735095836729325214e+00	6.622472054279102238e+00	5.524395177133895274e+00	3.175312670710293439e+00	4.134591255662491527e+00	4.221891838732874547e+00	3.836120243645314787e+00	8.894519955446272164e+00	2.174009506862070840e+00	2.692285212050957277e+00	3.257942705063133104e+00	2.334398503113591428e+00	3.484740464507326774e+00	5.276814887257689435e+00	3.929761798509171289e+00	4.592202794474685490e+00	1.803892271646340806e+00	3.052042817639525119e+00	2.771258397964933451e+00	4.097156654732363457e+00	1.620408480268234808e+00	4.262145651486825670e+00	2.020451913625444185e+00	3.100364341647173561e+00	3.379028882640368270e+00	7.744629566295972545e+00	4.705288136273650501e+00	1.604191517401863942e+00	1.692054428254329279e+00	3.005917272797177908e+00	6.348755032166815582e+00	2.760631067773099634e+00	4.899845512545980775e+00	5.105095176572057802e+00
6.362701403883594509e+00	3.272097614248934416e+00	8.337076665635274608e+00	7.986741592107021503e+00	4.685624395604258474e+00	9.156819662124714654e+00	5.928695507286648514e+00	3.444563773766726289e+00	5.091687695147120607e+00	9.823035242239063436e+00	8.159379140246278084e+00	5.645166262947821423e+00	9.189463096404855591e+00	4.661446983281784640e+00	6.020103991191882109e+00	8.710165297984143962e+00	7.805173792996877857e+00	6.416020529031229103e+00	8.082049255223532569e+00	6.696963989131982764e+00	6.657568891362564578e+00	5.964057961880635084e+00	6.993167765483247145e+00	3.775039620643268812e+00	8.525233397717057571e+00	7.132754335091286535e+00	9.918030216899598628e+00	8.833181792186330483e+00	1.048087986454144271e+01	7.470885229206146505e+00	7.953427480683286532e+00	1.149706154504623257e+01	8.147039843667474912e+00	1.017054071353367917e+01	9.171091386481986518e+00	4.810144168795890351e+00	8.473783216356151726e+00	6.005245652894911856e+00	7.688669158364809242e+00	1.015177755154694594e+01	6.858395397980349806e+00	3.191626767894139238e+00	5.031596661530176817e+00	8.350375297700884047e+00	7.651977238378897539e+00	8.207968617599599170e+00	3.699922405191458985e+00	6.293878161068205301e+00	4.981522894576320581e+00	4.569234915873125580e+00
4.022290081700930386e+00	6.814340659646370923e+00	5.947728239859599420e+00	6.289459492277758024e+00	4.894969872393166277e+00	7.032219357586838804e+00	5.887689209330451590e+00	4.655228946042210048e+00	3.971141822736090621e+00	7.210372503264293798e+00	5.188256891082727584e+00	4.698862500485676996e+00	7.067365265419988773e+00	7.288593679336862863e+00	4.054913048862924363e+00	6.645648046179674751e+00	6.486662211185874050e+00	3.206192935821519985e+00	3.751201781698784821e+00	4.408598187159266324e+00	6.556194410755771251e+00	2.847020325908543370e+00	4.394701450211058180e+00	8.233400303042405000e+00	7.108860170560374669e+00	5.735319138964686481e+00	8.561824394673564598e+00	7.625592072776255392e+00	7.519723302927928010e+00	4.092914590686428156e+00	4.214524207851511051e+00	9.773800718502430485e+00	7.050157648000050514e+00	7.858866772191443140e+00	7.675650110877946020e+00	4.353253938755154095e+00	6.080762009789979494e+00	3.785416024179196981e+00	6.082374574906046938e+00	8.184625901899046596e+00	3.959576649829251949e+00	4.911326623216586640e+00	4.171153531251011515e+00	6.053179724324487587e+00	6.262401707483151725e+00	5.894644910066484833e+00	5.282985319943316327e+00	5.591465599111145046e+00	4.421759639505356887e+00	5.182159197536915229e+00
6.466944432253392883e+00	9.915727330546790341e+00	6.463171673088938363e+00	4.658678668846877535e+00	7.640951395226159626e+00	2.892727425554293852e+00	1.100635056692043889e+01	8.926200317446483012e+00	9.946679163548173719e+00	2.330041473260683116e+00	4.195392145560091102e+00	5.703668364460591000e+00	2.192144062778047964e+00	1.187033511676334818e+01	6.238557977719893621e+00	2.667042102494478151e+00	3.063405109300460172e+00	9.253840131631838162e+00	7.642586880204985000e+00	5.949155324742150697e+00	5.478852046186095670e+00	6.800886555200889916e+00	5.884590932399809127e+00	1.133760075716170235e+01	2.822351359271487503e+00	4.310133378992204278e+00	1.699522432551466178e+00	2.233855916150259802e+00	2.247054608247790242e+00	7.159693089869057836e+00	5.554354932335259676e+00	2.073504124689685923e+00	2.817576427368353453e+00	1.108578139977275612e+00	2.154492361789478228e+00	6.783828051129562553e+00	2.776942043000284688e+00	6.728268949882922456e+00	3.820967841504708584e+00	1.541070382216434220e+00	5.500271302741536417e+00	1.071633287200824647e+01	7.611733714094405912e+00	3.673980277479889089e+00	3.557494800629529053e+00	3.946598785986774605e+00	8.907336151770035571e+00	5.313066883568367871e+00	7.346497603863836545e+00	7.806662909289952879e+00
4.110673481619027569e+00	3.962578165900267901e+00	5.383087627727283220e+00	6.313563827691775820e+00	3.026511425680346257e+00	6.721107572498931759e+00	6.334584010074499005e+00	3.257641211203574194e+00	3.932165400323997417e+00	7.257327249746841069e+00	5.477475602863830950e+00	3.749296223795862470e+00	6.802835990325792004e+00	5.141221121926490945e+00	3.659104689064535787e+00	6.316726732584343473e+00	5.900542597493847019e+00	4.105632056736665980e+00	5.239633603631906666e+00	4.768883902848599199e+00	4.787977508644989832e+00	3.552096631565181628e+00	4.041696583878431781e+00	5.973533147141766086e+00	6.394810565613551212e+00	4.783376167505669407e+00	8.054855659414799973e+00	6.875082990579882036e+00	7.733474040591751475e+00	4.426199820568771592e+00	5.369546006863825660e+00	9.530676808819960044e+00	6.266990095083514234e+00	7.868399875870552229e+00	7.000576597044920746e+00	3.018304219261735977e+00	6.026317067698444774e+00	2.967764852049829649e+00	5.772403352663258325e+00	7.866871974284912028e+00	4.100079618353983157e+00	4.123222010815985605e+00	4.046549166706824963e+00	6.191884569265533322e+00	5.398427611297184292e+00	5.548730546114514439e+00	3.206731747318865899e+00	4.716640604511481705e+00	2.768776351332136176e+00	4.109442079530083447e+00
5.585367575922100869e+00	9.559032054329566819e+00	5.056585418043474611e+00	5.417032679080119095e+00	7.089542142497251120e+00	3.389791906414093781e+00	1.043706320270052323e+01	8.121310854652504574e+00	8.554475689570336883e+00	3.024059620632588707e+00	3.161479466219855095e+00	5.595491454151833466e+00	3.456253572674689689e+00	1.083984862926977044e+01	5.485382467754964075e+00	3.478683359113774465e+00	4.109716514615015193e+00	7.733979251674075961e+00	5.483714838042060613e+00	5.451727847702249719e+00	5.683534639304089531e+00	5.605984893225059551e+00	4.182378526718212974e+00	1.116597762512956038e+01	3.764949754390799708e+00	4.410969519926255522e+00	4.384381199391135020e+00	4.132439441301332117e+00	2.686758890787344978e+00	5.655836256628990810e+00	3.566132764079996686e+00	4.981664355817129852e+00	4.401197485891505501e+00	3.590798325399375823e+00	3.914857351957280240e+00	6.329753256269027517e+00	3.314364676635729090e+00	5.371192144162597160e+00	4.584372878593640621e+00	3.661855749037691954e+00	4.251442761684045557e+00	9.691911622721223196e+00	7.109155987392203002e+00	4.152196027561198655e+00	4.186271630639704533e+00	3.738549355189489276e+00	8.451325996082356795e+00	5.310395276653650853e+00	6.093735425520925730e+00	7.550903007116465560e+00
5.619381565449898197e+00	3.303231665626925828e+00	5.019671982585687253e+00	6.275506048679898363e+00	2.308121018867861363e+00	6.233089930446460869e+00	8.084884736048806531e+00	4.686170786224724161e+00	4.917656651380276855e+00	6.900062069631956341e+00	5.771088684402207569e+00	3.465161003035945875e+00	6.176748193866423264e+00	4.860709882935183579e+00	4.878597647439903540e+00	5.941452215240857981e+00	5.379206966460028383e+00	5.573973998224839299e+00	6.499307642736059876e+00	5.856612835204131784e+00	3.238740668511939980e+00	4.267289016069534036e+00	4.426431113400047579e+00	5.088057122878813843e+00	5.625790920039844600e+00	4.138412053353743403e+00	7.187258842329582009e+00	6.123564057186473342e+00	7.372734835728479652e+00	5.050804973119356056e+00	5.775936577817324391e+00	8.819999113223449427e+00	5.625691393545531938e+00	7.512885751257922351e+00	6.002947029244373844e+00	3.584607488746955450e+00	6.162038598576779158e+00	3.732412085777841781e+00	5.775281997454092320e+00	7.400948352911715489e+00	4.281547645848013950e+00	5.679907028192492824e+00	4.934085088241101147e+00	6.576547122893244612e+00	5.004504218380575686e+00	4.973307258215879045e+00	3.140932327339234664e+00	4.942833010386636694e+00	2.657808589492983931e+00	4.879321796533853117e+00
6.633742305636541658e+00	7.685063198643021565e+00	1.060947032962124226e+01	7.435428471389431415e+00	7.028485146963782348e+00	1.026505374210941746e+01	3.318446238639650492e+00	5.715017905924007380e+00	5.944858612476565440e+00	1.046345145539329913e+01	8.806034910855128572e+00	7.079440292786317812e+00	1.002861798033100449e+01	8.836639183987388790e+00	6.766390798202158052e+00	9.619875557949088218e+00	8.707017320996452980e+00	6.889328360193806233e+00	8.764379943768570769e+00	6.458316345099872180e+00	9.352615134808944575e+00	6.549541413813984470e+00	8.826954213320505005e+00	6.959925470021496530e+00	9.809336932704209033e+00	8.863201677991852989e+00	1.074839706721597565e+01	9.894293769255742887e+00	1.120370839566207977e+01	8.505638840349098118e+00	8.754008784355386652e+00	1.199669410234287703e+01	8.989727003115332238e+00	1.049094812009648692e+01	1.041036673591956152e+01	6.615254498579578701e+00	8.955612109118284536e+00	7.964289683083304539e+00	7.920632993828782276e+00	1.090334421195956871e+01	8.189643521474822663e+00	4.922560897235793043e+00	4.744295352040143854e+00	8.128060255163852332e+00	8.830873728548366941e+00	9.564908235791680369e+00	6.451688105851469679e+00	7.201982923521947910e+00	7.543087152046991761e+00	5.566910041032012479e+00
2.787691239285886358e+00	6.353755330387458322e+00	5.526157349743567870e+00	4.750017433399479572e+00	4.406307604599809302e+00	5.875659575427587988e+00	5.798358016417434868e+00	4.416548424052719746e+00	4.558732171744448003e+00	6.087141631152590548e+00	4.045629350613825004e+00	3.758259142675739017e+00	5.846684136165650969e+00	7.552596022897427375e+00	2.788046591597769019e+00	5.316324278533234526e+00	5.030841708719459682e+00	3.917131194681508610e+00	4.177061901179838443e+00	3.106196301001084681e+00	5.575517554567110068e+00	2.241097370009697443e+00	3.768539532487970245e+00	7.826706251488864119e+00	5.762608661403462840e+00	4.643309302230776758e+00	7.141370735859982055e+00	6.153319509331877768e+00	6.491392569080550956e+00	4.280239344269941348e+00	3.798461707064175297e+00	8.513760018774926053e+00	5.505763195714646230e+00	6.657142940361381989e+00	6.369647476492570348e+00	3.529682583201068535e+00	4.810870939528654411e+00	3.279152545011681852e+00	4.578688667724983397e+00	6.841552491580322304e+00	3.246998424535774586e+00	4.998374378102525384e+00	3.266627000926051405e+00	4.490412800767533241e+00	4.817640048010961351e+00	4.812122580907465696e+00	5.027858876164824409e+00	4.033144820373271600e+00	3.818164493605969323e+00	4.023900025983240702e+00
8.692226259025950696e+00	4.042210700691717840e+00	6.411303026763328639e+00	9.722049790411498194e+00	4.609999210079403831e+00	9.143432084278604322e+00	1.058717401008914827e+01	6.987216909597177228e+00	6.421754825292945945e+00	9.777517066384325162e+00	8.940662366798139971e+00	6.651720329626026995e+00	9.072752919194599031e+00	3.380602796380412389e+00	7.992674694269414459e+00	9.096238147194037893e+00	8.761186594432539110e+00	7.136477179928752967e+00	8.685088425688581637e+00	9.121344015383435533e+00	5.533121695362148706e+00	7.148094427220383906e+00	7.020279493517517899e+00	5.856445920813694528e+00	8.674522850340734337e+00	6.862093324887429624e+00	1.035377066048095074e+01	9.311358064655468780e+00	1.014502047498447901e+01	6.902935884931920008e+00	8.491456047222790460e+00	1.182242681402060747e+01	8.848288869635974052e+00	1.067037302117084963e+01	8.867837498793596396e+00	6.466671624536899365e+00	9.483235254252909030e+00	6.115333221602941904e+00	9.209233100820346962e+00	1.047956957271856382e+01	7.002387798207413638e+00	7.266550272056104376e+00	7.983888962039108250e+00	1.003244396038764386e+01	8.097812230180123194e+00	7.789855133420845235e+00	4.771849306824065273e+00	8.449055865691841305e+00	5.363822167112362038e+00	8.196826242371878735e+00
4.547207834278290228e+00	7.300751063984071365e+00	5.016901858129033442e+00	5.909539145830646767e+00	4.695951877657833506e+00	6.221490644776444867e+00	7.541631445149636903e+00	5.931918516886730330e+00	4.511794763663974805e+00	6.208582324819707843e+00	4.450796663670380404e+00	4.559266577337766080e+00	6.116013886377190012e+00	7.855058322117776548e+00	4.414461360160991887e+00	5.738723183026910313e+00	6.045800060662645414e+00	3.929935941589364212e+00	4.033765570817541501e+00	4.770115746280084501e+00	6.053228356459179338e+00	3.157908165453430449e+00	4.215755215308966797e+00	8.981385458985430503e+00	6.428178501506798703e+00	5.109953698305017333e+00	7.851817143243789765e+00	6.998856170714387481e+00	6.356189250955559977e+00	2.981574289567982650e+00	4.357901397325405490e+00	8.958803352995809988e+00	6.496297956217489400e+00	6.958358984656474178e+00	6.799541950653138933e+00	4.733615212044454346e+00	5.473020345705909229e+00	3.564217117869591611e+00	5.622673020765804885e+00	7.376352779036665197e+00	3.769798621195130206e+00	6.822960021002288933e+00	5.043151122461005720e+00	5.727236250862131506e+00	5.599496641880568504e+00	5.033772554913794828e+00	5.639681556432353915e+00	5.854306819393689132e+00	4.347387666043429633e+00	6.081081206607856338e+00
4.018731949021513650e+00	7.225539751768502938e+00	7.840240104397334875e+00	3.416100630009709871e+00	6.273796566475345671e+00	5.640283608110312485e+00	6.558876664832896886e+00	5.249194961996344055e+00	7.798098540906792664e+00	6.003273377616182849e+00	4.821810849473283866e+00	4.397966641960229239e+00	5.293500275540858446e+00	9.767205389855565301e+00	4.021377942579281495e+00	4.525695218654052887e+00	3.462091360982364030e+00	7.873438460906766245e+00	7.671761025007703516e+00	3.137601956617633192e+00	5.773434928142992639e+00	5.461990191593348420e+00	6.194565822817983403e+00	8.353737370162734877e+00	4.846544741872755857e+00	4.987141789153750615e+00	5.046494484883776721e+00	4.426855799325967844e+00	6.467379560752407386e+00	7.423812316996988514e+00	6.003247821063190770e+00	6.465526391401790640e+00	3.970216160686607765e+00	5.297057364457089079e+00	5.439978335184648017e+00	4.335093775028060925e+00	4.036430718386543326e+00	5.960156864680980604e+00	2.845144453259505823e+00	5.470580727967537804e+00	5.632738694046286909e+00	7.099184713867357388e+00	4.679371713895476681e+00	3.312049152436131738e+00	3.995943203680440092e+00	5.551130688459262608e+00	6.336291906223866732e+00	2.684928200134920395e+00	5.996574401763567153e+00	3.433988416468638061e+00
6.342733816255784696e+00	9.654858916191447094e+00	6.976162839068792643e+00	4.526099736192667145e+00	7.680936879276317519e+00	3.077132185714992918e+00	1.068248164431435221e+01	8.546150249036644553e+00	1.003469120733877595e+01	2.882954784725820563e+00	4.380672195156484428e+00	5.664551757096559115e+00	2.693043205900834458e+00	1.180903315474385629e+01	6.105986081964823953e+00	2.748717393458082636e+00	2.813898549719048958e+00	9.538566533103894685e+00	7.975583698823275114e+00	5.787711600435235582e+00	5.505397485596835061e+00	7.000064990043363800e+00	6.154940055954306821e+00	1.092973190968946717e+01	2.788330149519688383e+00	4.454138308884262543e+00	1.169535008776935614e+00	1.885723386035240257e+00	3.242495078964938937e+00	7.673040951246490771e+00	5.969171442074265421e+00	1.837549617000749702e+00	2.501740712158462721e+00	1.512954595070783892e+00	2.420154128308980024e+00	6.607928226080726830e+00	2.844586420327837040e+00	6.882657670364701552e+00	3.604322444892706923e+00	1.673087727197349883e+00	5.815702291796799983e+00	1.050942683983389259e+01	7.467294268796568879e+00	3.588602047253441452e+00	3.559619572801176357e+00	4.288297974900586951e+00	8.726553773189163365e+00	4.825230361108701516e+00	7.402906159905718653e+00	7.320230387849758102e+00
4.895564978893180985e+00	8.503309300449840791e+00	5.916919723763313321e+00	2.898681781441390548e+00	6.293991089392529936e+00	2.821975074302232933e+00	9.236741595060136589e+00	7.300259578735039057e+00	8.479304141199845546e+00	2.612162003694466605e+00	3.028543065178320948e+00	4.427934939870405984e+00	1.841735107568493790e+00	1.060949604465966445e+01	4.693769173099998859e+00	1.971381970573077069e+00	1.508147454018557543e+00	7.838860229863414908e+00	6.737081849028394132e+00	4.246607958188137744e+00	4.622806089185355738e+00	5.377023704777759150e+00	4.908881832748984486e+00	9.884263344520281436e+00	2.085966160553747173e+00	3.404570686347286212e+00	1.991708510337063975e+00	1.463772519813382189e+00	2.772807644313997955e+00	6.175084895944272567e+00	4.693198741121970663e+00	3.527871470441708901e+00	1.453001949053005282e+00	1.891778079508932731e+00	2.088148616382466294e+00	5.300128687165892138e+00	1.649453575208307710e+00	5.477931878398991650e+00	1.994574518478186231e+00	2.261596298502183799e+00	4.387669365872375771e+00	9.039269653825188655e+00	5.867622252556237150e+00	1.898702348989166566e+00	1.998195492123747696e+00	3.238568509783950944e+00	7.384091133619406833e+00	3.556844061710526805e+00	5.897506578755238316e+00	6.003938204586640737e+00
4.530707931891846840e+00	8.160776472244263502e+00	3.727865525587124917e+00	4.480829880187650716e+00	5.401196224850435712e+00	2.798837612817074660e+00	9.310472758069854748e+00	6.949265039018751366e+00	7.137853554273918100e+00	2.501627280689129762e+00	2.239127146061561824e+00	4.278560998643939683e+00	2.394300107987223036e+00	9.377477532981828290e+00	4.485726297976240673e+00	2.909964990493293602e+00	3.332061275482542051e+00	6.085011898004476727e+00	4.356487818443125271e+00	4.423222308543453885e+00	4.344436558200309939e+00	4.040214779979010906e+00	3.227773562654345341e+00	9.913980803340317394e+00	3.062765302972084047e+00	2.713294640111135525e+00	4.411358341553399676e+00	3.715923526678267752e+00	2.682028303619691467e+00	4.119228240705707478e+00	3.139274918123014846e+00	5.336441428237640672e+00	3.561479515576587929e+00	3.646304878973382735e+00	3.206794954827032917e+00	4.777869032710522212e+00	2.742944816740804814e+00	3.783651680315637034e+00	3.807520110226701782e+00	3.858205838131847365e+00	2.596352478932122843e+00	8.374055663033088237e+00	5.836273074983721720e+00	3.596208473063001954e+00	3.027176145648999839e+00	2.316054957561692884e+00	6.735481651099195055e+00	4.671744582142116187e+00	4.966680506699834297e+00	6.681826952063855352e+00
4.069914628248899824e+00	5.749300994168490497e+00	4.956704875950736167e+00	4.810655439536312805e+00	2.894872937801285850e+00	5.982994621268353796e+00	6.487033561150861161e+00	4.909587466087136143e+00	3.790001244826850524e+00	6.127577707914917404e+00	4.502986081112161365e+00	3.148524635975797015e+00	5.528355973188026518e+00	6.727500295817025133e+00	3.541706500669601798e+00	5.354898604399938478e+00	5.025720567191445554e+00	3.526181312189280437e+00	5.020406630184337082e+00	4.005040065593440168e+00	4.702204631221405862e+00	2.064143800834654652e+00	4.027411943107045644e+00	7.060853500111583081e+00	5.641410201776603905e+00	4.229757073730598727e+00	7.078214238006346193e+00	6.120857945667041555e+00	6.332508646360341942e+00	3.089293302854527745e+00	4.049014344962896139e+00	8.541530708898342539e+00	5.425245717043346794e+00	6.637355468135258896e+00	6.017027966725098764e+00	3.390014099401322145e+00	5.079446991850835147e+00	3.011256044793741093e+00	4.654120306131117601e+00	6.957360742441804469e+00	3.320875314489734720e+00	5.490896077292551247e+00	3.677199991033138105e+00	5.052347495624634810e+00	4.538903337158436635e+00	4.578941842269089513e+00	3.956819208898394891e+00	4.637570364044178994e+00	3.167622439201254636e+00	4.738250396659418051e+00
4.114988093211056963e+00	6.362228922389405739e+00	7.507942604724284763e+00	4.506310130615504228e+00	4.842951293161780413e+00	7.015805868434212833e+00	4.303043444346933200e+00	4.467374553330792253e+00	4.894700441646269162e+00	7.226966852340926728e+00	5.606363897120838047e+00	3.887910757690331565e+00	6.774613044582206811e+00	8.148022286490098409e+00	3.663148626149108189e+00	6.265140939419911348e+00	5.552603039722340483e+00	5.115189719378826716e+00	6.350084192654291471e+00	3.596465397302868183e+00	6.437870378624802825e+00	3.566263157384130800e+00	5.812332895318210291e+00	6.809641313577932564e+00	6.586353890435550973e+00	5.798862690518840068e+00	7.535287801699396937e+00	6.701197929453074131e+00	7.830440803758632384e+00	5.926689184634250651e+00	5.494483964978222446e+00	8.950946595799980088e+00	5.850457222854688055e+00	7.326962247296948227e+00	7.163975418603350853e+00	4.049959383708466198e+00	5.708334761492321441e+00	5.242184550111683272e+00	4.742598306966744559e+00	7.638112842825750981e+00	5.140637204503299529e+00	4.871157336703544338e+00	2.517305809879372358e+00	4.978511547216236011e+00	5.668388396631461212e+00	6.227339915005482673e+00	5.147056828311904475e+00	4.261538241207544431e+00	5.004616038017200452e+00	3.022264897872430911e+00
3.920794975815040662e+00	5.174875284803131414e+00	7.182602304266940685e+00	4.356271517049587594e+00	4.679695268228283744e+00	6.260460540239273008e+00	5.501660563736106901e+00	3.973450870724743567e+00	6.063483559863629857e+00	6.812814060299914765e+00	5.486956329301427182e+00	3.658938767451652918e+00	6.171098253306161574e+00	7.721439092643577418e+00	3.434604877077609419e+00	5.638379903734524135e+00	4.624348418626502699e+00	6.284308072320579974e+00	6.946210879265227511e+00	3.483500280944002991e+00	5.197489882630088154e+00	4.354516727107079710e+00	5.522573115872795313e+00	6.174643991862777348e+00	5.550773007074993437e+00	4.828509276967984931e+00	6.535922339345852095e+00	5.565145308623648646e+00	7.506143213796571345e+00	6.618837652720738873e+00	5.826676448384383811e+00	7.987692540999682400e+00	4.853943219375257634e+00	6.800425483973078222e+00	6.227486964155705351e+00	3.088017753589934244e+00	5.274949508495585526e+00	4.937755978925252087e+00	4.200412605139472788e+00	6.818123539290301238e+00	5.060659629438603702e+00	5.031675416273776236e+00	3.132314497110465279e+00	4.594892108333420211e+00	4.620116300115467922e+00	5.672144678038275600e+00	4.790224976691627390e+00	2.954869971929264594e+00	4.666559669928279419e+00	2.449894268143486542e+00
9.001400935831657790e+00	1.308071679080801708e+01	9.272623284728936710e+00	7.210826215061879374e+00	1.074447908577505473e+01	5.438604450152288550e+00	1.321930912176458506e+01	1.162572335424095016e+01	1.272693069062887261e+01	4.807691504736986587e+00	6.753817730647220685e+00	8.796383722052883769e+00	5.275280501125808819e+00	1.496108177178145482e+01	8.856303063800142539e+00	5.723993927495443224e+00	6.164133833220049929e+00	1.197178039897507240e+01	9.824177904564690422e+00	8.306424799714037022e+00	8.716315136980162137e+00	9.624643428559378933e+00	8.669440504873755060e+00	1.417105088640630939e+01	5.743243367007752731e+00	7.410113743842424050e+00	4.311957714371001948e+00	5.343092084742777637e+00	4.741138773772866521e+00	9.951198342204071068e+00	7.711008206578583213e+00	2.784710915878340742e+00	5.921872837026020520e+00	3.947567487827288613e+00	5.427242992660429088e+00	9.682431028575521736e+00	5.645684638418800638e+00	9.643251965899755973e+00	6.602682937838855182e+00	4.021874621428114693e+00	8.451118339404622759e+00	1.352871240859626312e+01	1.035063569253354565e+01	6.077310684232416271e+00	6.731569622885911208e+00	7.009853449611421539e+00	1.198533912699713611e+01	7.933409351313498448e+00	1.042961704548872603e+01	1.046544665849188682e+01
3.189809411226480762e+00	6.414105275249919025e+00	5.551514473704447283e+00	3.944701046000685718e+00	5.158341944479716723e+00	3.458791238921428590e+00	8.024808330671671541e+00	5.150579305566060917e+00	7.282632345250887873e+00	4.083359782965767515e+00	3.159837659258224907e+00	3.406456929119082488e+00	3.732300484576489552e+00	8.672771013836605647e+00	3.039124019061435256e+00	2.848504719965929244e+00	2.326909900106723050e+00	7.271148164844882800e+00	6.197496723188024248e+00	3.318567130810622157e+00	3.677026920625880990e+00	4.775622419850368061e+00	4.091012854763035556e+00	8.173797070979444968e+00	2.933075951562731376e+00	2.850059335553518203e+00	3.971602914161548536e+00	2.980237265103252486e+00	4.790759323614376619e+00	5.977391961141842458e+00	4.937984189988885220e+00	5.318201938736249801e+00	2.604247691809203680e+00	4.092356389714858267e+00	3.667915717929917996e+00	3.421926288727265231e+00	2.695282757215712977e+00	4.083647291565837278e+00	2.607251547254914037e+00	3.846268519643704753e+00	3.897470508417490542e+00	7.279812783386351072e+00	4.982446361835348725e+00	3.020564835899607115e+00	2.186954234080458637e+00	3.663454871150267689e+00	5.655296518513088344e+00	2.058447705156861041e+00	4.715275934667461755e+00	4.272700933497681319e+00
3.698150155981103637e+00	6.326054278908112671e+00	5.869422515416068187e+00	5.941555903782334447e+00	4.540995453939479454e+00	6.642738149416047122e+00	5.796928429789372395e+00	4.097742697999686712e+00	3.979091160995934295e+00	6.934854970374503935e+00	4.755187246203320228e+00	4.498325957745715087e+00	6.768085556587111640e+00	7.095864222603107230e+00	3.842720684402954223e+00	6.259752434580240887e+00	5.990834116008950438e+00	3.725913177711855706e+00	3.628624300871020836e+00	4.153878545502237785e+00	6.163102793564609883e+00	2.815325090323414159e+00	4.060481322700085549e+00	7.756674215561423225e+00	6.628593515434820560e+00	5.442543669791271022e+00	8.107651431182189228e+00	7.130390711676810156e+00	7.360688098196314755e+00	4.346572544827411733e+00	4.500837912940962582e+00	9.396898505700056248e+00	6.579543405940639467e+00	7.572737757343642073e+00	7.267665735200423249e+00	3.981478949659346345e+00	5.759919170084583762e+00	3.567403105117074702e+00	5.626563192728510465e+00	7.850944380042791160e+00	3.726471563344659899e+00	4.748225960749446806e+00	3.765391894594000810e+00	5.762070923829583080e+00	5.848242087451918536e+00	5.580198065871302404e+00	4.865246125762417329e+00	4.985457465627581186e+00	3.850077374466713831e+00	4.572759447982962300e+00
4.616842228995298392e+00	8.423609224890199698e+00	6.760299370671185137e+00	2.237609268242132909e+00	6.419233719166514085e+00	3.969900113062849289e+00	8.332098095825983819e+00	7.087443307672981696e+00	8.215369991491849433e+00	3.893102100994161319e+00	3.704746723701369593e+00	4.245834141232452730e+00	3.230989721350605137e+00	1.075081063892096189e+01	4.370288919113361814e+00	2.931811163888343508e+00	2.446854476784629639e+00	7.716601032803176885e+00	7.144221223143365940e+00	3.651042642869849697e+00	5.366303060120647395e+00	5.209834878641496303e+00	5.531530967757344541e+00	9.677092842051457922e+00	3.411553575379847381e+00	4.107939722376583447e+00	3.244609419292786789e+00	2.854449760457822283e+00	4.034157586324406353e+00	6.486800833319928294e+00	4.797047708960855417e+00	4.512077928693392970e+00	2.517847720181020765e+00	2.983662645478024622e+00	3.552309355129084079e+00	5.160131333068779469e+00	2.365015981770941078e+00	5.836794647520319401e+00	1.697237899227682201e+00	3.459472657477148161e+00	4.853520567751628434e+00	8.659449092706342554e+00	5.204554628642036995e+00	1.483441186542591161e+00	2.768524394643460340e+00	4.106103136567868184e+00	7.400026964485258318e+00	3.345140155076970601e+00	6.108124691841599230e+00	5.317941259887660088e+00
5.585463694970726145e+00	9.548282270285159967e+00	5.045721394149788708e+00	4.865763150452111496e+00	6.939939929510095418e+00	1.953655442353008587e+00	1.052948241537205121e+01	8.331351824560137231e+00	8.822027125362311040e+00	1.064144656606657025e+00	2.937763089742654543e+00	5.372570209431162702e+00	2.344059218386135512e+00	1.108075499161580879e+01	5.509091777988591510e+00	2.894605595480848059e+00	3.544369966211736056e+00	7.937403631847414154e+00	5.705254248701955078e+00	5.382627366028145843e+00	5.312041744638293927e+00	5.746430625393959879e+00	4.435419420603103013e+00	1.101587299439380274e+01	2.780256823599554394e+00	3.923602170454965510e+00	3.339280726361906204e+00	3.195261269178118813e+00	1.898981614723704414e+00	5.857978414670585998e+00	4.435195524895168440e+00	3.659032861250333113e+00	3.359103640844538496e+00	2.497397854877552614e+00	2.749192673694130562e+00	6.236573291869001778e+00	2.725668914618711636e+00	5.549227788489960567e+00	4.286789396165386457e+00	2.455903866203559271e+00	4.253376886335938245e+00	9.936496476991067084e+00	6.976953682269831702e+00	3.736362909380979591e+00	3.582653279590929607e+00	3.266464327180413463e+00	8.376935776963270186e+00	5.293872595829010486e+00	6.612790449847337548e+00	7.648004927841626888e+00
5.651719914377149934e+00	4.210152835634779045e+00	7.593322576317108386e+00	6.803363835026960516e+00	3.768545155008662828e+00	8.469339573919645758e+00	5.044536122150826252e+00	3.944545349068887763e+00	3.265060368784352018e+00	8.939739537449865381e+00	7.262799204706976930e+00	4.709829606214968933e+00	8.337208404540266571e+00	5.333711480956082163e+00	5.234513146852684429e+00	8.002864981464512084e+00	7.220596962175036104e+00	4.678023907643805934e+00	6.981315979276148553e+00	5.748274021786206944e+00	6.365405158271670416e+00	4.341559333541304966e+00	6.222352315824751123e+00	4.522291764042175366e+00	8.010158741786655767e+00	6.506272461388964423e+00	9.395916005812459559e+00	8.351943085374220033e+00	9.505115402791714629e+00	5.920478193110688458e+00	6.786168838055534280e+00	1.089589287081522606e+01	7.582882230408269031e+00	9.327157640373954450e+00	8.532269279918009985e+00	4.259820688910446407e+00	7.648874864462001710e+00	5.229689841191475175e+00	6.840037451571410188e+00	9.548091792759022312e+00	5.779209885989868845e+00	3.502294213623299957e+00	3.495770433980778247e+00	7.409929874400731364e+00	7.021135759752874073e+00	7.319088341169440959e+00	3.482651494256870262e+00	5.923869269494087320e+00	4.402310258340645710e+00	4.219793897998726173e+00
2.038811334151660937e+00	5.717922511218561432e+00	5.699250858183813051e+00	4.431476566655031313e+00	4.164751577750932299e+00	5.326816042105265936e+00	5.559252288329321168e+00	3.552310183068619232e+00	5.003545357527905857e+00	5.735946103060022949e+00	3.716850071719829174e+00	3.438575820232543823e+00	5.431462387169903927e+00	7.373754042050990165e+00	2.427432477753664219e+00	4.912627662818286112e+00	4.235682663198143239e+00	4.920084902167134899e+00	4.619761663741204671e+00	2.490127908911559995e+00	4.871047013124460534e+00	2.807252885898298356e+00	3.645974759228379103e+00	7.284475304373835947e+00	5.035344830337390221e+00	4.007576437967861338e+00	6.459468178323925613e+00	5.427934936446013658e+00	6.335529333611316538e+00	4.796427519322151944e+00	4.230685079737838805e+00	7.834240829231875480e+00	4.808122516394494284e+00	6.197719784676795740e+00	5.812399877614460308e+00	2.676645120883482054e+00	4.272900819623823843e+00	3.067598317151781995e+00	3.925988493726870754e+00	6.239191853232838092e+00	3.206511786164758515e+00	4.844652594932443712e+00	3.045892254139654476e+00	4.042833347880518069e+00	4.088775911350555958e+00	4.675910105409102790e+00	4.522054489151065226e+00	3.012566544799327506e+00	3.561682896423391753e+00	3.171481995481505667e+00
6.459056446286545849e+00	9.943666130253077995e+00	6.282385011655481577e+00	4.710884362001052317e+00	7.581820901301438376e+00	2.798132118221434261e+00	1.105131756073562954e+01	8.933039109563527091e+00	9.825138620985809368e+00	2.197360794031675724e+00	4.070559621330176903e+00	5.652641660100651499e+00	2.151987877072100819e+00	1.181624379545069559e+01	6.225788911091738598e+00	2.537543719197510761e+00	3.131538529160216022e+00	9.108405668604945049e+00	7.433714946233990872e+00	5.988195025276457528e+00	5.475856744459966841e+00	6.683682120038676899e+00	5.691195788533662814e+00	1.134730858658529229e+01	2.866955863389614390e+00	4.305392637393215871e+00	1.886424058010786275e+00	2.350141883069901017e+00	1.995244029197315250e+00	6.962782425456998325e+00	5.407619326242176783e+00	2.305888647163960137e+00	2.959289600024110900e+00	1.025688966627818388e+00	2.131262557749573627e+00	6.814983104691999749e+00	2.719623834938448503e+00	6.633281433103378255e+00	3.889611516386939361e+00	1.606452922559873375e+00	5.336163689458763848e+00	1.071688501857326870e+01	7.587335975844487379e+00	3.772100661598416949e+00	3.620149869352089489e+00	3.747386116209069584e+00	8.887291763102670217e+00	5.364292538775399244e+00	7.259765020237787247e+00	7.855329254799022998e+00
3.267386393249012588e+00	5.482377660664647046e+00	4.924472480649541239e+00	4.645260051690103253e+00	3.434806755590709582e+00	5.027678049890337064e+00	6.477620799307520549e+00	4.356486909295774979e+00	4.879975021611250519e+00	5.378538014553599922e+00	3.958198005563041910e+00	3.281476071607712708e+00	5.042481379018170173e+00	7.015569270263076085e+00	3.156253395822264274e+00	5.003327452407075882e+00	4.378904953754799045e+00	4.607909097394525588e+00	4.478203385156619198e+00	3.326592807156103504e+00	4.275725320616105662e+00	2.724326255572887767e+00	3.731108588596893316e+00	7.001501866842661848e+00	4.729362495063965000e+00	3.484221782832354730e+00	6.382615677012432265e+00	5.364281200558740359e+00	6.178648883281795179e+00	4.435273877279489518e+00	4.541107482352722435e+00	7.691789631826347673e+00	4.606329950802958706e+00	6.260037993127308020e+00	5.417391333642562756e+00	2.362762529478857676e+00	4.663113983018674524e+00	2.747938231133184583e+00	4.394792686322301023e+00	6.265964783431051899e+00	3.077071476930556937e+00	5.177396371925683916e+00	3.316744407552335794e+00	4.572257183514652823e+00	3.983573056509990273e+00	4.363015364336196633e+00	4.182081745806622841e+00	3.900497972889784393e+00	3.785538893806295047e+00	4.337205770266442606e+00
5.305460127570153617e+00	8.641347715403263408e+00	6.216439255756227134e+00	3.134284207557293644e+00	6.461731052037926304e+00	3.077163917651514868e+00	9.451226935184466882e+00	7.541872285372821061e+00	8.696716040791240943e+00	2.928535074205037336e+00	3.521753313317924405e+00	4.567479774535447845e+00	2.045301746137455634e+00	1.077561228686593253e+01	5.035350972458919827e+00	2.208007379425669381e+00	1.744146269696009277e+00	8.114890402655907664e+00	7.150282962948022458e+00	4.630659117170316641e+00	4.712887075466961839e+00	5.673056488668271058e+00	5.221352197860693600e+00	9.935566054568562677e+00	2.323908307407741347e+00	3.628411461900586943e+00	1.822779046312589912e+00	1.508056024601319489e+00	2.934927758223865979e+00	6.389182592120807413e+00	4.940267316738456316e+00	3.414700291649143793e+00	1.732514397294940611e+00	1.847970319690739105e+00	2.132511036846673758e+00	5.557856968810741982e+00	1.901217553218712553e+00	5.797389599304779040e+00	2.121691857518114066e+00	2.331497253707127015e+00	4.725560524087811132e+00	9.306137866792836277e+00	6.112717660106381068e+00	2.267010828444427695e+00	2.309932972115583905e+00	3.517740004952353505e+00	7.596918595080394354e+00	3.736208153030162293e+00	6.085032802667744711e+00	6.202390410676256849e+00
4.908022507682834323e+00	4.744840088941902678e+00	3.726616907443452753e+00	5.543694282785932792e+00	3.475780723881178869e+00	4.676142923559316600e+00	8.895121037300190991e+00	5.240728145503283919e+00	6.207815119292319217e+00	5.330397032470864715e+00	4.433461449023644363e+00	3.101879624414925818e+00	4.674434261799125245e+00	6.531211486426701462e+00	4.148229509317125974e+00	4.326788274827167768e+00	4.101236328761514116e+00	6.251785491099179026e+00	6.075284624203436401e+00	5.258774152365676358e+00	1.767159581713969141e+00	4.398329294465807671e+00	3.326061826743107019e+00	6.986622071573878046e+00	4.108948820806646474e+00	2.820380831008747258e+00	5.638421683271838347e+00	4.539818572350162285e+00	5.670321590467882089e+00	4.767167999123790523e+00	5.156778458053141279e+00	7.215010629311277235e+00	4.195366333345215359e+00	5.904519430572304550e+00	4.401507128883920039e+00	3.545883338394943518e+00	4.696044227982949515e+00	3.165525078200783771e+00	4.604981096363285786e+00	5.682520861780420596e+00	3.429367826054750878e+00	6.923507138682448492e+00	5.310416534876670092e+00	5.372857472227429376e+00	3.441148618118241131e+00	3.462509547875193938e+00	4.455480353171423324e+00	4.094517685480614233e+00	3.083421229535649122e+00	5.036427675525108505e+00
5.666748311868573751e+00	1.001784130093972713e+01	6.418504292065329686e+00	6.085759652020010790e+00	7.080815853959412820e+00	6.848153501374555141e+00	8.566882850606438282e+00	8.066047955899319888e+00	6.658139626316064152e+00	6.373835293272527736e+00	5.024620317801263170e+00	6.158708265071168420e+00	6.454702545073303099e+00	1.060280062777638221e+01	5.759733694785796665e+00	6.242296612350539675e+00	6.699005024867536129e+00	5.417252297421491392e+00	4.840894019547219429e+00	5.586739757942533302e+00	7.743046600521823031e+00	4.539528913958228884e+00	5.412948222608429560e+00	1.137523802185225463e+01	7.229381218047763902e+00	6.546865990510122302e+00	8.104711516796436754e+00	7.534829832378460601e+00	6.053720284211866698e+00	4.185906039099192455e+00	4.497743725678162718e+00	8.888218433114028372e+00	7.200403546968438206e+00	6.731187128967920152e+00	7.340658895820459939e+00	6.840004970152883779e+00	5.670468570503551575e+00	5.717017193217834858e+00	6.123821834363732286e+00	7.485973308523667491e+00	4.846302806936935603e+00	8.715155876698203130e+00	6.357278123278434556e+00	5.803910045542505891e+00	6.533975764594647018e+00	5.845347865020294797e+00	8.133491433814347360e+00	6.969184056438564312e+00	6.465829881564726378e+00	7.741098853031303406e+00
5.914801435841783750e+00	9.614817094984685397e+00	5.241158383122219711e+00	4.852353373331311559e+00	6.994242575849899168e+00	2.101074941504419424e+00	1.083591795009950509e+01	8.589211597546473342e+00	9.102730477894303007e+00	1.030875732735353933e+00	3.303478469907152881e+00	5.440252966724138162e+00	2.158610966731982828e+00	1.121061129996275874e+01	5.725993293399374906e+00	2.806579209347614512e+00	3.497073447054078521e+00	8.293453823448896145e+00	6.299218666871702510e+00	5.678065457441711317e+00	5.195009059721291678e+00	6.093447925552292865e+00	4.852088422846644100e+00	1.100748606356642156e+01	2.650826881342619235e+00	3.873308744286766192e+00	3.001860997474318449e+00	2.981908745178670994e+00	2.013870958367279140e+00	6.174641708909603288e+00	4.992634433997812593e+00	3.363735341669727319e+00	3.079366548545379167e+00	2.393881156653916431e+00	2.452749203184327431e+00	6.416861494373144126e+00	2.948139771806574050e+00	5.833628382980190707e+00	4.293631187443861741e+00	2.160082903637026153e+00	4.630045313322918688e+00	1.026380170919197887e+01	7.208476415544261329e+00	3.853247528744638384e+00	3.527775005193765079e+00	3.341542265584500182e+00	8.414267024622999358e+00	5.414779923420329766e+00	6.856193908759302680e+00	7.827882541949588990e+00
4.880255298796697616e+00	8.574258324661322206e+00	5.065951359402900422e+00	3.470275925693140362e+00	6.102812600630946882e+00	2.436606597369097571e+00	9.553931913312874613e+00	7.421409958284700181e+00	8.213242000753941952e+00	1.864322210291087467e+00	2.482158801307632778e+00	4.337234466322388293e+00	1.325062280159922556e+00	1.038286371550917409e+01	4.672141669970205413e+00	1.768372680539537889e+00	2.006407468916305170e+00	7.435030792769944163e+00	6.056504904258954269e+00	4.428322763393036432e+00	4.426171154020342335e+00	5.014408805611368258e+00	4.354746584081699901e+00	1.011160524418173878e+01	2.061650407170153798e+00	3.038657615708426185e+00	2.543127806585964823e+00	2.059502672241708243e+00	2.002457833043467694e+00	5.552973444161873218e+00	4.046243394287572848e+00	3.789075389900584234e+00	1.922732353921000392e+00	2.017199337621163657e+00	1.956191233191788115e+00	5.287634390996209355e+00	1.754349340307669314e+00	5.029224576122667045e+00	2.663869303743142236e+00	2.264813516035668606e+00	3.794548497680287014e+00	9.061786488304784726e+00	6.039345550803759899e+00	2.410329677075143451e+00	2.209501576450688454e+00	2.665379201467428238e+00	7.356065147097414325e+00	4.075960581543399464e+00	5.701795737741630177e+00	6.428486047693526828e+00
3.950953391892098931e+00	8.272117272493961337e+00	6.709242083914509713e+00	2.320103494149273526e+00	6.300124266784829175e+00	3.775526957679081974e+00	7.877290172440396532e+00	6.412538562365780237e+00	8.023540802837990427e+00	3.727414863127522793e+00	3.157536492961547925e+00	4.356722489124898345e+00	3.323998354610226968e+00	1.048028528467257736e+01	4.025578650233073930e+00	2.963213278388658889e+00	1.994135815126460543e+00	7.569781875189549147e+00	6.593379814418780960e+00	3.204992882461463743e+00	5.350599407228926907e+00	5.002542648164513217e+00	5.167438111734888651e+00	9.449771405951233660e+00	3.282119988085666851e+00	4.087705331731759983e+00	3.295232726386977173e+00	2.785358020699985726e+00	4.267826079724305721e+00	6.552550110512616932e+00	4.756053205744543710e+00	4.655230908181170690e+00	2.349399506049037356e+00	3.182488835579424524e+00	3.651267015541820093e+00	4.870754217246123119e+00	2.107886758172543118e+00	5.546880659967527549e+00	1.878623401497799383e+00	3.443495075540575545e+00	4.532966637643776053e+00	8.080289591515981584e+00	5.002497603900041945e+00	1.371526812746555413e+00	2.879888928052923625e+00	4.157148897575103419e+00	7.082785727800592568e+00	2.808708576725386763e+00	5.897740765336768831e+00	4.933006605189754090e+00
1.762048307363391908e+00	7.320087928824010604e+00	6.055307826513311120e+00	4.129822424391605296e+00	5.837237066416575360e+00	4.523313571870917649e+00	6.775922771319344839e+00	4.828859533382481750e+00	6.827350041539339998e+00	4.859770192208665129e+00	2.980381282097407603e+00	4.247533481573754877e+00	4.857681226038228495e+00	9.165428612866119096e+00	2.541800740149488647e+00	4.063164718090671812e+00	3.720246510542045471e+00	6.514696263167032875e+00	5.102665251125929835e+00	1.910896925619129050e+00	5.509650279220551283e+00	4.212348706975203250e+00	4.287228693684919989e+00	9.107157861017260103e+00	4.448296568014278307e+00	4.190269361063537978e+00	5.512023811201948398e+00	4.724126101261509447e+00	5.418974397287263045e+00	5.806336179524609342e+00	4.267999206998303485e+00	6.570648475913333897e+00	4.319196259423463857e+00	5.095500746724419550e+00	5.325676239783784460e+00	3.550723687113717997e+00	3.363834222499010540e+00	4.068180877599266942e+00	3.441160836928565114e+00	5.094882719042910679e+00	3.995544259237162166e+00	6.642946692774183148e+00	4.622627968059012993e+00	3.000565367321086363e+00	3.720223281791889658e+00	4.494353443439029760e+00	6.092218834028817476e+00	2.879973077114750701e+00	5.097169252904190095e+00	4.110681549716115768e+00
4.345852305237643876e+00	6.454991042058479955e+00	2.155814502322769499e+00	5.923104057805367084e+00	4.311031921670362976e+00	4.258439694791024799e+00	9.027134910500642206e+00	5.869408100571411602e+00	5.837976027052702577e+00	4.643343977504602371e+00	3.370123372766030911e+00	4.050980172142919500e+00	4.768867481416418919e+00	7.329112831988099153e+00	4.054343417185870990e+00	4.606195463283004443e+00	4.864651848596245998e+00	5.108584339822797915e+00	3.434906167817472600e+00	4.926543525557759651e+00	3.760947700957882223e+00	3.432564310089912585e+00	1.861246007323015039e+00	8.572099780805327640e+00	4.549458971836702226e+00	3.396801809118337179e+00	6.367954000223145172e+00	5.410626803251580519e+00	5.132531027473127949e+00	3.737664431948353627e+00	3.750223063807665902e+00	7.547265431246836798e+00	5.051079889486795871e+00	6.077654089674893179e+00	4.996371880813473609e+00	3.962593088781427131e+00	4.732716787452136309e+00	2.136465586952174256e+00	5.365849588814660898e+00	5.862795328546505758e+00	1.970726324205664293e+00	6.998965644310489509e+00	5.427268458300822829e+00	5.383329524025032953e+00	4.277064639037435612e+00	3.263755374019845501e+00	5.609852061738331841e+00	4.917052202210047795e+00	3.661167589603795847e+00	6.042894578471185163e+00
3.341741392814183698e+00	7.706335313224091266e+00	4.578999641617097716e+00	4.944994220179598443e+00	5.139424161436459748e+00	4.901690922726672284e+00	7.550386034295843984e+00	5.810475143983564905e+00	5.592824931290387269e+00	4.780177975044590966e+00	3.161712547884986790e+00	4.334823442171684249e+00	5.011246799966004417e+00	8.649763212454811168e+00	3.576324333358777086e+00	4.856164033461527474e+00	4.955946204935681720e+00	4.453740846356233796e+00	2.884203164060819891e+00	3.634297245188611303e+00	5.522974601762513203e+00	2.751575256285769377e+00	3.268902564565270286e+00	9.260935648822306021e+00	5.217343461656692938e+00	4.261777564402817298e+00	6.672084856909212824e+00	5.821352410107317965e+00	5.350953949766012130e+00	3.824467351472049970e+00	3.386291528899970871e+00	7.633089018659064529e+00	5.201779944155929591e+00	5.869266030742084972e+00	5.716924292143491293e+00	4.247359231716237637e+00	4.396461003611492835e+00	3.356310603648330115e+00	4.843118583271779798e+00	6.085965995382693450e+00	2.495643379038068765e+00	6.567932066000796709e+00	4.560476294917786610e+00	4.407748852927347194e+00	4.656368563206215505e+00	4.160665139748435770e+00	6.115448269639764511e+00	4.853052635284082150e+00	4.777582659355865680e+00	5.877997230343368962e+00
4.186806359485403917e+00	5.319159616032224314e+00	8.240979715008629469e+00	6.446833446107961052e+00	5.502049229921513351e+00	8.013938534266424440e+00	3.755647827315064191e+00	3.066898465785290462e+00	5.162569653276078085e+00	8.578771227523857235e+00	6.693403491276117556e+00	5.145576019102905185e+00	8.233812154594501109e+00	7.148704103923811282e+00	4.178982404084420565e+00	7.614113749564883626e+00	6.703042182546677275e+00	5.992439823561925394e+00	6.737067317811216149e+00	4.316576846751255303e+00	6.966742682878628301e+00	4.785388270126551546e+00	6.223989162448610557e+00	6.074728661461212376e+00	7.601017680490654627e+00	6.618861383812139287e+00	8.837491663138028031e+00	7.870379582380937933e+00	9.305360734974037484e+00	7.081047911616330737e+00	6.498064188928849738e+00	1.021521532331799342e+01	7.156463399412948512e+00	8.839247359047897490e+00	8.457245591102442006e+00	3.994746985815123885e+00	6.985163550434309698e+00	5.416548523757111155e+00	6.176043722880332432e+00	8.846416294586351370e+00	5.975203349653682494e+00	3.358379045198548241e+00	3.648709880985161025e+00	6.433229295681811344e+00	6.686110369409192344e+00	7.513890787166202401e+00	4.989862427208233697e+00	4.698653863028308564e+00	5.245998954303264128e+00	3.100046840139491167e+00
6.878658558889067187e+00	5.161436749157278570e+00	4.135444981724535118e+00	8.695513009727742215e+00	4.453415956980343537e+00	7.699640238630596656e+00	9.790530193340179821e+00	6.172119576874154134e+00	5.305423594866888415e+00	8.190010946553401894e+00	6.946201535870423882e+00	5.677515509125182547e+00	7.957755519480286921e+00	4.540641343525747331e+00	6.308718542795673123e+00	7.762713668256542299e+00	7.834578615815780189e+00	5.287148562330010293e+00	5.938323417498275525e+00	7.573314303638514211e+00	5.221715396653727304e+00	5.352616528594293044e+00	4.814587017092875065e+00	7.523989009455961607e+00	7.711216845716915458e+00	5.859719990574666859e+00	9.528750864360736372e+00	8.493590166768255401e+00	8.517387530470610812e+00	5.015578838883703483e+00	6.332119572992179535e+00	1.087950064172852294e+01	8.036464698396198258e+00	9.424221373372231980e+00	8.030060243031057254e+00	5.501506643092247906e+00	8.052870862445605127e+00	4.178824199447223720e+00	8.220136489608929509e+00	9.263151913224785261e+00	4.954220580983020206e+00	6.596638052921436568e+00	6.965638226191842364e+00	8.620826943266688858e+00	7.158323708950606878e+00	6.290896039801852524e+00	4.967114278995366838e+00	7.471086748107793163e+00	4.303713590881824480e+00	7.340932417161177170e+00
5.077450706599577757e+00	8.895264135606110401e+00	4.153832731513144694e+00	4.403955139402651042e+00	6.100435831472400316e+00	2.723738203928694368e+00	9.952602653359129192e+00	7.710126435057166105e+00	7.863362814142463186e+00	2.066351490271223668e+00	2.435419333197601510e+00	4.795722903735200937e+00	2.145117264091932263e+00	1.023237131383774212e+01	5.071143860948835069e+00	2.821223124013938932e+00	3.409247194896092292e+00	6.835396069465620172e+00	5.057817524783001950e+00	4.866681033682991320e+00	4.818480418465786563e+00	4.770345122805276894e+00	3.862710174616194703e+00	1.055927830383411958e+01	2.923395931664575897e+00	3.326815102730638962e+00	4.029731841722271390e+00	3.513230975058487804e+00	2.004291174731342107e+00	4.745898744285041992e+00	3.680652267886075357e+00	4.861143986900367864e+00	3.460166286602198049e+00	3.206647771858420093e+00	2.929255162275336666e+00	5.547842865354728481e+00	2.791091110097597916e+00	4.662997029362542456e+00	3.897238726138410936e+00	3.455259290753907919e+00	3.339045474227444910e+00	9.136896243551877461e+00	6.313613604973260074e+00	3.560097258584174362e+00	3.099130182039446790e+00	2.565539310992895672e+00	7.508303231900036678e+00	5.047356303278498046e+00	5.633283233191418660e+00	7.210464581685277707e+00
7.642601669382642626e+00	5.423105909488393550e+00	5.753470018710132194e+00	9.199810175040850524e+00	4.073687448804328426e+00	8.691588708188568546e+00	9.275379191220617159e+00	6.671448760296817326e+00	4.071229578173457320e+00	9.088790456937749340e+00	7.943249080696267228e+00	6.119714476207920306e+00	8.734649876508235877e+00	3.872719423039297837e+00	6.934787670465013321e+00	8.770985245753207593e+00	8.614117966768887413e+00	4.889228165479161170e+00	6.593159228896836588e+00	8.136296136806041801e+00	6.162494896903603525e+00	5.548862979846767907e+00	5.819649624580317315e+00	6.364689921870335887e+00	8.609829531620109222e+00	6.690640644542192206e+00	1.041476386955620193e+01	9.415338234052915922e+00	9.521115471282943332e+00	4.913124624120208672e+00	6.971876790297996784e+00	1.172940635592126135e+01	8.838213135040659196e+00	1.022870404243659515e+01	8.922509295841217991e+00	6.143786415396793821e+00	8.825895413841987391e+00	5.009537630298803279e+00	8.828995963048120288e+00	1.017730549931686745e+01	5.925159110647925331e+00	6.614487639309071021e+00	6.996167889330947354e+00	9.348850598250695754e+00	8.033233348780537852e+00	7.409826687574451398e+00	4.638525655241111600e+00	8.236103776513871821e+00	4.944144816184952163e+00	7.929959991672193453e+00
6.688837519828076950e+00	9.902831846810439487e+00	6.507159945797186040e+00	4.711453034090078873e+00	7.645630611665663601e+00	3.079757912280245424e+00	1.114794608314558211e+01	9.028778332886234992e+00	1.000669185772927605e+01	2.577799384272571270e+00	4.421058516639464919e+00	5.718558133508807373e+00	2.250612124063181341e+00	1.186737561772649840e+01	6.416351804473705123e+00	2.717896375650859841e+00	3.136539523600514912e+00	9.362598079263500850e+00	7.866211447008987001e+00	6.150703346741637212e+00	5.428502258421481486e+00	6.903397757876347463e+00	6.036228531909139328e+00	1.131589910229903850e+01	2.915507477060641950e+00	4.357822661537334774e+00	1.668974351143631019e+00	2.275781031966173984e+00	2.375175524613462041e+00	7.234180248926664447e+00	5.694002131582288406e+00	2.126141141081626440e+00	2.891526862946619758e+00	1.273921085944879295e+00	2.082441513549486700e+00	6.883372708030339737e+00	3.022347653408886448e+00	6.854708268316661801e+00	3.911427569587468955e+00	1.797896619765702031e+00	5.603349688693771924e+00	1.082169472618556938e+01	7.708771850342572840e+00	3.921808394359393546e+00	3.630544159760332068e+00	3.929714130465544297e+00	8.901833908393573580e+00	5.429161920939974628e+00	7.381593812614353212e+00	7.893725396864709865e+00
5.061379722048324759e+00	4.318005003294601352e+00	4.420305178202613483e+00	6.346088146458220614e+00	2.599811384169632866e+00	6.632965408015556008e+00	7.606796336255524871e+00	4.556326103058938592e+00	3.791883407980347176e+00	7.027874315212970124e+00	5.491447902386411783e+00	3.350965890346619069e+00	6.516783387843527287e+00	5.144746357868325681e+00	4.408616965537472510e+00	6.121762434104832451e+00	5.980681997961545093e+00	3.828456327265086223e+00	5.266023634050654323e+00	5.470788567274841085e+00	4.373828509930515196e+00	3.255065561338417623e+00	3.907834068846448350e+00	6.411434209377241622e+00	6.354050266954774706e+00	4.567111416971875393e+00	7.972121351846863213e+00	6.885187561338689477e+00	7.310373390848074138e+00	3.845463428709310794e+00	4.970983992142934405e+00	9.528407035302091543e+00	6.286254528732039937e+00	7.776817913832025475e+00	6.679062769138416122e+00	3.621188011749281621e+00	6.218537147818894439e+00	3.193972726169762133e+00	6.002730723553164616e+00	7.860379376471936297e+00	3.638671327904392960e+00	5.042453152475440348e+00	4.357247019465604332e+00	6.521609276790302445e+00	5.486181137318053125e+00	5.010599514248203157e+00	3.555281224799813344e+00	5.473874857550550921e+00	2.603651056244612683e+00	5.020807010593935082e+00
5.869825276951181614e+00	4.426323797982973041e+00	5.594148163108334515e+00	6.665665350646385434e+00	1.939160432307500459e+00	7.192046136666993661e+00	7.334487716484122899e+00	5.084898233683748714e+00	3.754974640760976978e+00	7.532755308872896016e+00	6.440580460237785410e+00	3.899819102083525557e+00	6.846608149171652613e+00	4.878071312466164322e+00	5.057249506940248551e+00	6.883974980903008856e+00	6.371780209521804572e+00	4.196246320786067407e+00	6.346696582043189316e+00	6.035688684532900972e+00	4.523956782011111066e+00	4.039677333504267054e+00	4.997254755267714899e+00	5.287840443959211711e+00	6.815761149226446491e+00	4.987738826412715376e+00	8.301213305590264824e+00	7.290053356612546054e+00	7.986468095187276184e+00	4.154272045405981828e+00	5.932285916545654736e+00	9.762914172682449987e+00	6.576981790046557919e+00	8.171372067002696582e+00	7.050983260617472048e+00	4.116004233171843829e+00	6.738856505394376306e+00	4.070371187774628474e+00	6.398693926995107084e+00	8.304996612683625656e+00	4.649393968090508089e+00	5.355281750534003571e+00	4.798457870358315169e+00	7.053881024759808049e+00	5.939627100489771827e+00	5.980362165834933741e+00	2.938312244401133810e+00	6.012960500170209777e+00	3.702685198150112544e+00	5.725436878011294972e+00
1.114899170752791413e+01	5.713707724038870950e+00	1.213163459925687881e+01	1.238474333178260345e+01	8.723872025730250002e+00	1.298870430062534176e+01	1.031691855398153379e+01	8.148754804305349708e+00	9.642761354861985268e+00	1.388667390855198924e+01	1.271563090066651647e+01	9.955924098523579957e+00	1.316703996689846434e+01	6.544546212311148636e+00	1.062531747188214659e+01	1.278213799979245024e+01	1.182551861852182995e+01	1.110421983850507388e+01	1.288358637183219457e+01	1.150625500978793703e+01	9.845577671085061766e+00	1.089975429263082951e+01	1.129027223772692246e+01	4.999509598614141126e+00	1.224471852460419186e+01	1.103554024377373821e+01	1.345306482651148094e+01	1.245879215907544513e+01	1.459503537968517684e+01	1.194726175779378252e+01	1.269533601007358392e+01	1.498360047660554528e+01	1.192464953411477602e+01	1.417007234728620624e+01	1.277569527739715305e+01	9.260402554019533383e+00	1.276402639948435436e+01	1.035753693151033694e+01	1.194844440220955661e+01	1.390691834431561169e+01	1.142241635829060264e+01	7.970228449029987949e+00	9.892792671981514019e+00	1.279805915412486961e+01	1.156564043675412812e+01	1.226598883094457193e+01	7.690029126175075724e+00	1.044422884689184983e+01	9.301392079998471729e+00	8.927461533676632754e+00
3.585652062658542860e+00	6.765702557380914861e+00	8.009444615211116059e+00	3.767944641858158583e+00	5.794598395485400566e+00	6.165795489989396749e+00	5.481108294165308870e+00	4.535254852665167924e+00	7.068071371091896538e+00	6.545757367818931804e+00	5.161440025214251826e+00	4.667377468300037080e+00	6.033236399943304740e+00	9.254661354977722354e+00	3.801875266483881521e+00	5.517534795454984931e+00	4.283653113042041660e+00	7.200115054122980141e+00	7.214836753859644958e+00	2.870968156446625397e+00	6.073461949147251460e+00	5.234788752164561743e+00	6.054020886276053837e+00	7.623504686320211832e+00	5.451040169973977001e+00	5.340790176729822925e+00	6.095998501549899196e+00	5.309952186380018979e+00	7.223899735973052572e+00	7.231443144745171914e+00	6.165459162104986568e+00	7.388772219976655009e+00	4.678115384948347000e+00	6.207687897557453205e+00	6.236437767142535726e+00	3.980289234461801495e+00	4.743080350502317799e+00	5.810386129013017431e+00	3.677992304977895976e+00	6.329940193409541394e+00	5.607804228522757839e+00	6.040690660726092176e+00	3.760070416141155558e+00	3.792902612004097396e+00	4.513891516234744827e+00	6.101587073929241711e+00	5.810419054176255038e+00	2.812672607790579260e+00	5.719562010157356546e+00	3.173810118263883151e+00
3.830541959310218125e+00	6.926610975490937960e+00	5.546725596080976928e+00	2.441331218215038401e+00	4.777304848901215983e+00	3.800606726168526350e+00	7.827585445319006574e+00	5.867075527695443604e+00	6.795785114267880900e+00	3.852488635740693557e+00	3.172718893582745725e+00	2.866342424723689941e+00	2.963530727900424377e+00	9.037422788813552543e+00	3.619026567506636205e+00	2.486922286413840499e+00	1.928062758568437118e+00	6.487290462045097961e+00	6.223997108058783923e+00	3.254343266361307663e+00	3.959115008282274584e+00	3.970031469370450594e+00	4.384634766854262011e+00	8.462978210244772370e+00	3.005501866734253902e+00	2.712591803761604137e+00	3.820227123345289577e+00	2.928585723070364466e+00	4.055092844597706581e+00	5.057073205889473400e+00	4.242624550635790470e+00	5.337977099611601162e+00	2.350299777705289639e+00	3.478961817862084693e+00	3.279216895045846680e+00	3.848593111547434553e+00	2.316776477742491736e+00	4.387025415832178865e+00	1.400542017286407592e+00	3.967521235808694424e+00	3.503385022751083877e+00	7.431491839539297928e+00	4.320384150915380417e+00	2.209525771905387348e+00	1.829394925037211461e+00	3.110820854511779032e+00	5.775737786210978442e+00	2.857894242777289318e+00	4.466357571280040517e+00	4.684945215733207213e+00
4.039246144998632992e+00	5.942036109169140268e+00	6.121165110777589291e+00	6.014544071909926792e+00	4.477965720678992234e+00	6.849425443336575547e+00	5.827137305406408174e+00	4.036287590569974881e+00	3.866383170946054548e+00	7.173389379172658842e+00	5.196316988534236181e+00	4.222971418777779817e+00	7.087770156438398139e+00	6.937241953940835870e+00	3.902114948210512413e+00	6.548756565362602089e+00	6.236208904860967905e+00	3.978831078924981668e+00	4.364436112549830327e+00	4.434874166935595774e+00	6.186026166193596687e+00	3.128880300594051089e+00	4.467557876778530890e+00	6.941513866414396716e+00	6.733644561222495994e+00	5.706399234930743525e+00	8.258251466245363659e+00	7.257178780373613414e+00	7.844794317616790025e+00	4.971686420570200049e+00	4.946972355028737667e+00	9.622109471054637098e+00	6.527413786723687217e+00	7.938136473362633616e+00	7.446284200080429905e+00	3.995069993408248532e+00	6.159962391036360785e+00	4.014680454621756489e+00	5.909024974426352550e+00	8.043332316495948930e+00	4.227492022865013688e+00	4.270190669089198643e+00	3.314249697083165636e+00	5.980106369832535407e+00	6.075576721296955363e+00	5.974372272478274404e+00	4.974312694977918170e+00	4.933911276957517522e+00	4.052231281026137388e+00	4.235089071839030161e+00
3.242996935297904670e+00	6.532188087872428994e+00	4.105775254197211233e+00	3.559589382956185766e+00	4.259908787300625832e+00	3.988632289483018400e+00	7.748264689526654259e+00	5.240790580304861557e+00	5.902522893198566045e+00	4.135161418040437020e+00	2.472294679383198801e+00	3.098341250120894230e+00	3.469975044654129537e+00	8.061545296825991969e+00	3.305796797564264367e+00	3.220869781662726528e+00	2.933478052962262606e+00	5.436793153883209939e+00	4.864751953470119794e+00	3.096168338627309335e+00	3.652628947757011524e+00	3.070298020432936870e+00	3.245676714811502883e+00	8.484840210271485716e+00	3.583861836721871530e+00	2.741780213813842959e+00	4.960781762679815188e+00	3.998265991093571614e+00	4.234711868498171938e+00	3.989108819620156066e+00	3.585203882975306122e+00	6.453246130693521820e+00	3.555926254191739133e+00	4.602594657883807727e+00	3.983559409654126693e+00	3.200066793702506462e+00	3.127832572127008159e+00	2.871149795548650907e+00	3.072211569765911143e+00	4.886216568250861592e+00	2.262552875764748617e+00	6.627247966266966550e+00	4.419573652309217060e+00	3.422185767503396203e+00	2.488611659796794218e+00	2.896231230050549055e+00	4.967888732127057061e+00	3.492102088726074971e+00	3.558045092371394436e+00	4.827057921302044363e+00
5.877749816535935423e+00	7.962822271937833207e+00	2.169568001540439273e+00	7.018979568595247187e+00	5.555864046465785577e+00	5.404054462080584820e+00	1.035015732179350323e+01	7.430266766519697974e+00	6.482448424333832726e+00	5.401748245912156854e+00	4.473063126625422825e+00	5.267609810107435564e+00	5.519299569877153644e+00	8.250343395516445355e+00	5.590107830169891656e+00	5.538646623273147718e+00	6.237165001394591179e+00	5.547782436355143787e+00	4.132928057392804000e+00	6.252139714106649038e+00	5.197869256853085318e+00	4.572315183466457711e+00	3.506114883259264570e+00	1.008523809362752566e+01	5.774022305103113872e+00	4.708193343532212083e+00	7.448790805263434400e+00	6.667669350386560723e+00	5.399754896783251823e+00	3.691031723665773701e+00	4.145894572764009745e+00	8.381758587316880948e+00	6.403444625645954957e+00	6.846177143251622965e+00	5.979392159968697662e+00	5.570582622129675698e+00	5.864573187123658826e+00	3.708366811233372751e+00	6.599176332638736042e+00	6.828123605465595602e+00	3.485154836607766260e+00	8.358547084426250606e+00	6.878647855291129432e+00	6.573706693561733871e+00	5.549899680930981738e+00	4.235294882121331206e+00	6.819975614225001870e+00	6.697699235966927844e+00	4.909185545268513806e+00	7.769601974982432324e+00
4.323254529441237892e+00	7.048992043759771065e+00	3.740736393176421259e+00	6.439392129044350099e+00	4.694216619099214505e+00	5.051254806578401535e+00	8.513961318724662775e+00	5.795121110903324713e+00	5.252717567237441543e+00	5.344551529186229111e+00	3.680947403842402377e+00	4.772856734673189827e+00	5.641274585647413353e+00	7.500211048505525113e+00	4.397924037693898391e+00	5.446420703001184194e+00	5.624473522736360032e+00	4.718705446239352064e+00	2.392368870470182873e+00	5.070107726783602331e+00	5.137850210828287523e+00	3.656733803434783603e+00	2.307677056441134411e+00	8.625579145707893858e+00	5.411042903337357046e+00	4.502478407875093680e+00	7.214831145594566841e+00	6.299554384772504179e+00	5.856654419136402723e+00	3.470008875816577909e+00	4.092034692461791856e+00	8.292774278237747154e+00	5.925499557889577495e+00	6.676437975853963813e+00	6.031148743033441839e+00	4.703428221909158324e+00	5.169021738154778944e+00	2.638171080764820875e+00	5.860982637890601588e+00	6.607798919615781585e+00	2.891949859412552559e+00	6.854790289360161992e+00	5.415848367334650248e+00	5.808519756083173391e+00	5.109129155992389038e+00	4.470900575172536584e+00	5.823124599047742045e+00	5.414183434010818807e+00	4.129758576761517475e+00	6.405952976156026324e+00
5.350349169625580714e+00	8.793984790644637783e+00	4.986800818484318221e+00	3.973687259123004356e+00	6.382902881182819677e+00	2.036204858310664001e+00	1.018596516383804662e+01	7.832122324066397745e+00	8.678197837457796382e+00	1.530700480773558247e+00	2.788739049441418150e+00	4.759188292016484745e+00	1.160360068988525839e+00	1.062507986304562735e+01	5.210074406383373713e+00	2.020551696060654656e+00	2.330206172134535514e+00	7.900440933920370945e+00	6.313400393806758437e+00	4.925357317783216615e+00	4.431743926774275089e+00	5.520350930012118518e+00	4.558369024035125783e+00	1.040040942121019718e+01	1.697713086025449458e+00	3.119618744418696021e+00	2.280514199363801620e+00	1.961287435950718194e+00	1.766532120989255716e+00	5.925705091456616280e+00	4.521880943695519406e+00	3.401020008351787194e+00	2.140453274757067703e+00	2.108564950203133392e+00	1.529313178593839195e+00	5.604408059267961484e+00	2.286658084829496396e+00	5.311976788681581851e+00	3.270749712014668464e+00	2.011939264676343875e+00	4.097973655369738566e+00	9.522532977125949927e+00	6.525178830300250254e+00	3.053213930362221884e+00	2.366020375610258686e+00	2.690547930343399230e+00	7.692402217821936894e+00	4.518322485470847916e+00	6.056774046728943262e+00	6.927720415124069220e+00
4.921346709644001116e+00	9.259033139760413533e+00	5.691473973348062820e+00	3.464132816332313958e+00	6.663377746133610557e+00	3.432123487897945413e+00	9.473495201333626881e+00	7.745708501706760174e+00	8.343642990549211547e+00	2.786130240756245158e+00	2.807097385679139467e+00	4.976581218002061213e+00	2.348132690732828820e+00	1.095044304440847682e+01	5.018172665162688340e+00	2.434260365161246220e+00	2.798319295801160234e+00	7.491538879152589203e+00	6.207688226052854752e+00	4.451708081888986257e+00	5.418160351773129157e+00	5.166601936529893635e+00	4.873898564808914813e+00	1.086198563503400116e+01	3.301700337328232315e+00	3.963455630630094095e+00	3.458007640584207731e+00	3.128038297476114948e+00	2.130492034234151788e+00	5.513750482010144616e+00	4.133728553278134044e+00	4.422616301295477115e+00	3.166037680480373151e+00	2.261502388113617812e+00	3.124782077240421341e+00	5.766087643051090339e+00	2.048320307377359040e+00	5.412696621403352282e+00	2.831842835445088635e+00	3.144032035618664178e+00	4.169460833960600965e+00	9.326259841498728775e+00	6.292103722339990490e+00	2.509669741986127800e+00	2.972370638762477313e+00	3.267095590116083859e+00	7.749529927056872047e+00	4.491100369379743107e+00	6.027928580138961934e+00	6.770234323079207250e+00
2.899703049943465505e+00	5.625085202687285957e+00	5.847038155731036468e+00	3.632661066924486537e+00	4.029855750709844919e+00	5.053732785812714567e+00	5.948902754024195438e+00	4.132481581896734646e+00	5.275624279789345117e+00	5.436775406910215658e+00	3.967150335849520371e+00	2.298103720634204539e+00	4.901442277725935881e+00	7.717146338855740417e+00	2.307529907911427980e+00	4.299055926816343742e+00	3.644180052490661570e+00	5.349368962017066131e+00	5.545838033169039782e+00	2.552546206138858409e+00	4.455806792840212083e+00	2.942334238755068387e+00	4.056792570819048649e+00	6.913826038807498797e+00	4.526244480759984867e+00	3.631626456685427051e+00	5.714597410376573094e+00	4.734036570170222724e+00	5.962512933643264290e+00	4.963836719964501931e+00	3.996929567009420481e+00	7.121365633055337874e+00	4.048740380077172851e+00	5.529425771842631399e+00	5.172714000387747646e+00	2.599582194349997710e+00	3.845067590920351996e+00	3.716289029513567765e+00	3.037259619023993995e+00	5.678306263597407089e+00	3.523244074658945735e+00	5.454481380496241982e+00	2.698534757013212104e+00	3.464794455124668993e+00	3.563312528606085383e+00	4.271933937824239358e+00	4.718053863184115571e+00	2.401259911888920850e+00	3.715739425813171959e+00	2.978565802827617848e+00
4.812402128528257883e+00	5.912344780148676371e+00	4.416442143679787158e+00	4.821001062637691348e+00	4.485243077944435441e+00	3.404212208956550523e+00	9.201807651995149939e+00	5.731394761892717682e+00	7.292216210290665579e+00	4.100536756442945574e+00	3.825920619414152402e+00	3.102469280979302191e+00	3.376077783827039269e+00	7.927366125718652512e+00	4.262117902731302976e+00	2.988613544886212114e+00	2.723688948242441565e+00	7.130797465906242749e+00	6.300305562498246026e+00	4.836380376902580380e+00	1.988907788631272489e+00	4.781468781235883370e+00	3.703829091154474007e+00	7.897222636469954260e+00	2.774615068979272348e+00	1.830850522288656634e+00	4.014831155989281974e+00	3.037472918363890884e+00	4.595317973259832378e+00	5.525596703685766720e+00	4.940321179239992588e+00	5.486364240503658785e+00	2.939489746217762267e+00	4.412589681202249814e+00	2.989397066121652013e+00	3.737608388443565133e+00	3.509448431491736020e+00	3.947550304128290666e+00	3.696563134041120247e+00	4.157176452279204959e+00	3.483059140689465760e+00	7.724209747982871299e+00	5.629063295981865167e+00	4.429689150880480319e+00	2.624105839296641651e+00	2.786028594043779005e+00	5.404469230305268823e+00	3.594389492586021362e+00	4.271163012769814138e+00	5.292410535094107082e+00
5.462187480137484563e+00	8.608499241185539219e+00	3.873424399294968179e+00	4.704324472444256777e+00	5.780138380343599280e+00	3.068015175595749877e+00	1.013750475626636316e+01	7.698627305455865155e+00	7.720142925621251706e+00	2.660550624524489205e+00	2.970873053840306088e+00	4.645196917038938444e+00	2.133772769987384965e+00	9.815627175276874894e+00	5.350572887443989956e+00	2.843519654057928836e+00	3.456928997198641440e+00	6.656112178097663978e+00	5.244085498399555512e+00	5.288554013786228580e+00	4.402037059684621667e+00	4.710504643695892391e+00	3.772020247512212432e+00	1.036201148815627882e+01	3.159023781369229678e+00	3.104520959137075931e+00	4.189192123929648126e+00	3.599035837224449974e+00	2.102502549355997452e+00	4.361484597159225096e+00	3.652484786185862031e+00	5.133484391194238938e+00	3.728978419770579311e+00	3.356394233311392306e+00	2.829425741515271042e+00	5.489188625309505909e+00	3.004135247464713832e+00	4.511810757202215250e+00	4.084652173498921179e+00	3.801658691277286284e+00	3.157607650579511649e+00	9.114470914353994146e+00	6.468532360799481573e+00	4.092329941141360727e+00	3.228225585987658963e+00	2.157023654406355462e+00	7.183937464114950266e+00	5.198960471842168474e+00	5.272089209265973686e+00	7.315347368280699314e+00
8.194019087741066798e+00	1.273838453522028935e+01	8.518499436652723134e+00	6.786616918327871062e+00	1.012388065380804036e+01	5.074816756978308696e+00	1.239110991964635744e+01	1.113773904143517512e+01	1.167380339798743094e+01	4.256440909786720184e+00	5.973896345296312305e+00	8.221968933661679912e+00	5.041780039200243202e+00	1.439602933432021992e+01	8.066923479725673474e+00	5.486787590385434399e+00	6.051986006572770194e+00	1.081552739829718845e+01	8.486038432081340233e+00	7.515437582534723049e+00	8.561586437804963978e+00	8.577442157938216738e+00	7.774074523645135848e+00	1.378280513216135894e+01	5.636123901215680299e+00	7.040339409482504252e+00	4.821826137074975982e+00	5.567976882953916906e+00	4.256683417067690378e+00	8.912245868348879441e+00	6.526760428174707585e+00	3.744741645907009087e+00	5.912438169255326059e+00	3.996975586186890528e+00	5.475306392480977280e+00	9.165263284756589357e+00	5.240778012498884308e+00	8.861995946066791419e+00	6.334894452743795590e+00	4.095451157744707693e+00	7.566030946057256124e+00	1.276249928020125424e+01	9.501627186997767538e+00	5.591629279747468040e+00	6.515592015034814111e+00	6.520619701575840921e+00	1.151224895102682666e+01	7.649564466477427160e+00	9.834716447089173030e+00	1.005248500544519530e+01
2.826038879065747356e+00	6.087469105575064710e+00	6.735041668402149462e+00	4.781920406155992787e+00	5.009854256116588189e+00	6.466823391355018380e+00	5.077101845198575880e+00	3.509472250928422188e+00	5.233948236056981784e+00	6.882142583651762457e+00	4.729584938294247642e+00	4.270498961477626310e+00	6.390375024070500842e+00	7.727503270703752314e+00	3.300492965392199274e+00	5.714839870474107464e+00	5.038401541104670756e+00	5.392739828418292802e+00	5.506119452096872813e+00	2.772978222983871532e+00	5.961377801260907994e+00	3.597761075061300051e+00	4.929843193317134720e+00	7.639008291680072560e+00	6.072277468967414826e+00	5.240278835047709194e+00	7.261837244572669547e+00	6.310592681638288681e+00	7.206067960906514358e+00	5.623774707212525925e+00	4.884762697109762186e+00	8.641380730006465782e+00	5.816435649055994972e+00	6.974138095706943652e+00	6.794477527884185797e+00	3.199747439785846748e+00	5.138702203357500053e+00	4.139336634741154874e+00	4.541271825491969949e+00	7.237593906399967025e+00	4.412949955948597847e+00	4.609997277072168664e+00	3.523352125146497205e+00	4.723437719303488436e+00	5.011844385236591926e+00	5.661026335359193418e+00	4.836362451031751775e+00	3.666204325182238932e+00	4.175817174628066120e+00	3.266297850206324682e+00
3.679307348576134284e+00	4.699839977430984028e+00	5.259238163416526390e+00	4.261957158780525390e+00	3.266717722891614883e+00	4.988546330884974900e+00	6.818538496856902498e+00	4.205220864220890142e+00	5.167100410075087247e+00	5.574216695337266714e+00	4.262510264610009258e+00	2.353209008661211410e+00	4.961093902335766970e+00	6.856638760817357792e+00	3.137255701619357851e+00	4.421833057299782155e+00	3.782630294051625430e+00	5.412291374867932880e+00	5.648148093216600607e+00	3.862241796168782493e+00	3.421132597754465543e+00	3.222742303061593372e+00	3.645570438846041039e+00	6.099042450906616786e+00	4.450387206276502639e+00	3.415013304821035600e+00	5.780330593224443092e+00	4.649346051333797192e+00	6.176671641527490486e+00	4.821358227284417097e+00	4.980223118068193067e+00	7.403047096697545904e+00	3.991259014417417372e+00	5.871146474740764454e+00	4.887645305026754983e+00	2.798491964791623765e+00	4.303350390162803407e+00	3.360319119019987699e+00	3.685266891870469852e+00	5.929148637536996169e+00	3.242810752880457947e+00	5.518280222165526716e+00	3.115463675621096495e+00	4.446909942071753719e+00	3.511709004905726683e+00	3.971232902995490477e+00	4.048377045920585005e+00	2.884670745593793661e+00	3.109134746713081210e+00	3.371153422372017427e+00
4.776564228164565051e+00	4.068921695858771059e+00	6.975215773127503738e+00	5.921263992141946098e+00	3.425659286701088657e+00	7.387753121223183506e+00	5.039285003979787625e+00	3.234553664405251716e+00	4.330659284098843820e+00	7.919937075786346981e+00	6.321658353074700365e+00	4.086922327611210548e+00	7.195176929833616342e+00	5.623613434420324353e+00	4.254393482986895236e+00	6.858553875378677667e+00	5.932569882762900981e+00	4.874326824388562684e+00	6.656394146026975989e+00	4.849567461194754792e+00	5.386698247623870728e+00	4.192122018754468549e+00	5.461933533511957428e+00	4.793254090624406771e+00	6.790682079243950398e+00	5.520238777813048614e+00	8.082485947690843275e+00	7.001183596066500314e+00	8.468872577657402090e+00	5.659829667968844014e+00	6.248921011632459610e+00	9.679273943586425233e+00	6.314644259709397467e+00	8.141725708576110776e+00	7.333073227472827860e+00	3.493631647839104737e+00	6.395478495793607721e+00	4.476268634861480855e+00	5.684908030220517716e+00	8.278467974214814618e+00	5.230810981605629628e+00	3.738801304068107623e+00	3.596599614458450223e+00	6.257530693151574397e+00	5.753371481967206158e+00	6.437281155440688352e+00	3.053265938511942057e+00	4.668545547909374704e+00	3.793516161530897435e+00	3.560646652387822630e+00
4.442876997283845775e+00	6.660338344840550207e+00	4.028641044894612833e+00	3.920751558653805091e+00	4.340624279169042588e+00	2.720747241205526024e+00	8.871670829673563574e+00	6.035430075429141006e+00	6.954340805290954997e+00	3.005751399514682731e+00	2.896975873567878335e+00	3.233437284532598266e+00	2.033598062559656583e+00	8.383833359076872327e+00	4.132993355838263660e+00	2.560564470633766021e+00	2.113067740393799188e+00	6.362099468833275928e+00	5.531179148957880543e+00	4.246185113576322223e+00	2.623022229467783184e+00	4.093005631544921918e+00	3.456386299941235141e+00	8.426421993401376653e+00	2.057019531347670238e+00	1.187896759698460203e+00	3.598614891792497605e+00	2.560397282052282009e+00	3.467978653019665902e+00	4.679381467609723622e+00	3.918923648293492601e+00	5.000233618520299572e+00	2.230989275534038807e+00	3.609064694416291186e+00	2.244155414659469105e+00	3.706973756892789407e+00	2.654107335881771501e+00	3.589263969227718842e+00	3.026858174852245398e+00	3.635329833191410120e+00	2.758136788282525398e+00	7.645747855047031472e+00	5.228094627163084596e+00	3.409190845028705841e+00	1.755879792855542743e+00	2.064133455265726891e+00	5.528106585745584667e+00	3.570090352511184228e+00	4.159081954525564839e+00	5.624909465943680686e+00
5.885368285127454691e+00	4.709790219240268527e+00	3.276035267271654394e+00	6.729492242446029948e+00	2.645648495513500009e+00	6.132137822996090115e+00	9.117643935252697673e+00	5.739190403824675712e+00	5.010931353401528732e+00	6.531091150729514183e+00	5.505037316167271655e+00	3.856015820953242468e+00	5.919036189066957832e+00	5.254613184299517847e+00	5.210255252812999061e+00	5.942491231009880082e+00	5.824076344378038783e+00	4.893273415576024021e+00	5.656805393627555745e+00	6.245003744145334323e+00	3.211577445082913318e+00	4.064865503180368655e+00	3.803499276534293649e+00	6.877950803170437055e+00	5.808805376239172702e+00	3.978148921014252437e+00	7.525626946172348397e+00	6.489201804304310706e+00	6.739192192692250671e+00	3.817199720183203304e+00	5.189827346954774434e+00	9.016021366383766278e+00	6.015741915591906519e+00	7.495006207528542852e+00	5.961261212509501028e+00	4.130071325438280816e+00	6.250524757699279732e+00	3.129806076993637109e+00	6.256673182979762160e+00	7.436707100615169708e+00	3.577761681866732602e+00	6.420461695931124702e+00	5.598300767479075013e+00	6.858689340022865011e+00	5.146829127295761808e+00	4.566173786894919040e+00	4.002528932406935525e+00	5.886563310265757742e+00	2.921475075455873593e+00	6.233136966982367966e+00
3.398907769106879861e+00	7.971698986908079654e+00	5.581159953818696451e+00	3.601409550365702206e+00	5.859049364684540961e+00	2.440195644248155826e+00	8.256179788500839223e+00	6.090098279308664431e+00	7.568832180416500854e+00	2.720495942770675413e+00	1.837262764699295614e+00	4.276785868842163829e+00	3.052582398758935334e+00	9.839323064547677689e+00	3.591322030177272584e+00	2.682762533468608712e+00	2.254062147077301681e+00	7.140744288136202655e+00	5.234568323770801612e+00	3.140332612073228447e+00	4.792812971792955068e+00	4.621092550065644566e+00	3.928579082778956622e+00	9.334960078206828271e+00	2.602310167125408302e+00	3.414863613887768157e+00	3.468758927889532107e+00	2.877226742609544363e+00	3.724798504707335312e+00	5.796547637609712034e+00	4.213975169783249264e+00	4.564745481725827503e+00	2.582958428554797514e+00	3.227701326279163840e+00	3.389179739886742038e+00	4.486375487686298236e+00	1.814648519775565072e+00	4.499100852722996535e+00	2.768039191896842333e+00	3.088906354825347034e+00	3.674560426510641076e+00	8.004816405500914556e+00	5.297633402743836761e+00	2.391664297602785538e+00	2.668721677558878902e+00	3.493493075526930447e+00	6.749521733384641564e+00	3.055901416810023807e+00	5.486445084517685089e+00	5.308676390173921789e+00
7.178096757844659059e+00	2.860307278202838255e+00	7.629437966596905873e+00	8.639829990294328965e+00	3.936007558925715522e+00	8.855088960354374095e+00	7.717441134302351458e+00	5.027008107585133168e+00	5.078788889102058945e+00	9.554867889426001071e+00	8.346218338538424319e+00	5.730461827091144045e+00	9.014692454216472584e+00	3.469086372815612052e+00	6.529870977608436711e+00	8.793846001365027476e+00	8.036771225544528718e+00	6.611390050282309083e+00	8.124757380880192059e+00	7.566956292976342979e+00	5.898773417172914257e+00	6.199472108446719254e+00	6.770385505690656558e+00	2.946287564922163593e+00	8.351352832893354616e+00	6.759154082664496244e+00	9.921168405622351472e+00	8.879769435772477237e+00	1.034684707263967063e+01	7.115259081106181327e+00	8.185964439066891529e+00	1.139634091703725183e+01	8.202558242047413017e+00	1.025557876466732310e+01	8.895909975025707794e+00	5.218878021713861948e+00	8.772418094306715375e+00	5.807500158766432996e+00	8.246133795389619436e+00	1.006232818824074826e+01	6.784594245040166172e+00	5.032324040692195410e+00	6.021947705157743691e+00	8.986770770050013013e+00	7.704750793647795248e+00	8.007993379220019747e+00	3.547377702848932834e+00	7.075161036567312323e+00	5.187006367276357999e+00	6.051948130564261952e+00
5.050874438495527308e+00	5.732088094566546665e+00	3.757930710999193735e+00	4.622133306154077026e+00	3.180573933816019050e+00	4.249197391694553794e+00	8.762796291936119530e+00	5.889342913750254205e+00	5.959849453105501738e+00	4.539530666120262126e+00	4.139358167694007662e+00	2.544501675369338134e+00	3.626482243215505719e+00	7.230474836477981171e+00	4.321969892641118527e+00	3.840730670650159162e+00	3.525981389907864028e+00	5.725776503159527131e+00	5.950813204291015346e+00	4.872221756256670311e+00	2.012754318798616104e+00	3.648764246957026725e+00	3.600903194483240810e+00	7.408136559155832579e+00	3.652018269234709180e+00	2.034152918513359332e+00	5.059859587836100125e+00	4.158531436852491048e+00	4.751763623763880062e+00	3.934411797196486038e+00	4.037816177157403708e+00	6.521766568798604169e+00	3.698707146233019660e+00	5.057162236568668590e+00	3.678963075539520844e+00	3.682192385224066111e+00	4.177336778906481030e+00	3.466173185478130137e+00	3.994692331022016152e+00	5.187975600573460966e+00	2.779545968754349339e+00	7.186812203036908819e+00	5.012990741890767765e+00	4.764841380322827114e+00	3.005236422327599133e+00	2.771978145649750314e+00	4.645206804234766729e+00	4.307665736281881763e+00	3.398550217371490323e+00	5.591374770213948686e+00
4.622005974163977626e+00	8.330110667375347333e+00	7.342964955710493236e+00	1.338020462882127948e+00	6.273773677619105094e+00	5.277978939777322687e+00	7.240327623933215051e+00	6.580331270620225048e+00	7.638605643513469268e+00	5.136648962126614926e+00	4.329337778824322136e+00	4.383978376974403623e+00	4.316223121215704950e+00	1.055237891718951104e+01	4.472312844421238331e+00	4.086434920869092657e+00	3.202302349639759793e+00	7.138945801597209595e+00	7.221683531896758268e+00	3.428772116974280859e+00	5.909407689367434102e+00	4.842498881908818831e+00	5.934145527896491856e+00	9.228365424670982975e+00	4.566737873678129667e+00	4.883065013038022428e+00	4.556147531243771809e+00	4.059751474476142263e+00	5.302488751029324376e+00	6.562538455685677619e+00	5.100759489416662795e+00	5.954189541168657840e+00	3.524354306411592752e+00	4.353929375092469911e+00	4.748017562317610185e+00	5.102630288753011278e+00	3.499807908636989318e+00	6.101438919767576685e+00	2.227386685844671366e+00	5.049665343378662463e+00	5.025841631719528024e+00	7.812422325266343393e+00	4.364265689514769342e+00	2.263983334572589712e+00	3.721590883193856225e+00	4.857412003383256405e+00	6.960463966722953977e+00	3.457235766712001723e+00	5.969491994777648358e+00	4.746064298763077005e+00
4.197451334001649492e+00	7.246757842508378289e+00	5.407330033428961791e+00	2.352052592786818774e+00	4.974078637814034920e+00	3.697866859403945661e+00	8.213115789581671322e+00	6.355231961085646475e+00	7.132617816071428862e+00	3.644935233712876421e+00	3.229676278908156561e+00	3.255050170972528356e+00	2.554170495832360999e+00	9.314495234075007346e+00	3.929067042374610796e+00	2.542218363087575650e+00	1.868114604415221036e+00	6.565687334680205822e+00	6.305321843979678320e+00	3.557244435836014240e+00	3.916624363105622120e+00	4.177673540671761998e+00	4.412103088793032590e+00	8.752461919279650004e+00	2.822602622596846800e+00	2.782998177791691230e+00	3.574960769710248343e+00	2.655340618636873984e+00	3.727960649647087621e+00	5.129080898423627133e+00	4.332345455333975970e+00	5.124177166785433002e+00	2.087143500179057032e+00	3.320256225935920735e+00	2.902082842887731218e+00	4.153542007158041116e+00	2.309245417262999922e+00	4.569058532380782189e+00	1.699648758901098011e+00	3.764277257925302322e+00	3.580694287114205121e+00	7.729079308491256128e+00	4.594738606732537534e+00	2.127716485954913139e+00	1.661890781851635079e+00	3.059736281259365587e+00	6.085489692453176502e+00	3.208706370646366768e+00	4.719960965706446743e+00	5.153827480198923894e+00
6.187157483036222594e+00	5.368122166087460734e+00	8.917196688907408131e+00	8.433899383628183699e+00	5.639148853760543645e+00	1.002305234237066500e+01	4.915121413883078105e+00	4.003798870555395517e+00	4.644083187645799526e+00	1.046236020827601543e+01	8.423167993261422737e+00	6.786583868512749085e+00	9.938497418194735644e+00	5.634114384560148459e+00	6.442838055337370307e+00	9.502442700622658833e+00	8.706786845479182801e+00	5.769499936100688231e+00	7.687981640053626720e+00	6.677417358302692563e+00	8.080525184293620100e+00	5.880394524711181958e+00	7.556738365627231779e+00	6.215643620767511202e+00	9.579175486215483204e+00	8.030483865599055804e+00	1.108233426786882170e+01	9.978923192162847400e+00	1.101159931538929371e+01	7.395353478964675986e+00	8.140441869986938528e+00	1.252631886787179560e+01	9.237600083558469066e+00	1.090838542324368277e+01	1.025504352794134100e+01	5.384119996706645317e+00	9.085075840670532088e+00	6.220100453328090140e+00	8.377999105572122573e+00	1.108729821728382525e+01	7.128180319073642579e+00	2.884391608067299995e+00	5.448682890188971228e+00	8.805583915211547819e+00	8.517509013777294413e+00	8.881078148702934882e+00	4.188640751346679458e+00	7.212942470039730658e+00	5.797169255604191385e+00	5.620087688138008630e+00
7.103191091926104761e+00	2.677789707997364044e+00	5.919299049366841814e+00	8.762114268898244518e+00	3.927128867714075433e+00	8.169032707280162953e+00	9.170153329516896434e+00	5.105466124161938346e+00	5.554441983636994706e+00	8.944035481396104714e+00	7.649562885599235251e+00	5.595243837452378521e+00	8.399860605747599962e+00	2.916989651179930476e+00	6.557985615292625248e+00	8.077690490709930060e+00	7.672282519733432338e+00	6.543849240499490350e+00	7.462563849569769481e+00	7.697084299424371778e+00	4.923828960526908993e+00	6.040794121120917737e+00	5.797350018876465505e+00	5.348169607556074290e+00	7.760816495616052357e+00	6.065547846388513520e+00	9.472720093785474305e+00	8.398458144004742110e+00	9.408256895429568445e+00	6.446877722263606003e+00	7.446814734150771997e+00	1.101112604655785532e+01	7.961521560161195943e+00	9.790177936529357083e+00	8.209999621855997631e+00	5.066468710866614877e+00	8.356282787324550654e+00	4.879253003451586856e+00	8.113741485673619636e+00	9.552005247063766191e+00	5.931987914600650669e+00	5.862120702290443575e+00	6.743615144076776424e+00	8.893223220270742857e+00	7.183710410707623950e+00	6.979723421595761756e+00	3.712892784085122244e+00	7.019753449626220387e+00	4.097881235173123748e+00	6.426546898189005042e+00
3.495089838481495015e+00	7.039106172533833750e+00	5.907944859738981869e+00	3.004188625181254846e+00	5.252663810117151222e+00	3.598414262905971217e+00	7.789707133291985386e+00	5.657143876655220005e+00	7.266953746249119384e+00	3.891637236913090714e+00	3.196039247326317057e+00	3.295038746831485899e+00	3.272494340809848801e+00	9.265253662082624686e+00	3.394612408695444117e+00	2.569896370481731918e+00	1.906544661732420209e+00	7.051459540056453257e+00	6.332438718443672343e+00	3.054271639576525033e+00	4.219074334254367287e+00	4.523463117604916484e+00	4.420586980587545511e+00	8.561036237873333121e+00	2.809905716319748947e+00	2.970016677353410461e+00	3.623409975743467459e+00	2.749926202919381613e+00	4.284242251550251623e+00	5.721914741360508039e+00	4.511981377835920348e+00	5.027975232642911685e+00	2.356321304959383856e+00	3.496813422617206957e+00	3.428799938117062851e+00	3.890516746678250204e+00	2.154894129253022150e+00	4.571544470802353821e+00	1.553250505828937200e+00	3.585264867192562654e+00	3.932861734828184463e+00	7.529604759196085517e+00	4.657202891104947007e+00	2.106379934640912666e+00	1.962333825054002778e+00	3.475994071877404057e+00	6.064045491884485273e+00	2.317270526613322446e+00	4.884259200085617536e+00	4.514114510739563713e+00
3.320802623052728109e+00	6.418656670040428835e+00	3.616596550666840493e+00	4.395266327812379359e+00	4.185968622811197193e+00	3.047601756904777748e+00	8.190982175505173046e+00	5.397210697526340084e+00	6.092850911506652700e+00	3.461073895739361195e+00	2.333053015613715697e+00	2.992270676091967285e+00	3.251818459608715184e+00	7.904640582641454749e+00	3.019027883008725599e+00	2.934917156234224667e+00	3.019202671666400661e+00	5.539113139938794284e+00	4.200818431738714942e+00	3.483440683366169743e+00	3.278834183683167591e+00	3.185662121935726177e+00	2.304600390578341429e+00	8.383269366936032085e+00	3.108562299199864043e+00	1.840515368010801511e+00	4.774039018591727412e+00	3.806122058458263346e+00	3.990608655892799117e+00	3.910116349722343454e+00	3.196619080043975547e+00	5.980822006215126940e+00	3.458037395719561147e+00	4.376127560774950354e+00	3.654192071047721591e+00	3.221834179488725081e+00	2.801800736269326020e+00	2.464992875303847253e+00	3.470845687323662165e+00	4.312580918389612883e+00	1.917973872177517469e+00	7.047535013084380573e+00	4.788384322258739445e+00	3.560295767744728224e+00	2.651523092775090351e+00	2.422347107231420438e+00	5.332315123373470023e+00	3.551845519854677224e+00	3.771614621232986408e+00	5.140857771465509707e+00
9.010149249939928495e+00	4.916937127407267738e+00	6.261562445540002741e+00	1.052242431302902048e+01	5.551515439342017189e+00	9.464293695933811534e+00	1.127136825899776973e+01	7.485436682228295169e+00	6.918916305453930882e+00	1.011836336398690506e+01	9.182150740099578101e+00	7.380673180645620945e+00	9.577038739822654634e+00	3.581551470273802718e+00	8.352060984854178471e+00	9.568606626114684488e+00	9.384933814748210423e+00	7.627765694893805737e+00	8.670295213390113886e+00	9.591608528620053420e+00	6.100794604861064840e+00	7.696349204464118188e+00	7.167166506767262746e+00	6.959406881789859334e+00	9.146338364324304138e+00	7.400980662989296022e+00	1.092458748460878937e+01	9.903817689980925820e+00	1.045500399429889882e+01	7.276375629627077402e+00	8.770029444282947395e+00	1.230160889758097653e+01	9.507191307702468563e+00	1.120409286931215043e+01	9.427190925203181138e+00	6.948695054879186372e+00	9.979307596585005768e+00	6.238153436237231730e+00	9.919217024698319563e+00	1.089737951848441710e+01	7.415962388755873214e+00	7.844801463048537649e+00	8.829611802626004646e+00	1.061617486037469860e+01	8.671864513104766914e+00	8.236366558622373546e+00	5.474495898713872322e+00	9.071960324390582642e+00	5.993341151948293977e+00	8.846048078021013339e+00
4.926072326047729710e+00	6.301959941264110299e+00	7.686371981887278437e+00	3.576504163275586290e+00	4.929111216053088995e+00	6.491510584574307963e+00	5.680593968991883180e+00	5.179404446767270187e+00	6.080591990362381516e+00	6.763898167622771851e+00	5.697562366266993195e+00	3.909792577291209881e+00	6.033197532881308334e+00	8.644739547562327431e+00	4.459934995949073055e+00	5.826064355635161007e+00	4.687469207278739169e+00	6.378316310287097224e+00	7.412128212330403088e+00	4.112498220338870247e+00	5.719802384635295667e+00	4.625896905687723049e+00	6.163832658914677687e+00	6.521213697697506362e+00	5.730742418583891329e+00	5.322906641542986428e+00	6.392154693452845926e+00	5.615876876723883804e+00	7.391667771619800043e+00	6.565706406719561627e+00	6.089918242796207082e+00	7.880004846241903671e+00	4.833316888760191610e+00	6.561088958069588806e+00	6.184260707435524473e+00	4.322486899293178197e+00	5.336496827014167721e+00	5.776113867245294742e+00	3.976855657834163615e+00	6.920021847864227027e+00	5.422314182733939170e+00	5.970067953889730994e+00	2.793821344121194983e+00	4.522120947376352618e+00	4.842159860155507367e+00	5.994282170970470780e+00	5.360528290780409044e+00	3.688545028949871352e+00	5.133759171264213883e+00	3.359777376448977115e+00
2.465450482837968416e+00	7.413959477347972005e+00	5.246125640171068305e+00	4.266757713174977873e+00	5.351644331220190232e+00	4.046887098211626288e+00	7.189217350156741126e+00	4.980088631947502620e+00	6.321496765248252103e+00	4.254545119638942552e+00	2.196218467290096843e+00	3.964498083900791947e+00	4.366192926284467646e+00	8.896188431227109561e+00	3.006570538120107550e+00	3.797070729402607370e+00	3.603528595744904361e+00	5.701419099488441056e+00	3.736023780633660696e+00	2.698723631056842542e+00	5.130953329996891910e+00	3.439739194193738303e+00	3.215120602764918623e+00	8.970827271367081579e+00	4.145089283646568035e+00	3.870807054649097356e+00	5.393170834691444426e+00	4.576005794699463891e+00	4.889520190101366737e+00	4.929309838626074303e+00	3.649107153209426357e+00	6.508935633849640467e+00	4.170612055293318576e+00	4.856562516841321120e+00	4.900202004880874540e+00	3.777678533653701543e+00	3.096719034210813071e+00	3.645056772771047893e+00	3.666717541355778209e+00	4.974641723464545251e+00	2.894312288239855313e+00	6.632961098782391929e+00	4.446211154061338711e+00	3.365717753168956161e+00	3.799550562480286775e+00	3.857278608295136912e+00	5.988283384841870394e+00	3.402485563068692986e+00	4.751600322536505772e+00	4.713874445504693256e+00
3.207356244641209386e+00	5.139344558039105948e+00	4.264829278049986350e+00	4.320647328512396967e+00	3.290150073770599537e+00	4.404092158000770141e+00	7.303281015124882813e+00	4.361574339979656934e+00	5.152947431854594917e+00	4.871381870135159886e+00	3.449077849025238951e+00	1.903576155069255371e+00	4.341486775933986131e+00	6.917805700572953853e+00	2.642276654572392136e+00	3.747841522305836559e+00	3.478283950618259901e+00	5.133264839946225955e+00	4.978456411428200390e+00	3.434119240121476402e+00	3.155976940635322414e+00	2.681096383146566176e+00	2.869811714590116747e+00	7.127576404598577220e+00	3.992662276713963454e+00	2.459920365676509402e+00	5.548545062385056958e+00	4.450992934853452709e+00	5.256998204126285046e+00	3.913272182875265237e+00	3.595402915606307204e+00	6.993257151419532747e+00	3.917089668574535555e+00	5.298408478574206271e+00	4.510966149634781708e+00	2.429624643332506828e+00	3.705343963104579252e+00	2.487196192522060922e+00	3.432304176064593815e+00	5.392744586984846045e+00	2.341454469921564918e+00	5.895604326622734703e+00	3.737808090537555028e+00	4.044866146432550380e+00	3.022579704995258076e+00	3.080734213026501855e+00	4.237857761893041975e+00	3.021158404195473324e+00	2.618914598885991207e+00	3.973806734201832391e+00
4.613143211543103916e+00	6.214382959894947156e+00	5.031261695384690036e+00	3.565709715749491693e+00	4.204856976793776902e+00	3.565153493728141054e+00	8.351160825831984269e+00	5.843728777539801911e+00	6.779349063574425571e+00	4.007498649343014030e+00	3.707446141381515403e+00	2.599086723661455878e+00	3.047364269978986684e+00	8.377822988108494684e+00	4.035555725828343654e+00	3.009348480795701608e+00	2.320058709850401524e+00	6.458137375307966721e+00	6.213636179134931936e+00	4.254275160361620678e+00	2.851980265034266271e+00	4.088628357609383812e+00	3.923810860279627111e+00	7.614429920917344496e+00	2.671457167609728511e+00	2.116905779596910619e+00	3.822556148551965016e+00	2.801118184090718000e+00	4.442345377582489263e+00	5.077815519271533518e+00	4.399009214409126400e+00	5.377021519196766519e+00	2.374646152291153278e+00	4.037273808737534608e+00	2.915686247522250252e+00	3.738568555628226875e+00	3.028852321153758353e+00	4.179278098347041670e+00	2.589668568006534333e+00	4.118835548500348942e+00	3.316858132948953486e+00	7.405130579142041647e+00	4.478469361438972562e+00	3.377917853184913000e+00	2.149950775411096693e+00	2.847710163712488196e+00	5.560002056118563019e+00	2.998586774523410714e+00	4.069262112068261494e+00	4.835572466350503973e+00
3.754514567743539200e+00	6.917298719317296118e+00	7.244084991365727255e+00	2.616932956807091593e+00	5.049813292955963817e+00	5.920985747940776811e+00	5.495525570966647066e+00	5.073088117876844549e+00	6.042500616638690758e+00	6.037328640871259644e+00	4.684518285638565871e+00	3.802661842578895168e+00	5.316775305908078231e+00	9.007604835383633102e+00	3.799837044445161904e+00	4.992469796093360834e+00	3.991308648443002038e+00	5.894213905935540510e+00	6.483965916718902101e+00	2.927827203137971956e+00	5.712647724121239001e+00	3.910708542797499021e+00	5.470449466292224727e+00	7.638551177696048633e+00	5.216583392444260170e+00	4.864782503917865597e+00	5.941511198242991121e+00	5.081493211374798591e+00	6.468791363566976038e+00	5.788167870698487150e+00	5.381837655268082443e+00	7.343332428662784572e+00	4.357722842912541417e+00	5.709276542848047420e+00	5.684936206373336631e+00	3.971115696792744565e+00	4.282653359054325648e+00	5.247694762862471052e+00	3.119242608512504233e+00	6.230069562234573866e+00	4.692333765181627037e+00	5.939015611957973562e+00	2.791889027121253530e+00	3.344253383785801503e+00	4.147229730844606443e+00	5.229706532357329962e+00	5.498126165664437792e+00	3.265571169895642445e+00	4.919967589316451395e+00	3.641833787547734236e+00
3.396965400891907905e+00	6.517380374349253103e+00	6.665242728722665433e+00	5.329908060689807492e+00	5.042898739290218479e+00	7.072925102121703667e+00	4.950857532681979478e+00	4.206857543131837573e+00	4.214756213014379860e+00	7.303132714436217476e+00	5.149261168001688205e+00	4.394724657235373755e+00	6.958458408898342107e+00	7.638672205674661875e+00	3.433781211388491794e+00	6.303712943321245987e+00	5.907392907981441788e+00	4.364257182775848953e+00	5.069139832632533427e+00	3.656124354687924516e+00	6.494552909969027787e+00	3.106076701751077085e+00	4.753713654113254528e+00	7.669035364092105844e+00	6.843941036556627111e+00	5.853955922847501547e+00	8.086027182462606433e+00	7.114654146476051544e+00	7.588980187465735661e+00	4.890960304040511630e+00	4.629536810710448869e+00	9.474674094848040795e+00	6.505754929416198706e+00	7.550362544381744812e+00	7.444711815510684616e+00	4.134105286251026357e+00	5.696067431603148101e+00	4.234999233354123760e+00	5.210627559609910975e+00	7.889378722501398045e+00	4.380225438194554677e+00	4.582164974800758017e+00	3.364426392197649829e+00	5.319622189980196758e+00	5.769338849281411719e+00	6.024135622371468379e+00	5.157497164249881472e+00	4.530102038904324502e+00	4.098852401146319657e+00	3.911829765830882266e+00
5.506425541917312039e+00	3.398485243653886823e+00	7.328021547195604057e+00	6.698216585298212067e+00	3.282650945089788053e+00	7.947490079927177042e+00	5.541090620296657221e+00	3.479785844049071653e+00	3.857536624919176926e+00	8.516197387168682909e+00	6.960728144759146474e+00	4.404139749031460660e+00	7.881479218782483365e+00	4.883332406486406541e+00	4.982435037282202828e+00	7.529596786412944276e+00	6.627021042717943011e+00	5.210833921342501007e+00	7.047717040220742746e+00	5.685474590756599333e+00	5.657204883221477409e+00	4.549837214058502610e+00	5.896310541346160505e+00	3.775136363862204636e+00	7.402094480910393237e+00	5.975804063189019466e+00	8.776604454987010584e+00	7.730512279024692290e+00	9.174049415773394500e+00	6.097623098951592269e+00	6.693548841620241774e+00	1.037717779825126918e+01	6.984100040296235434e+00	8.914779241491970652e+00	7.947632078557246516e+00	3.998028970398701532e+00	7.233739788297413043e+00	4.979815989634794882e+00	6.487001380584767496e+00	8.971392383825717687e+00	5.588563027499203528e+00	3.604452972093790564e+00	3.922536945036661837e+00	7.154047175012387960e+00	6.526240802365346205e+00	6.975801402984477484e+00	2.763340028570191009e+00	5.362978175716284213e+00	3.976363627091884734e+00	3.980934531828794309e+00
4.228802316073821288e+00	5.911009126065928321e+00	6.113763082783829184e+00	4.973157778290145714e+00	3.678959486224446795e+00	6.946640884571250396e+00	5.417700883237771770e+00	4.607742737501881791e+00	3.614649089111755753e+00	7.053896406646668282e+00	5.311805813074776061e+00	3.676753330908083317e+00	6.506548764984669830e+00	7.066858189622140074e+00	3.814202265350919774e+00	6.249450145674217971e+00	5.746286853556754615e+00	3.187680264873073988e+00	5.432577547629906078e+00	4.008972598921354269e+00	5.793902712788486120e+00	2.560026785501679836e+00	4.892196808606518843e+00	7.096196579673528682e+00	6.614974035107562322e+00	5.264861199808621883e+00	7.901262124464443204e+00	6.944537287587113639e+00	7.322104393670514355e+00	4.086623783814332000e+00	4.610483613971878114e+00	9.381012619424092591e+00	6.188110064429734436e+00	7.427261378159198735e+00	7.037039199323758432e+00	3.781741207984558262e+00	5.746224471596921290e+00	4.083037518269128974e+00	5.144691270082094370e+00	7.827613236060683377e+00	4.097248773387078380e+00	4.677366363377172043e+00	2.901221675281525858e+00	5.392618834440526143e+00	5.458889102926716141e+00	5.693160484498791973e+00	4.319820031757592105e+00	4.950096016845815683e+00	3.768809373612431290e+00	4.303044844412067249e+00
4.781828892003635367e+00	7.270758268855992412e+00	3.528043066903817859e+00	5.572486121086456912e+00	5.211547523160196427e+00	3.426125186353979224e+00	9.511479947649847944e+00	6.250470256541519554e+00	6.840768266082341675e+00	3.818094258971504118e+00	3.251097165229890784e+00	4.246327860779565810e+00	3.989500292775168599e+00	8.390215354040803319e+00	4.654584014463064356e+00	3.904351199724811039e+00	4.102565188944500285e+00	6.447240172510971590e+00	4.551256629309422763e+00	5.063465698895505795e+00	3.896524596949373365e+00	4.487895975968887896e+00	2.548461032651089919e+00	8.990927158073024117e+00	3.670696240953809308e+00	3.329432055346332131e+00	5.172854130306669518e+00	4.399284227880507103e+00	4.233907211548845417e+00	4.676226371188869635e+00	3.505850788641685423e+00	6.152603666360914936e+00	4.333962790987776259e+00	4.889170510792610891e+00	4.057958234602526026e+00	4.661614909611733637e+00	3.968117433822028417e+00	3.699982701736903135e+00	4.877833723384703113e+00	4.805214799163480599e+00	2.801010205157934418e+00	7.702976701128807058e+00	5.931173380135658313e+00	4.909981311546302685e+00	3.848714438186165321e+00	3.313652613097323396e+00	6.380707177287420429e+00	4.705643622217114519e+00	4.332623533909109703e+00	6.437094173340708991e+00
4.493597247062305122e+00	4.892255629676621531e+00	5.128981392058331146e+00	4.172308382629996260e+00	2.510889749698452356e+00	5.390636881623828813e+00	7.094339153459721103e+00	4.864689739487800146e+00	4.762514784548605107e+00	5.719103707352557464e+00	4.646430724024272152e+00	1.762620080700162406e+00	4.887227834095013712e+00	6.749317093578233617e+00	3.832507922355360197e+00	4.662468442936484436e+00	4.052455484067166047e+00	4.916758879178956931e+00	6.054561825359121130e+00	4.343635466470614936e+00	3.447496421693042379e+00	2.956562087280756312e+00	4.116981855860641026e+00	6.145371777773726230e+00	4.731195818573607603e+00	3.375850262932661661e+00	5.985698940722217642e+00	4.979071476637782823e+00	6.045193010946920964e+00	4.138465230990695076e+00	4.630461848504202393e+00	7.629419565425914485e+00	4.290335190086640438e+00	5.928863842308278898e+00	4.955687396339458317e+00	3.170026696493801310e+00	4.591508395654837926e+00	3.579360338895985372e+00	3.879727959188478792e+00	6.191524467379561969e+00	3.321833846269987678e+00	5.779661061419292700e+00	3.137864584661511635e+00	4.684540272912986580e+00	3.725918633227013110e+00	4.061899243933738468e+00	3.947598055847944654e+00	3.778955456811591063e+00	2.869149349086235645e+00	4.132484725726010666e+00
3.096346259985820026e+00	7.450179225031186903e+00	4.743976815740833075e+00	3.984711534518483589e+00	5.289771620765615801e+00	2.618677000329657112e+00	8.146996349335033472e+00	5.773703657591544136e+00	7.004937525385964925e+00	2.914365254765534985e+00	1.840366219090430855e+00	3.812245834582029591e+00	2.981098216069197449e+00	9.134912291237720083e+00	3.307939671660083736e+00	2.706749189212874551e+00	2.632496998220077433e+00	6.305728147092063196e+00	4.447206020905944968e+00	3.161385271281514697e+00	4.354735367275536007e+00	3.895816896431572918e+00	3.117259529612021129e+00	9.181794703562003335e+00	2.760211859659492895e+00	2.634766230988841329e+00	4.143288819676169688e+00	3.271691337222759621e+00	3.626838023271154121e+00	4.929508024490916185e+00	3.343492186786469755e+00	5.147708313697322069e+00	3.022029151269097547e+00	3.632609102272780444e+00	3.467248750188234752e+00	3.868516871289816805e+00	2.016843110871916700e+00	3.605957607570394963e+00	2.998689333508099963e+00	3.550216045909864615e+00	2.765121949639338883e+00	7.478052418428919879e+00	5.005006103584612731e+00	2.614324196643083020e+00	2.569648809869568673e+00	2.805813340608211526e+00	6.297326098413958739e+00	3.187992732152697517e+00	4.742617862371182547e+00	5.308332197209455039e+00
5.004245033580830615e+00	3.504805706885631533e+00	5.256665479808857455e+00	7.189848048854076801e+00	3.617907127815854995e+00	6.820259857541161708e+00	7.482359876685518607e+00	3.627901144845393500e+00	5.071370442905508646e+00	7.557968181263108320e+00	6.093304892777144488e+00	4.631534302654044311e+00	7.079865801415273552e+00	4.476547994613573778e+00	4.582951568057005431e+00	6.804352152999093128e+00	6.238439336096923249e+00	5.591267844948003329e+00	5.868972966585753959e+00	5.664264329242906904e+00	4.312190596031731715e+00	4.604349460178737807e+00	4.386175190240952482e+00	5.662682269289766701e+00	6.421040617482534962e+00	4.846954879056890597e+00	8.204778819406461920e+00	7.037147195380401676e+00	8.185726804027634529e+00	5.584083534303384333e+00	5.982240987959080769e+00	9.588832391179385795e+00	6.528531202876973083e+00	8.385472423147895427e+00	7.059658794381556746e+00	3.373236867569433972e+00	6.770705281524855401e+00	3.333812063343967846e+00	6.549575721437745024e+00	8.145973460042469583e+00	4.534092892918651252e+00	4.493987850979200616e+00	5.228049868791467603e+00	7.051934247336600237e+00	5.713417370057094047e+00	5.842473799096678633e+00	3.466900653442981373e+00	5.182210262981349125e+00	3.307861698828082453e+00	5.008518925403880218e+00
4.770109029185829463e+00	5.940238563993374576e+00	5.332421519234869400e+00	6.325495852012629427e+00	3.478172071194614468e+00	7.025600515094501120e+00	6.440580093030035869e+00	4.970865113534042479e+00	2.878310773330214012e+00	7.205635382707820114e+00	5.478761637410850760e+00	4.406743128731532622e+00	6.923583585852622235e+00	6.228178159115090651e+00	4.480672236787798468e+00	6.765336264398114530e+00	6.490312837709340421e+00	2.079436910718901910e+00	3.990441343748053260e+00	5.132616947608787505e+00	5.857919904450685777e+00	2.280735849880697774e+00	4.108668234447912404e+00	7.163735827211916707e+00	6.997966804191569246e+00	5.434179377790290033e+00	8.610993897635331962e+00	7.573248603778516497e+00	7.608924218160624697e+00	3.266130804811500976e+00	4.635965148666324254e+00	9.982343173882492593e+00	6.884335840098355419e+00	8.092549074578370139e+00	7.401177170450428555e+00	4.347467747602957289e+00	6.376186818277123081e+00	3.484233396666486460e+00	6.296079726611658600e+00	8.337687552993058304e+00	3.592413852140474262e+00	4.723952462909426053e+00	3.975452432747644593e+00	6.462253196516071441e+00	6.184038326544202491e+00	5.686840310750933547e+00	4.453282412950978042e+00	5.888316227358644461e+00	3.510624219215915165e+00	5.522015760733418155e+00
5.086135257132644583e+00	8.762919305041512175e+00	6.016957703530672497e+00	2.875134904740061614e+00	6.269739729220727753e+00	3.312474590668446073e+00	9.192392761305871574e+00	7.415962849563310755e+00	8.228661629082777651e+00	2.870957079188521277e+00	3.060154589667148706e+00	4.246939163461978417e+00	2.128398472640219641e+00	1.066557514783827543e+01	4.884043533975930274e+00	1.883833341568557973e+00	1.899457267677120864e+00	7.633788091797976350e+00	6.673330643316362831e+00	4.439974614872609138e+00	4.969216303424353498e+00	5.136142497962870479e+00	4.985542283242790695e+00	1.005048270186193271e+01	2.815937667615686202e+00	3.728970803498785180e+00	2.502077473404107355e+00	2.285902212463866157e+00	2.661152912585182939e+00	5.847434575315165084e+00	4.434266161710573861e+00	3.957719197488833274e+00	2.321048452203045454e+00	1.778115693243725204e+00	2.574021935822901508e+00	5.523575745845783480e+00	1.623220115018864318e+00	5.613112860819466476e+00	2.138902631844685320e+00	2.709826763314153286e+00	4.331966142199032532e+00	9.112524311545374900e+00	5.849757760407050533e+00	2.254276140705127940e+00	2.729092826852343556e+00	3.234111442336878195e+00	7.433840885825429012e+00	3.987570220590983094e+00	5.863285784010665580e+00	6.111896206338509607e+00
7.732160836407430793e+00	1.150773471793758418e+01	8.311289993572783530e+00	5.806665703809769319e+00	9.334287414794916415e+00	4.201305466102879471e+00	1.191190253796255760e+01	1.020776994521284564e+01	1.152395905279867527e+01	3.748032449093195329e+00	5.677301217112876053e+00	7.458495812854123663e+00	4.010169612950796214e+00	1.357810614427862816e+01	7.607214118760976973e+00	4.558764365285093767e+00	4.682794268568968299e+00	1.085297373549298250e+01	8.972382288023512231e+00	7.024396252889523851e+00	7.288257093659697539e+00	8.470543841121807915e+00	7.610011211113542728e+00	1.260928585311340022e+01	4.250230102940261823e+00	6.062591324049409813e+00	2.812358555231123880e+00	3.760282278764414787e+00	4.030393746181494485e+00	8.956506930472050598e+00	7.032014164467669914e+00	1.203000268447330878e+00	4.286724482603188058e+00	2.746379265218048538e+00	4.037235788448455764e+00	8.199791633289724047e+00	4.408804553393400383e+00	8.425537451342311357e+00	5.205135147168159726e+00	2.864008292005415068e+00	7.319570275509361679e+00	1.208764886931731830e+01	8.925793358142481537e+00	4.752253831941447793e+00	5.200410788529894468e+00	5.857655259975544482e+00	1.048167887931660758e+01	6.494563385750743656e+00	9.142121078440219151e+00	9.020142582026078770e+00
3.343474448765727303e+00	4.561091804107373804e+00	4.500864452081065892e+00	4.917159272917735358e+00	3.423270008645984852e+00	4.711056001386890735e+00	7.390817785743946544e+00	3.809936403739549338e+00	5.501290573784266336e+00	5.387260517104981439e+00	3.890838694542104292e+00	2.632255311031351130e+00	4.862983044500842844e+00	6.432475869653144329e+00	2.951318250354152184e+00	4.279263375584978490e+00	3.830309810320228436e+00	5.536488210674220589e+00	5.198103897674292817e+00	3.725723270647173457e+00	3.062301433752562474e+00	3.414293706143283202e+00	3.214225460200597073e+00	6.772830525260523871e+00	4.230756847808015308e+00	2.889041643283598138e+00	5.851546219276172245e+00	4.712156418140422964e+00	5.933031756126829315e+00	4.802505436347607848e+00	4.457527791818680640e+00	7.316343768384339086e+00	4.234856628820096169e+00	5.916926713752386213e+00	4.900765139934867065e+00	1.674764481691308760e+00	4.279502113812553965e+00	2.516802226061418235e+00	4.138718209650520841e+00	5.796018909772110206e+00	3.014411391360690917e+00	5.488746012771399840e+00	4.161209667106622767e+00	4.597976146565103228e+00	3.476772390195798756e+00	3.714494246338214012e+00	3.895163800531210363e+00	3.019855316436421688e+00	2.782845871105537938e+00	3.766464276182698523e+00
5.343866592519469272e+00	4.616320281486510524e+00	8.787806673314273453e+00	6.844652459457340576e+00	5.326714397747271512e+00	8.702311268201045280e+00	4.471880614738937609e+00	3.066086214169380320e+00	5.504544381791968810e+00	9.313744707218921448e+00	7.511451415239808860e+00	5.511239424677199850e+00	8.682517298902512337e+00	6.607705733084030086e+00	5.250283719594518672e+00	8.077329616896875564e+00	7.030301036843743745e+00	6.763167713374961920e+00	8.046659373960514117e+00	5.419293784622964516e+00	6.972452890018312921e+00	5.749086371592097677e+00	7.105272902156385406e+00	5.078483170173526240e+00	8.055357595214182709e+00	7.047318810809923839e+00	9.152756113005816374e+00	8.175658425434512822e+00	9.947518633004099442e+00	7.711970207494381668e+00	7.597463051395218159e+00	1.068878901435742712e+01	7.504861587412652746e+00	9.349954157712534908e+00	8.758526516044849330e+00	4.428222745209532185e+00	7.631383677065473492e+00	6.123217227216790626e+00	6.650642424711221246e+00	9.433512817119757088e+00	6.813434775121514519e+00	3.525650531125715581e+00	4.333394004825719570e+00	7.227257439354271007e+00	7.042801514005383900e+00	7.993795834377644738e+00	4.295807179173121604e+00	5.256906824072206774e+00	5.407534636993124089e+00	3.367949688238855543e+00
4.027920848098558437e+00	7.903970186695024935e+00	7.142182095657093832e+00	2.483428334904878465e+00	6.306361549968293012e+00	4.489079600659944269e+00	7.479778476372186624e+00	6.005703480927384597e+00	7.980878169970824665e+00	4.679647486701536074e+00	3.723086888130593852e+00	4.327210664504562487e+00	4.043156875666197969e+00	1.028174197933933343e+01	4.042009587852082753e+00	3.380664926427896066e+00	2.388618433821060982e+00	7.751761814977220943e+00	7.102880281833744647e+00	3.012222620371029613e+00	5.460544052553007788e+00	5.180950577747024610e+00	5.598893250960618850e+00	9.113238701014864773e+00	3.762153517686872117e+00	4.402598289385039720e+00	3.777957005728945550e+00	3.301812251132232756e+00	5.033759763494492390e+00	6.887773305330024520e+00	5.161094271975550818e+00	5.239309068776199396e+00	2.974951338675763335e+00	3.903580507730227911e+00	4.285831402363985632e+00	4.645417583810954376e+00	2.806705099870443476e+00	5.697008661298627707e+00	1.919515257241240169e+00	4.211799422105868551e+00	5.000494685968330799e+00	7.890207395154071435e+00	4.904443008816399718e+00	2.019704143282012865e+00	3.124483502577602323e+00	4.585947025903839069e+00	6.825768445590496114e+00	2.608310782605820943e+00	5.875592300344688823e+00	4.306038927983865783e+00
4.267260757075141520e+00	8.237145498187025794e+00	5.285321767276723648e+00	3.483600353732237309e+00	5.998509671163789747e+00	2.137540647135740102e+00	9.102232209977685784e+00	6.955886837017837721e+00	8.042623679790747104e+00	2.040846752549385634e+00	2.333076012214687189e+00	4.121588008876712728e+00	2.014920408201694713e+00	1.016573340702052519e+01	4.067246036015849775e+00	1.591167195058631911e+00	1.848441451008898451e+00	7.422576861213685540e+00	5.911954046563927534e+00	3.962794500098493877e+00	4.391429963792601754e+00	4.950377479592648733e+00	4.115918186795246569e+00	9.774871487330768716e+00	2.128154584733459753e+00	3.033618348488523520e+00	2.621690924419144419e+00	1.998224316317627869e+00	2.596008892808476798e+00	5.620010685604881928e+00	4.277730426050080581e+00	3.817411875823546907e+00	1.910870616498885566e+00	2.037145480331322478e+00	2.307044779258845768e+00	4.943182361220156196e+00	9.855954652130589633e-01	4.787247919584118883e+00	2.433294233426406272e+00	2.083655745051705477e+00	3.786770437116470767e+00	8.764968530850650197e+00	5.785615624637356902e+00	2.150099873320241439e+00	2.099461649445159228e+00	2.843504888239032358e+00	7.130351307691828566e+00	3.515799813214619984e+00	5.617639297954481137e+00	5.912287541582662342e+00
7.391967808910360205e+00	4.961018386738836661e+00	4.860139066311046641e+00	7.521973652572034652e+00	4.319377844812523293e+00	6.419330306454998691e+00	1.062914479371787557e+01	6.878160285718931455e+00	7.521673957643123742e+00	7.028360748380200640e+00	6.861448547232995132e+00	5.027084426956817786e+00	6.121292533901283583e+00	6.143090903463434671e+00	6.622185292096337328e+00	6.359273044048959989e+00	6.005448932960042008e+00	7.655879259390689917e+00	8.092380594370732538e+00	7.571825597351399040e+00	2.694891880915999405e+00	6.407784664724456292e+00	5.692583027566622711e+00	7.021969642002789946e+00	5.755765468061196266e+00	4.372144513062487192e+00	7.086016344739094919e+00	6.201823556996687969e+00	7.333458945380741056e+00	6.332202648224886765e+00	7.109553923257052155e+00	8.477842051596226725e+00	5.955687904535216681e+00	7.669155324841160137e+00	5.717639003927496688e+00	5.189221423241373365e+00	6.938535233526601509e+00	5.093940399356547744e+00	6.845504293652647121e+00	7.399128861906684840e+00	5.557081843302758450e+00	8.116869393597093918e+00	7.345544857971366248e+00	7.676460850110198741e+00	5.442266320855376094e+00	5.363489194190986353e+00	4.974490232249340060e+00	6.481042560049850465e+00	4.899228042280833861e+00	7.215376172483814798e+00
3.539752362001612696e+00	5.011242755743675836e+00	4.374558498467670198e+00	4.647427652966052314e+00	2.910619720733509830e+00	5.182838045064507959e+00	6.951417420492878918e+00	4.043118536572785082e+00	4.707502151571198112e+00	5.597603293643547140e+00	3.899903128590551216e+00	2.767229402695575935e+00	4.961640944910413076e+00	6.422630364748885157e+00	3.163728954402008853e+00	4.604268065897696438e+00	4.110538834145863518e+00	4.367914984764706077e+00	4.698779636607042676e+00	3.764894834221543807e+00	3.701086569038562590e+00	2.350211726953988833e+00	3.178650220403731019e+00	6.924370433141694647e+00	4.717589713185721401e+00	3.337639737956640928e+00	6.274764517345132298e+00	5.178817646544310982e+00	5.942622295913493780e+00	3.959437996545106753e+00	3.850978764115368769e+00	7.840807208680409701e+00	4.649781378667433351e+00	6.156239217650126605e+00	5.241272839947541229e+00	2.192871464197354570e+00	4.497212442176175884e+00	2.381562734105609813e+00	4.288046842072531284e+00	6.267880741638740538e+00	2.583521730037171338e+00	5.103298178238102167e+00	3.726085034556924303e+00	4.669079288852520548e+00	3.886427465695778682e+00	3.721348179748349860e+00	3.664709748044050031e+00	3.565005229109921903e+00	2.240382031030441645e+00	4.015478212522921808e+00
3.649295396254491841e+00	8.148819842028624194e+00	5.997381637959256828e+00	3.414009208152560149e+00	5.619610676672517791e+00	5.288385726963243272e+00	7.008708007367972392e+00	6.118140378198937412e+00	6.076680282730145599e+00	5.054251687211192667e+00	3.396884361295139154e+00	3.851678057282259093e+00	4.654931865425717241e+00	9.566891993538764183e+00	3.649802518901046344e+00	3.996637250328520352e+00	4.112292854596229397e+00	5.497759678045362364e+00	5.252366996764670226e+00	3.174822814650166247e+00	5.909634827395077394e+00	3.406598500598836843e+00	4.505341648531370424e+00	9.464824222426070577e+00	5.159592531663348858e+00	4.731185374763415830e+00	5.852160482504518590e+00	5.162951360849776350e+00	4.920137953565764555e+00	4.342811183714936796e+00	3.765168179403353133e+00	7.095599370537381212e+00	4.705185135750630465e+00	4.842682579899726392e+00	5.376532601854264293e+00	4.788621615680662025e+00	3.343079109372202762e+00	4.608236081783365634e+00	3.256926023188249530e+00	5.559964091876238079e+00	3.770337484478750056e+00	7.257790835804369678e+00	4.349176169576943529e+00	3.237601969381496581e+00	4.163204154423823411e+00	4.366415479199153182e+00	6.458852446366370792e+00	4.324078694316535021e+00	4.988493308159106299e+00	5.151365988848978894e+00
5.878630528472617023e+00	9.660189035616424391e+00	6.863013719468334273e+00	3.860778594147252551e+00	7.329334146027955299e+00	3.173340232245053461e+00	1.000118278804891681e+01	8.272518833392377147e+00	9.393546413829911401e+00	2.676854508496083973e+00	3.915532241501981758e+00	5.250066278181471979e+00	2.498194704408427391e+00	1.165959263672142576e+01	5.680800727656222016e+00	2.518258552324442068e+00	2.639301362836348197e+00	8.825436277667609630e+00	7.421300472542491811e+00	5.243082238536564077e+00	5.658562142823302388e+00	6.348158597046599461e+00	5.844100456562502544e+00	1.077495981344585907e+01	3.007270856587772379e+00	4.389373611720178481e+00	1.853017340965156468e+00	2.255746490835250473e+00	2.954970948641276962e+00	7.004282055002955865e+00	5.382894541296872504e+00	2.586322168464639137e+00	2.545891981242239588e+00	1.017927359169661150e+00	2.676904063284974988e+00	6.384148190570322789e+00	2.235337233202586926e+00	6.580382812624603339e+00	3.082894431957726056e+00	1.967875750595592832e+00	5.376234753653168497e+00	1.010424119552736855e+01	6.863878417990504133e+00	2.962135020465779256e+00	3.488756188453078888e+00	4.091250673037420071e+00	8.453148186759541716e+00	4.637707468721491644e+00	7.105998492597985994e+00	7.009525169881795748e+00
4.244113408024410283e+00	6.328889728693498640e+00	4.478686465274686945e+00	4.538305810612443203e+00	4.899881675647556278e+00	2.507486714153595919e+00	9.078819592534816962e+00	5.889870684738215623e+00	7.512555479445008011e+00	3.351485187848501024e+00	3.308885560023065331e+00	3.453671336599970498e+00	3.009371525120174695e+00	8.479594109480277808e+00	3.813942714955250057e+00	2.716809256325302790e+00	2.453731290971085333e+00	7.223798708637477084e+00	5.964722692003350701e+00	4.252365993790532706e+00	2.607761474891046927e+00	4.795635537918192526e+00	3.556849881972981464e+00	8.293858419724957187e+00	2.027065210351309155e+00	1.643680214692839314e+00	3.631314016938139044e+00	2.608744290932766940e+00	4.168230233719343758e+00	5.692092795236963099e+00	4.547212715238624803e+00	4.869498467076383896e+00	2.393949614513166679e+00	4.000789918245222232e+00	2.711234911790525892e+00	3.717146062317898902e+00	3.011540897428543584e+00	3.894829133017356337e+00	3.396960062421881421e+00	3.462042949272294834e+00	3.429721923192284638e+00	7.841474428652568385e+00	5.539966137074845420e+00	3.675443630821933372e+00	2.096234887373588318e+00	2.695079638072492401e+00	5.904164378143478942e+00	3.147889174496501852e+00	4.652585888958656213e+00	5.304198745588896813e+00
3.108778665457430090e+00	6.828791288477320975e+00	6.274723830279569370e+00	3.075080663410247439e+00	5.312688622268594507e+00	3.906102398978698265e+00	7.161169883983335538e+00	5.144731815203007486e+00	7.146442563878206755e+00	4.315610119260321120e+00	3.348641331383395592e+00	3.335548924222762501e+00	3.820057439003802457e+00	9.186653418118410741e+00	3.187384008876416708e+00	3.085737626950391999e+00	2.216179220613964329e+00	6.951132216356450400e+00	6.143171586010792495e+00	2.601911304427039440e+00	4.527973605981739702e+00	4.359795621443619318e+00	4.512685844945101721e+00	8.312170266957361164e+00	3.269175549915205092e+00	3.276692274161835172e+00	4.067553941408561968e+00	3.213938343873528503e+00	4.901288335023274101e+00	6.018135043741279055e+00	4.573045569376538388e+00	5.388123619949436893e+00	2.762376475577928314e+00	4.011731909125402673e+00	3.986557326703072057e+00	3.549457543121432135e+00	2.503346890219411591e+00	4.604143172411732543e+00	1.980862198383855688e+00	4.078900541112001399e+00	3.969954565152733483e+00	7.016086199165377124e+00	4.212432685454647441e+00	2.220693683276649733e+00	2.636155499366877653e+00	3.874101402918809889e+00	5.952011621668870767e+00	1.954442013859074345e+00	4.961310843886289845e+00	3.907703206327463263e+00
3.370423505815648646e+00	5.479001067130663927e+00	5.133123158361017957e+00	4.356217238129540092e+00	4.483122524404249631e+00	3.778457747620801221e+00	7.818575690433267056e+00	4.640355719211525454e+00	6.655945114897862780e+00	4.576229139149366354e+00	3.536217988939656554e+00	2.680661330109455953e+00	4.121202575890928976e+00	7.818384983982665126e+00	2.791318923496814097e+00	3.215270607362771926e+00	2.786484645245159708e+00	6.756171677598029390e+00	5.954563179115655025e+00	3.548963473282064740e+00	3.065753216987483487e+00	4.256047237414998463e+00	3.559061230614816385e+00	7.343724150438435849e+00	3.305645668422243943e+00	2.653915585614298855e+00	4.534356334791825205e+00	3.482043456302724938e+00	5.209043869674230720e+00	5.616043427459628035e+00	4.620456729286160247e+00	5.981995047004894595e+00	3.099316656891457189e+00	4.751332346283287933e+00	3.939418102944161504e+00	2.966620793150676949e+00	3.239868304736634563e+00	3.627006919647566274e+00	3.103090798493981950e+00	4.463398650268948664e+00	3.493851897330413792e+00	6.735474279130610142e+00	4.591823040177684057e+00	3.712975516756738870e+00	2.632274578053584335e+00	3.491367361639190925e+00	5.088423973723006810e+00	2.168420890300244874e+00	4.065884970803741005e+00	3.829398997745286248e+00
4.197772319387014228e+00	6.992099066808944663e+00	3.924111054546783883e+00	3.887967523198046393e+00	4.521492608874773111e+00	2.700311946077560421e+00	8.843982973213107002e+00	6.218571411411222272e+00	6.749981513348447315e+00	2.820043225775906937e+00	2.648913483237743005e+00	3.042532779398579912e+00	2.316522271419806156e+00	8.612776499593152835e+00	3.856144013334311005e+00	2.322523814173193646e+00	2.493802517944049946e+00	6.124514340761928466e+00	5.046301835862435858e+00	3.990207240535794675e+00	3.208671894194930818e+00	3.686989930490244483e+00	3.192424858677377131e+00	8.761853218092783280e+00	2.464743954980615381e+00	1.436589403472695814e+00	3.934631172450930414e+00	3.085145341662030916e+00	3.303937718362625287e+00	4.377633431246418461e+00	3.378896770225181534e+00	5.159795617153417169e+00	2.746892678461935855e+00	3.581826088994366497e+00	2.708293586685399656e+00	3.840886609934074603e+00	2.602533164777569130e+00	3.558645426733349382e+00	3.130711931720205676e+00	3.668046497870265377e+00	2.370537697055988602e+00	7.771550794018171615e+00	5.097697164186492991e+00	3.305317086482864930e+00	2.281566114868834205e+00	1.755362899807882959e+00	5.852271976232634287e+00	3.779566175662430805e+00	4.337250420285363006e+00	5.714963667873369957e+00
3.285751125783155313e+00	6.149649796293664927e+00	6.653388962986235278e+00	4.767126450892487988e+00	4.810296798167766674e+00	6.135703783951741208e+00	5.514021744147159509e+00	3.647572103577064517e+00	5.037804562984244505e+00	6.530860520201951402e+00	4.515936675718066340e+00	4.027419491607429514e+00	6.216539247421178693e+00	7.683656402298669974e+00	3.422448622948466745e+00	5.493751730229602614e+00	4.869295072997993579e+00	5.355929962417565804e+00	5.252708622127579829e+00	3.552760850691512040e+00	5.790515118460028532e+00	3.563214094396407461e+00	4.481449152042729089e+00	7.065377168771167504e+00	5.774118461212596642e+00	5.120365206120947477e+00	6.951372928234021309e+00	5.988718526970658651e+00	7.127608436195313146e+00	5.539383710904663083e+00	4.901567699203510209e+00	8.387830777200973031e+00	5.455172627177116595e+00	6.738695101065662385e+00	6.506088920975563461e+00	3.713070002376548384e+00	4.974449421741230282e+00	4.198299107239833461e+00	4.477983713637337715e+00	6.957946862652333309e+00	4.240770006039516815e+00	4.996216825370189518e+00	3.266968705098104664e+00	4.722381797074063137e+00	5.035722738334556858e+00	5.398958933286410300e+00	4.926231491710288957e+00	3.299140212428389507e+00	3.856259895471687571e+00	3.129528963410511899e+00
5.551624163351949193e+00	8.927478028972457125e+00	6.294656760939628448e+00	3.457967668173364650e+00	6.702235959472286453e+00	2.843510741622044868e+00	9.802201971579769690e+00	7.820628058706772023e+00	9.020308113251017446e+00	2.580865824587517565e+00	3.559566395361341229e+00	4.804601841715250288e+00	1.856581817938822265e+00	1.101840091392470633e+01	5.311726754776174175e+00	2.161147673671838465e+00	1.781177440555799407e+00	8.456618470039101609e+00	7.250508562147966352e+00	4.910369890079476107e+00	4.839254726452411504e+00	5.930317958401738032e+00	5.368822088781700863e+00	1.023234169436088514e+01	2.270780537212978345e+00	3.705033306446429808e+00	1.339307979010482264e+00	1.383414491577212857e+00	2.711104441173300295e+00	6.648869110527954263e+00	5.105941633299547533e+00	2.903697727823280950e+00	1.793477915539283929e+00	1.391751173919390405e+00	1.899242750699882798e+00	5.815025898567119711e+00	1.945436268417078285e+00	6.024317451912303945e+00	2.597508947027566517e+00	1.889856076897506787e+00	4.874081897309109124e+00	9.626398056046216567e+00	6.485894029687111484e+00	2.660044649994069310e+00	2.623228390261273635e+00	3.570934822987959834e+00	7.839389210575770761e+00	4.124343756282104145e+00	6.417361561726298902e+00	6.555335044982929738e+00
8.551409109333478753e+00	1.226994302692778938e+01	8.509159934442887874e+00	6.881871452755265572e+00	1.002970860279287457e+01	4.634172775413589740e+00	1.288590462749119148e+01	1.112533876111311848e+01	1.216464368959832143e+01	4.089810744613052940e+00	6.289306653474600495e+00	8.157341665092337379e+00	4.637367390356557095e+00	1.418839820272419061e+01	8.336553821247218110e+00	5.291560202319834261e+00	5.600862213499841147e+00	1.145947110845624195e+01	9.299252420144290099e+00	7.888893580504746872e+00	7.872083879835088283e+00	9.058524999641912601e+00	7.947833085031327016e+00	1.340447431631511321e+01	4.914556596688032464e+00	6.639262227443746056e+00	3.728326598801548819e+00	4.679995658509386480e+00	4.255788537538509608e+00	9.406749034711747726e+00	7.172457098410419007e+00	2.101701814437031413e+00	5.270648358413889234e+00	3.599109126956467009e+00	4.632681419501819775e+00	9.049268671988707879e+00	5.211747100621090922e+00	8.988039591488853119e+00	6.229014679116930076e+00	3.327339570998152585e+00	7.811155775720397543e+00	1.293267622610329681e+01	9.770070966437389259e+00	5.722879086995837916e+00	6.050716614130337234e+00	6.415601754481923713e+00	1.138111795199464638e+01	7.464786900680880244e+00	9.776423514657139435e+00	1.002795187974981772e+01
5.098489660866881046e+00	8.762127070455246525e+00	6.639482560298668012e+00	3.026628895299963595e+00	6.582105484724367628e+00	3.158116183063013782e+00	9.028362575090989495e+00	7.341456584808390140e+00	8.705348020815518950e+00	2.954521412828568394e+00	3.511120303329041015e+00	4.626116243277706097e+00	2.353332074622674241e+00	1.088694698940149586e+01	4.912195100378561108e+00	2.452059899658352027e+00	1.670806441709295376e+00	8.188557096867153717e+00	7.063693894817348884e+00	4.379863748079172225e+00	5.077528744987219511e+00	5.651467693304357276e+00	5.404658881440357554e+00	9.874382969515007602e+00	2.621490416715203331e+00	3.859227140652039978e+00	1.920391427502739834e+00	1.774000894762284730e+00	3.391619500455442360e+00	6.685494319241851002e+00	5.028844770310302081e+00	3.316507071106734372e+00	1.748638748183398262e+00	1.878763842778510718e+00	2.569561505548385139e+00	5.507764167135844602e+00	1.805561721683130783e+00	5.950351699577236531e+00	2.219129829406862431e+00	2.372670489863621945e+00	4.855562085312912224e+00	9.102222314304620809e+00	5.973962792311654724e+00	2.150673177924546486e+00	2.788925365938492273e+00	3.904894316130333998e+00	7.587489189951191371e+00	3.658799859592195780e+00	6.354330868596035131e+00	6.015430246202659426e+00
3.816889897071446658e+00	7.806166096498079909e+00	5.645465236313247814e+00	4.093270810467266152e+00	5.620515980353437691e+00	4.628728461574894482e+00	7.451652261107652109e+00	5.754960357928834647e+00	6.410668814610125388e+00	4.666319731934472692e+00	3.383264688801380426e+00	4.214109335979217441e+00	4.393522311545498660e+00	9.217256728363006246e+00	3.763915031024382074e+00	4.106458215220694541e+00	3.856154425298107924e+00	5.821880110793350660e+00	4.930237124398327175e+00	3.502887887374280584e+00	5.414251928110538792e+00	3.703352091180748484e+00	3.906243414225875288e+00	9.120889795387130405e+00	4.543007243077913593e+00	4.226031228377797433e+00	5.395774036355958536e+00	4.716561703118960835e+00	4.751030061908751989e+00	4.891983600544672406e+00	2.582915063593945515e+00	6.515604107914852783e+00	4.442921758677593758e+00	4.771719490045881251e+00	4.972271282060392039e+00	4.478765341524232113e+00	3.416995194895374510e+00	4.286266820013497458e+00	3.620810983355988277e+00	5.191963494894134001e+00	3.478965290137671751e+00	6.996106874862761948e+00	4.711616400422170337e+00	3.344244464226983737e+00	4.014950476402135315e+00	4.180406673775181048e+00	6.490673430780912412e+00	3.690399443546894975e+00	4.540098292090434029e+00	5.201422296414900615e+00
5.912457350384548782e+00	9.611034237865592189e+00	6.314741844993121411e+00	4.321215792024127644e+00	7.345314237454509509e+00	2.810058972003805611e+00	1.045237938805339972e+01	8.502487917640282333e+00	9.550859882380208887e+00	2.209785036632045951e+00	3.800818858882544671e+00	5.381358682233028823e+00	2.117646617967162026e+00	1.157229329584723843e+01	5.677284230679870092e+00	2.522720200123192313e+00	2.819786785127218920e+00	8.865489713974906039e+00	7.289695516394189667e+00	5.328886809140687575e+00	5.355756881650865608e+00	6.361381186820288747e+00	5.666439634740739528e+00	1.108388909564540370e+01	2.774123352246870233e+00	4.010473994257274910e+00	2.011977807406403862e+00	2.332917541510908688e+00	2.325869065403439961e+00	6.895600140764590158e+00	5.113027148765620922e+00	2.452523027363130659e+00	2.611111852909766551e+00	1.335652558032381032e+00	2.397839840417210322e+00	6.306811797661522334e+00	2.468844180242606434e+00	6.330655723027065029e+00	3.434411326774666318e+00	1.603841636975699370e+00	5.196155965303230317e+00	1.025862806910310532e+01	7.214300095416596115e+00	3.143856404860394971e+00	3.308293936104419242e+00	3.879966471784153548e+00	8.550837304454759646e+00	4.919367346692771648e+00	7.081526862890488161e+00	7.360569118975424097e+00
3.787149288603574693e+00	5.563199846233755963e+00	4.480312600621714658e+00	4.064561742752529128e+00	3.766737492006010157e+00	3.827983746595243097e+00	7.847454639673403065e+00	4.798380299848533426e+00	6.145780870867128876e+00	4.330951135224721860e+00	3.365707403445332258e+00	2.160003683538091135e+00	3.651146100329158983e+00	7.530533568742864503e+00	3.163409426530785939e+00	3.213748640360608810e+00	2.611954539502795658e+00	6.023226144448462271e+00	5.595905654322281819e+00	3.806618595850751241e+00	2.454184512283116071e+00	3.531346168904841765e+00	3.097975263065427143e+00	7.330172080291873726e+00	3.217256423848172009e+00	2.046490155069716099e+00	4.536627342919777206e+00	3.462830055604146917e+00	4.802645044103488914e+00	4.623698882996566617e+00	4.058578310809748402e+00	6.101288955695516769e+00	3.021198565930018010e+00	4.581921688947569571e+00	3.631498025347254188e+00	3.002470240343893870e+00	3.192213424258761645e+00	3.183040366862785575e+00	3.001228927305001459e+00	4.572821232707440231e+00	2.623375334341601306e+00	6.598420132503325597e+00	4.336751890952162292e+00	3.781838584638284484e+00	2.478290472412266521e+00	2.882985737319252006e+00	4.698600958006314166e+00	2.664176375581035039e+00	3.260419009267206736e+00	4.210170896893021819e+00
8.640594583461814082e+00	6.623394945164187142e+00	1.143334701012435062e+01	1.012163490320240022e+01	7.422657764789976298e+00	1.193448854079931643e+01	5.526481541438834633e+00	6.230104868011045127e+00	6.828382384740709021e+00	1.241175214671850213e+01	1.085171813926295314e+01	8.611486996455413490e+00	1.186849942913156220e+01	7.100154396999488249e+00	8.579487368076042841e+00	1.164441552468631613e+01	1.056420069086915525e+01	7.977429004388437050e+00	1.013793465792837978e+01	8.834515829404233855e+00	9.923900170776246199e+00	8.244893622756785945e+00	9.959841945132341223e+00	5.326406606504032304e+00	1.134103636853298447e+01	1.003898278399973165e+01	1.266130170456434456e+01	1.164503972690077482e+01	1.328321652779683681e+01	9.974376821475837929e+00	1.058609557462070683e+01	1.404498765578326491e+01	1.075858001268639086e+01	1.282256547695990356e+01	1.201829560655172990e+01	7.565699328511705346e+00	1.116450912682020835e+01	8.906133380794623022e+00	1.026240070376128521e+01	1.286186373086480117e+01	9.631820814432877853e+00	4.453712462929936500e+00	6.884292681516625656e+00	1.067197482806877140e+01	1.050825811629294826e+01	1.113925853599768168e+01	6.276775719363180350e+00	9.020711475678844238e+00	8.370833554043938918e+00	7.225456663316675687e+00
4.161155670140039398e+00	6.670242208469600698e+00	8.380920980851687574e+00	6.071056157159850031e+00	5.897717469451064787e+00	8.055170311305433373e+00	3.624643954894883002e+00	4.100139379016829011e+00	5.293764500326280320e+00	8.434429227772232807e+00	6.410259672676686726e+00	5.444516654874883343e+00	8.206015089819940656e+00	8.232648507252035230e+00	4.444356929524636790e+00	7.558075380393161957e+00	6.853062071256600163e+00	5.437822016705339045e+00	6.189990956084792550e+00	4.328673395284948988e+00	7.622421371745529584e+00	4.623384955250141815e+00	6.285602565216192872e+00	7.200649397911393024e+00	7.819346200902084654e+00	7.010543908107686129e+00	8.943654666062650804e+00	7.996538526286200543e+00	9.137978436671106763e+00	6.915270822021259534e+00	6.666694326445951724e+00	1.027385819287752966e+01	7.249624851394316671e+00	8.686351974715776691e+00	8.551398125032326547e+00	4.738065986954310027e+00	6.822591752530950515e+00	5.747650863725623616e+00	6.216758257996405135e+00	8.886862131148770771e+00	5.960610305411520926e+00	4.100585804648047450e+00	3.128655675503242417e+00	6.192965701895353448e+00	6.908622929729475892e+00	7.422147658402476367e+00	5.730804478049845052e+00	5.129343268705207848e+00	5.819612674141157349e+00	3.542601626728569819e+00
4.323749180785632973e+00	6.027069038344451180e+00	3.964758073807292504e+00	4.150351397657351171e+00	4.009930507980706160e+00	3.263424685937542424e+00	8.735876291446599495e+00	5.578350807699314018e+00	6.577388501871292092e+00	3.720845224125277184e+00	3.222899734500484392e+00	2.582752355637481401e+00	2.925147248530952204e+00	7.861885231600541424e+00	3.857271253040647441e+00	2.854181211119823924e+00	2.426746839434724912e+00	6.323315401233879030e+00	5.688608145286615958e+00	4.250247888290886067e+00	1.919294209185390621e+00	3.967746561861723809e+00	3.138740068676360462e+00	7.864213543408810736e+00	2.601502810262890986e+00	1.437149563739463565e+00	4.039531342832547445e+00	3.051431303326629596e+00	4.068382621325219439e+00	4.630418242786406680e+00	3.863608164424184199e+00	5.542286101313909086e+00	2.739614623261724002e+00	4.125728595324575032e+00	2.859676004736254384e+00	3.400123905818308589e+00	3.116111786451989385e+00	3.440073077008678037e+00	3.187085631500620853e+00	4.136792610395443326e+00	2.545339977787970387e+00	7.275018308371245190e+00	4.961127440336172256e+00	3.855859124483377531e+00	2.080680202528612188e+00	2.495885815057807378e+00	5.101375201964724049e+00	3.283949455247785476e+00	3.652125721162805316e+00	5.154190235263278019e+00
5.863320019630452684e+00	1.075029693262957764e+01	6.138075779882722571e+00	6.011388418961401747e+00	7.839117145448835977e+00	5.488616106061583899e+00	9.813099193457821556e+00	8.569499325663148426e+00	8.278911271237317848e+00	4.748272399862228710e+00	4.300910107049872977e+00	6.594155447301917938e+00	5.149392161336851181e+00	1.154008797978818812e+01	6.149253390062374258e+00	5.274840607709387896e+00	5.964994244398225121e+00	6.941936455192323052e+00	4.920612995523698352e+00	5.731160536374148684e+00	7.563981569293360074e+00	5.558332670001171927e+00	5.588642915396497379e+00	1.217534902336507052e+01	6.073659067899078501e+00	5.953669467445194208e+00	6.774803421746118381e+00	6.447525580470276019e+00	4.700651896587284106e+00	5.633699398937442204e+00	4.230705426832587435e+00	7.135442584861421800e+00	6.246359636636781509e+00	5.490894052321214858e+00	6.168042435986521355e+00	7.021778825363767851e+00	4.922035061756240282e+00	6.049118270035601874e+00	5.919558969157017181e+00	5.999273088348204830e+00	4.952655971606568563e+00	9.649483749228760843e+00	7.320047124810631800e+00	5.214967084531441976e+00	6.021795596904402359e+00	5.200869216595371824e+00	8.827669620475493417e+00	6.810623083708979841e+00	7.332303155009749496e+00	8.387201910785925918e+00
4.372148822908819454e+00	5.053794623655257112e+00	3.384470756050570017e+00	4.987111698147939087e+00	3.279576128493452369e+00	4.084474934539764845e+00	8.537897851873324839e+00	5.015632370069813106e+00	5.825787536746870998e+00	4.714174439356090041e+00	3.766574735174894606e+00	2.598750848081141207e+00	4.109164241408830520e+00	6.709686777098416322e+00	3.818038139972093958e+00	3.923085315764266667e+00	3.613891676092157557e+00	5.588584812111521138e+00	5.246195824375002204e+00	4.572655514330618232e+00	2.050950866789708726e+00	3.559687408676549758e+00	2.789204998865510099e+00	7.200484558040177951e+00	3.581273771857131027e+00	2.133847670489843029e+00	5.307477948215204577e+00	4.220389991935934226e+00	5.062132734511583187e+00	4.186404462069878818e+00	4.014971392697678887e+00	6.809409315696183462e+00	3.895781231685778945e+00	5.406079366434994427e+00	4.022401540038725187e+00	2.903708768170207843e+00	4.114857097363385563e+00	2.587206490740305842e+00	4.178965640636519652e+00	5.320573508500682891e+00	2.519383609932898782e+00	6.520627334246863249e+00	4.735350199516640046e+00	4.726434794289534835e+00	3.014708101285803465e+00	2.823024259997905183e+00	4.508149273726387740e+00	3.701626434260275822e+00	2.681836365704911351e+00	4.956585509504322751e+00
5.487811896393484545e+00	6.088909723576746202e+00	2.994406903843603640e+00	5.459629908313776703e+00	4.297644121176638521e+00	3.943391978753910010e+00	9.934590286236304024e+00	6.423606564889144721e+00	7.080362364255464946e+00	4.365227455267886469e+00	4.201289120242583053e+00	3.703699438484798989e+00	3.772084374917964666e+00	7.647187537546153990e+00	4.867715828356281804e+00	4.020094482201023389e+00	4.002375220681341439e+00	6.701965622045793936e+00	6.143065811573239721e+00	5.578558807161370758e+00	1.902569917330412252e+00	4.865793273802268892e+00	3.687955863264146483e+00	8.176540151592158523e+00	3.476961562483543933e+00	2.403178648483957680e+00	5.052077393646920100e+00	4.110667586606863821e+00	4.754491120026422379e+00	4.917378475249710057e+00	5.021474665797954096e+00	6.382980421145553862e+00	3.774574517627168113e+00	5.320824761053937202e+00	3.542384422178577630e+00	4.248810080847779780e+00	4.565641874965923108e+00	3.728499659466439464e+00	4.787083163108826867e+00	5.049898252105712970e+00	3.478627876332634372e+00	7.957409518078060628e+00	6.036639797688590825e+00	5.260256919371321338e+00	3.173456278960061105e+00	2.988199129473919413e+00	5.548871956014071571e+00	4.832516666881764955e+00	4.232610266098803642e+00	6.302527895430708682e+00
4.790645825651322909e+00	6.987743320770355204e+00	3.701705159364533593e+00	4.785348237701411378e+00	5.169254967037082871e+00	2.096880322406440733e+00	9.848767509359483086e+00	6.641012418101533754e+00	7.731121035820578413e+00	2.778969657706895191e+00	3.091172266193026985e+00	3.941728972713959944e+00	2.659578470016553897e+00	8.831881034965128663e+00	4.419984410869502334e+00	2.751031268256751261e+00	2.888315359385929426e+00	7.252432203582070969e+00	5.737454469918017885e+00	4.831363351762256286e+00	2.783411365873911247e+00	4.981411096019717988e+00	3.372140475096746304e+00	8.961199759298443368e+00	1.885739399251078030e+00	1.917289966469657658e+00	3.663789767729148217e+00	2.762825733725994937e+00	3.531651779659011670e+00	5.434916304263492925e+00	4.495123655358850279e+00	4.781307274098284488e+00	2.668877698828198142e+00	3.913439145840474254e+00	2.376973074449553636e+00	4.397106880106976590e+00	3.230470893279420164e+00	4.000552576918177117e+00	3.928643458791504450e+00	3.377350410946072579e+00	3.313589164032186396e+00	8.445061752990534742e+00	6.022478572549397668e+00	4.002367945629121238e+00	2.308136861260430273e+00	2.302858123044143834e+00	6.404072708552604354e+00	4.033565889586910203e+00	4.847740665312082697e+00	6.154032204576307841e+00
5.354974751186722948e+00	5.570040328368484062e+00	3.939645191179104611e+00	5.506262386062266145e+00	3.601232447426589545e+00	4.883736847410119708e+00	8.836690863186792200e+00	5.718675984463031270e+00	5.690429003890653981e+00	5.360119576149220855e+00	4.643480600400993197e+00	3.257604759203347022e+00	4.686231137637697053e+00	6.812108798710497126e+00	4.683467197905739177e+00	4.566262306695711537e+00	4.452161767708663120e+00	5.542348735896847067e+00	5.728726147177570560e+00	5.422352830178760463e+00	3.081348895668580834e+00	3.877264697362613255e+00	3.357793815370095469e+00	7.270609695729381983e+00	4.523931167723278080e+00	3.244759246422337373e+00	5.929215331519339216e+00	4.949031228901714208e+00	5.435167166981063502e+00	4.041176741694871843e+00	3.950495588696527616e+00	7.348623408504860066e+00	4.708291296625951361e+00	5.836490709257959431e+00	4.620537031872498090e+00	4.096362030675058996e+00	4.751756844795893109e+00	3.516094916312679786e+00	4.758457206697483066e+00	5.988061939946404344e+00	3.178972798736237060e+00	6.839610858935389004e+00	5.185283495414791055e+00	5.409315946379903650e+00	3.967906543700745026e+00	3.477290706692977462e+00	5.054330791829281466e+00	4.627541533615452174e+00	2.839953561779436253e+00	5.703358755798040747e+00
7.762411746102801047e+00	4.079860768906477198e+00	6.559221924898105627e+00	9.357802758166370083e+00	4.519117339655978505e+00	8.765357705657963905e+00	9.489852574292076071e+00	5.890894214631490655e+00	5.940185299437342969e+00	9.479897395164066154e+00	8.337395905602633661e+00	6.383831623791990317e+00	8.941763282685521119e+00	3.238954245482429162e+00	7.251396328645039802e+00	8.791843722871021782e+00	8.332288042864716360e+00	6.729105587842918013e+00	7.684966043443455241e+00	8.472450978152163970e+00	5.636227068137244167e+00	6.663960746646102606e+00	6.282215097509549651e+00	5.129602508713014153e+00	8.396699480607384913e+00	6.853275527369810050e+00	1.007341783824962356e+01	8.961543455491703725e+00	1.008028313953048993e+01	6.866403894447087985e+00	8.229270391981037491e+00	1.155085421539705060e+01	8.498815423451194562e+00	1.037659127023662542e+01	8.764432020270572110e+00	5.782921494731884771e+00	8.940115761282942941e+00	5.506312997420192978e+00	8.896992730897990143e+00	1.014002619359117219e+01	6.573824580174796317e+00	5.988430450398033678e+00	7.244604910625286998e+00	9.539602759475712901e+00	7.952408836859547137e+00	7.679796271031134935e+00	4.304862330188003128e+00	7.638794164259734565e+00	4.997483136648550150e+00	7.247696333184487472e+00
5.735823664238467678e+00	9.704275919544194551e+00	6.692168357431255821e+00	4.175392248444475207e+00	7.540623101278777440e+00	2.782313393767641418e+00	1.018620649890269192e+01	8.361613101626732103e+00	9.661546572438490799e+00	2.327239581684819925e+00	3.835728611675244704e+00	5.574471663159676460e+00	2.499192624638696181e+00	1.176703996532588192e+01	5.626028355966683492e+00	2.831269143378210007e+00	2.846209529272250460e+00	9.021025637465751146e+00	7.270788305095199355e+00	5.093079402182398852e+00	5.673555159821143334e+00	6.491362615011301074e+00	5.793762525233157490e+00	1.104629024097592094e+01	2.702676757947396258e+00	4.239279209440022456e+00	1.973440586146809617e+00	2.319420560234672024e+00	2.895152169054718616e+00	7.268382769923639408e+00	5.313285398652671354e+00	2.041862160980480123e+00	2.594448666412076943e+00	1.576957992433709821e+00	2.680570699454956962e+00	6.280540906246711685e+00	2.612133662381218802e+00	6.510189480935788531e+00	3.439262945917883396e+00	1.663830546236186203e+00	5.376932458025920347e+00	1.013523448466878563e+01	7.040823030803084137e+00	2.972538937231982370e+00	3.385711769973408725e+00	4.136171078987263883e+00	8.632837176823707992e+00	4.709609087059318355e+00	7.290911548299275680e+00	7.203118160798572589e+00
3.958971416521170461e+00	5.927015921530669473e+00	4.766367622729653419e+00	3.878282530055598087e+00	4.146461186774740959e+00	3.346758591310354802e+00	8.213515348278981776e+00	5.205644639752250669e+00	6.711899596436061266e+00	3.920122305631743576e+00	3.363977922988470759e+00	2.661398558279939319e+00	3.235226107815435181e+00	8.042223050808480878e+00	3.595178919814938201e+00	3.033763281848077753e+00	2.232100262268419844e+00	6.434051717239595902e+00	5.763772015296368068e+00	3.852492513412688169e+00	2.504855149848905782e+00	4.097470956787391039e+00	3.429268050863513828e+00	7.530911087771938739e+00	2.619086430954573164e+00	1.975335515466945191e+00	3.968980192431017073e+00	2.884591233228001705e+00	4.577998033614337992e+00	5.166504963705685682e+00	4.536750119416799620e+00	5.483489685516219403e+00	2.416858003761001683e+00	4.210229820739210815e+00	3.095811264100471583e+00	3.186638704174429737e+00	2.976036456572162869e+00	3.765052542373920286e+00	2.959152225477165832e+00	4.122763521547325283e+00	2.977225142919422751e+00	6.957578026625927059e+00	4.547929563331435610e+00	3.554612200922873555e+00	2.161332165617788625e+00	2.999471832315757425e+00	5.107637593838444623e+00	2.763189689656623926e+00	4.090248916135887924e+00	4.674160897175600127e+00
6.567125614432455016e+00	9.911035907200449913e+00	6.316754860349735878e+00	5.067146615958205480e+00	7.757606499236848308e+00	2.600785559144158210e+00	1.130708693863927650e+01	8.997557949948822298e+00	1.011293021864023345e+01	2.241771559131825242e+00	4.216740583051225677e+00	5.869229616611789879e+00	2.389776479045013335e+00	1.185843539888287879e+01	6.302957930767409955e+00	2.761881707697250388e+00	3.266150410943926552e+00	9.464398596878389469e+00	7.651096330798739409e+00	6.140934980926419762e+00	5.402698090347128002e+00	7.026290632274182713e+00	5.791908008888996484e+00	1.137348694219789458e+01	2.698595971330786103e+00	4.357626671449241762e+00	1.667635517889132446e+00	2.239046039670889776e+00	2.308909939599707695e+00	7.319374195989210463e+00	5.694492849290653247e+00	1.896100216776654523e+00	2.941974579694669245e+00	1.519397502954198842e+00	2.124934593448470466e+00	6.883234624254535028e+00	2.969045710383580339e+00	6.722317262411267258e+00	4.140783610815157445e+00	1.284704438744321164e+00	5.598539357740055067e+00	1.088491198349727718e+01	7.865329214348992792e+00	3.976617780034902960e+00	3.628327005779206527e+00	3.993677933109786249e+00	9.031794134624837156e+00	5.389231204908974782e+00	7.423575385458194731e+00	7.939146743725534527e+00
3.372228730593849644e+00	5.673979809523979512e+00	4.054351095462482846e+00	4.156949306680655987e+00	3.623912134461986678e+00	4.081857457285896551e+00	7.457941980705486529e+00	4.751286387494210395e+00	5.305924652787901152e+00	4.517186063074215774e+00	3.192011204490858844e+00	2.002817032492466343e+00	4.104654167319673697e+00	7.351983377216583904e+00	2.768770972387665896e+00	3.635951105886178869e+00	3.383602178977601405e+00	4.963922135882626208e+00	4.564415946184791295e+00	3.543309665991599022e+00	3.182303811612714028e+00	2.611547604988421867e+00	2.304022033368598787e+00	7.350115660859518840e+00	3.835541522875423492e+00	2.698684073539248551e+00	5.281374580253073603e+00	4.210114914529245134e+00	4.943114900138939838e+00	3.769199269640914896e+00	3.501411423006661305e+00	6.755514683556885558e+00	3.684572471263162452e+00	5.025937865529844117e+00	4.243051677626566764e+00	2.949955894516971711e+00	3.428190411920653435e+00	2.628620251948743380e+00	3.447912216810443908e+00	5.139937251620557035e+00	1.847048630064229036e+00	6.090103289766735095e+00	3.691003053871564799e+00	3.890349172072100625e+00	3.022658356395580004e+00	2.988913258921784610e+00	4.736320569079044418e+00	3.122206994126783819e+00	3.027970188751044844e+00	4.284850936501610974e+00
2.862699336095815728e+00	5.675435637242562059e+00	6.747282537668340296e+00	3.642688653132848842e+00	4.628082007742667869e+00	5.595916675383853622e+00	5.660226403636398729e+00	3.800115564575264226e+00	5.878099744456568132e+00	6.079130712473443054e+00	4.384556667762987914e+00	3.408232370510172249e+00	5.483352007305944298e+00	7.994093950961803863e+00	2.993243228067707928e+00	4.741474178952232776e+00	3.771734757781150194e+00	6.190564934394716445e+00	6.285883383136362745e+00	2.519173459879930910e+00	4.992771262673663557e+00	3.879098507908322446e+00	4.875382239841822951e+00	6.977311902341485350e+00	4.951652364661809358e+00	4.401764624268691861e+00	5.927159852605975665e+00	4.971827955551694878e+00	6.613074629912754965e+00	6.004900015131752866e+00	5.215893450766241557e+00	7.440653606471772541e+00	4.377608307059178472e+00	5.941670638728375309e+00	5.636984234291052331e+00	2.840165080084309235e+00	4.244644126099320403e+00	4.403688839938686428e+00	3.294352741325484502e+00	6.112467932451076003e+00	4.344823534255424669e+00	5.361714739581580957e+00	3.063093709284806732e+00	3.753459178681374464e+00	3.874062265086921641e+00	5.009220788701988170e+00	4.756548652650494979e+00	2.301201957287625444e+00	4.248918503027812932e+00	2.597834730781753976e+00
6.267654310174929577e+00	7.609693674298970478e+00	9.455955000748931027e+00	7.391606079405656615e+00	6.361864597942727073e+00	9.658991549508503027e+00	3.643299637022438642e+00	6.030413164306510865e+00	4.770530888180986473e+00	9.801523659029101054e+00	8.189251255790246375e+00	6.677254421577401899e+00	9.521019991266721050e+00	8.350943518269355437e+00	6.261349639327524308e+00	9.362599951055145198e+00	8.613332876708279073e+00	5.075162834018977165e+00	7.198287296750460307e+00	6.059862484043307518e+00	8.904647623555041136e+00	5.345758647031025212e+00	7.805044719172841816e+00	7.154556272434703601e+00	9.403859967924899976e+00	8.241296102964094317e+00	1.066093826951663281e+01	9.770706676273654523e+00	1.055985901569339980e+01	7.223708755772984880e+00	7.662195899547834976e+00	1.186639685647255149e+01	8.844082797454902334e+00	1.029170595927984166e+01	1.003488989387529529e+01	6.222538323356491041e+00	8.651180946105240466e+00	7.038352282039074481e+00	7.901982400177497645e+00	1.060258270918197177e+01	7.200677017221353893e+00	4.606149134722131500e+00	4.186767825120100817e+00	7.888055892179052897e+00	8.509969984522376407e+00	8.922478271657858784e+00	6.370484646587420308e+00	7.357069273889395689e+00	7.068767598310196298e+00	6.034237681120988128e+00
8.091034881123153610e+00	1.183431353183189927e+01	6.891042939698444947e+00	7.489368507902598004e+00	9.379625959088935261e+00	4.331185055059120437e+00	1.282660997763265165e+01	1.064527283527178803e+01	1.106747144026797613e+01	3.831250062077410590e+00	5.511977174498984944e+00	7.794558916981864982e+00	4.726524652120272840e+00	1.309151607732230183e+01	7.788155328796436017e+00	5.146227317650183153e+00	5.975927428076057701e+00	1.031183955533267316e+01	7.632979592726117701e+00	7.800128980215765395e+00	7.430521663951251021e+00	8.231809037754223013e+00	6.543780081642311508e+00	1.316482504512516449e+01	5.149710169056921139e+00	6.286638505186882497e+00	4.926750302713743146e+00	5.382511017561101063e+00	3.715754963546576750e+00	7.979420276851360683e+00	5.956527820656186023e+00	4.200349960797821858e+00	5.922729379197098964e+00	4.243541759415980330e+00	4.928587740752249147e+00	8.722684060611815227e+00	5.188021821792974109e+00	7.813369000765196581e+00	6.662926886862188702e+00	4.023280893940299308e+00	6.789107228059532595e+00	1.243111489847605178e+01	9.630121660541242079e+00	6.216171230847008289e+00	6.173562725132123674e+00	5.719882336764518627e+00	1.080617512932477808e+01	7.597921837970635472e+00	8.853430548209271223e+00	9.985424218904768168e+00
5.187824319673768336e+00	8.686623565553594162e+00	6.666058412083249785e+00	7.199771217037315374e+00	6.436483102318102389e+00	7.766188223080093600e+00	7.097896786627813093e+00	6.695329352274005608e+00	5.049862503337520181e+00	7.671681195058749125e+00	5.936358180689469854e+00	6.101970536537604239e+00	7.898596176079511366e+00	8.956980355092850843e+00	5.227591076979464013e+00	7.491954886085867571e+00	7.725977650672834152e+00	3.916287381789215427e+00	3.696517687631955429e+00	5.586519747094118138e+00	8.066519340580233788e+00	4.009411281859518894e+00	5.328633611239906642e+00	9.903074060388435740e+00	8.164982176611108144e+00	6.977524489279598008e+00	9.538188535388563594e+00	8.713926925350705233e+00	8.030594499962179000e+00	4.781773191168798398e+00	4.935366646206515107e+00	1.047117668465598683e+01	8.114291001379603685e+00	8.552578841464503867e+00	8.627605055747439522e+00	6.117008304215880266e+00	6.999396478082240414e+00	5.214520147327062816e+00	7.242225143960598466e+00	8.878118309801322994e+00	5.006100172612520716e+00	6.632568190314578338e+00	5.425333143877314690e+00	6.887984318794343253e+00	7.507407392058503603e+00	6.767949988562766528e+00	7.165589318759234772e+00	7.048307379078682544e+00	6.095023877918080757e+00	6.916792762920789706e+00
2.678224941370173973e+00	5.525052178813133708e+00	5.374008912805839699e+00	4.542910911206094582e+00	3.836513114996452867e+00	5.710677315774878693e+00	5.989838394433468771e+00	3.608160053150882618e+00	4.630622237939714836e+00	6.073467267400819658e+00	3.944201321066333144e+00	3.306611221898076991e+00	5.583519492982903287e+00	6.966891561587882364e+00	2.695930478876387149e+00	4.931382709665978581e+00	4.446967929260862817e+00	4.468136089239487241e+00	4.692960188422715895e+00	3.034640786673479251e+00	4.845712184293924807e+00	2.454320135141274228e+00	3.654238721282631275e+00	7.268582461150147722e+00	5.326220093148761769e+00	4.212792092200069227e+00	6.741698244614552138e+00	5.667982332524440281e+00	6.413089352102152141e+00	4.387025514699514517e+00	4.095189560063680290e+00	8.258255228223841726e+00	5.119647750834128708e+00	6.428533652338654036e+00	5.948950877096391032e+00	2.752641484149536133e+00	4.550274478176584481e+00	2.928873417420679193e+00	4.208194160391617977e+00	6.621424659472100238e+00	3.154475896458349027e+00	4.766806552176841905e+00	3.300513937353132921e+00	4.448042106275226892e+00	4.291941575137180109e+00	4.474395843566034259e+00	4.183007601185443569e+00	3.386132590012580046e+00	2.846994798156531115e+00	3.453363757648791665e+00
7.866655031026640543e+00	3.092868963139136618e+00	8.894893128966772977e+00	8.785204583937124667e+00	5.373727826581232492e+00	9.536544106176684465e+00	7.982488640389287404e+00	5.251549723436480299e+00	6.668700875835441799e+00	1.033232196976452855e+01	9.132597887208621756e+00	6.438998490447361611e+00	9.602889206397556165e+00	4.866061873390236769e+00	7.280991414105599802e+00	9.260677843950999133e+00	8.273996249930862135e+00	8.153683649658706400e+00	9.683436413645324592e+00	8.054119759019718217e+00	6.520457192459757856e+00	7.366746277141119847e+00	7.959160143091711603e+00	2.991460973227210385e+00	8.749431101170531022e+00	7.541959909023321806e+00	1.002661813918303579e+01	9.032647599395058791e+00	1.103336614054933129e+01	8.696941881149470532e+00	9.099178819361117831e+00	1.160519814609798672e+01	8.446468506824190925e+00	1.066688121305837633e+01	9.307199169474857925e+00	5.864498099300435641e+00	9.285359215786741061e+00	7.070100515280072884e+00	8.423500080919721356e+00	1.046525780289789687e+01	7.877525843889042534e+00	5.613210874469796607e+00	6.569106438722462471e+00	9.272168475551659128e+00	8.101081514446782705e+00	8.714889189388765445e+00	4.512100994597193271e+00	6.993992297286382609e+00	5.919577313871380753e+00	5.799899414626877636e+00
3.306314284269570525e+00	7.169974524788653270e+00	8.208453190472928540e+00	5.747267069028135111e+00	6.510073697481229438e+00	7.443212481905947087e+00	4.199657983365477243e+00	3.932416210150475155e+00	6.203128384355644620e+00	7.857433831245342226e+00	5.673622670280321856e+00	5.737857306044421790e+00	7.674182494786267128e+00	8.844742619122317961e+00	3.915740853179893843e+00	6.949109238691455026e+00	6.186793212969814881e+00	6.437777139049402741e+00	6.241868660743076447e+00	3.430972043874948252e+00	7.475568637795691807e+00	4.967009319590033556e+00	6.087171926649171283e+00	8.315048933005053655e+00	7.184891919195074195e+00	6.678231817481852239e+00	8.202157447326872131e+00	7.363399766470763552e+00	8.383040551475323454e+00	7.070488558912559007e+00	5.925951584388879922e+00	9.420610391331218025e+00	6.816635623021327639e+00	7.948049984068739526e+00	8.081544499925247038e+00	4.653115025425386797e+00	6.126794937734817204e+00	5.491903381275125007e+00	5.507731306425430517e+00	8.101922392351777802e+00	5.841160443560080573e+00	5.010867904198143208e+00	4.352602411025891627e+00	5.379217595576582411e+00	6.270045050528994857e+00	7.111733958988592619e+00	6.103679513957668945e+00	4.291602974016845984e+00	5.638409516598322568e+00	3.375603201484997484e+00
6.309126167545742625e+00	9.701884564122945420e+00	6.654191630917762446e+00	4.320718459802216138e+00	7.485796865599269267e+00	2.989510173309712915e+00	1.065384440581090963e+01	8.636998261257868847e+00	9.763225001276436998e+00	2.594363448030830188e+00	4.158508742281288306e+00	5.467854643978012241e+00	2.307854535071212965e+00	1.173826862225752876e+01	6.053028055618885794e+00	2.507572100673637561e+00	2.772036285223124175e+00	9.176607378280253968e+00	7.710172111722576105e+00	5.746393823723534133e+00	5.422940945641928856e+00	6.696834566614328743e+00	5.890553818064722336e+00	1.099908636534037853e+01	2.785708349845828824e+00	4.334443512164555479e+00	1.383370477559556555e+00	1.966482889514113763e+00	2.612966302231298332e+00	7.160888114586748898e+00	5.603289187481643729e+00	2.143544160669355936e+00	2.568924389885972825e+00	9.001305658973783874e-01	2.190003798697818471e+00	6.624902298650726884e+00	2.538250280035455830e+00	6.702794031970404909e+00	3.461015748663724967e+00	1.634429553589574313e+00	5.509968641317793292e+00	1.049614119998049233e+01	7.325707960098171156e+00	3.438278499779907182e+00	3.418722361344854743e+00	3.979940675615971202e+00	8.685884754027277666e+00	4.976865690631719907e+00	7.191426801694454696e+00	7.409506666663113528e+00
6.703853866362402769e+00	6.119642014512476358e+00	7.091957701533501357e+00	9.310916031745648525e+00	5.346014584464289676e+00	9.509980933446094298e+00	7.301310167879324631e+00	5.484674834071347149e+00	3.625828559042247878e+00	9.902976203075580131e+00	8.056840619938380854e+00	6.761983133850142380e+00	9.727361576181001723e+00	4.876569559290379274e+00	6.581152986247305492e+00	9.432480153870951511e+00	9.194326516836165197e+00	4.146547780197542110e+00	5.662525685633775119e+00	7.372168022426901501e+00	7.805116655860176778e+00	5.149374685802809104e+00	6.315902520995261504e+00	7.380579422034909243e+00	9.555063130691721085e+00	7.712738899641512269e+00	1.135253880621558231e+01	1.029186095453331795e+01	1.039811797122784576e+01	5.740821060726709391e+00	7.067012265248521885e+00	1.262330908311048994e+01	9.640148297407757028e+00	1.094439375610103404e+01	1.012442180950367465e+01	5.891465358878331671e+00	9.188373303955106763e+00	5.256570337445405805e+00	9.119896726587596092e+00	1.102778492064624594e+01	6.189932418495712518e+00	4.735964252647312911e+00	6.367409031238499217e+00	9.361734821612746060e+00	8.806943873953322566e+00	8.234991839868261110e+00	5.083370509574866247e+00	8.240949313149794619e+00	5.547947468437214980e+00	7.231489534983201573e+00
4.351558239461124522e+00	6.966098414382049242e+00	4.812776877078031923e+00	3.012592982963145705e+00	4.797825546725810852e+00	3.361184159613051392e+00	8.592163414244401665e+00	6.118295549591082683e+00	6.977582182785279308e+00	3.526434929286184516e+00	2.848316023579860357e+00	3.046906879062344142e+00	2.469382299391919222e+00	8.937259852525581749e+00	4.032897010991218778e+00	1.953871087928133354e+00	1.701157124382952190e+00	6.610777728519220631e+00	6.067418822326360761e+00	3.940928723548303925e+00	3.397256230707753399e+00	4.030233579555207335e+00	3.891397222833253178e+00	8.669172045073711530e+00	2.588722611020180864e+00	2.469292099123618911e+00	3.454436299469924698e+00	2.523684330779026208e+00	3.457874996105542387e+00	4.868703145796122733e+00	3.972717167384956394e+00	5.183270495686964630e+00	2.285476721126934230e+00	3.299926653354900097e+00	2.605231519706789456e+00	4.211022832829091733e+00	2.293121048850239596e+00	4.185259811906346883e+00	1.857973381224984788e+00	3.739216450061633168e+00	3.071816930896726916e+00	7.832339223796113359e+00	4.911823389463702227e+00	2.855543288007361458e+00	1.681793800686846030e+00	2.229924587218314436e+00	5.886042185447652564e+00	3.142774875393842926e+00	4.134949135624834682e+00	5.062175779017636934e+00
1.032208062138594151e+01	8.943067924563887772e+00	9.768178074460371008e+00	1.256154594172831551e+01	8.029617126131192606e+00	1.244271896821311962e+01	1.010244528559879917e+01	9.067600673099979858e+00	6.009344286751220565e+00	1.277431337910102549e+01	1.130174938167308696e+01	9.956235275052263134e+00	1.271468329731006008e+01	6.522300987800936589e+00	9.954538831525002962e+00	1.267105337092762163e+01	1.250920540989708485e+01	6.922186656375063585e+00	8.568082857804697028e+00	1.092201278537075027e+01	1.075945164309596613e+01	8.617161161095292954e+00	9.360288064093548854e+00	8.597680291411963438e+00	1.255249121404112245e+01	1.088517528457538219e+01	1.441683940330648284e+01	1.343837189436039026e+01	1.339137507212964096e+01	8.348884171506814056e+00	1.003018611636227675e+01	1.555716141108354655e+01	1.275366643464853134e+01	1.405195538499312669e+01	1.310333144548969386e+01	9.510341795450598212e+00	1.245915297404373057e+01	8.579855030193956011e+00	1.245983274224406756e+01	1.402902576036374072e+01	9.577512161601820395e+00	7.954896598584352496e+00	9.531298519497957145e+00	1.268576751371237243e+01	1.202562308178185724e+01	1.143875535355212136e+01	8.059079095960141714e+00	1.159243159523246902e+01	8.749111609732260320e+00	1.075488968854455507e+01
4.272956859418097331e+00	5.323977686079241600e+00	7.551797134141179590e+00	4.549922385596151031e+00	4.816835996411411358e+00	6.567691691238385587e+00	5.429256447062099866e+00	3.696921563810827038e+00	6.174697137257484592e+00	7.096585527338977961e+00	5.639521959808741158e+00	4.073158107393934024e+00	6.354660965128247518e+00	7.694796271216467254e+00	4.054837408500306495e+00	5.832231145971067399e+00	4.618435542927946003e+00	6.656164467511619165e+00	7.286030701742187254e+00	4.030778073006398010e+00	5.335920554301047503e+00	4.793734854174934945e+00	5.819224951688257264e+00	6.153653968773913796e+00	5.767755492782956850e+00	5.177931256015350314e+00	6.615372050330114106e+00	5.657263537369059847e+00	7.689611706058043339e+00	6.749902922766886526e+00	6.333921755846279922e+00	8.157596556572226376e+00	5.078787810964549010e+00	6.877187233444121972e+00	6.385620984886177354e+00	3.556775199594436554e+00	5.345640273672465526e+00	5.197921369410416048e+00	4.302492492056850359e+00	7.043707951829509817e+00	5.384367851160248186e+00	5.100923007783381813e+00	3.674970045521813500e+00	4.915201825005365066e+00	4.849709438404824269e+00	5.966912845159980883e+00	4.494425233735277025e+00	3.099950136977149828e+00	4.574650339175687641e+00	2.369178167127900192e+00
5.824926902167017140e+00	3.573933702257100276e+00	4.467179892942630737e+00	6.738543666046392211e+00	3.068704947613171807e+00	6.059346804381343432e+00	8.801240910932458306e+00	5.127779113585147819e+00	5.641799183015780983e+00	6.749005238869264289e+00	5.840914123611629982e+00	3.636345819907066179e+00	6.062854856764527511e+00	5.102400433899712873e+00	4.958214659805014080e+00	5.880327091873504664e+00	5.507800731773580871e+00	6.160295320921062689e+00	6.773922078745276742e+00	6.070503277378070273e+00	2.570264390814773758e+00	4.801244871443990370e+00	4.477809400788884453e+00	5.925515732949276249e+00	5.536085249445591216e+00	3.888277499043883978e+00	7.095171243745300949e+00	6.097548169698328913e+00	7.121454230952691589e+00	5.097654110490884349e+00	5.804760401609171616e+00	8.620323655174615851e+00	5.626951715005517052e+00	7.418187766807071704e+00	5.868588075214977273e+00	3.789974858560895665e+00	6.205027021062259784e+00	3.651311689694172191e+00	5.879538644629549005e+00	7.220778382107918780e+00	4.360884417766690113e+00	6.391198432948831609e+00	5.753161588403080451e+00	6.763445420967231669e+00	4.857834388986586482e+00	4.974110983714760792e+00	3.762035894989079754e+00	5.241130332211561438e+00	3.297865450182987601e+00	5.453824127159497159e+00
4.761516371960758498e+00	6.644846429649652997e+00	2.792262213198395404e+00	4.957316859867773040e+00	4.105840733696433098e+00	3.531002036764458563e+00	9.291311650884084727e+00	6.289723282684104966e+00	6.470576406989857254e+00	3.672545851475005119e+00	3.347918156254130917e+00	3.356454983626034672e+00	3.231738721500566403e+00	7.894729118657626721e+00	4.367842369977755546e+00	3.521940189709237945e+00	3.722914794865009203e+00	5.599543288274490216e+00	4.840973661669446315e+00	4.850613333723356568e+00	2.814390524376173985e+00	3.755759231278299470e+00	2.981249719031497492e+00	8.686324221159026138e+00	3.442802788988440277e+00	1.804008171826801510e+00	5.062292605633050613e+00	4.161624847161825791e+00	3.987118472843982797e+00	3.729201620855391308e+00	3.785720689996958654e+00	6.191442625490743978e+00	3.798436954709566216e+00	4.719189477987240089e+00	3.561513997922100216e+00	3.857851837339670187e+00	3.837794016578677692e+00	3.111985118814895479e+00	4.323337956665115556e+00	4.809566909042218619e+00	2.161304972874576791e+00	7.627441243605283638e+00	5.524873176157727883e+00	4.577099051799995877e+00	3.127950423376759659e+00	2.175771485844721020e+00	5.457985524450641890e+00	4.687835372104977694e+00	4.068141807626164841e+00	6.238607568026814931e+00
4.861916510801020941e+00	5.626074082348246463e+00	7.719912610406254316e+00	5.272659999223350269e+00	4.384710230025950395e+00	7.472586113917297546e+00	4.594108888841526017e+00	4.158726424072033190e+00	4.649763350778918891e+00	7.739415048544565856e+00	6.366866151152121844e+00	4.435697111095332268e+00	7.177633974582064091e+00	7.201351018865778997e+00	4.450449848379637530e+00	6.954351162313411550e+00	6.007052722247873788e+00	5.237729075253901634e+00	6.711814102077872768e+00	4.476218211928124191e+00	6.283601243597688679e+00	3.973196434847352521e+00	6.096759854075616047e+00	5.675877571362565099e+00	6.925059633013856519e+00	5.818732739839786561e+00	8.066899736933224929e+00	7.123040044468116783e+00	8.533699183163214741e+00	6.337046052359858628e+00	5.970929978365163038e+00	9.396424827503851773e+00	6.268433791292596702e+00	8.016120653467437407e+00	7.501247249684583451e+00	3.956775917028081846e+00	6.532134967444606310e+00	5.438616251260503631e+00	5.548963144648114465e+00	8.244891659494690828e+00	5.374799924675507157e+00	4.070342208274816187e+00	2.943455697561399909e+00	5.885371993968878002e+00	6.131316133587925599e+00	6.629196323509503053e+00	4.453993551283574881e+00	4.707633409449626605e+00	4.839748237352334392e+00	3.897322713844260100e+00
5.490422214441372795e+00	9.522346100098509680e+00	6.904518951060986787e+00	3.386926955513060111e+00	7.190219839680698222e+00	3.402224943353079123e+00	9.500850648748425442e+00	7.973041763570718032e+00	9.179793831410332672e+00	2.974833969837739289e+00	3.699569239555947853e+00	5.194514520795022960e+00	2.538230376098061569e+00	1.155261843967752355e+01	5.412803558261694903e+00	2.704856490979588468e+00	2.360187867415846075e+00	8.504654790994312208e+00	7.210091070501154498e+00	4.773162122562668586e+00	5.713320166799765509e+00	6.023204974270364609e+00	5.707266404054895048e+00	1.067884008049463240e+01	3.061775992580138439e+00	4.387433038198870427e+00	2.168172596083644432e+00	2.310025215889261130e+00	3.092823949632033997e+00	6.883761462146980925e+00	5.134343953360552604e+00	3.214631523152565062e+00	2.529476869179458465e+00	1.611306373851665974e+00	2.900391347353424187e+00	6.139336899301973460e+00	1.969238441319501209e+00	6.403169303121358347e+00	2.703676984654488358e+00	2.308567312538464478e+00	5.176693898952850148e+00	9.687036144844395125e+00	6.484574339155148692e+00	2.367493280025452673e+00	3.323655456925139973e+00	4.172041146792206057e+00	8.286575289363019792e+00	4.312078669784806806e+00	6.864916314127565755e+00	6.669962921471175754e+00
3.441548832528567914e+00	4.936766795801006857e+00	5.977641705097975766e+00	5.693107233389197219e+00	3.420289475427259696e+00	6.603982518705228344e+00	5.259856816718679440e+00	3.128925236941821897e+00	3.634763055886398142e+00	7.008571857336051814e+00	5.019144660169297723e+00	3.599613720193077793e+00	6.599314401670761221e+00	5.953532336581596418e+00	3.307231386257439620e+00	6.077767454996483742e+00	5.535933921381787748e+00	4.080263679977731428e+00	4.911237957544441812e+00	3.880439663006979067e+00	5.303488406205850936e+00	2.854180439387214552e+00	4.253173910329253182e+00	6.292161942314629997e+00	6.289701277600765472e+00	4.828870293465258534e+00	7.804784188292011926e+00	6.762724259192329335e+00	7.509825297496212748e+00	4.441535215715236795e+00	4.963286044909869688e+00	9.251323881664113458e+00	6.117454149661346818e+00	7.493933329984233893e+00	6.960000039476931910e+00	3.043700342219228805e+00	5.622241322205786318e+00	3.160068982050132202e+00	5.230327487597759450e+00	7.634647084459562194e+00	3.959077015847551451e+00	4.011184517307546216e+00	3.320963357315215081e+00	5.645920874854932769e+00	5.313144347941441303e+00	5.570486941461718189e+00	3.515957468602302516e+00	4.423297079557419131e+00	3.355735949358004788e+00	3.690729927414391653e+00
4.047833469418456787e+00	7.889211131580712077e+00	6.276340662712271978e+00	4.156285941355223557e+00	5.095544062222205461e+00	6.226491485965381933e+00	6.372782362972848169e+00	5.978989668683578174e+00	4.763059806299872356e+00	6.005150591902734369e+00	4.337892360175159112e+00	3.959758320118182517e+00	5.693606000809452894e+00	8.954469837250679021e+00	4.076664704711496334e+00	5.312149262983134612e+00	5.266280089865193581e+00	4.328145504569360646e+00	4.909917739360855293e+00	3.685154019708848150e+00	6.361628620067745210e+00	2.670745120353270163e+00	4.776341340952622971e+00	8.809008598453040406e+00	6.168938333871988533e+00	5.296130384591021922e+00	7.150767849670267573e+00	6.407306129638133285e+00	6.131393813103706236e+00	3.952339281690993467e+00	4.009898695273791169e+00	8.328729107664923248e+00	5.741600812954001043e+00	6.192766337417688227e+00	6.423817410589332866e+00	4.769308819155565260e+00	4.751278427269417293e+00	4.686063979563034998e+00	4.490086364029593824e+00	6.876432100193846431e+00	3.837006293719862349e+00	6.513947119582955025e+00	3.572155782791689216e+00	4.497893214621774938e+00	5.223858557433266547e+00	5.110527406632825453e+00	5.987922725130045976e+00	5.049498091105056652e+00	4.947092500201583753e+00	5.385930390594416473e+00
3.741652226035258710e+00	7.850287793798218061e+00	6.752754839840313217e+00	2.694629524759614814e+00	6.245531714101325349e+00	4.226571667418102862e+00	7.644577053473545547e+00	5.946337445943532529e+00	7.901163555137831196e+00	4.417819449297087253e+00	3.286349195110843890e+00	4.181498839683315261e+00	3.830468417883769572e+00	1.015313748961233742e+01	3.754533210992195613e+00	2.897981495929748075e+00	2.233744893632532147e+00	7.650703364904994253e+00	6.830464605672275091e+00	2.917568673835629234e+00	5.262669069954068135e+00	5.033608412332244875e+00	5.287725604991540429e+00	9.277044192793262312e+00	3.649699095482921152e+00	4.218651005387707542e+00	3.723141796366618461e+00	3.184820502515947283e+00	4.692910613018836941e+00	6.632070145786378212e+00	4.977836062789669391e+00	5.206248217725109484e+00	2.893317228603867974e+00	3.701684917455964730e+00	4.103100187065740201e+00	4.557179896770167993e+00	2.432579972170954896e+00	5.375995896806586849e+00	1.832035655357897141e+00	3.963198522361612852e+00	4.720512552893851854e+00	7.920510302946594194e+00	5.061745771309205111e+00	1.972548981538936319e+00	2.934047302572265981e+00	4.263234385191450926e+00	6.753052782903841589e+00	2.607042938560122369e+00	5.734872083634953377e+00	4.307181646082765880e+00
4.912698595234126664e+00	6.855101724935551921e+00	6.750797774503645599e+00	7.598996223124497185e+00	5.808401216299819758e+00	7.212910953957760718e+00	6.921189590351185750e+00	5.000929792203316460e+00	5.306166163987884765e+00	7.731457131239283243e+00	6.158252732243971295e+00	5.982891252024950646e+00	8.077774533648135247e+00	7.482816477018404910e+00	4.933713483109928077e+00	7.800796402096295878e+00	7.458529135555011180e+00	5.254439725321488730e+00	4.243651073650644534e+00	5.395078237332176840e+00	7.168925170343058539e+00	4.861958363579654829e+00	5.071014174618313497e+00	7.625091890565490971e+00	7.469820927211769934e+00	6.581310965318323269e+00	9.148372317983506363e+00	8.263162715749356124e+00	8.757552092463720683e+00	6.408361951763534847e+00	5.666386130243803443e+00	1.011420790492752531e+01	7.585770503806655185e+00	8.974430527476059183e+00	8.411954553983008509e+00	4.966964931468286437e+00	7.290660443269056934e+00	4.944569134860705262e+00	7.476680663695518980e+00	8.731318494577291034e+00	5.312101229457073082e+00	5.127173374069116996e+00	5.164412213997140455e+00	7.113157797476569399e+00	7.218054739681265097e+00	7.138916449839180167e+00	6.234916515240565893e+00	6.175543973405891229e+00	5.800302793534756418e+00	6.037961721146646532e+00
2.858355428450915170e+00	7.647637956966597983e+00	5.230316725668078703e+00	4.502795063606590986e+00	5.217265816157442337e+00	5.157770659805923863e+00	6.679856434495730078e+00	5.553678189698515233e+00	5.493260435764556249e+00	5.124496373704237051e+00	3.303030936073645840e+00	4.158222866113937322e+00	5.221733589257188335e+00	8.793699271715636812e+00	2.978382051471711200e+00	4.831329288211413164e+00	4.819861152753267319e+00	4.542812239048526379e+00	3.564629702546802559e+00	3.029321410154167005e+00	5.781400366941104707e+00	2.496709685660829070e+00	3.627479486302172429e+00	9.101175420292108242e+00	5.409331256654330566e+00	4.602499687623815561e+00	6.628772102299749669e+00	5.822207996965701682e+00	5.565985302443141158e+00	4.164712058897222846e+00	3.336030119066425659e+00	7.704214553586793635e+00	5.232325646464394353e+00	5.852565392264590827e+00	5.901535780834581857e+00	4.072143549896517278e+00	4.204643857653350913e+00	3.554655878705264005e+00	4.471979745610182633e+00	6.097219262036602139e+00	2.946346843333242038e+00	6.331175065784614198e+00	4.100285609457078984e+00	3.990360247574576302e+00	4.672632740094779358e+00	4.439684002893334203e+00	6.119023373010135991e+00	4.403529374004988561e+00	4.727001267460443579e+00	5.056140332070835797e+00
8.499255498799984210e+00	7.577638497030743103e+00	1.214801568943452104e+01	8.932743131113410229e+00	8.330046777896709997e+00	1.156632405609184566e+01	4.949093362888570269e+00	6.539912596320096583e+00	7.975311348331976191e+00	1.203923054062254216e+01	1.057623752609119094e+01	8.354433043058122621e+00	1.142497190249017436e+01	9.335719968712057337e+00	8.315701065870594988e+00	1.102193742211657224e+01	9.827760561924241856e+00	9.213670577498570324e+00	1.106291718847643324e+01	8.121441081422876351e+00	1.012520354614858853e+01	8.622481242941208990e+00	1.050026348950187938e+01	6.303123926004841060e+00	1.082260795176533996e+01	1.010018600805819666e+01	1.160309125751363446e+01	1.082522937420614539e+01	1.285134109693645676e+01	1.078197498298194645e+01	1.052100247548495737e+01	1.298156613560101924e+01	1.001617462537431891e+01	1.194371552518770940e+01	1.152953911592895508e+01	7.693627715349186325e+00	1.049856149924155346e+01	9.604532140008940289e+00	9.178239465971827826e+00	1.209552289582994078e+01	1.003356249787040788e+01	5.899564895312385815e+00	6.486794839668384327e+00	9.638188803171491514e+00	9.997578890861582579e+00	1.109127912123613768e+01	7.445059066914391011e+00	8.045971683022647980e+00	8.846340219957392392e+00	6.044899022643599906e+00
4.671308680604725261e+00	7.432234885840762750e+00	5.300714554543225709e+00	2.681775378267813981e+00	5.103494873286486211e+00	3.293059753093826370e+00	8.778845231151098716e+00	6.701361415433956914e+00	7.508075821699868868e+00	3.218644653452694016e+00	3.253937284466562385e+00	3.436205426740363666e+00	1.926325719614493392e+00	9.465977955155562285e+00	4.322268287229891648e+00	2.162156124112335043e+00	1.542679842577847182e+00	6.945518322108794607e+00	6.494340063500247950e+00	4.097254339495186137e+00	3.705575992336619606e+00	4.486296966556253984e+00	4.493408382880636154e+00	8.911643015392304079e+00	2.370118754360652336e+00	2.514399444958447027e+00	2.978607835731317710e+00	2.062575156850411151e+00	3.335668758560912384e+00	5.341349549461339663e+00	4.420721683838140237e+00	4.587496363059218041e+00	1.576235886622659788e+00	2.865675332761547178e+00	2.165576804934408184e+00	4.467239759574452407e+00	2.215047255161498807e+00	4.766031946767148142e+00	1.901926233161111535e+00	3.291154543276524791e+00	3.668602271161368833e+00	8.179726607784179038e+00	5.111124456257683413e+00	2.455191888540630085e+00	1.602791429780819454e+00	2.646622945057549803e+00	6.280559896382145624e+00	3.452172898066837359e+00	4.920272544756788768e+00	5.548392263839660110e+00
3.573106510450678730e+00	7.929850374477044106e+00	6.663617960826936581e+00	2.481567626032168405e+00	5.614929555648903836e+00	5.434873469759303966e+00	6.260018330145220133e+00	6.021046922868952933e+00	6.287294608052058642e+00	5.260464365507876217e+00	3.880262461232957261e+00	3.873129318825042411e+00	4.721616030956997889e+00	9.715369619057335981e+00	3.450907764356613949e+00	4.314498550017758838e+00	3.889093144971616400e+00	5.770228381297960674e+00	5.909617457005625241e+00	2.543258146279736565e+00	5.937963378833813088e+00	3.563890163884468443e+00	5.089108764444455701e+00	8.980272590256056731e+00	5.110811514241516029e+00	4.768127149662862330e+00	5.664371367986068329e+00	4.991624060758269366e+00	5.429299936156500195e+00	5.199559583020545439e+00	4.458259070349268605e+00	6.947829613849219932e+00	4.339210178708396981e+00	4.975043221054853859e+00	5.394421332000639779e+00	4.570207190151512222e+00	3.593716251545719054e+00	5.035449924798608201e+00	2.790038144127406472e+00	5.615051901010157387e+00	4.216464460346771581e+00	6.973675222702214960e+00	3.668733907106743075e+00	2.774000032664436954e+00	4.001115373008918397e+00	4.766341480653404794e+00	6.317439632075494416e+00	3.889083154052511926e+00	5.407934491598787474e+00	4.594852606132427297e+00
4.215050008745826915e+00	6.869348359639142920e+00	3.429131181941314388e+00	4.441207110634755040e+00	4.117396950060107308e+00	4.235423493368057457e+00	8.545535115209800026e+00	6.137270710938587115e+00	5.783738092975895917e+00	4.161954398087312157e+00	3.295900159111832206e+00	3.343951634747361013e+00	3.835124251883815116e+00	8.046409746167363153e+00	3.967780148296083720e+00	3.850862649782004432e+00	4.093398552118002520e+00	4.872604608075788768e+00	4.507224609820475791e+00	4.379230293012287056e+00	3.860288676587543488e+00	3.063924404920743694e+00	3.108335490839769122e+00	8.696556835688200593e+00	4.253173620391940801e+00	2.800985433359316268e+00	5.684423883574150516e+00	4.752965610691863851e+00	4.460490994340687188e+00	3.382814625763752581e+00	3.748746064131866174e+00	6.885678159256030106e+00	4.218803589134790144e+00	5.071581728329708660e+00	4.317289934616670877e+00	3.874562106076425039e+00	3.949369008412926707e+00	3.026759935758470910e+00	4.228447917517751620e+00	5.354369052904576876e+00	2.008509233265095784e+00	7.188445294760397175e+00	4.700732635026122708e+00	4.316139345528200444e+00	3.506432754648860950e+00	2.677734996066435169e+00	5.412357317788643485e+00	4.589125965043797883e+00	3.956623681915017787e+00	5.894370437840811938e+00
4.236232806448936294e+00	6.322884713662337397e+00	3.035831361045678189e+00	4.668959000556299088e+00	3.853107638295975690e+00	4.039049846323260695e+00	8.650701001099442067e+00	5.670459941456055475e+00	5.669947314387351334e+00	4.296169535490977687e+00	3.042487073677328180e+00	3.089963778271687111e+00	3.798723849063769364e+00	7.492133741781784373e+00	4.019851780732788704e+00	3.632210915629817904e+00	3.743979340398094990e+00	5.098566595247802979e+00	4.452090147282531163e+00	4.389018811983236290e+00	3.347984730956729216e+00	3.129942044428890124e+00	2.608548092391457907e+00	8.359758999067206986e+00	3.810817522578433536e+00	2.611597222916302030e+00	5.446703105167122416e+00	4.477518042214726712e+00	4.338449968445035942e+00	3.354767533780546707e+00	3.357264081822777690e+00	6.832965342577507428e+00	4.222344960032208938e+00	5.081787114843262287e+00	4.108913467463964686e+00	3.549055115011281902e+00	3.841254294434683025e+00	2.590549358910238187e+00	4.161975318167822735e+00	5.284498677628613805e+00	1.920281943410454550e+00	6.957317750265570311e+00	4.842920543160816216e+00	4.490779447006775449e+00	3.240298638601806225e+00	2.366099563676831163e+00	5.006104568946969202e+00	4.256864850274165057e+00	3.033881849872640313e+00	5.540087987102864098e+00
3.335861926133949940e+00	6.783086113349136248e+00	3.310022239177594194e+00	4.794097975313016846e+00	4.317547285059035289e+00	3.841127565590306769e+00	8.100347602323170193e+00	5.542543527877737297e+00	5.569844629634427058e+00	4.003818870705778465e+00	2.465998882677525650e+00	3.410289913496005187e+00	4.101663058030568187e+00	7.912902066997137496e+00	3.088695956830885603e+00	3.887275561016165781e+00	4.027411273193202135e+00	4.814364955921804246e+00	3.193963022589961565e+00	3.699610074600916398e+00	3.971655928223617238e+00	2.572249992067923152e+00	1.730621400166185042e+00	8.574531543028443892e+00	4.100782946650920024e+00	2.976974784224649007e+00	5.742318074396533412e+00	4.801592599347392465e+00	4.526007816101598635e+00	3.349639057876542925e+00	2.948397864324412421e+00	6.889816854365668597e+00	4.319354219473908962e+00	5.179375469016926026e+00	4.572408430189686790e+00	3.685475322790888519e+00	3.657567802948475055e+00	2.270060723315865836e+00	4.234097197762070053e+00	5.174759483531280679e+00	1.264442982941635041e+00	6.744558130763603998e+00	4.609670900207547994e+00	4.164132210367917253e+00	3.577015155626685594e+00	3.002208753052477253e+00	5.554007239456891121e+00	4.137355574341259334e+00	3.765684309415495701e+00	5.519863149940793079e+00
4.938231867010422604e+00	8.705326868733370915e+00	4.248844527994103615e+00	4.252329979743283417e+00	6.096639818771060426e+00	2.623803601959243004e+00	9.921637858836465540e+00	7.525839757136868258e+00	7.902545330482032782e+00	2.106365442149332079e+00	2.361520330971619508e+00	4.676187099141776216e+00	2.139888518031380915e+00	1.015658543952166148e+01	4.811254939328235558e+00	2.471826841611613812e+00	3.103207005212577752e+00	7.077872230355931826e+00	5.402081462721921135e+00	4.719575471588228766e+00	4.610254728083321929e+00	4.832843356627837927e+00	3.809984927005781064e+00	1.037361389255518773e+01	2.818773861017535243e+00	3.293288928616789235e+00	3.691309121236356017e+00	3.187416600651847176e+00	1.972464192592797483e+00	5.001871838143109095e+00	3.438859020352849516e+00	4.595546322154148378e+00	3.171122469431027380e+00	2.958117316126555263e+00	2.741543776600167792e+00	5.411399844177767982e+00	2.558528482253548564e+00	4.623927026048278321e+00	3.671450767916323965e+00	3.128088895212310483e+00	3.395154958610886897e+00	9.035164235958362156e+00	6.306678115642228910e+00	3.305766728835449531e+00	2.898364300670898341e+00	2.592050467480349063e+00	7.435707690237993717e+00	4.642454993522317608e+00	5.420813748547870681e+00	6.918706824424599944e+00
4.856256902485038829e+00	7.604130604270495475e+00	4.916277437002127826e+00	3.540405344802134202e+00	5.493907542651933262e+00	2.402737690547529503e+00	9.503384470046206900e+00	6.916282267593001798e+00	8.066734800060697097e+00	2.595500317637183141e+00	3.049318121935254755e+00	4.000719241254323322e+00	1.664595087590419409e+00	9.643983013842298391e+00	4.634502441875021361e+00	2.063678447419116324e+00	1.658111164992258191e+00	7.460216355627673934e+00	6.381360185921080230e+00	4.568097684240743916e+00	3.474703785874217576e+00	5.104546942482436123e+00	4.205434252931646633e+00	9.233677060822607530e+00	1.385169345002766672e+00	2.388121003396265429e+00	2.465777149293740589e+00	1.354598806198230143e+00	2.999759702292481123e+00	5.716587089086007545e+00	4.756105347088293023e+00	4.009161649800451421e+00	1.352606702792189308e+00	2.712475911561599951e+00	1.372251288259493496e+00	4.737368993085597779e+00	2.252602996177022643e+00	4.774261350537090998e+00	2.683426145340125135e+00	2.655486146474828946e+00	3.767590297028169388e+00	8.623884940777845287e+00	5.743709688223850307e+00	2.902245976040991771e+00	1.395812138637353206e+00	2.372929942887545884e+00	6.669173292155688770e+00	3.568080611450096029e+00	5.176262234260210704e+00	5.997325233953526791e+00
3.765655284966640259e+00	5.689537909190746312e+00	5.678471891437855135e+00	3.768486140201107837e+00	4.424017632748451945e+00	4.204953707994484979e+00	7.450708759755828581e+00	4.753332212216593078e+00	6.592925749589382711e+00	4.840537310923294534e+00	3.914697397665948042e+00	2.660170408414267218e+00	4.177389283647046980e+00	8.111764478568915138e+00	3.249345195098254369e+00	3.517368410494271291e+00	2.760985990155079506e+00	6.578927031084877086e+00	6.194356906508256877e+00	3.582846916142651938e+00	3.560641313089636828e+00	4.181407811017414211e+00	4.046931207178864121e+00	7.146670147870461065e+00	3.405321429046828108e+00	3.008325855154223127e+00	4.508655166714262030e+00	3.441451988498441583e+00	5.399171880124296941e+00	5.674243474195112213e+00	4.743263772870362160e+00	6.020217087104613007e+00	3.007282126898199959e+00	4.747615292844673540e+00	4.030817888266617466e+00	3.105342268759407887e+00	3.364108512909238513e+00	4.110927805559480674e+00	2.714973253269007181e+00	4.698111617929345840e+00	3.791102341970492340e+00	6.557465603338220816e+00	3.966099693944477256e+00	3.438097869526923311e+00	2.719643223061928961e+00	3.630274596864984549e+00	5.214379961891776993e+00	1.844953328468167619e+00	3.993793646389500740e+00	3.638660378609953394e+00
4.983160148902243236e+00	8.703457386417882802e+00	5.571714356063813156e+00	2.876861396189124509e+00	6.101245155972476297e+00	3.155952162329028976e+00	9.246222497199255486e+00	7.568691078600561895e+00	8.106311441076481827e+00	2.488217003389442628e+00	3.011597275926656270e+00	4.191047253644717863e+00	1.819970180826130823e+00	1.056608297043007028e+01	4.748074435089510104e+00	2.178487126374970995e+00	2.262337831830989465e+00	7.284447627144437831e+00	6.394642003405469843e+00	4.335509551599884048e+00	4.795865095655704735e+00	4.889999653189383899e+00	4.818472960488501933e+00	1.011371413852844903e+01	2.820841265645837037e+00	3.387855576075487818e+00	2.908522139481004576e+00	2.524333148233704804e+00	2.483713516786684838e+00	5.523420968250457364e+00	4.292877641157571311e+00	4.116223534471481038e+00	2.183323314653503822e+00	2.093259025283936481e+00	2.487326741936388252e+00	5.374939941383175324e+00	1.926777386498975897e+00	5.368488957610254353e+00	2.466362284662241500e+00	2.821043332346772736e+00	4.010497725780620470e+00	8.994503401278777233e+00	5.722242149402448241e+00	2.233136247369446714e+00	2.542619956101431988e+00	3.082649838803315223e+00	7.386689369623252510e+00	4.303630502456761597e+00	5.887479898263487499e+00	6.358232104951904162e+00
4.088837208553194991e+00	5.493487823789865665e+00	3.218930467805383611e+00	5.993830258704493374e+00	3.977573201600974606e+00	4.286321019509805375e+00	8.677880832159475588e+00	4.825614690421044628e+00	5.740600690020032815e+00	4.952589174494191226e+00	3.552748035767661072e+00	3.564391941460943514e+00	4.877623878197566043e+00	6.603025247690382571e+00	3.741487040994991187e+00	4.432481874960999768e+00	4.543800002192084797e+00	5.556039282796090717e+00	4.372263750950629024e+00	4.639440953099933651e+00	3.245864407088657533e+00	3.969958618389216820e+00	2.449524830593396985e+00	7.778402625183359120e+00	4.262961998328590241e+00	2.977098786131837649e+00	6.126577138439158965e+00	5.134383268538156742e+00	5.463825508625915539e+00	4.223526828566783742e+00	4.112701622056929907e+00	7.432144971830946467e+00	4.818818053283942859e+00	6.033451202731140661e+00	4.985810981686629617e+00	3.274447616201253908e+00	4.535274155376703753e+00	2.120249483703677384e+00	4.950845069780678287e+00	5.774473928349661556e+00	2.792146437270514259e+00	6.643478474029066660e+00	5.452522742486163310e+00	5.283177614058840454e+00	3.865827095325447882e+00	3.615336960095301588e+00	4.888314839805421030e+00	4.238166230005711022e+00	3.147920815046759913e+00	5.352645308857447937e+00
2.460057752560390831e+00	5.571519246962272298e+00	5.721956684897447687e+00	4.683466674125411622e+00	4.750615601396356524e+00	4.414668530664906498e+00	6.756126660339765166e+00	3.823762286789897491e+00	6.337778234590464521e+00	5.249054229799054561e+00	3.605591326079633951e+00	3.697190258228238324e+00	5.069701330442719645e+00	7.773991242192240136e+00	2.216357717448075082e+00	4.402406376045798098e+00	3.641728854325544162e+00	6.468601929929524097e+00	5.466379935774233090e+00	2.604358979055463319e+00	4.336294318937492065e+00	4.204848971792701562e+00	3.836111687213182186e+00	7.294856550840094656e+00	4.037498463164120643e+00	3.671516266051711330e+00	5.495676187750237141e+00	4.524769917198482538e+00	6.028594249046983045e+00	5.864452870983681620e+00	4.555777073034171565e+00	6.792445951410951643e+00	4.103608201610271067e+00	5.682947227126885714e+00	5.142474914908374828e+00	2.682576459808864389e+00	3.895596225300602011e+00	3.510549520269941937e+00	3.698261954359260528e+00	5.337181799729037834e+00	4.007411836902371682e+00	5.985724247487870464e+00	4.282341382562469434e+00	3.814859842520643252e+00	3.391059519077103790e+00	4.498142602877276630e+00	5.082543466289348721e+00	2.033018052538342335e+00	4.127119497599001541e+00	3.206713123223202899e+00
4.096936833607889739e+00	6.227300354645473490e+00	7.716424656938619009e+00	4.010165075238376176e+00	4.822578675419433303e+00	6.508813187625357877e+00	4.844870201341064053e+00	4.442849866277104987e+00	5.925234344212756632e+00	6.812286578373623946e+00	5.538345252156289256e+00	4.284079111575077370e+00	6.145749064237560511e+00	8.294670824630504313e+00	4.147539305094553264e+00	5.963681575569299120e+00	4.701679560372517663e+00	6.195095148806542440e+00	6.973662377125700473e+00	3.556006432180046417e+00	5.866801402579854496e+00	4.438835841611227906e+00	5.970595640383923985e+00	6.673306653215953510e+00	5.779680625216966128e+00	5.201998164007029857e+00	6.673247146821217335e+00	5.822553889666187033e+00	7.486227941615461567e+00	6.402842566635611909e+00	5.951185191302245769e+00	8.014708886989019732e+00	5.088978326937701802e+00	6.693337062403985627e+00	6.415635781556026096e+00	3.814182677024997137e+00	5.249831981617965049e+00	5.302426721717179880e+00	4.169150436908643620e+00	6.983926484045225536e+00	5.273977032876763893e+00	5.261185887933337746e+00	3.030573244262509292e+00	4.491114572013758632e+00	4.854463518297117197e+00	6.078316925783039615e+00	4.899728110038453543e+00	3.566957099499178163e+00	4.979126909602080708e+00	3.473843090378201381e+00
6.854106953227986132e+00	1.093580982697613635e+01	6.575750207221568999e+00	5.278220555973253347e+00	8.237330169101923616e+00	3.415537645749868734e+00	1.142287887369090882e+01	9.623499466608503639e+00	1.015054287621052254e+01	2.354548500576331360e+00	4.343159403111099159e+00	6.468303357631671524e+00	2.861212014177227037e+00	1.252352384055413737e+01	6.760501380503189495e+00	3.547060576909210283e+00	4.200765249802711487e+00	9.170814638320248235e+00	7.246384816237646298e+00	6.383333373746242323e+00	6.486781086319687972e+00	6.984429513500584719e+00	6.057330162081555613e+00	1.228291716366603126e+01	3.822098561896735358e+00	5.042852708998765365e+00	3.257415134634354725e+00	3.643219160212820551e+00	2.055423157982856353e+00	7.009443729968233505e+00	5.383811588772175583e+00	2.926429614879222374e+00	4.051575246210696868e+00	1.946057364546545321e+00	3.324252431769732397e+00	7.493404590333637927e+00	3.388037135610405759e+00	7.063086992931057573e+00	4.714059088897132987e+00	2.590322983353842368e+00	5.683959363328646930e+00	1.122634639528380518e+01	8.103391913956071946e+00	4.188444424258048748e+00	4.538228395985494323e+00	4.403876658255733823e+00	9.636352255654617949e+00	6.239979177272829247e+00	7.891777031073142545e+00	8.724695224493276058e+00
7.344000565377292844e+00	1.070804129788955983e+01	7.132417978466524033e+00	5.280184920094459500e+00	8.388628853882599046e+00	3.548527738470880433e+00	1.175865148450151842e+01	9.766659692837514228e+00	1.074815195280760172e+01	2.866599761896636789e+00	5.043869126372363176e+00	6.559412787662806110e+00	2.821278494865286479e+00	1.265130548095839913e+01	7.107859929567403867e+00	3.619723266972173725e+00	3.920393198536239687e+00	1.001035741641327981e+01	8.349486306965770765e+00	6.726139426176813707e+00	6.191053372052354398e+00	7.617239930398666203e+00	6.760121328345392477e+00	1.200034686510863580e+01	3.454405749868521003e+00	4.999526150918898182e+00	2.175567162012832068e+00	2.973388010897137779e+00	2.908478491078283490e+00	7.956050894490576120e+00	6.245573472278744376e+00	1.562035440748493098e+00	3.489702888225969968e+00	1.970293990247385718e+00	2.801462532051291365e+00	7.545432746046338401e+00	3.824572713631998244e+00	7.568413995790150395e+00	4.657918681981326969e+00	2.227756694229577672e+00	6.329730373873594829e+00	1.150528243539472051e+01	8.361724535686457571e+00	4.423924852388176454e+00	4.374656068389483288e+00	4.701547799800424698e+00	9.647073668918247691e+00	6.122386575309937129e+00	8.206390042475176116e+00	8.668185027792828734e+00
4.606929240161130146e+00	8.338830010750324817e+00	4.660819180303476195e+00	4.165770457891860623e+00	5.591880812687623603e+00	3.792119118958297896e+00	9.093117310352322846e+00	7.082102969887973387e+00	7.016549351781561583e+00	3.448501926571752030e+00	2.904499256492680814e+00	4.126373330751414770e+00	3.136601280805884961e+00	9.668518841018302723e+00	4.521976403938063882e+00	2.956304885074201749e+00	3.588803530858215129e+00	6.334114530368434970e+00	5.396101380222215305e+00	4.360234752483430398e+00	4.856202687533696327e+00	4.230638451820196266e+00	4.070019462740106064e+00	1.007860363751377974e+01	3.800029596332038739e+00	3.410394755036117331e+00	4.726923464552421628e+00	4.170062386605725813e+00	3.019358311330352151e+00	3.994262102542845749e+00	3.422647519432882923e+00	5.692594676314465474e+00	4.005957771826780700e+00	3.604819969979641936e+00	3.865610987539827459e+00	5.078516200659935365e+00	2.860433167238235264e+00	4.336318049969893451e+00	3.347924542090800593e+00	4.268440585851887015e+00	3.351314927626350748e+00	8.636260336682807903e+00	5.804118271203783763e+00	3.491477871562456592e+00	3.172770567832357891e+00	2.967123774339022191e+00	6.846444947669460213e+00	4.700444426071426207e+00	5.028928266983315076e+00	6.525851722115120879e+00
4.535538785509388049e+00	6.986219963292478852e+00	4.478024910824095706e+00	3.488492349360816203e+00	4.600807772905310955e+00	3.230373349545303086e+00	8.855994759980141851e+00	6.306781483196239435e+00	7.048258471701813299e+00	3.276912194706778969e+00	3.190363760299023799e+00	3.080766359117943498e+00	2.117353497497466375e+00	8.748366672203710337e+00	4.160896590838352616e+00	2.213562537844109279e+00	2.099767994106605862e+00	6.485490572669845299e+00	5.902114502700578136e+00	4.199638661434935472e+00	3.097234678730807378e+00	4.139466809985220763e+00	3.883419796768380561e+00	8.713839951658473026e+00	2.491354151829781038e+00	1.690617695371343210e+00	3.619277566044902805e+00	2.701412004954448332e+00	3.402473351797621781e+00	4.731820283284040585e+00	4.007872121998749648e+00	5.004307866345715894e+00	2.434962513410510176e+00	3.362301142052312564e+00	2.464430083471451649e+00	3.945355228765667910e+00	2.611570009750045163e+00	4.028838572979854149e+00	2.704303944090725942e+00	3.689687558053255767e+00	3.056222261553026787e+00	7.912475486262561475e+00	5.200087265016673399e+00	3.210461693680873196e+00	1.976840187037006924e+00	1.980925563944149426e+00	5.675133136932498878e+00	3.659626687915605192e+00	4.423665283369414780e+00	5.627067347118295260e+00
5.211730452926565782e+00	9.318312509246236885e+00	5.525685570189853735e+00	3.724123529362148854e+00	6.606426794912450440e+00	2.894811211575553322e+00	9.699217637238511713e+00	7.865390870457412476e+00	8.456299534810725049e+00	2.070417283700908051e+00	2.795553171411543580e+00	4.860530757289889259e+00	1.665898590096145604e+00	1.092185888234273250e+01	5.154928509438280848e+00	2.236942878677421920e+00	2.615396205073472480e+00	7.559500914375772318e+00	6.032907542226848108e+00	4.699036576552868993e+00	5.212488371561527778e+00	5.193623863377593963e+00	4.782971264954824164e+00	1.076525677242160306e+01	2.934316036629282642e+00	3.699863392139467688e+00	2.958297827064101160e+00	2.793806062380084221e+00	1.757143751506387241e+00	5.652950202891668496e+00	4.018598911828878073e+00	3.871088063126729928e+00	2.848327972703958544e+00	1.849725789387904662e+00	2.594834355783865565e+00	5.784949849949382994e+00	1.918576188684048667e+00	5.467650317690708306e+00	3.130576570201903497e+00	2.619399105093060953e+00	4.084229369171955781e+00	9.417746919381302817e+00	6.432234249727511788e+00	2.794003969594438530e+00	3.149006182225814410e+00	3.118688308623676519e+00	7.820687772250961345e+00	4.685124848029402322e+00	6.229426764938719607e+00	6.986344501610712854e+00
3.730375870639538238e+00	4.790378891696093433e+00	6.058695349598023583e+00	6.004875081665732139e+00	3.687221523768545062e+00	7.001643914208558250e+00	5.217360244240905942e+00	3.322879422550020223e+00	3.554273221446380582e+00	7.425109144881878009e+00	5.501560941828091522e+00	4.129131548989406042e+00	6.977405826232343067e+00	5.785642614258919458e+00	3.775936314590112364e+00	6.641218617755764164e+00	6.033677584694111751e+00	4.085694887611456494e+00	5.219235994194672656e+00	4.078597341343335181e+00	5.513486056308329886e+00	3.064112897840944871e+00	4.732897379955891992e+00	6.453225359513177217e+00	6.689985104021476836e+00	5.097589753208092489e+00	8.297181306358623942e+00	7.244160800235092346e+00	7.922565566595477726e+00	4.621564117370697389e+00	5.167553181516762351e+00	9.646238088472252059e+00	6.559854342847011743e+00	8.012900930669591304e+00	7.381880101706424391e+00	2.884208402019132311e+00	6.236042861220100875e+00	3.253247523403291819e+00	5.713859643712251746e+00	8.176864114881521317e+00	4.177595723692220098e+00	3.712884820310773826e+00	3.631894027188557583e+00	6.080205295150569178e+00	5.619691107359295223e+00	5.965074746131056038e+00	3.382100625016998485e+00	4.902447330578418416e+00	3.500876536167198960e+00	4.123714953311609754e+00
8.276037844639384744e+00	8.373145839132712709e+00	1.246239228117571862e+01	9.338119059662709276e+00	8.924589576382260248e+00	1.213575289065316554e+01	3.578305472647733243e+00	6.826421806094121969e+00	7.899329435155006074e+00	1.253905453332442299e+01	1.080634678706284113e+01	8.910567836886354343e+00	1.202876954465021875e+01	9.751260428563263361e+00	8.263055192740768717e+00	1.152893486605121431e+01	1.049334426752523797e+01	8.808889810846887158e+00	1.078429993631034911e+01	8.017671199378613167e+00	1.096518198977743275e+01	8.560010479332030187e+00	1.069007654680618025e+01	7.611990812241455018e+00	1.158407447353016018e+01	1.069568997044193104e+01	1.247340719116770913e+01	1.162205132345599701e+01	1.326516012268915290e+01	1.077229893032615848e+01	1.061432778564070389e+01	1.378645243772743711e+01	1.079054370091658122e+01	1.250918497247382355e+01	1.229978130068632325e+01	8.091701005881631659e+00	1.087788028672948926e+01	9.717315489510557569e+00	9.697074462777409920e+00	1.273278174163333709e+01	1.021698410446669314e+01	5.676495810345425497e+00	6.654119637119595865e+00	9.917409939388399209e+00	1.057060100650697620e+01	1.152816662774503698e+01	7.941536390719829086e+00	8.633474023866627434e+00	9.284450898339223102e+00	6.378736904789755968e+00
6.964159953430184125e+00	3.006831921780438677e+00	8.647749927954235361e+00	8.629605054517027085e+00	5.563072532870744880e+00	9.295179023307314381e+00	7.282141524735251892e+00	4.397582992287770942e+00	6.693647850780111597e+00	1.012593729246814966e+01	8.681504642426480345e+00	6.484240831538197192e+00	9.522984961337849441e+00	5.119640467058959032e+00	6.684351098710789252e+00	9.075042224746036723e+00	8.115504875419174979e+00	7.658016007992788587e+00	8.833485153816466706e+00	7.398895658300795652e+00	6.675450196626655952e+00	6.983898140670551591e+00	7.524131639994754650e+00	4.311246474648372740e+00	8.631697775180670718e+00	7.399881724289965490e+00	1.004714225438425501e+01	8.931520441544765987e+00	1.089398065384909842e+01	8.615210957815211401e+00	8.877821614212283663e+00	1.159220140053303894e+01	8.317831152288855279e+00	1.059032854294948400e+01	9.306497173867052553e+00	5.221163847938650626e+00	8.988253635699225086e+00	6.549935775257221593e+00	8.287408510609020951e+00	1.033065642094381964e+01	7.480427941107548051e+00	4.355955308746564114e+00	6.163821469702729594e+00	8.881959718613380517e+00	7.915926130538339045e+00	8.514473482500875434e+00	4.483499737746169167e+00	6.593110410157211554e+00	5.833514516857128740e+00	5.193780970403169661e+00
3.967228973254334878e+00	7.962825408813374750e+00	5.900932326656956661e+00	2.777909303826470389e+00	5.773997424953270396e+00	3.279606845060270004e+00	8.230154327931645142e+00	6.388326457715556295e+00	7.673625056999632932e+00	3.137258779727722047e+00	2.715936789776161042e+00	3.748237044104364646e+00	2.563099855719997322e+00	9.941986355436354117e+00	3.956009721471050788e+00	1.915238577492859751e+00	1.664792147575024694e+00	7.151765326347287122e+00	6.103200296198178165e+00	3.482761151385146636e+00	4.659691420137006546e+00	4.558521988120110002e+00	4.619045437933341880e+00	9.430899536009276218e+00	2.920734562679307977e+00	3.200119578318918911e+00	3.163736818719985688e+00	2.495849096344263440e+00	3.536758937307194373e+00	5.712965790607311689e+00	4.507273649085075995e+00	4.541095416499499215e+00	2.098199754090741109e+00	2.595639336570189748e+00	3.012615743539941882e+00	4.565877717240738320e+00	1.479463262971746573e+00	4.906253167381884772e+00	1.764476214735823945e+00	3.151267336298962274e+00	3.842677278908564809e+00	8.110776729565445820e+00	5.168733567572694199e+00	2.052920737734154066e+00	2.426898093298432979e+00	3.179691728628081471e+00	6.612912374412833749e+00	3.272594673719378289e+00	5.491233816004278623e+00	5.255699657235501476e+00
7.193223866957791479e+00	5.399833602857206039e+00	4.539071106118151455e+00	8.866229354009904640e+00	4.302827787021441530e+00	7.737646110006539679e+00	9.796600939373421468e+00	6.365973627824576653e+00	4.936290839647544892e+00	8.269037605525232593e+00	6.998048371708089910e+00	5.661012212155750234e+00	8.058912148366584205e+00	4.470727819858113072e+00	6.645771663367637139e+00	7.782318219079718880e+00	7.921351236553866748e+00	5.335125252287193476e+00	5.783807530442800271e+00	7.834137302667541825e+00	5.499843894673059452e+00	5.250434723969036099e+00	4.861658385769154656e+00	7.286226957745206789e+00	7.784002803653569558e+00	6.085842215722691684e+00	9.573476017892142309e+00	8.586507696040941440e+00	8.586810984211494358e+00	4.822109247237082563e+00	6.378468474206774985e+00	1.092664332319802512e+01	8.189773854941524434e+00	9.436675658703148173e+00	8.104426997050852677e+00	5.802831347065541934e+00	8.092401709127363674e+00	4.346554780542570384e+00	8.308255787663869185e+00	9.357454526180587706e+00	5.092014329492061897e+00	6.836108387288708954e+00	7.002036821136307765e+00	8.844514109285235293e+00	7.410527307487662974e+00	6.325635873709403612e+00	5.107517888059486033e+00	7.682439918388983102e+00	4.237143754469414603e+00	7.463857185523684379e+00
8.090351160355680804e+00	2.764850589407329196e+00	7.400148576589026028e+00	9.273328478221392501e+00	4.570945404708407267e+00	9.174217850475001157e+00	9.411589277253522567e+00	5.965734034757720572e+00	6.188099406738076347e+00	9.937394728555066337e+00	8.869364076218468895e+00	6.339312514306633339e+00	9.264176067911364498e+00	3.247443279384907289e+00	7.449727415371273587e+00	9.039627914812168541e+00	8.429898779677671428e+00	7.335513730869058335e+00	8.835461533305050352e+00	8.580819297803030210e+00	5.716305621594279351e+00	7.056804502334467877e+00	7.088722803632429681e+00	4.035503493198645764e+00	8.615332610319899942e+00	7.025520189115686875e+00	1.016897568899897131e+01	9.079196586108430722e+00	1.051849334125456714e+01	7.550223965742674181e+00	8.809791234669731352e+00	1.174056461140385466e+01	8.552631741864903603e+00	1.062629920194155453e+01	8.965117818319987109e+00	5.975124716295212579e+00	9.253593027738196142e+00	6.253922900637471471e+00	8.829987190779284845e+00	1.039109455411042582e+01	7.172630728996804095e+00	6.236075586291180528e+00	7.162288063758302847e+00	9.642379795630127148e+00	8.000919587932338928e+00	8.050732135172626869e+00	4.113451005237075186e+00	7.670444587020407212e+00	5.343963259560535306e+00	6.996566943976600506e+00
4.413199347159570074e+00	3.676678982476385915e+00	4.553941474641737486e+00	5.925746374940092487e+00	2.871977226244912362e+00	5.370038319170266305e+00	7.697676339577236071e+00	3.889088524250929879e+00	5.522732327507478445e+00	6.117344948148923933e+00	4.936692558955907195e+00	3.330547650555077954e+00	5.563606043655614286e+00	5.450942709932827590e+00	3.912861919513019426e+00	5.246686189266321243e+00	4.700308340142379748e+00	5.604254170662059664e+00	5.688269764891225044e+00	4.964122304348966175e+00	2.921778838698287029e+00	4.011275919970523240e+00	3.694176208340214540e+00	6.022880865807977102e+00	4.887557974100412927e+00	3.309051514189508048e+00	6.577503545031631482e+00	5.411657762312870545e+00	6.768694882599361584e+00	5.052149905918332351e+00	5.365328179924090612e+00	8.031799060034456872e+00	4.938303740812963305e+00	6.816576007200247922e+00	5.462194196099497745e+00	2.470569854980482205e+00	5.313552413319988510e+00	2.675396657629049546e+00	5.181486941444195971e+00	6.590535592972202927e+00	3.618674114088967553e+00	5.382762954453691684e+00	4.720880994007615961e+00	5.754577146766524542e+00	4.281327673475136208e+00	4.339131605329468400e+00	3.381420161354364851e+00	3.991298574057418946e+00	2.767695831722178923e+00	4.362055081331902784e+00
3.946655295404102759e+00	8.133411998724838554e+00	5.895394528647141641e+00	2.386806418133263108e+00	6.018687101476923651e+00	3.289858897394998039e+00	8.378004893782543760e+00	6.676791420586701165e+00	7.840766470248530240e+00	3.189457072734448673e+00	2.680263122815085275e+00	4.019010474711053327e+00	2.695079758178080986e+00	1.027478896197428959e+01	3.811494445168789991e+00	2.326675078888747805e+00	2.026788539770006725e+00	7.244050065829494400e+00	6.301609645571165430e+00	3.276458833195501796e+00	4.867675762162215314e+00	4.749817489085993216e+00	4.693196504071616815e+00	9.608574255997343272e+00	2.852836010256510679e+00	3.490530365837904547e+00	3.201553073428001550e+00	2.530523062904395548e+00	3.473370728863793833e+00	5.874409854436161815e+00	4.320561250439522105e+00	4.499419429222064615e+00	2.135287706544916286e+00	2.782359216702808613e+00	3.132879205609854889e+00	4.712272044655718695e+00	1.688359362543208508e+00	5.042654392734282176e+00	1.659489996482594432e+00	3.094107160335356266e+00	4.102877127628868692e+00	8.347770761957336916e+00	5.098137895623199967e+00	1.045822885645596889e+00	2.143506264050887733e+00	3.391282960135703739e+00	6.993913920051954669e+00	3.019646742299470166e+00	5.545435706198844628e+00	5.198039151330125840e+00
7.304668002394130610e+00	5.900226372087748139e+00	4.385733119229429988e+00	9.001621115552721264e+00	4.769089452092912573e+00	8.155642208450769814e+00	9.912569198389590497e+00	6.683630103612013151e+00	5.156149260208371388e+00	8.548989267617693955e+00	7.321983960692170612e+00	6.200523433487735048e+00	8.263881578031776698e+00	4.794733367417928882e+00	6.780236304343799425e+00	8.232470953414747328e+00	8.300507481032459722e+00	5.032792408642809967e+00	5.845712647545013851e+00	7.911113090601863185e+00	5.899785094869169910e+00	5.482893119280018546e+00	5.242075720492502811e+00	7.785257936612310026e+00	8.149411811465805400e+00	6.428687201551098518e+00	1.000223371967059904e+01	8.977437063016784791e+00	8.848023569151513001e+00	5.019780700261116557e+00	6.467636976432401319e+00	1.133582066654079412e+01	8.499231324702854806e+00	9.863916113719080059e+00	8.449607607424910682e+00	5.874494129330565251e+00	8.491134752118963291e+00	4.476134818017558636e+00	8.690786351591485825e+00	9.736341727976887128e+00	5.344153588228773621e+00	6.671869985856631935e+00	7.274339383672190351e+00	9.020512484606809878e+00	7.668404255851037021e+00	6.739042306961017026e+00	5.273686350367257525e+00	8.001477682430390814e+00	4.690516930923586791e+00	7.919910351022633854e+00
5.540621066950384588e+00	9.798369649058443542e+00	5.358423988850870678e+00	5.083644497301825993e+00	7.057388380773146785e+00	2.291264360390709243e+00	1.031976277846252366e+01	8.339246388198846560e+00	8.671896917579339004e+00	1.415788716714254436e+00	2.946211531355429347e+00	5.570894497159788017e+00	2.876956258113021025e+00	1.118688636106168666e+01	5.473004426310286163e+00	3.368360856905739720e+00	3.946855521371449793e+00	7.839196891553355862e+00	5.410415598612017263e+00	5.303011565259680538e+00	5.772799582814226227e+00	5.695743762283935752e+00	4.568954990070889899e+00	1.106782588342092311e+01	3.281606368182426792e+00	4.254754117030378424e+00	3.861310639339871731e+00	3.792685250896570270e+00	2.513902397913348796e+00	5.861969683398148945e+00	4.234174392411576449e+00	4.014267631902463940e+00	3.813801374646331510e+00	2.945878507515757860e+00	3.454637856406182372e+00	6.357854311399799840e+00	2.988185505020430455e+00	5.613216000829110541e+00	4.520330709842001582e+00	2.916040706596447762e+00	4.401130999487546269e+00	9.941594708740490560e+00	6.999902483168505718e+00	3.857035444036824412e+00	4.075171718306386914e+00	3.773223286441192759e+00	8.499451258197279202e+00	5.447934087188020413e+00	6.808461526049048196e+00	7.738670267520952883e+00
5.654408588304240979e+00	8.374721311421067682e+00	5.326199039039360095e+00	4.465886989887931868e+00	6.504525323994189812e+00	1.909970082622250542e+00	1.042457722117804053e+01	7.727258534616858299e+00	9.064031250075693436e+00	2.260381935223599204e+00	3.468608044422392123e+00	4.894789357420758158e+00	1.956859156929735333e+00	1.047901085758715922e+01	5.422098506029314535e+00	2.471589671777001840e+00	2.350783311958654309e+00	8.560750364882332875e+00	6.982526120824955385e+00	5.222175136997335265e+00	4.063621374705290279e+00	6.071606387069961031e+00	4.919821370805958161e+00	1.003038088262868222e+01	1.132683640443317596e+00	3.104663850960398985e+00	1.746465461754566517e+00	1.530185596263569980e+00	2.779987341237331488e+00	6.685101138800797038e+00	5.054126354447034508e+00	3.024248955061687116e+00	1.966568835862827935e+00	2.627900630928050152e+00	1.436028448329290441e+00	5.549175841879749882e+00	2.894393589519576260e+00	5.564345572766357328e+00	3.516885821993113392e+00	2.037351058100530743e+00	4.624844490631706329e+00	9.604842923161630353e+00	6.804132220575605849e+00	3.547412498682417592e+00	2.330030966945166870e+00	3.174177957722265297e+00	7.700316966977203137e+00	4.334339911703924741e+00	6.177153741006619292e+00	6.784773614067471037e+00
2.319722645719612952e+00	6.848377169377343421e+00	6.618329255286070634e+00	4.494830110578412530e+00	5.353707928422693385e+00	5.527773829085064428e+00	5.510001813040098284e+00	4.038635964780719512e+00	5.971204270881427689e+00	5.894238884538203216e+00	3.902849224489183033e+00	4.357200434435586800e+00	5.672873006417440855e+00	8.512816073737335287e+00	3.104396003373328661e+00	5.078082309927351545e+00	4.397034365134554257e+00	5.866990288465346204e+00	4.992454759824521915e+00	2.283568834413150395e+00	5.879853166426706856e+00	3.719873017196559495e+00	4.666906833678445388e+00	8.242001452275308893e+00	5.354131422813294350e+00	4.832080106506127848e+00	6.442680576924605163e+00	5.617485048955619398e+00	6.481125920519665407e+00	5.746061101936603244e+00	4.726146583048665306e+00	7.662253133884125766e+00	5.127301189042333007e+00	6.118229528645425574e+00	6.146828623038247841e+00	3.470513835037426720e+00	4.295095227565943752e+00	4.100871875804348754e+00	4.087887246800232077e+00	6.281418885931842055e+00	4.149895944837153294e+00	5.535111097851587836e+00	3.899884440097581617e+00	4.026737731544300480e+00	4.620154890974466078e+00	5.267823541184247560e+00	5.475680794360779480e+00	3.406651588881299819e+00	4.874246208102928968e+00	3.708565828480971494e+00
5.613874111431997882e+00	7.552487784205656141e+00	3.756212075973509812e+00	4.603689918953307370e+00	5.076599462505037685e+00	3.119482393324012115e+00	1.021933408212587757e+01	7.381946123411378125e+00	7.685215369597461432e+00	3.111174680197327902e+00	3.657821352197192954e+00	3.966285139558126893e+00	2.100332310716113149e+00	9.072774228333281954e+00	5.229971663002883631e+00	2.648225657406368949e+00	3.043449230180575782e+00	7.010160251316677638e+00	6.230489509419985694e+00	5.431275761616329412e+00	3.020148657323046937e+00	4.905459835028746163e+00	4.015970155850227208e+00	9.453864823526920702e+00	2.669660764128656716e+00	2.118643033095544137e+00	3.826627837858956216e+00	3.098820749555001086e+00	2.888878010798571427e+00	4.748132687085084847e+00	4.431258269832718533e+00	5.040985127567536139e+00	3.155494148778422492e+00	3.594811329958941037e+00	2.176879810590355291e+00	4.956790820463578662e+00	3.360534099275697351e+00	4.429364042502517584e+00	3.912451592140662182e+00	3.777379821686124739e+00	3.384324308897196598e+00	8.936834047258839675e+00	6.337021343828522113e+00	4.316932940635519245e+00	2.619216106582460846e+00	1.820679729698719163e+00	6.449319854653092321e+00	4.864966062331003371e+00	4.884041850027809772e+00	6.875228595756162520e+00
4.785366578344754096e+00	9.065024475174702445e+00	5.606087592990953716e+00	3.281920303723032006e+00	6.530458483244300005e+00	2.851489248021937595e+00	9.416658715426835968e+00	7.553261919506682354e+00	8.415369399793815930e+00	2.089540001807951519e+00	2.543021834559383798e+00	4.794955684022466968e+00	1.854376682907993734e+00	1.085869337484432151e+01	4.927766973437345044e+00	2.264692681117879136e+00	2.384623205371761756e+00	7.551263350015440245e+00	6.057327451577078747e+00	4.271684304619838279e+00	5.185734343733813922e+00	5.149279511929987230e+00	4.843225030901590955e+00	1.058179087696682430e+01	2.645440581392421553e+00	3.587894509298057422e+00	2.936306818367605764e+00	2.616695611448565550e+00	2.307090330157247848e+00	5.862351833747843521e+00	4.309826334616444932e+00	3.936933655305992374e+00	2.438674262016736982e+00	2.167370436055491734e+00	2.652794368524440838e+00	5.479041595479658966e+00	1.984746069714753425e+00	5.380281464434898631e+00	2.837155448213602327e+00	2.665104625114310899e+00	4.070936365463612816e+00	9.105452414779845682e+00	6.068939519667381433e+00	2.269143582916893553e+00	2.747709463277808517e+00	3.149594162181906576e+00	7.635829913625535426e+00	4.308755392698428999e+00	6.145802485924384939e+00	6.609092059097104510e+00
4.007083453134034023e+00	8.516231402681182061e+00	5.816743657632038378e+00	2.902487265139830352e+00	5.646763573327716834e+00	5.018910285560107098e+00	7.474786346610511778e+00	6.697139039786218717e+00	6.359013920693879385e+00	4.558597931745373089e+00	3.334914823829269626e+00	4.125231135528246718e+00	4.158091029298395469e+00	9.912217584613943089e+00	4.037975514697389912e+00	4.056368358263473084e+00	3.957560206376037559e+00	5.395554497191227483e+00	5.226875852063209038e+00	3.359151439599583622e+00	5.809143368353063330e+00	3.449569680051792542e+00	4.551045725201025682e+00	9.694896351110225297e+00	4.897577287509150779e+00	4.564070549159489509e+00	5.558841093365115782e+00	4.943629474716501271e+00	4.488750854665974011e+00	4.400820422046538560e+00	3.625084770208292895e+00	6.740392716137230344e+00	4.406680156554676486e+00	4.569602770268091696e+00	4.975870006736122342e+00	5.017575456230963127e+00	3.374127179502004914e+00	4.878336932709379070e+00	3.350921914595071271e+00	5.325988975762608213e+00	3.521997626585930075e+00	7.547248192412647327e+00	4.373225908152564401e+00	3.001059495521226861e+00	3.991945165889289271e+00	4.253927276221149079e+00	6.687459114109019609e+00	4.546087676519611875e+00	5.320504528513213316e+00	5.748619705959440829e+00
4.888636409620150225e+00	3.448218082962967390e+00	5.021194224261672723e+00	6.408019490019583486e+00	2.367918387581484208e+00	6.515114493445524957e+00	7.302466360626898023e+00	3.660900535970002423e+00	4.325342699310025907e+00	7.081306079169089607e+00	5.499614124270100213e+00	3.460843812884892845e+00	6.431868698121704142e+00	4.476991691246517746e+00	4.324130458136232313e+00	5.996238962353506174e+00	5.568407254725564748e+00	4.837582281056740818e+00	5.752190984413969588e+00	5.366847945245994289e+00	3.886342645074875701e+00	3.819423539187658090e+00	4.242010037234461350e+00	5.640759777414715792e+00	6.075885598329859860e+00	4.304995707656877002e+00	7.647357428723811523e+00	6.534730939546681050e+00	7.510019516387883343e+00	4.495268052201077502e+00	5.623271599029356693e+00	9.234380798880584607e+00	5.998076916769409905e+00	7.645502697115889035e+00	6.515747987966523880e+00	3.010985671769658367e+00	6.024239954528518126e+00	3.017798779608074078e+00	5.759092200363030933e+00	7.680757713935712161e+00	4.073755638220639241e+00	4.887209900173403732e+00	4.732482128758780604e+00	6.488372525601961982e+00	5.231383569580708937e+00	5.173988313216975499e+00	2.578418827318388118e+00	4.938750902901968942e+00	2.453854721120127813e+00	4.495337698010414051e+00
2.650708907417646643e+00	5.897609217039484264e+00	4.959855383269886175e+00	3.851669403401132286e+00	4.034459273608114849e+00	4.832786516574339331e+00	6.538454007394054024e+00	4.339844767527979208e+00	5.120188020347638869e+00	5.161023829896220327e+00	3.319433711502919770e+00	3.060610297478948194e+00	4.763274469449003234e+00	7.615630689513229967e+00	2.449554721527279710e+00	4.362653628926919325e+00	3.792840498172127095e+00	4.626669118064585362e+00	4.427680230526429561e+00	2.628948380461633594e+00	4.341904475280118803e+00	2.314186146977733394e+00	3.108170918165551022e+00	7.557049708255473064e+00	4.490447549785874237e+00	3.564551003357576242e+00	5.949395689350672534e+00	4.882126757772402570e+00	5.612827690883739784e+00	4.343524469981693059e+00	3.452721008008942327e+00	7.407321022999971305e+00	4.273700197478335738e+00	5.683860871502192325e+00	5.129974556783702511e+00	2.803244798654307424e+00	3.878952298598068005e+00	3.011114169738910107e+00	3.572443988842133322e+00	5.807046981810569442e+00	2.461112198196218515e+00	5.393894956968495968e+00	3.114227562691987750e+00	3.605477125221264956e+00	3.547183587446293807e+00	3.856120794518716366e+00	4.836024474001443529e+00	2.818953567811707028e+00	3.099798680914017002e+00	3.744186026239071374e+00
[truncated: 684 more rows]
[truncated: 950 more columns]
