# Supplementary material for: T-cell receptor structures and predictive models reveal comparable alpha and beta chain structural diversity despite differing genetic complexity
Source: Commun Biol. 2025 Mar 4;8:362. doi: 10.1038/s42003-025-07708-6 (PMC11880327; doi:10.1038/s42003-025-07708-6)
Supplement: Supplementary file 5 — Supplementary Data 3 [file 42003_2025_7708_MOESM5_ESM.zip]

Archive with 3 entries (2 files):
- Figure_4a_b/
- Figure_4a_b/OTS_cdr3a_seq_id_matrix.csv
- Figure_4a_b/OTS_cdr3b_seq_id_matrix.csv
