# Supplementary material for: T-cell receptor structures and predictive models reveal comparable alpha and beta chain structural diversity despite differing genetic complexity
Source: Commun Biol. 2025 Mar 4;8:362. doi: 10.1038/s42003-025-07708-6 (PMC11880327; doi:10.1038/s42003-025-07708-6)
Supplement: Supplementary file 5 — Supplementary Data 3 [file 42003_2025_7708_MOESM5_ESM.zip › Figure_4a_b/OTS_cdr3a_seq_id_matrix.csv]

0.000000000000000000e+00	7.500000000000000000e-01	6.153846153846154188e-01	5.833333333333332593e-01	6.666666666666667407e-01	6.153846153846154188e-01	5.384615384615384359e-01	6.428571428571427937e-01	7.500000000000000000e-01	6.153846153846154188e-01	7.692307692307691624e-01	5.833333333333332593e-01	5.714285714285713969e-01	7.500000000000000000e-01	6.666666666666667407e-01	6.666666666666667407e-01	5.833333333333332593e-01	6.666666666666667407e-01	8.333333333333333703e-01	8.333333333333333703e-01	5.000000000000000000e-01	6.666666666666667407e-01	5.833333333333332593e-01	5.833333333333332593e-01	3.333333333333333703e-01	5.833333333333332593e-01	5.000000000000000000e-01	6.666666666666667407e-01	7.500000000000000000e-01	5.000000000000000000e-01	5.833333333333332593e-01	7.500000000000000000e-01	9.166666666666666297e-01	5.833333333333332593e-01	5.384615384615384359e-01	6.153846153846154188e-01	6.666666666666667407e-01	6.666666666666667407e-01	7.500000000000000000e-01	5.000000000000000000e-01	5.833333333333332593e-01	5.000000000000000000e-01	5.000000000000000000e-01	6.428571428571427937e-01	7.500000000000000000e-01	7.333333333333333925e-01	6.666666666666667407e-01	7.500000000000000000e-01	6.666666666666667407e-01	7.500000000000000000e-01
7.500000000000000000e-01	0.000000000000000000e+00	6.153846153846154188e-01	4.166666666666666297e-01	5.833333333333332593e-01	6.153846153846154188e-01	5.384615384615384359e-01	6.428571428571427937e-01	6.666666666666667407e-01	6.923076923076922906e-01	6.923076923076922906e-01	4.166666666666666297e-01	6.428571428571427937e-01	6.666666666666667407e-01	7.500000000000000000e-01	5.000000000000000000e-01	6.666666666666667407e-01	5.000000000000000000e-01	9.166666666666666297e-01	6.666666666666667407e-01	5.833333333333332593e-01	4.166666666666666297e-01	6.666666666666667407e-01	6.666666666666667407e-01	7.500000000000000000e-01	5.833333333333332593e-01	5.833333333333332593e-01	5.833333333333332593e-01	7.500000000000000000e-01	5.833333333333332593e-01	6.666666666666667407e-01	4.166666666666666297e-01	8.333333333333333703e-01	7.500000000000000000e-01	5.384615384615384359e-01	6.153846153846154188e-01	5.833333333333332593e-01	6.666666666666667407e-01	6.666666666666667407e-01	6.666666666666667407e-01	5.833333333333332593e-01	5.000000000000000000e-01	6.666666666666667407e-01	6.428571428571427937e-01	6.666666666666667407e-01	7.333333333333333925e-01	8.333333333333333703e-01	6.666666666666667407e-01	7.500000000000000000e-01	6.666666666666667407e-01
6.153846153846154188e-01	6.153846153846154188e-01	0.000000000000000000e+00	6.153846153846154188e-01	6.153846153846154188e-01	6.153846153846154188e-01	6.153846153846154188e-01	5.714285714285713969e-01	8.461538461538461453e-01	6.153846153846154188e-01	7.692307692307691624e-01	6.923076923076922906e-01	5.000000000000000000e-01	8.461538461538461453e-01	6.153846153846154188e-01	7.692307692307691624e-01	6.153846153846154188e-01	6.923076923076922906e-01	6.923076923076922906e-01	7.692307692307691624e-01	4.615384615384615641e-01	6.923076923076922906e-01	6.923076923076922906e-01	7.692307692307691624e-01	6.923076923076922906e-01	7.692307692307691624e-01	6.153846153846154188e-01	5.384615384615384359e-01	8.461538461538461453e-01	7.692307692307691624e-01	5.384615384615384359e-01	6.153846153846154188e-01	8.461538461538461453e-01	6.153846153846154188e-01	6.153846153846154188e-01	6.153846153846154188e-01	7.692307692307691624e-01	6.923076923076922906e-01	6.923076923076922906e-01	6.153846153846154188e-01	6.923076923076922906e-01	5.384615384615384359e-01	6.923076923076922906e-01	5.714285714285713969e-01	6.923076923076922906e-01	6.666666666666667407e-01	8.461538461538461453e-01	8.461538461538461453e-01	5.384615384615384359e-01	7.692307692307691624e-01
5.833333333333332593e-01	4.166666666666666297e-01	6.153846153846154188e-01	0.000000000000000000e+00	5.000000000000000000e-01	4.615384615384615641e-01	6.153846153846154188e-01	4.285714285714286031e-01	5.000000000000000000e-01	4.615384615384615641e-01	6.153846153846154188e-01	5.833333333333332593e-01	4.285714285714286031e-01	5.833333333333332593e-01	5.833333333333332593e-01	7.500000000000000000e-01	6.666666666666667407e-01	1.666666666666666297e-01	6.666666666666667407e-01	6.666666666666667407e-01	3.333333333333333703e-01	5.000000000000000000e-01	7.500000000000000000e-01	5.833333333333332593e-01	7.500000000000000000e-01	5.833333333333332593e-01	4.166666666666666297e-01	5.833333333333332593e-01	6.666666666666667407e-01	7.500000000000000000e-01	3.333333333333333703e-01	5.833333333333332593e-01	8.333333333333333703e-01	8.333333333333333703e-01	5.384615384615384359e-01	4.615384615384615641e-01	5.000000000000000000e-01	5.000000000000000000e-01	5.833333333333332593e-01	5.833333333333332593e-01	6.666666666666667407e-01	4.166666666666666297e-01	6.666666666666667407e-01	6.428571428571427937e-01	6.666666666666667407e-01	6.666666666666667407e-01	8.333333333333333703e-01	5.833333333333332593e-01	4.166666666666666297e-01	6.666666666666667407e-01
6.666666666666667407e-01	5.833333333333332593e-01	6.153846153846154188e-01	5.000000000000000000e-01	0.000000000000000000e+00	6.153846153846154188e-01	6.153846153846154188e-01	6.428571428571427937e-01	7.500000000000000000e-01	6.923076923076922906e-01	6.923076923076922906e-01	5.833333333333332593e-01	6.428571428571427937e-01	8.333333333333333703e-01	7.500000000000000000e-01	8.333333333333333703e-01	7.500000000000000000e-01	5.833333333333332593e-01	8.333333333333333703e-01	7.500000000000000000e-01	5.000000000000000000e-01	6.666666666666667407e-01	7.500000000000000000e-01	7.500000000000000000e-01	7.500000000000000000e-01	7.500000000000000000e-01	6.666666666666667407e-01	6.666666666666667407e-01	8.333333333333333703e-01	7.500000000000000000e-01	6.666666666666667407e-01	7.500000000000000000e-01	8.333333333333333703e-01	6.666666666666667407e-01	6.153846153846154188e-01	6.923076923076922906e-01	7.500000000000000000e-01	7.500000000000000000e-01	7.500000000000000000e-01	7.500000000000000000e-01	7.500000000000000000e-01	6.666666666666667407e-01	5.833333333333332593e-01	7.142857142857143016e-01	7.500000000000000000e-01	7.333333333333333925e-01	8.333333333333333703e-01	8.333333333333333703e-01	7.500000000000000000e-01	7.500000000000000000e-01
6.153846153846154188e-01	6.153846153846154188e-01	6.153846153846154188e-01	4.615384615384615641e-01	6.153846153846154188e-01	0.000000000000000000e+00	5.384615384615384359e-01	4.285714285714286031e-01	8.461538461538461453e-01	5.384615384615384359e-01	6.153846153846154188e-01	6.153846153846154188e-01	5.000000000000000000e-01	6.923076923076922906e-01	6.923076923076922906e-01	6.153846153846154188e-01	5.384615384615384359e-01	5.384615384615384359e-01	7.692307692307691624e-01	7.692307692307691624e-01	5.384615384615384359e-01	6.153846153846154188e-01	6.923076923076922906e-01	7.692307692307691624e-01	6.923076923076922906e-01	6.923076923076922906e-01	3.076923076923077094e-01	5.384615384615384359e-01	6.153846153846154188e-01	6.153846153846154188e-01	5.384615384615384359e-01	6.153846153846154188e-01	8.461538461538461453e-01	6.923076923076922906e-01	6.153846153846154188e-01	1.538461538461538547e-01	6.923076923076922906e-01	5.384615384615384359e-01	6.923076923076922906e-01	5.384615384615384359e-01	5.384615384615384359e-01	6.153846153846154188e-01	6.923076923076922906e-01	5.714285714285713969e-01	6.923076923076922906e-01	5.999999999999999778e-01	7.692307692307691624e-01	6.153846153846154188e-01	4.615384615384615641e-01	6.923076923076922906e-01
5.384615384615384359e-01	5.384615384615384359e-01	6.153846153846154188e-01	6.153846153846154188e-01	6.153846153846154188e-01	5.384615384615384359e-01	0.000000000000000000e+00	5.714285714285713969e-01	8.461538461538461453e-01	6.153846153846154188e-01	7.692307692307691624e-01	5.384615384615384359e-01	5.000000000000000000e-01	6.923076923076922906e-01	6.923076923076922906e-01	5.384615384615384359e-01	5.384615384615384359e-01	6.923076923076922906e-01	8.461538461538461453e-01	6.923076923076922906e-01	4.615384615384615641e-01	6.153846153846154188e-01	5.384615384615384359e-01	6.923076923076922906e-01	6.153846153846154188e-01	5.384615384615384359e-01	5.384615384615384359e-01	5.384615384615384359e-01	6.153846153846154188e-01	6.153846153846154188e-01	6.923076923076922906e-01	6.153846153846154188e-01	7.692307692307691624e-01	6.153846153846154188e-01	5.384615384615384359e-01	5.384615384615384359e-01	6.923076923076922906e-01	6.923076923076922906e-01	6.153846153846154188e-01	4.615384615384615641e-01	5.384615384615384359e-01	6.153846153846154188e-01	6.153846153846154188e-01	4.285714285714286031e-01	6.923076923076922906e-01	7.333333333333333925e-01	7.692307692307691624e-01	7.692307692307691624e-01	6.153846153846154188e-01	7.692307692307691624e-01
6.428571428571427937e-01	6.428571428571427937e-01	5.714285714285713969e-01	4.285714285714286031e-01	6.428571428571427937e-01	4.285714285714286031e-01	5.714285714285713969e-01	0.000000000000000000e+00	7.857142857142856984e-01	5.000000000000000000e-01	6.428571428571427937e-01	7.142857142857143016e-01	3.571428571428570953e-01	6.428571428571427937e-01	5.000000000000000000e-01	8.571428571428572063e-01	5.714285714285713969e-01	4.285714285714286031e-01	7.142857142857143016e-01	7.142857142857143016e-01	4.285714285714286031e-01	6.428571428571427937e-01	7.142857142857143016e-01	7.142857142857143016e-01	7.142857142857143016e-01	6.428571428571427937e-01	5.000000000000000000e-01	4.285714285714286031e-01	6.428571428571427937e-01	6.428571428571427937e-01	5.000000000000000000e-01	5.714285714285713969e-01	7.857142857142856984e-01	7.857142857142856984e-01	6.428571428571427937e-01	4.285714285714286031e-01	6.428571428571427937e-01	3.571428571428570953e-01	5.714285714285713969e-01	5.714285714285713969e-01	7.857142857142856984e-01	5.000000000000000000e-01	7.142857142857143016e-01	5.000000000000000000e-01	6.428571428571427937e-01	5.333333333333333259e-01	7.142857142857143016e-01	5.714285714285713969e-01	4.285714285714286031e-01	7.142857142857143016e-01
7.500000000000000000e-01	6.666666666666667407e-01	8.461538461538461453e-01	5.000000000000000000e-01	7.500000000000000000e-01	8.461538461538461453e-01	8.461538461538461453e-01	7.857142857142856984e-01	0.000000000000000000e+00	6.923076923076922906e-01	6.153846153846154188e-01	7.272727272727272929e-01	7.857142857142856984e-01	5.999999999999999778e-01	6.666666666666667407e-01	7.272727272727272929e-01	8.181818181818181213e-01	5.833333333333332593e-01	7.777777777777777901e-01	6.363636363636363535e-01	6.666666666666667407e-01	5.555555555555555802e-01	7.777777777777777901e-01	4.000000000000000222e-01	7.777777777777777901e-01	5.999999999999999778e-01	7.500000000000000000e-01	8.000000000000000444e-01	6.666666666666667407e-01	8.181818181818181213e-01	7.272727272727272929e-01	7.272727272727272929e-01	6.666666666666667407e-01	8.181818181818181213e-01	7.692307692307691624e-01	8.461538461538461453e-01	5.833333333333332593e-01	7.272727272727272929e-01	8.000000000000000444e-01	7.500000000000000000e-01	6.999999999999999556e-01	8.181818181818181213e-01	8.000000000000000444e-01	7.142857142857143016e-01	7.272727272727272929e-01	7.333333333333333925e-01	9.000000000000000222e-01	7.272727272727272929e-01	8.333333333333333703e-01	9.000000000000000222e-01
6.153846153846154188e-01	6.923076923076922906e-01	6.153846153846154188e-01	4.615384615384615641e-01	6.923076923076922906e-01	5.384615384615384359e-01	6.153846153846154188e-01	5.000000000000000000e-01	6.923076923076922906e-01	0.000000000000000000e+00	6.153846153846154188e-01	6.923076923076922906e-01	5.000000000000000000e-01	6.923076923076922906e-01	5.384615384615384359e-01	6.923076923076922906e-01	5.384615384615384359e-01	5.384615384615384359e-01	6.923076923076922906e-01	6.923076923076922906e-01	4.615384615384615641e-01	6.923076923076922906e-01	6.923076923076922906e-01	6.923076923076922906e-01	7.692307692307691624e-01	6.153846153846154188e-01	5.384615384615384359e-01	5.384615384615384359e-01	6.923076923076922906e-01	6.923076923076922906e-01	5.384615384615384359e-01	6.923076923076922906e-01	9.230769230769231282e-01	8.461538461538461453e-01	6.153846153846154188e-01	5.384615384615384359e-01	5.384615384615384359e-01	6.153846153846154188e-01	6.923076923076922906e-01	5.384615384615384359e-01	6.153846153846154188e-01	6.153846153846154188e-01	6.923076923076922906e-01	6.428571428571427937e-01	7.692307692307691624e-01	5.333333333333333259e-01	7.692307692307691624e-01	3.846153846153845812e-01	5.384615384615384359e-01	8.461538461538461453e-01
7.692307692307691624e-01	6.923076923076922906e-01	7.692307692307691624e-01	6.153846153846154188e-01	6.923076923076922906e-01	6.153846153846154188e-01	7.692307692307691624e-01	6.428571428571427937e-01	6.153846153846154188e-01	6.153846153846154188e-01	0.000000000000000000e+00	7.692307692307691624e-01	6.428571428571427937e-01	6.923076923076922906e-01	7.692307692307691624e-01	6.923076923076922906e-01	6.153846153846154188e-01	6.923076923076922906e-01	7.692307692307691624e-01	7.692307692307691624e-01	6.153846153846154188e-01	7.692307692307691624e-01	6.923076923076922906e-01	6.923076923076922906e-01	8.461538461538461453e-01	7.692307692307691624e-01	6.153846153846154188e-01	7.692307692307691624e-01	7.692307692307691624e-01	6.153846153846154188e-01	6.923076923076922906e-01	6.153846153846154188e-01	8.461538461538461453e-01	8.461538461538461453e-01	6.153846153846154188e-01	5.384615384615384359e-01	6.923076923076922906e-01	7.692307692307691624e-01	6.923076923076922906e-01	5.384615384615384359e-01	7.692307692307691624e-01	6.923076923076922906e-01	6.923076923076922906e-01	7.142857142857143016e-01	6.923076923076922906e-01	5.999999999999999778e-01	7.692307692307691624e-01	6.153846153846154188e-01	6.923076923076922906e-01	8.461538461538461453e-01
5.833333333333332593e-01	4.166666666666666297e-01	6.923076923076922906e-01	5.833333333333332593e-01	5.833333333333332593e-01	6.153846153846154188e-01	5.384615384615384359e-01	7.142857142857143016e-01	7.272727272727272929e-01	6.923076923076922906e-01	7.692307692307691624e-01	0.000000000000000000e+00	5.714285714285713969e-01	6.363636363636363535e-01	7.272727272727272929e-01	6.363636363636363535e-01	6.363636363636363535e-01	6.666666666666667407e-01	9.090909090909090606e-01	7.272727272727272929e-01	6.666666666666667407e-01	4.545454545454545858e-01	6.363636363636363535e-01	7.272727272727272929e-01	6.363636363636363535e-01	6.363636363636363535e-01	5.833333333333332593e-01	5.454545454545454142e-01	7.272727272727272929e-01	6.363636363636363535e-01	6.363636363636363535e-01	5.454545454545454142e-01	8.181818181818181213e-01	6.363636363636363535e-01	5.384615384615384359e-01	6.153846153846154188e-01	7.500000000000000000e-01	6.363636363636363535e-01	6.363636363636363535e-01	5.833333333333332593e-01	5.454545454545454142e-01	5.454545454545454142e-01	5.454545454545454142e-01	5.714285714285713969e-01	7.272727272727272929e-01	8.000000000000000444e-01	7.272727272727272929e-01	7.272727272727272929e-01	7.500000000000000000e-01	6.363636363636363535e-01
5.714285714285713969e-01	6.428571428571427937e-01	5.000000000000000000e-01	4.285714285714286031e-01	6.428571428571427937e-01	5.000000000000000000e-01	5.000000000000000000e-01	3.571428571428570953e-01	7.857142857142856984e-01	5.000000000000000000e-01	6.428571428571427937e-01	5.714285714285713969e-01	0.000000000000000000e+00	5.714285714285713969e-01	5.714285714285713969e-01	6.428571428571427937e-01	5.714285714285713969e-01	5.000000000000000000e-01	7.142857142857143016e-01	7.857142857142856984e-01	2.857142857142856984e-01	7.142857142857143016e-01	6.428571428571427937e-01	6.428571428571427937e-01	6.428571428571427937e-01	5.714285714285713969e-01	5.714285714285713969e-01	5.714285714285713969e-01	7.142857142857143016e-01	5.714285714285713969e-01	5.000000000000000000e-01	5.714285714285713969e-01	8.571428571428572063e-01	7.857142857142856984e-01	5.714285714285713969e-01	5.000000000000000000e-01	7.142857142857143016e-01	5.000000000000000000e-01	5.000000000000000000e-01	5.714285714285713969e-01	5.714285714285713969e-01	5.000000000000000000e-01	7.142857142857143016e-01	5.714285714285713969e-01	6.428571428571427937e-01	5.333333333333333259e-01	7.857142857142856984e-01	6.428571428571427937e-01	4.285714285714286031e-01	7.142857142857143016e-01
7.500000000000000000e-01	6.666666666666667407e-01	8.461538461538461453e-01	5.833333333333332593e-01	8.333333333333333703e-01	6.923076923076922906e-01	6.923076923076922906e-01	6.428571428571427937e-01	5.999999999999999778e-01	6.923076923076922906e-01	6.923076923076922906e-01	6.363636363636363535e-01	5.714285714285713969e-01	0.000000000000000000e+00	5.999999999999999778e-01	5.454545454545454142e-01	6.363636363636363535e-01	5.833333333333332593e-01	6.999999999999999556e-01	6.363636363636363535e-01	6.666666666666667407e-01	8.000000000000000444e-01	6.999999999999999556e-01	6.999999999999999556e-01	5.999999999999999778e-01	5.000000000000000000e-01	6.666666666666667407e-01	8.000000000000000444e-01	5.999999999999999778e-01	5.454545454545454142e-01	7.272727272727272929e-01	5.454545454545454142e-01	6.999999999999999556e-01	9.090909090909090606e-01	7.692307692307691624e-01	6.923076923076922906e-01	4.166666666666666297e-01	6.363636363636363535e-01	5.999999999999999778e-01	6.666666666666667407e-01	5.999999999999999778e-01	7.272727272727272929e-01	5.999999999999999778e-01	5.714285714285713969e-01	7.272727272727272929e-01	6.666666666666667407e-01	6.999999999999999556e-01	5.454545454545454142e-01	6.666666666666667407e-01	5.999999999999999778e-01
6.666666666666667407e-01	7.500000000000000000e-01	6.153846153846154188e-01	5.833333333333332593e-01	7.500000000000000000e-01	6.923076923076922906e-01	6.923076923076922906e-01	5.000000000000000000e-01	6.666666666666667407e-01	5.384615384615384359e-01	7.692307692307691624e-01	7.272727272727272929e-01	5.714285714285713969e-01	5.999999999999999778e-01	0.000000000000000000e+00	7.272727272727272929e-01	5.454545454545454142e-01	5.833333333333332593e-01	5.555555555555555802e-01	7.272727272727272929e-01	5.000000000000000000e-01	6.666666666666667407e-01	5.555555555555555802e-01	6.999999999999999556e-01	6.666666666666667407e-01	5.000000000000000000e-01	6.666666666666667407e-01	5.999999999999999778e-01	6.666666666666667407e-01	6.363636363636363535e-01	6.363636363636363535e-01	6.363636363636363535e-01	8.888888888888888395e-01	8.181818181818181213e-01	6.923076923076922906e-01	6.923076923076922906e-01	5.833333333333332593e-01	4.545454545454545858e-01	5.000000000000000000e-01	5.833333333333332593e-01	8.000000000000000444e-01	6.363636363636363535e-01	6.999999999999999556e-01	7.142857142857143016e-01	7.272727272727272929e-01	6.666666666666667407e-01	6.999999999999999556e-01	6.363636363636363535e-01	6.666666666666667407e-01	6.999999999999999556e-01
6.666666666666667407e-01	5.000000000000000000e-01	7.692307692307691624e-01	7.500000000000000000e-01	8.333333333333333703e-01	6.153846153846154188e-01	5.384615384615384359e-01	8.571428571428572063e-01	7.272727272727272929e-01	6.923076923076922906e-01	6.923076923076922906e-01	6.363636363636363535e-01	6.428571428571427937e-01	5.454545454545454142e-01	7.272727272727272929e-01	0.000000000000000000e+00	6.363636363636363535e-01	6.666666666666667407e-01	8.181818181818181213e-01	7.272727272727272929e-01	6.666666666666667407e-01	7.272727272727272929e-01	6.363636363636363535e-01	6.363636363636363535e-01	5.454545454545454142e-01	6.363636363636363535e-01	6.666666666666667407e-01	8.181818181818181213e-01	6.363636363636363535e-01	5.454545454545454142e-01	8.181818181818181213e-01	6.363636363636363535e-01	9.090909090909090606e-01	7.272727272727272929e-01	7.692307692307691624e-01	6.153846153846154188e-01	5.833333333333332593e-01	8.181818181818181213e-01	7.272727272727272929e-01	5.833333333333332593e-01	2.727272727272727071e-01	7.272727272727272929e-01	7.272727272727272929e-01	6.428571428571427937e-01	6.363636363636363535e-01	7.333333333333333925e-01	8.181818181818181213e-01	5.454545454545454142e-01	7.500000000000000000e-01	8.181818181818181213e-01
5.833333333333332593e-01	6.666666666666667407e-01	6.153846153846154188e-01	6.666666666666667407e-01	7.500000000000000000e-01	5.384615384615384359e-01	5.384615384615384359e-01	5.714285714285713969e-01	8.181818181818181213e-01	5.384615384615384359e-01	6.153846153846154188e-01	6.363636363636363535e-01	5.714285714285713969e-01	6.363636363636363535e-01	5.454545454545454142e-01	6.363636363636363535e-01	0.000000000000000000e+00	6.666666666666667407e-01	7.272727272727272929e-01	6.363636363636363535e-01	5.000000000000000000e-01	7.272727272727272929e-01	2.727272727272727071e-01	6.363636363636363535e-01	5.454545454545454142e-01	5.454545454545454142e-01	5.000000000000000000e-01	5.454545454545454142e-01	6.363636363636363535e-01	1.818181818181817677e-01	6.363636363636363535e-01	5.454545454545454142e-01	9.090909090909090606e-01	7.272727272727272929e-01	6.153846153846154188e-01	5.384615384615384359e-01	6.666666666666667407e-01	5.454545454545454142e-01	6.363636363636363535e-01	1.666666666666666297e-01	6.363636363636363535e-01	6.363636363636363535e-01	7.272727272727272929e-01	5.714285714285713969e-01	5.454545454545454142e-01	6.666666666666667407e-01	8.181818181818181213e-01	5.454545454545454142e-01	6.666666666666667407e-01	7.272727272727272929e-01
6.666666666666667407e-01	5.000000000000000000e-01	6.923076923076922906e-01	1.666666666666666297e-01	5.833333333333332593e-01	5.384615384615384359e-01	6.923076923076922906e-01	4.285714285714286031e-01	5.833333333333332593e-01	5.384615384615384359e-01	6.923076923076922906e-01	6.666666666666667407e-01	5.000000000000000000e-01	5.833333333333332593e-01	5.833333333333332593e-01	6.666666666666667407e-01	6.666666666666667407e-01	0.000000000000000000e+00	6.666666666666667407e-01	5.833333333333332593e-01	5.000000000000000000e-01	6.666666666666667407e-01	7.500000000000000000e-01	5.833333333333332593e-01	6.666666666666667407e-01	5.000000000000000000e-01	5.000000000000000000e-01	6.666666666666667407e-01	6.666666666666667407e-01	7.500000000000000000e-01	4.166666666666666297e-01	5.833333333333332593e-01	8.333333333333333703e-01	8.333333333333333703e-01	6.153846153846154188e-01	5.384615384615384359e-01	5.000000000000000000e-01	5.833333333333332593e-01	5.833333333333332593e-01	5.833333333333332593e-01	7.500000000000000000e-01	5.000000000000000000e-01	6.666666666666667407e-01	6.428571428571427937e-01	6.666666666666667407e-01	5.999999999999999778e-01	7.500000000000000000e-01	5.833333333333332593e-01	5.000000000000000000e-01	6.666666666666667407e-01
8.333333333333333703e-01	9.166666666666666297e-01	6.923076923076922906e-01	6.666666666666667407e-01	8.333333333333333703e-01	7.692307692307691624e-01	8.461538461538461453e-01	7.142857142857143016e-01	7.777777777777777901e-01	6.923076923076922906e-01	7.692307692307691624e-01	9.090909090909090606e-01	7.142857142857143016e-01	6.999999999999999556e-01	5.555555555555555802e-01	8.181818181818181213e-01	7.272727272727272929e-01	6.666666666666667407e-01	0.000000000000000000e+00	8.181818181818181213e-01	6.666666666666667407e-01	8.888888888888888395e-01	6.250000000000000000e-01	8.000000000000000444e-01	7.777777777777777901e-01	6.999999999999999556e-01	7.500000000000000000e-01	8.000000000000000444e-01	8.888888888888888395e-01	8.181818181818181213e-01	4.545454545454545858e-01	8.181818181818181213e-01	8.888888888888888395e-01	9.090909090909090606e-01	9.230769230769231282e-01	7.692307692307691624e-01	8.333333333333333703e-01	7.272727272727272929e-01	8.000000000000000444e-01	7.500000000000000000e-01	8.000000000000000444e-01	7.272727272727272929e-01	8.000000000000000444e-01	7.857142857142856984e-01	7.272727272727272929e-01	8.000000000000000444e-01	8.000000000000000444e-01	7.272727272727272929e-01	5.000000000000000000e-01	8.000000000000000444e-01
8.333333333333333703e-01	6.666666666666667407e-01	7.692307692307691624e-01	6.666666666666667407e-01	7.500000000000000000e-01	7.692307692307691624e-01	6.923076923076922906e-01	7.142857142857143016e-01	6.363636363636363535e-01	6.923076923076922906e-01	7.692307692307691624e-01	7.272727272727272929e-01	7.857142857142856984e-01	6.363636363636363535e-01	7.272727272727272929e-01	7.272727272727272929e-01	6.363636363636363535e-01	5.833333333333332593e-01	8.181818181818181213e-01	0.000000000000000000e+00	7.500000000000000000e-01	7.272727272727272929e-01	7.272727272727272929e-01	6.363636363636363535e-01	8.181818181818181213e-01	6.363636363636363535e-01	6.666666666666667407e-01	8.181818181818181213e-01	4.545454545454545858e-01	7.272727272727272929e-01	7.272727272727272929e-01	7.272727272727272929e-01	7.272727272727272929e-01	8.181818181818181213e-01	7.692307692307691624e-01	7.692307692307691624e-01	6.666666666666667407e-01	7.272727272727272929e-01	8.181818181818181213e-01	6.666666666666667407e-01	7.272727272727272929e-01	9.090909090909090606e-01	6.363636363636363535e-01	5.714285714285713969e-01	8.181818181818181213e-01	8.666666666666666963e-01	6.363636363636363535e-01	7.272727272727272929e-01	8.333333333333333703e-01	6.363636363636363535e-01
5.000000000000000000e-01	5.833333333333332593e-01	4.615384615384615641e-01	3.333333333333333703e-01	5.000000000000000000e-01	5.384615384615384359e-01	4.615384615384615641e-01	4.285714285714286031e-01	6.666666666666667407e-01	4.615384615384615641e-01	6.153846153846154188e-01	6.666666666666667407e-01	2.857142857142856984e-01	6.666666666666667407e-01	5.000000000000000000e-01	6.666666666666667407e-01	5.000000000000000000e-01	5.000000000000000000e-01	6.666666666666667407e-01	7.500000000000000000e-01	0.000000000000000000e+00	5.833333333333332593e-01	5.833333333333332593e-01	5.833333333333332593e-01	6.666666666666667407e-01	5.833333333333332593e-01	4.166666666666666297e-01	5.000000000000000000e-01	6.666666666666667407e-01	6.666666666666667407e-01	5.000000000000000000e-01	5.000000000000000000e-01	9.166666666666666297e-01	7.500000000000000000e-01	4.615384615384615641e-01	5.384615384615384359e-01	5.833333333333332593e-01	5.000000000000000000e-01	5.833333333333332593e-01	5.000000000000000000e-01	5.833333333333332593e-01	5.000000000000000000e-01	7.500000000000000000e-01	5.714285714285713969e-01	7.500000000000000000e-01	5.333333333333333259e-01	8.333333333333333703e-01	6.666666666666667407e-01	5.000000000000000000e-01	7.500000000000000000e-01
6.666666666666667407e-01	4.166666666666666297e-01	6.923076923076922906e-01	5.000000000000000000e-01	6.666666666666667407e-01	6.153846153846154188e-01	6.153846153846154188e-01	6.428571428571427937e-01	5.555555555555555802e-01	6.923076923076922906e-01	7.692307692307691624e-01	4.545454545454545858e-01	7.142857142857143016e-01	8.000000000000000444e-01	6.666666666666667407e-01	7.272727272727272929e-01	7.272727272727272929e-01	6.666666666666667407e-01	8.888888888888888395e-01	7.272727272727272929e-01	5.833333333333332593e-01	0.000000000000000000e+00	6.666666666666667407e-01	5.999999999999999778e-01	7.777777777777777901e-01	5.999999999999999778e-01	5.833333333333332593e-01	4.000000000000000222e-01	6.666666666666667407e-01	7.272727272727272929e-01	8.181818181818181213e-01	6.363636363636363535e-01	7.777777777777777901e-01	7.272727272727272929e-01	5.384615384615384359e-01	6.923076923076922906e-01	6.666666666666667407e-01	7.272727272727272929e-01	6.999999999999999556e-01	6.666666666666667407e-01	5.999999999999999778e-01	5.454545454545454142e-01	6.999999999999999556e-01	6.428571428571427937e-01	7.272727272727272929e-01	8.000000000000000444e-01	8.000000000000000444e-01	8.181818181818181213e-01	8.333333333333333703e-01	6.999999999999999556e-01
5.833333333333332593e-01	6.666666666666667407e-01	6.923076923076922906e-01	7.500000000000000000e-01	7.500000000000000000e-01	6.923076923076922906e-01	5.384615384615384359e-01	7.142857142857143016e-01	7.777777777777777901e-01	6.923076923076922906e-01	6.923076923076922906e-01	6.363636363636363535e-01	6.428571428571427937e-01	6.999999999999999556e-01	5.555555555555555802e-01	6.363636363636363535e-01	2.727272727272727071e-01	7.500000000000000000e-01	6.250000000000000000e-01	7.272727272727272929e-01	5.833333333333332593e-01	6.666666666666667407e-01	0.000000000000000000e+00	5.999999999999999778e-01	4.444444444444444198e-01	5.000000000000000000e-01	6.666666666666667407e-01	5.999999999999999778e-01	6.666666666666667407e-01	3.636363636363636465e-01	7.272727272727272929e-01	6.363636363636363535e-01	8.888888888888888395e-01	7.272727272727272929e-01	6.923076923076922906e-01	6.923076923076922906e-01	7.500000000000000000e-01	7.272727272727272929e-01	5.999999999999999778e-01	4.166666666666666297e-01	5.999999999999999778e-01	7.272727272727272929e-01	6.999999999999999556e-01	5.714285714285713969e-01	7.272727272727272929e-01	7.333333333333333925e-01	8.000000000000000444e-01	6.363636363636363535e-01	7.500000000000000000e-01	8.000000000000000444e-01
5.833333333333332593e-01	6.666666666666667407e-01	7.692307692307691624e-01	5.833333333333332593e-01	7.500000000000000000e-01	7.692307692307691624e-01	6.923076923076922906e-01	7.142857142857143016e-01	4.000000000000000222e-01	6.923076923076922906e-01	6.923076923076922906e-01	7.272727272727272929e-01	6.428571428571427937e-01	6.999999999999999556e-01	6.999999999999999556e-01	6.363636363636363535e-01	6.363636363636363535e-01	5.833333333333332593e-01	8.000000000000000444e-01	6.363636363636363535e-01	5.833333333333332593e-01	5.999999999999999778e-01	5.999999999999999778e-01	0.000000000000000000e+00	6.999999999999999556e-01	5.000000000000000000e-01	7.500000000000000000e-01	6.999999999999999556e-01	6.999999999999999556e-01	6.363636363636363535e-01	7.272727272727272929e-01	8.181818181818181213e-01	9.000000000000000222e-01	7.272727272727272929e-01	6.923076923076922906e-01	7.692307692307691624e-01	5.833333333333332593e-01	7.272727272727272929e-01	8.000000000000000444e-01	7.500000000000000000e-01	5.999999999999999778e-01	6.363636363636363535e-01	6.999999999999999556e-01	7.142857142857143016e-01	8.181818181818181213e-01	6.666666666666667407e-01	9.000000000000000222e-01	6.363636363636363535e-01	7.500000000000000000e-01	9.000000000000000222e-01
3.333333333333333703e-01	7.500000000000000000e-01	6.923076923076922906e-01	7.500000000000000000e-01	7.500000000000000000e-01	6.923076923076922906e-01	6.153846153846154188e-01	7.142857142857143016e-01	7.777777777777777901e-01	7.692307692307691624e-01	8.461538461538461453e-01	6.363636363636363535e-01	6.428571428571427937e-01	5.999999999999999778e-01	6.666666666666667407e-01	5.454545454545454142e-01	5.454545454545454142e-01	6.666666666666667407e-01	7.777777777777777901e-01	8.181818181818181213e-01	6.666666666666667407e-01	7.777777777777777901e-01	4.444444444444444198e-01	6.999999999999999556e-01	0.000000000000000000e+00	5.000000000000000000e-01	7.500000000000000000e-01	6.999999999999999556e-01	6.666666666666667407e-01	4.545454545454545858e-01	7.272727272727272929e-01	6.363636363636363535e-01	8.888888888888888395e-01	7.272727272727272929e-01	7.692307692307691624e-01	7.692307692307691624e-01	6.666666666666667407e-01	7.272727272727272929e-01	6.999999999999999556e-01	5.833333333333332593e-01	5.999999999999999778e-01	4.545454545454545858e-01	5.999999999999999778e-01	7.142857142857143016e-01	7.272727272727272929e-01	7.333333333333333925e-01	6.999999999999999556e-01	6.363636363636363535e-01	7.500000000000000000e-01	6.999999999999999556e-01
5.833333333333332593e-01	5.833333333333332593e-01	7.692307692307691624e-01	5.833333333333332593e-01	7.500000000000000000e-01	6.923076923076922906e-01	5.384615384615384359e-01	6.428571428571427937e-01	5.999999999999999778e-01	6.153846153846154188e-01	7.692307692307691624e-01	6.363636363636363535e-01	5.714285714285713969e-01	5.000000000000000000e-01	5.000000000000000000e-01	6.363636363636363535e-01	5.454545454545454142e-01	5.000000000000000000e-01	6.999999999999999556e-01	6.363636363636363535e-01	5.833333333333332593e-01	5.999999999999999778e-01	5.000000000000000000e-01	5.000000000000000000e-01	5.000000000000000000e-01	0.000000000000000000e+00	7.500000000000000000e-01	5.999999999999999778e-01	5.000000000000000000e-01	5.454545454545454142e-01	7.272727272727272929e-01	6.363636363636363535e-01	6.999999999999999556e-01	7.272727272727272929e-01	6.923076923076922906e-01	7.692307692307691624e-01	5.000000000000000000e-01	5.454545454545454142e-01	5.999999999999999778e-01	5.000000000000000000e-01	5.000000000000000000e-01	6.363636363636363535e-01	5.999999999999999778e-01	6.428571428571427937e-01	5.454545454545454142e-01	6.666666666666667407e-01	6.999999999999999556e-01	5.454545454545454142e-01	6.666666666666667407e-01	5.999999999999999778e-01
5.000000000000000000e-01	5.833333333333332593e-01	6.153846153846154188e-01	4.166666666666666297e-01	6.666666666666667407e-01	3.076923076923077094e-01	5.384615384615384359e-01	5.000000000000000000e-01	7.500000000000000000e-01	5.384615384615384359e-01	6.153846153846154188e-01	5.833333333333332593e-01	5.714285714285713969e-01	6.666666666666667407e-01	6.666666666666667407e-01	6.666666666666667407e-01	5.000000000000000000e-01	5.000000000000000000e-01	7.500000000000000000e-01	6.666666666666667407e-01	4.166666666666666297e-01	5.833333333333332593e-01	6.666666666666667407e-01	7.500000000000000000e-01	7.500000000000000000e-01	7.500000000000000000e-01	0.000000000000000000e+00	5.833333333333332593e-01	5.833333333333332593e-01	5.833333333333332593e-01	5.000000000000000000e-01	6.666666666666667407e-01	8.333333333333333703e-01	6.666666666666667407e-01	5.384615384615384359e-01	2.307692307692307265e-01	5.833333333333332593e-01	6.666666666666667407e-01	7.500000000000000000e-01	5.000000000000000000e-01	5.833333333333332593e-01	6.666666666666667407e-01	6.666666666666667407e-01	5.714285714285713969e-01	7.500000000000000000e-01	5.999999999999999778e-01	6.666666666666667407e-01	7.500000000000000000e-01	5.833333333333332593e-01	6.666666666666667407e-01
6.666666666666667407e-01	5.833333333333332593e-01	5.384615384615384359e-01	5.833333333333332593e-01	6.666666666666667407e-01	5.384615384615384359e-01	5.384615384615384359e-01	4.285714285714286031e-01	8.000000000000000444e-01	5.384615384615384359e-01	7.692307692307691624e-01	5.454545454545454142e-01	5.714285714285713969e-01	8.000000000000000444e-01	5.999999999999999778e-01	8.181818181818181213e-01	5.454545454545454142e-01	6.666666666666667407e-01	8.000000000000000444e-01	8.181818181818181213e-01	5.000000000000000000e-01	4.000000000000000222e-01	5.999999999999999778e-01	6.999999999999999556e-01	6.999999999999999556e-01	5.999999999999999778e-01	5.833333333333332593e-01	0.000000000000000000e+00	5.999999999999999778e-01	7.272727272727272929e-01	6.363636363636363535e-01	3.636363636363636465e-01	9.000000000000000222e-01	8.181818181818181213e-01	6.923076923076922906e-01	6.153846153846154188e-01	7.500000000000000000e-01	6.363636363636363535e-01	5.999999999999999778e-01	5.833333333333332593e-01	6.999999999999999556e-01	5.454545454545454142e-01	8.000000000000000444e-01	6.428571428571427937e-01	7.272727272727272929e-01	5.999999999999999778e-01	9.000000000000000222e-01	7.272727272727272929e-01	6.666666666666667407e-01	8.000000000000000444e-01
7.500000000000000000e-01	7.500000000000000000e-01	8.461538461538461453e-01	6.666666666666667407e-01	8.333333333333333703e-01	6.153846153846154188e-01	6.153846153846154188e-01	6.428571428571427937e-01	6.666666666666667407e-01	6.923076923076922906e-01	7.692307692307691624e-01	7.272727272727272929e-01	7.142857142857143016e-01	5.999999999999999778e-01	6.666666666666667407e-01	6.363636363636363535e-01	6.363636363636363535e-01	6.666666666666667407e-01	8.888888888888888395e-01	4.545454545454545858e-01	6.666666666666667407e-01	6.666666666666667407e-01	6.666666666666667407e-01	6.999999999999999556e-01	6.666666666666667407e-01	5.000000000000000000e-01	5.833333333333332593e-01	5.999999999999999778e-01	0.000000000000000000e+00	8.181818181818181213e-01	8.181818181818181213e-01	7.272727272727272929e-01	6.666666666666667407e-01	9.090909090909090606e-01	8.461538461538461453e-01	6.153846153846154188e-01	5.833333333333332593e-01	7.272727272727272929e-01	6.999999999999999556e-01	5.833333333333332593e-01	5.999999999999999778e-01	8.181818181818181213e-01	6.999999999999999556e-01	5.714285714285713969e-01	7.272727272727272929e-01	7.333333333333333925e-01	6.999999999999999556e-01	8.181818181818181213e-01	8.333333333333333703e-01	5.000000000000000000e-01
5.000000000000000000e-01	5.833333333333332593e-01	7.692307692307691624e-01	7.500000000000000000e-01	7.500000000000000000e-01	6.153846153846154188e-01	6.153846153846154188e-01	6.428571428571427937e-01	8.181818181818181213e-01	6.923076923076922906e-01	6.153846153846154188e-01	6.363636363636363535e-01	5.714285714285713969e-01	5.454545454545454142e-01	6.363636363636363535e-01	5.454545454545454142e-01	1.818181818181817677e-01	7.500000000000000000e-01	8.181818181818181213e-01	7.272727272727272929e-01	6.666666666666667407e-01	7.272727272727272929e-01	3.636363636363636465e-01	6.363636363636363535e-01	4.545454545454545858e-01	5.454545454545454142e-01	5.833333333333332593e-01	7.272727272727272929e-01	8.181818181818181213e-01	0.000000000000000000e+00	6.363636363636363535e-01	5.454545454545454142e-01	9.090909090909090606e-01	7.272727272727272929e-01	6.153846153846154188e-01	5.384615384615384359e-01	7.500000000000000000e-01	5.454545454545454142e-01	6.363636363636363535e-01	2.500000000000000000e-01	6.363636363636363535e-01	6.363636363636363535e-01	6.363636363636363535e-01	6.428571428571427937e-01	6.363636363636363535e-01	6.666666666666667407e-01	7.272727272727272929e-01	4.545454545454545858e-01	6.666666666666667407e-01	7.272727272727272929e-01
5.833333333333332593e-01	6.666666666666667407e-01	5.384615384615384359e-01	3.333333333333333703e-01	6.666666666666667407e-01	5.384615384615384359e-01	6.923076923076922906e-01	5.000000000000000000e-01	7.272727272727272929e-01	5.384615384615384359e-01	6.923076923076922906e-01	6.363636363636363535e-01	5.000000000000000000e-01	7.272727272727272929e-01	6.363636363636363535e-01	8.181818181818181213e-01	6.363636363636363535e-01	4.166666666666666297e-01	4.545454545454545858e-01	7.272727272727272929e-01	5.000000000000000000e-01	8.181818181818181213e-01	7.272727272727272929e-01	7.272727272727272929e-01	7.272727272727272929e-01	7.272727272727272929e-01	5.000000000000000000e-01	6.363636363636363535e-01	8.181818181818181213e-01	6.363636363636363535e-01	0.000000000000000000e+00	6.363636363636363535e-01	9.090909090909090606e-01	7.272727272727272929e-01	6.923076923076922906e-01	4.615384615384615641e-01	7.500000000000000000e-01	5.454545454545454142e-01	6.363636363636363535e-01	6.666666666666667407e-01	7.272727272727272929e-01	4.545454545454545858e-01	5.454545454545454142e-01	7.142857142857143016e-01	6.363636363636363535e-01	6.666666666666667407e-01	7.272727272727272929e-01	6.363636363636363535e-01	2.500000000000000000e-01	8.181818181818181213e-01
7.500000000000000000e-01	4.166666666666666297e-01	6.153846153846154188e-01	5.833333333333332593e-01	7.500000000000000000e-01	6.153846153846154188e-01	6.153846153846154188e-01	5.714285714285713969e-01	7.272727272727272929e-01	6.923076923076922906e-01	6.153846153846154188e-01	5.454545454545454142e-01	5.714285714285713969e-01	5.454545454545454142e-01	6.363636363636363535e-01	6.363636363636363535e-01	5.454545454545454142e-01	5.833333333333332593e-01	8.181818181818181213e-01	7.272727272727272929e-01	5.000000000000000000e-01	6.363636363636363535e-01	6.363636363636363535e-01	8.181818181818181213e-01	6.363636363636363535e-01	6.363636363636363535e-01	6.666666666666667407e-01	3.636363636363636465e-01	7.272727272727272929e-01	5.454545454545454142e-01	6.363636363636363535e-01	0.000000000000000000e+00	9.090909090909090606e-01	9.090909090909090606e-01	6.923076923076922906e-01	6.153846153846154188e-01	6.666666666666667407e-01	6.363636363636363535e-01	5.454545454545454142e-01	5.833333333333332593e-01	7.272727272727272929e-01	5.454545454545454142e-01	8.181818181818181213e-01	7.142857142857143016e-01	6.363636363636363535e-01	6.666666666666667407e-01	9.090909090909090606e-01	5.454545454545454142e-01	6.666666666666667407e-01	7.272727272727272929e-01
9.166666666666666297e-01	8.333333333333333703e-01	8.461538461538461453e-01	8.333333333333333703e-01	8.333333333333333703e-01	8.461538461538461453e-01	7.692307692307691624e-01	7.857142857142856984e-01	6.666666666666667407e-01	9.230769230769231282e-01	8.461538461538461453e-01	8.181818181818181213e-01	8.571428571428572063e-01	6.999999999999999556e-01	8.888888888888888395e-01	9.090909090909090606e-01	9.090909090909090606e-01	8.333333333333333703e-01	8.888888888888888395e-01	7.272727272727272929e-01	9.166666666666666297e-01	7.777777777777777901e-01	8.888888888888888395e-01	9.000000000000000222e-01	8.888888888888888395e-01	6.999999999999999556e-01	8.333333333333333703e-01	9.000000000000000222e-01	6.666666666666667407e-01	9.090909090909090606e-01	9.090909090909090606e-01	9.090909090909090606e-01	0.000000000000000000e+00	8.181818181818181213e-01	8.461538461538461453e-01	9.230769230769231282e-01	7.500000000000000000e-01	8.181818181818181213e-01	8.000000000000000444e-01	8.333333333333333703e-01	8.000000000000000444e-01	9.090909090909090606e-01	8.000000000000000444e-01	6.428571428571427937e-01	8.181818181818181213e-01	8.666666666666666963e-01	5.999999999999999778e-01	9.090909090909090606e-01	8.333333333333333703e-01	6.999999999999999556e-01
5.833333333333332593e-01	7.500000000000000000e-01	6.153846153846154188e-01	8.333333333333333703e-01	6.666666666666667407e-01	6.923076923076922906e-01	6.153846153846154188e-01	7.857142857142856984e-01	8.181818181818181213e-01	8.461538461538461453e-01	8.461538461538461453e-01	6.363636363636363535e-01	7.857142857142856984e-01	9.090909090909090606e-01	8.181818181818181213e-01	7.272727272727272929e-01	7.272727272727272929e-01	8.333333333333333703e-01	9.090909090909090606e-01	8.181818181818181213e-01	7.500000000000000000e-01	7.272727272727272929e-01	7.272727272727272929e-01	7.272727272727272929e-01	7.272727272727272929e-01	7.272727272727272929e-01	6.666666666666667407e-01	8.181818181818181213e-01	9.090909090909090606e-01	7.272727272727272929e-01	7.272727272727272929e-01	9.090909090909090606e-01	8.181818181818181213e-01	0.000000000000000000e+00	6.153846153846154188e-01	7.692307692307691624e-01	7.500000000000000000e-01	7.272727272727272929e-01	8.181818181818181213e-01	7.500000000000000000e-01	7.272727272727272929e-01	7.272727272727272929e-01	7.272727272727272929e-01	6.428571428571427937e-01	6.363636363636363535e-01	8.666666666666666963e-01	9.090909090909090606e-01	8.181818181818181213e-01	8.333333333333333703e-01	9.090909090909090606e-01
5.384615384615384359e-01	5.384615384615384359e-01	6.153846153846154188e-01	5.384615384615384359e-01	6.153846153846154188e-01	6.153846153846154188e-01	5.384615384615384359e-01	6.428571428571427937e-01	7.692307692307691624e-01	6.153846153846154188e-01	6.153846153846154188e-01	5.384615384615384359e-01	5.714285714285713969e-01	7.692307692307691624e-01	6.923076923076922906e-01	7.692307692307691624e-01	6.153846153846154188e-01	6.153846153846154188e-01	9.230769230769231282e-01	7.692307692307691624e-01	4.615384615384615641e-01	5.384615384615384359e-01	6.923076923076922906e-01	6.923076923076922906e-01	7.692307692307691624e-01	6.923076923076922906e-01	5.384615384615384359e-01	6.923076923076922906e-01	8.461538461538461453e-01	6.153846153846154188e-01	6.923076923076922906e-01	6.923076923076922906e-01	8.461538461538461453e-01	6.153846153846154188e-01	0.000000000000000000e+00	5.384615384615384359e-01	6.923076923076922906e-01	6.923076923076922906e-01	6.923076923076922906e-01	6.153846153846154188e-01	7.692307692307691624e-01	6.153846153846154188e-01	6.153846153846154188e-01	7.142857142857143016e-01	7.692307692307691624e-01	6.666666666666667407e-01	7.692307692307691624e-01	6.923076923076922906e-01	7.692307692307691624e-01	7.692307692307691624e-01
6.153846153846154188e-01	6.153846153846154188e-01	6.153846153846154188e-01	4.615384615384615641e-01	6.923076923076922906e-01	1.538461538461538547e-01	5.384615384615384359e-01	4.285714285714286031e-01	8.461538461538461453e-01	5.384615384615384359e-01	5.384615384615384359e-01	6.153846153846154188e-01	5.000000000000000000e-01	6.923076923076922906e-01	6.923076923076922906e-01	6.153846153846154188e-01	5.384615384615384359e-01	5.384615384615384359e-01	7.692307692307691624e-01	7.692307692307691624e-01	5.384615384615384359e-01	6.923076923076922906e-01	6.923076923076922906e-01	7.692307692307691624e-01	7.692307692307691624e-01	7.692307692307691624e-01	2.307692307692307265e-01	6.153846153846154188e-01	6.153846153846154188e-01	5.384615384615384359e-01	4.615384615384615641e-01	6.153846153846154188e-01	9.230769230769231282e-01	7.692307692307691624e-01	5.384615384615384359e-01	0.000000000000000000e+00	6.923076923076922906e-01	5.384615384615384359e-01	6.923076923076922906e-01	5.384615384615384359e-01	6.153846153846154188e-01	6.153846153846154188e-01	6.923076923076922906e-01	5.714285714285713969e-01	6.923076923076922906e-01	5.999999999999999778e-01	7.692307692307691624e-01	6.923076923076922906e-01	4.615384615384615641e-01	6.923076923076922906e-01
6.666666666666667407e-01	5.833333333333332593e-01	7.692307692307691624e-01	5.000000000000000000e-01	7.500000000000000000e-01	6.923076923076922906e-01	6.923076923076922906e-01	6.428571428571427937e-01	5.833333333333332593e-01	5.384615384615384359e-01	6.923076923076922906e-01	7.500000000000000000e-01	7.142857142857143016e-01	4.166666666666666297e-01	5.833333333333332593e-01	5.833333333333332593e-01	6.666666666666667407e-01	5.000000000000000000e-01	8.333333333333333703e-01	6.666666666666667407e-01	5.833333333333332593e-01	6.666666666666667407e-01	7.500000000000000000e-01	5.833333333333332593e-01	6.666666666666667407e-01	5.000000000000000000e-01	5.833333333333332593e-01	7.500000000000000000e-01	5.833333333333332593e-01	7.500000000000000000e-01	7.500000000000000000e-01	6.666666666666667407e-01	7.500000000000000000e-01	7.500000000000000000e-01	6.923076923076922906e-01	6.923076923076922906e-01	0.000000000000000000e+00	6.666666666666667407e-01	7.500000000000000000e-01	5.833333333333332593e-01	7.500000000000000000e-01	6.666666666666667407e-01	7.500000000000000000e-01	6.428571428571427937e-01	8.333333333333333703e-01	6.666666666666667407e-01	8.333333333333333703e-01	6.666666666666667407e-01	7.500000000000000000e-01	7.500000000000000000e-01
6.666666666666667407e-01	6.666666666666667407e-01	6.923076923076922906e-01	5.000000000000000000e-01	7.500000000000000000e-01	5.384615384615384359e-01	6.923076923076922906e-01	3.571428571428570953e-01	7.272727272727272929e-01	6.153846153846154188e-01	7.692307692307691624e-01	6.363636363636363535e-01	5.000000000000000000e-01	6.363636363636363535e-01	4.545454545454545858e-01	8.181818181818181213e-01	5.454545454545454142e-01	5.833333333333332593e-01	7.272727272727272929e-01	7.272727272727272929e-01	5.000000000000000000e-01	7.272727272727272929e-01	7.272727272727272929e-01	7.272727272727272929e-01	7.272727272727272929e-01	5.454545454545454142e-01	6.666666666666667407e-01	6.363636363636363535e-01	7.272727272727272929e-01	5.454545454545454142e-01	5.454545454545454142e-01	6.363636363636363535e-01	8.181818181818181213e-01	7.272727272727272929e-01	6.923076923076922906e-01	5.384615384615384359e-01	6.666666666666667407e-01	0.000000000000000000e+00	5.454545454545454142e-01	5.000000000000000000e-01	6.363636363636363535e-01	5.454545454545454142e-01	7.272727272727272929e-01	7.142857142857143016e-01	5.454545454545454142e-01	7.333333333333333925e-01	8.181818181818181213e-01	6.363636363636363535e-01	5.000000000000000000e-01	6.363636363636363535e-01
7.500000000000000000e-01	6.666666666666667407e-01	6.923076923076922906e-01	5.833333333333332593e-01	7.500000000000000000e-01	6.923076923076922906e-01	6.153846153846154188e-01	5.714285714285713969e-01	8.000000000000000444e-01	6.923076923076922906e-01	6.923076923076922906e-01	6.363636363636363535e-01	5.000000000000000000e-01	5.999999999999999778e-01	5.000000000000000000e-01	7.272727272727272929e-01	6.363636363636363535e-01	5.833333333333332593e-01	8.000000000000000444e-01	8.181818181818181213e-01	5.833333333333332593e-01	6.999999999999999556e-01	5.999999999999999778e-01	8.000000000000000444e-01	6.999999999999999556e-01	5.999999999999999778e-01	7.500000000000000000e-01	5.999999999999999778e-01	6.999999999999999556e-01	6.363636363636363535e-01	6.363636363636363535e-01	5.454545454545454142e-01	8.000000000000000444e-01	8.181818181818181213e-01	6.923076923076922906e-01	6.923076923076922906e-01	7.500000000000000000e-01	5.454545454545454142e-01	0.000000000000000000e+00	5.833333333333332593e-01	5.999999999999999778e-01	5.454545454545454142e-01	8.000000000000000444e-01	7.142857142857143016e-01	6.363636363636363535e-01	8.000000000000000444e-01	8.000000000000000444e-01	6.363636363636363535e-01	5.833333333333332593e-01	5.999999999999999778e-01
5.000000000000000000e-01	6.666666666666667407e-01	6.153846153846154188e-01	5.833333333333332593e-01	7.500000000000000000e-01	5.384615384615384359e-01	4.615384615384615641e-01	5.714285714285713969e-01	7.500000000000000000e-01	5.384615384615384359e-01	5.384615384615384359e-01	5.833333333333332593e-01	5.714285714285713969e-01	6.666666666666667407e-01	5.833333333333332593e-01	5.833333333333332593e-01	1.666666666666666297e-01	5.833333333333332593e-01	7.500000000000000000e-01	6.666666666666667407e-01	5.000000000000000000e-01	6.666666666666667407e-01	4.166666666666666297e-01	7.500000000000000000e-01	5.833333333333332593e-01	5.000000000000000000e-01	5.000000000000000000e-01	5.833333333333332593e-01	5.833333333333332593e-01	2.500000000000000000e-01	6.666666666666667407e-01	5.833333333333332593e-01	8.333333333333333703e-01	7.500000000000000000e-01	6.153846153846154188e-01	5.384615384615384359e-01	5.833333333333332593e-01	5.000000000000000000e-01	5.833333333333332593e-01	0.000000000000000000e+00	5.833333333333332593e-01	6.666666666666667407e-01	6.666666666666667407e-01	5.000000000000000000e-01	5.000000000000000000e-01	6.666666666666667407e-01	7.500000000000000000e-01	6.666666666666667407e-01	6.666666666666667407e-01	6.666666666666667407e-01
5.833333333333332593e-01	5.833333333333332593e-01	6.923076923076922906e-01	6.666666666666667407e-01	7.500000000000000000e-01	5.384615384615384359e-01	5.384615384615384359e-01	7.857142857142856984e-01	6.999999999999999556e-01	6.153846153846154188e-01	7.692307692307691624e-01	5.454545454545454142e-01	5.714285714285713969e-01	5.999999999999999778e-01	8.000000000000000444e-01	2.727272727272727071e-01	6.363636363636363535e-01	7.500000000000000000e-01	8.000000000000000444e-01	7.272727272727272929e-01	5.833333333333332593e-01	5.999999999999999778e-01	5.999999999999999778e-01	5.999999999999999778e-01	5.999999999999999778e-01	5.000000000000000000e-01	5.833333333333332593e-01	6.999999999999999556e-01	5.999999999999999778e-01	6.363636363636363535e-01	7.272727272727272929e-01	7.272727272727272929e-01	8.000000000000000444e-01	7.272727272727272929e-01	7.692307692307691624e-01	6.153846153846154188e-01	7.500000000000000000e-01	6.363636363636363535e-01	5.999999999999999778e-01	5.833333333333332593e-01	0.000000000000000000e+00	7.272727272727272929e-01	6.999999999999999556e-01	5.714285714285713969e-01	6.363636363636363535e-01	8.000000000000000444e-01	8.000000000000000444e-01	6.363636363636363535e-01	6.666666666666667407e-01	6.999999999999999556e-01
5.000000000000000000e-01	5.000000000000000000e-01	5.384615384615384359e-01	4.166666666666666297e-01	6.666666666666667407e-01	6.153846153846154188e-01	6.153846153846154188e-01	5.000000000000000000e-01	8.181818181818181213e-01	6.153846153846154188e-01	6.923076923076922906e-01	5.454545454545454142e-01	5.000000000000000000e-01	7.272727272727272929e-01	6.363636363636363535e-01	7.272727272727272929e-01	6.363636363636363535e-01	5.000000000000000000e-01	7.272727272727272929e-01	9.090909090909090606e-01	5.000000000000000000e-01	5.454545454545454142e-01	7.272727272727272929e-01	6.363636363636363535e-01	4.545454545454545858e-01	6.363636363636363535e-01	6.666666666666667407e-01	5.454545454545454142e-01	8.181818181818181213e-01	6.363636363636363535e-01	4.545454545454545858e-01	5.454545454545454142e-01	9.090909090909090606e-01	7.272727272727272929e-01	6.153846153846154188e-01	6.153846153846154188e-01	6.666666666666667407e-01	5.454545454545454142e-01	5.454545454545454142e-01	6.666666666666667407e-01	7.272727272727272929e-01	0.000000000000000000e+00	6.363636363636363535e-01	7.142857142857143016e-01	7.272727272727272929e-01	7.333333333333333925e-01	8.181818181818181213e-01	6.363636363636363535e-01	5.000000000000000000e-01	6.363636363636363535e-01
5.000000000000000000e-01	6.666666666666667407e-01	6.923076923076922906e-01	6.666666666666667407e-01	5.833333333333332593e-01	6.923076923076922906e-01	6.153846153846154188e-01	7.142857142857143016e-01	8.000000000000000444e-01	6.923076923076922906e-01	6.923076923076922906e-01	5.454545454545454142e-01	7.142857142857143016e-01	5.999999999999999778e-01	6.999999999999999556e-01	7.272727272727272929e-01	7.272727272727272929e-01	6.666666666666667407e-01	8.000000000000000444e-01	6.363636363636363535e-01	7.500000000000000000e-01	6.999999999999999556e-01	6.999999999999999556e-01	6.999999999999999556e-01	5.999999999999999778e-01	5.999999999999999778e-01	6.666666666666667407e-01	8.000000000000000444e-01	6.999999999999999556e-01	6.363636363636363535e-01	5.454545454545454142e-01	8.181818181818181213e-01	8.000000000000000444e-01	7.272727272727272929e-01	6.153846153846154188e-01	6.923076923076922906e-01	7.500000000000000000e-01	7.272727272727272929e-01	8.000000000000000444e-01	6.666666666666667407e-01	6.999999999999999556e-01	6.363636363636363535e-01	0.000000000000000000e+00	6.428571428571427937e-01	9.090909090909090606e-01	8.000000000000000444e-01	3.000000000000000444e-01	7.272727272727272929e-01	7.500000000000000000e-01	5.999999999999999778e-01
6.428571428571427937e-01	6.428571428571427937e-01	5.714285714285713969e-01	6.428571428571427937e-01	7.142857142857143016e-01	5.714285714285713969e-01	4.285714285714286031e-01	5.000000000000000000e-01	7.142857142857143016e-01	6.428571428571427937e-01	7.142857142857143016e-01	5.714285714285713969e-01	5.714285714285713969e-01	5.714285714285713969e-01	7.142857142857143016e-01	6.428571428571427937e-01	5.714285714285713969e-01	6.428571428571427937e-01	7.857142857142856984e-01	5.714285714285713969e-01	5.714285714285713969e-01	6.428571428571427937e-01	5.714285714285713969e-01	7.142857142857143016e-01	7.142857142857143016e-01	6.428571428571427937e-01	5.714285714285713969e-01	6.428571428571427937e-01	5.714285714285713969e-01	6.428571428571427937e-01	7.142857142857143016e-01	7.142857142857143016e-01	6.428571428571427937e-01	6.428571428571427937e-01	7.142857142857143016e-01	5.714285714285713969e-01	6.428571428571427937e-01	7.142857142857143016e-01	7.142857142857143016e-01	5.000000000000000000e-01	5.714285714285713969e-01	7.142857142857143016e-01	6.428571428571427937e-01	0.000000000000000000e+00	7.142857142857143016e-01	7.333333333333333925e-01	7.142857142857143016e-01	7.857142857142856984e-01	7.142857142857143016e-01	7.857142857142856984e-01
7.500000000000000000e-01	6.666666666666667407e-01	6.923076923076922906e-01	6.666666666666667407e-01	7.500000000000000000e-01	6.923076923076922906e-01	6.923076923076922906e-01	6.428571428571427937e-01	7.272727272727272929e-01	7.692307692307691624e-01	6.923076923076922906e-01	7.272727272727272929e-01	6.428571428571427937e-01	7.272727272727272929e-01	7.272727272727272929e-01	6.363636363636363535e-01	5.454545454545454142e-01	6.666666666666667407e-01	7.272727272727272929e-01	8.181818181818181213e-01	7.500000000000000000e-01	7.272727272727272929e-01	7.272727272727272929e-01	8.181818181818181213e-01	7.272727272727272929e-01	5.454545454545454142e-01	7.500000000000000000e-01	7.272727272727272929e-01	7.272727272727272929e-01	6.363636363636363535e-01	6.363636363636363535e-01	6.363636363636363535e-01	8.181818181818181213e-01	6.363636363636363535e-01	7.692307692307691624e-01	6.923076923076922906e-01	8.333333333333333703e-01	5.454545454545454142e-01	6.363636363636363535e-01	5.000000000000000000e-01	6.363636363636363535e-01	7.272727272727272929e-01	9.090909090909090606e-01	7.142857142857143016e-01	0.000000000000000000e+00	8.000000000000000444e-01	9.090909090909090606e-01	7.272727272727272929e-01	5.833333333333332593e-01	7.272727272727272929e-01
7.333333333333333925e-01	7.333333333333333925e-01	6.666666666666667407e-01	6.666666666666667407e-01	7.333333333333333925e-01	5.999999999999999778e-01	7.333333333333333925e-01	5.333333333333333259e-01	7.333333333333333925e-01	5.333333333333333259e-01	5.999999999999999778e-01	8.000000000000000444e-01	5.333333333333333259e-01	6.666666666666667407e-01	6.666666666666667407e-01	7.333333333333333925e-01	6.666666666666667407e-01	5.999999999999999778e-01	8.000000000000000444e-01	8.666666666666666963e-01	5.333333333333333259e-01	8.000000000000000444e-01	7.333333333333333925e-01	6.666666666666667407e-01	7.333333333333333925e-01	6.666666666666667407e-01	5.999999999999999778e-01	5.999999999999999778e-01	7.333333333333333925e-01	6.666666666666667407e-01	6.666666666666667407e-01	6.666666666666667407e-01	8.666666666666666963e-01	8.666666666666666963e-01	6.666666666666667407e-01	5.999999999999999778e-01	6.666666666666667407e-01	7.333333333333333925e-01	8.000000000000000444e-01	6.666666666666667407e-01	8.000000000000000444e-01	7.333333333333333925e-01	8.000000000000000444e-01	7.333333333333333925e-01	8.000000000000000444e-01	0.000000000000000000e+00	8.666666666666666963e-01	5.999999999999999778e-01	7.333333333333333925e-01	8.666666666666666963e-01
6.666666666666667407e-01	8.333333333333333703e-01	8.461538461538461453e-01	8.333333333333333703e-01	8.333333333333333703e-01	7.692307692307691624e-01	7.692307692307691624e-01	7.142857142857143016e-01	9.000000000000000222e-01	7.692307692307691624e-01	7.692307692307691624e-01	7.272727272727272929e-01	7.857142857142856984e-01	6.999999999999999556e-01	6.999999999999999556e-01	8.181818181818181213e-01	8.181818181818181213e-01	7.500000000000000000e-01	8.000000000000000444e-01	6.363636363636363535e-01	8.333333333333333703e-01	8.000000000000000444e-01	8.000000000000000444e-01	9.000000000000000222e-01	6.999999999999999556e-01	6.999999999999999556e-01	6.666666666666667407e-01	9.000000000000000222e-01	6.999999999999999556e-01	7.272727272727272929e-01	7.272727272727272929e-01	9.090909090909090606e-01	5.999999999999999778e-01	9.090909090909090606e-01	7.692307692307691624e-01	7.692307692307691624e-01	8.333333333333333703e-01	8.181818181818181213e-01	8.000000000000000444e-01	7.500000000000000000e-01	8.000000000000000444e-01	8.181818181818181213e-01	3.000000000000000444e-01	7.142857142857143016e-01	9.090909090909090606e-01	8.666666666666666963e-01	0.000000000000000000e+00	7.272727272727272929e-01	8.333333333333333703e-01	5.000000000000000000e-01
7.500000000000000000e-01	6.666666666666667407e-01	8.461538461538461453e-01	5.833333333333332593e-01	8.333333333333333703e-01	6.153846153846154188e-01	7.692307692307691624e-01	5.714285714285713969e-01	7.272727272727272929e-01	3.846153846153845812e-01	6.153846153846154188e-01	7.272727272727272929e-01	6.428571428571427937e-01	5.454545454545454142e-01	6.363636363636363535e-01	5.454545454545454142e-01	5.454545454545454142e-01	5.833333333333332593e-01	7.272727272727272929e-01	7.272727272727272929e-01	6.666666666666667407e-01	8.181818181818181213e-01	6.363636363636363535e-01	6.363636363636363535e-01	6.363636363636363535e-01	5.454545454545454142e-01	7.500000000000000000e-01	7.272727272727272929e-01	8.181818181818181213e-01	4.545454545454545858e-01	6.363636363636363535e-01	5.454545454545454142e-01	9.090909090909090606e-01	8.181818181818181213e-01	6.923076923076922906e-01	6.923076923076922906e-01	6.666666666666667407e-01	6.363636363636363535e-01	6.363636363636363535e-01	6.666666666666667407e-01	6.363636363636363535e-01	6.363636363636363535e-01	7.272727272727272929e-01	7.857142857142856984e-01	7.272727272727272929e-01	5.999999999999999778e-01	7.272727272727272929e-01	0.000000000000000000e+00	6.666666666666667407e-01	8.181818181818181213e-01
6.666666666666667407e-01	7.500000000000000000e-01	5.384615384615384359e-01	4.166666666666666297e-01	7.500000000000000000e-01	4.615384615384615641e-01	6.153846153846154188e-01	4.285714285714286031e-01	8.333333333333333703e-01	5.384615384615384359e-01	6.923076923076922906e-01	7.500000000000000000e-01	4.285714285714286031e-01	6.666666666666667407e-01	6.666666666666667407e-01	7.500000000000000000e-01	6.666666666666667407e-01	5.000000000000000000e-01	5.000000000000000000e-01	8.333333333333333703e-01	5.000000000000000000e-01	8.333333333333333703e-01	7.500000000000000000e-01	7.500000000000000000e-01	7.500000000000000000e-01	6.666666666666667407e-01	5.833333333333332593e-01	6.666666666666667407e-01	8.333333333333333703e-01	6.666666666666667407e-01	2.500000000000000000e-01	6.666666666666667407e-01	8.333333333333333703e-01	8.333333333333333703e-01	7.692307692307691624e-01	4.615384615384615641e-01	7.500000000000000000e-01	5.000000000000000000e-01	5.833333333333332593e-01	6.666666666666667407e-01	6.666666666666667407e-01	5.000000000000000000e-01	7.500000000000000000e-01	7.142857142857143016e-01	5.833333333333332593e-01	7.333333333333333925e-01	8.333333333333333703e-01	6.666666666666667407e-01	0.000000000000000000e+00	7.500000000000000000e-01
7.500000000000000000e-01	6.666666666666667407e-01	7.692307692307691624e-01	6.666666666666667407e-01	7.500000000000000000e-01	6.923076923076922906e-01	7.692307692307691624e-01	7.142857142857143016e-01	9.000000000000000222e-01	8.461538461538461453e-01	8.461538461538461453e-01	6.363636363636363535e-01	7.142857142857143016e-01	5.999999999999999778e-01	6.999999999999999556e-01	8.181818181818181213e-01	7.272727272727272929e-01	6.666666666666667407e-01	8.000000000000000444e-01	6.363636363636363535e-01	7.500000000000000000e-01	6.999999999999999556e-01	8.000000000000000444e-01	9.000000000000000222e-01	6.999999999999999556e-01	5.999999999999999778e-01	6.666666666666667407e-01	8.000000000000000444e-01	5.000000000000000000e-01	7.272727272727272929e-01	8.181818181818181213e-01	7.272727272727272929e-01	6.999999999999999556e-01	9.090909090909090606e-01	7.692307692307691624e-01	6.923076923076922906e-01	7.500000000000000000e-01	6.363636363636363535e-01	5.999999999999999778e-01	6.666666666666667407e-01	6.999999999999999556e-01	6.363636363636363535e-01	5.999999999999999778e-01	7.857142857142856984e-01	7.272727272727272929e-01	8.666666666666666963e-01	5.000000000000000000e-01	8.181818181818181213e-01	7.500000000000000000e-01	0.000000000000000000e+00
6.666666666666667407e-01	5.000000000000000000e-01	6.153846153846154188e-01	1.666666666666666297e-01	6.666666666666667407e-01	3.846153846153845812e-01	6.153846153846154188e-01	3.571428571428570953e-01	6.666666666666667407e-01	4.615384615384615641e-01	6.923076923076922906e-01	5.833333333333332593e-01	3.571428571428570953e-01	5.833333333333332593e-01	5.833333333333332593e-01	6.666666666666667407e-01	6.666666666666667407e-01	2.500000000000000000e-01	6.666666666666667407e-01	7.500000000000000000e-01	4.166666666666666297e-01	5.833333333333332593e-01	7.500000000000000000e-01	5.833333333333332593e-01	7.500000000000000000e-01	5.000000000000000000e-01	5.000000000000000000e-01	5.833333333333332593e-01	6.666666666666667407e-01	6.666666666666667407e-01	4.166666666666666297e-01	5.833333333333332593e-01	8.333333333333333703e-01	8.333333333333333703e-01	6.153846153846154188e-01	3.846153846153845812e-01	5.833333333333332593e-01	4.166666666666666297e-01	5.000000000000000000e-01	5.833333333333332593e-01	5.833333333333332593e-01	4.166666666666666297e-01	7.500000000000000000e-01	6.428571428571427937e-01	5.833333333333332593e-01	6.666666666666667407e-01	8.333333333333333703e-01	5.833333333333332593e-01	2.500000000000000000e-01	5.833333333333332593e-01
7.500000000000000000e-01	2.500000000000000000e-01	6.923076923076922906e-01	5.833333333333332593e-01	7.500000000000000000e-01	6.153846153846154188e-01	6.153846153846154188e-01	6.428571428571427937e-01	7.500000000000000000e-01	7.692307692307691624e-01	6.923076923076922906e-01	5.833333333333332593e-01	6.428571428571427937e-01	6.666666666666667407e-01	6.666666666666667407e-01	5.833333333333332593e-01	5.833333333333332593e-01	5.833333333333332593e-01	8.333333333333333703e-01	6.666666666666667407e-01	6.666666666666667407e-01	5.000000000000000000e-01	5.833333333333332593e-01	6.666666666666667407e-01	6.666666666666667407e-01	6.666666666666667407e-01	6.666666666666667407e-01	5.833333333333332593e-01	6.666666666666667407e-01	5.833333333333332593e-01	7.500000000000000000e-01	4.166666666666666297e-01	8.333333333333333703e-01	9.166666666666666297e-01	6.153846153846154188e-01	6.153846153846154188e-01	6.666666666666667407e-01	7.500000000000000000e-01	5.833333333333332593e-01	6.666666666666667407e-01	6.666666666666667407e-01	5.000000000000000000e-01	8.333333333333333703e-01	7.142857142857143016e-01	6.666666666666667407e-01	6.666666666666667407e-01	8.333333333333333703e-01	6.666666666666667407e-01	7.500000000000000000e-01	6.666666666666667407e-01
6.666666666666667407e-01	6.666666666666667407e-01	6.923076923076922906e-01	5.833333333333332593e-01	7.500000000000000000e-01	7.692307692307691624e-01	6.923076923076922906e-01	5.714285714285713969e-01	5.999999999999999778e-01	6.923076923076922906e-01	6.923076923076922906e-01	6.363636363636363535e-01	5.000000000000000000e-01	5.999999999999999778e-01	5.000000000000000000e-01	5.454545454545454142e-01	6.363636363636363535e-01	5.000000000000000000e-01	6.999999999999999556e-01	6.363636363636363535e-01	5.000000000000000000e-01	5.999999999999999778e-01	5.999999999999999778e-01	5.999999999999999778e-01	6.999999999999999556e-01	3.000000000000000444e-01	6.666666666666667407e-01	5.999999999999999778e-01	5.999999999999999778e-01	6.363636363636363535e-01	6.363636363636363535e-01	6.363636363636363535e-01	8.000000000000000444e-01	8.181818181818181213e-01	6.153846153846154188e-01	6.923076923076922906e-01	6.666666666666667407e-01	5.454545454545454142e-01	5.999999999999999778e-01	5.833333333333332593e-01	5.000000000000000000e-01	7.272727272727272929e-01	8.000000000000000444e-01	6.428571428571427937e-01	5.454545454545454142e-01	5.999999999999999778e-01	6.999999999999999556e-01	6.363636363636363535e-01	6.666666666666667407e-01	8.000000000000000444e-01
6.666666666666667407e-01	5.000000000000000000e-01	6.153846153846154188e-01	2.500000000000000000e-01	7.500000000000000000e-01	5.384615384615384359e-01	6.153846153846154188e-01	5.000000000000000000e-01	6.363636363636363535e-01	4.615384615384615641e-01	7.692307692307691624e-01	5.454545454545454142e-01	5.000000000000000000e-01	5.454545454545454142e-01	5.454545454545454142e-01	6.363636363636363535e-01	6.363636363636363535e-01	3.333333333333333703e-01	6.363636363636363535e-01	6.363636363636363535e-01	4.166666666666666297e-01	5.454545454545454142e-01	7.272727272727272929e-01	5.454545454545454142e-01	6.363636363636363535e-01	5.454545454545454142e-01	5.000000000000000000e-01	5.454545454545454142e-01	6.363636363636363535e-01	7.272727272727272929e-01	4.545454545454545858e-01	5.454545454545454142e-01	8.181818181818181213e-01	8.181818181818181213e-01	6.923076923076922906e-01	5.384615384615384359e-01	5.000000000000000000e-01	5.454545454545454142e-01	6.363636363636363535e-01	5.833333333333332593e-01	6.363636363636363535e-01	3.636363636363636465e-01	7.272727272727272929e-01	6.428571428571427937e-01	7.272727272727272929e-01	5.999999999999999778e-01	8.181818181818181213e-01	5.454545454545454142e-01	5.000000000000000000e-01	6.363636363636363535e-01
5.833333333333332593e-01	6.666666666666667407e-01	6.923076923076922906e-01	5.000000000000000000e-01	6.666666666666667407e-01	6.153846153846154188e-01	6.153846153846154188e-01	6.428571428571427937e-01	7.777777777777777901e-01	6.153846153846154188e-01	7.692307692307691624e-01	6.363636363636363535e-01	6.428571428571427937e-01	6.999999999999999556e-01	4.444444444444444198e-01	6.363636363636363535e-01	6.363636363636363535e-01	6.666666666666667407e-01	6.666666666666667407e-01	8.181818181818181213e-01	5.833333333333332593e-01	5.555555555555555802e-01	6.666666666666667407e-01	6.999999999999999556e-01	7.777777777777777901e-01	8.000000000000000444e-01	4.166666666666666297e-01	6.999999999999999556e-01	7.777777777777777901e-01	5.454545454545454142e-01	5.454545454545454142e-01	7.272727272727272929e-01	8.888888888888888395e-01	6.363636363636363535e-01	5.384615384615384359e-01	5.384615384615384359e-01	7.500000000000000000e-01	5.454545454545454142e-01	6.999999999999999556e-01	5.833333333333332593e-01	5.000000000000000000e-01	6.363636363636363535e-01	5.999999999999999778e-01	7.142857142857143016e-01	8.181818181818181213e-01	8.000000000000000444e-01	5.999999999999999778e-01	7.272727272727272929e-01	6.666666666666667407e-01	5.999999999999999778e-01
6.923076923076922906e-01	3.076923076923077094e-01	6.153846153846154188e-01	5.384615384615384359e-01	6.153846153846154188e-01	6.153846153846154188e-01	5.384615384615384359e-01	6.428571428571427937e-01	7.692307692307691624e-01	6.923076923076922906e-01	7.692307692307691624e-01	5.384615384615384359e-01	6.428571428571427937e-01	7.692307692307691624e-01	7.692307692307691624e-01	6.153846153846154188e-01	6.923076923076922906e-01	6.153846153846154188e-01	9.230769230769231282e-01	7.692307692307691624e-01	6.153846153846154188e-01	4.615384615384615641e-01	7.692307692307691624e-01	6.153846153846154188e-01	8.461538461538461453e-01	6.923076923076922906e-01	6.153846153846154188e-01	5.384615384615384359e-01	7.692307692307691624e-01	6.923076923076922906e-01	7.692307692307691624e-01	5.384615384615384359e-01	8.461538461538461453e-01	8.461538461538461453e-01	5.384615384615384359e-01	5.384615384615384359e-01	7.692307692307691624e-01	6.923076923076922906e-01	6.923076923076922906e-01	6.923076923076922906e-01	6.153846153846154188e-01	5.384615384615384359e-01	7.692307692307691624e-01	6.428571428571427937e-01	6.923076923076922906e-01	7.333333333333333925e-01	8.461538461538461453e-01	7.692307692307691624e-01	7.692307692307691624e-01	6.923076923076922906e-01
6.428571428571427937e-01	8.571428571428572063e-01	5.000000000000000000e-01	5.714285714285713969e-01	7.142857142857143016e-01	6.428571428571427937e-01	5.000000000000000000e-01	5.000000000000000000e-01	8.571428571428572063e-01	5.714285714285713969e-01	7.142857142857143016e-01	7.857142857142856984e-01	5.000000000000000000e-01	7.857142857142856984e-01	7.142857142857143016e-01	7.142857142857143016e-01	6.428571428571427937e-01	5.714285714285713969e-01	5.714285714285713969e-01	7.857142857142856984e-01	5.714285714285713969e-01	8.571428571428572063e-01	7.142857142857143016e-01	6.428571428571427937e-01	7.142857142857143016e-01	6.428571428571427937e-01	6.428571428571427937e-01	6.428571428571427937e-01	7.857142857142856984e-01	7.142857142857143016e-01	4.285714285714286031e-01	7.857142857142856984e-01	8.571428571428572063e-01	7.857142857142856984e-01	7.857142857142856984e-01	6.428571428571427937e-01	7.142857142857143016e-01	7.142857142857143016e-01	7.142857142857143016e-01	6.428571428571427937e-01	6.428571428571427937e-01	5.714285714285713969e-01	7.142857142857143016e-01	7.142857142857143016e-01	7.142857142857143016e-01	6.666666666666667407e-01	8.571428571428572063e-01	7.142857142857143016e-01	3.571428571428570953e-01	7.857142857142856984e-01
6.428571428571427937e-01	6.428571428571427937e-01	7.142857142857143016e-01	3.571428571428570953e-01	7.857142857142856984e-01	5.714285714285713969e-01	7.142857142857143016e-01	4.285714285714286031e-01	7.142857142857143016e-01	5.000000000000000000e-01	5.714285714285713969e-01	7.142857142857143016e-01	5.000000000000000000e-01	6.428571428571427937e-01	5.714285714285713969e-01	6.428571428571427937e-01	7.142857142857143016e-01	2.857142857142856984e-01	7.142857142857143016e-01	7.142857142857143016e-01	5.714285714285713969e-01	7.142857142857143016e-01	7.142857142857143016e-01	7.142857142857143016e-01	7.857142857142856984e-01	6.428571428571427937e-01	5.714285714285713969e-01	7.142857142857143016e-01	7.142857142857143016e-01	6.428571428571427937e-01	5.000000000000000000e-01	6.428571428571427937e-01	8.571428571428572063e-01	8.571428571428572063e-01	5.714285714285713969e-01	5.000000000000000000e-01	5.714285714285713969e-01	6.428571428571427937e-01	6.428571428571427937e-01	6.428571428571427937e-01	7.142857142857143016e-01	5.714285714285713969e-01	7.142857142857143016e-01	7.142857142857143016e-01	7.142857142857143016e-01	5.333333333333333259e-01	7.142857142857143016e-01	6.428571428571427937e-01	5.714285714285713969e-01	7.142857142857143016e-01
7.500000000000000000e-01	5.000000000000000000e-01	6.153846153846154188e-01	5.833333333333332593e-01	7.500000000000000000e-01	6.923076923076922906e-01	6.153846153846154188e-01	6.428571428571427937e-01	5.999999999999999778e-01	6.923076923076922906e-01	6.923076923076922906e-01	4.545454545454545858e-01	6.428571428571427937e-01	8.000000000000000444e-01	5.999999999999999778e-01	7.272727272727272929e-01	5.454545454545454142e-01	6.666666666666667407e-01	9.000000000000000222e-01	7.272727272727272929e-01	5.833333333333332593e-01	3.000000000000000444e-01	5.999999999999999778e-01	5.999999999999999778e-01	6.999999999999999556e-01	5.999999999999999778e-01	6.666666666666667407e-01	4.000000000000000222e-01	5.000000000000000000e-01	6.363636363636363535e-01	8.181818181818181213e-01	5.454545454545454142e-01	8.000000000000000444e-01	8.181818181818181213e-01	5.384615384615384359e-01	6.923076923076922906e-01	6.666666666666667407e-01	7.272727272727272929e-01	5.000000000000000000e-01	5.833333333333332593e-01	6.999999999999999556e-01	5.454545454545454142e-01	6.999999999999999556e-01	6.428571428571427937e-01	7.272727272727272929e-01	7.333333333333333925e-01	6.999999999999999556e-01	8.181818181818181213e-01	8.333333333333333703e-01	6.999999999999999556e-01
6.153846153846154188e-01	6.153846153846154188e-01	6.923076923076922906e-01	6.153846153846154188e-01	6.923076923076922906e-01	6.153846153846154188e-01	6.923076923076922906e-01	6.428571428571427937e-01	7.692307692307691624e-01	5.384615384615384359e-01	6.153846153846154188e-01	6.153846153846154188e-01	6.428571428571427937e-01	6.923076923076922906e-01	6.923076923076922906e-01	6.923076923076922906e-01	6.923076923076922906e-01	7.692307692307691624e-01	8.461538461538461453e-01	7.692307692307691624e-01	6.153846153846154188e-01	6.153846153846154188e-01	6.923076923076922906e-01	6.923076923076922906e-01	8.461538461538461453e-01	7.692307692307691624e-01	4.615384615384615641e-01	6.923076923076922906e-01	7.692307692307691624e-01	6.153846153846154188e-01	6.153846153846154188e-01	6.923076923076922906e-01	8.461538461538461453e-01	7.692307692307691624e-01	4.615384615384615641e-01	5.384615384615384359e-01	6.923076923076922906e-01	6.923076923076922906e-01	7.692307692307691624e-01	6.153846153846154188e-01	6.923076923076922906e-01	6.923076923076922906e-01	6.923076923076922906e-01	7.142857142857143016e-01	8.461538461538461453e-01	6.666666666666667407e-01	7.692307692307691624e-01	6.923076923076922906e-01	6.923076923076922906e-01	6.923076923076922906e-01
7.500000000000000000e-01	6.666666666666667407e-01	7.692307692307691624e-01	6.666666666666667407e-01	7.500000000000000000e-01	6.923076923076922906e-01	6.923076923076922906e-01	5.000000000000000000e-01	6.666666666666667407e-01	6.923076923076922906e-01	7.692307692307691624e-01	7.272727272727272929e-01	5.714285714285713969e-01	5.000000000000000000e-01	4.444444444444444198e-01	8.181818181818181213e-01	5.454545454545454142e-01	5.833333333333332593e-01	5.555555555555555802e-01	5.454545454545454142e-01	5.000000000000000000e-01	6.666666666666667407e-01	5.555555555555555802e-01	5.999999999999999778e-01	6.666666666666667407e-01	5.000000000000000000e-01	5.833333333333332593e-01	6.999999999999999556e-01	6.666666666666667407e-01	6.363636363636363535e-01	6.363636363636363535e-01	6.363636363636363535e-01	7.777777777777777901e-01	8.181818181818181213e-01	6.923076923076922906e-01	6.923076923076922906e-01	6.666666666666667407e-01	5.454545454545454142e-01	5.999999999999999778e-01	6.666666666666667407e-01	8.000000000000000444e-01	6.363636363636363535e-01	8.000000000000000444e-01	6.428571428571427937e-01	7.272727272727272929e-01	7.333333333333333925e-01	5.999999999999999778e-01	6.363636363636363535e-01	6.666666666666667407e-01	5.999999999999999778e-01
6.923076923076922906e-01	6.153846153846154188e-01	6.153846153846154188e-01	4.615384615384615641e-01	6.153846153846154188e-01	5.384615384615384359e-01	4.615384615384615641e-01	6.428571428571427937e-01	7.692307692307691624e-01	6.153846153846154188e-01	6.923076923076922906e-01	6.153846153846154188e-01	6.428571428571427937e-01	6.923076923076922906e-01	6.153846153846154188e-01	6.923076923076922906e-01	6.923076923076922906e-01	5.384615384615384359e-01	7.692307692307691624e-01	6.153846153846154188e-01	6.153846153846154188e-01	6.923076923076922906e-01	7.692307692307691624e-01	7.692307692307691624e-01	8.461538461538461453e-01	6.923076923076922906e-01	5.384615384615384359e-01	7.692307692307691624e-01	6.923076923076922906e-01	6.923076923076922906e-01	6.153846153846154188e-01	7.692307692307691624e-01	7.692307692307691624e-01	6.923076923076922906e-01	6.153846153846154188e-01	6.153846153846154188e-01	6.923076923076922906e-01	6.153846153846154188e-01	6.923076923076922906e-01	6.153846153846154188e-01	6.153846153846154188e-01	6.923076923076922906e-01	6.923076923076922906e-01	5.714285714285713969e-01	7.692307692307691624e-01	8.666666666666666963e-01	6.923076923076922906e-01	6.923076923076922906e-01	6.153846153846154188e-01	6.153846153846154188e-01
6.153846153846154188e-01	3.846153846153845812e-01	5.384615384615384359e-01	5.384615384615384359e-01	6.923076923076922906e-01	5.384615384615384359e-01	4.615384615384615641e-01	5.000000000000000000e-01	7.692307692307691624e-01	5.384615384615384359e-01	6.153846153846154188e-01	5.384615384615384359e-01	4.285714285714286031e-01	6.923076923076922906e-01	6.923076923076922906e-01	6.923076923076922906e-01	6.153846153846154188e-01	5.384615384615384359e-01	8.461538461538461453e-01	8.461538461538461453e-01	3.846153846153845812e-01	4.615384615384615641e-01	6.923076923076922906e-01	7.692307692307691624e-01	6.923076923076922906e-01	6.153846153846154188e-01	5.384615384615384359e-01	3.846153846153845812e-01	7.692307692307691624e-01	6.923076923076922906e-01	6.153846153846154188e-01	3.076923076923077094e-01	8.461538461538461453e-01	6.923076923076922906e-01	5.384615384615384359e-01	5.384615384615384359e-01	6.153846153846154188e-01	6.153846153846154188e-01	5.384615384615384359e-01	6.153846153846154188e-01	6.923076923076922906e-01	5.384615384615384359e-01	8.461538461538461453e-01	6.428571428571427937e-01	6.153846153846154188e-01	6.666666666666667407e-01	9.230769230769231282e-01	6.923076923076922906e-01	5.384615384615384359e-01	6.923076923076922906e-01
7.692307692307691624e-01	6.153846153846154188e-01	6.923076923076922906e-01	3.076923076923077094e-01	7.692307692307691624e-01	4.615384615384615641e-01	6.923076923076922906e-01	3.571428571428570953e-01	6.923076923076922906e-01	5.384615384615384359e-01	6.923076923076922906e-01	6.923076923076922906e-01	5.000000000000000000e-01	6.153846153846154188e-01	6.153846153846154188e-01	6.923076923076922906e-01	6.153846153846154188e-01	2.307692307692307265e-01	6.923076923076922906e-01	6.153846153846154188e-01	5.384615384615384359e-01	6.923076923076922906e-01	7.692307692307691624e-01	6.153846153846154188e-01	7.692307692307691624e-01	5.384615384615384359e-01	5.384615384615384359e-01	6.923076923076922906e-01	6.923076923076922906e-01	6.153846153846154188e-01	5.384615384615384359e-01	6.153846153846154188e-01	8.461538461538461453e-01	9.230769230769231282e-01	6.153846153846154188e-01	4.615384615384615641e-01	6.153846153846154188e-01	4.615384615384615641e-01	5.384615384615384359e-01	6.153846153846154188e-01	6.923076923076922906e-01	5.384615384615384359e-01	8.461538461538461453e-01	7.142857142857143016e-01	6.153846153846154188e-01	6.666666666666667407e-01	7.692307692307691624e-01	5.384615384615384359e-01	4.615384615384615641e-01	6.153846153846154188e-01
7.857142857142856984e-01	6.428571428571427937e-01	7.142857142857143016e-01	3.571428571428570953e-01	7.857142857142856984e-01	5.000000000000000000e-01	7.142857142857143016e-01	3.571428571428570953e-01	6.428571428571427937e-01	5.714285714285713969e-01	5.714285714285713969e-01	7.142857142857143016e-01	5.000000000000000000e-01	6.428571428571427937e-01	5.714285714285713969e-01	7.142857142857143016e-01	7.142857142857143016e-01	3.571428571428570953e-01	7.142857142857143016e-01	7.857142857142856984e-01	5.714285714285713969e-01	7.142857142857143016e-01	7.857142857142856984e-01	7.142857142857143016e-01	7.857142857142856984e-01	6.428571428571427937e-01	6.428571428571427937e-01	6.428571428571427937e-01	6.428571428571427937e-01	7.142857142857143016e-01	5.714285714285713969e-01	6.428571428571427937e-01	8.571428571428572063e-01	9.285714285714286031e-01	7.142857142857143016e-01	4.285714285714286031e-01	6.428571428571427937e-01	5.714285714285713969e-01	6.428571428571427937e-01	6.428571428571427937e-01	7.857142857142856984e-01	5.714285714285713969e-01	8.571428571428572063e-01	7.142857142857143016e-01	5.714285714285713969e-01	5.333333333333333259e-01	8.571428571428572063e-01	6.428571428571427937e-01	5.000000000000000000e-01	7.142857142857143016e-01
7.500000000000000000e-01	6.666666666666667407e-01	8.461538461538461453e-01	5.000000000000000000e-01	8.333333333333333703e-01	6.923076923076922906e-01	6.923076923076922906e-01	7.142857142857143016e-01	5.000000000000000000e-01	6.923076923076922906e-01	6.153846153846154188e-01	5.454545454545454142e-01	6.428571428571427937e-01	5.999999999999999778e-01	5.999999999999999778e-01	6.363636363636363535e-01	7.272727272727272929e-01	5.000000000000000000e-01	6.999999999999999556e-01	7.272727272727272929e-01	6.666666666666667407e-01	5.999999999999999778e-01	8.000000000000000444e-01	5.000000000000000000e-01	8.000000000000000444e-01	5.000000000000000000e-01	5.833333333333332593e-01	6.999999999999999556e-01	5.999999999999999778e-01	7.272727272727272929e-01	6.363636363636363535e-01	7.272727272727272929e-01	8.000000000000000444e-01	9.090909090909090606e-01	6.153846153846154188e-01	6.153846153846154188e-01	6.666666666666667407e-01	6.363636363636363535e-01	5.999999999999999778e-01	5.833333333333332593e-01	5.999999999999999778e-01	7.272727272727272929e-01	6.999999999999999556e-01	7.142857142857143016e-01	6.363636363636363535e-01	5.999999999999999778e-01	6.999999999999999556e-01	6.363636363636363535e-01	6.666666666666667407e-01	5.999999999999999778e-01
8.000000000000000444e-01	5.999999999999999778e-01	7.333333333333333925e-01	3.333333333333333703e-01	7.333333333333333925e-01	5.333333333333333259e-01	7.333333333333333925e-01	4.000000000000000222e-01	6.666666666666667407e-01	5.999999999999999778e-01	6.666666666666667407e-01	6.666666666666667407e-01	4.666666666666666741e-01	5.999999999999999778e-01	6.666666666666667407e-01	7.333333333333333925e-01	7.333333333333333925e-01	2.666666666666667185e-01	7.333333333333333925e-01	6.666666666666667407e-01	5.999999999999999778e-01	7.333333333333333925e-01	8.000000000000000444e-01	7.333333333333333925e-01	8.000000000000000444e-01	5.999999999999999778e-01	5.999999999999999778e-01	7.333333333333333925e-01	7.333333333333333925e-01	7.333333333333333925e-01	5.333333333333333259e-01	5.999999999999999778e-01	8.666666666666666963e-01	9.333333333333333481e-01	7.333333333333333925e-01	5.333333333333333259e-01	6.666666666666667407e-01	4.666666666666666741e-01	5.333333333333333259e-01	6.666666666666667407e-01	6.666666666666667407e-01	5.999999999999999778e-01	8.000000000000000444e-01	6.666666666666667407e-01	6.666666666666667407e-01	6.666666666666667407e-01	8.000000000000000444e-01	6.666666666666667407e-01	4.666666666666666741e-01	5.999999999999999778e-01
6.666666666666667407e-01	7.500000000000000000e-01	5.384615384615384359e-01	4.166666666666666297e-01	7.500000000000000000e-01	4.615384615384615641e-01	6.153846153846154188e-01	4.285714285714286031e-01	8.181818181818181213e-01	5.384615384615384359e-01	6.923076923076922906e-01	8.181818181818181213e-01	5.000000000000000000e-01	7.272727272727272929e-01	6.363636363636363535e-01	8.181818181818181213e-01	5.454545454545454142e-01	5.000000000000000000e-01	4.545454545454545858e-01	8.181818181818181213e-01	5.000000000000000000e-01	8.181818181818181213e-01	7.272727272727272929e-01	7.272727272727272929e-01	7.272727272727272929e-01	7.272727272727272929e-01	5.833333333333332593e-01	5.454545454545454142e-01	7.272727272727272929e-01	6.363636363636363535e-01	1.818181818181817677e-01	6.363636363636363535e-01	9.090909090909090606e-01	8.181818181818181213e-01	7.692307692307691624e-01	4.615384615384615641e-01	7.500000000000000000e-01	4.545454545454545858e-01	6.363636363636363535e-01	5.833333333333332593e-01	7.272727272727272929e-01	4.545454545454545858e-01	7.272727272727272929e-01	7.142857142857143016e-01	5.454545454545454142e-01	6.666666666666667407e-01	8.181818181818181213e-01	6.363636363636363535e-01	1.666666666666666297e-01	8.181818181818181213e-01
5.833333333333332593e-01	5.833333333333332593e-01	7.692307692307691624e-01	6.666666666666667407e-01	5.833333333333332593e-01	5.384615384615384359e-01	4.615384615384615641e-01	6.428571428571427937e-01	7.500000000000000000e-01	6.153846153846154188e-01	6.153846153846154188e-01	5.833333333333332593e-01	6.428571428571427937e-01	7.500000000000000000e-01	7.500000000000000000e-01	5.833333333333332593e-01	6.666666666666667407e-01	6.666666666666667407e-01	8.333333333333333703e-01	5.000000000000000000e-01	5.833333333333332593e-01	6.666666666666667407e-01	6.666666666666667407e-01	5.833333333333332593e-01	7.500000000000000000e-01	5.833333333333332593e-01	4.166666666666666297e-01	6.666666666666667407e-01	4.166666666666666297e-01	6.666666666666667407e-01	6.666666666666667407e-01	7.500000000000000000e-01	7.500000000000000000e-01	7.500000000000000000e-01	6.153846153846154188e-01	4.615384615384615641e-01	5.833333333333332593e-01	7.500000000000000000e-01	7.500000000000000000e-01	5.833333333333332593e-01	5.833333333333332593e-01	6.666666666666667407e-01	5.000000000000000000e-01	5.714285714285713969e-01	8.333333333333333703e-01	6.666666666666667407e-01	6.666666666666667407e-01	7.500000000000000000e-01	7.500000000000000000e-01	6.666666666666667407e-01
7.500000000000000000e-01	8.333333333333333703e-01	8.461538461538461453e-01	6.666666666666667407e-01	8.333333333333333703e-01	6.923076923076922906e-01	6.923076923076922906e-01	6.428571428571427937e-01	6.666666666666667407e-01	6.923076923076922906e-01	8.461538461538461453e-01	6.363636363636363535e-01	6.428571428571427937e-01	3.000000000000000444e-01	5.555555555555555802e-01	6.363636363636363535e-01	7.272727272727272929e-01	6.666666666666667407e-01	7.500000000000000000e-01	7.272727272727272929e-01	7.500000000000000000e-01	6.666666666666667407e-01	6.250000000000000000e-01	6.999999999999999556e-01	6.666666666666667407e-01	5.000000000000000000e-01	7.500000000000000000e-01	6.999999999999999556e-01	5.555555555555555802e-01	7.272727272727272929e-01	8.181818181818181213e-01	8.181818181818181213e-01	5.555555555555555802e-01	9.090909090909090606e-01	8.461538461538461453e-01	7.692307692307691624e-01	5.000000000000000000e-01	6.363636363636363535e-01	6.999999999999999556e-01	6.666666666666667407e-01	5.999999999999999778e-01	8.181818181818181213e-01	6.999999999999999556e-01	6.428571428571427937e-01	8.181818181818181213e-01	7.333333333333333925e-01	6.999999999999999556e-01	6.363636363636363535e-01	7.500000000000000000e-01	6.999999999999999556e-01
6.666666666666667407e-01	5.000000000000000000e-01	7.692307692307691624e-01	5.833333333333332593e-01	6.666666666666667407e-01	6.153846153846154188e-01	6.153846153846154188e-01	7.142857142857143016e-01	6.666666666666667407e-01	6.923076923076922906e-01	6.923076923076922906e-01	4.545454545454545858e-01	6.428571428571427937e-01	6.999999999999999556e-01	6.666666666666667407e-01	7.272727272727272929e-01	6.363636363636363535e-01	7.500000000000000000e-01	8.888888888888888395e-01	8.181818181818181213e-01	5.833333333333332593e-01	3.333333333333333703e-01	5.555555555555555802e-01	6.999999999999999556e-01	6.666666666666667407e-01	5.999999999999999778e-01	5.833333333333332593e-01	5.999999999999999778e-01	7.777777777777777901e-01	6.363636363636363535e-01	8.181818181818181213e-01	6.363636363636363535e-01	7.777777777777777901e-01	6.363636363636363535e-01	4.615384615384615641e-01	6.923076923076922906e-01	6.666666666666667407e-01	6.363636363636363535e-01	6.999999999999999556e-01	6.666666666666667407e-01	5.999999999999999778e-01	5.454545454545454142e-01	5.999999999999999778e-01	6.428571428571427937e-01	8.181818181818181213e-01	8.000000000000000444e-01	6.999999999999999556e-01	7.272727272727272929e-01	8.333333333333333703e-01	6.999999999999999556e-01
7.500000000000000000e-01	7.500000000000000000e-01	6.153846153846154188e-01	4.166666666666666297e-01	7.500000000000000000e-01	5.384615384615384359e-01	7.692307692307691624e-01	5.000000000000000000e-01	7.500000000000000000e-01	6.153846153846154188e-01	6.153846153846154188e-01	8.333333333333333703e-01	5.714285714285713969e-01	6.666666666666667407e-01	6.666666666666667407e-01	7.500000000000000000e-01	6.666666666666667407e-01	4.166666666666666297e-01	5.000000000000000000e-01	7.500000000000000000e-01	5.833333333333332593e-01	9.166666666666666297e-01	7.500000000000000000e-01	8.333333333333333703e-01	7.500000000000000000e-01	7.500000000000000000e-01	6.666666666666667407e-01	7.500000000000000000e-01	8.333333333333333703e-01	6.666666666666667407e-01	2.500000000000000000e-01	5.833333333333332593e-01	9.166666666666666297e-01	9.166666666666666297e-01	8.461538461538461453e-01	4.615384615384615641e-01	7.500000000000000000e-01	5.000000000000000000e-01	6.666666666666667407e-01	6.666666666666667407e-01	8.333333333333333703e-01	5.833333333333332593e-01	7.500000000000000000e-01	7.857142857142856984e-01	5.833333333333332593e-01	6.666666666666667407e-01	8.333333333333333703e-01	6.666666666666667407e-01	2.500000000000000000e-01	8.333333333333333703e-01
5.000000000000000000e-01	5.833333333333332593e-01	5.384615384615384359e-01	6.666666666666667407e-01	5.833333333333332593e-01	6.153846153846154188e-01	6.153846153846154188e-01	6.428571428571427937e-01	8.181818181818181213e-01	6.153846153846154188e-01	6.923076923076922906e-01	6.363636363636363535e-01	5.714285714285713969e-01	6.363636363636363535e-01	7.272727272727272929e-01	5.454545454545454142e-01	5.454545454545454142e-01	6.666666666666667407e-01	7.272727272727272929e-01	8.181818181818181213e-01	5.833333333333332593e-01	7.272727272727272929e-01	5.454545454545454142e-01	6.363636363636363535e-01	4.545454545454545858e-01	6.363636363636363535e-01	6.666666666666667407e-01	7.272727272727272929e-01	9.090909090909090606e-01	4.545454545454545858e-01	5.454545454545454142e-01	6.363636363636363535e-01	8.181818181818181213e-01	6.363636363636363535e-01	6.153846153846154188e-01	6.923076923076922906e-01	7.500000000000000000e-01	6.363636363636363535e-01	6.363636363636363535e-01	5.833333333333332593e-01	5.454545454545454142e-01	4.545454545454545858e-01	5.454545454545454142e-01	6.428571428571427937e-01	6.363636363636363535e-01	6.666666666666667407e-01	7.272727272727272929e-01	5.454545454545454142e-01	5.833333333333332593e-01	8.181818181818181213e-01
7.500000000000000000e-01	8.333333333333333703e-01	8.461538461538461453e-01	7.500000000000000000e-01	8.333333333333333703e-01	9.230769230769231282e-01	8.461538461538461453e-01	8.571428571428572063e-01	6.666666666666667407e-01	8.461538461538461453e-01	7.692307692307691624e-01	8.181818181818181213e-01	7.857142857142856984e-01	8.000000000000000444e-01	7.777777777777777901e-01	8.181818181818181213e-01	8.181818181818181213e-01	7.500000000000000000e-01	7.500000000000000000e-01	9.090909090909090606e-01	8.333333333333333703e-01	7.777777777777777901e-01	8.750000000000000000e-01	6.999999999999999556e-01	8.888888888888888395e-01	6.999999999999999556e-01	7.500000000000000000e-01	8.000000000000000444e-01	8.888888888888888395e-01	8.181818181818181213e-01	8.181818181818181213e-01	8.181818181818181213e-01	5.555555555555555802e-01	6.363636363636363535e-01	6.923076923076922906e-01	8.461538461538461453e-01	7.500000000000000000e-01	7.272727272727272929e-01	6.999999999999999556e-01	7.500000000000000000e-01	8.000000000000000444e-01	7.272727272727272929e-01	8.000000000000000444e-01	8.571428571428572063e-01	8.181818181818181213e-01	8.666666666666666963e-01	9.000000000000000222e-01	8.181818181818181213e-01	7.500000000000000000e-01	6.999999999999999556e-01
5.833333333333332593e-01	5.833333333333332593e-01	6.923076923076922906e-01	6.666666666666667407e-01	7.500000000000000000e-01	6.153846153846154188e-01	4.615384615384615641e-01	6.428571428571427937e-01	7.777777777777777901e-01	7.692307692307691624e-01	6.923076923076922906e-01	6.363636363636363535e-01	5.714285714285713969e-01	5.999999999999999778e-01	5.555555555555555802e-01	5.454545454545454142e-01	4.545454545454545858e-01	6.666666666666667407e-01	7.500000000000000000e-01	8.181818181818181213e-01	5.833333333333332593e-01	6.666666666666667407e-01	3.750000000000000000e-01	8.000000000000000444e-01	4.444444444444444198e-01	5.999999999999999778e-01	5.833333333333332593e-01	5.999999999999999778e-01	6.666666666666667407e-01	4.545454545454545858e-01	6.363636363636363535e-01	4.545454545454545858e-01	8.888888888888888395e-01	7.272727272727272929e-01	6.923076923076922906e-01	6.153846153846154188e-01	7.500000000000000000e-01	6.363636363636363535e-01	5.000000000000000000e-01	5.000000000000000000e-01	5.000000000000000000e-01	6.363636363636363535e-01	8.000000000000000444e-01	6.428571428571427937e-01	6.363636363636363535e-01	8.000000000000000444e-01	8.000000000000000444e-01	7.272727272727272929e-01	6.666666666666667407e-01	6.999999999999999556e-01
6.666666666666667407e-01	8.333333333333333703e-01	5.384615384615384359e-01	5.000000000000000000e-01	7.500000000000000000e-01	6.153846153846154188e-01	6.153846153846154188e-01	5.000000000000000000e-01	7.777777777777777901e-01	5.384615384615384359e-01	7.692307692307691624e-01	8.181818181818181213e-01	5.714285714285713969e-01	6.999999999999999556e-01	5.555555555555555802e-01	8.181818181818181213e-01	6.363636363636363535e-01	5.833333333333332593e-01	3.333333333333333703e-01	8.181818181818181213e-01	5.000000000000000000e-01	7.777777777777777901e-01	6.666666666666667407e-01	6.999999999999999556e-01	6.666666666666667407e-01	6.999999999999999556e-01	5.833333333333332593e-01	5.000000000000000000e-01	6.666666666666667407e-01	8.181818181818181213e-01	2.727272727272727071e-01	7.272727272727272929e-01	8.888888888888888395e-01	8.181818181818181213e-01	8.461538461538461453e-01	6.153846153846154188e-01	7.500000000000000000e-01	6.363636363636363535e-01	6.999999999999999556e-01	6.666666666666667407e-01	6.999999999999999556e-01	5.454545454545454142e-01	6.999999999999999556e-01	7.142857142857143016e-01	7.272727272727272929e-01	6.666666666666667407e-01	8.000000000000000444e-01	7.272727272727272929e-01	3.333333333333333703e-01	8.000000000000000444e-01
5.833333333333332593e-01	6.666666666666667407e-01	6.923076923076922906e-01	5.000000000000000000e-01	8.333333333333333703e-01	6.153846153846154188e-01	6.153846153846154188e-01	5.714285714285713969e-01	5.999999999999999778e-01	5.384615384615384359e-01	6.923076923076922906e-01	5.454545454545454142e-01	5.714285714285713969e-01	3.000000000000000444e-01	5.999999999999999778e-01	6.363636363636363535e-01	6.363636363636363535e-01	5.833333333333332593e-01	8.000000000000000444e-01	6.363636363636363535e-01	5.833333333333332593e-01	5.999999999999999778e-01	5.999999999999999778e-01	5.000000000000000000e-01	6.999999999999999556e-01	5.000000000000000000e-01	5.000000000000000000e-01	5.999999999999999778e-01	5.000000000000000000e-01	6.363636363636363535e-01	5.454545454545454142e-01	7.272727272727272929e-01	6.999999999999999556e-01	8.181818181818181213e-01	6.923076923076922906e-01	5.384615384615384359e-01	4.166666666666666297e-01	6.363636363636363535e-01	6.999999999999999556e-01	5.833333333333332593e-01	5.000000000000000000e-01	6.363636363636363535e-01	5.000000000000000000e-01	5.000000000000000000e-01	8.181818181818181213e-01	6.666666666666667407e-01	5.999999999999999778e-01	6.363636363636363535e-01	6.666666666666667407e-01	6.999999999999999556e-01
5.833333333333332593e-01	6.666666666666667407e-01	4.615384615384615641e-01	6.666666666666667407e-01	5.833333333333332593e-01	6.153846153846154188e-01	6.153846153846154188e-01	5.714285714285713969e-01	8.000000000000000444e-01	6.153846153846154188e-01	6.923076923076922906e-01	7.272727272727272929e-01	5.714285714285713969e-01	6.999999999999999556e-01	5.999999999999999778e-01	6.363636363636363535e-01	5.454545454545454142e-01	6.666666666666667407e-01	5.999999999999999778e-01	8.181818181818181213e-01	5.000000000000000000e-01	6.999999999999999556e-01	5.000000000000000000e-01	5.999999999999999778e-01	5.999999999999999778e-01	6.999999999999999556e-01	5.833333333333332593e-01	5.999999999999999778e-01	8.000000000000000444e-01	6.363636363636363535e-01	5.454545454545454142e-01	7.272727272727272929e-01	8.000000000000000444e-01	6.363636363636363535e-01	6.153846153846154188e-01	6.153846153846154188e-01	7.500000000000000000e-01	6.363636363636363535e-01	5.999999999999999778e-01	5.833333333333332593e-01	5.999999999999999778e-01	5.454545454545454142e-01	5.999999999999999778e-01	6.428571428571427937e-01	6.363636363636363535e-01	6.666666666666667407e-01	8.000000000000000444e-01	7.272727272727272929e-01	5.833333333333332593e-01	8.000000000000000444e-01
5.833333333333332593e-01	6.666666666666667407e-01	6.923076923076922906e-01	6.666666666666667407e-01	7.500000000000000000e-01	6.153846153846154188e-01	3.846153846153845812e-01	6.428571428571427937e-01	8.000000000000000444e-01	6.923076923076922906e-01	6.153846153846154188e-01	6.363636363636363535e-01	5.714285714285713969e-01	5.999999999999999778e-01	5.999999999999999778e-01	5.454545454545454142e-01	3.636363636363636465e-01	6.666666666666667407e-01	8.000000000000000444e-01	7.272727272727272929e-01	5.833333333333332593e-01	6.999999999999999556e-01	3.000000000000000444e-01	6.999999999999999556e-01	5.000000000000000000e-01	4.000000000000000222e-01	5.833333333333332593e-01	5.999999999999999778e-01	5.999999999999999778e-01	3.636363636363636465e-01	6.363636363636363535e-01	5.454545454545454142e-01	8.000000000000000444e-01	6.363636363636363535e-01	6.923076923076922906e-01	6.153846153846154188e-01	6.666666666666667407e-01	5.454545454545454142e-01	4.000000000000000222e-01	3.333333333333333703e-01	5.000000000000000000e-01	5.454545454545454142e-01	6.999999999999999556e-01	5.714285714285713969e-01	6.363636363636363535e-01	7.333333333333333925e-01	8.000000000000000444e-01	6.363636363636363535e-01	5.833333333333332593e-01	5.999999999999999778e-01
5.833333333333332593e-01	6.666666666666667407e-01	5.384615384615384359e-01	6.666666666666667407e-01	6.666666666666667407e-01	6.923076923076922906e-01	6.153846153846154188e-01	6.428571428571427937e-01	6.999999999999999556e-01	6.923076923076922906e-01	6.923076923076922906e-01	6.363636363636363535e-01	5.714285714285713969e-01	6.999999999999999556e-01	6.999999999999999556e-01	6.363636363636363535e-01	6.363636363636363535e-01	7.500000000000000000e-01	6.999999999999999556e-01	8.181818181818181213e-01	5.833333333333332593e-01	6.999999999999999556e-01	5.999999999999999778e-01	5.999999999999999778e-01	6.999999999999999556e-01	6.999999999999999556e-01	5.833333333333332593e-01	6.999999999999999556e-01	8.000000000000000444e-01	5.454545454545454142e-01	4.545454545454545858e-01	7.272727272727272929e-01	6.999999999999999556e-01	6.363636363636363535e-01	6.153846153846154188e-01	6.153846153846154188e-01	7.500000000000000000e-01	6.363636363636363535e-01	5.000000000000000000e-01	5.833333333333332593e-01	5.000000000000000000e-01	5.454545454545454142e-01	5.999999999999999778e-01	6.428571428571427937e-01	6.363636363636363535e-01	7.333333333333333925e-01	6.999999999999999556e-01	7.272727272727272929e-01	5.000000000000000000e-01	6.999999999999999556e-01
6.666666666666667407e-01	5.833333333333332593e-01	6.153846153846154188e-01	4.166666666666666297e-01	7.500000000000000000e-01	5.384615384615384359e-01	6.153846153846154188e-01	2.857142857142856984e-01	7.500000000000000000e-01	4.615384615384615641e-01	6.923076923076922906e-01	7.500000000000000000e-01	4.285714285714286031e-01	5.000000000000000000e-01	4.166666666666666297e-01	7.500000000000000000e-01	4.166666666666666297e-01	4.166666666666666297e-01	6.666666666666667407e-01	7.500000000000000000e-01	4.166666666666666297e-01	7.500000000000000000e-01	6.666666666666667407e-01	7.500000000000000000e-01	5.833333333333332593e-01	5.833333333333332593e-01	5.000000000000000000e-01	5.000000000000000000e-01	5.833333333333332593e-01	5.000000000000000000e-01	5.000000000000000000e-01	4.166666666666666297e-01	9.166666666666666297e-01	8.333333333333333703e-01	6.923076923076922906e-01	5.384615384615384359e-01	5.000000000000000000e-01	4.166666666666666297e-01	5.000000000000000000e-01	4.166666666666666297e-01	8.333333333333333703e-01	5.000000000000000000e-01	7.500000000000000000e-01	6.428571428571427937e-01	6.666666666666667407e-01	4.666666666666666741e-01	7.500000000000000000e-01	5.000000000000000000e-01	5.000000000000000000e-01	7.500000000000000000e-01
5.384615384615384359e-01	5.384615384615384359e-01	6.923076923076922906e-01	6.153846153846154188e-01	7.692307692307691624e-01	5.384615384615384359e-01	4.615384615384615641e-01	7.857142857142856984e-01	6.923076923076922906e-01	6.153846153846154188e-01	6.923076923076922906e-01	6.153846153846154188e-01	5.714285714285713969e-01	6.153846153846154188e-01	8.461538461538461453e-01	3.846153846153845812e-01	6.923076923076922906e-01	6.923076923076922906e-01	8.461538461538461453e-01	6.923076923076922906e-01	6.153846153846154188e-01	6.923076923076922906e-01	6.923076923076922906e-01	6.923076923076922906e-01	6.923076923076922906e-01	6.153846153846154188e-01	5.384615384615384359e-01	7.692307692307691624e-01	6.923076923076922906e-01	6.153846153846154188e-01	6.153846153846154188e-01	6.923076923076922906e-01	8.461538461538461453e-01	7.692307692307691624e-01	6.923076923076922906e-01	5.384615384615384359e-01	7.692307692307691624e-01	7.692307692307691624e-01	6.923076923076922906e-01	6.153846153846154188e-01	3.076923076923077094e-01	7.692307692307691624e-01	6.153846153846154188e-01	5.000000000000000000e-01	6.923076923076922906e-01	7.333333333333333925e-01	7.692307692307691624e-01	6.923076923076922906e-01	6.153846153846154188e-01	6.923076923076922906e-01
6.666666666666667407e-01	5.833333333333332593e-01	6.153846153846154188e-01	5.833333333333332593e-01	6.666666666666667407e-01	5.384615384615384359e-01	6.923076923076922906e-01	5.714285714285713969e-01	8.333333333333333703e-01	5.384615384615384359e-01	6.923076923076922906e-01	5.833333333333332593e-01	5.714285714285713969e-01	6.666666666666667407e-01	6.666666666666667407e-01	6.666666666666667407e-01	5.833333333333332593e-01	6.666666666666667407e-01	8.333333333333333703e-01	7.500000000000000000e-01	5.833333333333332593e-01	6.666666666666667407e-01	6.666666666666667407e-01	7.500000000000000000e-01	6.666666666666667407e-01	7.500000000000000000e-01	5.833333333333332593e-01	5.833333333333332593e-01	6.666666666666667407e-01	6.666666666666667407e-01	5.833333333333332593e-01	5.833333333333332593e-01	9.166666666666666297e-01	8.333333333333333703e-01	6.923076923076922906e-01	5.384615384615384359e-01	5.833333333333332593e-01	6.666666666666667407e-01	6.666666666666667407e-01	5.833333333333332593e-01	6.666666666666667407e-01	5.000000000000000000e-01	7.500000000000000000e-01	6.428571428571427937e-01	8.333333333333333703e-01	6.666666666666667407e-01	8.333333333333333703e-01	6.666666666666667407e-01	5.833333333333332593e-01	6.666666666666667407e-01
6.666666666666667407e-01	8.333333333333333703e-01	6.923076923076922906e-01	8.333333333333333703e-01	6.666666666666667407e-01	7.692307692307691624e-01	6.153846153846154188e-01	7.142857142857143016e-01	8.888888888888888395e-01	6.923076923076922906e-01	8.461538461538461453e-01	6.363636363636363535e-01	7.142857142857143016e-01	8.000000000000000444e-01	7.777777777777777901e-01	8.181818181818181213e-01	8.181818181818181213e-01	7.500000000000000000e-01	8.888888888888888395e-01	6.363636363636363535e-01	6.666666666666667407e-01	7.777777777777777901e-01	7.777777777777777901e-01	8.000000000000000444e-01	6.666666666666667407e-01	6.999999999999999556e-01	7.500000000000000000e-01	8.000000000000000444e-01	6.666666666666667407e-01	8.181818181818181213e-01	8.181818181818181213e-01	9.090909090909090606e-01	6.666666666666667407e-01	6.363636363636363535e-01	7.692307692307691624e-01	8.461538461538461453e-01	8.333333333333333703e-01	7.272727272727272929e-01	8.000000000000000444e-01	8.333333333333333703e-01	8.000000000000000444e-01	6.363636363636363535e-01	5.000000000000000000e-01	6.428571428571427937e-01	9.090909090909090606e-01	9.333333333333333481e-01	5.000000000000000000e-01	8.181818181818181213e-01	8.333333333333333703e-01	6.999999999999999556e-01
6.666666666666667407e-01	6.666666666666667407e-01	5.384615384615384359e-01	4.166666666666666297e-01	7.500000000000000000e-01	4.615384615384615641e-01	6.153846153846154188e-01	3.571428571428570953e-01	7.500000000000000000e-01	5.384615384615384359e-01	6.153846153846154188e-01	7.500000000000000000e-01	5.000000000000000000e-01	6.666666666666667407e-01	6.666666666666667407e-01	7.500000000000000000e-01	6.666666666666667407e-01	5.000000000000000000e-01	5.000000000000000000e-01	8.333333333333333703e-01	5.000000000000000000e-01	7.500000000000000000e-01	7.500000000000000000e-01	6.666666666666667407e-01	6.666666666666667407e-01	7.500000000000000000e-01	5.833333333333332593e-01	5.833333333333332593e-01	7.500000000000000000e-01	6.666666666666667407e-01	2.500000000000000000e-01	5.833333333333332593e-01	9.166666666666666297e-01	8.333333333333333703e-01	6.923076923076922906e-01	4.615384615384615641e-01	6.666666666666667407e-01	5.000000000000000000e-01	6.666666666666667407e-01	6.666666666666667407e-01	6.666666666666667407e-01	4.166666666666666297e-01	7.500000000000000000e-01	7.142857142857143016e-01	5.833333333333332593e-01	6.666666666666667407e-01	8.333333333333333703e-01	5.833333333333332593e-01	1.666666666666666297e-01	8.333333333333333703e-01
6.666666666666667407e-01	7.500000000000000000e-01	7.692307692307691624e-01	6.666666666666667407e-01	7.500000000000000000e-01	5.384615384615384359e-01	6.153846153846154188e-01	5.714285714285713969e-01	8.181818181818181213e-01	6.153846153846154188e-01	6.923076923076922906e-01	6.363636363636363535e-01	5.714285714285713969e-01	5.454545454545454142e-01	7.272727272727272929e-01	7.272727272727272929e-01	6.363636363636363535e-01	6.666666666666667407e-01	9.090909090909090606e-01	6.363636363636363535e-01	6.666666666666667407e-01	8.181818181818181213e-01	7.272727272727272929e-01	8.181818181818181213e-01	6.363636363636363535e-01	5.454545454545454142e-01	5.833333333333332593e-01	6.363636363636363535e-01	5.454545454545454142e-01	6.363636363636363535e-01	7.272727272727272929e-01	6.363636363636363535e-01	7.272727272727272929e-01	9.090909090909090606e-01	7.692307692307691624e-01	5.384615384615384359e-01	6.666666666666667407e-01	6.363636363636363535e-01	5.454545454545454142e-01	5.833333333333332593e-01	6.363636363636363535e-01	6.363636363636363535e-01	7.272727272727272929e-01	7.142857142857143016e-01	8.181818181818181213e-01	7.333333333333333925e-01	7.272727272727272929e-01	7.272727272727272929e-01	6.666666666666667407e-01	4.545454545454545858e-01
5.833333333333332593e-01	5.000000000000000000e-01	6.153846153846154188e-01	1.666666666666666297e-01	5.833333333333332593e-01	4.615384615384615641e-01	5.384615384615384359e-01	4.285714285714286031e-01	6.666666666666667407e-01	4.615384615384615641e-01	6.923076923076922906e-01	5.833333333333332593e-01	4.285714285714286031e-01	5.833333333333332593e-01	5.833333333333332593e-01	6.666666666666667407e-01	6.666666666666667407e-01	2.500000000000000000e-01	6.666666666666667407e-01	7.500000000000000000e-01	3.333333333333333703e-01	5.833333333333332593e-01	7.500000000000000000e-01	5.833333333333332593e-01	7.500000000000000000e-01	5.833333333333332593e-01	4.166666666666666297e-01	5.833333333333332593e-01	6.666666666666667407e-01	6.666666666666667407e-01	3.333333333333333703e-01	5.833333333333332593e-01	8.333333333333333703e-01	8.333333333333333703e-01	5.384615384615384359e-01	3.846153846153845812e-01	5.833333333333332593e-01	5.000000000000000000e-01	5.833333333333332593e-01	5.833333333333332593e-01	5.833333333333332593e-01	4.166666666666666297e-01	6.666666666666667407e-01	6.428571428571427937e-01	6.666666666666667407e-01	5.999999999999999778e-01	7.500000000000000000e-01	5.833333333333332593e-01	4.166666666666666297e-01	6.666666666666667407e-01
5.833333333333332593e-01	8.333333333333333703e-01	8.461538461538461453e-01	6.666666666666667407e-01	8.333333333333333703e-01	7.692307692307691624e-01	7.692307692307691624e-01	7.857142857142856984e-01	5.555555555555555802e-01	6.923076923076922906e-01	6.923076923076922906e-01	6.363636363636363535e-01	6.428571428571427937e-01	5.999999999999999778e-01	6.666666666666667407e-01	6.363636363636363535e-01	7.272727272727272929e-01	6.666666666666667407e-01	6.250000000000000000e-01	9.090909090909090606e-01	7.500000000000000000e-01	7.777777777777777901e-01	6.250000000000000000e-01	5.999999999999999778e-01	5.555555555555555802e-01	5.999999999999999778e-01	7.500000000000000000e-01	8.000000000000000444e-01	7.777777777777777901e-01	6.363636363636363535e-01	6.363636363636363535e-01	8.181818181818181213e-01	7.777777777777777901e-01	8.181818181818181213e-01	6.923076923076922906e-01	7.692307692307691624e-01	7.500000000000000000e-01	7.272727272727272929e-01	5.999999999999999778e-01	6.666666666666667407e-01	5.999999999999999778e-01	7.272727272727272929e-01	6.999999999999999556e-01	7.142857142857143016e-01	7.272727272727272929e-01	7.333333333333333925e-01	6.999999999999999556e-01	6.363636363636363535e-01	6.666666666666667407e-01	8.000000000000000444e-01
7.500000000000000000e-01	5.000000000000000000e-01	6.923076923076922906e-01	6.666666666666667407e-01	7.500000000000000000e-01	6.923076923076922906e-01	6.153846153846154188e-01	5.714285714285713969e-01	7.272727272727272929e-01	6.923076923076922906e-01	6.923076923076922906e-01	5.454545454545454142e-01	6.428571428571427937e-01	5.454545454545454142e-01	6.363636363636363535e-01	7.272727272727272929e-01	5.454545454545454142e-01	6.666666666666667407e-01	8.181818181818181213e-01	5.454545454545454142e-01	5.833333333333332593e-01	5.454545454545454142e-01	6.363636363636363535e-01	7.272727272727272929e-01	6.363636363636363535e-01	6.363636363636363535e-01	5.833333333333332593e-01	5.454545454545454142e-01	6.363636363636363535e-01	6.363636363636363535e-01	7.272727272727272929e-01	3.636363636363636465e-01	8.181818181818181213e-01	7.272727272727272929e-01	6.923076923076922906e-01	6.923076923076922906e-01	5.833333333333332593e-01	6.363636363636363535e-01	6.363636363636363535e-01	5.833333333333332593e-01	7.272727272727272929e-01	5.454545454545454142e-01	7.272727272727272929e-01	5.714285714285713969e-01	8.181818181818181213e-01	7.333333333333333925e-01	7.272727272727272929e-01	5.454545454545454142e-01	8.333333333333333703e-01	6.363636363636363535e-01
5.000000000000000000e-01	7.500000000000000000e-01	6.923076923076922906e-01	7.500000000000000000e-01	6.666666666666667407e-01	7.692307692307691624e-01	6.153846153846154188e-01	6.428571428571427937e-01	9.090909090909090606e-01	6.153846153846154188e-01	7.692307692307691624e-01	5.454545454545454142e-01	7.142857142857143016e-01	8.181818181818181213e-01	7.272727272727272929e-01	9.090909090909090606e-01	7.272727272727272929e-01	8.333333333333333703e-01	8.181818181818181213e-01	6.363636363636363535e-01	6.666666666666667407e-01	7.272727272727272929e-01	7.272727272727272929e-01	8.181818181818181213e-01	7.272727272727272929e-01	7.272727272727272929e-01	6.666666666666667407e-01	7.272727272727272929e-01	6.363636363636363535e-01	7.272727272727272929e-01	6.363636363636363535e-01	8.181818181818181213e-01	7.272727272727272929e-01	7.272727272727272929e-01	6.923076923076922906e-01	6.923076923076922906e-01	8.333333333333333703e-01	7.272727272727272929e-01	7.272727272727272929e-01	6.666666666666667407e-01	8.181818181818181213e-01	6.363636363636363535e-01	4.545454545454545858e-01	5.714285714285713969e-01	8.181818181818181213e-01	8.666666666666666963e-01	4.545454545454545858e-01	8.181818181818181213e-01	7.500000000000000000e-01	7.272727272727272929e-01
7.500000000000000000e-01	6.666666666666667407e-01	6.923076923076922906e-01	7.500000000000000000e-01	7.500000000000000000e-01	6.923076923076922906e-01	7.692307692307691624e-01	7.142857142857143016e-01	8.000000000000000444e-01	8.461538461538461453e-01	7.692307692307691624e-01	8.181818181818181213e-01	7.142857142857143016e-01	8.000000000000000444e-01	8.000000000000000444e-01	7.272727272727272929e-01	6.363636363636363535e-01	5.833333333333332593e-01	8.000000000000000444e-01	8.181818181818181213e-01	7.500000000000000000e-01	8.000000000000000444e-01	6.999999999999999556e-01	8.000000000000000444e-01	6.999999999999999556e-01	5.999999999999999778e-01	7.500000000000000000e-01	8.000000000000000444e-01	9.000000000000000222e-01	6.363636363636363535e-01	7.272727272727272929e-01	7.272727272727272929e-01	8.000000000000000444e-01	6.363636363636363535e-01	7.692307692307691624e-01	6.923076923076922906e-01	8.333333333333333703e-01	6.363636363636363535e-01	6.999999999999999556e-01	6.666666666666667407e-01	6.999999999999999556e-01	7.272727272727272929e-01	8.000000000000000444e-01	7.142857142857143016e-01	2.727272727272727071e-01	8.000000000000000444e-01	9.000000000000000222e-01	8.181818181818181213e-01	6.666666666666667407e-01	8.000000000000000444e-01
6.666666666666667407e-01	7.500000000000000000e-01	6.923076923076922906e-01	6.666666666666667407e-01	7.500000000000000000e-01	6.923076923076922906e-01	7.692307692307691624e-01	7.142857142857143016e-01	8.000000000000000444e-01	7.692307692307691624e-01	8.461538461538461453e-01	8.181818181818181213e-01	7.142857142857143016e-01	8.000000000000000444e-01	5.999999999999999778e-01	7.272727272727272929e-01	6.363636363636363535e-01	7.500000000000000000e-01	8.000000000000000444e-01	8.181818181818181213e-01	7.500000000000000000e-01	6.999999999999999556e-01	8.000000000000000444e-01	8.000000000000000444e-01	8.000000000000000444e-01	6.999999999999999556e-01	6.666666666666667407e-01	8.000000000000000444e-01	9.000000000000000222e-01	5.454545454545454142e-01	6.363636363636363535e-01	7.272727272727272929e-01	8.000000000000000444e-01	5.454545454545454142e-01	6.923076923076922906e-01	6.153846153846154188e-01	8.333333333333333703e-01	6.363636363636363535e-01	6.999999999999999556e-01	5.833333333333332593e-01	8.000000000000000444e-01	8.181818181818181213e-01	9.000000000000000222e-01	7.857142857142856984e-01	3.636363636363636465e-01	8.000000000000000444e-01	9.000000000000000222e-01	8.181818181818181213e-01	6.666666666666667407e-01	8.000000000000000444e-01
5.833333333333332593e-01	6.666666666666667407e-01	5.384615384615384359e-01	7.500000000000000000e-01	5.833333333333332593e-01	5.384615384615384359e-01	5.384615384615384359e-01	5.714285714285713969e-01	7.777777777777777901e-01	6.153846153846154188e-01	7.692307692307691624e-01	6.363636363636363535e-01	6.428571428571427937e-01	6.999999999999999556e-01	5.555555555555555802e-01	6.363636363636363535e-01	4.545454545454545858e-01	8.333333333333333703e-01	7.777777777777777901e-01	7.272727272727272929e-01	5.833333333333332593e-01	4.444444444444444198e-01	3.333333333333333703e-01	6.999999999999999556e-01	5.555555555555555802e-01	5.999999999999999778e-01	5.833333333333332593e-01	5.000000000000000000e-01	6.666666666666667407e-01	5.454545454545454142e-01	7.272727272727272929e-01	7.272727272727272929e-01	6.666666666666667407e-01	5.454545454545454142e-01	6.153846153846154188e-01	6.153846153846154188e-01	7.500000000000000000e-01	6.363636363636363535e-01	5.999999999999999778e-01	5.000000000000000000e-01	5.000000000000000000e-01	7.272727272727272929e-01	6.999999999999999556e-01	5.714285714285713969e-01	7.272727272727272929e-01	7.333333333333333925e-01	8.000000000000000444e-01	7.272727272727272929e-01	7.500000000000000000e-01	8.000000000000000444e-01
5.833333333333332593e-01	5.000000000000000000e-01	6.153846153846154188e-01	5.000000000000000000e-01	6.666666666666667407e-01	4.615384615384615641e-01	5.384615384615384359e-01	6.428571428571427937e-01	6.363636363636363535e-01	5.384615384615384359e-01	6.153846153846154188e-01	6.363636363636363535e-01	5.714285714285713969e-01	6.363636363636363535e-01	7.272727272727272929e-01	3.636363636363636465e-01	5.454545454545454142e-01	5.833333333333332593e-01	8.181818181818181213e-01	7.272727272727272929e-01	5.000000000000000000e-01	5.454545454545454142e-01	6.363636363636363535e-01	6.363636363636363535e-01	6.363636363636363535e-01	6.363636363636363535e-01	5.000000000000000000e-01	6.363636363636363535e-01	5.454545454545454142e-01	6.363636363636363535e-01	5.454545454545454142e-01	6.363636363636363535e-01	9.090909090909090606e-01	7.272727272727272929e-01	6.153846153846154188e-01	4.615384615384615641e-01	5.833333333333332593e-01	7.272727272727272929e-01	6.363636363636363535e-01	5.000000000000000000e-01	2.727272727272727071e-01	5.454545454545454142e-01	7.272727272727272929e-01	5.714285714285713969e-01	5.454545454545454142e-01	7.333333333333333925e-01	8.181818181818181213e-01	6.363636363636363535e-01	5.833333333333332593e-01	7.272727272727272929e-01
5.833333333333332593e-01	5.833333333333332593e-01	7.692307692307691624e-01	5.000000000000000000e-01	7.500000000000000000e-01	6.923076923076922906e-01	5.384615384615384359e-01	5.714285714285713969e-01	6.666666666666667407e-01	6.153846153846154188e-01	6.153846153846154188e-01	5.833333333333332593e-01	5.000000000000000000e-01	5.000000000000000000e-01	5.833333333333332593e-01	6.666666666666667407e-01	5.000000000000000000e-01	5.000000000000000000e-01	7.500000000000000000e-01	6.666666666666667407e-01	5.833333333333332593e-01	6.666666666666667407e-01	5.833333333333332593e-01	5.833333333333332593e-01	5.833333333333332593e-01	1.666666666666666297e-01	6.666666666666667407e-01	6.666666666666667407e-01	5.833333333333332593e-01	5.000000000000000000e-01	6.666666666666667407e-01	5.833333333333332593e-01	7.500000000000000000e-01	7.500000000000000000e-01	6.153846153846154188e-01	6.153846153846154188e-01	5.000000000000000000e-01	5.000000000000000000e-01	5.833333333333332593e-01	4.166666666666666297e-01	5.833333333333332593e-01	5.833333333333332593e-01	6.666666666666667407e-01	6.428571428571427937e-01	5.833333333333332593e-01	5.999999999999999778e-01	7.500000000000000000e-01	5.833333333333332593e-01	5.833333333333332593e-01	5.833333333333332593e-01
6.153846153846154188e-01	5.384615384615384359e-01	7.692307692307691624e-01	6.153846153846154188e-01	6.923076923076922906e-01	6.923076923076922906e-01	6.153846153846154188e-01	5.714285714285713969e-01	6.923076923076922906e-01	6.153846153846154188e-01	6.153846153846154188e-01	6.153846153846154188e-01	5.714285714285713969e-01	5.384615384615384359e-01	6.153846153846154188e-01	6.923076923076922906e-01	6.153846153846154188e-01	6.153846153846154188e-01	8.461538461538461453e-01	6.923076923076922906e-01	5.384615384615384359e-01	7.692307692307691624e-01	6.923076923076922906e-01	6.923076923076922906e-01	6.923076923076922906e-01	4.615384615384615641e-01	6.153846153846154188e-01	6.923076923076922906e-01	6.923076923076922906e-01	5.384615384615384359e-01	6.923076923076922906e-01	6.153846153846154188e-01	7.692307692307691624e-01	7.692307692307691624e-01	6.153846153846154188e-01	6.153846153846154188e-01	5.384615384615384359e-01	5.384615384615384359e-01	6.153846153846154188e-01	4.615384615384615641e-01	6.923076923076922906e-01	6.923076923076922906e-01	6.923076923076922906e-01	5.714285714285713969e-01	7.692307692307691624e-01	6.666666666666667407e-01	6.923076923076922906e-01	6.923076923076922906e-01	6.923076923076922906e-01	6.153846153846154188e-01
7.500000000000000000e-01	6.666666666666667407e-01	7.692307692307691624e-01	5.000000000000000000e-01	8.333333333333333703e-01	6.153846153846154188e-01	6.153846153846154188e-01	5.714285714285713969e-01	6.666666666666667407e-01	6.153846153846154188e-01	6.923076923076922906e-01	7.500000000000000000e-01	5.714285714285713969e-01	5.833333333333332593e-01	6.666666666666667407e-01	6.666666666666667407e-01	6.666666666666667407e-01	4.166666666666666297e-01	7.500000000000000000e-01	6.666666666666667407e-01	5.833333333333332593e-01	7.500000000000000000e-01	7.500000000000000000e-01	6.666666666666667407e-01	7.500000000000000000e-01	5.833333333333332593e-01	5.833333333333332593e-01	6.666666666666667407e-01	5.833333333333332593e-01	7.500000000000000000e-01	6.666666666666667407e-01	6.666666666666667407e-01	8.333333333333333703e-01	9.166666666666666297e-01	6.923076923076922906e-01	6.153846153846154188e-01	5.833333333333332593e-01	6.666666666666667407e-01	5.000000000000000000e-01	5.833333333333332593e-01	6.666666666666667407e-01	6.666666666666667407e-01	9.166666666666666297e-01	7.142857142857143016e-01	6.666666666666667407e-01	5.999999999999999778e-01	8.333333333333333703e-01	6.666666666666667407e-01	5.833333333333332593e-01	6.666666666666667407e-01
6.666666666666667407e-01	6.666666666666667407e-01	6.923076923076922906e-01	5.833333333333332593e-01	7.500000000000000000e-01	3.846153846153845812e-01	5.384615384615384359e-01	5.000000000000000000e-01	7.500000000000000000e-01	6.153846153846154188e-01	6.153846153846154188e-01	6.666666666666667407e-01	6.428571428571427937e-01	6.666666666666667407e-01	6.666666666666667407e-01	6.666666666666667407e-01	5.000000000000000000e-01	5.000000000000000000e-01	7.500000000000000000e-01	6.666666666666667407e-01	5.000000000000000000e-01	7.500000000000000000e-01	6.666666666666667407e-01	7.500000000000000000e-01	7.500000000000000000e-01	7.500000000000000000e-01	1.666666666666666297e-01	5.833333333333332593e-01	5.833333333333332593e-01	5.833333333333332593e-01	5.833333333333332593e-01	5.833333333333332593e-01	8.333333333333333703e-01	8.333333333333333703e-01	6.923076923076922906e-01	3.076923076923077094e-01	6.666666666666667407e-01	7.500000000000000000e-01	7.500000000000000000e-01	4.166666666666666297e-01	6.666666666666667407e-01	7.500000000000000000e-01	7.500000000000000000e-01	5.714285714285713969e-01	7.500000000000000000e-01	5.999999999999999778e-01	6.666666666666667407e-01	6.666666666666667407e-01	6.666666666666667407e-01	6.666666666666667407e-01
6.666666666666667407e-01	5.833333333333332593e-01	7.692307692307691624e-01	5.833333333333332593e-01	5.833333333333332593e-01	6.153846153846154188e-01	6.153846153846154188e-01	6.428571428571427937e-01	6.666666666666667407e-01	6.923076923076922906e-01	6.923076923076922906e-01	5.454545454545454142e-01	7.142857142857143016e-01	8.000000000000000444e-01	6.666666666666667407e-01	8.181818181818181213e-01	7.272727272727272929e-01	7.500000000000000000e-01	8.750000000000000000e-01	8.181818181818181213e-01	5.833333333333332593e-01	3.333333333333333703e-01	6.250000000000000000e-01	6.999999999999999556e-01	7.777777777777777901e-01	6.999999999999999556e-01	5.833333333333332593e-01	5.000000000000000000e-01	7.777777777777777901e-01	7.272727272727272929e-01	8.181818181818181213e-01	7.272727272727272929e-01	7.777777777777777901e-01	7.272727272727272929e-01	4.615384615384615641e-01	6.923076923076922906e-01	7.500000000000000000e-01	7.272727272727272929e-01	6.999999999999999556e-01	7.500000000000000000e-01	6.999999999999999556e-01	6.363636363636363535e-01	6.999999999999999556e-01	7.142857142857143016e-01	8.181818181818181213e-01	8.000000000000000444e-01	8.000000000000000444e-01	8.181818181818181213e-01	8.333333333333333703e-01	8.000000000000000444e-01
7.500000000000000000e-01	6.666666666666667407e-01	7.692307692307691624e-01	6.666666666666667407e-01	7.500000000000000000e-01	4.615384615384615641e-01	6.153846153846154188e-01	6.428571428571427937e-01	6.363636363636363535e-01	6.153846153846154188e-01	6.923076923076922906e-01	6.363636363636363535e-01	7.142857142857143016e-01	6.363636363636363535e-01	6.363636363636363535e-01	6.363636363636363535e-01	4.545454545454545858e-01	6.666666666666667407e-01	7.272727272727272929e-01	6.363636363636363535e-01	6.666666666666667407e-01	7.272727272727272929e-01	5.454545454545454142e-01	6.363636363636363535e-01	7.272727272727272929e-01	7.272727272727272929e-01	4.166666666666666297e-01	7.272727272727272929e-01	6.363636363636363535e-01	4.545454545454545858e-01	6.363636363636363535e-01	6.363636363636363535e-01	9.090909090909090606e-01	8.181818181818181213e-01	6.153846153846154188e-01	4.615384615384615641e-01	6.666666666666667407e-01	7.272727272727272929e-01	7.272727272727272929e-01	5.000000000000000000e-01	6.363636363636363535e-01	8.181818181818181213e-01	7.272727272727272929e-01	6.428571428571427937e-01	7.272727272727272929e-01	7.333333333333333925e-01	7.272727272727272929e-01	6.363636363636363535e-01	7.500000000000000000e-01	7.272727272727272929e-01
8.333333333333333703e-01	6.666666666666667407e-01	8.461538461538461453e-01	6.666666666666667407e-01	7.500000000000000000e-01	6.153846153846154188e-01	6.153846153846154188e-01	7.142857142857143016e-01	6.999999999999999556e-01	7.692307692307691624e-01	7.692307692307691624e-01	7.272727272727272929e-01	7.142857142857143016e-01	5.000000000000000000e-01	6.999999999999999556e-01	6.363636363636363535e-01	7.272727272727272929e-01	6.666666666666667407e-01	9.000000000000000222e-01	4.545454545454545858e-01	7.500000000000000000e-01	5.999999999999999778e-01	6.999999999999999556e-01	6.999999999999999556e-01	8.000000000000000444e-01	5.000000000000000000e-01	6.666666666666667407e-01	6.999999999999999556e-01	3.000000000000000444e-01	7.272727272727272929e-01	8.181818181818181213e-01	7.272727272727272929e-01	5.999999999999999778e-01	9.090909090909090606e-01	7.692307692307691624e-01	6.923076923076922906e-01	6.666666666666667407e-01	6.363636363636363535e-01	5.000000000000000000e-01	6.666666666666667407e-01	5.000000000000000000e-01	8.181818181818181213e-01	6.999999999999999556e-01	6.428571428571427937e-01	6.363636363636363535e-01	8.000000000000000444e-01	6.999999999999999556e-01	7.272727272727272929e-01	7.500000000000000000e-01	4.000000000000000222e-01
6.153846153846154188e-01	5.384615384615384359e-01	6.153846153846154188e-01	4.615384615384615641e-01	6.923076923076922906e-01	4.615384615384615641e-01	5.384615384615384359e-01	3.571428571428570953e-01	7.692307692307691624e-01	5.384615384615384359e-01	6.923076923076922906e-01	6.923076923076922906e-01	4.285714285714286031e-01	5.384615384615384359e-01	4.615384615384615641e-01	6.153846153846154188e-01	5.384615384615384359e-01	3.846153846153845812e-01	6.923076923076922906e-01	7.692307692307691624e-01	4.615384615384615641e-01	7.692307692307691624e-01	6.923076923076922906e-01	6.923076923076922906e-01	5.384615384615384359e-01	5.384615384615384359e-01	6.153846153846154188e-01	6.153846153846154188e-01	6.923076923076922906e-01	5.384615384615384359e-01	5.384615384615384359e-01	4.615384615384615641e-01	8.461538461538461453e-01	7.692307692307691624e-01	6.153846153846154188e-01	4.615384615384615641e-01	4.615384615384615641e-01	4.615384615384615641e-01	5.384615384615384359e-01	5.384615384615384359e-01	7.692307692307691624e-01	5.384615384615384359e-01	6.923076923076922906e-01	6.428571428571427937e-01	6.923076923076922906e-01	5.999999999999999778e-01	6.923076923076922906e-01	4.615384615384615641e-01	5.384615384615384359e-01	7.692307692307691624e-01
6.666666666666667407e-01	5.833333333333332593e-01	6.153846153846154188e-01	4.166666666666666297e-01	5.833333333333332593e-01	6.153846153846154188e-01	6.923076923076922906e-01	5.714285714285713969e-01	5.454545454545454142e-01	5.384615384615384359e-01	6.153846153846154188e-01	6.363636363636363535e-01	5.714285714285713969e-01	6.363636363636363535e-01	6.363636363636363535e-01	6.363636363636363535e-01	7.272727272727272929e-01	4.166666666666666297e-01	7.272727272727272929e-01	7.272727272727272929e-01	5.000000000000000000e-01	7.272727272727272929e-01	7.272727272727272929e-01	4.545454545454545858e-01	7.272727272727272929e-01	5.454545454545454142e-01	6.666666666666667407e-01	6.363636363636363535e-01	8.181818181818181213e-01	7.272727272727272929e-01	4.545454545454545858e-01	6.363636363636363535e-01	9.090909090909090606e-01	7.272727272727272929e-01	6.153846153846154188e-01	5.384615384615384359e-01	6.666666666666667407e-01	5.454545454545454142e-01	7.272727272727272929e-01	7.500000000000000000e-01	7.272727272727272929e-01	6.363636363636363535e-01	6.363636363636363535e-01	6.428571428571427937e-01	7.272727272727272929e-01	4.666666666666666741e-01	9.090909090909090606e-01	5.454545454545454142e-01	5.833333333333332593e-01	8.181818181818181213e-01
7.500000000000000000e-01	5.833333333333332593e-01	8.461538461538461453e-01	5.833333333333332593e-01	7.500000000000000000e-01	6.153846153846154188e-01	6.923076923076922906e-01	6.428571428571427937e-01	6.363636363636363535e-01	6.923076923076922906e-01	6.153846153846154188e-01	6.363636363636363535e-01	7.142857142857143016e-01	6.363636363636363535e-01	6.363636363636363535e-01	6.363636363636363535e-01	7.272727272727272929e-01	5.000000000000000000e-01	7.272727272727272929e-01	7.272727272727272929e-01	6.666666666666667407e-01	5.454545454545454142e-01	7.272727272727272929e-01	5.454545454545454142e-01	7.272727272727272929e-01	5.454545454545454142e-01	5.833333333333332593e-01	6.363636363636363535e-01	7.272727272727272929e-01	7.272727272727272929e-01	6.363636363636363535e-01	7.272727272727272929e-01	8.181818181818181213e-01	8.181818181818181213e-01	6.923076923076922906e-01	5.384615384615384359e-01	5.833333333333332593e-01	7.272727272727272929e-01	7.272727272727272929e-01	6.666666666666667407e-01	7.272727272727272929e-01	6.363636363636363535e-01	7.272727272727272929e-01	7.142857142857143016e-01	7.272727272727272929e-01	5.333333333333333259e-01	7.272727272727272929e-01	6.363636363636363535e-01	7.500000000000000000e-01	7.272727272727272929e-01
5.833333333333332593e-01	5.000000000000000000e-01	6.923076923076922906e-01	5.833333333333332593e-01	5.833333333333332593e-01	6.153846153846154188e-01	4.615384615384615641e-01	6.428571428571427937e-01	7.272727272727272929e-01	6.923076923076922906e-01	6.153846153846154188e-01	3.636363636363636465e-01	5.714285714285713969e-01	7.272727272727272929e-01	7.272727272727272929e-01	6.363636363636363535e-01	6.363636363636363535e-01	6.666666666666667407e-01	9.090909090909090606e-01	8.181818181818181213e-01	5.000000000000000000e-01	4.545454545454545858e-01	7.272727272727272929e-01	7.272727272727272929e-01	8.181818181818181213e-01	6.363636363636363535e-01	5.000000000000000000e-01	6.363636363636363535e-01	7.272727272727272929e-01	6.363636363636363535e-01	7.272727272727272929e-01	6.363636363636363535e-01	8.181818181818181213e-01	6.363636363636363535e-01	3.846153846153845812e-01	5.384615384615384359e-01	7.500000000000000000e-01	6.363636363636363535e-01	5.454545454545454142e-01	5.833333333333332593e-01	5.454545454545454142e-01	5.454545454545454142e-01	6.363636363636363535e-01	6.428571428571427937e-01	7.272727272727272929e-01	8.000000000000000444e-01	7.272727272727272929e-01	7.272727272727272929e-01	6.666666666666667407e-01	6.363636363636363535e-01
3.333333333333333703e-01	6.666666666666667407e-01	6.923076923076922906e-01	5.833333333333332593e-01	6.666666666666667407e-01	4.615384615384615641e-01	4.615384615384615641e-01	4.285714285714286031e-01	7.500000000000000000e-01	5.384615384615384359e-01	6.923076923076922906e-01	5.000000000000000000e-01	4.285714285714286031e-01	5.833333333333332593e-01	5.833333333333332593e-01	7.500000000000000000e-01	5.833333333333332593e-01	5.833333333333332593e-01	8.333333333333333703e-01	7.500000000000000000e-01	4.166666666666666297e-01	6.666666666666667407e-01	5.833333333333332593e-01	5.000000000000000000e-01	5.000000000000000000e-01	4.166666666666666297e-01	4.166666666666666297e-01	5.000000000000000000e-01	5.833333333333332593e-01	5.833333333333332593e-01	5.833333333333332593e-01	6.666666666666667407e-01	8.333333333333333703e-01	6.666666666666667407e-01	5.384615384615384359e-01	4.615384615384615641e-01	5.000000000000000000e-01	5.833333333333332593e-01	6.666666666666667407e-01	5.833333333333332593e-01	6.666666666666667407e-01	5.000000000000000000e-01	5.833333333333332593e-01	5.714285714285713969e-01	8.333333333333333703e-01	5.999999999999999778e-01	7.500000000000000000e-01	6.666666666666667407e-01	6.666666666666667407e-01	7.500000000000000000e-01
7.500000000000000000e-01	7.500000000000000000e-01	6.923076923076922906e-01	6.666666666666667407e-01	7.500000000000000000e-01	6.923076923076922906e-01	7.692307692307691624e-01	6.428571428571427937e-01	8.000000000000000444e-01	6.923076923076922906e-01	6.923076923076922906e-01	7.272727272727272929e-01	7.857142857142856984e-01	5.999999999999999778e-01	6.999999999999999556e-01	7.272727272727272929e-01	7.272727272727272929e-01	6.666666666666667407e-01	8.000000000000000444e-01	6.363636363636363535e-01	7.500000000000000000e-01	8.000000000000000444e-01	8.000000000000000444e-01	8.000000000000000444e-01	5.999999999999999778e-01	8.000000000000000444e-01	6.666666666666667407e-01	6.999999999999999556e-01	5.000000000000000000e-01	8.181818181818181213e-01	6.363636363636363535e-01	6.363636363636363535e-01	9.000000000000000222e-01	9.090909090909090606e-01	8.461538461538461453e-01	6.923076923076922906e-01	6.666666666666667407e-01	8.181818181818181213e-01	6.999999999999999556e-01	7.500000000000000000e-01	8.000000000000000444e-01	6.363636363636363535e-01	4.000000000000000222e-01	7.142857142857143016e-01	9.090909090909090606e-01	7.333333333333333925e-01	5.000000000000000000e-01	7.272727272727272929e-01	7.500000000000000000e-01	6.999999999999999556e-01
6.666666666666667407e-01	5.833333333333332593e-01	6.923076923076922906e-01	6.666666666666667407e-01	7.500000000000000000e-01	5.384615384615384359e-01	6.923076923076922906e-01	6.428571428571427937e-01	7.777777777777777901e-01	5.384615384615384359e-01	6.923076923076922906e-01	5.454545454545454142e-01	6.428571428571427937e-01	5.999999999999999778e-01	6.666666666666667407e-01	6.363636363636363535e-01	6.363636363636363535e-01	7.500000000000000000e-01	7.777777777777777901e-01	7.272727272727272929e-01	6.666666666666667407e-01	5.555555555555555802e-01	5.555555555555555802e-01	6.999999999999999556e-01	6.666666666666667407e-01	5.999999999999999778e-01	5.833333333333332593e-01	5.999999999999999778e-01	6.666666666666667407e-01	6.363636363636363535e-01	6.363636363636363535e-01	6.363636363636363535e-01	7.777777777777777901e-01	8.181818181818181213e-01	6.923076923076922906e-01	6.153846153846154188e-01	7.500000000000000000e-01	6.363636363636363535e-01	6.999999999999999556e-01	6.666666666666667407e-01	5.000000000000000000e-01	6.363636363636363535e-01	5.999999999999999778e-01	6.428571428571427937e-01	8.181818181818181213e-01	8.000000000000000444e-01	6.999999999999999556e-01	5.454545454545454142e-01	6.666666666666667407e-01	5.999999999999999778e-01
5.000000000000000000e-01	5.833333333333332593e-01	6.153846153846154188e-01	6.666666666666667407e-01	5.833333333333332593e-01	6.153846153846154188e-01	4.615384615384615641e-01	6.428571428571427937e-01	7.777777777777777901e-01	6.923076923076922906e-01	6.923076923076922906e-01	5.454545454545454142e-01	5.000000000000000000e-01	5.999999999999999778e-01	5.555555555555555802e-01	5.454545454545454142e-01	3.636363636363636465e-01	6.666666666666667407e-01	7.777777777777777901e-01	8.181818181818181213e-01	5.000000000000000000e-01	5.555555555555555802e-01	3.333333333333333703e-01	5.999999999999999778e-01	4.444444444444444198e-01	5.000000000000000000e-01	5.833333333333332593e-01	5.999999999999999778e-01	7.777777777777777901e-01	3.636363636363636465e-01	6.363636363636363535e-01	6.363636363636363535e-01	8.888888888888888395e-01	5.454545454545454142e-01	5.384615384615384359e-01	6.153846153846154188e-01	7.500000000000000000e-01	5.454545454545454142e-01	5.999999999999999778e-01	4.166666666666666297e-01	5.000000000000000000e-01	5.454545454545454142e-01	5.999999999999999778e-01	5.714285714285713969e-01	6.363636363636363535e-01	7.333333333333333925e-01	8.000000000000000444e-01	7.272727272727272929e-01	6.666666666666667407e-01	6.999999999999999556e-01
8.333333333333333703e-01	7.500000000000000000e-01	6.923076923076922906e-01	7.500000000000000000e-01	7.500000000000000000e-01	7.692307692307691624e-01	6.153846153846154188e-01	7.142857142857143016e-01	7.777777777777777901e-01	7.692307692307691624e-01	8.461538461538461453e-01	7.272727272727272929e-01	6.428571428571427937e-01	6.999999999999999556e-01	5.555555555555555802e-01	7.272727272727272929e-01	7.272727272727272929e-01	7.500000000000000000e-01	8.888888888888888395e-01	7.272727272727272929e-01	6.666666666666667407e-01	6.666666666666667407e-01	6.666666666666667407e-01	8.000000000000000444e-01	7.777777777777777901e-01	5.000000000000000000e-01	7.500000000000000000e-01	8.000000000000000444e-01	6.666666666666667407e-01	7.272727272727272929e-01	9.090909090909090606e-01	8.181818181818181213e-01	6.666666666666667407e-01	6.363636363636363535e-01	6.923076923076922906e-01	8.461538461538461453e-01	7.500000000000000000e-01	5.454545454545454142e-01	4.000000000000000222e-01	6.666666666666667407e-01	6.999999999999999556e-01	7.272727272727272929e-01	6.999999999999999556e-01	7.142857142857143016e-01	8.181818181818181213e-01	8.666666666666666963e-01	8.000000000000000444e-01	7.272727272727272929e-01	8.333333333333333703e-01	6.999999999999999556e-01
3.333333333333333703e-01	7.500000000000000000e-01	6.923076923076922906e-01	7.500000000000000000e-01	7.500000000000000000e-01	6.923076923076922906e-01	6.153846153846154188e-01	7.142857142857143016e-01	7.777777777777777901e-01	7.692307692307691624e-01	8.461538461538461453e-01	6.363636363636363535e-01	6.428571428571427937e-01	6.999999999999999556e-01	5.555555555555555802e-01	5.454545454545454142e-01	5.454545454545454142e-01	6.666666666666667407e-01	7.777777777777777901e-01	8.181818181818181213e-01	6.666666666666667407e-01	7.777777777777777901e-01	4.444444444444444198e-01	6.999999999999999556e-01	1.111111111111111605e-01	5.000000000000000000e-01	7.500000000000000000e-01	6.999999999999999556e-01	6.666666666666667407e-01	5.454545454545454142e-01	7.272727272727272929e-01	7.272727272727272929e-01	8.888888888888888395e-01	7.272727272727272929e-01	7.692307692307691624e-01	6.923076923076922906e-01	6.666666666666667407e-01	7.272727272727272929e-01	6.999999999999999556e-01	5.833333333333332593e-01	5.999999999999999778e-01	5.454545454545454142e-01	5.999999999999999778e-01	7.142857142857143016e-01	7.272727272727272929e-01	7.333333333333333925e-01	6.999999999999999556e-01	7.272727272727272929e-01	7.500000000000000000e-01	6.999999999999999556e-01
7.142857142857143016e-01	8.571428571428572063e-01	7.857142857142856984e-01	8.571428571428572063e-01	7.142857142857143016e-01	7.142857142857143016e-01	7.142857142857143016e-01	7.857142857142856984e-01	7.857142857142856984e-01	8.571428571428572063e-01	7.857142857142856984e-01	7.857142857142856984e-01	8.571428571428572063e-01	8.571428571428572063e-01	8.571428571428572063e-01	7.857142857142856984e-01	7.857142857142856984e-01	8.571428571428572063e-01	9.285714285714286031e-01	7.857142857142856984e-01	8.571428571428572063e-01	7.857142857142856984e-01	7.857142857142856984e-01	8.571428571428572063e-01	7.142857142857143016e-01	8.571428571428572063e-01	7.857142857142856984e-01	8.571428571428572063e-01	9.285714285714286031e-01	6.428571428571427937e-01	8.571428571428572063e-01	8.571428571428572063e-01	7.857142857142856984e-01	4.285714285714286031e-01	7.142857142857143016e-01	7.857142857142856984e-01	8.571428571428572063e-01	8.571428571428572063e-01	8.571428571428572063e-01	7.142857142857143016e-01	7.857142857142856984e-01	8.571428571428572063e-01	8.571428571428572063e-01	7.142857142857143016e-01	7.142857142857143016e-01	8.000000000000000444e-01	8.571428571428572063e-01	8.571428571428572063e-01	9.285714285714286031e-01	8.571428571428572063e-01
7.500000000000000000e-01	5.833333333333332593e-01	8.461538461538461453e-01	5.833333333333332593e-01	8.333333333333333703e-01	7.692307692307691624e-01	7.692307692307691624e-01	7.142857142857143016e-01	5.999999999999999778e-01	6.923076923076922906e-01	6.153846153846154188e-01	7.272727272727272929e-01	6.428571428571427937e-01	5.000000000000000000e-01	5.999999999999999778e-01	6.363636363636363535e-01	6.363636363636363535e-01	5.833333333333332593e-01	8.000000000000000444e-01	7.272727272727272929e-01	6.666666666666667407e-01	6.999999999999999556e-01	6.999999999999999556e-01	5.000000000000000000e-01	5.999999999999999778e-01	5.000000000000000000e-01	7.500000000000000000e-01	6.999999999999999556e-01	6.999999999999999556e-01	5.454545454545454142e-01	7.272727272727272929e-01	6.363636363636363535e-01	6.999999999999999556e-01	8.181818181818181213e-01	7.692307692307691624e-01	6.923076923076922906e-01	5.833333333333332593e-01	7.272727272727272929e-01	5.999999999999999778e-01	6.666666666666667407e-01	6.999999999999999556e-01	6.363636363636363535e-01	8.000000000000000444e-01	7.142857142857143016e-01	7.272727272727272929e-01	5.999999999999999778e-01	9.000000000000000222e-01	5.454545454545454142e-01	7.500000000000000000e-01	8.000000000000000444e-01
4.166666666666666297e-01	6.666666666666667407e-01	6.923076923076922906e-01	5.833333333333332593e-01	6.666666666666667407e-01	5.384615384615384359e-01	4.615384615384615641e-01	4.285714285714286031e-01	7.272727272727272929e-01	5.384615384615384359e-01	6.923076923076922906e-01	6.363636363636363535e-01	5.000000000000000000e-01	6.363636363636363535e-01	5.454545454545454142e-01	7.272727272727272929e-01	5.454545454545454142e-01	5.833333333333332593e-01	8.181818181818181213e-01	7.272727272727272929e-01	4.166666666666666297e-01	6.363636363636363535e-01	5.454545454545454142e-01	4.545454545454545858e-01	5.454545454545454142e-01	4.545454545454545858e-01	5.000000000000000000e-01	4.545454545454545858e-01	5.454545454545454142e-01	6.363636363636363535e-01	6.363636363636363535e-01	6.363636363636363535e-01	9.090909090909090606e-01	6.363636363636363535e-01	6.153846153846154188e-01	5.384615384615384359e-01	5.000000000000000000e-01	5.454545454545454142e-01	6.363636363636363535e-01	5.833333333333332593e-01	6.363636363636363535e-01	4.545454545454545858e-01	6.363636363636363535e-01	5.714285714285713969e-01	8.181818181818181213e-01	5.999999999999999778e-01	8.181818181818181213e-01	6.363636363636363535e-01	6.666666666666667407e-01	8.181818181818181213e-01
8.333333333333333703e-01	6.666666666666667407e-01	8.461538461538461453e-01	6.666666666666667407e-01	9.166666666666666297e-01	7.692307692307691624e-01	7.692307692307691624e-01	7.857142857142856984e-01	6.666666666666667407e-01	7.692307692307691624e-01	7.692307692307691624e-01	6.363636363636363535e-01	7.142857142857143016e-01	6.999999999999999556e-01	6.666666666666667407e-01	6.363636363636363535e-01	6.363636363636363535e-01	6.666666666666667407e-01	7.500000000000000000e-01	7.272727272727272929e-01	7.500000000000000000e-01	6.666666666666667407e-01	6.250000000000000000e-01	6.999999999999999556e-01	6.666666666666667407e-01	5.999999999999999778e-01	7.500000000000000000e-01	6.999999999999999556e-01	6.666666666666667407e-01	6.363636363636363535e-01	8.181818181818181213e-01	6.363636363636363535e-01	7.777777777777777901e-01	8.181818181818181213e-01	7.692307692307691624e-01	7.692307692307691624e-01	7.500000000000000000e-01	6.363636363636363535e-01	6.999999999999999556e-01	5.833333333333332593e-01	5.999999999999999778e-01	6.363636363636363535e-01	8.000000000000000444e-01	7.857142857142856984e-01	8.181818181818181213e-01	8.000000000000000444e-01	9.000000000000000222e-01	6.363636363636363535e-01	7.500000000000000000e-01	5.999999999999999778e-01
6.666666666666667407e-01	7.500000000000000000e-01	6.923076923076922906e-01	8.333333333333333703e-01	8.333333333333333703e-01	7.692307692307691624e-01	7.692307692307691624e-01	8.571428571428572063e-01	8.000000000000000444e-01	9.230769230769231282e-01	8.461538461538461453e-01	7.272727272727272929e-01	7.857142857142856984e-01	8.000000000000000444e-01	8.000000000000000444e-01	7.272727272727272929e-01	7.272727272727272929e-01	8.333333333333333703e-01	8.000000000000000444e-01	8.181818181818181213e-01	8.333333333333333703e-01	8.000000000000000444e-01	8.000000000000000444e-01	9.000000000000000222e-01	8.000000000000000444e-01	6.999999999999999556e-01	7.500000000000000000e-01	8.000000000000000444e-01	8.000000000000000444e-01	7.272727272727272929e-01	8.181818181818181213e-01	8.181818181818181213e-01	6.999999999999999556e-01	3.636363636363636465e-01	6.923076923076922906e-01	7.692307692307691624e-01	8.333333333333333703e-01	7.272727272727272929e-01	5.000000000000000000e-01	6.666666666666667407e-01	6.999999999999999556e-01	8.181818181818181213e-01	9.000000000000000222e-01	7.142857142857143016e-01	4.545454545454545858e-01	8.666666666666666963e-01	9.000000000000000222e-01	9.090909090909090606e-01	7.500000000000000000e-01	6.999999999999999556e-01
5.000000000000000000e-01	5.833333333333332593e-01	5.384615384615384359e-01	6.666666666666667407e-01	7.500000000000000000e-01	4.615384615384615641e-01	4.615384615384615641e-01	5.000000000000000000e-01	7.500000000000000000e-01	5.384615384615384359e-01	6.923076923076922906e-01	5.833333333333332593e-01	5.714285714285713969e-01	7.500000000000000000e-01	6.666666666666667407e-01	5.833333333333332593e-01	5.000000000000000000e-01	7.500000000000000000e-01	8.333333333333333703e-01	6.666666666666667407e-01	5.000000000000000000e-01	5.833333333333332593e-01	5.833333333333332593e-01	6.666666666666667407e-01	6.666666666666667407e-01	5.833333333333332593e-01	3.333333333333333703e-01	5.000000000000000000e-01	5.000000000000000000e-01	5.833333333333332593e-01	5.833333333333332593e-01	6.666666666666667407e-01	8.333333333333333703e-01	5.833333333333332593e-01	6.153846153846154188e-01	3.846153846153845812e-01	6.666666666666667407e-01	6.666666666666667407e-01	6.666666666666667407e-01	5.000000000000000000e-01	5.833333333333332593e-01	6.666666666666667407e-01	6.666666666666667407e-01	5.000000000000000000e-01	6.666666666666667407e-01	5.999999999999999778e-01	7.500000000000000000e-01	7.500000000000000000e-01	6.666666666666667407e-01	8.333333333333333703e-01
6.666666666666667407e-01	6.666666666666667407e-01	6.923076923076922906e-01	5.000000000000000000e-01	7.500000000000000000e-01	6.153846153846154188e-01	6.153846153846154188e-01	4.285714285714286031e-01	5.999999999999999778e-01	5.384615384615384359e-01	6.153846153846154188e-01	6.363636363636363535e-01	5.000000000000000000e-01	5.000000000000000000e-01	3.000000000000000444e-01	7.272727272727272929e-01	5.454545454545454142e-01	5.000000000000000000e-01	5.999999999999999778e-01	7.272727272727272929e-01	4.166666666666666297e-01	5.999999999999999778e-01	5.999999999999999778e-01	6.999999999999999556e-01	6.999999999999999556e-01	4.000000000000000222e-01	5.833333333333332593e-01	5.999999999999999778e-01	5.999999999999999778e-01	5.454545454545454142e-01	5.454545454545454142e-01	5.454545454545454142e-01	8.000000000000000444e-01	8.181818181818181213e-01	6.153846153846154188e-01	6.153846153846154188e-01	5.833333333333332593e-01	2.727272727272727071e-01	4.000000000000000222e-01	5.000000000000000000e-01	6.999999999999999556e-01	5.454545454545454142e-01	6.999999999999999556e-01	6.428571428571427937e-01	6.363636363636363535e-01	6.666666666666667407e-01	6.999999999999999556e-01	5.454545454545454142e-01	5.000000000000000000e-01	5.999999999999999778e-01
8.333333333333333703e-01	6.666666666666667407e-01	6.923076923076922906e-01	5.833333333333332593e-01	7.500000000000000000e-01	6.153846153846154188e-01	6.923076923076922906e-01	5.000000000000000000e-01	8.181818181818181213e-01	6.923076923076922906e-01	6.923076923076922906e-01	7.272727272727272929e-01	5.714285714285713969e-01	6.363636363636363535e-01	4.545454545454545858e-01	7.272727272727272929e-01	4.545454545454545858e-01	5.833333333333332593e-01	7.272727272727272929e-01	6.363636363636363535e-01	5.833333333333332593e-01	7.272727272727272929e-01	6.363636363636363535e-01	7.272727272727272929e-01	8.181818181818181213e-01	6.363636363636363535e-01	6.666666666666667407e-01	6.363636363636363535e-01	7.272727272727272929e-01	5.454545454545454142e-01	6.363636363636363535e-01	5.454545454545454142e-01	8.181818181818181213e-01	7.272727272727272929e-01	6.153846153846154188e-01	5.384615384615384359e-01	7.500000000000000000e-01	4.545454545454545858e-01	3.636363636363636465e-01	5.833333333333332593e-01	8.181818181818181213e-01	6.363636363636363535e-01	7.272727272727272929e-01	7.142857142857143016e-01	6.363636363636363535e-01	6.666666666666667407e-01	7.272727272727272929e-01	6.363636363636363535e-01	6.666666666666667407e-01	7.272727272727272929e-01
6.428571428571427937e-01	5.714285714285713969e-01	7.857142857142856984e-01	6.428571428571427937e-01	7.142857142857143016e-01	6.428571428571427937e-01	5.714285714285713969e-01	5.000000000000000000e-01	7.142857142857143016e-01	6.428571428571427937e-01	7.142857142857143016e-01	7.142857142857143016e-01	5.714285714285713969e-01	5.714285714285713969e-01	6.428571428571427937e-01	7.142857142857143016e-01	6.428571428571427937e-01	5.714285714285713969e-01	8.571428571428572063e-01	6.428571428571427937e-01	5.714285714285713969e-01	7.857142857142856984e-01	6.428571428571427937e-01	6.428571428571427937e-01	5.714285714285713969e-01	5.714285714285713969e-01	6.428571428571427937e-01	6.428571428571427937e-01	6.428571428571427937e-01	5.714285714285713969e-01	7.142857142857143016e-01	5.714285714285713969e-01	9.285714285714286031e-01	7.142857142857143016e-01	6.428571428571427937e-01	6.428571428571427937e-01	5.000000000000000000e-01	7.142857142857143016e-01	7.142857142857143016e-01	6.428571428571427937e-01	8.571428571428572063e-01	5.714285714285713969e-01	7.142857142857143016e-01	6.428571428571427937e-01	8.571428571428572063e-01	5.999999999999999778e-01	8.571428571428572063e-01	5.714285714285713969e-01	7.857142857142856984e-01	8.571428571428572063e-01
4.166666666666666297e-01	5.833333333333332593e-01	6.153846153846154188e-01	5.833333333333332593e-01	6.666666666666667407e-01	5.384615384615384359e-01	3.846153846153845812e-01	5.714285714285713969e-01	7.272727272727272929e-01	6.153846153846154188e-01	6.923076923076922906e-01	5.454545454545454142e-01	5.714285714285713969e-01	7.272727272727272929e-01	6.363636363636363535e-01	5.454545454545454142e-01	4.545454545454545858e-01	6.666666666666667407e-01	8.181818181818181213e-01	6.363636363636363535e-01	4.166666666666666297e-01	5.454545454545454142e-01	4.545454545454545858e-01	6.363636363636363535e-01	5.454545454545454142e-01	6.363636363636363535e-01	4.166666666666666297e-01	5.454545454545454142e-01	7.272727272727272929e-01	4.545454545454545858e-01	6.363636363636363535e-01	5.454545454545454142e-01	8.181818181818181213e-01	6.363636363636363535e-01	5.384615384615384359e-01	6.153846153846154188e-01	6.666666666666667407e-01	6.363636363636363535e-01	6.363636363636363535e-01	5.833333333333332593e-01	4.545454545454545858e-01	6.363636363636363535e-01	7.272727272727272929e-01	5.000000000000000000e-01	7.272727272727272929e-01	8.000000000000000444e-01	7.272727272727272929e-01	6.363636363636363535e-01	6.666666666666667407e-01	8.181818181818181213e-01
7.500000000000000000e-01	6.666666666666667407e-01	7.692307692307691624e-01	5.833333333333332593e-01	7.500000000000000000e-01	6.923076923076922906e-01	7.692307692307691624e-01	6.428571428571427937e-01	5.555555555555555802e-01	6.153846153846154188e-01	6.153846153846154188e-01	8.181818181818181213e-01	6.428571428571427937e-01	5.999999999999999778e-01	5.555555555555555802e-01	6.363636363636363535e-01	7.272727272727272929e-01	5.000000000000000000e-01	6.666666666666667407e-01	8.181818181818181213e-01	5.833333333333332593e-01	7.777777777777777901e-01	6.666666666666667407e-01	5.000000000000000000e-01	6.666666666666667407e-01	5.000000000000000000e-01	7.500000000000000000e-01	6.999999999999999556e-01	7.777777777777777901e-01	7.272727272727272929e-01	6.363636363636363535e-01	6.363636363636363535e-01	8.888888888888888395e-01	7.272727272727272929e-01	6.923076923076922906e-01	6.153846153846154188e-01	6.666666666666667407e-01	6.363636363636363535e-01	6.999999999999999556e-01	7.500000000000000000e-01	8.000000000000000444e-01	7.272727272727272929e-01	8.000000000000000444e-01	7.857142857142856984e-01	7.272727272727272929e-01	4.666666666666666741e-01	9.000000000000000222e-01	5.454545454545454142e-01	6.666666666666667407e-01	8.000000000000000444e-01
2.500000000000000000e-01	7.500000000000000000e-01	6.153846153846154188e-01	6.666666666666667407e-01	6.666666666666667407e-01	6.923076923076922906e-01	5.384615384615384359e-01	6.428571428571427937e-01	7.777777777777777901e-01	6.923076923076922906e-01	7.692307692307691624e-01	5.454545454545454142e-01	6.428571428571427937e-01	8.000000000000000444e-01	6.666666666666667407e-01	6.363636363636363535e-01	6.363636363636363535e-01	6.666666666666667407e-01	7.777777777777777901e-01	8.181818181818181213e-01	5.833333333333332593e-01	6.666666666666667407e-01	5.555555555555555802e-01	5.999999999999999778e-01	2.222222222222222099e-01	5.999999999999999778e-01	5.833333333333332593e-01	5.999999999999999778e-01	6.666666666666667407e-01	5.454545454545454142e-01	5.454545454545454142e-01	7.272727272727272929e-01	8.888888888888888395e-01	6.363636363636363535e-01	6.153846153846154188e-01	6.153846153846154188e-01	6.666666666666667407e-01	7.272727272727272929e-01	6.999999999999999556e-01	5.833333333333332593e-01	5.999999999999999778e-01	4.545454545454545858e-01	5.000000000000000000e-01	6.428571428571427937e-01	7.272727272727272929e-01	7.333333333333333925e-01	6.999999999999999556e-01	8.181818181818181213e-01	6.666666666666667407e-01	8.000000000000000444e-01
6.153846153846154188e-01	6.153846153846154188e-01	5.384615384615384359e-01	3.846153846153845812e-01	6.153846153846154188e-01	4.615384615384615641e-01	4.615384615384615641e-01	2.142857142857143016e-01	7.692307692307691624e-01	4.615384615384615641e-01	6.923076923076922906e-01	6.923076923076922906e-01	3.571428571428570953e-01	6.153846153846154188e-01	4.615384615384615641e-01	6.923076923076922906e-01	5.384615384615384359e-01	4.615384615384615641e-01	6.923076923076922906e-01	7.692307692307691624e-01	3.076923076923077094e-01	6.923076923076922906e-01	6.923076923076922906e-01	6.923076923076922906e-01	6.923076923076922906e-01	6.153846153846154188e-01	5.384615384615384359e-01	4.615384615384615641e-01	6.153846153846154188e-01	6.153846153846154188e-01	4.615384615384615641e-01	5.384615384615384359e-01	9.230769230769231282e-01	7.692307692307691624e-01	6.153846153846154188e-01	3.846153846153845812e-01	6.153846153846154188e-01	3.846153846153845812e-01	5.384615384615384359e-01	5.384615384615384359e-01	6.923076923076922906e-01	4.615384615384615641e-01	6.923076923076922906e-01	5.714285714285713969e-01	6.923076923076922906e-01	5.999999999999999778e-01	7.692307692307691624e-01	6.153846153846154188e-01	4.615384615384615641e-01	7.692307692307691624e-01
7.500000000000000000e-01	7.500000000000000000e-01	8.461538461538461453e-01	7.500000000000000000e-01	7.500000000000000000e-01	6.923076923076922906e-01	6.923076923076922906e-01	6.428571428571427937e-01	8.000000000000000444e-01	7.692307692307691624e-01	6.153846153846154188e-01	6.363636363636363535e-01	7.857142857142856984e-01	6.999999999999999556e-01	6.999999999999999556e-01	7.272727272727272929e-01	7.272727272727272929e-01	7.500000000000000000e-01	8.000000000000000444e-01	7.272727272727272929e-01	8.333333333333333703e-01	8.000000000000000444e-01	8.000000000000000444e-01	8.000000000000000444e-01	6.999999999999999556e-01	6.999999999999999556e-01	7.500000000000000000e-01	8.000000000000000444e-01	5.999999999999999778e-01	7.272727272727272929e-01	7.272727272727272929e-01	7.272727272727272929e-01	8.000000000000000444e-01	9.090909090909090606e-01	7.692307692307691624e-01	6.923076923076922906e-01	7.500000000000000000e-01	5.454545454545454142e-01	5.999999999999999778e-01	6.666666666666667407e-01	6.999999999999999556e-01	6.363636363636363535e-01	4.000000000000000222e-01	7.857142857142856984e-01	7.272727272727272929e-01	8.000000000000000444e-01	4.000000000000000222e-01	7.272727272727272929e-01	6.666666666666667407e-01	5.000000000000000000e-01
7.500000000000000000e-01	5.833333333333332593e-01	6.153846153846154188e-01	5.833333333333332593e-01	7.500000000000000000e-01	6.923076923076922906e-01	6.153846153846154188e-01	5.714285714285713969e-01	6.666666666666667407e-01	6.153846153846154188e-01	6.923076923076922906e-01	5.454545454545454142e-01	6.428571428571427937e-01	6.999999999999999556e-01	5.555555555555555802e-01	8.181818181818181213e-01	5.454545454545454142e-01	5.833333333333332593e-01	7.777777777777777901e-01	7.272727272727272929e-01	5.833333333333332593e-01	5.555555555555555802e-01	5.555555555555555802e-01	8.000000000000000444e-01	6.666666666666667407e-01	5.999999999999999778e-01	6.666666666666667407e-01	1.999999999999999556e-01	5.555555555555555802e-01	7.272727272727272929e-01	6.363636363636363535e-01	2.727272727272727071e-01	8.888888888888888395e-01	9.090909090909090606e-01	7.692307692307691624e-01	6.923076923076922906e-01	7.500000000000000000e-01	7.272727272727272929e-01	5.999999999999999778e-01	5.833333333333332593e-01	8.000000000000000444e-01	6.363636363636363535e-01	8.000000000000000444e-01	7.142857142857143016e-01	7.272727272727272929e-01	6.666666666666667407e-01	9.000000000000000222e-01	7.272727272727272929e-01	7.500000000000000000e-01	8.000000000000000444e-01
6.666666666666667407e-01	6.666666666666667407e-01	6.923076923076922906e-01	6.666666666666667407e-01	6.666666666666667407e-01	7.692307692307691624e-01	6.153846153846154188e-01	6.428571428571427937e-01	7.777777777777777901e-01	6.923076923076922906e-01	7.692307692307691624e-01	6.363636363636363535e-01	6.428571428571427937e-01	8.000000000000000444e-01	5.555555555555555802e-01	7.272727272727272929e-01	6.363636363636363535e-01	6.666666666666667407e-01	7.142857142857143016e-01	8.181818181818181213e-01	5.833333333333332593e-01	5.555555555555555802e-01	5.000000000000000000e-01	5.999999999999999778e-01	6.666666666666667407e-01	5.999999999999999778e-01	7.500000000000000000e-01	5.999999999999999778e-01	7.777777777777777901e-01	6.363636363636363535e-01	7.272727272727272929e-01	7.272727272727272929e-01	8.888888888888888395e-01	7.272727272727272929e-01	6.153846153846154188e-01	7.692307692307691624e-01	7.500000000000000000e-01	6.363636363636363535e-01	5.000000000000000000e-01	6.666666666666667407e-01	6.999999999999999556e-01	5.454545454545454142e-01	5.999999999999999778e-01	6.428571428571427937e-01	8.181818181818181213e-01	8.000000000000000444e-01	8.000000000000000444e-01	7.272727272727272929e-01	7.500000000000000000e-01	9.000000000000000222e-01
6.666666666666667407e-01	5.833333333333332593e-01	6.923076923076922906e-01	5.833333333333332593e-01	3.333333333333333703e-01	6.923076923076922906e-01	6.153846153846154188e-01	6.428571428571427937e-01	7.272727272727272929e-01	6.153846153846154188e-01	6.923076923076922906e-01	6.363636363636363535e-01	5.714285714285713969e-01	7.272727272727272929e-01	5.454545454545454142e-01	6.363636363636363535e-01	6.363636363636363535e-01	6.666666666666667407e-01	9.090909090909090606e-01	8.181818181818181213e-01	5.000000000000000000e-01	5.454545454545454142e-01	6.363636363636363535e-01	6.363636363636363535e-01	7.272727272727272929e-01	6.363636363636363535e-01	5.833333333333332593e-01	6.363636363636363535e-01	8.181818181818181213e-01	6.363636363636363535e-01	7.272727272727272929e-01	6.363636363636363535e-01	9.090909090909090606e-01	6.363636363636363535e-01	5.384615384615384359e-01	6.923076923076922906e-01	6.666666666666667407e-01	6.363636363636363535e-01	6.363636363636363535e-01	6.666666666666667407e-01	7.272727272727272929e-01	6.363636363636363535e-01	6.363636363636363535e-01	7.142857142857143016e-01	7.272727272727272929e-01	6.666666666666667407e-01	8.181818181818181213e-01	7.272727272727272929e-01	7.500000000000000000e-01	7.272727272727272929e-01
4.615384615384615641e-01	4.615384615384615641e-01	5.384615384615384359e-01	3.846153846153845812e-01	6.153846153846154188e-01	6.153846153846154188e-01	6.923076923076922906e-01	4.285714285714286031e-01	7.692307692307691624e-01	5.384615384615384359e-01	6.923076923076922906e-01	4.615384615384615641e-01	5.000000000000000000e-01	7.692307692307691624e-01	6.153846153846154188e-01	8.461538461538461453e-01	7.692307692307691624e-01	3.846153846153845812e-01	7.692307692307691624e-01	7.692307692307691624e-01	4.615384615384615641e-01	5.384615384615384359e-01	7.692307692307691624e-01	7.692307692307691624e-01	6.923076923076922906e-01	7.692307692307691624e-01	4.615384615384615641e-01	6.153846153846154188e-01	8.461538461538461453e-01	6.923076923076922906e-01	3.846153846153845812e-01	6.153846153846154188e-01	9.230769230769231282e-01	6.923076923076922906e-01	4.615384615384615641e-01	5.384615384615384359e-01	6.923076923076922906e-01	6.153846153846154188e-01	6.153846153846154188e-01	6.923076923076922906e-01	7.692307692307691624e-01	3.076923076923077094e-01	6.153846153846154188e-01	6.428571428571427937e-01	7.692307692307691624e-01	7.333333333333333925e-01	6.923076923076922906e-01	6.923076923076922906e-01	5.384615384615384359e-01	6.923076923076922906e-01
6.428571428571427937e-01	6.428571428571427937e-01	6.428571428571427937e-01	6.428571428571427937e-01	7.142857142857143016e-01	6.428571428571427937e-01	6.428571428571427937e-01	5.000000000000000000e-01	6.428571428571427937e-01	5.000000000000000000e-01	6.428571428571427937e-01	7.142857142857143016e-01	4.285714285714286031e-01	7.142857142857143016e-01	6.428571428571427937e-01	6.428571428571427937e-01	5.714285714285713969e-01	5.714285714285713969e-01	7.857142857142856984e-01	7.142857142857143016e-01	5.000000000000000000e-01	6.428571428571427937e-01	5.714285714285713969e-01	6.428571428571427937e-01	6.428571428571427937e-01	4.285714285714286031e-01	7.142857142857143016e-01	5.714285714285713969e-01	7.142857142857143016e-01	6.428571428571427937e-01	7.142857142857143016e-01	6.428571428571427937e-01	8.571428571428572063e-01	7.857142857142856984e-01	7.142857142857143016e-01	7.142857142857143016e-01	6.428571428571427937e-01	6.428571428571427937e-01	7.142857142857143016e-01	5.714285714285713969e-01	6.428571428571427937e-01	7.142857142857143016e-01	7.857142857142856984e-01	6.428571428571427937e-01	6.428571428571427937e-01	5.333333333333333259e-01	8.571428571428572063e-01	6.428571428571427937e-01	7.142857142857143016e-01	8.571428571428572063e-01
6.666666666666667407e-01	5.833333333333332593e-01	7.692307692307691624e-01	5.000000000000000000e-01	7.500000000000000000e-01	6.153846153846154188e-01	6.153846153846154188e-01	5.714285714285713969e-01	6.363636363636363535e-01	6.153846153846154188e-01	6.923076923076922906e-01	7.272727272727272929e-01	5.714285714285713969e-01	5.454545454545454142e-01	6.363636363636363535e-01	6.363636363636363535e-01	6.363636363636363535e-01	4.166666666666666297e-01	8.181818181818181213e-01	7.272727272727272929e-01	5.833333333333332593e-01	7.272727272727272929e-01	7.272727272727272929e-01	5.454545454545454142e-01	6.363636363636363535e-01	5.454545454545454142e-01	6.666666666666667407e-01	6.363636363636363535e-01	5.454545454545454142e-01	7.272727272727272929e-01	6.363636363636363535e-01	6.363636363636363535e-01	8.181818181818181213e-01	7.272727272727272929e-01	6.153846153846154188e-01	6.153846153846154188e-01	5.000000000000000000e-01	7.272727272727272929e-01	5.454545454545454142e-01	6.666666666666667407e-01	7.272727272727272929e-01	6.363636363636363535e-01	8.181818181818181213e-01	7.142857142857143016e-01	7.272727272727272929e-01	5.999999999999999778e-01	9.090909090909090606e-01	6.363636363636363535e-01	6.666666666666667407e-01	7.272727272727272929e-01
6.153846153846154188e-01	4.615384615384615641e-01	6.153846153846154188e-01	3.846153846153845812e-01	6.153846153846154188e-01	5.384615384615384359e-01	6.153846153846154188e-01	5.000000000000000000e-01	5.384615384615384359e-01	4.615384615384615641e-01	6.153846153846154188e-01	5.384615384615384359e-01	4.285714285714286031e-01	6.153846153846154188e-01	6.153846153846154188e-01	6.153846153846154188e-01	6.923076923076922906e-01	4.615384615384615641e-01	7.692307692307691624e-01	6.923076923076922906e-01	3.846153846153845812e-01	5.384615384615384359e-01	6.923076923076922906e-01	6.153846153846154188e-01	6.923076923076922906e-01	4.615384615384615641e-01	6.153846153846154188e-01	6.153846153846154188e-01	7.692307692307691624e-01	6.923076923076922906e-01	5.384615384615384359e-01	5.384615384615384359e-01	8.461538461538461453e-01	6.923076923076922906e-01	5.384615384615384359e-01	6.153846153846154188e-01	6.153846153846154188e-01	5.384615384615384359e-01	6.923076923076922906e-01	6.153846153846154188e-01	5.384615384615384359e-01	6.153846153846154188e-01	7.692307692307691624e-01	5.714285714285713969e-01	6.153846153846154188e-01	6.666666666666667407e-01	8.461538461538461453e-01	5.384615384615384359e-01	6.153846153846154188e-01	8.461538461538461453e-01
6.666666666666667407e-01	6.666666666666667407e-01	5.384615384615384359e-01	3.333333333333333703e-01	6.666666666666667407e-01	4.615384615384615641e-01	6.923076923076922906e-01	3.571428571428570953e-01	7.500000000000000000e-01	5.384615384615384359e-01	6.153846153846154188e-01	7.500000000000000000e-01	5.000000000000000000e-01	6.666666666666667407e-01	6.666666666666667407e-01	8.333333333333333703e-01	6.666666666666667407e-01	4.166666666666666297e-01	5.000000000000000000e-01	7.500000000000000000e-01	5.000000000000000000e-01	8.333333333333333703e-01	7.500000000000000000e-01	7.500000000000000000e-01	7.500000000000000000e-01	7.500000000000000000e-01	5.000000000000000000e-01	6.666666666666667407e-01	8.333333333333333703e-01	6.666666666666667407e-01	1.666666666666666297e-01	5.833333333333332593e-01	9.166666666666666297e-01	8.333333333333333703e-01	7.692307692307691624e-01	4.615384615384615641e-01	7.500000000000000000e-01	5.000000000000000000e-01	6.666666666666667407e-01	6.666666666666667407e-01	7.500000000000000000e-01	5.000000000000000000e-01	6.666666666666667407e-01	7.142857142857143016e-01	6.666666666666667407e-01	7.333333333333333925e-01	7.500000000000000000e-01	6.666666666666667407e-01	1.666666666666666297e-01	7.500000000000000000e-01
8.333333333333333703e-01	6.666666666666667407e-01	9.230769230769231282e-01	5.833333333333332593e-01	8.333333333333333703e-01	6.923076923076922906e-01	7.692307692307691624e-01	7.142857142857143016e-01	6.666666666666667407e-01	6.923076923076922906e-01	6.923076923076922906e-01	6.363636363636363535e-01	7.142857142857143016e-01	5.999999999999999778e-01	6.666666666666667407e-01	8.181818181818181213e-01	6.363636363636363535e-01	5.833333333333332593e-01	7.500000000000000000e-01	7.272727272727272929e-01	7.500000000000000000e-01	6.666666666666667407e-01	7.500000000000000000e-01	5.999999999999999778e-01	7.777777777777777901e-01	6.999999999999999556e-01	7.500000000000000000e-01	8.000000000000000444e-01	7.777777777777777901e-01	6.363636363636363535e-01	7.272727272727272929e-01	7.272727272727272929e-01	7.777777777777777901e-01	9.090909090909090606e-01	6.923076923076922906e-01	6.923076923076922906e-01	7.500000000000000000e-01	6.363636363636363535e-01	6.999999999999999556e-01	7.500000000000000000e-01	6.999999999999999556e-01	7.272727272727272929e-01	8.000000000000000444e-01	7.857142857142856984e-01	7.272727272727272929e-01	6.666666666666667407e-01	8.000000000000000444e-01	5.454545454545454142e-01	7.500000000000000000e-01	6.999999999999999556e-01
6.666666666666667407e-01	6.666666666666667407e-01	8.461538461538461453e-01	5.833333333333332593e-01	7.500000000000000000e-01	6.923076923076922906e-01	6.153846153846154188e-01	5.714285714285713969e-01	6.363636363636363535e-01	6.923076923076922906e-01	7.692307692307691624e-01	5.454545454545454142e-01	6.428571428571427937e-01	3.636363636363636465e-01	5.454545454545454142e-01	6.363636363636363535e-01	6.363636363636363535e-01	5.833333333333332593e-01	8.181818181818181213e-01	6.363636363636363535e-01	6.666666666666667407e-01	6.363636363636363535e-01	6.363636363636363535e-01	6.363636363636363535e-01	6.363636363636363535e-01	4.545454545454545858e-01	6.666666666666667407e-01	6.363636363636363535e-01	6.363636363636363535e-01	5.454545454545454142e-01	6.363636363636363535e-01	5.454545454545454142e-01	8.181818181818181213e-01	8.181818181818181213e-01	6.923076923076922906e-01	6.923076923076922906e-01	5.000000000000000000e-01	5.454545454545454142e-01	5.454545454545454142e-01	5.833333333333332593e-01	6.363636363636363535e-01	6.363636363636363535e-01	6.363636363636363535e-01	5.714285714285713969e-01	7.272727272727272929e-01	6.666666666666667407e-01	7.272727272727272929e-01	6.363636363636363535e-01	6.666666666666667407e-01	6.363636363636363535e-01
5.833333333333332593e-01	5.833333333333332593e-01	5.384615384615384359e-01	4.166666666666666297e-01	5.833333333333332593e-01	6.153846153846154188e-01	5.384615384615384359e-01	5.000000000000000000e-01	6.666666666666667407e-01	5.384615384615384359e-01	6.153846153846154188e-01	5.000000000000000000e-01	2.857142857142856984e-01	6.666666666666667407e-01	5.000000000000000000e-01	6.666666666666667407e-01	5.000000000000000000e-01	4.166666666666666297e-01	6.666666666666667407e-01	6.666666666666667407e-01	2.500000000000000000e-01	7.500000000000000000e-01	5.833333333333332593e-01	6.666666666666667407e-01	6.666666666666667407e-01	5.000000000000000000e-01	5.000000000000000000e-01	5.833333333333332593e-01	6.666666666666667407e-01	5.833333333333332593e-01	4.166666666666666297e-01	5.000000000000000000e-01	8.333333333333333703e-01	8.333333333333333703e-01	5.384615384615384359e-01	5.384615384615384359e-01	6.666666666666667407e-01	5.000000000000000000e-01	5.000000000000000000e-01	4.166666666666666297e-01	6.666666666666667407e-01	5.833333333333332593e-01	6.666666666666667407e-01	6.428571428571427937e-01	6.666666666666667407e-01	4.666666666666666741e-01	7.500000000000000000e-01	6.666666666666667407e-01	5.000000000000000000e-01	6.666666666666667407e-01
6.923076923076922906e-01	6.153846153846154188e-01	6.923076923076922906e-01	5.384615384615384359e-01	7.692307692307691624e-01	3.076923076923077094e-01	6.153846153846154188e-01	5.714285714285713969e-01	7.692307692307691624e-01	6.153846153846154188e-01	6.153846153846154188e-01	6.923076923076922906e-01	5.714285714285713969e-01	6.153846153846154188e-01	6.923076923076922906e-01	5.384615384615384359e-01	5.384615384615384359e-01	4.615384615384615641e-01	7.692307692307691624e-01	5.384615384615384359e-01	6.153846153846154188e-01	7.692307692307691624e-01	6.153846153846154188e-01	7.692307692307691624e-01	6.923076923076922906e-01	6.923076923076922906e-01	3.076923076923077094e-01	6.923076923076922906e-01	6.153846153846154188e-01	6.153846153846154188e-01	6.153846153846154188e-01	6.153846153846154188e-01	8.461538461538461453e-01	8.461538461538461453e-01	6.923076923076922906e-01	3.076923076923077094e-01	6.923076923076922906e-01	7.692307692307691624e-01	7.692307692307691624e-01	5.384615384615384359e-01	6.153846153846154188e-01	7.692307692307691624e-01	6.923076923076922906e-01	5.714285714285713969e-01	7.692307692307691624e-01	6.666666666666667407e-01	6.923076923076922906e-01	6.153846153846154188e-01	6.923076923076922906e-01	6.153846153846154188e-01
6.666666666666667407e-01	5.000000000000000000e-01	7.692307692307691624e-01	5.000000000000000000e-01	7.500000000000000000e-01	6.153846153846154188e-01	6.153846153846154188e-01	5.714285714285713969e-01	6.363636363636363535e-01	6.153846153846154188e-01	6.153846153846154188e-01	7.272727272727272929e-01	5.714285714285713969e-01	4.545454545454545858e-01	6.363636363636363535e-01	5.454545454545454142e-01	6.363636363636363535e-01	5.000000000000000000e-01	8.181818181818181213e-01	7.272727272727272929e-01	5.000000000000000000e-01	7.272727272727272929e-01	7.272727272727272929e-01	6.363636363636363535e-01	6.363636363636363535e-01	6.363636363636363535e-01	5.833333333333332593e-01	6.363636363636363535e-01	5.454545454545454142e-01	6.363636363636363535e-01	6.363636363636363535e-01	4.545454545454545858e-01	8.181818181818181213e-01	8.181818181818181213e-01	6.923076923076922906e-01	5.384615384615384359e-01	5.000000000000000000e-01	7.272727272727272929e-01	5.454545454545454142e-01	6.666666666666667407e-01	6.363636363636363535e-01	6.363636363636363535e-01	8.181818181818181213e-01	7.142857142857143016e-01	7.272727272727272929e-01	5.333333333333333259e-01	8.181818181818181213e-01	5.454545454545454142e-01	6.666666666666667407e-01	7.272727272727272929e-01
5.000000000000000000e-01	6.666666666666667407e-01	6.923076923076922906e-01	6.666666666666667407e-01	5.833333333333332593e-01	6.923076923076922906e-01	6.153846153846154188e-01	6.428571428571427937e-01	8.181818181818181213e-01	6.923076923076922906e-01	6.153846153846154188e-01	6.363636363636363535e-01	6.428571428571427937e-01	5.454545454545454142e-01	7.272727272727272929e-01	7.272727272727272929e-01	6.363636363636363535e-01	6.666666666666667407e-01	7.272727272727272929e-01	6.363636363636363535e-01	7.500000000000000000e-01	7.272727272727272929e-01	7.272727272727272929e-01	6.363636363636363535e-01	6.363636363636363535e-01	6.363636363636363535e-01	6.666666666666667407e-01	8.181818181818181213e-01	7.272727272727272929e-01	6.363636363636363535e-01	6.363636363636363535e-01	7.272727272727272929e-01	8.181818181818181213e-01	7.272727272727272929e-01	6.923076923076922906e-01	6.923076923076922906e-01	7.500000000000000000e-01	6.363636363636363535e-01	7.272727272727272929e-01	6.666666666666667407e-01	7.272727272727272929e-01	5.454545454545454142e-01	1.818181818181817677e-01	6.428571428571427937e-01	8.181818181818181213e-01	8.666666666666666963e-01	4.545454545454545858e-01	7.272727272727272929e-01	6.666666666666667407e-01	5.454545454545454142e-01
6.153846153846154188e-01	5.384615384615384359e-01	6.923076923076922906e-01	6.153846153846154188e-01	6.923076923076922906e-01	5.384615384615384359e-01	3.076923076923077094e-01	5.714285714285713969e-01	8.461538461538461453e-01	7.692307692307691624e-01	6.923076923076922906e-01	6.923076923076922906e-01	5.714285714285713969e-01	6.923076923076922906e-01	6.923076923076922906e-01	6.153846153846154188e-01	4.615384615384615641e-01	6.153846153846154188e-01	7.692307692307691624e-01	7.692307692307691624e-01	5.384615384615384359e-01	6.923076923076922906e-01	6.153846153846154188e-01	8.461538461538461453e-01	6.153846153846154188e-01	6.153846153846154188e-01	6.153846153846154188e-01	6.923076923076922906e-01	6.923076923076922906e-01	4.615384615384615641e-01	6.923076923076922906e-01	5.384615384615384359e-01	7.692307692307691624e-01	7.692307692307691624e-01	6.923076923076922906e-01	5.384615384615384359e-01	7.692307692307691624e-01	5.384615384615384359e-01	4.615384615384615641e-01	3.846153846153845812e-01	5.384615384615384359e-01	6.923076923076922906e-01	8.461538461538461453e-01	5.714285714285713969e-01	5.384615384615384359e-01	8.000000000000000444e-01	7.692307692307691624e-01	7.692307692307691624e-01	6.153846153846154188e-01	6.153846153846154188e-01
7.500000000000000000e-01	7.500000000000000000e-01	8.461538461538461453e-01	5.833333333333332593e-01	9.166666666666666297e-01	7.692307692307691624e-01	7.692307692307691624e-01	6.428571428571427937e-01	6.999999999999999556e-01	5.384615384615384359e-01	6.923076923076922906e-01	7.272727272727272929e-01	5.714285714285713969e-01	5.000000000000000000e-01	5.000000000000000000e-01	5.454545454545454142e-01	6.363636363636363535e-01	5.833333333333332593e-01	6.999999999999999556e-01	7.272727272727272929e-01	6.666666666666667407e-01	8.000000000000000444e-01	6.999999999999999556e-01	6.999999999999999556e-01	5.999999999999999778e-01	4.000000000000000222e-01	7.500000000000000000e-01	8.000000000000000444e-01	6.999999999999999556e-01	6.363636363636363535e-01	7.272727272727272929e-01	7.272727272727272929e-01	8.000000000000000444e-01	8.181818181818181213e-01	7.692307692307691624e-01	7.692307692307691624e-01	6.666666666666667407e-01	4.545454545454545858e-01	5.000000000000000000e-01	5.833333333333332593e-01	5.000000000000000000e-01	6.363636363636363535e-01	8.000000000000000444e-01	7.857142857142856984e-01	6.363636363636363535e-01	7.333333333333333925e-01	8.000000000000000444e-01	3.636363636363636465e-01	6.666666666666667407e-01	5.999999999999999778e-01
5.833333333333332593e-01	5.833333333333332593e-01	6.923076923076922906e-01	4.166666666666666297e-01	7.500000000000000000e-01	5.384615384615384359e-01	6.153846153846154188e-01	5.000000000000000000e-01	5.454545454545454142e-01	4.615384615384615641e-01	6.153846153846154188e-01	5.454545454545454142e-01	5.000000000000000000e-01	2.727272727272727071e-01	6.363636363636363535e-01	6.363636363636363535e-01	6.363636363636363535e-01	5.000000000000000000e-01	8.181818181818181213e-01	6.363636363636363535e-01	5.000000000000000000e-01	5.454545454545454142e-01	6.363636363636363535e-01	5.454545454545454142e-01	7.272727272727272929e-01	5.454545454545454142e-01	5.000000000000000000e-01	6.363636363636363535e-01	5.454545454545454142e-01	6.363636363636363535e-01	5.454545454545454142e-01	6.363636363636363535e-01	7.272727272727272929e-01	8.181818181818181213e-01	6.153846153846154188e-01	5.384615384615384359e-01	3.333333333333333703e-01	5.454545454545454142e-01	6.363636363636363535e-01	5.833333333333332593e-01	5.454545454545454142e-01	5.454545454545454142e-01	6.363636363636363535e-01	5.000000000000000000e-01	7.272727272727272929e-01	7.333333333333333925e-01	7.272727272727272929e-01	6.363636363636363535e-01	5.833333333333332593e-01	6.363636363636363535e-01
5.384615384615384359e-01	6.153846153846154188e-01	5.384615384615384359e-01	3.846153846153845812e-01	6.923076923076922906e-01	3.846153846153845812e-01	4.615384615384615641e-01	2.142857142857143016e-01	7.692307692307691624e-01	3.846153846153845812e-01	6.923076923076922906e-01	6.153846153846154188e-01	3.571428571428570953e-01	6.153846153846154188e-01	4.615384615384615641e-01	7.692307692307691624e-01	5.384615384615384359e-01	4.615384615384615641e-01	6.923076923076922906e-01	6.923076923076922906e-01	3.846153846153845812e-01	6.923076923076922906e-01	6.153846153846154188e-01	6.923076923076922906e-01	6.153846153846154188e-01	5.384615384615384359e-01	5.384615384615384359e-01	4.615384615384615641e-01	6.153846153846154188e-01	6.153846153846154188e-01	4.615384615384615641e-01	5.384615384615384359e-01	8.461538461538461453e-01	7.692307692307691624e-01	6.153846153846154188e-01	4.615384615384615641e-01	6.153846153846154188e-01	3.846153846153845812e-01	5.384615384615384359e-01	5.384615384615384359e-01	6.923076923076922906e-01	4.615384615384615641e-01	6.153846153846154188e-01	5.000000000000000000e-01	6.923076923076922906e-01	5.999999999999999778e-01	6.923076923076922906e-01	5.384615384615384359e-01	4.615384615384615641e-01	7.692307692307691624e-01
6.153846153846154188e-01	5.384615384615384359e-01	6.153846153846154188e-01	2.307692307692307265e-01	6.923076923076922906e-01	4.615384615384615641e-01	6.153846153846154188e-01	3.571428571428570953e-01	6.923076923076922906e-01	4.615384615384615641e-01	6.923076923076922906e-01	6.153846153846154188e-01	4.285714285714286031e-01	6.153846153846154188e-01	6.153846153846154188e-01	6.923076923076922906e-01	6.923076923076922906e-01	2.307692307692307265e-01	6.923076923076922906e-01	6.923076923076922906e-01	4.615384615384615641e-01	6.153846153846154188e-01	7.692307692307691624e-01	6.153846153846154188e-01	7.692307692307691624e-01	5.384615384615384359e-01	3.846153846153845812e-01	6.153846153846154188e-01	6.923076923076922906e-01	6.923076923076922906e-01	3.846153846153845812e-01	6.153846153846154188e-01	8.461538461538461453e-01	8.461538461538461453e-01	5.384615384615384359e-01	3.846153846153845812e-01	6.153846153846154188e-01	5.384615384615384359e-01	5.384615384615384359e-01	6.153846153846154188e-01	6.153846153846154188e-01	4.615384615384615641e-01	6.923076923076922906e-01	6.428571428571427937e-01	6.923076923076922906e-01	5.999999999999999778e-01	6.923076923076922906e-01	6.153846153846154188e-01	3.846153846153845812e-01	6.153846153846154188e-01
7.500000000000000000e-01	5.833333333333332593e-01	7.692307692307691624e-01	8.333333333333333703e-01	8.333333333333333703e-01	7.692307692307691624e-01	7.692307692307691624e-01	9.285714285714286031e-01	7.777777777777777901e-01	9.230769230769231282e-01	8.461538461538461453e-01	7.272727272727272929e-01	8.571428571428572063e-01	6.999999999999999556e-01	8.888888888888888395e-01	6.363636363636363535e-01	8.181818181818181213e-01	8.333333333333333703e-01	7.142857142857143016e-01	9.090909090909090606e-01	9.166666666666666297e-01	7.777777777777777901e-01	7.500000000000000000e-01	8.000000000000000444e-01	7.777777777777777901e-01	9.000000000000000222e-01	6.666666666666667407e-01	8.000000000000000444e-01	8.888888888888888395e-01	6.363636363636363535e-01	7.272727272727272929e-01	6.363636363636363535e-01	8.888888888888888395e-01	8.181818181818181213e-01	7.692307692307691624e-01	6.923076923076922906e-01	8.333333333333333703e-01	8.181818181818181213e-01	8.000000000000000444e-01	7.500000000000000000e-01	6.999999999999999556e-01	7.272727272727272929e-01	8.000000000000000444e-01	8.571428571428572063e-01	7.272727272727272929e-01	8.000000000000000444e-01	8.000000000000000444e-01	8.181818181818181213e-01	7.500000000000000000e-01	6.999999999999999556e-01
7.500000000000000000e-01	5.000000000000000000e-01	6.923076923076922906e-01	6.666666666666667407e-01	8.333333333333333703e-01	6.923076923076922906e-01	6.923076923076922906e-01	7.142857142857143016e-01	6.666666666666667407e-01	7.692307692307691624e-01	7.692307692307691624e-01	5.454545454545454142e-01	7.142857142857143016e-01	8.000000000000000444e-01	6.666666666666667407e-01	7.272727272727272929e-01	6.363636363636363535e-01	6.666666666666667407e-01	8.571428571428572063e-01	7.272727272727272929e-01	6.666666666666667407e-01	3.333333333333333703e-01	5.000000000000000000e-01	6.999999999999999556e-01	6.666666666666667407e-01	5.999999999999999778e-01	6.666666666666667407e-01	5.000000000000000000e-01	5.555555555555555802e-01	7.272727272727272929e-01	8.181818181818181213e-01	5.454545454545454142e-01	7.777777777777777901e-01	9.090909090909090606e-01	6.923076923076922906e-01	6.923076923076922906e-01	7.500000000000000000e-01	7.272727272727272929e-01	5.999999999999999778e-01	6.666666666666667407e-01	6.999999999999999556e-01	5.454545454545454142e-01	8.000000000000000444e-01	7.142857142857143016e-01	7.272727272727272929e-01	8.000000000000000444e-01	8.000000000000000444e-01	8.181818181818181213e-01	8.333333333333333703e-01	6.999999999999999556e-01
6.666666666666667407e-01	6.666666666666667407e-01	8.461538461538461453e-01	6.666666666666667407e-01	7.500000000000000000e-01	6.923076923076922906e-01	6.153846153846154188e-01	6.428571428571427937e-01	6.666666666666667407e-01	6.153846153846154188e-01	5.384615384615384359e-01	6.666666666666667407e-01	7.142857142857143016e-01	6.666666666666667407e-01	7.500000000000000000e-01	7.500000000000000000e-01	7.500000000000000000e-01	7.500000000000000000e-01	9.166666666666666297e-01	5.833333333333332593e-01	5.833333333333332593e-01	6.666666666666667407e-01	7.500000000000000000e-01	6.666666666666667407e-01	8.333333333333333703e-01	7.500000000000000000e-01	4.166666666666666297e-01	7.500000000000000000e-01	6.666666666666667407e-01	7.500000000000000000e-01	7.500000000000000000e-01	7.500000000000000000e-01	6.666666666666667407e-01	7.500000000000000000e-01	5.384615384615384359e-01	6.153846153846154188e-01	5.833333333333332593e-01	7.500000000000000000e-01	7.500000000000000000e-01	6.666666666666667407e-01	7.500000000000000000e-01	7.500000000000000000e-01	6.666666666666667407e-01	5.000000000000000000e-01	8.333333333333333703e-01	7.333333333333333925e-01	6.666666666666667407e-01	7.500000000000000000e-01	8.333333333333333703e-01	7.500000000000000000e-01
7.500000000000000000e-01	4.166666666666666297e-01	6.153846153846154188e-01	5.833333333333332593e-01	7.500000000000000000e-01	5.384615384615384359e-01	6.153846153846154188e-01	5.000000000000000000e-01	8.181818181818181213e-01	6.923076923076922906e-01	6.923076923076922906e-01	6.363636363636363535e-01	5.714285714285713969e-01	6.363636363636363535e-01	6.363636363636363535e-01	6.363636363636363535e-01	5.454545454545454142e-01	5.833333333333332593e-01	8.181818181818181213e-01	8.181818181818181213e-01	5.000000000000000000e-01	6.363636363636363535e-01	6.363636363636363535e-01	8.181818181818181213e-01	6.363636363636363535e-01	6.363636363636363535e-01	6.666666666666667407e-01	3.636363636363636465e-01	7.272727272727272929e-01	4.545454545454545858e-01	6.363636363636363535e-01	9.090909090909093937e-02	9.090909090909090606e-01	9.090909090909090606e-01	6.923076923076922906e-01	5.384615384615384359e-01	6.666666666666667407e-01	5.454545454545454142e-01	5.454545454545454142e-01	5.833333333333332593e-01	7.272727272727272929e-01	5.454545454545454142e-01	9.090909090909090606e-01	7.142857142857143016e-01	6.363636363636363535e-01	6.666666666666667407e-01	9.090909090909090606e-01	5.454545454545454142e-01	5.833333333333332593e-01	7.272727272727272929e-01
7.142857142857143016e-01	6.428571428571427937e-01	6.428571428571427937e-01	5.000000000000000000e-01	7.142857142857143016e-01	5.000000000000000000e-01	6.428571428571427937e-01	2.857142857142856984e-01	7.857142857142856984e-01	5.714285714285713969e-01	7.142857142857143016e-01	7.142857142857143016e-01	3.571428571428570953e-01	5.000000000000000000e-01	5.000000000000000000e-01	7.142857142857143016e-01	5.714285714285713969e-01	5.000000000000000000e-01	7.142857142857143016e-01	7.857142857142856984e-01	5.000000000000000000e-01	7.857142857142856984e-01	7.142857142857143016e-01	7.857142857142856984e-01	6.428571428571427937e-01	5.714285714285713969e-01	6.428571428571427937e-01	6.428571428571427937e-01	7.142857142857143016e-01	5.714285714285713969e-01	5.714285714285713969e-01	5.000000000000000000e-01	8.571428571428572063e-01	8.571428571428572063e-01	7.142857142857143016e-01	4.285714285714286031e-01	5.714285714285713969e-01	4.285714285714286031e-01	5.000000000000000000e-01	5.714285714285713969e-01	7.857142857142856984e-01	5.714285714285713969e-01	7.857142857142856984e-01	6.428571428571427937e-01	6.428571428571427937e-01	5.333333333333333259e-01	7.857142857142856984e-01	5.714285714285713969e-01	4.285714285714286031e-01	7.142857142857143016e-01
6.923076923076922906e-01	6.153846153846154188e-01	6.153846153846154188e-01	5.384615384615384359e-01	7.692307692307691624e-01	3.076923076923077094e-01	5.384615384615384359e-01	5.000000000000000000e-01	8.461538461538461453e-01	5.384615384615384359e-01	6.923076923076922906e-01	6.923076923076922906e-01	5.714285714285713969e-01	6.153846153846154188e-01	6.923076923076922906e-01	6.153846153846154188e-01	5.384615384615384359e-01	5.384615384615384359e-01	7.692307692307691624e-01	6.923076923076922906e-01	5.384615384615384359e-01	6.923076923076922906e-01	6.923076923076922906e-01	7.692307692307691624e-01	6.923076923076922906e-01	6.923076923076922906e-01	2.307692307692307265e-01	6.153846153846154188e-01	6.153846153846154188e-01	6.153846153846154188e-01	6.153846153846154188e-01	5.384615384615384359e-01	7.692307692307691624e-01	7.692307692307691624e-01	6.923076923076922906e-01	3.076923076923077094e-01	6.153846153846154188e-01	6.153846153846154188e-01	6.923076923076922906e-01	5.384615384615384359e-01	5.384615384615384359e-01	6.923076923076922906e-01	7.692307692307691624e-01	5.714285714285713969e-01	6.923076923076922906e-01	5.999999999999999778e-01	7.692307692307691624e-01	6.923076923076922906e-01	6.153846153846154188e-01	6.153846153846154188e-01
8.333333333333333703e-01	8.333333333333333703e-01	8.461538461538461453e-01	8.333333333333333703e-01	9.166666666666666297e-01	8.461538461538461453e-01	6.923076923076922906e-01	8.571428571428572063e-01	6.999999999999999556e-01	7.692307692307691624e-01	7.692307692307691624e-01	8.181818181818181213e-01	8.571428571428572063e-01	5.999999999999999778e-01	6.999999999999999556e-01	8.181818181818181213e-01	8.181818181818181213e-01	8.333333333333333703e-01	9.000000000000000222e-01	7.272727272727272929e-01	9.166666666666666297e-01	8.000000000000000444e-01	8.000000000000000444e-01	8.000000000000000444e-01	8.000000000000000444e-01	6.999999999999999556e-01	8.333333333333333703e-01	9.000000000000000222e-01	5.999999999999999778e-01	8.181818181818181213e-01	9.090909090909090606e-01	8.181818181818181213e-01	3.000000000000000444e-01	8.181818181818181213e-01	8.461538461538461453e-01	8.461538461538461453e-01	5.833333333333332593e-01	8.181818181818181213e-01	6.999999999999999556e-01	7.500000000000000000e-01	8.000000000000000444e-01	8.181818181818181213e-01	8.000000000000000444e-01	6.428571428571427937e-01	8.181818181818181213e-01	8.000000000000000444e-01	6.999999999999999556e-01	8.181818181818181213e-01	8.333333333333333703e-01	6.999999999999999556e-01
5.833333333333332593e-01	8.333333333333333703e-01	5.384615384615384359e-01	5.000000000000000000e-01	7.500000000000000000e-01	6.153846153846154188e-01	6.923076923076922906e-01	5.714285714285713969e-01	7.777777777777777901e-01	5.384615384615384359e-01	6.923076923076922906e-01	7.272727272727272929e-01	5.714285714285713969e-01	6.999999999999999556e-01	5.555555555555555802e-01	8.181818181818181213e-01	6.363636363636363535e-01	5.833333333333332593e-01	3.333333333333333703e-01	8.181818181818181213e-01	5.000000000000000000e-01	7.777777777777777901e-01	6.666666666666667407e-01	6.999999999999999556e-01	6.666666666666667407e-01	6.999999999999999556e-01	5.000000000000000000e-01	5.999999999999999778e-01	7.777777777777777901e-01	7.272727272727272929e-01	1.818181818181817677e-01	7.272727272727272929e-01	8.888888888888888395e-01	7.272727272727272929e-01	7.692307692307691624e-01	5.384615384615384359e-01	7.500000000000000000e-01	6.363636363636363535e-01	6.999999999999999556e-01	6.666666666666667407e-01	6.999999999999999556e-01	5.454545454545454142e-01	5.999999999999999778e-01	7.142857142857143016e-01	7.272727272727272929e-01	6.666666666666667407e-01	6.999999999999999556e-01	7.272727272727272929e-01	3.333333333333333703e-01	8.000000000000000444e-01
7.500000000000000000e-01	6.666666666666667407e-01	8.461538461538461453e-01	6.666666666666667407e-01	6.666666666666667407e-01	8.461538461538461453e-01	6.923076923076922906e-01	7.857142857142856984e-01	7.777777777777777901e-01	6.923076923076922906e-01	7.692307692307691624e-01	6.363636363636363535e-01	7.857142857142856984e-01	6.999999999999999556e-01	6.666666666666667407e-01	7.272727272727272929e-01	8.181818181818181213e-01	6.666666666666667407e-01	7.777777777777777901e-01	6.363636363636363535e-01	7.500000000000000000e-01	6.666666666666667407e-01	7.777777777777777901e-01	8.000000000000000444e-01	6.666666666666667407e-01	6.999999999999999556e-01	7.500000000000000000e-01	9.000000000000000222e-01	5.555555555555555802e-01	8.181818181818181213e-01	7.272727272727272929e-01	8.181818181818181213e-01	7.777777777777777901e-01	8.181818181818181213e-01	6.923076923076922906e-01	8.461538461538461453e-01	5.833333333333332593e-01	7.272727272727272929e-01	6.999999999999999556e-01	7.500000000000000000e-01	6.999999999999999556e-01	7.272727272727272929e-01	4.000000000000000222e-01	7.857142857142856984e-01	8.181818181818181213e-01	8.666666666666666963e-01	5.000000000000000000e-01	8.181818181818181213e-01	7.500000000000000000e-01	5.999999999999999778e-01
5.833333333333332593e-01	6.666666666666667407e-01	5.384615384615384359e-01	6.666666666666667407e-01	6.666666666666667407e-01	6.923076923076922906e-01	6.923076923076922906e-01	6.428571428571427937e-01	6.999999999999999556e-01	6.923076923076922906e-01	5.384615384615384359e-01	6.363636363636363535e-01	5.714285714285713969e-01	6.999999999999999556e-01	6.999999999999999556e-01	7.272727272727272929e-01	6.363636363636363535e-01	7.500000000000000000e-01	6.999999999999999556e-01	8.181818181818181213e-01	5.000000000000000000e-01	5.999999999999999778e-01	5.999999999999999778e-01	6.999999999999999556e-01	6.999999999999999556e-01	8.000000000000000444e-01	6.666666666666667407e-01	6.999999999999999556e-01	9.000000000000000222e-01	6.363636363636363535e-01	5.454545454545454142e-01	7.272727272727272929e-01	8.000000000000000444e-01	6.363636363636363535e-01	6.153846153846154188e-01	6.153846153846154188e-01	7.500000000000000000e-01	6.363636363636363535e-01	5.999999999999999778e-01	5.833333333333332593e-01	5.999999999999999778e-01	5.454545454545454142e-01	5.999999999999999778e-01	6.428571428571427937e-01	6.363636363636363535e-01	8.000000000000000444e-01	6.999999999999999556e-01	7.272727272727272929e-01	5.833333333333332593e-01	8.000000000000000444e-01
8.333333333333333703e-01	9.166666666666666297e-01	8.461538461538461453e-01	8.333333333333333703e-01	9.166666666666666297e-01	8.461538461538461453e-01	8.461538461538461453e-01	8.571428571428572063e-01	6.666666666666667407e-01	8.461538461538461453e-01	7.692307692307691624e-01	8.181818181818181213e-01	8.571428571428572063e-01	6.999999999999999556e-01	7.777777777777777901e-01	9.090909090909090606e-01	8.181818181818181213e-01	8.333333333333333703e-01	8.750000000000000000e-01	8.181818181818181213e-01	9.166666666666666297e-01	8.888888888888888395e-01	8.750000000000000000e-01	9.000000000000000222e-01	8.888888888888888395e-01	8.000000000000000444e-01	8.333333333333333703e-01	9.000000000000000222e-01	7.777777777777777901e-01	8.181818181818181213e-01	9.090909090909090606e-01	9.090909090909090606e-01	4.444444444444444198e-01	8.181818181818181213e-01	8.461538461538461453e-01	8.461538461538461453e-01	6.666666666666667407e-01	7.272727272727272929e-01	6.999999999999999556e-01	7.500000000000000000e-01	8.000000000000000444e-01	9.090909090909090606e-01	9.000000000000000222e-01	7.857142857142856984e-01	8.181818181818181213e-01	8.666666666666666963e-01	9.000000000000000222e-01	9.090909090909090606e-01	8.333333333333333703e-01	6.999999999999999556e-01
6.666666666666667407e-01	5.000000000000000000e-01	6.923076923076922906e-01	5.833333333333332593e-01	5.833333333333332593e-01	7.692307692307691624e-01	5.384615384615384359e-01	7.857142857142856984e-01	7.272727272727272929e-01	7.692307692307691624e-01	6.923076923076922906e-01	3.636363636363636465e-01	6.428571428571427937e-01	5.454545454545454142e-01	7.272727272727272929e-01	6.363636363636363535e-01	6.363636363636363535e-01	5.833333333333332593e-01	8.181818181818181213e-01	7.272727272727272929e-01	6.666666666666667407e-01	5.454545454545454142e-01	6.363636363636363535e-01	7.272727272727272929e-01	5.454545454545454142e-01	5.454545454545454142e-01	7.500000000000000000e-01	6.363636363636363535e-01	7.272727272727272929e-01	5.454545454545454142e-01	7.272727272727272929e-01	4.545454545454545858e-01	8.181818181818181213e-01	8.181818181818181213e-01	6.153846153846154188e-01	7.692307692307691624e-01	6.666666666666667407e-01	7.272727272727272929e-01	6.363636363636363535e-01	5.833333333333332593e-01	7.272727272727272929e-01	4.545454545454545858e-01	6.363636363636363535e-01	5.714285714285713969e-01	7.272727272727272929e-01	7.333333333333333925e-01	8.181818181818181213e-01	7.272727272727272929e-01	8.333333333333333703e-01	6.363636363636363535e-01
6.666666666666667407e-01	6.666666666666667407e-01	7.692307692307691624e-01	5.000000000000000000e-01	7.500000000000000000e-01	6.923076923076922906e-01	6.923076923076922906e-01	6.428571428571427937e-01	5.000000000000000000e-01	5.384615384615384359e-01	5.384615384615384359e-01	6.363636363636363535e-01	6.428571428571427937e-01	5.999999999999999778e-01	5.000000000000000000e-01	7.272727272727272929e-01	6.363636363636363535e-01	5.833333333333332593e-01	6.999999999999999556e-01	6.363636363636363535e-01	5.000000000000000000e-01	5.000000000000000000e-01	5.999999999999999778e-01	5.999999999999999778e-01	6.999999999999999556e-01	3.000000000000000444e-01	6.666666666666667407e-01	5.999999999999999778e-01	5.999999999999999778e-01	6.363636363636363535e-01	6.363636363636363535e-01	6.363636363636363535e-01	8.000000000000000444e-01	7.272727272727272929e-01	6.153846153846154188e-01	6.923076923076922906e-01	5.000000000000000000e-01	5.454545454545454142e-01	5.999999999999999778e-01	5.833333333333332593e-01	6.999999999999999556e-01	7.272727272727272929e-01	6.999999999999999556e-01	6.428571428571427937e-01	5.454545454545454142e-01	6.666666666666667407e-01	6.999999999999999556e-01	6.363636363636363535e-01	7.500000000000000000e-01	8.000000000000000444e-01
6.666666666666667407e-01	5.833333333333332593e-01	7.692307692307691624e-01	5.833333333333332593e-01	6.666666666666667407e-01	6.923076923076922906e-01	6.923076923076922906e-01	7.142857142857143016e-01	6.363636363636363535e-01	6.153846153846154188e-01	6.153846153846154188e-01	4.545454545454545858e-01	7.142857142857143016e-01	6.363636363636363535e-01	6.363636363636363535e-01	6.363636363636363535e-01	6.363636363636363535e-01	6.666666666666667407e-01	8.181818181818181213e-01	6.363636363636363535e-01	6.666666666666667407e-01	6.363636363636363535e-01	6.363636363636363535e-01	8.181818181818181213e-01	8.181818181818181213e-01	6.363636363636363535e-01	5.000000000000000000e-01	7.272727272727272929e-01	6.363636363636363535e-01	5.454545454545454142e-01	5.454545454545454142e-01	6.363636363636363535e-01	8.181818181818181213e-01	8.181818181818181213e-01	6.153846153846154188e-01	6.153846153846154188e-01	6.666666666666667407e-01	6.363636363636363535e-01	6.363636363636363535e-01	5.000000000000000000e-01	6.363636363636363535e-01	7.272727272727272929e-01	6.363636363636363535e-01	7.142857142857143016e-01	8.181818181818181213e-01	7.333333333333333925e-01	7.272727272727272929e-01	6.363636363636363535e-01	6.666666666666667407e-01	5.454545454545454142e-01
5.000000000000000000e-01	6.666666666666667407e-01	7.692307692307691624e-01	5.833333333333332593e-01	6.666666666666667407e-01	6.923076923076922906e-01	5.384615384615384359e-01	5.714285714285713969e-01	6.666666666666667407e-01	6.153846153846154188e-01	7.692307692307691624e-01	5.833333333333332593e-01	5.714285714285713969e-01	5.833333333333332593e-01	5.833333333333332593e-01	6.666666666666667407e-01	6.666666666666667407e-01	5.833333333333332593e-01	8.333333333333333703e-01	7.500000000000000000e-01	5.000000000000000000e-01	6.666666666666667407e-01	6.666666666666667407e-01	4.166666666666666297e-01	6.666666666666667407e-01	5.000000000000000000e-01	5.833333333333332593e-01	6.666666666666667407e-01	6.666666666666667407e-01	6.666666666666667407e-01	6.666666666666667407e-01	7.500000000000000000e-01	8.333333333333333703e-01	6.666666666666667407e-01	6.153846153846154188e-01	6.153846153846154188e-01	5.000000000000000000e-01	5.833333333333332593e-01	5.833333333333332593e-01	5.833333333333332593e-01	6.666666666666667407e-01	5.833333333333332593e-01	6.666666666666667407e-01	5.714285714285713969e-01	7.500000000000000000e-01	6.666666666666667407e-01	7.500000000000000000e-01	7.500000000000000000e-01	5.833333333333332593e-01	6.666666666666667407e-01
7.500000000000000000e-01	7.500000000000000000e-01	6.923076923076922906e-01	7.500000000000000000e-01	8.333333333333333703e-01	6.923076923076922906e-01	6.923076923076922906e-01	7.142857142857143016e-01	7.777777777777777901e-01	7.692307692307691624e-01	8.461538461538461453e-01	7.272727272727272929e-01	7.142857142857143016e-01	8.000000000000000444e-01	6.666666666666667407e-01	6.363636363636363535e-01	5.454545454545454142e-01	7.500000000000000000e-01	6.666666666666667407e-01	8.181818181818181213e-01	7.500000000000000000e-01	6.666666666666667407e-01	6.666666666666667407e-01	8.000000000000000444e-01	6.666666666666667407e-01	5.000000000000000000e-01	7.500000000000000000e-01	6.999999999999999556e-01	6.666666666666667407e-01	6.363636363636363535e-01	7.272727272727272929e-01	7.272727272727272929e-01	7.777777777777777901e-01	7.272727272727272929e-01	8.461538461538461453e-01	6.923076923076922906e-01	8.333333333333333703e-01	5.454545454545454142e-01	5.999999999999999778e-01	5.000000000000000000e-01	5.999999999999999778e-01	8.181818181818181213e-01	9.000000000000000222e-01	7.142857142857143016e-01	1.818181818181817677e-01	8.000000000000000444e-01	9.000000000000000222e-01	8.181818181818181213e-01	6.666666666666667407e-01	6.999999999999999556e-01
6.666666666666667407e-01	6.666666666666667407e-01	6.923076923076922906e-01	6.666666666666667407e-01	6.666666666666667407e-01	6.923076923076922906e-01	6.153846153846154188e-01	6.428571428571427937e-01	7.777777777777777901e-01	6.153846153846154188e-01	6.923076923076922906e-01	7.272727272727272929e-01	7.142857142857143016e-01	6.999999999999999556e-01	6.666666666666667407e-01	7.272727272727272929e-01	7.272727272727272929e-01	7.500000000000000000e-01	7.777777777777777901e-01	7.272727272727272929e-01	6.666666666666667407e-01	6.666666666666667407e-01	6.666666666666667407e-01	6.999999999999999556e-01	5.555555555555555802e-01	6.999999999999999556e-01	6.666666666666667407e-01	6.999999999999999556e-01	5.555555555555555802e-01	7.272727272727272929e-01	6.363636363636363535e-01	7.272727272727272929e-01	8.888888888888888395e-01	7.272727272727272929e-01	6.923076923076922906e-01	6.923076923076922906e-01	6.666666666666667407e-01	7.272727272727272929e-01	6.999999999999999556e-01	7.500000000000000000e-01	6.999999999999999556e-01	5.454545454545454142e-01	3.000000000000000444e-01	7.142857142857143016e-01	9.090909090909090606e-01	7.333333333333333925e-01	5.000000000000000000e-01	7.272727272727272929e-01	6.666666666666667407e-01	6.999999999999999556e-01
7.500000000000000000e-01	6.666666666666667407e-01	8.461538461538461453e-01	7.500000000000000000e-01	5.833333333333332593e-01	6.923076923076922906e-01	6.153846153846154188e-01	6.428571428571427937e-01	7.777777777777777901e-01	6.923076923076922906e-01	6.923076923076922906e-01	6.363636363636363535e-01	5.714285714285713969e-01	5.999999999999999778e-01	5.555555555555555802e-01	7.272727272727272929e-01	5.454545454545454142e-01	7.500000000000000000e-01	8.888888888888888395e-01	7.272727272727272929e-01	6.666666666666667407e-01	6.666666666666667407e-01	5.555555555555555802e-01	8.000000000000000444e-01	6.666666666666667407e-01	5.000000000000000000e-01	7.500000000000000000e-01	6.999999999999999556e-01	6.666666666666667407e-01	5.454545454545454142e-01	8.181818181818181213e-01	6.363636363636363535e-01	7.777777777777777901e-01	8.181818181818181213e-01	6.923076923076922906e-01	6.923076923076922906e-01	7.500000000000000000e-01	5.454545454545454142e-01	5.000000000000000000e-01	5.000000000000000000e-01	5.999999999999999778e-01	7.272727272727272929e-01	6.999999999999999556e-01	7.142857142857143016e-01	6.363636363636363535e-01	8.000000000000000444e-01	6.999999999999999556e-01	6.363636363636363535e-01	7.500000000000000000e-01	5.000000000000000000e-01
5.000000000000000000e-01	5.833333333333332593e-01	6.153846153846154188e-01	5.833333333333332593e-01	5.833333333333332593e-01	5.384615384615384359e-01	4.615384615384615641e-01	5.714285714285713969e-01	7.272727272727272929e-01	5.384615384615384359e-01	5.384615384615384359e-01	6.363636363636363535e-01	5.714285714285713969e-01	6.363636363636363535e-01	5.454545454545454142e-01	5.454545454545454142e-01	2.727272727272727071e-01	5.833333333333332593e-01	7.272727272727272929e-01	7.272727272727272929e-01	4.166666666666666297e-01	6.363636363636363535e-01	3.636363636363636465e-01	7.272727272727272929e-01	5.454545454545454142e-01	5.454545454545454142e-01	4.166666666666666297e-01	5.454545454545454142e-01	6.363636363636363535e-01	3.636363636363636465e-01	6.363636363636363535e-01	5.454545454545454142e-01	9.090909090909090606e-01	6.363636363636363535e-01	6.153846153846154188e-01	5.384615384615384359e-01	5.000000000000000000e-01	6.363636363636363535e-01	5.454545454545454142e-01	3.333333333333333703e-01	6.363636363636363535e-01	6.363636363636363535e-01	7.272727272727272929e-01	5.714285714285713969e-01	6.363636363636363535e-01	6.666666666666667407e-01	8.181818181818181213e-01	6.363636363636363535e-01	6.666666666666667407e-01	7.272727272727272929e-01
7.500000000000000000e-01	6.666666666666667407e-01	8.461538461538461453e-01	6.666666666666667407e-01	6.666666666666667407e-01	7.692307692307691624e-01	6.153846153846154188e-01	7.857142857142856984e-01	5.999999999999999778e-01	6.923076923076922906e-01	6.923076923076922906e-01	7.272727272727272929e-01	7.857142857142856984e-01	5.999999999999999778e-01	6.999999999999999556e-01	5.454545454545454142e-01	7.272727272727272929e-01	6.666666666666667407e-01	9.000000000000000222e-01	4.545454545454545858e-01	7.500000000000000000e-01	5.999999999999999778e-01	6.999999999999999556e-01	5.999999999999999778e-01	6.999999999999999556e-01	5.000000000000000000e-01	6.666666666666667407e-01	8.000000000000000444e-01	3.000000000000000444e-01	7.272727272727272929e-01	8.181818181818181213e-01	8.181818181818181213e-01	6.999999999999999556e-01	8.181818181818181213e-01	6.923076923076922906e-01	6.923076923076922906e-01	5.000000000000000000e-01	7.272727272727272929e-01	6.999999999999999556e-01	6.666666666666667407e-01	5.999999999999999778e-01	8.181818181818181213e-01	5.999999999999999778e-01	6.428571428571427937e-01	7.272727272727272929e-01	8.000000000000000444e-01	5.999999999999999778e-01	8.181818181818181213e-01	8.333333333333333703e-01	5.000000000000000000e-01
6.153846153846154188e-01	6.153846153846154188e-01	6.153846153846154188e-01	6.923076923076922906e-01	7.692307692307691624e-01	4.615384615384615641e-01	5.384615384615384359e-01	5.000000000000000000e-01	8.461538461538461453e-01	5.384615384615384359e-01	6.153846153846154188e-01	6.923076923076922906e-01	5.000000000000000000e-01	6.153846153846154188e-01	6.153846153846154188e-01	6.153846153846154188e-01	3.076923076923077094e-01	6.153846153846154188e-01	7.692307692307691624e-01	6.923076923076922906e-01	5.384615384615384359e-01	7.692307692307691624e-01	4.615384615384615641e-01	7.692307692307691624e-01	5.384615384615384359e-01	6.153846153846154188e-01	3.846153846153845812e-01	6.153846153846154188e-01	6.153846153846154188e-01	3.846153846153845812e-01	6.923076923076922906e-01	5.384615384615384359e-01	8.461538461538461453e-01	7.692307692307691624e-01	6.923076923076922906e-01	4.615384615384615641e-01	6.153846153846154188e-01	6.923076923076922906e-01	6.153846153846154188e-01	3.076923076923077094e-01	6.923076923076922906e-01	6.923076923076922906e-01	7.692307692307691624e-01	5.714285714285713969e-01	6.923076923076922906e-01	5.333333333333333259e-01	7.692307692307691624e-01	6.153846153846154188e-01	6.923076923076922906e-01	7.692307692307691624e-01
6.666666666666667407e-01	6.666666666666667407e-01	6.153846153846154188e-01	5.000000000000000000e-01	6.666666666666667407e-01	6.153846153846154188e-01	6.153846153846154188e-01	6.428571428571427937e-01	8.000000000000000444e-01	6.153846153846154188e-01	7.692307692307691624e-01	6.363636363636363535e-01	6.428571428571427937e-01	6.999999999999999556e-01	4.000000000000000222e-01	5.454545454545454142e-01	6.363636363636363535e-01	6.666666666666667407e-01	6.999999999999999556e-01	8.181818181818181213e-01	5.833333333333332593e-01	5.999999999999999778e-01	6.999999999999999556e-01	8.000000000000000444e-01	8.000000000000000444e-01	8.000000000000000444e-01	5.000000000000000000e-01	6.999999999999999556e-01	8.000000000000000444e-01	6.363636363636363535e-01	6.363636363636363535e-01	7.272727272727272929e-01	9.000000000000000222e-01	6.363636363636363535e-01	6.153846153846154188e-01	5.384615384615384359e-01	6.666666666666667407e-01	5.454545454545454142e-01	6.999999999999999556e-01	6.666666666666667407e-01	5.000000000000000000e-01	6.363636363636363535e-01	6.999999999999999556e-01	7.142857142857143016e-01	8.181818181818181213e-01	8.000000000000000444e-01	6.999999999999999556e-01	7.272727272727272929e-01	6.666666666666667407e-01	5.999999999999999778e-01
5.833333333333332593e-01	7.500000000000000000e-01	6.153846153846154188e-01	7.500000000000000000e-01	6.666666666666667407e-01	7.692307692307691624e-01	7.692307692307691624e-01	8.571428571428572063e-01	7.777777777777777901e-01	8.461538461538461453e-01	8.461538461538461453e-01	6.363636363636363535e-01	8.571428571428572063e-01	9.000000000000000222e-01	7.777777777777777901e-01	9.090909090909090606e-01	8.181818181818181213e-01	9.166666666666666297e-01	8.750000000000000000e-01	8.181818181818181213e-01	7.500000000000000000e-01	6.666666666666667407e-01	7.500000000000000000e-01	8.000000000000000444e-01	7.777777777777777901e-01	9.000000000000000222e-01	6.666666666666667407e-01	8.000000000000000444e-01	1.000000000000000000e+00	7.272727272727272929e-01	6.363636363636363535e-01	8.181818181818181213e-01	8.888888888888888395e-01	3.636363636363636465e-01	6.153846153846154188e-01	7.692307692307691624e-01	8.333333333333333703e-01	8.181818181818181213e-01	8.000000000000000444e-01	7.500000000000000000e-01	8.000000000000000444e-01	8.181818181818181213e-01	6.999999999999999556e-01	7.142857142857143016e-01	7.272727272727272929e-01	9.333333333333333481e-01	9.000000000000000222e-01	9.090909090909090606e-01	8.333333333333333703e-01	9.000000000000000222e-01
7.500000000000000000e-01	6.666666666666667407e-01	7.692307692307691624e-01	5.000000000000000000e-01	8.333333333333333703e-01	6.153846153846154188e-01	6.923076923076922906e-01	5.714285714285713969e-01	5.454545454545454142e-01	6.153846153846154188e-01	6.153846153846154188e-01	7.272727272727272929e-01	5.714285714285713969e-01	5.454545454545454142e-01	6.363636363636363535e-01	7.272727272727272929e-01	6.363636363636363535e-01	4.166666666666666297e-01	8.181818181818181213e-01	6.363636363636363535e-01	5.833333333333332593e-01	7.272727272727272929e-01	7.272727272727272929e-01	6.363636363636363535e-01	7.272727272727272929e-01	6.363636363636363535e-01	5.833333333333332593e-01	6.363636363636363535e-01	5.454545454545454142e-01	7.272727272727272929e-01	6.363636363636363535e-01	6.363636363636363535e-01	8.181818181818181213e-01	8.181818181818181213e-01	6.923076923076922906e-01	6.153846153846154188e-01	5.833333333333332593e-01	7.272727272727272929e-01	5.454545454545454142e-01	6.666666666666667407e-01	7.272727272727272929e-01	6.363636363636363535e-01	9.090909090909090606e-01	7.142857142857143016e-01	6.363636363636363535e-01	5.999999999999999778e-01	8.181818181818181213e-01	6.363636363636363535e-01	6.666666666666667407e-01	7.272727272727272929e-01
2.500000000000000000e-01	6.666666666666667407e-01	6.153846153846154188e-01	5.833333333333332593e-01	5.833333333333332593e-01	6.153846153846154188e-01	5.384615384615384359e-01	6.428571428571427937e-01	6.999999999999999556e-01	6.923076923076922906e-01	7.692307692307691624e-01	5.454545454545454142e-01	5.714285714285713969e-01	5.999999999999999778e-01	6.999999999999999556e-01	6.363636363636363535e-01	5.454545454545454142e-01	5.833333333333332593e-01	8.000000000000000444e-01	7.272727272727272929e-01	5.833333333333332593e-01	6.999999999999999556e-01	5.000000000000000000e-01	5.999999999999999778e-01	1.999999999999999556e-01	5.000000000000000000e-01	6.666666666666667407e-01	5.999999999999999778e-01	6.999999999999999556e-01	5.454545454545454142e-01	5.454545454545454142e-01	6.363636363636363535e-01	9.000000000000000222e-01	6.363636363636363535e-01	6.923076923076922906e-01	6.923076923076922906e-01	6.666666666666667407e-01	6.363636363636363535e-01	6.999999999999999556e-01	5.833333333333332593e-01	5.000000000000000000e-01	4.545454545454545858e-01	4.000000000000000222e-01	5.714285714285713969e-01	7.272727272727272929e-01	8.000000000000000444e-01	6.999999999999999556e-01	7.272727272727272929e-01	6.666666666666667407e-01	6.999999999999999556e-01
5.833333333333332593e-01	5.833333333333332593e-01	6.153846153846154188e-01	4.166666666666666297e-01	6.666666666666667407e-01	6.923076923076922906e-01	7.692307692307691624e-01	5.714285714285713969e-01	6.666666666666667407e-01	6.153846153846154188e-01	6.923076923076922906e-01	6.363636363636363535e-01	5.714285714285713969e-01	6.999999999999999556e-01	4.444444444444444198e-01	8.181818181818181213e-01	7.272727272727272929e-01	5.000000000000000000e-01	6.666666666666667407e-01	9.090909090909090606e-01	5.000000000000000000e-01	4.444444444444444198e-01	6.666666666666667407e-01	8.000000000000000444e-01	5.555555555555555802e-01	6.999999999999999556e-01	6.666666666666667407e-01	5.999999999999999778e-01	7.777777777777777901e-01	7.272727272727272929e-01	5.454545454545454142e-01	5.454545454545454142e-01	8.888888888888888395e-01	8.181818181818181213e-01	6.153846153846154188e-01	6.923076923076922906e-01	6.666666666666667407e-01	6.363636363636363535e-01	5.000000000000000000e-01	7.500000000000000000e-01	8.000000000000000444e-01	2.727272727272727071e-01	8.000000000000000444e-01	7.857142857142856984e-01	7.272727272727272929e-01	8.000000000000000444e-01	8.000000000000000444e-01	6.363636363636363535e-01	5.833333333333332593e-01	5.999999999999999778e-01
6.666666666666667407e-01	7.500000000000000000e-01	7.692307692307691624e-01	7.500000000000000000e-01	8.333333333333333703e-01	6.923076923076922906e-01	6.153846153846154188e-01	6.428571428571427937e-01	6.666666666666667407e-01	6.923076923076922906e-01	8.461538461538461453e-01	6.363636363636363535e-01	6.428571428571427937e-01	5.000000000000000000e-01	4.444444444444444198e-01	6.363636363636363535e-01	6.363636363636363535e-01	7.500000000000000000e-01	7.777777777777777901e-01	7.272727272727272929e-01	6.666666666666667407e-01	6.666666666666667407e-01	5.555555555555555802e-01	6.999999999999999556e-01	5.555555555555555802e-01	4.000000000000000222e-01	7.500000000000000000e-01	5.999999999999999778e-01	6.666666666666667407e-01	6.363636363636363535e-01	8.181818181818181213e-01	6.363636363636363535e-01	6.666666666666667407e-01	8.181818181818181213e-01	7.692307692307691624e-01	6.923076923076922906e-01	6.666666666666667407e-01	6.363636363636363535e-01	6.999999999999999556e-01	6.666666666666667407e-01	6.999999999999999556e-01	7.272727272727272929e-01	6.999999999999999556e-01	6.428571428571427937e-01	8.181818181818181213e-01	7.333333333333333925e-01	5.999999999999999778e-01	6.363636363636363535e-01	8.333333333333333703e-01	6.999999999999999556e-01
6.666666666666667407e-01	8.333333333333333703e-01	6.153846153846154188e-01	5.000000000000000000e-01	8.333333333333333703e-01	6.923076923076922906e-01	7.692307692307691624e-01	6.428571428571427937e-01	5.999999999999999778e-01	6.153846153846154188e-01	6.153846153846154188e-01	8.181818181818181213e-01	6.428571428571427937e-01	5.999999999999999778e-01	5.999999999999999778e-01	7.272727272727272929e-01	6.363636363636363535e-01	5.833333333333332593e-01	4.000000000000000222e-01	8.181818181818181213e-01	5.000000000000000000e-01	8.000000000000000444e-01	6.999999999999999556e-01	6.999999999999999556e-01	5.999999999999999778e-01	6.999999999999999556e-01	5.833333333333332593e-01	6.999999999999999556e-01	8.000000000000000444e-01	6.363636363636363535e-01	3.636363636363636465e-01	6.363636363636363535e-01	8.000000000000000444e-01	8.181818181818181213e-01	7.692307692307691624e-01	6.923076923076922906e-01	6.666666666666667407e-01	7.272727272727272929e-01	6.999999999999999556e-01	5.833333333333332593e-01	8.000000000000000444e-01	5.454545454545454142e-01	6.999999999999999556e-01	7.857142857142856984e-01	7.272727272727272929e-01	6.666666666666667407e-01	6.999999999999999556e-01	6.363636363636363535e-01	4.166666666666666297e-01	8.000000000000000444e-01
5.000000000000000000e-01	5.833333333333332593e-01	6.153846153846154188e-01	6.666666666666667407e-01	6.666666666666667407e-01	6.153846153846154188e-01	5.384615384615384359e-01	6.428571428571427937e-01	6.999999999999999556e-01	6.153846153846154188e-01	7.692307692307691624e-01	5.454545454545454142e-01	6.428571428571427937e-01	6.999999999999999556e-01	5.999999999999999778e-01	7.272727272727272929e-01	5.454545454545454142e-01	7.500000000000000000e-01	8.000000000000000444e-01	7.272727272727272929e-01	5.833333333333332593e-01	4.000000000000000222e-01	5.000000000000000000e-01	5.999999999999999778e-01	5.999999999999999778e-01	6.999999999999999556e-01	5.833333333333332593e-01	5.000000000000000000e-01	6.999999999999999556e-01	6.363636363636363535e-01	6.363636363636363535e-01	6.363636363636363535e-01	9.000000000000000222e-01	6.363636363636363535e-01	6.153846153846154188e-01	6.153846153846154188e-01	6.666666666666667407e-01	7.272727272727272929e-01	5.999999999999999778e-01	5.833333333333332593e-01	5.999999999999999778e-01	6.363636363636363535e-01	6.999999999999999556e-01	5.000000000000000000e-01	7.272727272727272929e-01	8.000000000000000444e-01	9.000000000000000222e-01	8.181818181818181213e-01	6.666666666666667407e-01	8.000000000000000444e-01
5.833333333333332593e-01	5.000000000000000000e-01	5.384615384615384359e-01	5.000000000000000000e-01	6.666666666666667407e-01	5.384615384615384359e-01	6.153846153846154188e-01	5.000000000000000000e-01	8.000000000000000444e-01	6.153846153846154188e-01	6.153846153846154188e-01	4.545454545454545858e-01	5.000000000000000000e-01	6.999999999999999556e-01	5.999999999999999778e-01	8.181818181818181213e-01	5.454545454545454142e-01	5.833333333333332593e-01	8.000000000000000444e-01	8.181818181818181213e-01	5.000000000000000000e-01	5.000000000000000000e-01	5.999999999999999778e-01	6.999999999999999556e-01	6.999999999999999556e-01	5.999999999999999778e-01	5.000000000000000000e-01	1.999999999999999556e-01	6.999999999999999556e-01	6.363636363636363535e-01	5.454545454545454142e-01	2.727272727272727071e-01	9.000000000000000222e-01	7.272727272727272929e-01	6.153846153846154188e-01	4.615384615384615641e-01	7.500000000000000000e-01	5.454545454545454142e-01	5.000000000000000000e-01	5.833333333333332593e-01	6.999999999999999556e-01	4.545454545454545858e-01	6.999999999999999556e-01	6.428571428571427937e-01	6.363636363636363535e-01	6.666666666666667407e-01	8.000000000000000444e-01	6.363636363636363535e-01	5.833333333333332593e-01	6.999999999999999556e-01
7.500000000000000000e-01	6.666666666666667407e-01	7.692307692307691624e-01	7.500000000000000000e-01	8.333333333333333703e-01	6.153846153846154188e-01	7.692307692307691624e-01	7.142857142857143016e-01	6.666666666666667407e-01	6.153846153846154188e-01	6.153846153846154188e-01	6.363636363636363535e-01	7.142857142857143016e-01	5.999999999999999778e-01	6.666666666666667407e-01	6.363636363636363535e-01	6.363636363636363535e-01	7.500000000000000000e-01	7.777777777777777901e-01	7.272727272727272929e-01	7.500000000000000000e-01	6.666666666666667407e-01	5.555555555555555802e-01	8.000000000000000444e-01	6.666666666666667407e-01	5.999999999999999778e-01	6.666666666666667407e-01	6.999999999999999556e-01	6.666666666666667407e-01	6.363636363636363535e-01	7.272727272727272929e-01	6.363636363636363535e-01	7.777777777777777901e-01	8.181818181818181213e-01	7.692307692307691624e-01	6.923076923076922906e-01	7.500000000000000000e-01	7.272727272727272929e-01	6.999999999999999556e-01	6.666666666666667407e-01	5.999999999999999778e-01	7.272727272727272929e-01	6.999999999999999556e-01	7.142857142857143016e-01	7.272727272727272929e-01	8.000000000000000444e-01	6.999999999999999556e-01	5.454545454545454142e-01	7.500000000000000000e-01	5.999999999999999778e-01
6.153846153846154188e-01	6.153846153846154188e-01	6.923076923076922906e-01	3.846153846153845812e-01	6.923076923076922906e-01	5.384615384615384359e-01	6.153846153846154188e-01	5.000000000000000000e-01	6.153846153846154188e-01	5.384615384615384359e-01	6.153846153846154188e-01	6.923076923076922906e-01	5.000000000000000000e-01	5.384615384615384359e-01	6.923076923076922906e-01	6.923076923076922906e-01	6.923076923076922906e-01	5.384615384615384359e-01	8.461538461538461453e-01	7.692307692307691624e-01	4.615384615384615641e-01	6.153846153846154188e-01	7.692307692307691624e-01	6.153846153846154188e-01	6.923076923076922906e-01	6.923076923076922906e-01	5.384615384615384359e-01	6.153846153846154188e-01	6.153846153846154188e-01	6.153846153846154188e-01	6.153846153846154188e-01	6.153846153846154188e-01	8.461538461538461453e-01	7.692307692307691624e-01	5.384615384615384359e-01	5.384615384615384359e-01	5.384615384615384359e-01	6.153846153846154188e-01	6.153846153846154188e-01	6.923076923076922906e-01	6.923076923076922906e-01	6.153846153846154188e-01	8.461538461538461453e-01	6.428571428571427937e-01	7.692307692307691624e-01	5.333333333333333259e-01	9.230769230769231282e-01	6.153846153846154188e-01	6.153846153846154188e-01	7.692307692307691624e-01
6.666666666666667407e-01	5.833333333333332593e-01	6.923076923076922906e-01	5.833333333333332593e-01	6.666666666666667407e-01	5.384615384615384359e-01	6.923076923076922906e-01	6.428571428571427937e-01	8.333333333333333703e-01	7.692307692307691624e-01	7.692307692307691624e-01	5.833333333333332593e-01	6.428571428571427937e-01	5.833333333333332593e-01	7.500000000000000000e-01	8.333333333333333703e-01	6.666666666666667407e-01	6.666666666666667407e-01	8.333333333333333703e-01	5.833333333333332593e-01	6.666666666666667407e-01	6.666666666666667407e-01	8.333333333333333703e-01	8.333333333333333703e-01	7.500000000000000000e-01	6.666666666666667407e-01	5.833333333333332593e-01	7.500000000000000000e-01	6.666666666666667407e-01	6.666666666666667407e-01	6.666666666666667407e-01	6.666666666666667407e-01	7.500000000000000000e-01	8.333333333333333703e-01	6.923076923076922906e-01	5.384615384615384359e-01	7.500000000000000000e-01	5.833333333333332593e-01	7.500000000000000000e-01	6.666666666666667407e-01	7.500000000000000000e-01	5.833333333333332593e-01	5.000000000000000000e-01	6.428571428571427937e-01	7.500000000000000000e-01	8.666666666666666963e-01	5.833333333333332593e-01	8.333333333333333703e-01	6.666666666666667407e-01	2.500000000000000000e-01
7.500000000000000000e-01	6.666666666666667407e-01	7.692307692307691624e-01	5.000000000000000000e-01	7.500000000000000000e-01	6.153846153846154188e-01	6.923076923076922906e-01	5.000000000000000000e-01	6.666666666666667407e-01	5.384615384615384359e-01	5.384615384615384359e-01	7.500000000000000000e-01	4.285714285714286031e-01	5.000000000000000000e-01	6.666666666666667407e-01	5.833333333333332593e-01	6.666666666666667407e-01	5.000000000000000000e-01	7.500000000000000000e-01	8.333333333333333703e-01	5.000000000000000000e-01	8.333333333333333703e-01	6.666666666666667407e-01	5.833333333333332593e-01	6.666666666666667407e-01	5.000000000000000000e-01	6.666666666666667407e-01	6.666666666666667407e-01	7.500000000000000000e-01	5.833333333333332593e-01	5.833333333333332593e-01	5.000000000000000000e-01	8.333333333333333703e-01	8.333333333333333703e-01	6.923076923076922906e-01	5.384615384615384359e-01	5.833333333333332593e-01	5.833333333333332593e-01	5.833333333333332593e-01	5.833333333333332593e-01	6.666666666666667407e-01	6.666666666666667407e-01	8.333333333333333703e-01	7.142857142857143016e-01	5.833333333333332593e-01	4.000000000000000222e-01	9.166666666666666297e-01	5.000000000000000000e-01	5.000000000000000000e-01	7.500000000000000000e-01
6.666666666666667407e-01	5.833333333333332593e-01	7.692307692307691624e-01	4.166666666666666297e-01	6.666666666666667407e-01	5.384615384615384359e-01	6.923076923076922906e-01	5.000000000000000000e-01	5.833333333333332593e-01	6.153846153846154188e-01	6.923076923076922906e-01	7.500000000000000000e-01	5.714285714285713969e-01	5.000000000000000000e-01	6.666666666666667407e-01	6.666666666666667407e-01	6.666666666666667407e-01	5.000000000000000000e-01	8.333333333333333703e-01	7.500000000000000000e-01	5.000000000000000000e-01	6.666666666666667407e-01	7.500000000000000000e-01	6.666666666666667407e-01	6.666666666666667407e-01	6.666666666666667407e-01	5.833333333333332593e-01	5.833333333333332593e-01	5.833333333333332593e-01	6.666666666666667407e-01	6.666666666666667407e-01	5.833333333333332593e-01	8.333333333333333703e-01	8.333333333333333703e-01	6.153846153846154188e-01	6.153846153846154188e-01	5.000000000000000000e-01	7.500000000000000000e-01	5.833333333333332593e-01	6.666666666666667407e-01	7.500000000000000000e-01	6.666666666666667407e-01	9.166666666666666297e-01	7.142857142857143016e-01	7.500000000000000000e-01	4.666666666666666741e-01	9.166666666666666297e-01	5.833333333333332593e-01	6.666666666666667407e-01	7.500000000000000000e-01
6.666666666666667407e-01	7.500000000000000000e-01	6.153846153846154188e-01	8.333333333333333703e-01	5.833333333333332593e-01	7.692307692307691624e-01	6.923076923076922906e-01	8.571428571428572063e-01	8.333333333333333703e-01	8.461538461538461453e-01	7.692307692307691624e-01	8.333333333333333703e-01	7.857142857142856984e-01	9.166666666666666297e-01	7.500000000000000000e-01	7.500000000000000000e-01	7.500000000000000000e-01	8.333333333333333703e-01	8.333333333333333703e-01	8.333333333333333703e-01	6.666666666666667407e-01	7.500000000000000000e-01	7.500000000000000000e-01	8.333333333333333703e-01	7.500000000000000000e-01	7.500000000000000000e-01	7.500000000000000000e-01	8.333333333333333703e-01	1.000000000000000000e+00	7.500000000000000000e-01	8.333333333333333703e-01	7.500000000000000000e-01	8.333333333333333703e-01	4.166666666666666297e-01	6.923076923076922906e-01	7.692307692307691624e-01	6.666666666666667407e-01	8.333333333333333703e-01	7.500000000000000000e-01	7.500000000000000000e-01	8.333333333333333703e-01	7.500000000000000000e-01	8.333333333333333703e-01	7.857142857142856984e-01	6.666666666666667407e-01	8.000000000000000444e-01	9.166666666666666297e-01	9.166666666666666297e-01	8.333333333333333703e-01	9.166666666666666297e-01
6.666666666666667407e-01	5.833333333333332593e-01	6.153846153846154188e-01	5.000000000000000000e-01	7.500000000000000000e-01	3.076923076923077094e-01	5.384615384615384359e-01	5.000000000000000000e-01	8.333333333333333703e-01	5.384615384615384359e-01	6.923076923076922906e-01	6.666666666666667407e-01	5.714285714285713969e-01	6.666666666666667407e-01	6.666666666666667407e-01	6.666666666666667407e-01	5.000000000000000000e-01	5.000000000000000000e-01	7.500000000000000000e-01	5.833333333333332593e-01	5.000000000000000000e-01	6.666666666666667407e-01	6.666666666666667407e-01	6.666666666666667407e-01	7.500000000000000000e-01	7.500000000000000000e-01	1.666666666666666297e-01	5.833333333333332593e-01	5.833333333333332593e-01	5.833333333333332593e-01	5.833333333333332593e-01	6.666666666666667407e-01	8.333333333333333703e-01	7.500000000000000000e-01	6.153846153846154188e-01	3.076923076923077094e-01	6.666666666666667407e-01	6.666666666666667407e-01	7.500000000000000000e-01	5.000000000000000000e-01	5.833333333333332593e-01	6.666666666666667407e-01	7.500000000000000000e-01	5.714285714285713969e-01	7.500000000000000000e-01	6.666666666666667407e-01	6.666666666666667407e-01	6.666666666666667407e-01	5.833333333333332593e-01	6.666666666666667407e-01
5.833333333333332593e-01	5.833333333333332593e-01	6.923076923076922906e-01	6.666666666666667407e-01	7.500000000000000000e-01	6.153846153846154188e-01	5.384615384615384359e-01	6.428571428571427937e-01	7.777777777777777901e-01	6.923076923076922906e-01	6.153846153846154188e-01	6.363636363636363535e-01	5.714285714285713969e-01	5.000000000000000000e-01	5.555555555555555802e-01	5.454545454545454142e-01	3.636363636363636465e-01	6.666666666666667407e-01	7.777777777777777901e-01	7.272727272727272929e-01	5.833333333333332593e-01	6.666666666666667407e-01	2.222222222222222099e-01	6.999999999999999556e-01	3.333333333333333703e-01	5.000000000000000000e-01	5.833333333333332593e-01	5.999999999999999778e-01	6.666666666666667407e-01	2.727272727272727071e-01	6.363636363636363535e-01	4.545454545454545858e-01	8.888888888888888395e-01	7.272727272727272929e-01	6.923076923076922906e-01	6.153846153846154188e-01	6.666666666666667407e-01	6.363636363636363535e-01	5.000000000000000000e-01	4.166666666666666297e-01	5.999999999999999778e-01	6.363636363636363535e-01	6.999999999999999556e-01	5.714285714285713969e-01	6.363636363636363535e-01	6.666666666666667407e-01	8.000000000000000444e-01	5.454545454545454142e-01	6.666666666666667407e-01	6.999999999999999556e-01
5.000000000000000000e-01	8.333333333333333703e-01	5.384615384615384359e-01	4.166666666666666297e-01	7.500000000000000000e-01	6.153846153846154188e-01	6.923076923076922906e-01	5.714285714285713969e-01	6.999999999999999556e-01	5.384615384615384359e-01	6.923076923076922906e-01	7.272727272727272929e-01	5.714285714285713969e-01	6.999999999999999556e-01	5.999999999999999778e-01	8.181818181818181213e-01	6.363636363636363535e-01	5.833333333333332593e-01	4.000000000000000222e-01	8.181818181818181213e-01	4.166666666666666297e-01	6.999999999999999556e-01	6.999999999999999556e-01	6.999999999999999556e-01	6.999999999999999556e-01	6.999999999999999556e-01	4.166666666666666297e-01	5.999999999999999778e-01	8.000000000000000444e-01	7.272727272727272929e-01	1.818181818181817677e-01	7.272727272727272929e-01	9.000000000000000222e-01	6.363636363636363535e-01	6.923076923076922906e-01	5.384615384615384359e-01	6.666666666666667407e-01	6.363636363636363535e-01	6.999999999999999556e-01	6.666666666666667407e-01	6.999999999999999556e-01	5.454545454545454142e-01	5.999999999999999778e-01	7.142857142857143016e-01	7.272727272727272929e-01	6.666666666666667407e-01	6.999999999999999556e-01	7.272727272727272929e-01	3.333333333333333703e-01	8.000000000000000444e-01
6.666666666666667407e-01	5.833333333333332593e-01	6.153846153846154188e-01	5.833333333333332593e-01	6.666666666666667407e-01	6.153846153846154188e-01	6.923076923076922906e-01	5.000000000000000000e-01	8.181818181818181213e-01	6.153846153846154188e-01	7.692307692307691624e-01	7.272727272727272929e-01	6.428571428571427937e-01	8.181818181818181213e-01	7.272727272727272929e-01	7.272727272727272929e-01	5.454545454545454142e-01	6.666666666666667407e-01	7.272727272727272929e-01	8.181818181818181213e-01	6.666666666666667407e-01	6.363636363636363535e-01	7.272727272727272929e-01	7.272727272727272929e-01	7.272727272727272929e-01	6.363636363636363535e-01	6.666666666666667407e-01	6.363636363636363535e-01	8.181818181818181213e-01	6.363636363636363535e-01	5.454545454545454142e-01	6.363636363636363535e-01	8.181818181818181213e-01	6.363636363636363535e-01	6.923076923076922906e-01	6.153846153846154188e-01	8.333333333333333703e-01	5.454545454545454142e-01	6.363636363636363535e-01	5.833333333333332593e-01	6.363636363636363535e-01	5.454545454545454142e-01	7.272727272727272929e-01	5.714285714285713969e-01	1.818181818181817677e-01	8.000000000000000444e-01	8.181818181818181213e-01	6.363636363636363535e-01	5.833333333333332593e-01	8.181818181818181213e-01
6.666666666666667407e-01	7.500000000000000000e-01	7.692307692307691624e-01	5.833333333333332593e-01	8.333333333333333703e-01	6.153846153846154188e-01	5.384615384615384359e-01	6.428571428571427937e-01	7.272727272727272929e-01	6.153846153846154188e-01	8.461538461538461453e-01	5.454545454545454142e-01	5.714285714285713969e-01	3.636363636363636465e-01	6.363636363636363535e-01	6.363636363636363535e-01	7.272727272727272929e-01	6.666666666666667407e-01	8.181818181818181213e-01	6.363636363636363535e-01	6.666666666666667407e-01	7.272727272727272929e-01	7.272727272727272929e-01	6.363636363636363535e-01	7.272727272727272929e-01	4.545454545454545858e-01	6.666666666666667407e-01	7.272727272727272929e-01	6.363636363636363535e-01	7.272727272727272929e-01	7.272727272727272929e-01	8.181818181818181213e-01	5.454545454545454142e-01	8.181818181818181213e-01	7.692307692307691624e-01	6.923076923076922906e-01	5.000000000000000000e-01	6.363636363636363535e-01	6.363636363636363535e-01	6.666666666666667407e-01	5.454545454545454142e-01	7.272727272727272929e-01	6.363636363636363535e-01	5.714285714285713969e-01	8.181818181818181213e-01	8.000000000000000444e-01	6.363636363636363535e-01	6.363636363636363535e-01	5.833333333333332593e-01	6.363636363636363535e-01
5.833333333333332593e-01	5.833333333333332593e-01	6.153846153846154188e-01	4.166666666666666297e-01	6.666666666666667407e-01	5.384615384615384359e-01	6.153846153846154188e-01	3.571428571428570953e-01	7.272727272727272929e-01	5.384615384615384359e-01	6.923076923076922906e-01	7.272727272727272929e-01	4.285714285714286031e-01	4.545454545454545858e-01	3.636363636363636465e-01	7.272727272727272929e-01	4.545454545454545858e-01	3.333333333333333703e-01	6.363636363636363535e-01	7.272727272727272929e-01	4.166666666666666297e-01	7.272727272727272929e-01	6.363636363636363535e-01	6.363636363636363535e-01	4.545454545454545858e-01	4.545454545454545858e-01	5.833333333333332593e-01	5.454545454545454142e-01	6.363636363636363535e-01	4.545454545454545858e-01	4.545454545454545858e-01	3.636363636363636465e-01	9.090909090909090606e-01	7.272727272727272929e-01	6.153846153846154188e-01	5.384615384615384359e-01	5.000000000000000000e-01	3.636363636363636465e-01	4.545454545454545858e-01	5.000000000000000000e-01	8.181818181818181213e-01	3.636363636363636465e-01	6.363636363636363535e-01	6.428571428571427937e-01	6.363636363636363535e-01	5.333333333333333259e-01	7.272727272727272929e-01	4.545454545454545858e-01	5.000000000000000000e-01	7.272727272727272929e-01
6.666666666666667407e-01	5.833333333333332593e-01	7.692307692307691624e-01	5.833333333333332593e-01	4.166666666666666297e-01	6.923076923076922906e-01	6.923076923076922906e-01	6.428571428571427937e-01	6.999999999999999556e-01	6.153846153846154188e-01	6.923076923076922906e-01	6.363636363636363535e-01	6.428571428571427937e-01	5.999999999999999778e-01	5.999999999999999778e-01	7.272727272727272929e-01	6.363636363636363535e-01	7.500000000000000000e-01	9.000000000000000222e-01	8.181818181818181213e-01	5.000000000000000000e-01	5.000000000000000000e-01	6.999999999999999556e-01	6.999999999999999556e-01	6.999999999999999556e-01	6.999999999999999556e-01	5.833333333333332593e-01	5.999999999999999778e-01	8.000000000000000444e-01	4.545454545454545858e-01	7.272727272727272929e-01	5.454545454545454142e-01	9.000000000000000222e-01	7.272727272727272929e-01	5.384615384615384359e-01	6.923076923076922906e-01	6.666666666666667407e-01	6.363636363636363535e-01	5.999999999999999778e-01	5.833333333333332593e-01	6.999999999999999556e-01	6.363636363636363535e-01	6.999999999999999556e-01	7.142857142857143016e-01	7.272727272727272929e-01	6.666666666666667407e-01	6.999999999999999556e-01	6.363636363636363535e-01	7.500000000000000000e-01	6.999999999999999556e-01
5.833333333333332593e-01	6.666666666666667407e-01	6.923076923076922906e-01	6.666666666666667407e-01	7.500000000000000000e-01	5.384615384615384359e-01	4.615384615384615641e-01	5.714285714285713969e-01	8.181818181818181213e-01	6.923076923076922906e-01	6.153846153846154188e-01	6.363636363636363535e-01	5.000000000000000000e-01	6.363636363636363535e-01	6.363636363636363535e-01	5.454545454545454142e-01	2.727272727272727071e-01	6.666666666666667407e-01	8.181818181818181213e-01	7.272727272727272929e-01	5.833333333333332593e-01	7.272727272727272929e-01	3.636363636363636465e-01	7.272727272727272929e-01	5.454545454545454142e-01	4.545454545454545858e-01	5.833333333333332593e-01	6.363636363636363535e-01	6.363636363636363535e-01	2.727272727272727071e-01	6.363636363636363535e-01	5.454545454545454142e-01	8.181818181818181213e-01	7.272727272727272929e-01	6.923076923076922906e-01	5.384615384615384359e-01	6.666666666666667407e-01	4.545454545454545858e-01	4.545454545454545858e-01	2.500000000000000000e-01	5.454545454545454142e-01	6.363636363636363535e-01	7.272727272727272929e-01	5.714285714285713969e-01	5.454545454545454142e-01	7.333333333333333925e-01	8.181818181818181213e-01	6.363636363636363535e-01	5.833333333333332593e-01	6.363636363636363535e-01
8.333333333333333703e-01	9.166666666666666297e-01	8.461538461538461453e-01	9.166666666666666297e-01	9.166666666666666297e-01	8.461538461538461453e-01	7.692307692307691624e-01	7.857142857142856984e-01	6.666666666666667407e-01	8.461538461538461453e-01	7.692307692307691624e-01	8.181818181818181213e-01	8.571428571428572063e-01	6.999999999999999556e-01	7.777777777777777901e-01	9.090909090909090606e-01	8.181818181818181213e-01	8.333333333333333703e-01	8.888888888888888395e-01	6.363636363636363535e-01	8.333333333333333703e-01	8.888888888888888395e-01	7.777777777777777901e-01	8.000000000000000444e-01	8.888888888888888395e-01	8.000000000000000444e-01	7.500000000000000000e-01	9.000000000000000222e-01	6.666666666666667407e-01	8.181818181818181213e-01	8.181818181818181213e-01	9.090909090909090606e-01	3.333333333333333703e-01	8.181818181818181213e-01	7.692307692307691624e-01	7.692307692307691624e-01	7.500000000000000000e-01	9.090909090909090606e-01	8.000000000000000444e-01	7.500000000000000000e-01	9.000000000000000222e-01	9.090909090909090606e-01	6.999999999999999556e-01	6.428571428571427937e-01	9.090909090909090606e-01	8.000000000000000444e-01	5.999999999999999778e-01	9.090909090909090606e-01	9.166666666666666297e-01	6.999999999999999556e-01
7.500000000000000000e-01	7.500000000000000000e-01	7.692307692307691624e-01	7.500000000000000000e-01	7.500000000000000000e-01	6.923076923076922906e-01	6.923076923076922906e-01	7.142857142857143016e-01	6.666666666666667407e-01	7.692307692307691624e-01	6.923076923076922906e-01	7.272727272727272929e-01	7.857142857142856984e-01	5.999999999999999778e-01	7.777777777777777901e-01	9.090909090909090606e-01	8.181818181818181213e-01	8.333333333333333703e-01	8.888888888888888395e-01	7.272727272727272929e-01	7.500000000000000000e-01	7.777777777777777901e-01	7.777777777777777901e-01	6.999999999999999556e-01	8.888888888888888395e-01	8.000000000000000444e-01	5.833333333333332593e-01	8.000000000000000444e-01	6.666666666666667407e-01	7.272727272727272929e-01	6.363636363636363535e-01	8.181818181818181213e-01	4.444444444444444198e-01	7.272727272727272929e-01	6.923076923076922906e-01	6.153846153846154188e-01	7.500000000000000000e-01	7.272727272727272929e-01	6.999999999999999556e-01	7.500000000000000000e-01	8.000000000000000444e-01	7.272727272727272929e-01	5.999999999999999778e-01	6.428571428571427937e-01	8.181818181818181213e-01	7.333333333333333925e-01	6.999999999999999556e-01	8.181818181818181213e-01	7.500000000000000000e-01	6.999999999999999556e-01
6.666666666666667407e-01	5.833333333333332593e-01	6.153846153846154188e-01	6.666666666666667407e-01	6.666666666666667407e-01	7.692307692307691624e-01	6.923076923076922906e-01	7.142857142857143016e-01	6.999999999999999556e-01	7.692307692307691624e-01	6.923076923076922906e-01	7.272727272727272929e-01	6.428571428571427937e-01	6.999999999999999556e-01	6.999999999999999556e-01	6.363636363636363535e-01	6.363636363636363535e-01	6.666666666666667407e-01	6.999999999999999556e-01	7.272727272727272929e-01	6.666666666666667407e-01	8.000000000000000444e-01	5.999999999999999778e-01	6.999999999999999556e-01	5.999999999999999778e-01	6.999999999999999556e-01	7.500000000000000000e-01	8.000000000000000444e-01	9.000000000000000222e-01	6.363636363636363535e-01	5.454545454545454142e-01	7.272727272727272929e-01	8.000000000000000444e-01	6.363636363636363535e-01	6.923076923076922906e-01	7.692307692307691624e-01	7.500000000000000000e-01	7.272727272727272929e-01	5.999999999999999778e-01	6.666666666666667407e-01	6.999999999999999556e-01	6.363636363636363535e-01	6.999999999999999556e-01	7.142857142857143016e-01	6.363636363636363535e-01	7.333333333333333925e-01	8.000000000000000444e-01	7.272727272727272929e-01	6.666666666666667407e-01	8.000000000000000444e-01
5.000000000000000000e-01	5.833333333333332593e-01	6.923076923076922906e-01	5.833333333333332593e-01	7.500000000000000000e-01	6.153846153846154188e-01	5.384615384615384359e-01	7.857142857142856984e-01	5.999999999999999778e-01	6.153846153846154188e-01	6.923076923076922906e-01	6.363636363636363535e-01	6.428571428571427937e-01	6.999999999999999556e-01	8.000000000000000444e-01	3.636363636363636465e-01	6.363636363636363535e-01	7.500000000000000000e-01	8.000000000000000444e-01	7.272727272727272929e-01	5.000000000000000000e-01	5.000000000000000000e-01	5.999999999999999778e-01	5.999999999999999778e-01	6.999999999999999556e-01	5.999999999999999778e-01	4.166666666666666297e-01	6.999999999999999556e-01	5.999999999999999778e-01	6.363636363636363535e-01	6.363636363636363535e-01	7.272727272727272929e-01	9.000000000000000222e-01	6.363636363636363535e-01	6.153846153846154188e-01	5.384615384615384359e-01	6.666666666666667407e-01	8.181818181818181213e-01	6.999999999999999556e-01	5.833333333333332593e-01	1.999999999999999556e-01	7.272727272727272929e-01	6.999999999999999556e-01	6.428571428571427937e-01	6.363636363636363535e-01	7.333333333333333925e-01	8.000000000000000444e-01	7.272727272727272929e-01	6.666666666666667407e-01	8.000000000000000444e-01
7.333333333333333925e-01	6.666666666666667407e-01	8.000000000000000444e-01	5.999999999999999778e-01	7.333333333333333925e-01	5.999999999999999778e-01	6.666666666666667407e-01	5.333333333333333259e-01	6.666666666666667407e-01	6.666666666666667407e-01	6.666666666666667407e-01	8.000000000000000444e-01	5.333333333333333259e-01	6.666666666666667407e-01	7.333333333333333925e-01	7.333333333333333925e-01	7.333333333333333925e-01	4.666666666666666741e-01	8.666666666666666963e-01	6.666666666666667407e-01	6.666666666666667407e-01	7.333333333333333925e-01	8.000000000000000444e-01	6.666666666666667407e-01	7.333333333333333925e-01	6.666666666666667407e-01	6.666666666666667407e-01	6.666666666666667407e-01	6.666666666666667407e-01	8.000000000000000444e-01	7.333333333333333925e-01	7.333333333333333925e-01	8.000000000000000444e-01	8.666666666666666963e-01	6.666666666666667407e-01	6.666666666666667407e-01	5.999999999999999778e-01	8.000000000000000444e-01	6.666666666666667407e-01	7.333333333333333925e-01	8.000000000000000444e-01	7.333333333333333925e-01	8.666666666666666963e-01	7.333333333333333925e-01	7.333333333333333925e-01	5.333333333333333259e-01	8.666666666666666963e-01	7.333333333333333925e-01	7.333333333333333925e-01	8.000000000000000444e-01
5.000000000000000000e-01	6.666666666666667407e-01	6.923076923076922906e-01	6.666666666666667407e-01	7.500000000000000000e-01	6.153846153846154188e-01	4.615384615384615641e-01	5.714285714285713969e-01	8.333333333333333703e-01	5.384615384615384359e-01	5.384615384615384359e-01	5.000000000000000000e-01	5.714285714285713969e-01	6.666666666666667407e-01	5.833333333333332593e-01	5.833333333333332593e-01	2.500000000000000000e-01	6.666666666666667407e-01	7.500000000000000000e-01	7.500000000000000000e-01	5.833333333333332593e-01	7.500000000000000000e-01	4.166666666666666297e-01	7.500000000000000000e-01	5.833333333333332593e-01	5.000000000000000000e-01	5.000000000000000000e-01	6.666666666666667407e-01	6.666666666666667407e-01	2.500000000000000000e-01	6.666666666666667407e-01	6.666666666666667407e-01	8.333333333333333703e-01	7.500000000000000000e-01	6.153846153846154188e-01	5.384615384615384359e-01	6.666666666666667407e-01	5.000000000000000000e-01	5.833333333333332593e-01	8.333333333333337034e-02	5.833333333333332593e-01	6.666666666666667407e-01	6.666666666666667407e-01	5.714285714285713969e-01	5.000000000000000000e-01	6.666666666666667407e-01	7.500000000000000000e-01	6.666666666666667407e-01	6.666666666666667407e-01	6.666666666666667407e-01
6.666666666666667407e-01	6.666666666666667407e-01	7.692307692307691624e-01	6.666666666666667407e-01	8.333333333333333703e-01	6.153846153846154188e-01	6.153846153846154188e-01	5.000000000000000000e-01	6.666666666666667407e-01	6.153846153846154188e-01	7.692307692307691624e-01	7.272727272727272929e-01	5.714285714285713969e-01	5.000000000000000000e-01	4.444444444444444198e-01	7.272727272727272929e-01	5.454545454545454142e-01	6.666666666666667407e-01	7.777777777777777901e-01	7.272727272727272929e-01	5.000000000000000000e-01	6.666666666666667407e-01	5.555555555555555802e-01	6.999999999999999556e-01	4.444444444444444198e-01	5.000000000000000000e-01	5.833333333333332593e-01	5.000000000000000000e-01	4.444444444444444198e-01	6.363636363636363535e-01	7.272727272727272929e-01	5.454545454545454142e-01	8.888888888888888395e-01	8.181818181818181213e-01	7.692307692307691624e-01	6.153846153846154188e-01	5.000000000000000000e-01	6.363636363636363535e-01	5.999999999999999778e-01	5.833333333333332593e-01	8.000000000000000444e-01	5.454545454545454142e-01	8.000000000000000444e-01	6.428571428571427937e-01	8.181818181818181213e-01	5.333333333333333259e-01	8.000000000000000444e-01	6.363636363636363535e-01	7.500000000000000000e-01	8.000000000000000444e-01
5.833333333333332593e-01	5.833333333333332593e-01	6.153846153846154188e-01	5.833333333333332593e-01	6.666666666666667407e-01	5.384615384615384359e-01	5.384615384615384359e-01	5.000000000000000000e-01	6.666666666666667407e-01	6.153846153846154188e-01	6.923076923076922906e-01	6.666666666666667407e-01	5.714285714285713969e-01	6.666666666666667407e-01	5.833333333333332593e-01	5.833333333333332593e-01	5.000000000000000000e-01	6.666666666666667407e-01	7.500000000000000000e-01	5.833333333333332593e-01	5.000000000000000000e-01	5.833333333333332593e-01	5.833333333333332593e-01	7.500000000000000000e-01	6.666666666666667407e-01	5.000000000000000000e-01	4.166666666666666297e-01	6.666666666666667407e-01	5.833333333333332593e-01	5.833333333333332593e-01	6.666666666666667407e-01	5.833333333333332593e-01	7.500000000000000000e-01	6.666666666666667407e-01	6.153846153846154188e-01	5.384615384615384359e-01	5.833333333333332593e-01	5.833333333333332593e-01	5.000000000000000000e-01	5.000000000000000000e-01	5.833333333333332593e-01	6.666666666666667407e-01	8.333333333333333703e-01	5.714285714285713969e-01	5.833333333333332593e-01	7.333333333333333925e-01	7.500000000000000000e-01	6.666666666666667407e-01	5.833333333333332593e-01	5.833333333333332593e-01
5.833333333333332593e-01	7.500000000000000000e-01	7.692307692307691624e-01	7.500000000000000000e-01	7.500000000000000000e-01	7.692307692307691624e-01	6.153846153846154188e-01	7.857142857142856984e-01	6.363636363636363535e-01	7.692307692307691624e-01	6.153846153846154188e-01	7.272727272727272929e-01	7.857142857142856984e-01	7.272727272727272929e-01	7.272727272727272929e-01	6.363636363636363535e-01	7.272727272727272929e-01	7.500000000000000000e-01	8.181818181818181213e-01	6.363636363636363535e-01	8.333333333333333703e-01	8.181818181818181213e-01	7.272727272727272929e-01	7.272727272727272929e-01	6.363636363636363535e-01	5.454545454545454142e-01	7.500000000000000000e-01	9.090909090909090606e-01	6.363636363636363535e-01	6.363636363636363535e-01	7.272727272727272929e-01	9.090909090909090606e-01	7.272727272727272929e-01	8.181818181818181213e-01	6.923076923076922906e-01	7.692307692307691624e-01	7.500000000000000000e-01	7.272727272727272929e-01	7.272727272727272929e-01	6.666666666666667407e-01	7.272727272727272929e-01	7.272727272727272929e-01	2.727272727272727071e-01	7.857142857142856984e-01	7.272727272727272929e-01	7.333333333333333925e-01	3.636363636363636465e-01	7.272727272727272929e-01	7.500000000000000000e-01	5.454545454545454142e-01
6.875000000000000000e-01	6.875000000000000000e-01	6.250000000000000000e-01	5.625000000000000000e-01	7.500000000000000000e-01	6.875000000000000000e-01	6.250000000000000000e-01	5.000000000000000000e-01	6.875000000000000000e-01	6.250000000000000000e-01	6.250000000000000000e-01	7.500000000000000000e-01	3.750000000000000000e-01	7.500000000000000000e-01	5.625000000000000000e-01	6.875000000000000000e-01	6.250000000000000000e-01	5.625000000000000000e-01	7.500000000000000000e-01	8.125000000000000000e-01	4.375000000000000000e-01	7.500000000000000000e-01	6.875000000000000000e-01	7.500000000000000000e-01	7.500000000000000000e-01	6.250000000000000000e-01	6.250000000000000000e-01	6.250000000000000000e-01	6.875000000000000000e-01	6.875000000000000000e-01	6.250000000000000000e-01	6.875000000000000000e-01	8.750000000000000000e-01	8.125000000000000000e-01	6.250000000000000000e-01	6.250000000000000000e-01	6.875000000000000000e-01	6.250000000000000000e-01	6.250000000000000000e-01	5.625000000000000000e-01	7.500000000000000000e-01	6.875000000000000000e-01	8.125000000000000000e-01	6.875000000000000000e-01	6.875000000000000000e-01	4.375000000000000000e-01	8.125000000000000000e-01	7.500000000000000000e-01	6.250000000000000000e-01	7.500000000000000000e-01
4.166666666666666297e-01	5.000000000000000000e-01	5.384615384615384359e-01	3.333333333333333703e-01	5.833333333333332593e-01	6.153846153846154188e-01	6.923076923076922906e-01	5.000000000000000000e-01	7.272727272727272929e-01	5.384615384615384359e-01	6.923076923076922906e-01	4.545454545454545858e-01	5.000000000000000000e-01	7.272727272727272929e-01	5.454545454545454142e-01	8.181818181818181213e-01	7.272727272727272929e-01	5.000000000000000000e-01	7.272727272727272929e-01	9.090909090909090606e-01	4.166666666666666297e-01	4.545454545454545858e-01	7.272727272727272929e-01	7.272727272727272929e-01	6.363636363636363535e-01	7.272727272727272929e-01	5.000000000000000000e-01	5.454545454545454142e-01	8.181818181818181213e-01	6.363636363636363535e-01	3.636363636363636465e-01	5.454545454545454142e-01	9.090909090909090606e-01	6.363636363636363535e-01	4.615384615384615641e-01	5.384615384615384359e-01	6.666666666666667407e-01	5.454545454545454142e-01	5.454545454545454142e-01	6.666666666666667407e-01	7.272727272727272929e-01	1.818181818181817677e-01	6.363636363636363535e-01	7.142857142857143016e-01	7.272727272727272929e-01	7.333333333333333925e-01	7.272727272727272929e-01	6.363636363636363535e-01	5.000000000000000000e-01	6.363636363636363535e-01
6.666666666666667407e-01	6.666666666666667407e-01	7.692307692307691624e-01	6.666666666666667407e-01	8.333333333333333703e-01	6.923076923076922906e-01	6.153846153846154188e-01	5.714285714285713969e-01	7.272727272727272929e-01	6.153846153846154188e-01	7.692307692307691624e-01	6.363636363636363535e-01	5.714285714285713969e-01	4.545454545454545858e-01	5.454545454545454142e-01	6.363636363636363535e-01	6.363636363636363535e-01	6.666666666666667407e-01	8.181818181818181213e-01	6.363636363636363535e-01	5.833333333333332593e-01	7.272727272727272929e-01	6.363636363636363535e-01	7.272727272727272929e-01	5.454545454545454142e-01	3.636363636363636465e-01	6.666666666666667407e-01	6.363636363636363535e-01	6.363636363636363535e-01	5.454545454545454142e-01	8.181818181818181213e-01	5.454545454545454142e-01	6.363636363636363535e-01	8.181818181818181213e-01	7.692307692307691624e-01	7.692307692307691624e-01	5.833333333333332593e-01	5.454545454545454142e-01	6.363636363636363535e-01	5.833333333333332593e-01	6.363636363636363535e-01	6.363636363636363535e-01	7.272727272727272929e-01	5.714285714285713969e-01	7.272727272727272929e-01	6.666666666666667407e-01	6.363636363636363535e-01	5.454545454545454142e-01	7.500000000000000000e-01	6.363636363636363535e-01
4.166666666666666297e-01	5.833333333333332593e-01	5.384615384615384359e-01	5.833333333333332593e-01	5.833333333333332593e-01	6.153846153846154188e-01	6.153846153846154188e-01	6.428571428571427937e-01	7.500000000000000000e-01	5.384615384615384359e-01	6.923076923076922906e-01	5.833333333333332593e-01	5.714285714285713969e-01	6.666666666666667407e-01	6.666666666666667407e-01	6.666666666666667407e-01	6.666666666666667407e-01	6.666666666666667407e-01	7.500000000000000000e-01	7.500000000000000000e-01	5.000000000000000000e-01	6.666666666666667407e-01	6.666666666666667407e-01	7.500000000000000000e-01	6.666666666666667407e-01	7.500000000000000000e-01	5.000000000000000000e-01	7.500000000000000000e-01	9.166666666666666297e-01	5.833333333333332593e-01	4.166666666666666297e-01	7.500000000000000000e-01	8.333333333333333703e-01	5.833333333333332593e-01	5.384615384615384359e-01	6.153846153846154188e-01	7.500000000000000000e-01	6.666666666666667407e-01	6.666666666666667407e-01	5.833333333333332593e-01	5.833333333333332593e-01	5.833333333333332593e-01	5.000000000000000000e-01	5.714285714285713969e-01	6.666666666666667407e-01	7.333333333333333925e-01	6.666666666666667407e-01	6.666666666666667407e-01	5.833333333333332593e-01	8.333333333333333703e-01
7.500000000000000000e-01	5.833333333333332593e-01	7.692307692307691624e-01	5.833333333333332593e-01	7.500000000000000000e-01	5.384615384615384359e-01	6.153846153846154188e-01	6.428571428571427937e-01	7.777777777777777901e-01	7.692307692307691624e-01	6.923076923076922906e-01	5.454545454545454142e-01	6.428571428571427937e-01	6.999999999999999556e-01	6.666666666666667407e-01	7.272727272727272929e-01	6.363636363636363535e-01	5.833333333333332593e-01	8.888888888888888395e-01	8.181818181818181213e-01	6.666666666666667407e-01	4.444444444444444198e-01	5.555555555555555802e-01	8.000000000000000444e-01	6.666666666666667407e-01	5.999999999999999778e-01	6.666666666666667407e-01	5.000000000000000000e-01	6.666666666666667407e-01	6.363636363636363535e-01	7.272727272727272929e-01	5.454545454545454142e-01	7.777777777777777901e-01	9.090909090909090606e-01	5.384615384615384359e-01	6.153846153846154188e-01	7.500000000000000000e-01	6.363636363636363535e-01	4.000000000000000222e-01	5.833333333333332593e-01	6.999999999999999556e-01	5.454545454545454142e-01	8.000000000000000444e-01	7.142857142857143016e-01	7.272727272727272929e-01	7.333333333333333925e-01	8.000000000000000444e-01	7.272727272727272929e-01	6.666666666666667407e-01	5.999999999999999778e-01
6.666666666666667407e-01	3.333333333333333703e-01	6.153846153846154188e-01	5.833333333333332593e-01	6.666666666666667407e-01	6.923076923076922906e-01	5.384615384615384359e-01	6.428571428571427937e-01	6.999999999999999556e-01	7.692307692307691624e-01	7.692307692307691624e-01	4.545454545454545858e-01	5.714285714285713969e-01	8.000000000000000444e-01	6.999999999999999556e-01	5.454545454545454142e-01	6.363636363636363535e-01	5.000000000000000000e-01	9.000000000000000222e-01	6.363636363636363535e-01	5.000000000000000000e-01	3.000000000000000444e-01	5.999999999999999778e-01	5.000000000000000000e-01	6.999999999999999556e-01	5.000000000000000000e-01	5.833333333333332593e-01	5.000000000000000000e-01	6.999999999999999556e-01	6.363636363636363535e-01	8.181818181818181213e-01	5.454545454545454142e-01	8.000000000000000444e-01	7.272727272727272929e-01	5.384615384615384359e-01	6.923076923076922906e-01	6.666666666666667407e-01	6.363636363636363535e-01	6.999999999999999556e-01	6.666666666666667407e-01	5.000000000000000000e-01	4.545454545454545858e-01	5.999999999999999778e-01	6.428571428571427937e-01	7.272727272727272929e-01	8.000000000000000444e-01	6.999999999999999556e-01	8.181818181818181213e-01	8.333333333333333703e-01	5.999999999999999778e-01
5.000000000000000000e-01	6.666666666666667407e-01	6.153846153846154188e-01	6.666666666666667407e-01	6.666666666666667407e-01	6.153846153846154188e-01	4.615384615384615641e-01	5.714285714285713969e-01	8.181818181818181213e-01	6.153846153846154188e-01	6.923076923076922906e-01	5.454545454545454142e-01	5.714285714285713969e-01	6.363636363636363535e-01	6.363636363636363535e-01	5.454545454545454142e-01	3.636363636363636465e-01	6.666666666666667407e-01	8.181818181818181213e-01	6.363636363636363535e-01	5.000000000000000000e-01	6.363636363636363535e-01	3.636363636363636465e-01	6.363636363636363535e-01	5.454545454545454142e-01	4.545454545454545858e-01	5.000000000000000000e-01	5.454545454545454142e-01	6.363636363636363535e-01	4.545454545454545858e-01	6.363636363636363535e-01	6.363636363636363535e-01	7.272727272727272929e-01	6.363636363636363535e-01	6.153846153846154188e-01	6.153846153846154188e-01	6.666666666666667407e-01	5.454545454545454142e-01	5.454545454545454142e-01	3.333333333333333703e-01	4.545454545454545858e-01	6.363636363636363535e-01	6.363636363636363535e-01	5.000000000000000000e-01	6.363636363636363535e-01	7.333333333333333925e-01	7.272727272727272929e-01	7.272727272727272929e-01	6.666666666666667407e-01	6.363636363636363535e-01
6.666666666666667407e-01	6.666666666666667407e-01	6.923076923076922906e-01	5.833333333333332593e-01	7.500000000000000000e-01	5.384615384615384359e-01	6.153846153846154188e-01	5.714285714285713969e-01	7.272727272727272929e-01	5.384615384615384359e-01	6.923076923076922906e-01	4.545454545454545858e-01	6.428571428571427937e-01	6.363636363636363535e-01	7.272727272727272929e-01	7.272727272727272929e-01	6.363636363636363535e-01	6.666666666666667407e-01	9.090909090909090606e-01	6.363636363636363535e-01	5.833333333333332593e-01	6.363636363636363535e-01	7.272727272727272929e-01	6.363636363636363535e-01	7.272727272727272929e-01	6.363636363636363535e-01	5.000000000000000000e-01	5.454545454545454142e-01	5.454545454545454142e-01	7.272727272727272929e-01	6.363636363636363535e-01	7.272727272727272929e-01	8.181818181818181213e-01	8.181818181818181213e-01	6.923076923076922906e-01	5.384615384615384359e-01	5.833333333333332593e-01	7.272727272727272929e-01	6.363636363636363535e-01	5.000000000000000000e-01	6.363636363636363535e-01	6.363636363636363535e-01	6.363636363636363535e-01	5.714285714285713969e-01	8.181818181818181213e-01	7.333333333333333925e-01	7.272727272727272929e-01	8.181818181818181213e-01	6.666666666666667407e-01	6.363636363636363535e-01
7.500000000000000000e-01	3.333333333333333703e-01	6.923076923076922906e-01	5.833333333333332593e-01	6.666666666666667407e-01	6.923076923076922906e-01	5.384615384615384359e-01	7.142857142857143016e-01	5.555555555555555802e-01	7.692307692307691624e-01	7.692307692307691624e-01	4.545454545454545858e-01	7.142857142857143016e-01	8.000000000000000444e-01	6.666666666666667407e-01	6.363636363636363535e-01	7.272727272727272929e-01	6.666666666666667407e-01	8.888888888888888395e-01	7.272727272727272929e-01	5.833333333333332593e-01	2.222222222222222099e-01	6.666666666666667407e-01	5.999999999999999778e-01	7.777777777777777901e-01	5.999999999999999778e-01	6.666666666666667407e-01	5.000000000000000000e-01	6.666666666666667407e-01	7.272727272727272929e-01	8.181818181818181213e-01	5.454545454545454142e-01	7.777777777777777901e-01	8.181818181818181213e-01	6.153846153846154188e-01	6.923076923076922906e-01	7.500000000000000000e-01	7.272727272727272929e-01	6.999999999999999556e-01	6.666666666666667407e-01	5.000000000000000000e-01	5.454545454545454142e-01	6.999999999999999556e-01	6.428571428571427937e-01	6.363636363636363535e-01	8.666666666666666963e-01	8.000000000000000444e-01	8.181818181818181213e-01	8.333333333333333703e-01	6.999999999999999556e-01
6.666666666666667407e-01	3.333333333333333703e-01	6.923076923076922906e-01	5.833333333333332593e-01	6.666666666666667407e-01	6.923076923076922906e-01	5.384615384615384359e-01	7.142857142857143016e-01	7.272727272727272929e-01	6.923076923076922906e-01	7.692307692307691624e-01	3.636363636363636465e-01	6.428571428571427937e-01	8.181818181818181213e-01	7.272727272727272929e-01	5.454545454545454142e-01	6.363636363636363535e-01	5.833333333333332593e-01	9.090909090909090606e-01	6.363636363636363535e-01	5.833333333333332593e-01	3.636363636363636465e-01	6.363636363636363535e-01	5.454545454545454142e-01	7.272727272727272929e-01	5.454545454545454142e-01	5.833333333333332593e-01	5.454545454545454142e-01	7.272727272727272929e-01	6.363636363636363535e-01	7.272727272727272929e-01	5.454545454545454142e-01	8.181818181818181213e-01	6.363636363636363535e-01	5.384615384615384359e-01	6.153846153846154188e-01	6.666666666666667407e-01	7.272727272727272929e-01	7.272727272727272929e-01	6.666666666666667407e-01	5.454545454545454142e-01	4.545454545454545858e-01	6.363636363636363535e-01	6.428571428571427937e-01	7.272727272727272929e-01	8.000000000000000444e-01	7.272727272727272929e-01	8.181818181818181213e-01	8.333333333333333703e-01	7.272727272727272929e-01
6.666666666666667407e-01	6.666666666666667407e-01	6.923076923076922906e-01	5.000000000000000000e-01	6.666666666666667407e-01	6.153846153846154188e-01	6.153846153846154188e-01	6.428571428571427937e-01	7.777777777777777901e-01	6.153846153846154188e-01	7.692307692307691624e-01	6.363636363636363535e-01	6.428571428571427937e-01	6.999999999999999556e-01	4.444444444444444198e-01	6.363636363636363535e-01	6.363636363636363535e-01	6.666666666666667407e-01	6.250000000000000000e-01	8.181818181818181213e-01	5.833333333333332593e-01	5.555555555555555802e-01	6.250000000000000000e-01	8.000000000000000444e-01	7.777777777777777901e-01	8.000000000000000444e-01	5.000000000000000000e-01	6.999999999999999556e-01	7.777777777777777901e-01	6.363636363636363535e-01	6.363636363636363535e-01	7.272727272727272929e-01	8.888888888888888395e-01	7.272727272727272929e-01	6.153846153846154188e-01	6.153846153846154188e-01	7.500000000000000000e-01	5.454545454545454142e-01	6.999999999999999556e-01	6.666666666666667407e-01	5.000000000000000000e-01	6.363636363636363535e-01	6.999999999999999556e-01	7.142857142857143016e-01	8.181818181818181213e-01	8.666666666666666963e-01	6.999999999999999556e-01	7.272727272727272929e-01	6.666666666666667407e-01	5.999999999999999778e-01
5.384615384615384359e-01	4.615384615384615641e-01	6.153846153846154188e-01	4.615384615384615641e-01	6.153846153846154188e-01	6.153846153846154188e-01	5.384615384615384359e-01	5.714285714285713969e-01	6.153846153846154188e-01	5.384615384615384359e-01	6.923076923076922906e-01	5.384615384615384359e-01	4.285714285714286031e-01	6.153846153846154188e-01	6.153846153846154188e-01	5.384615384615384359e-01	6.153846153846154188e-01	4.615384615384615641e-01	7.692307692307691624e-01	6.923076923076922906e-01	4.615384615384615641e-01	6.153846153846154188e-01	6.153846153846154188e-01	5.384615384615384359e-01	5.384615384615384359e-01	3.846153846153845812e-01	6.923076923076922906e-01	6.153846153846154188e-01	7.692307692307691624e-01	5.384615384615384359e-01	6.153846153846154188e-01	6.153846153846154188e-01	8.461538461538461453e-01	7.692307692307691624e-01	6.153846153846154188e-01	6.923076923076922906e-01	6.153846153846154188e-01	6.153846153846154188e-01	6.923076923076922906e-01	6.153846153846154188e-01	5.384615384615384359e-01	5.384615384615384359e-01	6.153846153846154188e-01	5.714285714285713969e-01	6.923076923076922906e-01	5.999999999999999778e-01	7.692307692307691624e-01	5.384615384615384359e-01	6.923076923076922906e-01	8.461538461538461453e-01
5.000000000000000000e-01	5.833333333333332593e-01	6.153846153846154188e-01	5.833333333333332593e-01	7.500000000000000000e-01	5.384615384615384359e-01	3.846153846153845812e-01	5.714285714285713969e-01	7.500000000000000000e-01	6.153846153846154188e-01	6.153846153846154188e-01	5.000000000000000000e-01	5.714285714285713969e-01	5.833333333333332593e-01	6.666666666666667407e-01	5.833333333333332593e-01	5.000000000000000000e-01	6.666666666666667407e-01	8.333333333333333703e-01	5.833333333333332593e-01	5.833333333333332593e-01	5.833333333333332593e-01	5.000000000000000000e-01	6.666666666666667407e-01	6.666666666666667407e-01	5.833333333333332593e-01	4.166666666666666297e-01	5.833333333333332593e-01	5.000000000000000000e-01	5.000000000000000000e-01	5.833333333333332593e-01	6.666666666666667407e-01	6.666666666666667407e-01	5.833333333333332593e-01	6.153846153846154188e-01	4.615384615384615641e-01	5.833333333333332593e-01	6.666666666666667407e-01	6.666666666666667407e-01	4.166666666666666297e-01	5.000000000000000000e-01	6.666666666666667407e-01	5.833333333333332593e-01	2.142857142857143016e-01	6.666666666666667407e-01	6.666666666666667407e-01	6.666666666666667407e-01	7.500000000000000000e-01	6.666666666666667407e-01	7.500000000000000000e-01
6.666666666666667407e-01	5.833333333333332593e-01	6.923076923076922906e-01	5.000000000000000000e-01	7.500000000000000000e-01	6.153846153846154188e-01	4.615384615384615641e-01	5.714285714285713969e-01	6.363636363636363535e-01	5.384615384615384359e-01	7.692307692307691624e-01	5.454545454545454142e-01	5.714285714285713969e-01	3.636363636363636465e-01	6.363636363636363535e-01	6.363636363636363535e-01	6.363636363636363535e-01	5.833333333333332593e-01	8.181818181818181213e-01	6.363636363636363535e-01	5.000000000000000000e-01	6.363636363636363535e-01	6.363636363636363535e-01	5.454545454545454142e-01	7.272727272727272929e-01	5.454545454545454142e-01	5.833333333333332593e-01	6.363636363636363535e-01	5.454545454545454142e-01	7.272727272727272929e-01	6.363636363636363535e-01	6.363636363636363535e-01	6.363636363636363535e-01	8.181818181818181213e-01	7.692307692307691624e-01	6.153846153846154188e-01	4.166666666666666297e-01	6.363636363636363535e-01	7.272727272727272929e-01	5.833333333333332593e-01	5.454545454545454142e-01	6.363636363636363535e-01	6.363636363636363535e-01	5.000000000000000000e-01	8.181818181818181213e-01	7.333333333333333925e-01	6.363636363636363535e-01	6.363636363636363535e-01	6.666666666666667407e-01	7.272727272727272929e-01
7.500000000000000000e-01	6.666666666666667407e-01	7.692307692307691624e-01	5.833333333333332593e-01	6.666666666666667407e-01	6.153846153846154188e-01	6.153846153846154188e-01	5.714285714285713969e-01	5.833333333333332593e-01	6.153846153846154188e-01	6.923076923076922906e-01	7.500000000000000000e-01	6.428571428571427937e-01	6.666666666666667407e-01	6.666666666666667407e-01	6.666666666666667407e-01	6.666666666666667407e-01	5.833333333333332593e-01	8.333333333333333703e-01	6.666666666666667407e-01	5.000000000000000000e-01	6.666666666666667407e-01	7.500000000000000000e-01	6.666666666666667407e-01	7.500000000000000000e-01	6.666666666666667407e-01	6.666666666666667407e-01	5.833333333333332593e-01	5.833333333333332593e-01	8.333333333333333703e-01	7.500000000000000000e-01	6.666666666666667407e-01	8.333333333333333703e-01	8.333333333333333703e-01	7.692307692307691624e-01	6.923076923076922906e-01	5.833333333333332593e-01	7.500000000000000000e-01	6.666666666666667407e-01	6.666666666666667407e-01	6.666666666666667407e-01	7.500000000000000000e-01	9.166666666666666297e-01	7.142857142857143016e-01	7.500000000000000000e-01	5.333333333333333259e-01	9.166666666666666297e-01	7.500000000000000000e-01	7.500000000000000000e-01	8.333333333333333703e-01
6.666666666666667407e-01	6.666666666666667407e-01	6.923076923076922906e-01	6.666666666666667407e-01	7.500000000000000000e-01	6.923076923076922906e-01	6.153846153846154188e-01	5.714285714285713969e-01	6.666666666666667407e-01	5.384615384615384359e-01	8.461538461538461453e-01	6.363636363636363535e-01	6.428571428571427937e-01	5.000000000000000000e-01	4.444444444444444198e-01	7.272727272727272929e-01	6.363636363636363535e-01	6.666666666666667407e-01	7.777777777777777901e-01	6.363636363636363535e-01	5.833333333333332593e-01	5.555555555555555802e-01	5.555555555555555802e-01	5.999999999999999778e-01	6.666666666666667407e-01	4.000000000000000222e-01	6.666666666666667407e-01	5.000000000000000000e-01	5.555555555555555802e-01	7.272727272727272929e-01	7.272727272727272929e-01	6.363636363636363535e-01	7.777777777777777901e-01	7.272727272727272929e-01	6.923076923076922906e-01	6.923076923076922906e-01	5.833333333333332593e-01	4.545454545454545858e-01	5.999999999999999778e-01	5.833333333333332593e-01	5.999999999999999778e-01	6.363636363636363535e-01	6.999999999999999556e-01	6.428571428571427937e-01	7.272727272727272929e-01	7.333333333333333925e-01	8.000000000000000444e-01	7.272727272727272929e-01	7.500000000000000000e-01	6.999999999999999556e-01
5.384615384615384359e-01	5.384615384615384359e-01	6.153846153846154188e-01	4.615384615384615641e-01	6.923076923076922906e-01	2.307692307692307265e-01	5.384615384615384359e-01	5.000000000000000000e-01	7.692307692307691624e-01	5.384615384615384359e-01	6.153846153846154188e-01	6.153846153846154188e-01	5.000000000000000000e-01	6.153846153846154188e-01	6.923076923076922906e-01	5.384615384615384359e-01	5.384615384615384359e-01	5.384615384615384359e-01	7.692307692307691624e-01	6.923076923076922906e-01	4.615384615384615641e-01	6.153846153846154188e-01	6.923076923076922906e-01	7.692307692307691624e-01	6.153846153846154188e-01	6.923076923076922906e-01	1.538461538461538547e-01	6.153846153846154188e-01	6.153846153846154188e-01	6.153846153846154188e-01	6.153846153846154188e-01	6.153846153846154188e-01	8.461538461538461453e-01	7.692307692307691624e-01	6.153846153846154188e-01	3.076923076923077094e-01	5.384615384615384359e-01	6.923076923076922906e-01	7.692307692307691624e-01	5.384615384615384359e-01	5.384615384615384359e-01	6.153846153846154188e-01	6.923076923076922906e-01	5.714285714285713969e-01	7.692307692307691624e-01	5.999999999999999778e-01	6.923076923076922906e-01	6.153846153846154188e-01	6.153846153846154188e-01	6.153846153846154188e-01
5.833333333333332593e-01	5.833333333333332593e-01	6.153846153846154188e-01	6.666666666666667407e-01	5.833333333333332593e-01	5.384615384615384359e-01	4.615384615384615641e-01	5.714285714285713969e-01	7.777777777777777901e-01	6.923076923076922906e-01	7.692307692307691624e-01	6.363636363636363535e-01	6.428571428571427937e-01	8.000000000000000444e-01	6.666666666666667407e-01	6.363636363636363535e-01	5.454545454545454142e-01	7.500000000000000000e-01	7.777777777777777901e-01	8.181818181818181213e-01	5.000000000000000000e-01	4.444444444444444198e-01	4.444444444444444198e-01	6.999999999999999556e-01	5.555555555555555802e-01	6.999999999999999556e-01	5.833333333333332593e-01	4.000000000000000222e-01	6.666666666666667407e-01	6.363636363636363535e-01	6.363636363636363535e-01	5.454545454545454142e-01	8.888888888888888395e-01	7.272727272727272929e-01	6.923076923076922906e-01	6.153846153846154188e-01	7.500000000000000000e-01	7.272727272727272929e-01	5.999999999999999778e-01	5.833333333333332593e-01	5.000000000000000000e-01	6.363636363636363535e-01	8.000000000000000444e-01	5.714285714285713969e-01	7.272727272727272929e-01	7.333333333333333925e-01	9.000000000000000222e-01	8.181818181818181213e-01	6.666666666666667407e-01	9.000000000000000222e-01
5.833333333333332593e-01	5.833333333333332593e-01	6.153846153846154188e-01	4.166666666666666297e-01	6.666666666666667407e-01	5.384615384615384359e-01	6.153846153846154188e-01	3.571428571428570953e-01	7.272727272727272929e-01	5.384615384615384359e-01	6.923076923076922906e-01	6.363636363636363535e-01	4.285714285714286031e-01	5.454545454545454142e-01	3.636363636363636465e-01	7.272727272727272929e-01	4.545454545454545858e-01	3.333333333333333703e-01	6.363636363636363535e-01	7.272727272727272929e-01	4.166666666666666297e-01	7.272727272727272929e-01	6.363636363636363535e-01	6.363636363636363535e-01	5.454545454545454142e-01	4.545454545454545858e-01	5.000000000000000000e-01	5.454545454545454142e-01	6.363636363636363535e-01	4.545454545454545858e-01	3.636363636363636465e-01	4.545454545454545858e-01	9.090909090909090606e-01	7.272727272727272929e-01	6.153846153846154188e-01	4.615384615384615641e-01	5.000000000000000000e-01	3.636363636363636465e-01	4.545454545454545858e-01	5.000000000000000000e-01	8.181818181818181213e-01	4.545454545454545858e-01	6.363636363636363535e-01	6.428571428571427937e-01	6.363636363636363535e-01	5.999999999999999778e-01	6.363636363636363535e-01	5.454545454545454142e-01	5.000000000000000000e-01	7.272727272727272929e-01
7.500000000000000000e-01	5.833333333333332593e-01	6.923076923076922906e-01	6.666666666666667407e-01	8.333333333333333703e-01	6.923076923076922906e-01	6.153846153846154188e-01	7.142857142857143016e-01	6.999999999999999556e-01	6.153846153846154188e-01	6.923076923076922906e-01	5.454545454545454142e-01	6.428571428571427937e-01	5.000000000000000000e-01	6.999999999999999556e-01	5.454545454545454142e-01	5.454545454545454142e-01	6.666666666666667407e-01	8.000000000000000444e-01	6.363636363636363535e-01	6.666666666666667407e-01	5.999999999999999778e-01	5.999999999999999778e-01	6.999999999999999556e-01	6.999999999999999556e-01	5.999999999999999778e-01	6.666666666666667407e-01	5.999999999999999778e-01	5.000000000000000000e-01	6.363636363636363535e-01	7.272727272727272929e-01	6.363636363636363535e-01	8.000000000000000444e-01	8.181818181818181213e-01	7.692307692307691624e-01	6.923076923076922906e-01	5.833333333333332593e-01	7.272727272727272929e-01	6.999999999999999556e-01	5.000000000000000000e-01	5.000000000000000000e-01	6.363636363636363535e-01	6.999999999999999556e-01	6.428571428571427937e-01	8.181818181818181213e-01	7.333333333333333925e-01	8.000000000000000444e-01	6.363636363636363535e-01	6.666666666666667407e-01	5.999999999999999778e-01
7.500000000000000000e-01	6.666666666666667407e-01	7.692307692307691624e-01	5.833333333333332593e-01	8.333333333333333703e-01	6.153846153846154188e-01	6.923076923076922906e-01	5.714285714285713969e-01	7.272727272727272929e-01	3.846153846153845812e-01	6.153846153846154188e-01	7.272727272727272929e-01	6.428571428571427937e-01	5.454545454545454142e-01	5.454545454545454142e-01	5.454545454545454142e-01	6.363636363636363535e-01	5.833333333333332593e-01	7.272727272727272929e-01	7.272727272727272929e-01	6.666666666666667407e-01	8.181818181818181213e-01	7.272727272727272929e-01	7.272727272727272929e-01	6.363636363636363535e-01	5.454545454545454142e-01	7.500000000000000000e-01	7.272727272727272929e-01	7.272727272727272929e-01	5.454545454545454142e-01	6.363636363636363535e-01	5.454545454545454142e-01	8.181818181818181213e-01	8.181818181818181213e-01	7.692307692307691624e-01	6.153846153846154188e-01	6.666666666666667407e-01	6.363636363636363535e-01	6.363636363636363535e-01	6.666666666666667407e-01	6.363636363636363535e-01	6.363636363636363535e-01	7.272727272727272929e-01	7.857142857142856984e-01	7.272727272727272929e-01	5.333333333333333259e-01	6.363636363636363535e-01	1.818181818181817677e-01	6.666666666666667407e-01	8.181818181818181213e-01
6.666666666666667407e-01	6.666666666666667407e-01	6.923076923076922906e-01	7.500000000000000000e-01	8.333333333333333703e-01	6.923076923076922906e-01	6.923076923076922906e-01	7.142857142857143016e-01	6.666666666666667407e-01	6.153846153846154188e-01	7.692307692307691624e-01	5.454545454545454142e-01	7.142857142857143016e-01	6.999999999999999556e-01	6.666666666666667407e-01	7.272727272727272929e-01	6.363636363636363535e-01	8.333333333333333703e-01	7.777777777777777901e-01	7.272727272727272929e-01	6.666666666666667407e-01	5.555555555555555802e-01	5.555555555555555802e-01	5.999999999999999778e-01	7.777777777777777901e-01	6.999999999999999556e-01	6.666666666666667407e-01	5.999999999999999778e-01	6.666666666666667407e-01	6.363636363636363535e-01	7.272727272727272929e-01	7.272727272727272929e-01	8.888888888888888395e-01	8.181818181818181213e-01	6.923076923076922906e-01	6.923076923076922906e-01	7.500000000000000000e-01	7.272727272727272929e-01	8.000000000000000444e-01	5.833333333333332593e-01	5.999999999999999778e-01	6.363636363636363535e-01	5.999999999999999778e-01	7.142857142857143016e-01	9.090909090909090606e-01	8.000000000000000444e-01	8.000000000000000444e-01	7.272727272727272929e-01	7.500000000000000000e-01	6.999999999999999556e-01
7.500000000000000000e-01	6.666666666666667407e-01	8.461538461538461453e-01	7.500000000000000000e-01	7.500000000000000000e-01	7.692307692307691624e-01	6.153846153846154188e-01	7.857142857142856984e-01	6.999999999999999556e-01	7.692307692307691624e-01	7.692307692307691624e-01	8.181818181818181213e-01	7.857142857142856984e-01	6.999999999999999556e-01	6.999999999999999556e-01	5.454545454545454142e-01	7.272727272727272929e-01	6.666666666666667407e-01	9.000000000000000222e-01	4.545454545454545858e-01	7.500000000000000000e-01	6.999999999999999556e-01	6.999999999999999556e-01	5.999999999999999778e-01	6.999999999999999556e-01	5.000000000000000000e-01	7.500000000000000000e-01	8.000000000000000444e-01	4.000000000000000222e-01	7.272727272727272929e-01	9.090909090909090606e-01	8.181818181818181213e-01	6.999999999999999556e-01	7.272727272727272929e-01	7.692307692307691624e-01	6.923076923076922906e-01	5.833333333333332593e-01	7.272727272727272929e-01	8.000000000000000444e-01	6.666666666666667407e-01	6.999999999999999556e-01	8.181818181818181213e-01	5.999999999999999778e-01	6.428571428571427937e-01	8.181818181818181213e-01	6.666666666666667407e-01	6.999999999999999556e-01	8.181818181818181213e-01	9.166666666666666297e-01	5.999999999999999778e-01
5.384615384615384359e-01	6.923076923076922906e-01	6.153846153846154188e-01	4.615384615384615641e-01	7.692307692307691624e-01	4.615384615384615641e-01	4.615384615384615641e-01	2.857142857142856984e-01	7.692307692307691624e-01	4.615384615384615641e-01	6.153846153846154188e-01	6.153846153846154188e-01	4.285714285714286031e-01	6.153846153846154188e-01	4.615384615384615641e-01	7.692307692307691624e-01	5.384615384615384359e-01	4.615384615384615641e-01	6.923076923076922906e-01	6.923076923076922906e-01	4.615384615384615641e-01	7.692307692307691624e-01	6.153846153846154188e-01	7.692307692307691624e-01	6.153846153846154188e-01	4.615384615384615641e-01	5.384615384615384359e-01	5.384615384615384359e-01	6.153846153846154188e-01	5.384615384615384359e-01	4.615384615384615641e-01	5.384615384615384359e-01	7.692307692307691624e-01	8.461538461538461453e-01	6.153846153846154188e-01	4.615384615384615641e-01	6.153846153846154188e-01	3.846153846153845812e-01	4.615384615384615641e-01	3.846153846153845812e-01	6.923076923076922906e-01	5.384615384615384359e-01	6.153846153846154188e-01	5.714285714285713969e-01	6.153846153846154188e-01	5.333333333333333259e-01	6.153846153846154188e-01	5.384615384615384359e-01	4.615384615384615641e-01	6.923076923076922906e-01
6.666666666666667407e-01	6.666666666666667407e-01	9.230769230769231282e-01	6.666666666666667407e-01	7.500000000000000000e-01	6.923076923076922906e-01	5.384615384615384359e-01	7.142857142857143016e-01	6.999999999999999556e-01	7.692307692307691624e-01	6.153846153846154188e-01	6.363636363636363535e-01	7.142857142857143016e-01	5.999999999999999778e-01	6.999999999999999556e-01	6.363636363636363535e-01	6.363636363636363535e-01	6.666666666666667407e-01	8.000000000000000444e-01	4.545454545454545858e-01	7.500000000000000000e-01	6.999999999999999556e-01	6.999999999999999556e-01	5.999999999999999778e-01	6.999999999999999556e-01	4.000000000000000222e-01	6.666666666666667407e-01	8.000000000000000444e-01	3.000000000000000444e-01	6.363636363636363535e-01	8.181818181818181213e-01	7.272727272727272929e-01	6.999999999999999556e-01	8.181818181818181213e-01	6.923076923076922906e-01	6.153846153846154188e-01	5.833333333333332593e-01	6.363636363636363535e-01	5.999999999999999778e-01	5.833333333333332593e-01	5.999999999999999778e-01	7.272727272727272929e-01	5.000000000000000000e-01	6.428571428571427937e-01	7.272727272727272929e-01	7.333333333333333925e-01	5.999999999999999778e-01	7.272727272727272929e-01	7.500000000000000000e-01	4.000000000000000222e-01
5.833333333333332593e-01	5.833333333333332593e-01	6.923076923076922906e-01	6.666666666666667407e-01	7.500000000000000000e-01	6.153846153846154188e-01	3.076923076923077094e-01	6.428571428571427937e-01	8.000000000000000444e-01	7.692307692307691624e-01	6.923076923076922906e-01	6.363636363636363535e-01	5.714285714285713969e-01	5.999999999999999778e-01	5.999999999999999778e-01	5.454545454545454142e-01	4.545454545454545858e-01	6.666666666666667407e-01	8.000000000000000444e-01	6.363636363636363535e-01	5.833333333333332593e-01	5.999999999999999778e-01	5.000000000000000000e-01	8.000000000000000444e-01	5.000000000000000000e-01	5.000000000000000000e-01	5.833333333333332593e-01	5.999999999999999778e-01	5.999999999999999778e-01	4.545454545454545858e-01	6.363636363636363535e-01	4.545454545454545858e-01	6.999999999999999556e-01	7.272727272727272929e-01	6.923076923076922906e-01	6.153846153846154188e-01	7.500000000000000000e-01	5.454545454545454142e-01	4.000000000000000222e-01	4.166666666666666297e-01	4.000000000000000222e-01	6.363636363636363535e-01	6.999999999999999556e-01	5.714285714285713969e-01	6.363636363636363535e-01	8.000000000000000444e-01	6.999999999999999556e-01	7.272727272727272929e-01	5.833333333333332593e-01	5.999999999999999778e-01
7.500000000000000000e-01	5.833333333333332593e-01	7.692307692307691624e-01	7.500000000000000000e-01	8.333333333333333703e-01	6.923076923076922906e-01	6.153846153846154188e-01	8.571428571428572063e-01	5.555555555555555802e-01	7.692307692307691624e-01	6.923076923076922906e-01	7.272727272727272929e-01	7.142857142857143016e-01	5.999999999999999778e-01	7.777777777777777901e-01	2.727272727272727071e-01	6.363636363636363535e-01	7.500000000000000000e-01	7.777777777777777901e-01	7.272727272727272929e-01	6.666666666666667407e-01	6.666666666666667407e-01	5.555555555555555802e-01	6.999999999999999556e-01	5.555555555555555802e-01	5.999999999999999778e-01	6.666666666666667407e-01	8.000000000000000444e-01	5.555555555555555802e-01	6.363636363636363535e-01	8.181818181818181213e-01	6.363636363636363535e-01	8.888888888888888395e-01	8.181818181818181213e-01	8.461538461538461453e-01	6.923076923076922906e-01	6.666666666666667407e-01	8.181818181818181213e-01	6.999999999999999556e-01	5.833333333333332593e-01	3.000000000000000444e-01	7.272727272727272929e-01	9.000000000000000222e-01	7.142857142857143016e-01	5.454545454545454142e-01	7.333333333333333925e-01	9.000000000000000222e-01	6.363636363636363535e-01	7.500000000000000000e-01	8.000000000000000444e-01
6.666666666666667407e-01	5.833333333333332593e-01	7.692307692307691624e-01	5.833333333333332593e-01	6.666666666666667407e-01	7.692307692307691624e-01	6.153846153846154188e-01	7.142857142857143016e-01	6.999999999999999556e-01	6.153846153846154188e-01	7.692307692307691624e-01	6.363636363636363535e-01	6.428571428571427937e-01	5.000000000000000000e-01	5.999999999999999778e-01	5.454545454545454142e-01	6.363636363636363535e-01	5.833333333333332593e-01	6.999999999999999556e-01	8.181818181818181213e-01	5.000000000000000000e-01	6.999999999999999556e-01	5.999999999999999778e-01	6.999999999999999556e-01	5.000000000000000000e-01	5.999999999999999778e-01	7.500000000000000000e-01	6.999999999999999556e-01	6.999999999999999556e-01	6.363636363636363535e-01	6.363636363636363535e-01	5.454545454545454142e-01	8.000000000000000444e-01	7.272727272727272929e-01	7.692307692307691624e-01	7.692307692307691624e-01	5.833333333333332593e-01	7.272727272727272929e-01	5.999999999999999778e-01	5.833333333333332593e-01	5.999999999999999778e-01	5.454545454545454142e-01	8.000000000000000444e-01	6.428571428571427937e-01	7.272727272727272929e-01	5.999999999999999778e-01	8.000000000000000444e-01	5.454545454545454142e-01	6.666666666666667407e-01	8.000000000000000444e-01
5.000000000000000000e-01	5.000000000000000000e-01	6.153846153846154188e-01	5.833333333333332593e-01	5.833333333333332593e-01	4.615384615384615641e-01	3.076923076923077094e-01	5.714285714285713969e-01	8.181818181818181213e-01	6.923076923076922906e-01	6.923076923076922906e-01	5.454545454545454142e-01	5.000000000000000000e-01	6.363636363636363535e-01	6.363636363636363535e-01	5.454545454545454142e-01	4.545454545454545858e-01	6.666666666666667407e-01	8.181818181818181213e-01	7.272727272727272929e-01	5.000000000000000000e-01	5.454545454545454142e-01	5.454545454545454142e-01	7.272727272727272929e-01	5.454545454545454142e-01	6.363636363636363535e-01	5.000000000000000000e-01	4.545454545454545858e-01	7.272727272727272929e-01	4.545454545454545858e-01	5.454545454545454142e-01	4.545454545454545858e-01	7.272727272727272929e-01	6.363636363636363535e-01	6.153846153846154188e-01	5.384615384615384359e-01	7.500000000000000000e-01	5.454545454545454142e-01	5.454545454545454142e-01	5.000000000000000000e-01	4.545454545454545858e-01	5.454545454545454142e-01	6.363636363636363535e-01	5.714285714285713969e-01	6.363636363636363535e-01	7.333333333333333925e-01	7.272727272727272929e-01	7.272727272727272929e-01	5.833333333333332593e-01	7.272727272727272929e-01
6.923076923076922906e-01	6.153846153846154188e-01	6.923076923076922906e-01	3.076923076923077094e-01	7.692307692307691624e-01	5.384615384615384359e-01	6.923076923076922906e-01	4.285714285714286031e-01	6.923076923076922906e-01	5.384615384615384359e-01	6.923076923076922906e-01	6.153846153846154188e-01	5.000000000000000000e-01	6.153846153846154188e-01	6.153846153846154188e-01	6.923076923076922906e-01	6.923076923076922906e-01	2.307692307692307265e-01	6.923076923076922906e-01	6.923076923076922906e-01	5.384615384615384359e-01	6.923076923076922906e-01	7.692307692307691624e-01	6.923076923076922906e-01	7.692307692307691624e-01	5.384615384615384359e-01	4.615384615384615641e-01	6.923076923076922906e-01	6.923076923076922906e-01	6.923076923076922906e-01	4.615384615384615641e-01	6.153846153846154188e-01	8.461538461538461453e-01	9.230769230769231282e-01	6.153846153846154188e-01	4.615384615384615641e-01	6.153846153846154188e-01	5.384615384615384359e-01	5.384615384615384359e-01	6.153846153846154188e-01	6.923076923076922906e-01	5.384615384615384359e-01	7.692307692307691624e-01	7.142857142857143016e-01	6.923076923076922906e-01	5.333333333333333259e-01	6.923076923076922906e-01	6.153846153846154188e-01	4.615384615384615641e-01	6.153846153846154188e-01
5.833333333333332593e-01	6.666666666666667407e-01	6.923076923076922906e-01	7.500000000000000000e-01	7.500000000000000000e-01	6.923076923076922906e-01	4.615384615384615641e-01	7.142857142857143016e-01	7.777777777777777901e-01	6.923076923076922906e-01	6.923076923076922906e-01	6.363636363636363535e-01	5.714285714285713969e-01	5.999999999999999778e-01	5.555555555555555802e-01	5.454545454545454142e-01	3.636363636363636465e-01	7.500000000000000000e-01	7.777777777777777901e-01	7.272727272727272929e-01	5.833333333333332593e-01	6.666666666666667407e-01	2.222222222222222099e-01	6.999999999999999556e-01	4.444444444444444198e-01	4.000000000000000222e-01	6.666666666666667407e-01	5.999999999999999778e-01	5.555555555555555802e-01	4.545454545454545858e-01	7.272727272727272929e-01	6.363636363636363535e-01	7.777777777777777901e-01	7.272727272727272929e-01	6.923076923076922906e-01	6.923076923076922906e-01	6.666666666666667407e-01	6.363636363636363535e-01	4.000000000000000222e-01	3.333333333333333703e-01	4.000000000000000222e-01	7.272727272727272929e-01	6.999999999999999556e-01	5.714285714285713969e-01	6.363636363636363535e-01	7.333333333333333925e-01	8.000000000000000444e-01	7.272727272727272929e-01	5.833333333333332593e-01	5.999999999999999778e-01
6.666666666666667407e-01	6.666666666666667407e-01	6.923076923076922906e-01	5.833333333333332593e-01	7.500000000000000000e-01	6.153846153846154188e-01	6.153846153846154188e-01	5.000000000000000000e-01	6.999999999999999556e-01	5.384615384615384359e-01	7.692307692307691624e-01	6.363636363636363535e-01	5.000000000000000000e-01	5.000000000000000000e-01	3.000000000000000444e-01	6.363636363636363535e-01	5.454545454545454142e-01	5.000000000000000000e-01	5.999999999999999778e-01	6.363636363636363535e-01	5.000000000000000000e-01	6.999999999999999556e-01	5.999999999999999778e-01	5.999999999999999778e-01	5.999999999999999778e-01	4.000000000000000222e-01	6.666666666666667407e-01	5.999999999999999778e-01	6.999999999999999556e-01	6.363636363636363535e-01	6.363636363636363535e-01	6.363636363636363535e-01	8.000000000000000444e-01	7.272727272727272929e-01	6.923076923076922906e-01	6.923076923076922906e-01	5.833333333333332593e-01	4.545454545454545858e-01	5.999999999999999778e-01	5.833333333333332593e-01	6.999999999999999556e-01	5.454545454545454142e-01	5.999999999999999778e-01	6.428571428571427937e-01	7.272727272727272929e-01	6.666666666666667407e-01	5.999999999999999778e-01	5.454545454545454142e-01	6.666666666666667407e-01	6.999999999999999556e-01
5.833333333333332593e-01	6.666666666666667407e-01	6.153846153846154188e-01	5.833333333333332593e-01	6.666666666666667407e-01	6.153846153846154188e-01	6.153846153846154188e-01	5.000000000000000000e-01	5.999999999999999778e-01	3.846153846153845812e-01	7.692307692307691624e-01	5.454545454545454142e-01	5.714285714285713969e-01	5.999999999999999778e-01	4.000000000000000222e-01	7.272727272727272929e-01	5.454545454545454142e-01	6.666666666666667407e-01	8.000000000000000444e-01	6.363636363636363535e-01	5.000000000000000000e-01	5.000000000000000000e-01	5.999999999999999778e-01	5.999999999999999778e-01	5.999999999999999778e-01	5.000000000000000000e-01	5.833333333333332593e-01	4.000000000000000222e-01	5.999999999999999778e-01	7.272727272727272929e-01	6.363636363636363535e-01	5.454545454545454142e-01	9.000000000000000222e-01	7.272727272727272929e-01	6.153846153846154188e-01	6.153846153846154188e-01	5.000000000000000000e-01	5.454545454545454142e-01	5.999999999999999778e-01	5.833333333333332593e-01	6.999999999999999556e-01	5.454545454545454142e-01	6.999999999999999556e-01	5.714285714285713969e-01	8.181818181818181213e-01	6.666666666666667407e-01	8.000000000000000444e-01	7.272727272727272929e-01	6.666666666666667407e-01	8.000000000000000444e-01
9.166666666666666297e-01	9.166666666666666297e-01	9.230769230769231282e-01	9.166666666666666297e-01	9.166666666666666297e-01	8.461538461538461453e-01	8.461538461538461453e-01	9.285714285714286031e-01	6.666666666666667407e-01	9.230769230769231282e-01	8.461538461538461453e-01	8.181818181818181213e-01	8.571428571428572063e-01	5.999999999999999778e-01	8.888888888888888395e-01	8.181818181818181213e-01	9.090909090909090606e-01	9.166666666666666297e-01	1.000000000000000000e+00	8.181818181818181213e-01	9.166666666666666297e-01	8.888888888888888395e-01	8.750000000000000000e-01	9.000000000000000222e-01	7.777777777777777901e-01	8.000000000000000444e-01	9.166666666666666297e-01	9.000000000000000222e-01	7.777777777777777901e-01	8.181818181818181213e-01	9.090909090909090606e-01	9.090909090909090606e-01	3.333333333333333703e-01	8.181818181818181213e-01	8.461538461538461453e-01	9.230769230769231282e-01	7.500000000000000000e-01	9.090909090909090606e-01	9.000000000000000222e-01	9.166666666666666297e-01	9.000000000000000222e-01	9.090909090909090606e-01	8.000000000000000444e-01	7.142857142857143016e-01	9.090909090909090606e-01	8.666666666666666963e-01	6.999999999999999556e-01	8.181818181818181213e-01	1.000000000000000000e+00	8.000000000000000444e-01
5.833333333333332593e-01	6.666666666666667407e-01	6.923076923076922906e-01	6.666666666666667407e-01	6.666666666666667407e-01	6.153846153846154188e-01	7.692307692307691624e-01	7.142857142857143016e-01	7.777777777777777901e-01	6.153846153846154188e-01	8.461538461538461453e-01	5.454545454545454142e-01	7.857142857142856984e-01	8.000000000000000444e-01	6.666666666666667407e-01	9.090909090909090606e-01	7.272727272727272929e-01	7.500000000000000000e-01	8.888888888888888395e-01	7.272727272727272929e-01	7.500000000000000000e-01	4.444444444444444198e-01	7.777777777777777901e-01	6.999999999999999556e-01	6.666666666666667407e-01	8.000000000000000444e-01	5.000000000000000000e-01	5.999999999999999778e-01	5.555555555555555802e-01	8.181818181818181213e-01	7.272727272727272929e-01	7.272727272727272929e-01	8.888888888888888395e-01	7.272727272727272929e-01	6.153846153846154188e-01	6.153846153846154188e-01	6.666666666666667407e-01	8.181818181818181213e-01	8.000000000000000444e-01	6.666666666666667407e-01	8.000000000000000444e-01	5.454545454545454142e-01	5.000000000000000000e-01	7.142857142857143016e-01	9.090909090909090606e-01	8.666666666666666963e-01	5.999999999999999778e-01	9.090909090909090606e-01	7.500000000000000000e-01	5.000000000000000000e-01
5.833333333333332593e-01	5.000000000000000000e-01	6.153846153846154188e-01	4.166666666666666297e-01	5.833333333333332593e-01	6.923076923076922906e-01	6.923076923076922906e-01	5.000000000000000000e-01	5.454545454545454142e-01	6.153846153846154188e-01	6.923076923076922906e-01	4.545454545454545858e-01	5.000000000000000000e-01	6.363636363636363535e-01	5.454545454545454142e-01	6.363636363636363535e-01	6.363636363636363535e-01	5.000000000000000000e-01	7.272727272727272929e-01	6.363636363636363535e-01	4.166666666666666297e-01	5.454545454545454142e-01	6.363636363636363535e-01	5.454545454545454142e-01	7.272727272727272929e-01	4.545454545454545858e-01	5.000000000000000000e-01	5.454545454545454142e-01	7.272727272727272929e-01	6.363636363636363535e-01	4.545454545454545858e-01	5.454545454545454142e-01	8.181818181818181213e-01	7.272727272727272929e-01	5.384615384615384359e-01	6.153846153846154188e-01	6.666666666666667407e-01	5.454545454545454142e-01	6.363636363636363535e-01	5.833333333333332593e-01	5.454545454545454142e-01	6.363636363636363535e-01	6.363636363636363535e-01	6.428571428571427937e-01	6.363636363636363535e-01	5.999999999999999778e-01	7.272727272727272929e-01	6.363636363636363535e-01	6.666666666666667407e-01	8.181818181818181213e-01
5.833333333333332593e-01	7.500000000000000000e-01	6.923076923076922906e-01	6.666666666666667407e-01	7.500000000000000000e-01	6.923076923076922906e-01	6.923076923076922906e-01	6.428571428571427937e-01	8.000000000000000444e-01	6.153846153846154188e-01	6.923076923076922906e-01	7.272727272727272929e-01	7.142857142857143016e-01	8.000000000000000444e-01	6.999999999999999556e-01	8.181818181818181213e-01	7.272727272727272929e-01	6.666666666666667407e-01	8.000000000000000444e-01	6.363636363636363535e-01	6.666666666666667407e-01	6.999999999999999556e-01	8.000000000000000444e-01	8.000000000000000444e-01	6.999999999999999556e-01	8.000000000000000444e-01	6.666666666666667407e-01	6.999999999999999556e-01	5.999999999999999778e-01	8.181818181818181213e-01	6.363636363636363535e-01	8.181818181818181213e-01	8.000000000000000444e-01	8.181818181818181213e-01	6.923076923076922906e-01	6.923076923076922906e-01	7.500000000000000000e-01	7.272727272727272929e-01	6.999999999999999556e-01	7.500000000000000000e-01	6.999999999999999556e-01	6.363636363636363535e-01	4.000000000000000222e-01	7.142857142857143016e-01	9.090909090909090606e-01	8.000000000000000444e-01	3.000000000000000444e-01	8.181818181818181213e-01	6.666666666666667407e-01	5.999999999999999778e-01
7.500000000000000000e-01	7.500000000000000000e-01	6.153846153846154188e-01	5.000000000000000000e-01	8.333333333333333703e-01	5.384615384615384359e-01	7.692307692307691624e-01	5.000000000000000000e-01	8.000000000000000444e-01	6.153846153846154188e-01	6.923076923076922906e-01	9.090909090909090606e-01	5.714285714285713969e-01	5.999999999999999778e-01	5.999999999999999778e-01	7.272727272727272929e-01	6.363636363636363535e-01	5.000000000000000000e-01	4.000000000000000222e-01	8.181818181818181213e-01	5.833333333333332593e-01	9.000000000000000222e-01	6.999999999999999556e-01	8.000000000000000444e-01	5.999999999999999778e-01	6.999999999999999556e-01	6.666666666666667407e-01	6.999999999999999556e-01	8.000000000000000444e-01	5.454545454545454142e-01	2.727272727272727071e-01	5.454545454545454142e-01	9.000000000000000222e-01	9.090909090909090606e-01	8.461538461538461453e-01	5.384615384615384359e-01	6.666666666666667407e-01	5.454545454545454142e-01	5.999999999999999778e-01	6.666666666666667407e-01	8.000000000000000444e-01	5.454545454545454142e-01	8.000000000000000444e-01	7.857142857142856984e-01	6.363636363636363535e-01	6.666666666666667407e-01	8.000000000000000444e-01	5.454545454545454142e-01	2.500000000000000000e-01	8.000000000000000444e-01
5.833333333333332593e-01	5.000000000000000000e-01	6.153846153846154188e-01	5.833333333333332593e-01	7.500000000000000000e-01	5.384615384615384359e-01	4.615384615384615641e-01	7.142857142857143016e-01	6.363636363636363535e-01	5.384615384615384359e-01	6.923076923076922906e-01	5.454545454545454142e-01	5.714285714285713969e-01	5.454545454545454142e-01	7.272727272727272929e-01	2.727272727272727071e-01	5.454545454545454142e-01	6.666666666666667407e-01	7.272727272727272929e-01	6.363636363636363535e-01	5.833333333333332593e-01	6.363636363636363535e-01	5.454545454545454142e-01	6.363636363636363535e-01	6.363636363636363535e-01	6.363636363636363535e-01	5.000000000000000000e-01	6.363636363636363535e-01	5.454545454545454142e-01	6.363636363636363535e-01	6.363636363636363535e-01	6.363636363636363535e-01	9.090909090909090606e-01	7.272727272727272929e-01	6.923076923076922906e-01	5.384615384615384359e-01	6.666666666666667407e-01	7.272727272727272929e-01	7.272727272727272929e-01	5.000000000000000000e-01	1.818181818181817677e-01	6.363636363636363535e-01	6.363636363636363535e-01	4.285714285714286031e-01	6.363636363636363535e-01	7.333333333333333925e-01	7.272727272727272929e-01	6.363636363636363535e-01	6.666666666666667407e-01	8.181818181818181213e-01
6.666666666666667407e-01	6.666666666666667407e-01	6.923076923076922906e-01	6.666666666666667407e-01	7.500000000000000000e-01	6.923076923076922906e-01	6.153846153846154188e-01	6.428571428571427937e-01	7.777777777777777901e-01	6.153846153846154188e-01	8.461538461538461453e-01	5.454545454545454142e-01	5.714285714285713969e-01	6.999999999999999556e-01	4.444444444444444198e-01	7.272727272727272929e-01	6.363636363636363535e-01	7.500000000000000000e-01	7.500000000000000000e-01	8.181818181818181213e-01	5.833333333333332593e-01	5.555555555555555802e-01	5.000000000000000000e-01	6.999999999999999556e-01	6.666666666666667407e-01	5.999999999999999778e-01	6.666666666666667407e-01	5.999999999999999778e-01	7.777777777777777901e-01	6.363636363636363535e-01	7.272727272727272929e-01	7.272727272727272929e-01	7.777777777777777901e-01	6.363636363636363535e-01	6.923076923076922906e-01	7.692307692307691624e-01	7.500000000000000000e-01	5.454545454545454142e-01	4.000000000000000222e-01	6.666666666666667407e-01	5.999999999999999778e-01	6.363636363636363535e-01	5.999999999999999778e-01	6.428571428571427937e-01	8.181818181818181213e-01	8.666666666666666963e-01	6.999999999999999556e-01	6.363636363636363535e-01	7.500000000000000000e-01	8.000000000000000444e-01
7.692307692307691624e-01	6.153846153846154188e-01	7.692307692307691624e-01	5.384615384615384359e-01	8.461538461538461453e-01	5.384615384615384359e-01	6.923076923076922906e-01	5.000000000000000000e-01	6.923076923076922906e-01	6.153846153846154188e-01	6.923076923076922906e-01	7.692307692307691624e-01	5.714285714285713969e-01	5.384615384615384359e-01	6.923076923076922906e-01	6.923076923076922906e-01	6.923076923076922906e-01	4.615384615384615641e-01	7.692307692307691624e-01	6.923076923076922906e-01	6.153846153846154188e-01	7.692307692307691624e-01	7.692307692307691624e-01	6.923076923076922906e-01	6.923076923076922906e-01	6.923076923076922906e-01	6.153846153846154188e-01	6.923076923076922906e-01	6.153846153846154188e-01	6.153846153846154188e-01	6.923076923076922906e-01	6.153846153846154188e-01	8.461538461538461453e-01	9.230769230769231282e-01	6.923076923076922906e-01	5.384615384615384359e-01	5.384615384615384359e-01	6.923076923076922906e-01	6.153846153846154188e-01	6.923076923076922906e-01	7.692307692307691624e-01	6.153846153846154188e-01	9.230769230769231282e-01	7.142857142857143016e-01	7.692307692307691624e-01	5.333333333333333259e-01	8.461538461538461453e-01	5.384615384615384359e-01	6.153846153846154188e-01	7.692307692307691624e-01
5.000000000000000000e-01	6.666666666666667407e-01	6.923076923076922906e-01	7.500000000000000000e-01	7.500000000000000000e-01	6.153846153846154188e-01	6.153846153846154188e-01	6.428571428571427937e-01	6.666666666666667407e-01	7.692307692307691624e-01	6.923076923076922906e-01	5.454545454545454142e-01	6.428571428571427937e-01	6.999999999999999556e-01	5.555555555555555802e-01	7.272727272727272929e-01	5.454545454545454142e-01	8.333333333333333703e-01	7.777777777777777901e-01	8.181818181818181213e-01	6.666666666666667407e-01	6.666666666666667407e-01	5.555555555555555802e-01	5.999999999999999778e-01	6.666666666666667407e-01	6.999999999999999556e-01	5.000000000000000000e-01	5.999999999999999778e-01	7.777777777777777901e-01	4.545454545454545858e-01	6.363636363636363535e-01	7.272727272727272929e-01	7.777777777777777901e-01	5.454545454545454142e-01	6.153846153846154188e-01	5.384615384615384359e-01	8.333333333333333703e-01	5.454545454545454142e-01	6.999999999999999556e-01	5.000000000000000000e-01	5.999999999999999778e-01	7.272727272727272929e-01	6.999999999999999556e-01	5.714285714285713969e-01	7.272727272727272929e-01	7.333333333333333925e-01	8.000000000000000444e-01	8.181818181818181213e-01	7.500000000000000000e-01	8.000000000000000444e-01
7.500000000000000000e-01	3.333333333333333703e-01	7.692307692307691624e-01	6.666666666666667407e-01	7.500000000000000000e-01	7.692307692307691624e-01	6.153846153846154188e-01	7.857142857142856984e-01	6.999999999999999556e-01	8.461538461538461453e-01	7.692307692307691624e-01	4.545454545454545858e-01	7.857142857142856984e-01	6.999999999999999556e-01	6.999999999999999556e-01	5.454545454545454142e-01	7.272727272727272929e-01	6.666666666666667407e-01	9.000000000000000222e-01	7.272727272727272929e-01	6.666666666666667407e-01	4.000000000000000222e-01	6.999999999999999556e-01	6.999999999999999556e-01	6.999999999999999556e-01	5.999999999999999778e-01	6.666666666666667407e-01	5.999999999999999778e-01	6.999999999999999556e-01	5.454545454545454142e-01	8.181818181818181213e-01	4.545454545454545858e-01	8.000000000000000444e-01	8.181818181818181213e-01	6.153846153846154188e-01	6.923076923076922906e-01	6.666666666666667407e-01	7.272727272727272929e-01	6.999999999999999556e-01	6.666666666666667407e-01	5.999999999999999778e-01	5.454545454545454142e-01	6.999999999999999556e-01	7.142857142857143016e-01	7.272727272727272929e-01	6.666666666666667407e-01	6.999999999999999556e-01	7.272727272727272929e-01	9.166666666666666297e-01	6.999999999999999556e-01
6.666666666666667407e-01	6.666666666666667407e-01	7.692307692307691624e-01	5.833333333333332593e-01	8.333333333333333703e-01	6.153846153846154188e-01	5.384615384615384359e-01	5.000000000000000000e-01	5.999999999999999778e-01	6.153846153846154188e-01	7.692307692307691624e-01	6.363636363636363535e-01	5.000000000000000000e-01	5.000000000000000000e-01	5.000000000000000000e-01	6.363636363636363535e-01	5.454545454545454142e-01	5.833333333333332593e-01	8.000000000000000444e-01	5.454545454545454142e-01	5.000000000000000000e-01	5.999999999999999778e-01	5.999999999999999778e-01	5.999999999999999778e-01	5.999999999999999778e-01	3.000000000000000444e-01	5.833333333333332593e-01	5.000000000000000000e-01	4.000000000000000222e-01	7.272727272727272929e-01	7.272727272727272929e-01	6.363636363636363535e-01	6.999999999999999556e-01	8.181818181818181213e-01	7.692307692307691624e-01	6.153846153846154188e-01	5.000000000000000000e-01	5.454545454545454142e-01	4.000000000000000222e-01	5.000000000000000000e-01	5.999999999999999778e-01	6.363636363636363535e-01	8.000000000000000444e-01	5.000000000000000000e-01	6.363636363636363535e-01	6.666666666666667407e-01	8.000000000000000444e-01	7.272727272727272929e-01	5.833333333333332593e-01	5.999999999999999778e-01
6.666666666666667407e-01	6.666666666666667407e-01	6.923076923076922906e-01	5.000000000000000000e-01	6.666666666666667407e-01	6.153846153846154188e-01	6.153846153846154188e-01	6.428571428571427937e-01	7.777777777777777901e-01	6.153846153846154188e-01	6.923076923076922906e-01	6.363636363636363535e-01	6.428571428571427937e-01	6.999999999999999556e-01	4.444444444444444198e-01	6.363636363636363535e-01	6.363636363636363535e-01	6.666666666666667407e-01	6.666666666666667407e-01	8.181818181818181213e-01	5.833333333333332593e-01	5.555555555555555802e-01	6.666666666666667407e-01	8.000000000000000444e-01	7.777777777777777901e-01	8.000000000000000444e-01	5.000000000000000000e-01	6.999999999999999556e-01	7.777777777777777901e-01	6.363636363636363535e-01	6.363636363636363535e-01	7.272727272727272929e-01	8.888888888888888395e-01	6.363636363636363535e-01	6.153846153846154188e-01	6.153846153846154188e-01	7.500000000000000000e-01	5.454545454545454142e-01	6.999999999999999556e-01	6.666666666666667407e-01	5.000000000000000000e-01	6.363636363636363535e-01	6.999999999999999556e-01	7.142857142857143016e-01	7.272727272727272929e-01	8.666666666666666963e-01	6.999999999999999556e-01	7.272727272727272929e-01	6.666666666666667407e-01	5.999999999999999778e-01
7.692307692307691624e-01	7.692307692307691624e-01	6.923076923076922906e-01	6.153846153846154188e-01	7.692307692307691624e-01	6.153846153846154188e-01	7.692307692307691624e-01	5.714285714285713969e-01	7.692307692307691624e-01	4.615384615384615641e-01	5.384615384615384359e-01	6.923076923076922906e-01	6.428571428571427937e-01	6.923076923076922906e-01	6.153846153846154188e-01	6.923076923076922906e-01	6.923076923076922906e-01	6.153846153846154188e-01	7.692307692307691624e-01	8.461538461538461453e-01	6.923076923076922906e-01	8.461538461538461453e-01	7.692307692307691624e-01	7.692307692307691624e-01	8.461538461538461453e-01	6.153846153846154188e-01	6.923076923076922906e-01	7.692307692307691624e-01	7.692307692307691624e-01	6.153846153846154188e-01	6.153846153846154188e-01	6.923076923076922906e-01	8.461538461538461453e-01	8.461538461538461453e-01	6.923076923076922906e-01	4.615384615384615641e-01	6.923076923076922906e-01	4.615384615384615641e-01	6.153846153846154188e-01	5.384615384615384359e-01	6.923076923076922906e-01	6.923076923076922906e-01	7.692307692307691624e-01	7.857142857142856984e-01	6.923076923076922906e-01	5.999999999999999778e-01	7.692307692307691624e-01	4.615384615384615641e-01	6.153846153846154188e-01	7.692307692307691624e-01
5.000000000000000000e-01	7.500000000000000000e-01	6.153846153846154188e-01	7.500000000000000000e-01	6.666666666666667407e-01	6.923076923076922906e-01	6.153846153846154188e-01	7.142857142857143016e-01	7.500000000000000000e-01	6.923076923076922906e-01	6.923076923076922906e-01	6.666666666666667407e-01	7.857142857142856984e-01	8.333333333333333703e-01	7.500000000000000000e-01	8.333333333333333703e-01	6.666666666666667407e-01	9.166666666666666297e-01	8.333333333333333703e-01	8.333333333333333703e-01	6.666666666666667407e-01	6.666666666666667407e-01	6.666666666666667407e-01	7.500000000000000000e-01	7.500000000000000000e-01	7.500000000000000000e-01	5.000000000000000000e-01	7.500000000000000000e-01	8.333333333333333703e-01	6.666666666666667407e-01	6.666666666666667407e-01	8.333333333333333703e-01	8.333333333333333703e-01	3.333333333333333703e-01	5.384615384615384359e-01	6.153846153846154188e-01	7.500000000000000000e-01	7.500000000000000000e-01	7.500000000000000000e-01	5.833333333333332593e-01	7.500000000000000000e-01	7.500000000000000000e-01	6.666666666666667407e-01	5.714285714285713969e-01	6.666666666666667407e-01	8.000000000000000444e-01	7.500000000000000000e-01	9.166666666666666297e-01	7.500000000000000000e-01	8.333333333333333703e-01
7.142857142857143016e-01	6.428571428571427937e-01	5.714285714285713969e-01	5.000000000000000000e-01	7.142857142857143016e-01	5.714285714285713969e-01	5.714285714285713969e-01	4.285714285714286031e-01	7.857142857142856984e-01	5.714285714285713969e-01	6.428571428571427937e-01	7.142857142857143016e-01	2.142857142857143016e-01	6.428571428571427937e-01	5.714285714285713969e-01	6.428571428571427937e-01	5.714285714285713969e-01	5.000000000000000000e-01	7.142857142857143016e-01	7.857142857142856984e-01	3.571428571428570953e-01	7.857142857142856984e-01	6.428571428571427937e-01	7.142857142857143016e-01	6.428571428571427937e-01	5.714285714285713969e-01	6.428571428571427937e-01	6.428571428571427937e-01	7.142857142857143016e-01	6.428571428571427937e-01	5.714285714285713969e-01	5.714285714285713969e-01	8.571428571428572063e-01	8.571428571428572063e-01	6.428571428571427937e-01	5.714285714285713969e-01	6.428571428571427937e-01	5.000000000000000000e-01	4.285714285714286031e-01	5.714285714285713969e-01	6.428571428571427937e-01	5.000000000000000000e-01	8.571428571428572063e-01	6.428571428571427937e-01	6.428571428571427937e-01	4.666666666666666741e-01	8.571428571428572063e-01	6.428571428571427937e-01	4.285714285714286031e-01	6.428571428571427937e-01
6.666666666666667407e-01	5.833333333333332593e-01	7.692307692307691624e-01	5.833333333333332593e-01	6.666666666666667407e-01	6.153846153846154188e-01	5.384615384615384359e-01	5.000000000000000000e-01	7.272727272727272929e-01	6.153846153846154188e-01	7.692307692307691624e-01	5.454545454545454142e-01	5.714285714285713969e-01	4.545454545454545858e-01	5.454545454545454142e-01	6.363636363636363535e-01	6.363636363636363535e-01	6.666666666666667407e-01	8.181818181818181213e-01	7.272727272727272929e-01	5.833333333333332593e-01	5.454545454545454142e-01	6.363636363636363535e-01	6.363636363636363535e-01	6.363636363636363535e-01	4.545454545454545858e-01	6.666666666666667407e-01	5.454545454545454142e-01	6.363636363636363535e-01	6.363636363636363535e-01	7.272727272727272929e-01	6.363636363636363535e-01	8.181818181818181213e-01	7.272727272727272929e-01	6.923076923076922906e-01	6.923076923076922906e-01	5.000000000000000000e-01	5.454545454545454142e-01	5.454545454545454142e-01	5.833333333333332593e-01	6.363636363636363535e-01	5.454545454545454142e-01	7.272727272727272929e-01	5.714285714285713969e-01	7.272727272727272929e-01	6.666666666666667407e-01	8.181818181818181213e-01	5.454545454545454142e-01	5.833333333333332593e-01	6.363636363636363535e-01
5.833333333333332593e-01	5.000000000000000000e-01	7.692307692307691624e-01	5.000000000000000000e-01	7.500000000000000000e-01	6.153846153846154188e-01	6.153846153846154188e-01	5.000000000000000000e-01	5.454545454545454142e-01	6.153846153846154188e-01	6.153846153846154188e-01	6.363636363636363535e-01	5.714285714285713969e-01	3.636363636363636465e-01	5.454545454545454142e-01	6.363636363636363535e-01	5.454545454545454142e-01	5.000000000000000000e-01	8.181818181818181213e-01	6.363636363636363535e-01	5.000000000000000000e-01	5.454545454545454142e-01	6.363636363636363535e-01	6.363636363636363535e-01	5.454545454545454142e-01	4.545454545454545858e-01	5.833333333333332593e-01	6.363636363636363535e-01	5.454545454545454142e-01	5.454545454545454142e-01	6.363636363636363535e-01	4.545454545454545858e-01	8.181818181818181213e-01	8.181818181818181213e-01	6.153846153846154188e-01	6.153846153846154188e-01	4.166666666666666297e-01	5.454545454545454142e-01	5.454545454545454142e-01	5.000000000000000000e-01	6.363636363636363535e-01	5.454545454545454142e-01	8.181818181818181213e-01	5.714285714285713969e-01	6.363636363636363535e-01	6.666666666666667407e-01	8.181818181818181213e-01	5.454545454545454142e-01	5.833333333333332593e-01	6.363636363636363535e-01
6.666666666666667407e-01	6.666666666666667407e-01	6.923076923076922906e-01	5.000000000000000000e-01	8.333333333333333703e-01	6.153846153846154188e-01	6.153846153846154188e-01	5.714285714285713969e-01	5.000000000000000000e-01	5.384615384615384359e-01	7.692307692307691624e-01	5.454545454545454142e-01	5.714285714285713969e-01	4.000000000000000222e-01	5.999999999999999778e-01	6.363636363636363535e-01	6.363636363636363535e-01	5.833333333333332593e-01	8.000000000000000444e-01	6.363636363636363535e-01	5.833333333333332593e-01	5.999999999999999778e-01	6.999999999999999556e-01	4.000000000000000222e-01	6.999999999999999556e-01	4.000000000000000222e-01	5.833333333333332593e-01	5.999999999999999778e-01	5.000000000000000000e-01	7.272727272727272929e-01	6.363636363636363535e-01	7.272727272727272929e-01	6.999999999999999556e-01	8.181818181818181213e-01	6.923076923076922906e-01	6.153846153846154188e-01	4.166666666666666297e-01	6.363636363636363535e-01	5.999999999999999778e-01	5.833333333333332593e-01	5.000000000000000000e-01	6.363636363636363535e-01	5.999999999999999778e-01	5.714285714285713969e-01	7.272727272727272929e-01	7.333333333333333925e-01	6.999999999999999556e-01	7.272727272727272929e-01	5.833333333333332593e-01	5.999999999999999778e-01
5.833333333333332593e-01	5.000000000000000000e-01	6.153846153846154188e-01	5.000000000000000000e-01	6.666666666666667407e-01	6.153846153846154188e-01	6.923076923076922906e-01	5.714285714285713969e-01	6.666666666666667407e-01	5.384615384615384359e-01	6.153846153846154188e-01	5.833333333333332593e-01	6.428571428571427937e-01	7.500000000000000000e-01	6.666666666666667407e-01	7.500000000000000000e-01	6.666666666666667407e-01	5.833333333333332593e-01	7.500000000000000000e-01	6.666666666666667407e-01	5.833333333333332593e-01	6.666666666666667407e-01	7.500000000000000000e-01	5.833333333333332593e-01	8.333333333333333703e-01	7.500000000000000000e-01	5.000000000000000000e-01	6.666666666666667407e-01	6.666666666666667407e-01	6.666666666666667407e-01	5.000000000000000000e-01	7.500000000000000000e-01	8.333333333333333703e-01	8.333333333333333703e-01	6.153846153846154188e-01	5.384615384615384359e-01	7.500000000000000000e-01	6.666666666666667407e-01	6.666666666666667407e-01	5.833333333333332593e-01	6.666666666666667407e-01	6.666666666666667407e-01	5.833333333333332593e-01	5.714285714285713969e-01	7.500000000000000000e-01	6.666666666666667407e-01	7.500000000000000000e-01	6.666666666666667407e-01	6.666666666666667407e-01	7.500000000000000000e-01
6.666666666666667407e-01	5.833333333333332593e-01	6.923076923076922906e-01	5.000000000000000000e-01	6.666666666666667407e-01	6.153846153846154188e-01	6.153846153846154188e-01	6.428571428571427937e-01	7.777777777777777901e-01	6.153846153846154188e-01	7.692307692307691624e-01	6.363636363636363535e-01	6.428571428571427937e-01	5.999999999999999778e-01	4.444444444444444198e-01	5.454545454545454142e-01	6.363636363636363535e-01	6.666666666666667407e-01	6.666666666666667407e-01	8.181818181818181213e-01	5.833333333333332593e-01	5.555555555555555802e-01	6.666666666666667407e-01	8.000000000000000444e-01	6.666666666666667407e-01	8.000000000000000444e-01	5.000000000000000000e-01	6.999999999999999556e-01	7.777777777777777901e-01	5.454545454545454142e-01	6.363636363636363535e-01	6.363636363636363535e-01	8.888888888888888395e-01	7.272727272727272929e-01	6.153846153846154188e-01	6.153846153846154188e-01	6.666666666666667407e-01	5.454545454545454142e-01	6.999999999999999556e-01	6.666666666666667407e-01	5.000000000000000000e-01	6.363636363636363535e-01	6.999999999999999556e-01	7.142857142857143016e-01	8.181818181818181213e-01	8.000000000000000444e-01	6.999999999999999556e-01	6.363636363636363535e-01	6.666666666666667407e-01	5.999999999999999778e-01
6.666666666666667407e-01	6.666666666666667407e-01	6.153846153846154188e-01	5.833333333333332593e-01	7.500000000000000000e-01	4.615384615384615641e-01	6.153846153846154188e-01	5.000000000000000000e-01	8.333333333333333703e-01	6.153846153846154188e-01	6.923076923076922906e-01	7.500000000000000000e-01	5.714285714285713969e-01	6.666666666666667407e-01	5.833333333333332593e-01	6.666666666666667407e-01	4.166666666666666297e-01	5.833333333333332593e-01	7.500000000000000000e-01	6.666666666666667407e-01	5.833333333333332593e-01	7.500000000000000000e-01	5.833333333333332593e-01	7.500000000000000000e-01	6.666666666666667407e-01	6.666666666666667407e-01	5.833333333333332593e-01	6.666666666666667407e-01	6.666666666666667407e-01	4.166666666666666297e-01	5.833333333333332593e-01	5.833333333333332593e-01	8.333333333333333703e-01	7.500000000000000000e-01	6.153846153846154188e-01	4.615384615384615641e-01	6.666666666666667407e-01	5.833333333333332593e-01	5.000000000000000000e-01	5.000000000000000000e-01	7.500000000000000000e-01	5.833333333333332593e-01	8.333333333333333703e-01	5.714285714285713969e-01	6.666666666666667407e-01	7.333333333333333925e-01	8.333333333333333703e-01	5.833333333333332593e-01	5.000000000000000000e-01	7.500000000000000000e-01
6.923076923076922906e-01	5.384615384615384359e-01	6.923076923076922906e-01	3.076923076923077094e-01	6.923076923076922906e-01	5.384615384615384359e-01	6.923076923076922906e-01	4.285714285714286031e-01	6.923076923076922906e-01	5.384615384615384359e-01	6.923076923076922906e-01	6.923076923076922906e-01	5.000000000000000000e-01	5.384615384615384359e-01	6.153846153846154188e-01	6.153846153846154188e-01	6.923076923076922906e-01	1.538461538461538547e-01	6.923076923076922906e-01	6.923076923076922906e-01	5.384615384615384359e-01	6.923076923076922906e-01	7.692307692307691624e-01	6.153846153846154188e-01	6.153846153846154188e-01	5.384615384615384359e-01	5.384615384615384359e-01	6.923076923076922906e-01	6.923076923076922906e-01	6.923076923076922906e-01	5.384615384615384359e-01	5.384615384615384359e-01	8.461538461538461453e-01	8.461538461538461453e-01	6.153846153846154188e-01	5.384615384615384359e-01	5.384615384615384359e-01	5.384615384615384359e-01	5.384615384615384359e-01	6.153846153846154188e-01	6.923076923076922906e-01	4.615384615384615641e-01	7.692307692307691624e-01	7.142857142857143016e-01	6.923076923076922906e-01	5.333333333333333259e-01	7.692307692307691624e-01	5.384615384615384359e-01	4.615384615384615641e-01	6.153846153846154188e-01
5.833333333333332593e-01	5.833333333333332593e-01	6.153846153846154188e-01	5.833333333333332593e-01	7.500000000000000000e-01	6.923076923076922906e-01	6.153846153846154188e-01	5.000000000000000000e-01	6.666666666666667407e-01	4.615384615384615641e-01	6.923076923076922906e-01	6.666666666666667407e-01	5.000000000000000000e-01	5.833333333333332593e-01	5.833333333333332593e-01	5.000000000000000000e-01	4.166666666666666297e-01	5.000000000000000000e-01	7.500000000000000000e-01	7.500000000000000000e-01	4.166666666666666297e-01	6.666666666666667407e-01	5.000000000000000000e-01	5.833333333333332593e-01	5.000000000000000000e-01	3.333333333333333703e-01	6.666666666666667407e-01	5.000000000000000000e-01	5.833333333333332593e-01	5.000000000000000000e-01	6.666666666666667407e-01	5.000000000000000000e-01	8.333333333333333703e-01	7.500000000000000000e-01	6.923076923076922906e-01	6.923076923076922906e-01	5.000000000000000000e-01	5.833333333333332593e-01	6.666666666666667407e-01	4.166666666666666297e-01	5.833333333333332593e-01	5.833333333333332593e-01	7.500000000000000000e-01	6.428571428571427937e-01	6.666666666666667407e-01	4.666666666666666741e-01	8.333333333333333703e-01	5.000000000000000000e-01	6.666666666666667407e-01	8.333333333333333703e-01
6.666666666666667407e-01	6.666666666666667407e-01	6.923076923076922906e-01	6.666666666666667407e-01	5.833333333333332593e-01	7.692307692307691624e-01	6.153846153846154188e-01	7.142857142857143016e-01	8.000000000000000444e-01	6.923076923076922906e-01	6.923076923076922906e-01	6.363636363636363535e-01	7.857142857142856984e-01	6.999999999999999556e-01	6.999999999999999556e-01	7.272727272727272929e-01	8.181818181818181213e-01	6.666666666666667407e-01	8.000000000000000444e-01	6.363636363636363535e-01	7.500000000000000000e-01	6.999999999999999556e-01	8.000000000000000444e-01	6.999999999999999556e-01	6.999999999999999556e-01	6.999999999999999556e-01	7.500000000000000000e-01	8.000000000000000444e-01	6.999999999999999556e-01	8.181818181818181213e-01	6.363636363636363535e-01	8.181818181818181213e-01	9.000000000000000222e-01	7.272727272727272929e-01	6.923076923076922906e-01	7.692307692307691624e-01	7.500000000000000000e-01	7.272727272727272929e-01	8.000000000000000444e-01	8.333333333333333703e-01	6.999999999999999556e-01	6.363636363636363535e-01	1.999999999999999556e-01	7.142857142857143016e-01	9.090909090909090606e-01	8.666666666666666963e-01	5.000000000000000000e-01	8.181818181818181213e-01	7.500000000000000000e-01	6.999999999999999556e-01
5.833333333333332593e-01	6.666666666666667407e-01	7.692307692307691624e-01	6.666666666666667407e-01	7.500000000000000000e-01	6.923076923076922906e-01	5.384615384615384359e-01	6.428571428571427937e-01	7.272727272727272929e-01	6.153846153846154188e-01	6.923076923076922906e-01	5.454545454545454142e-01	5.714285714285713969e-01	5.454545454545454142e-01	5.454545454545454142e-01	6.363636363636363535e-01	6.363636363636363535e-01	6.666666666666667407e-01	8.181818181818181213e-01	6.363636363636363535e-01	5.833333333333332593e-01	7.272727272727272929e-01	6.363636363636363535e-01	6.363636363636363535e-01	6.363636363636363535e-01	3.636363636363636465e-01	6.666666666666667407e-01	6.363636363636363535e-01	6.363636363636363535e-01	5.454545454545454142e-01	7.272727272727272929e-01	6.363636363636363535e-01	7.272727272727272929e-01	7.272727272727272929e-01	6.153846153846154188e-01	6.923076923076922906e-01	5.833333333333332593e-01	5.454545454545454142e-01	6.363636363636363535e-01	5.000000000000000000e-01	6.363636363636363535e-01	6.363636363636363535e-01	6.363636363636363535e-01	6.428571428571427937e-01	7.272727272727272929e-01	6.666666666666667407e-01	6.363636363636363535e-01	6.363636363636363535e-01	7.500000000000000000e-01	6.363636363636363535e-01
7.500000000000000000e-01	6.666666666666667407e-01	8.461538461538461453e-01	7.500000000000000000e-01	7.500000000000000000e-01	7.692307692307691624e-01	5.384615384615384359e-01	7.857142857142856984e-01	6.666666666666667407e-01	7.692307692307691624e-01	7.692307692307691624e-01	7.272727272727272929e-01	7.142857142857143016e-01	5.999999999999999778e-01	6.666666666666667407e-01	5.454545454545454142e-01	7.272727272727272929e-01	6.666666666666667407e-01	8.888888888888888395e-01	4.545454545454545858e-01	7.500000000000000000e-01	6.666666666666667407e-01	6.666666666666667407e-01	5.999999999999999778e-01	6.666666666666667407e-01	4.000000000000000222e-01	7.500000000000000000e-01	8.000000000000000444e-01	2.222222222222222099e-01	7.272727272727272929e-01	9.090909090909090606e-01	8.181818181818181213e-01	6.666666666666667407e-01	8.181818181818181213e-01	7.692307692307691624e-01	6.923076923076922906e-01	5.833333333333332593e-01	7.272727272727272929e-01	6.999999999999999556e-01	6.666666666666667407e-01	5.999999999999999778e-01	8.181818181818181213e-01	5.999999999999999778e-01	6.428571428571427937e-01	7.272727272727272929e-01	7.333333333333333925e-01	6.999999999999999556e-01	8.181818181818181213e-01	8.333333333333333703e-01	5.000000000000000000e-01
5.000000000000000000e-01	5.000000000000000000e-01	6.923076923076922906e-01	6.666666666666667407e-01	5.833333333333332593e-01	6.153846153846154188e-01	5.384615384615384359e-01	7.142857142857143016e-01	7.777777777777777901e-01	6.923076923076922906e-01	7.692307692307691624e-01	2.727272727272727071e-01	5.714285714285713969e-01	6.999999999999999556e-01	6.666666666666667407e-01	7.272727272727272929e-01	5.454545454545454142e-01	6.666666666666667407e-01	8.888888888888888395e-01	8.181818181818181213e-01	5.833333333333332593e-01	3.333333333333333703e-01	4.444444444444444198e-01	5.999999999999999778e-01	4.444444444444444198e-01	5.000000000000000000e-01	6.666666666666667407e-01	5.000000000000000000e-01	7.777777777777777901e-01	5.454545454545454142e-01	8.181818181818181213e-01	6.363636363636363535e-01	8.888888888888888395e-01	7.272727272727272929e-01	5.384615384615384359e-01	6.923076923076922906e-01	7.500000000000000000e-01	6.363636363636363535e-01	6.999999999999999556e-01	5.833333333333332593e-01	5.999999999999999778e-01	4.545454545454545858e-01	5.000000000000000000e-01	6.428571428571427937e-01	8.181818181818181213e-01	8.000000000000000444e-01	6.999999999999999556e-01	7.272727272727272929e-01	8.333333333333333703e-01	5.999999999999999778e-01
6.666666666666667407e-01	6.666666666666667407e-01	7.692307692307691624e-01	5.833333333333332593e-01	7.500000000000000000e-01	6.153846153846154188e-01	6.153846153846154188e-01	5.000000000000000000e-01	5.999999999999999778e-01	6.153846153846154188e-01	6.923076923076922906e-01	6.363636363636363535e-01	5.000000000000000000e-01	4.000000000000000222e-01	4.000000000000000222e-01	6.363636363636363535e-01	5.454545454545454142e-01	5.833333333333332593e-01	6.999999999999999556e-01	6.363636363636363535e-01	5.000000000000000000e-01	5.999999999999999778e-01	5.999999999999999778e-01	5.999999999999999778e-01	5.999999999999999778e-01	3.000000000000000444e-01	5.833333333333332593e-01	5.999999999999999778e-01	5.000000000000000000e-01	6.363636363636363535e-01	7.272727272727272929e-01	6.363636363636363535e-01	8.000000000000000444e-01	8.181818181818181213e-01	6.923076923076922906e-01	5.384615384615384359e-01	5.000000000000000000e-01	4.545454545454545858e-01	4.000000000000000222e-01	5.000000000000000000e-01	5.999999999999999778e-01	6.363636363636363535e-01	8.000000000000000444e-01	5.714285714285713969e-01	5.454545454545454142e-01	6.666666666666667407e-01	8.000000000000000444e-01	6.363636363636363535e-01	6.666666666666667407e-01	5.000000000000000000e-01
5.833333333333332593e-01	5.833333333333332593e-01	6.923076923076922906e-01	5.833333333333332593e-01	7.500000000000000000e-01	7.692307692307691624e-01	6.923076923076922906e-01	6.428571428571427937e-01	5.999999999999999778e-01	6.923076923076922906e-01	6.923076923076922906e-01	6.363636363636363535e-01	5.714285714285713969e-01	6.999999999999999556e-01	5.000000000000000000e-01	4.545454545454545858e-01	6.363636363636363535e-01	5.000000000000000000e-01	6.999999999999999556e-01	7.272727272727272929e-01	5.000000000000000000e-01	5.999999999999999778e-01	5.999999999999999778e-01	5.000000000000000000e-01	5.999999999999999778e-01	3.000000000000000444e-01	6.666666666666667407e-01	5.999999999999999778e-01	6.999999999999999556e-01	5.454545454545454142e-01	6.363636363636363535e-01	6.363636363636363535e-01	8.000000000000000444e-01	7.272727272727272929e-01	6.153846153846154188e-01	6.153846153846154188e-01	5.833333333333332593e-01	5.454545454545454142e-01	5.999999999999999778e-01	5.833333333333332593e-01	5.999999999999999778e-01	6.363636363636363535e-01	6.999999999999999556e-01	7.142857142857143016e-01	6.363636363636363535e-01	5.999999999999999778e-01	8.000000000000000444e-01	6.363636363636363535e-01	7.500000000000000000e-01	8.000000000000000444e-01
6.666666666666667407e-01	6.666666666666667407e-01	8.461538461538461453e-01	5.833333333333332593e-01	7.500000000000000000e-01	6.923076923076922906e-01	6.923076923076922906e-01	6.428571428571427937e-01	6.666666666666667407e-01	6.923076923076922906e-01	6.923076923076922906e-01	6.666666666666667407e-01	5.714285714285713969e-01	3.333333333333333703e-01	5.833333333333332593e-01	5.833333333333332593e-01	5.833333333333332593e-01	5.000000000000000000e-01	8.333333333333333703e-01	6.666666666666667407e-01	5.833333333333332593e-01	8.333333333333333703e-01	6.666666666666667407e-01	5.833333333333332593e-01	7.500000000000000000e-01	5.833333333333332593e-01	6.666666666666667407e-01	8.333333333333333703e-01	6.666666666666667407e-01	5.833333333333332593e-01	7.500000000000000000e-01	7.500000000000000000e-01	7.500000000000000000e-01	8.333333333333333703e-01	6.153846153846154188e-01	6.153846153846154188e-01	4.166666666666666297e-01	6.666666666666667407e-01	6.666666666666667407e-01	6.666666666666667407e-01	6.666666666666667407e-01	7.500000000000000000e-01	6.666666666666667407e-01	6.428571428571427937e-01	7.500000000000000000e-01	6.666666666666667407e-01	6.666666666666667407e-01	5.833333333333332593e-01	6.666666666666667407e-01	6.666666666666667407e-01
5.833333333333332593e-01	6.666666666666667407e-01	7.692307692307691624e-01	5.833333333333332593e-01	7.500000000000000000e-01	5.384615384615384359e-01	5.384615384615384359e-01	4.285714285714286031e-01	7.272727272727272929e-01	6.153846153846154188e-01	6.153846153846154188e-01	5.454545454545454142e-01	5.000000000000000000e-01	5.454545454545454142e-01	5.454545454545454142e-01	7.272727272727272929e-01	5.454545454545454142e-01	5.833333333333332593e-01	8.181818181818181213e-01	7.272727272727272929e-01	5.000000000000000000e-01	7.272727272727272929e-01	6.363636363636363535e-01	7.272727272727272929e-01	6.363636363636363535e-01	4.545454545454545858e-01	5.000000000000000000e-01	5.454545454545454142e-01	5.454545454545454142e-01	6.363636363636363535e-01	6.363636363636363535e-01	5.454545454545454142e-01	8.181818181818181213e-01	8.181818181818181213e-01	6.923076923076922906e-01	4.615384615384615641e-01	5.833333333333332593e-01	4.545454545454545858e-01	4.545454545454545858e-01	5.000000000000000000e-01	7.272727272727272929e-01	5.454545454545454142e-01	7.272727272727272929e-01	6.428571428571427937e-01	7.272727272727272929e-01	5.999999999999999778e-01	7.272727272727272929e-01	6.363636363636363535e-01	5.833333333333332593e-01	6.363636363636363535e-01
5.000000000000000000e-01	7.500000000000000000e-01	7.692307692307691624e-01	5.833333333333332593e-01	7.500000000000000000e-01	7.692307692307691624e-01	6.153846153846154188e-01	7.142857142857143016e-01	6.363636363636363535e-01	6.153846153846154188e-01	6.153846153846154188e-01	6.363636363636363535e-01	6.428571428571427937e-01	6.363636363636363535e-01	6.363636363636363535e-01	5.454545454545454142e-01	5.454545454545454142e-01	5.833333333333332593e-01	7.272727272727272929e-01	7.272727272727272929e-01	5.833333333333332593e-01	7.272727272727272929e-01	5.454545454545454142e-01	7.272727272727272929e-01	5.454545454545454142e-01	5.454545454545454142e-01	6.666666666666667407e-01	7.272727272727272929e-01	7.272727272727272929e-01	5.454545454545454142e-01	5.454545454545454142e-01	7.272727272727272929e-01	8.181818181818181213e-01	7.272727272727272929e-01	6.923076923076922906e-01	6.923076923076922906e-01	6.666666666666667407e-01	7.272727272727272929e-01	6.363636363636363535e-01	5.000000000000000000e-01	6.363636363636363535e-01	6.363636363636363535e-01	6.363636363636363535e-01	6.428571428571427937e-01	6.363636363636363535e-01	5.999999999999999778e-01	6.363636363636363535e-01	6.363636363636363535e-01	6.666666666666667407e-01	8.181818181818181213e-01
6.666666666666667407e-01	5.833333333333332593e-01	6.923076923076922906e-01	5.833333333333332593e-01	8.333333333333333703e-01	3.076923076923077094e-01	5.384615384615384359e-01	5.714285714285713969e-01	8.333333333333333703e-01	6.153846153846154188e-01	6.923076923076922906e-01	6.666666666666667407e-01	5.714285714285713969e-01	5.833333333333332593e-01	6.666666666666667407e-01	5.000000000000000000e-01	5.000000000000000000e-01	5.000000000000000000e-01	7.500000000000000000e-01	6.666666666666667407e-01	5.833333333333332593e-01	7.500000000000000000e-01	6.666666666666667407e-01	8.333333333333333703e-01	5.833333333333332593e-01	5.833333333333332593e-01	2.500000000000000000e-01	6.666666666666667407e-01	5.833333333333332593e-01	5.833333333333332593e-01	6.666666666666667407e-01	5.833333333333332593e-01	7.500000000000000000e-01	8.333333333333333703e-01	7.692307692307691624e-01	3.846153846153845812e-01	5.833333333333332593e-01	6.666666666666667407e-01	6.666666666666667407e-01	5.000000000000000000e-01	5.000000000000000000e-01	6.666666666666667407e-01	7.500000000000000000e-01	6.428571428571427937e-01	6.666666666666667407e-01	5.999999999999999778e-01	6.666666666666667407e-01	5.833333333333332593e-01	5.833333333333332593e-01	5.000000000000000000e-01
5.384615384615384359e-01	5.384615384615384359e-01	6.153846153846154188e-01	5.384615384615384359e-01	7.692307692307691624e-01	4.615384615384615641e-01	3.846153846153845812e-01	5.714285714285713969e-01	7.692307692307691624e-01	6.153846153846154188e-01	6.153846153846154188e-01	5.384615384615384359e-01	5.000000000000000000e-01	6.923076923076922906e-01	6.923076923076922906e-01	6.153846153846154188e-01	5.384615384615384359e-01	5.384615384615384359e-01	8.461538461538461453e-01	7.692307692307691624e-01	5.384615384615384359e-01	6.153846153846154188e-01	6.153846153846154188e-01	7.692307692307691624e-01	6.923076923076922906e-01	6.153846153846154188e-01	5.384615384615384359e-01	6.153846153846154188e-01	6.923076923076922906e-01	6.153846153846154188e-01	6.923076923076922906e-01	5.384615384615384359e-01	8.461538461538461453e-01	6.923076923076922906e-01	6.153846153846154188e-01	4.615384615384615641e-01	6.923076923076922906e-01	6.923076923076922906e-01	4.615384615384615641e-01	3.846153846153845812e-01	6.153846153846154188e-01	6.153846153846154188e-01	7.692307692307691624e-01	5.714285714285713969e-01	6.153846153846154188e-01	6.666666666666667407e-01	7.692307692307691624e-01	7.692307692307691624e-01	6.153846153846154188e-01	6.153846153846154188e-01
6.666666666666667407e-01	6.666666666666667407e-01	5.384615384615384359e-01	6.666666666666667407e-01	5.833333333333332593e-01	6.923076923076922906e-01	6.153846153846154188e-01	5.714285714285713969e-01	8.000000000000000444e-01	6.923076923076922906e-01	6.923076923076922906e-01	7.272727272727272929e-01	5.714285714285713969e-01	6.999999999999999556e-01	6.999999999999999556e-01	6.363636363636363535e-01	6.363636363636363535e-01	6.666666666666667407e-01	6.999999999999999556e-01	8.181818181818181213e-01	5.000000000000000000e-01	6.999999999999999556e-01	5.999999999999999778e-01	6.999999999999999556e-01	6.999999999999999556e-01	8.000000000000000444e-01	5.833333333333332593e-01	6.999999999999999556e-01	9.000000000000000222e-01	6.363636363636363535e-01	5.454545454545454142e-01	7.272727272727272929e-01	8.000000000000000444e-01	6.363636363636363535e-01	6.923076923076922906e-01	6.923076923076922906e-01	8.333333333333333703e-01	6.363636363636363535e-01	5.999999999999999778e-01	6.666666666666667407e-01	5.000000000000000000e-01	5.454545454545454142e-01	6.999999999999999556e-01	6.428571428571427937e-01	6.363636363636363535e-01	8.000000000000000444e-01	6.999999999999999556e-01	7.272727272727272929e-01	5.833333333333332593e-01	8.000000000000000444e-01
5.833333333333332593e-01	5.833333333333332593e-01	6.923076923076922906e-01	5.833333333333332593e-01	6.666666666666667407e-01	6.153846153846154188e-01	3.846153846153845812e-01	6.428571428571427937e-01	6.666666666666667407e-01	6.923076923076922906e-01	6.923076923076922906e-01	5.000000000000000000e-01	6.428571428571427937e-01	5.833333333333332593e-01	6.666666666666667407e-01	6.666666666666667407e-01	5.833333333333332593e-01	6.666666666666667407e-01	8.333333333333333703e-01	5.833333333333332593e-01	6.666666666666667407e-01	6.666666666666667407e-01	5.833333333333332593e-01	6.666666666666667407e-01	7.500000000000000000e-01	5.833333333333332593e-01	5.000000000000000000e-01	6.666666666666667407e-01	5.833333333333332593e-01	5.833333333333332593e-01	5.833333333333332593e-01	6.666666666666667407e-01	6.666666666666667407e-01	5.833333333333332593e-01	6.153846153846154188e-01	5.384615384615384359e-01	6.666666666666667407e-01	6.666666666666667407e-01	5.833333333333332593e-01	5.000000000000000000e-01	5.833333333333332593e-01	7.500000000000000000e-01	5.833333333333332593e-01	2.857142857142856984e-01	6.666666666666667407e-01	7.333333333333333925e-01	7.500000000000000000e-01	8.333333333333333703e-01	5.833333333333332593e-01	6.666666666666667407e-01
6.666666666666667407e-01	6.666666666666667407e-01	6.923076923076922906e-01	6.666666666666667407e-01	7.500000000000000000e-01	6.923076923076922906e-01	7.692307692307691624e-01	6.428571428571427937e-01	8.181818181818181213e-01	7.692307692307691624e-01	6.923076923076922906e-01	7.272727272727272929e-01	7.142857142857143016e-01	8.181818181818181213e-01	7.272727272727272929e-01	6.363636363636363535e-01	5.454545454545454142e-01	6.666666666666667407e-01	7.272727272727272929e-01	8.181818181818181213e-01	7.500000000000000000e-01	7.272727272727272929e-01	7.272727272727272929e-01	8.181818181818181213e-01	7.272727272727272929e-01	6.363636363636363535e-01	6.666666666666667407e-01	7.272727272727272929e-01	8.181818181818181213e-01	5.454545454545454142e-01	6.363636363636363535e-01	6.363636363636363535e-01	8.181818181818181213e-01	6.363636363636363535e-01	7.692307692307691624e-01	6.153846153846154188e-01	8.333333333333333703e-01	5.454545454545454142e-01	7.272727272727272929e-01	5.000000000000000000e-01	7.272727272727272929e-01	7.272727272727272929e-01	8.181818181818181213e-01	7.142857142857143016e-01	1.818181818181817677e-01	7.333333333333333925e-01	8.181818181818181213e-01	7.272727272727272929e-01	6.666666666666667407e-01	8.181818181818181213e-01
5.000000000000000000e-01	6.666666666666667407e-01	6.923076923076922906e-01	6.666666666666667407e-01	6.666666666666667407e-01	6.153846153846154188e-01	6.923076923076922906e-01	6.428571428571427937e-01	8.333333333333333703e-01	6.153846153846154188e-01	7.692307692307691624e-01	5.000000000000000000e-01	7.142857142857143016e-01	7.500000000000000000e-01	6.666666666666667407e-01	8.333333333333333703e-01	7.500000000000000000e-01	7.500000000000000000e-01	8.333333333333333703e-01	5.833333333333332593e-01	6.666666666666667407e-01	5.833333333333332593e-01	7.500000000000000000e-01	8.333333333333333703e-01	7.500000000000000000e-01	7.500000000000000000e-01	4.166666666666666297e-01	6.666666666666667407e-01	6.666666666666667407e-01	7.500000000000000000e-01	6.666666666666667407e-01	7.500000000000000000e-01	8.333333333333333703e-01	7.500000000000000000e-01	6.153846153846154188e-01	5.384615384615384359e-01	6.666666666666667407e-01	7.500000000000000000e-01	7.500000000000000000e-01	6.666666666666667407e-01	7.500000000000000000e-01	5.833333333333332593e-01	5.000000000000000000e-01	6.428571428571427937e-01	9.166666666666666297e-01	8.000000000000000444e-01	5.000000000000000000e-01	8.333333333333333703e-01	7.500000000000000000e-01	4.166666666666666297e-01
7.500000000000000000e-01	2.500000000000000000e-01	6.923076923076922906e-01	5.833333333333332593e-01	6.666666666666667407e-01	6.923076923076922906e-01	5.384615384615384359e-01	7.142857142857143016e-01	6.363636363636363535e-01	7.692307692307691624e-01	6.923076923076922906e-01	4.545454545454545858e-01	7.142857142857143016e-01	8.181818181818181213e-01	7.272727272727272929e-01	5.454545454545454142e-01	5.454545454545454142e-01	5.833333333333332593e-01	8.181818181818181213e-01	6.363636363636363535e-01	5.833333333333332593e-01	3.636363636363636465e-01	5.454545454545454142e-01	5.454545454545454142e-01	7.272727272727272929e-01	5.454545454545454142e-01	6.666666666666667407e-01	5.454545454545454142e-01	7.272727272727272929e-01	5.454545454545454142e-01	8.181818181818181213e-01	5.454545454545454142e-01	8.181818181818181213e-01	7.272727272727272929e-01	6.153846153846154188e-01	6.923076923076922906e-01	6.666666666666667407e-01	7.272727272727272929e-01	7.272727272727272929e-01	6.666666666666667407e-01	5.454545454545454142e-01	5.454545454545454142e-01	7.272727272727272929e-01	6.428571428571427937e-01	6.363636363636363535e-01	8.000000000000000444e-01	8.181818181818181213e-01	7.272727272727272929e-01	8.333333333333333703e-01	7.272727272727272929e-01
5.833333333333332593e-01	5.833333333333332593e-01	6.923076923076922906e-01	6.666666666666667407e-01	7.500000000000000000e-01	5.384615384615384359e-01	4.615384615384615641e-01	6.428571428571427937e-01	8.181818181818181213e-01	6.923076923076922906e-01	6.923076923076922906e-01	5.454545454545454142e-01	6.428571428571427937e-01	7.272727272727272929e-01	7.272727272727272929e-01	5.454545454545454142e-01	4.545454545454545858e-01	6.666666666666667407e-01	8.181818181818181213e-01	8.181818181818181213e-01	5.833333333333332593e-01	6.363636363636363535e-01	5.454545454545454142e-01	8.181818181818181213e-01	5.454545454545454142e-01	7.272727272727272929e-01	4.166666666666666297e-01	5.454545454545454142e-01	6.363636363636363535e-01	4.545454545454545858e-01	6.363636363636363535e-01	4.545454545454545858e-01	9.090909090909090606e-01	7.272727272727272929e-01	6.153846153846154188e-01	4.615384615384615641e-01	6.666666666666667407e-01	8.181818181818181213e-01	6.363636363636363535e-01	5.000000000000000000e-01	6.363636363636363535e-01	5.454545454545454142e-01	7.272727272727272929e-01	6.428571428571427937e-01	7.272727272727272929e-01	5.333333333333333259e-01	7.272727272727272929e-01	7.272727272727272929e-01	7.500000000000000000e-01	8.181818181818181213e-01
4.166666666666666297e-01	7.500000000000000000e-01	6.153846153846154188e-01	6.666666666666667407e-01	7.500000000000000000e-01	6.923076923076922906e-01	5.384615384615384359e-01	6.428571428571427937e-01	7.777777777777777901e-01	6.923076923076922906e-01	8.461538461538461453e-01	5.454545454545454142e-01	5.714285714285713969e-01	6.999999999999999556e-01	6.666666666666667407e-01	6.363636363636363535e-01	6.363636363636363535e-01	7.500000000000000000e-01	7.500000000000000000e-01	8.181818181818181213e-01	5.833333333333332593e-01	6.666666666666667407e-01	5.000000000000000000e-01	6.999999999999999556e-01	3.333333333333333703e-01	5.999999999999999778e-01	6.666666666666667407e-01	5.999999999999999778e-01	6.666666666666667407e-01	7.272727272727272929e-01	6.363636363636363535e-01	7.272727272727272929e-01	7.777777777777777901e-01	7.272727272727272929e-01	7.692307692307691624e-01	6.923076923076922906e-01	7.500000000000000000e-01	7.272727272727272929e-01	5.999999999999999778e-01	5.833333333333332593e-01	5.000000000000000000e-01	5.454545454545454142e-01	6.999999999999999556e-01	6.428571428571427937e-01	6.363636363636363535e-01	8.000000000000000444e-01	8.000000000000000444e-01	8.181818181818181213e-01	5.833333333333332593e-01	6.999999999999999556e-01
7.500000000000000000e-01	7.500000000000000000e-01	7.692307692307691624e-01	7.500000000000000000e-01	7.500000000000000000e-01	7.692307692307691624e-01	6.923076923076922906e-01	7.142857142857143016e-01	8.888888888888888395e-01	6.923076923076922906e-01	8.461538461538461453e-01	7.272727272727272929e-01	7.857142857142856984e-01	8.000000000000000444e-01	6.666666666666667407e-01	8.181818181818181213e-01	8.181818181818181213e-01	8.333333333333333703e-01	6.666666666666667407e-01	7.272727272727272929e-01	7.500000000000000000e-01	6.666666666666667407e-01	7.500000000000000000e-01	8.000000000000000444e-01	7.777777777777777901e-01	8.000000000000000444e-01	7.500000000000000000e-01	8.000000000000000444e-01	6.666666666666667407e-01	9.090909090909090606e-01	7.272727272727272929e-01	9.090909090909090606e-01	8.888888888888888395e-01	8.181818181818181213e-01	7.692307692307691624e-01	7.692307692307691624e-01	8.333333333333333703e-01	7.272727272727272929e-01	8.000000000000000444e-01	8.333333333333333703e-01	6.999999999999999556e-01	7.272727272727272929e-01	4.000000000000000222e-01	7.857142857142856984e-01	9.090909090909090606e-01	9.333333333333333481e-01	5.000000000000000000e-01	8.181818181818181213e-01	7.500000000000000000e-01	6.999999999999999556e-01
7.500000000000000000e-01	9.166666666666666297e-01	9.230769230769231282e-01	9.166666666666666297e-01	8.333333333333333703e-01	8.461538461538461453e-01	7.692307692307691624e-01	8.571428571428572063e-01	1.000000000000000000e+00	7.692307692307691624e-01	9.230769230769231282e-01	7.272727272727272929e-01	8.571428571428572063e-01	8.000000000000000444e-01	7.777777777777777901e-01	9.090909090909090606e-01	7.272727272727272929e-01	9.166666666666666297e-01	8.571428571428572063e-01	6.363636363636363535e-01	9.166666666666666297e-01	8.888888888888888395e-01	6.250000000000000000e-01	9.000000000000000222e-01	6.666666666666667407e-01	6.999999999999999556e-01	9.166666666666666297e-01	9.000000000000000222e-01	6.666666666666667407e-01	7.272727272727272929e-01	9.090909090909090606e-01	9.090909090909090606e-01	7.777777777777777901e-01	8.181818181818181213e-01	8.461538461538461453e-01	9.230769230769231282e-01	9.166666666666666297e-01	8.181818181818181213e-01	9.000000000000000222e-01	8.333333333333333703e-01	9.000000000000000222e-01	9.090909090909090606e-01	5.999999999999999778e-01	7.857142857142856984e-01	9.090909090909090606e-01	9.333333333333333481e-01	5.999999999999999778e-01	7.272727272727272929e-01	9.166666666666666297e-01	6.999999999999999556e-01
6.666666666666667407e-01	6.666666666666667407e-01	7.692307692307691624e-01	6.666666666666667407e-01	7.500000000000000000e-01	6.153846153846154188e-01	5.384615384615384359e-01	5.000000000000000000e-01	7.500000000000000000e-01	6.153846153846154188e-01	6.153846153846154188e-01	6.666666666666667407e-01	5.714285714285713969e-01	5.000000000000000000e-01	5.833333333333332593e-01	6.666666666666667407e-01	5.000000000000000000e-01	6.666666666666667407e-01	8.333333333333333703e-01	6.666666666666667407e-01	5.833333333333332593e-01	7.500000000000000000e-01	6.666666666666667407e-01	6.666666666666667407e-01	6.666666666666667407e-01	4.166666666666666297e-01	6.666666666666667407e-01	6.666666666666667407e-01	6.666666666666667407e-01	5.000000000000000000e-01	7.500000000000000000e-01	5.833333333333332593e-01	7.500000000000000000e-01	7.500000000000000000e-01	6.923076923076922906e-01	6.153846153846154188e-01	5.833333333333332593e-01	4.166666666666666297e-01	5.833333333333332593e-01	4.166666666666666297e-01	6.666666666666667407e-01	5.833333333333332593e-01	7.500000000000000000e-01	6.428571428571427937e-01	6.666666666666667407e-01	7.333333333333333925e-01	7.500000000000000000e-01	5.833333333333332593e-01	6.666666666666667407e-01	5.833333333333332593e-01
5.833333333333332593e-01	5.833333333333332593e-01	6.923076923076922906e-01	5.000000000000000000e-01	6.666666666666667407e-01	7.692307692307691624e-01	6.153846153846154188e-01	6.428571428571427937e-01	5.454545454545454142e-01	6.153846153846154188e-01	6.923076923076922906e-01	6.363636363636363535e-01	5.000000000000000000e-01	6.363636363636363535e-01	5.454545454545454142e-01	4.545454545454545858e-01	6.363636363636363535e-01	5.000000000000000000e-01	7.272727272727272929e-01	7.272727272727272929e-01	4.166666666666666297e-01	5.454545454545454142e-01	6.363636363636363535e-01	5.454545454545454142e-01	6.363636363636363535e-01	2.727272727272727071e-01	6.666666666666667407e-01	6.363636363636363535e-01	6.363636363636363535e-01	6.363636363636363535e-01	7.272727272727272929e-01	6.363636363636363535e-01	8.181818181818181213e-01	7.272727272727272929e-01	6.153846153846154188e-01	7.692307692307691624e-01	5.000000000000000000e-01	5.454545454545454142e-01	6.363636363636363535e-01	5.833333333333332593e-01	5.454545454545454142e-01	6.363636363636363535e-01	8.181818181818181213e-01	7.142857142857143016e-01	5.454545454545454142e-01	6.666666666666667407e-01	9.090909090909090606e-01	6.363636363636363535e-01	6.666666666666667407e-01	8.181818181818181213e-01
6.666666666666667407e-01	5.833333333333332593e-01	6.153846153846154188e-01	3.333333333333333703e-01	6.666666666666667407e-01	5.384615384615384359e-01	6.923076923076922906e-01	3.571428571428570953e-01	6.363636363636363535e-01	5.384615384615384359e-01	6.923076923076922906e-01	6.363636363636363535e-01	4.285714285714286031e-01	5.454545454545454142e-01	3.636363636363636465e-01	8.181818181818181213e-01	4.545454545454545858e-01	3.333333333333333703e-01	6.363636363636363535e-01	5.454545454545454142e-01	4.166666666666666297e-01	7.272727272727272929e-01	6.363636363636363535e-01	7.272727272727272929e-01	6.363636363636363535e-01	5.454545454545454142e-01	5.833333333333332593e-01	5.454545454545454142e-01	6.363636363636363535e-01	5.454545454545454142e-01	3.636363636363636465e-01	4.545454545454545858e-01	9.090909090909090606e-01	8.181818181818181213e-01	6.923076923076922906e-01	5.384615384615384359e-01	5.833333333333332593e-01	3.636363636363636465e-01	4.545454545454545858e-01	5.000000000000000000e-01	8.181818181818181213e-01	4.545454545454545858e-01	6.363636363636363535e-01	6.428571428571427937e-01	6.363636363636363535e-01	6.666666666666667407e-01	7.272727272727272929e-01	5.454545454545454142e-01	5.000000000000000000e-01	7.272727272727272929e-01
7.142857142857143016e-01	7.142857142857143016e-01	7.142857142857143016e-01	7.142857142857143016e-01	3.571428571428570953e-01	7.857142857142856984e-01	7.142857142857143016e-01	7.142857142857143016e-01	7.857142857142856984e-01	7.142857142857143016e-01	7.142857142857143016e-01	7.142857142857143016e-01	6.428571428571427937e-01	7.857142857142856984e-01	7.142857142857143016e-01	8.571428571428572063e-01	7.142857142857143016e-01	7.142857142857143016e-01	8.571428571428572063e-01	7.857142857142856984e-01	6.428571428571427937e-01	7.857142857142856984e-01	7.142857142857143016e-01	7.857142857142856984e-01	7.857142857142856984e-01	7.857142857142856984e-01	7.142857142857143016e-01	7.857142857142856984e-01	7.857142857142856984e-01	7.142857142857143016e-01	7.857142857142856984e-01	7.857142857142856984e-01	9.285714285714286031e-01	7.142857142857143016e-01	6.428571428571427937e-01	7.142857142857143016e-01	7.857142857142856984e-01	8.571428571428572063e-01	7.857142857142856984e-01	6.428571428571427937e-01	8.571428571428572063e-01	7.857142857142856984e-01	7.142857142857143016e-01	7.857142857142856984e-01	7.142857142857143016e-01	7.333333333333333925e-01	7.857142857142856984e-01	7.857142857142856984e-01	8.571428571428572063e-01	7.857142857142856984e-01
6.666666666666667407e-01	6.666666666666667407e-01	6.923076923076922906e-01	7.500000000000000000e-01	7.500000000000000000e-01	6.153846153846154188e-01	6.153846153846154188e-01	6.428571428571427937e-01	6.666666666666667407e-01	6.923076923076922906e-01	7.692307692307691624e-01	5.454545454545454142e-01	7.142857142857143016e-01	5.999999999999999778e-01	5.555555555555555802e-01	7.272727272727272929e-01	5.454545454545454142e-01	7.500000000000000000e-01	8.888888888888888395e-01	6.363636363636363535e-01	6.666666666666667407e-01	4.444444444444444198e-01	4.444444444444444198e-01	6.999999999999999556e-01	6.666666666666667407e-01	5.000000000000000000e-01	6.666666666666667407e-01	5.000000000000000000e-01	5.555555555555555802e-01	5.454545454545454142e-01	8.181818181818181213e-01	5.454545454545454142e-01	7.777777777777777901e-01	8.181818181818181213e-01	6.923076923076922906e-01	6.923076923076922906e-01	6.666666666666667407e-01	7.272727272727272929e-01	5.999999999999999778e-01	5.000000000000000000e-01	6.999999999999999556e-01	6.363636363636363535e-01	5.999999999999999778e-01	5.714285714285713969e-01	8.181818181818181213e-01	8.000000000000000444e-01	5.999999999999999778e-01	7.272727272727272929e-01	8.333333333333333703e-01	5.999999999999999778e-01
6.666666666666667407e-01	7.500000000000000000e-01	9.230769230769231282e-01	7.500000000000000000e-01	8.333333333333333703e-01	6.923076923076922906e-01	6.923076923076922906e-01	7.857142857142856984e-01	6.999999999999999556e-01	7.692307692307691624e-01	7.692307692307691624e-01	6.363636363636363535e-01	7.857142857142856984e-01	5.999999999999999778e-01	6.999999999999999556e-01	5.454545454545454142e-01	7.272727272727272929e-01	7.500000000000000000e-01	9.000000000000000222e-01	4.545454545454545858e-01	8.333333333333333703e-01	6.999999999999999556e-01	6.999999999999999556e-01	6.999999999999999556e-01	6.999999999999999556e-01	5.000000000000000000e-01	6.666666666666667407e-01	8.000000000000000444e-01	4.000000000000000222e-01	6.363636363636363535e-01	8.181818181818181213e-01	8.181818181818181213e-01	6.999999999999999556e-01	8.181818181818181213e-01	7.692307692307691624e-01	6.153846153846154188e-01	6.666666666666667407e-01	7.272727272727272929e-01	8.000000000000000444e-01	6.666666666666667407e-01	5.999999999999999778e-01	9.090909090909090606e-01	5.000000000000000000e-01	6.428571428571427937e-01	8.181818181818181213e-01	8.000000000000000444e-01	5.000000000000000000e-01	7.272727272727272929e-01	9.166666666666666297e-01	5.999999999999999778e-01
5.000000000000000000e-01	6.666666666666667407e-01	7.692307692307691624e-01	7.500000000000000000e-01	7.500000000000000000e-01	6.153846153846154188e-01	7.692307692307691624e-01	7.142857142857143016e-01	8.181818181818181213e-01	7.692307692307691624e-01	7.692307692307691624e-01	5.454545454545454142e-01	7.142857142857143016e-01	7.272727272727272929e-01	8.181818181818181213e-01	8.181818181818181213e-01	8.181818181818181213e-01	7.500000000000000000e-01	9.090909090909090606e-01	6.363636363636363535e-01	7.500000000000000000e-01	6.363636363636363535e-01	8.181818181818181213e-01	7.272727272727272929e-01	7.272727272727272929e-01	7.272727272727272929e-01	5.000000000000000000e-01	7.272727272727272929e-01	7.272727272727272929e-01	7.272727272727272929e-01	7.272727272727272929e-01	8.181818181818181213e-01	8.181818181818181213e-01	8.181818181818181213e-01	6.153846153846154188e-01	6.153846153846154188e-01	8.333333333333333703e-01	7.272727272727272929e-01	9.090909090909090606e-01	7.500000000000000000e-01	7.272727272727272929e-01	6.363636363636363535e-01	4.545454545454545858e-01	7.142857142857143016e-01	9.090909090909090606e-01	8.666666666666666963e-01	4.545454545454545858e-01	8.181818181818181213e-01	8.333333333333333703e-01	3.636363636363636465e-01
6.666666666666667407e-01	9.166666666666666297e-01	6.153846153846154188e-01	5.833333333333332593e-01	8.333333333333333703e-01	6.923076923076922906e-01	7.692307692307691624e-01	6.428571428571427937e-01	6.999999999999999556e-01	6.153846153846154188e-01	6.923076923076922906e-01	8.181818181818181213e-01	6.428571428571427937e-01	6.999999999999999556e-01	5.999999999999999778e-01	7.272727272727272929e-01	6.363636363636363535e-01	5.833333333333332593e-01	4.000000000000000222e-01	8.181818181818181213e-01	5.833333333333332593e-01	9.000000000000000222e-01	6.999999999999999556e-01	6.999999999999999556e-01	6.999999999999999556e-01	6.999999999999999556e-01	5.833333333333332593e-01	6.999999999999999556e-01	8.000000000000000444e-01	7.272727272727272929e-01	2.727272727272727071e-01	7.272727272727272929e-01	9.000000000000000222e-01	8.181818181818181213e-01	7.692307692307691624e-01	5.384615384615384359e-01	7.500000000000000000e-01	7.272727272727272929e-01	6.999999999999999556e-01	6.666666666666667407e-01	8.000000000000000444e-01	6.363636363636363535e-01	6.999999999999999556e-01	7.857142857142856984e-01	7.272727272727272929e-01	6.666666666666667407e-01	6.999999999999999556e-01	7.272727272727272929e-01	4.166666666666666297e-01	8.000000000000000444e-01
6.666666666666667407e-01	6.666666666666667407e-01	6.923076923076922906e-01	5.000000000000000000e-01	6.666666666666667407e-01	6.923076923076922906e-01	6.923076923076922906e-01	5.714285714285713969e-01	5.454545454545454142e-01	4.615384615384615641e-01	5.384615384615384359e-01	8.181818181818181213e-01	5.714285714285713969e-01	6.363636363636363535e-01	5.454545454545454142e-01	6.363636363636363535e-01	6.363636363636363535e-01	5.000000000000000000e-01	7.272727272727272929e-01	8.181818181818181213e-01	4.166666666666666297e-01	7.272727272727272929e-01	6.363636363636363535e-01	5.454545454545454142e-01	6.363636363636363535e-01	5.454545454545454142e-01	5.833333333333332593e-01	6.363636363636363535e-01	7.272727272727272929e-01	7.272727272727272929e-01	6.363636363636363535e-01	6.363636363636363535e-01	8.181818181818181213e-01	7.272727272727272929e-01	6.153846153846154188e-01	6.153846153846154188e-01	5.000000000000000000e-01	6.363636363636363535e-01	7.272727272727272929e-01	6.666666666666667407e-01	7.272727272727272929e-01	6.363636363636363535e-01	8.181818181818181213e-01	7.142857142857143016e-01	7.272727272727272929e-01	4.000000000000000222e-01	9.090909090909090606e-01	5.454545454545454142e-01	6.666666666666667407e-01	8.181818181818181213e-01
3.333333333333333703e-01	6.666666666666667407e-01	5.384615384615384359e-01	5.833333333333332593e-01	5.833333333333332593e-01	5.384615384615384359e-01	4.615384615384615641e-01	5.714285714285713969e-01	8.181818181818181213e-01	6.153846153846154188e-01	7.692307692307691624e-01	6.363636363636363535e-01	5.000000000000000000e-01	8.181818181818181213e-01	7.272727272727272929e-01	6.363636363636363535e-01	4.545454545454545858e-01	6.666666666666667407e-01	8.181818181818181213e-01	8.181818181818181213e-01	4.166666666666666297e-01	6.363636363636363535e-01	5.454545454545454142e-01	6.363636363636363535e-01	3.636363636363636465e-01	6.363636363636363535e-01	5.000000000000000000e-01	5.454545454545454142e-01	6.363636363636363535e-01	6.363636363636363535e-01	6.363636363636363535e-01	6.363636363636363535e-01	9.090909090909090606e-01	6.363636363636363535e-01	6.923076923076922906e-01	5.384615384615384359e-01	6.666666666666667407e-01	7.272727272727272929e-01	7.272727272727272929e-01	5.000000000000000000e-01	5.454545454545454142e-01	4.545454545454545858e-01	6.363636363636363535e-01	6.428571428571427937e-01	7.272727272727272929e-01	6.666666666666667407e-01	7.272727272727272929e-01	7.272727272727272929e-01	6.666666666666667407e-01	7.272727272727272929e-01
5.833333333333332593e-01	5.000000000000000000e-01	6.923076923076922906e-01	5.833333333333332593e-01	5.833333333333332593e-01	5.384615384615384359e-01	5.384615384615384359e-01	4.285714285714286031e-01	7.500000000000000000e-01	5.384615384615384359e-01	6.923076923076922906e-01	5.833333333333332593e-01	5.000000000000000000e-01	5.000000000000000000e-01	5.833333333333332593e-01	7.500000000000000000e-01	5.000000000000000000e-01	6.666666666666667407e-01	8.333333333333333703e-01	6.666666666666667407e-01	4.166666666666666297e-01	6.666666666666667407e-01	6.666666666666667407e-01	6.666666666666667407e-01	6.666666666666667407e-01	5.000000000000000000e-01	5.000000000000000000e-01	5.833333333333332593e-01	7.500000000000000000e-01	5.000000000000000000e-01	6.666666666666667407e-01	5.000000000000000000e-01	8.333333333333333703e-01	7.500000000000000000e-01	6.153846153846154188e-01	5.384615384615384359e-01	6.666666666666667407e-01	4.166666666666666297e-01	6.666666666666667407e-01	5.000000000000000000e-01	6.666666666666667407e-01	5.833333333333332593e-01	6.666666666666667407e-01	5.714285714285713969e-01	7.500000000000000000e-01	7.333333333333333925e-01	7.500000000000000000e-01	6.666666666666667407e-01	5.833333333333332593e-01	6.666666666666667407e-01
5.833333333333332593e-01	7.500000000000000000e-01	6.153846153846154188e-01	8.333333333333333703e-01	7.500000000000000000e-01	7.692307692307691624e-01	6.923076923076922906e-01	7.857142857142856984e-01	7.777777777777777901e-01	7.692307692307691624e-01	8.461538461538461453e-01	7.272727272727272929e-01	7.857142857142856984e-01	9.000000000000000222e-01	6.666666666666667407e-01	8.181818181818181213e-01	7.272727272727272929e-01	9.166666666666666297e-01	7.500000000000000000e-01	8.181818181818181213e-01	7.500000000000000000e-01	6.666666666666667407e-01	6.250000000000000000e-01	6.999999999999999556e-01	6.666666666666667407e-01	8.000000000000000444e-01	6.666666666666667407e-01	6.999999999999999556e-01	8.888888888888888395e-01	7.272727272727272929e-01	7.272727272727272929e-01	8.181818181818181213e-01	8.888888888888888395e-01	3.636363636363636465e-01	6.153846153846154188e-01	7.692307692307691624e-01	8.333333333333333703e-01	8.181818181818181213e-01	6.999999999999999556e-01	6.666666666666667407e-01	6.999999999999999556e-01	7.272727272727272929e-01	8.000000000000000444e-01	6.428571428571427937e-01	6.363636363636363535e-01	8.666666666666666963e-01	9.000000000000000222e-01	9.090909090909090606e-01	7.500000000000000000e-01	9.000000000000000222e-01
5.833333333333332593e-01	6.666666666666667407e-01	6.153846153846154188e-01	5.000000000000000000e-01	6.666666666666667407e-01	5.384615384615384359e-01	5.384615384615384359e-01	5.714285714285713969e-01	6.999999999999999556e-01	6.153846153846154188e-01	6.923076923076922906e-01	6.363636363636363535e-01	5.714285714285713969e-01	5.999999999999999778e-01	5.000000000000000000e-01	6.363636363636363535e-01	4.545454545454545858e-01	5.833333333333332593e-01	6.999999999999999556e-01	7.272727272727272929e-01	5.000000000000000000e-01	5.999999999999999778e-01	5.000000000000000000e-01	8.000000000000000444e-01	5.999999999999999778e-01	5.000000000000000000e-01	5.000000000000000000e-01	5.999999999999999778e-01	5.999999999999999778e-01	5.454545454545454142e-01	5.454545454545454142e-01	5.454545454545454142e-01	6.999999999999999556e-01	7.272727272727272929e-01	6.153846153846154188e-01	5.384615384615384359e-01	5.833333333333332593e-01	5.454545454545454142e-01	3.000000000000000444e-01	5.000000000000000000e-01	5.999999999999999778e-01	5.454545454545454142e-01	8.000000000000000444e-01	5.714285714285713969e-01	6.363636363636363535e-01	8.000000000000000444e-01	8.000000000000000444e-01	6.363636363636363535e-01	5.000000000000000000e-01	5.999999999999999778e-01
6.666666666666667407e-01	6.666666666666667407e-01	7.692307692307691624e-01	5.000000000000000000e-01	7.500000000000000000e-01	6.153846153846154188e-01	7.692307692307691624e-01	5.000000000000000000e-01	6.666666666666667407e-01	3.846153846153845812e-01	6.153846153846154188e-01	6.363636363636363535e-01	5.714285714285713969e-01	5.999999999999999778e-01	5.555555555555555802e-01	7.272727272727272929e-01	6.363636363636363535e-01	5.833333333333332593e-01	6.666666666666667407e-01	8.181818181818181213e-01	5.833333333333332593e-01	6.666666666666667407e-01	6.666666666666667407e-01	5.999999999999999778e-01	7.777777777777777901e-01	5.999999999999999778e-01	5.833333333333332593e-01	5.999999999999999778e-01	7.777777777777777901e-01	5.454545454545454142e-01	4.545454545454545858e-01	6.363636363636363535e-01	8.888888888888888395e-01	8.181818181818181213e-01	6.153846153846154188e-01	5.384615384615384359e-01	7.500000000000000000e-01	5.454545454545454142e-01	5.999999999999999778e-01	5.833333333333332593e-01	5.999999999999999778e-01	5.454545454545454142e-01	5.999999999999999778e-01	7.142857142857143016e-01	7.272727272727272929e-01	5.999999999999999778e-01	6.999999999999999556e-01	3.636363636363636465e-01	5.833333333333332593e-01	8.000000000000000444e-01
7.500000000000000000e-01	6.666666666666667407e-01	8.461538461538461453e-01	7.500000000000000000e-01	8.333333333333333703e-01	8.461538461538461453e-01	6.923076923076922906e-01	8.571428571428572063e-01	6.666666666666667407e-01	8.461538461538461453e-01	4.615384615384615641e-01	6.363636363636363535e-01	7.142857142857143016e-01	6.999999999999999556e-01	7.777777777777777901e-01	6.363636363636363535e-01	6.363636363636363535e-01	7.500000000000000000e-01	7.777777777777777901e-01	7.272727272727272929e-01	7.500000000000000000e-01	7.777777777777777901e-01	5.555555555555555802e-01	5.000000000000000000e-01	7.777777777777777901e-01	5.999999999999999778e-01	7.500000000000000000e-01	8.000000000000000444e-01	6.666666666666667407e-01	6.363636363636363535e-01	7.272727272727272929e-01	7.272727272727272929e-01	7.777777777777777901e-01	8.181818181818181213e-01	6.923076923076922906e-01	7.692307692307691624e-01	6.666666666666667407e-01	8.181818181818181213e-01	6.999999999999999556e-01	5.833333333333332593e-01	6.999999999999999556e-01	7.272727272727272929e-01	5.999999999999999778e-01	7.142857142857143016e-01	8.181818181818181213e-01	6.666666666666667407e-01	6.999999999999999556e-01	6.363636363636363535e-01	7.500000000000000000e-01	8.000000000000000444e-01
5.384615384615384359e-01	5.384615384615384359e-01	4.615384615384615641e-01	3.846153846153845812e-01	5.384615384615384359e-01	5.384615384615384359e-01	4.615384615384615641e-01	4.285714285714286031e-01	6.923076923076922906e-01	4.615384615384615641e-01	6.153846153846154188e-01	6.153846153846154188e-01	2.857142857142856984e-01	6.923076923076922906e-01	5.384615384615384359e-01	6.923076923076922906e-01	5.384615384615384359e-01	4.615384615384615641e-01	6.923076923076922906e-01	6.923076923076922906e-01	2.307692307692307265e-01	6.923076923076922906e-01	6.153846153846154188e-01	6.153846153846154188e-01	6.153846153846154188e-01	5.384615384615384359e-01	5.384615384615384359e-01	5.384615384615384359e-01	6.923076923076922906e-01	6.923076923076922906e-01	4.615384615384615641e-01	5.384615384615384359e-01	9.230769230769231282e-01	7.692307692307691624e-01	5.384615384615384359e-01	5.384615384615384359e-01	6.153846153846154188e-01	5.384615384615384359e-01	6.153846153846154188e-01	5.384615384615384359e-01	6.923076923076922906e-01	4.615384615384615641e-01	6.923076923076922906e-01	5.714285714285713969e-01	7.692307692307691624e-01	5.333333333333333259e-01	8.461538461538461453e-01	6.923076923076922906e-01	5.384615384615384359e-01	7.692307692307691624e-01
7.500000000000000000e-01	6.666666666666667407e-01	6.923076923076922906e-01	5.000000000000000000e-01	7.500000000000000000e-01	6.153846153846154188e-01	6.923076923076922906e-01	5.714285714285713969e-01	6.363636363636363535e-01	4.615384615384615641e-01	6.153846153846154188e-01	8.181818181818181213e-01	6.428571428571427937e-01	7.272727272727272929e-01	5.454545454545454142e-01	6.363636363636363535e-01	5.454545454545454142e-01	5.833333333333332593e-01	7.272727272727272929e-01	7.272727272727272929e-01	5.833333333333332593e-01	6.363636363636363535e-01	7.272727272727272929e-01	7.272727272727272929e-01	8.181818181818181213e-01	7.272727272727272929e-01	5.833333333333332593e-01	6.363636363636363535e-01	5.454545454545454142e-01	6.363636363636363535e-01	6.363636363636363535e-01	6.363636363636363535e-01	8.181818181818181213e-01	9.090909090909090606e-01	6.923076923076922906e-01	5.384615384615384359e-01	6.666666666666667407e-01	6.363636363636363535e-01	5.454545454545454142e-01	5.833333333333332593e-01	7.272727272727272929e-01	6.363636363636363535e-01	8.181818181818181213e-01	7.142857142857143016e-01	6.363636363636363535e-01	6.666666666666667407e-01	8.181818181818181213e-01	6.363636363636363535e-01	6.666666666666667407e-01	7.272727272727272929e-01
6.153846153846154188e-01	6.153846153846154188e-01	5.384615384615384359e-01	5.384615384615384359e-01	6.153846153846154188e-01	5.384615384615384359e-01	4.615384615384615641e-01	4.285714285714286031e-01	7.692307692307691624e-01	5.384615384615384359e-01	6.923076923076922906e-01	6.923076923076922906e-01	2.857142857142856984e-01	6.923076923076922906e-01	5.384615384615384359e-01	6.923076923076922906e-01	5.384615384615384359e-01	4.615384615384615641e-01	6.923076923076922906e-01	7.692307692307691624e-01	3.076923076923077094e-01	6.923076923076922906e-01	6.153846153846154188e-01	6.923076923076922906e-01	6.153846153846154188e-01	4.615384615384615641e-01	6.153846153846154188e-01	5.384615384615384359e-01	6.923076923076922906e-01	6.923076923076922906e-01	6.153846153846154188e-01	6.153846153846154188e-01	7.692307692307691624e-01	7.692307692307691624e-01	6.153846153846154188e-01	6.153846153846154188e-01	6.153846153846154188e-01	5.384615384615384359e-01	4.615384615384615641e-01	5.384615384615384359e-01	6.153846153846154188e-01	5.384615384615384359e-01	7.692307692307691624e-01	6.428571428571427937e-01	6.923076923076922906e-01	4.666666666666666741e-01	8.461538461538461453e-01	6.923076923076922906e-01	4.615384615384615641e-01	6.923076923076922906e-01
7.500000000000000000e-01	8.333333333333333703e-01	9.230769230769231282e-01	8.333333333333333703e-01	8.333333333333333703e-01	8.461538461538461453e-01	6.923076923076922906e-01	8.571428571428572063e-01	8.888888888888888395e-01	7.692307692307691624e-01	9.230769230769231282e-01	7.272727272727272929e-01	8.571428571428572063e-01	8.000000000000000444e-01	7.777777777777777901e-01	9.090909090909090606e-01	8.181818181818181213e-01	8.333333333333333703e-01	8.571428571428572063e-01	6.363636363636363535e-01	9.166666666666666297e-01	7.777777777777777901e-01	7.500000000000000000e-01	9.000000000000000222e-01	6.666666666666667407e-01	5.999999999999999778e-01	9.166666666666666297e-01	9.000000000000000222e-01	5.555555555555555802e-01	8.181818181818181213e-01	9.090909090909090606e-01	9.090909090909090606e-01	6.666666666666667407e-01	8.181818181818181213e-01	9.230769230769231282e-01	9.230769230769231282e-01	8.333333333333333703e-01	7.272727272727272929e-01	8.000000000000000444e-01	7.500000000000000000e-01	8.000000000000000444e-01	9.090909090909090606e-01	5.999999999999999778e-01	7.142857142857143016e-01	8.181818181818181213e-01	9.333333333333333481e-01	5.999999999999999778e-01	8.181818181818181213e-01	8.333333333333333703e-01	5.999999999999999778e-01
4.166666666666666297e-01	6.666666666666667407e-01	7.692307692307691624e-01	5.000000000000000000e-01	6.666666666666667407e-01	6.923076923076922906e-01	6.153846153846154188e-01	6.428571428571427937e-01	7.500000000000000000e-01	6.153846153846154188e-01	6.923076923076922906e-01	5.833333333333332593e-01	5.000000000000000000e-01	5.833333333333332593e-01	6.666666666666667407e-01	5.833333333333332593e-01	5.833333333333332593e-01	5.833333333333332593e-01	7.500000000000000000e-01	7.500000000000000000e-01	5.833333333333332593e-01	7.500000000000000000e-01	6.666666666666667407e-01	6.666666666666667407e-01	5.833333333333332593e-01	5.000000000000000000e-01	7.500000000000000000e-01	7.500000000000000000e-01	7.500000000000000000e-01	5.000000000000000000e-01	5.833333333333332593e-01	7.500000000000000000e-01	7.500000000000000000e-01	6.666666666666667407e-01	6.923076923076922906e-01	6.923076923076922906e-01	6.666666666666667407e-01	5.000000000000000000e-01	5.000000000000000000e-01	4.166666666666666297e-01	5.000000000000000000e-01	5.000000000000000000e-01	6.666666666666667407e-01	6.428571428571427937e-01	6.666666666666667407e-01	6.666666666666667407e-01	6.666666666666667407e-01	6.666666666666667407e-01	5.000000000000000000e-01	6.666666666666667407e-01
5.000000000000000000e-01	5.833333333333332593e-01	5.384615384615384359e-01	6.666666666666667407e-01	7.500000000000000000e-01	5.384615384615384359e-01	4.615384615384615641e-01	5.714285714285713969e-01	6.363636363636363535e-01	6.153846153846154188e-01	6.923076923076922906e-01	5.454545454545454142e-01	5.714285714285713969e-01	7.272727272727272929e-01	6.363636363636363535e-01	6.363636363636363535e-01	4.545454545454545858e-01	7.500000000000000000e-01	8.181818181818181213e-01	6.363636363636363535e-01	5.000000000000000000e-01	5.454545454545454142e-01	5.454545454545454142e-01	5.454545454545454142e-01	6.363636363636363535e-01	5.454545454545454142e-01	4.166666666666666297e-01	5.454545454545454142e-01	5.454545454545454142e-01	5.454545454545454142e-01	5.454545454545454142e-01	6.363636363636363535e-01	8.181818181818181213e-01	5.454545454545454142e-01	5.384615384615384359e-01	4.615384615384615641e-01	6.666666666666667407e-01	6.363636363636363535e-01	6.363636363636363535e-01	5.000000000000000000e-01	5.454545454545454142e-01	6.363636363636363535e-01	6.363636363636363535e-01	5.000000000000000000e-01	6.363636363636363535e-01	6.666666666666667407e-01	7.272727272727272929e-01	7.272727272727272929e-01	6.666666666666667407e-01	8.181818181818181213e-01
7.857142857142856984e-01	7.142857142857143016e-01	7.142857142857143016e-01	5.714285714285713969e-01	7.857142857142856984e-01	2.857142857142856984e-01	6.428571428571427937e-01	5.000000000000000000e-01	8.571428571428572063e-01	6.428571428571427937e-01	6.428571428571427937e-01	7.857142857142856984e-01	5.714285714285713969e-01	7.142857142857143016e-01	7.142857142857143016e-01	7.142857142857143016e-01	5.714285714285713969e-01	5.714285714285713969e-01	7.142857142857143016e-01	7.142857142857143016e-01	6.428571428571427937e-01	7.857142857142856984e-01	7.142857142857143016e-01	8.571428571428572063e-01	7.857142857142856984e-01	7.857142857142856984e-01	3.571428571428570953e-01	6.428571428571427937e-01	6.428571428571427937e-01	6.428571428571427937e-01	6.428571428571427937e-01	6.428571428571427937e-01	8.571428571428572063e-01	8.571428571428572063e-01	7.142857142857143016e-01	2.857142857142856984e-01	7.142857142857143016e-01	6.428571428571427937e-01	7.142857142857143016e-01	5.714285714285713969e-01	7.142857142857143016e-01	7.142857142857143016e-01	8.571428571428572063e-01	5.714285714285713969e-01	6.428571428571427937e-01	5.999999999999999778e-01	7.142857142857143016e-01	7.142857142857143016e-01	5.714285714285713969e-01	6.428571428571427937e-01
6.666666666666667407e-01	7.500000000000000000e-01	7.692307692307691624e-01	6.666666666666667407e-01	9.166666666666666297e-01	7.692307692307691624e-01	7.692307692307691624e-01	7.142857142857143016e-01	3.333333333333333703e-01	6.923076923076922906e-01	5.384615384615384359e-01	7.272727272727272929e-01	7.142857142857143016e-01	6.999999999999999556e-01	6.666666666666667407e-01	6.363636363636363535e-01	7.272727272727272929e-01	6.666666666666667407e-01	7.777777777777777901e-01	7.272727272727272929e-01	6.666666666666667407e-01	6.666666666666667407e-01	6.666666666666667407e-01	5.000000000000000000e-01	6.666666666666667407e-01	5.999999999999999778e-01	6.666666666666667407e-01	6.999999999999999556e-01	5.555555555555555802e-01	7.272727272727272929e-01	6.363636363636363535e-01	7.272727272727272929e-01	7.777777777777777901e-01	8.181818181818181213e-01	7.692307692307691624e-01	6.923076923076922906e-01	6.666666666666667407e-01	7.272727272727272929e-01	6.999999999999999556e-01	6.666666666666667407e-01	6.999999999999999556e-01	7.272727272727272929e-01	8.000000000000000444e-01	7.142857142857143016e-01	7.272727272727272929e-01	5.999999999999999778e-01	8.000000000000000444e-01	7.272727272727272929e-01	7.500000000000000000e-01	9.000000000000000222e-01
5.833333333333332593e-01	6.666666666666667407e-01	6.923076923076922906e-01	5.833333333333332593e-01	6.666666666666667407e-01	6.923076923076922906e-01	5.384615384615384359e-01	6.428571428571427937e-01	8.181818181818181213e-01	6.923076923076922906e-01	6.923076923076922906e-01	6.363636363636363535e-01	6.428571428571427937e-01	6.363636363636363535e-01	7.272727272727272929e-01	6.363636363636363535e-01	6.363636363636363535e-01	6.666666666666667407e-01	8.181818181818181213e-01	6.363636363636363535e-01	7.500000000000000000e-01	7.272727272727272929e-01	7.272727272727272929e-01	7.272727272727272929e-01	6.363636363636363535e-01	5.454545454545454142e-01	6.666666666666667407e-01	7.272727272727272929e-01	6.363636363636363535e-01	6.363636363636363535e-01	6.363636363636363535e-01	8.181818181818181213e-01	7.272727272727272929e-01	7.272727272727272929e-01	6.923076923076922906e-01	6.153846153846154188e-01	7.500000000000000000e-01	6.363636363636363535e-01	6.363636363636363535e-01	6.666666666666667407e-01	7.272727272727272929e-01	5.454545454545454142e-01	2.727272727272727071e-01	7.142857142857143016e-01	7.272727272727272929e-01	8.000000000000000444e-01	4.545454545454545858e-01	7.272727272727272929e-01	5.833333333333332593e-01	4.545454545454545858e-01
6.428571428571427937e-01	6.428571428571427937e-01	5.714285714285713969e-01	5.000000000000000000e-01	7.142857142857143016e-01	6.428571428571427937e-01	5.714285714285713969e-01	4.285714285714286031e-01	7.142857142857143016e-01	5.714285714285713969e-01	6.428571428571427937e-01	7.142857142857143016e-01	2.857142857142856984e-01	6.428571428571427937e-01	5.714285714285713969e-01	6.428571428571427937e-01	5.714285714285713969e-01	5.000000000000000000e-01	7.142857142857143016e-01	7.857142857142856984e-01	3.571428571428570953e-01	7.142857142857143016e-01	6.428571428571427937e-01	7.142857142857143016e-01	6.428571428571427937e-01	5.714285714285713969e-01	5.714285714285713969e-01	5.714285714285713969e-01	7.142857142857143016e-01	5.714285714285713969e-01	5.714285714285713969e-01	5.714285714285713969e-01	8.571428571428572063e-01	8.571428571428572063e-01	5.714285714285713969e-01	5.714285714285713969e-01	5.714285714285713969e-01	5.714285714285713969e-01	5.714285714285713969e-01	5.000000000000000000e-01	7.142857142857143016e-01	5.714285714285713969e-01	7.857142857142856984e-01	6.428571428571427937e-01	7.142857142857143016e-01	3.333333333333333703e-01	7.857142857142856984e-01	5.714285714285713969e-01	5.714285714285713969e-01	7.142857142857143016e-01
6.666666666666667407e-01	6.666666666666667407e-01	7.692307692307691624e-01	5.000000000000000000e-01	6.666666666666667407e-01	6.923076923076922906e-01	6.923076923076922906e-01	5.714285714285713969e-01	5.000000000000000000e-01	4.615384615384615641e-01	5.384615384615384359e-01	8.181818181818181213e-01	5.714285714285713969e-01	5.999999999999999778e-01	5.999999999999999778e-01	6.363636363636363535e-01	6.363636363636363535e-01	5.000000000000000000e-01	6.999999999999999556e-01	8.181818181818181213e-01	4.166666666666666297e-01	6.999999999999999556e-01	5.999999999999999778e-01	5.000000000000000000e-01	5.999999999999999778e-01	5.000000000000000000e-01	5.833333333333332593e-01	5.999999999999999778e-01	6.999999999999999556e-01	7.272727272727272929e-01	6.363636363636363535e-01	6.363636363636363535e-01	8.000000000000000444e-01	7.272727272727272929e-01	6.153846153846154188e-01	6.923076923076922906e-01	5.000000000000000000e-01	6.363636363636363535e-01	6.999999999999999556e-01	6.666666666666667407e-01	6.999999999999999556e-01	6.363636363636363535e-01	8.000000000000000444e-01	7.142857142857143016e-01	7.272727272727272929e-01	4.666666666666666741e-01	9.000000000000000222e-01	5.454545454545454142e-01	6.666666666666667407e-01	8.000000000000000444e-01
6.666666666666667407e-01	7.500000000000000000e-01	7.692307692307691624e-01	5.833333333333332593e-01	7.500000000000000000e-01	6.923076923076922906e-01	6.153846153846154188e-01	7.142857142857143016e-01	7.777777777777777901e-01	6.923076923076922906e-01	7.692307692307691624e-01	6.363636363636363535e-01	7.142857142857143016e-01	6.999999999999999556e-01	4.444444444444444198e-01	6.363636363636363535e-01	6.363636363636363535e-01	5.833333333333332593e-01	6.666666666666667407e-01	7.272727272727272929e-01	6.666666666666667407e-01	6.666666666666667407e-01	6.666666666666667407e-01	8.000000000000000444e-01	7.777777777777777901e-01	6.999999999999999556e-01	5.000000000000000000e-01	8.000000000000000444e-01	6.666666666666667407e-01	5.454545454545454142e-01	6.363636363636363535e-01	7.272727272727272929e-01	7.777777777777777901e-01	7.272727272727272929e-01	6.153846153846154188e-01	6.153846153846154188e-01	7.500000000000000000e-01	5.454545454545454142e-01	5.999999999999999778e-01	5.000000000000000000e-01	5.000000000000000000e-01	7.272727272727272929e-01	6.999999999999999556e-01	7.142857142857143016e-01	7.272727272727272929e-01	8.000000000000000444e-01	5.999999999999999778e-01	7.272727272727272929e-01	6.666666666666667407e-01	5.000000000000000000e-01
6.666666666666667407e-01	5.833333333333332593e-01	6.923076923076922906e-01	6.666666666666667407e-01	6.666666666666667407e-01	6.923076923076922906e-01	6.153846153846154188e-01	6.428571428571427937e-01	6.666666666666667407e-01	6.923076923076922906e-01	6.923076923076922906e-01	5.454545454545454142e-01	6.428571428571427937e-01	5.999999999999999778e-01	5.555555555555555802e-01	6.363636363636363535e-01	5.454545454545454142e-01	6.666666666666667407e-01	8.888888888888888395e-01	7.272727272727272929e-01	5.833333333333332593e-01	4.444444444444444198e-01	5.555555555555555802e-01	6.999999999999999556e-01	5.555555555555555802e-01	5.000000000000000000e-01	5.833333333333332593e-01	5.000000000000000000e-01	5.555555555555555802e-01	6.363636363636363535e-01	8.181818181818181213e-01	5.454545454545454142e-01	7.777777777777777901e-01	7.272727272727272929e-01	6.153846153846154188e-01	6.923076923076922906e-01	5.000000000000000000e-01	6.363636363636363535e-01	5.000000000000000000e-01	5.833333333333332593e-01	6.999999999999999556e-01	5.454545454545454142e-01	6.999999999999999556e-01	6.428571428571427937e-01	7.272727272727272929e-01	8.000000000000000444e-01	8.000000000000000444e-01	8.181818181818181213e-01	7.500000000000000000e-01	5.999999999999999778e-01
6.153846153846154188e-01	6.153846153846154188e-01	6.923076923076922906e-01	4.615384615384615641e-01	7.692307692307691624e-01	5.384615384615384359e-01	6.153846153846154188e-01	4.285714285714286031e-01	6.923076923076922906e-01	5.384615384615384359e-01	6.153846153846154188e-01	6.923076923076922906e-01	5.000000000000000000e-01	6.153846153846154188e-01	6.923076923076922906e-01	7.692307692307691624e-01	6.923076923076922906e-01	4.615384615384615641e-01	7.692307692307691624e-01	6.923076923076922906e-01	5.384615384615384359e-01	6.923076923076922906e-01	7.692307692307691624e-01	6.153846153846154188e-01	7.692307692307691624e-01	6.923076923076922906e-01	4.615384615384615641e-01	6.153846153846154188e-01	6.153846153846154188e-01	6.923076923076922906e-01	5.384615384615384359e-01	6.923076923076922906e-01	8.461538461538461453e-01	7.692307692307691624e-01	5.384615384615384359e-01	4.615384615384615641e-01	6.153846153846154188e-01	6.923076923076922906e-01	6.153846153846154188e-01	6.153846153846154188e-01	6.923076923076922906e-01	6.153846153846154188e-01	6.923076923076922906e-01	5.714285714285713969e-01	7.692307692307691624e-01	5.333333333333333259e-01	7.692307692307691624e-01	6.153846153846154188e-01	6.153846153846154188e-01	7.692307692307691624e-01
8.333333333333333703e-01	6.666666666666667407e-01	7.692307692307691624e-01	6.666666666666667407e-01	8.333333333333333703e-01	6.923076923076922906e-01	6.923076923076922906e-01	7.142857142857143016e-01	6.999999999999999556e-01	6.923076923076922906e-01	6.923076923076922906e-01	6.363636363636363535e-01	7.142857142857143016e-01	5.999999999999999778e-01	6.999999999999999556e-01	6.363636363636363535e-01	5.454545454545454142e-01	6.666666666666667407e-01	6.999999999999999556e-01	6.363636363636363535e-01	7.500000000000000000e-01	6.999999999999999556e-01	5.999999999999999778e-01	6.999999999999999556e-01	6.999999999999999556e-01	5.999999999999999778e-01	6.666666666666667407e-01	6.999999999999999556e-01	5.999999999999999778e-01	6.363636363636363535e-01	7.272727272727272929e-01	6.363636363636363535e-01	8.000000000000000444e-01	8.181818181818181213e-01	7.692307692307691624e-01	6.923076923076922906e-01	6.666666666666667407e-01	6.363636363636363535e-01	5.999999999999999778e-01	5.833333333333332593e-01	5.999999999999999778e-01	6.363636363636363535e-01	8.000000000000000444e-01	7.142857142857143016e-01	7.272727272727272929e-01	7.333333333333333925e-01	8.000000000000000444e-01	5.454545454545454142e-01	6.666666666666667407e-01	5.000000000000000000e-01
6.666666666666667407e-01	5.000000000000000000e-01	7.692307692307691624e-01	5.000000000000000000e-01	6.666666666666667407e-01	6.153846153846154188e-01	5.384615384615384359e-01	5.000000000000000000e-01	6.666666666666667407e-01	6.153846153846154188e-01	6.923076923076922906e-01	5.833333333333332593e-01	5.714285714285713969e-01	5.000000000000000000e-01	5.833333333333332593e-01	6.666666666666667407e-01	5.833333333333332593e-01	5.833333333333332593e-01	8.333333333333333703e-01	5.833333333333332593e-01	5.833333333333332593e-01	5.833333333333332593e-01	6.666666666666667407e-01	5.833333333333332593e-01	6.666666666666667407e-01	5.000000000000000000e-01	6.666666666666667407e-01	5.833333333333332593e-01	6.666666666666667407e-01	5.833333333333332593e-01	6.666666666666667407e-01	6.666666666666667407e-01	8.333333333333333703e-01	7.500000000000000000e-01	6.153846153846154188e-01	6.923076923076922906e-01	5.000000000000000000e-01	5.833333333333332593e-01	5.833333333333332593e-01	5.833333333333332593e-01	6.666666666666667407e-01	5.833333333333332593e-01	6.666666666666667407e-01	5.000000000000000000e-01	7.500000000000000000e-01	6.666666666666667407e-01	8.333333333333333703e-01	5.833333333333332593e-01	5.833333333333332593e-01	6.666666666666667407e-01
6.666666666666667407e-01	6.666666666666667407e-01	5.384615384615384359e-01	5.000000000000000000e-01	5.000000000000000000e-01	5.384615384615384359e-01	6.153846153846154188e-01	4.285714285714286031e-01	8.181818181818181213e-01	6.153846153846154188e-01	6.923076923076922906e-01	7.272727272727272929e-01	5.714285714285713969e-01	8.181818181818181213e-01	5.454545454545454142e-01	7.272727272727272929e-01	5.454545454545454142e-01	5.833333333333332593e-01	7.272727272727272929e-01	8.181818181818181213e-01	5.000000000000000000e-01	6.363636363636363535e-01	6.363636363636363535e-01	7.272727272727272929e-01	7.272727272727272929e-01	6.363636363636363535e-01	5.833333333333332593e-01	5.454545454545454142e-01	9.090909090909090606e-01	5.454545454545454142e-01	5.454545454545454142e-01	6.363636363636363535e-01	8.181818181818181213e-01	5.454545454545454142e-01	5.384615384615384359e-01	5.384615384615384359e-01	7.500000000000000000e-01	3.636363636363636465e-01	5.454545454545454142e-01	5.833333333333332593e-01	6.363636363636363535e-01	6.363636363636363535e-01	7.272727272727272929e-01	6.428571428571427937e-01	5.454545454545454142e-01	6.666666666666667407e-01	9.090909090909090606e-01	7.272727272727272929e-01	5.000000000000000000e-01	8.181818181818181213e-01
6.666666666666667407e-01	6.666666666666667407e-01	7.692307692307691624e-01	5.000000000000000000e-01	7.500000000000000000e-01	6.153846153846154188e-01	7.692307692307691624e-01	5.714285714285713969e-01	5.833333333333332593e-01	5.384615384615384359e-01	4.615384615384615641e-01	7.500000000000000000e-01	5.714285714285713969e-01	5.833333333333332593e-01	6.666666666666667407e-01	6.666666666666667407e-01	6.666666666666667407e-01	5.000000000000000000e-01	7.500000000000000000e-01	8.333333333333333703e-01	5.000000000000000000e-01	7.500000000000000000e-01	7.500000000000000000e-01	5.833333333333332593e-01	6.666666666666667407e-01	5.833333333333332593e-01	6.666666666666667407e-01	7.500000000000000000e-01	8.333333333333333703e-01	5.833333333333332593e-01	5.833333333333332593e-01	5.833333333333332593e-01	8.333333333333333703e-01	8.333333333333333703e-01	5.384615384615384359e-01	5.384615384615384359e-01	5.833333333333332593e-01	5.833333333333332593e-01	7.500000000000000000e-01	6.666666666666667407e-01	8.333333333333333703e-01	6.666666666666667407e-01	7.500000000000000000e-01	7.857142857142856984e-01	7.500000000000000000e-01	3.333333333333333703e-01	8.333333333333333703e-01	5.000000000000000000e-01	5.833333333333332593e-01	8.333333333333333703e-01
6.666666666666667407e-01	5.833333333333332593e-01	6.153846153846154188e-01	2.500000000000000000e-01	7.500000000000000000e-01	5.384615384615384359e-01	6.153846153846154188e-01	4.285714285714286031e-01	5.999999999999999778e-01	4.615384615384615641e-01	7.692307692307691624e-01	5.454545454545454142e-01	5.000000000000000000e-01	5.999999999999999778e-01	5.000000000000000000e-01	7.272727272727272929e-01	6.363636363636363535e-01	3.333333333333333703e-01	5.999999999999999778e-01	7.272727272727272929e-01	4.166666666666666297e-01	5.000000000000000000e-01	6.999999999999999556e-01	5.000000000000000000e-01	6.999999999999999556e-01	5.000000000000000000e-01	5.000000000000000000e-01	4.000000000000000222e-01	5.000000000000000000e-01	8.181818181818181213e-01	4.545454545454545858e-01	6.363636363636363535e-01	8.000000000000000444e-01	8.181818181818181213e-01	6.923076923076922906e-01	5.384615384615384359e-01	5.833333333333332593e-01	5.454545454545454142e-01	5.999999999999999778e-01	5.833333333333332593e-01	5.999999999999999778e-01	4.545454545454545858e-01	6.999999999999999556e-01	6.428571428571427937e-01	7.272727272727272929e-01	5.999999999999999778e-01	8.000000000000000444e-01	6.363636363636363535e-01	5.000000000000000000e-01	5.999999999999999778e-01
6.666666666666667407e-01	6.666666666666667407e-01	6.923076923076922906e-01	5.000000000000000000e-01	6.666666666666667407e-01	6.153846153846154188e-01	6.153846153846154188e-01	6.428571428571427937e-01	7.777777777777777901e-01	6.153846153846154188e-01	6.923076923076922906e-01	6.363636363636363535e-01	6.428571428571427937e-01	6.999999999999999556e-01	4.444444444444444198e-01	6.363636363636363535e-01	6.363636363636363535e-01	6.666666666666667407e-01	6.666666666666667407e-01	8.181818181818181213e-01	5.833333333333332593e-01	5.555555555555555802e-01	6.666666666666667407e-01	8.000000000000000444e-01	7.777777777777777901e-01	8.000000000000000444e-01	5.000000000000000000e-01	6.999999999999999556e-01	7.777777777777777901e-01	6.363636363636363535e-01	6.363636363636363535e-01	7.272727272727272929e-01	8.888888888888888395e-01	6.363636363636363535e-01	6.153846153846154188e-01	6.153846153846154188e-01	7.500000000000000000e-01	5.454545454545454142e-01	6.999999999999999556e-01	6.666666666666667407e-01	5.000000000000000000e-01	6.363636363636363535e-01	6.999999999999999556e-01	7.142857142857143016e-01	7.272727272727272929e-01	8.666666666666666963e-01	6.999999999999999556e-01	7.272727272727272929e-01	6.666666666666667407e-01	5.999999999999999778e-01
7.500000000000000000e-01	3.333333333333333703e-01	6.923076923076922906e-01	5.833333333333332593e-01	6.666666666666667407e-01	6.923076923076922906e-01	5.384615384615384359e-01	7.142857142857143016e-01	6.999999999999999556e-01	7.692307692307691624e-01	8.461538461538461453e-01	4.545454545454545858e-01	7.142857142857143016e-01	8.000000000000000444e-01	6.999999999999999556e-01	6.363636363636363535e-01	6.363636363636363535e-01	6.666666666666667407e-01	9.000000000000000222e-01	5.454545454545454142e-01	5.833333333333332593e-01	3.000000000000000444e-01	5.999999999999999778e-01	5.000000000000000000e-01	8.000000000000000444e-01	5.999999999999999778e-01	6.666666666666667407e-01	5.000000000000000000e-01	6.999999999999999556e-01	6.363636363636363535e-01	8.181818181818181213e-01	5.454545454545454142e-01	8.000000000000000444e-01	7.272727272727272929e-01	5.384615384615384359e-01	6.923076923076922906e-01	7.500000000000000000e-01	7.272727272727272929e-01	6.999999999999999556e-01	6.666666666666667407e-01	5.000000000000000000e-01	5.454545454545454142e-01	6.999999999999999556e-01	6.428571428571427937e-01	7.272727272727272929e-01	8.666666666666666963e-01	8.000000000000000444e-01	7.272727272727272929e-01	8.333333333333333703e-01	6.999999999999999556e-01
2.500000000000000000e-01	6.666666666666667407e-01	6.153846153846154188e-01	5.833333333333332593e-01	6.666666666666667407e-01	6.153846153846154188e-01	4.615384615384615641e-01	5.714285714285713969e-01	7.272727272727272929e-01	6.153846153846154188e-01	6.923076923076922906e-01	5.454545454545454142e-01	5.000000000000000000e-01	6.363636363636363535e-01	7.272727272727272929e-01	6.363636363636363535e-01	5.454545454545454142e-01	6.666666666666667407e-01	8.181818181818181213e-01	8.181818181818181213e-01	5.000000000000000000e-01	6.363636363636363535e-01	6.363636363636363535e-01	6.363636363636363535e-01	3.636363636363636465e-01	5.454545454545454142e-01	5.833333333333332593e-01	6.363636363636363535e-01	7.272727272727272929e-01	5.454545454545454142e-01	5.454545454545454142e-01	6.363636363636363535e-01	8.181818181818181213e-01	6.363636363636363535e-01	6.153846153846154188e-01	6.153846153846154188e-01	6.666666666666667407e-01	6.363636363636363535e-01	5.454545454545454142e-01	5.833333333333332593e-01	5.454545454545454142e-01	3.636363636363636465e-01	6.363636363636363535e-01	6.428571428571427937e-01	5.454545454545454142e-01	8.000000000000000444e-01	8.181818181818181213e-01	7.272727272727272929e-01	5.000000000000000000e-01	6.363636363636363535e-01
6.666666666666667407e-01	8.333333333333333703e-01	6.153846153846154188e-01	5.833333333333332593e-01	8.333333333333333703e-01	6.923076923076922906e-01	6.923076923076922906e-01	6.428571428571427937e-01	7.777777777777777901e-01	6.153846153846154188e-01	7.692307692307691624e-01	9.090909090909090606e-01	6.428571428571427937e-01	5.999999999999999778e-01	5.555555555555555802e-01	7.272727272727272929e-01	6.363636363636363535e-01	5.000000000000000000e-01	3.333333333333333703e-01	8.181818181818181213e-01	5.833333333333332593e-01	8.888888888888888395e-01	6.666666666666667407e-01	6.999999999999999556e-01	4.444444444444444198e-01	5.999999999999999778e-01	6.666666666666667407e-01	6.999999999999999556e-01	7.777777777777777901e-01	6.363636363636363535e-01	3.636363636363636465e-01	6.363636363636363535e-01	8.888888888888888395e-01	8.181818181818181213e-01	8.461538461538461453e-01	6.923076923076922906e-01	6.666666666666667407e-01	7.272727272727272929e-01	6.999999999999999556e-01	6.666666666666667407e-01	8.000000000000000444e-01	4.545454545454545858e-01	6.999999999999999556e-01	7.857142857142856984e-01	7.272727272727272929e-01	6.666666666666667407e-01	8.000000000000000444e-01	6.363636363636363535e-01	4.166666666666666297e-01	8.000000000000000444e-01
8.333333333333333703e-01	6.666666666666667407e-01	7.692307692307691624e-01	6.666666666666667407e-01	7.500000000000000000e-01	6.153846153846154188e-01	6.153846153846154188e-01	5.714285714285713969e-01	5.999999999999999778e-01	6.923076923076922906e-01	6.153846153846154188e-01	6.363636363636363535e-01	6.428571428571427937e-01	5.000000000000000000e-01	6.999999999999999556e-01	8.181818181818181213e-01	7.272727272727272929e-01	6.666666666666667407e-01	8.000000000000000444e-01	4.545454545454545858e-01	5.833333333333332593e-01	6.999999999999999556e-01	6.999999999999999556e-01	5.999999999999999778e-01	9.000000000000000222e-01	6.999999999999999556e-01	5.833333333333332593e-01	6.999999999999999556e-01	5.999999999999999778e-01	7.272727272727272929e-01	7.272727272727272929e-01	6.363636363636363535e-01	5.999999999999999778e-01	7.272727272727272929e-01	6.923076923076922906e-01	6.153846153846154188e-01	7.500000000000000000e-01	6.363636363636363535e-01	6.999999999999999556e-01	7.500000000000000000e-01	6.999999999999999556e-01	7.272727272727272929e-01	5.999999999999999778e-01	4.285714285714286031e-01	7.272727272727272929e-01	7.333333333333333925e-01	6.999999999999999556e-01	7.272727272727272929e-01	7.500000000000000000e-01	5.999999999999999778e-01
8.333333333333333703e-01	8.333333333333333703e-01	7.692307692307691624e-01	8.333333333333333703e-01	8.333333333333333703e-01	7.692307692307691624e-01	7.692307692307691624e-01	7.857142857142856984e-01	5.555555555555555802e-01	7.692307692307691624e-01	7.692307692307691624e-01	8.181818181818181213e-01	8.571428571428572063e-01	5.999999999999999778e-01	7.777777777777777901e-01	9.090909090909090606e-01	7.272727272727272929e-01	8.333333333333333703e-01	7.500000000000000000e-01	6.363636363636363535e-01	8.333333333333333703e-01	8.888888888888888395e-01	7.500000000000000000e-01	8.000000000000000444e-01	7.777777777777777901e-01	8.000000000000000444e-01	7.500000000000000000e-01	8.000000000000000444e-01	5.555555555555555802e-01	9.090909090909090606e-01	8.181818181818181213e-01	8.181818181818181213e-01	4.444444444444444198e-01	8.181818181818181213e-01	8.461538461538461453e-01	7.692307692307691624e-01	6.666666666666667407e-01	9.090909090909090606e-01	6.999999999999999556e-01	7.500000000000000000e-01	9.000000000000000222e-01	8.181818181818181213e-01	6.999999999999999556e-01	5.714285714285713969e-01	9.090909090909090606e-01	8.000000000000000444e-01	8.000000000000000444e-01	9.090909090909090606e-01	8.333333333333333703e-01	8.000000000000000444e-01
5.833333333333332593e-01	7.500000000000000000e-01	6.153846153846154188e-01	8.333333333333333703e-01	7.500000000000000000e-01	6.923076923076922906e-01	6.153846153846154188e-01	7.142857142857143016e-01	8.000000000000000444e-01	7.692307692307691624e-01	7.692307692307691624e-01	6.363636363636363535e-01	7.857142857142856984e-01	8.000000000000000444e-01	6.999999999999999556e-01	8.181818181818181213e-01	6.363636363636363535e-01	9.166666666666666297e-01	8.000000000000000444e-01	8.181818181818181213e-01	7.500000000000000000e-01	6.999999999999999556e-01	5.999999999999999778e-01	6.999999999999999556e-01	6.999999999999999556e-01	6.999999999999999556e-01	5.833333333333332593e-01	6.999999999999999556e-01	8.000000000000000444e-01	6.363636363636363535e-01	6.363636363636363535e-01	8.181818181818181213e-01	8.000000000000000444e-01	2.727272727272727071e-01	6.153846153846154188e-01	6.153846153846154188e-01	8.333333333333333703e-01	7.272727272727272929e-01	6.999999999999999556e-01	5.833333333333332593e-01	6.999999999999999556e-01	7.272727272727272929e-01	5.999999999999999778e-01	5.714285714285713969e-01	6.363636363636363535e-01	8.000000000000000444e-01	6.999999999999999556e-01	9.090909090909090606e-01	7.500000000000000000e-01	8.000000000000000444e-01
7.500000000000000000e-01	6.666666666666667407e-01	6.923076923076922906e-01	5.833333333333332593e-01	6.666666666666667407e-01	6.153846153846154188e-01	5.384615384615384359e-01	6.428571428571427937e-01	7.272727272727272929e-01	6.153846153846154188e-01	6.923076923076922906e-01	7.272727272727272929e-01	7.142857142857143016e-01	7.272727272727272929e-01	4.545454545454545858e-01	5.454545454545454142e-01	5.454545454545454142e-01	5.000000000000000000e-01	6.363636363636363535e-01	7.272727272727272929e-01	6.666666666666667407e-01	7.272727272727272929e-01	6.363636363636363535e-01	7.272727272727272929e-01	7.272727272727272929e-01	6.363636363636363535e-01	5.833333333333332593e-01	7.272727272727272929e-01	7.272727272727272929e-01	6.363636363636363535e-01	6.363636363636363535e-01	7.272727272727272929e-01	9.090909090909090606e-01	6.363636363636363535e-01	6.923076923076922906e-01	6.153846153846154188e-01	5.833333333333332593e-01	6.363636363636363535e-01	6.363636363636363535e-01	5.833333333333332593e-01	6.363636363636363535e-01	6.363636363636363535e-01	6.363636363636363535e-01	7.142857142857143016e-01	6.363636363636363535e-01	7.333333333333333925e-01	7.272727272727272929e-01	7.272727272727272929e-01	6.666666666666667407e-01	6.363636363636363535e-01
6.666666666666667407e-01	7.500000000000000000e-01	7.692307692307691624e-01	5.833333333333332593e-01	7.500000000000000000e-01	6.153846153846154188e-01	5.384615384615384359e-01	5.714285714285713969e-01	7.272727272727272929e-01	6.153846153846154188e-01	7.692307692307691624e-01	5.454545454545454142e-01	5.714285714285713969e-01	3.636363636363636465e-01	6.363636363636363535e-01	5.454545454545454142e-01	7.272727272727272929e-01	5.833333333333332593e-01	8.181818181818181213e-01	7.272727272727272929e-01	5.833333333333332593e-01	6.363636363636363535e-01	7.272727272727272929e-01	5.454545454545454142e-01	7.272727272727272929e-01	5.454545454545454142e-01	6.666666666666667407e-01	6.363636363636363535e-01	6.363636363636363535e-01	7.272727272727272929e-01	7.272727272727272929e-01	8.181818181818181213e-01	5.454545454545454142e-01	7.272727272727272929e-01	6.923076923076922906e-01	6.923076923076922906e-01	4.166666666666666297e-01	6.363636363636363535e-01	7.272727272727272929e-01	6.666666666666667407e-01	5.454545454545454142e-01	6.363636363636363535e-01	6.363636363636363535e-01	5.714285714285713969e-01	8.181818181818181213e-01	7.333333333333333925e-01	6.363636363636363535e-01	6.363636363636363535e-01	6.666666666666667407e-01	7.272727272727272929e-01
[truncated: 1,684 more rows]
[truncated: 1,950 more columns]
